# Supplementary material for: Victory Tax: A Holistic Income Tax System
Source: Entropy (Basel). 2021 Nov 11;23(11):1492. doi: 10.3390/e23111492 (PMC8624733; doi:10.3390/e23111492)
Supplement: Supplementary file 1 [file entropy-23-01492-s001.zip]

Archive with 352 entries (342 files):
- bundle/
- __MACOSX/._bundle
- bundle/.DS_Store
- __MACOSX/bundle/._.DS_Store
- bundle/results_to_give_away/
- __MACOSX/bundle/._results_to_give_away
- bundle/SupplementalData.pdf
- __MACOSX/bundle/._SupplementalData.pdf
- bundle/results_to_give_away/.DS_Store
- __MACOSX/bundle/results_to_give_away/._.DS_Store
- bundle/results_to_give_away/data4VTpaper/
- __MACOSX/bundle/results_to_give_away/._data4VTpaper
- bundle/results_to_give_away/programs/
- __MACOSX/bundle/results_to_give_away/._programs
- bundle/results_to_give_away/supporting_gov_data/
- __MACOSX/bundle/results_to_give_away/._supporting_gov_data
- bundle/results_to_give_away/data4VTpaper/.DS_Store
- __MACOSX/bundle/results_to_give_away/data4VTpaper/._.DS_Store
- bundle/results_to_give_away/data4VTpaper/TaxTableExample4.pdf
- __MACOSX/bundle/results_to_give_away/data4VTpaper/._TaxTableExample4.pdf
- bundle/results_to_give_away/data4VTpaper/TaxTableExample.pdf
- __MACOSX/bundle/results_to_give_away/data4VTpaper/._TaxTableExample.pdf
- bundle/results_to_give_away/data4VTpaper/FINAL_ESTIMATE/
- __MACOSX/bundle/results_to_give_away/data4VTpaper/._FINAL_ESTIMATE
- bundle/results_to_give_away/data4VTpaper/fit2IRSdata/
- __MACOSX/bundle/results_to_give_away/data4VTpaper/._fit2IRSdata
- bundle/results_to_give_away/data4VTpaper/TaxTableExample.xlsx
- __MACOSX/bundle/results_to_give_away/data4VTpaper/._TaxTableExample.xlsx
- bundle/results_to_give_away/data4VTpaper/TaxTableExample4.xlsx
- __MACOSX/bundle/results_to_give_away/data4VTpaper/._TaxTableExample4.xlsx
- bundle/results_to_give_away/programs/hold8_tax_models
- __MACOSX/bundle/results_to_give_away/programs/._hold8_tax_models
- bundle/results_to_give_away/programs/tax_models.cpp
- __MACOSX/bundle/results_to_give_away/programs/._tax_models.cpp
- bundle/results_to_give_away/programs/README_program
- __MACOSX/bundle/results_to_give_away/programs/._README_program
- bundle/results_to_give_away/programs/tax_models
- __MACOSX/bundle/results_to_give_away/programs/._tax_models
- bundle/results_to_give_away/programs/hold9_tax_models
- __MACOSX/bundle/results_to_give_away/programs/._hold9_tax_models
- bundle/results_to_give_away/supporting_gov_data/government transfer payment.pdf
- __MACOSX/bundle/results_to_give_away/supporting_gov_data/._government transfer payment.pdf
- bundle/results_to_give_away/supporting_gov_data/IncomeTaxesSupplementalCBO_figS01.xlsx
- __MACOSX/bundle/results_to_give_away/supporting_gov_data/._IncomeTaxesSupplementalCBO_figS01.xlsx
- bundle/results_to_give_away/supporting_gov_data/hist01z1.xls
- __MACOSX/bundle/results_to_give_away/supporting_gov_data/._hist01z1.xls
- bundle/results_to_give_away/supporting_gov_data/.DS_Store
- __MACOSX/bundle/results_to_give_away/supporting_gov_data/._.DS_Store
- bundle/results_to_give_away/supporting_gov_data/Archive/
- __MACOSX/bundle/results_to_give_away/supporting_gov_data/._Archive
- bundle/results_to_give_away/supporting_gov_data/CBO_data_analysis.xlsx
- __MACOSX/bundle/results_to_give_away/supporting_gov_data/._CBO_data_analysis.xlsx
- bundle/results_to_give_away/supporting_gov_data/51361-HouseholdIncomeFedTaxes.pdf
- __MACOSX/bundle/results_to_give_away/supporting_gov_data/._51361-HouseholdIncomeFedTaxes.pdf
- bundle/results_to_give_away/supporting_gov_data/2009HHSPovertyGuidelinesASPE.pdf
- __MACOSX/bundle/results_to_give_away/supporting_gov_data/._2009HHSPovertyGuidelinesASPE.pdf
- bundle/results_to_give_away/supporting_gov_data/government transfer data.pdf
- __MACOSX/bundle/results_to_give_away/supporting_gov_data/._government transfer data.pdf
- bundle/results_to_give_away/supporting_gov_data/IRS_TAX_data.xlsx
- __MACOSX/bundle/results_to_give_away/supporting_gov_data/._IRS_TAX_data.xlsx
- bundle/results_to_give_away/supporting_gov_data/h03ar.xls
- __MACOSX/bundle/results_to_give_away/supporting_gov_data/._h03ar.xls
- bundle/results_to_give_away/data4VTpaper/FINAL_ESTIMATE/README
- __MACOSX/bundle/results_to_give_away/data4VTpaper/FINAL_ESTIMATE/._README
- bundle/results_to_give_away/data4VTpaper/FINAL_ESTIMATE/dataPL22306/
- __MACOSX/bundle/results_to_give_away/data4VTpaper/FINAL_ESTIMATE/._dataPL22306
- bundle/results_to_give_away/data4VTpaper/fit2IRSdata/kfnc1_PL35_DE50_DP100_ON_lpt.ati
- __MACOSX/bundle/results_to_give_away/data4VTpaper/fit2IRSdata/._kfnc1_PL35_DE50_DP100_ON_lpt.ati
- bundle/results_to_give_away/data4VTpaper/fit2IRSdata/lgnm1_PL35_DE50_DP100_ON_ptp.tax
- __MACOSX/bundle/results_to_give_away/data4VTpaper/fit2IRSdata/._lgnm1_PL35_DE50_DP100_ON_ptp.tax
- bundle/results_to_give_away/data4VTpaper/fit2IRSdata/lgnm1_PL35_DE50_DP100_ON_ftf.ati
- __MACOSX/bundle/results_to_give_away/data4VTpaper/fit2IRSdata/._lgnm1_PL35_DE50_DP100_ON_ftf.ati
- bundle/results_to_give_away/data4VTpaper/fit2IRSdata/lgnm1_PL35_DE50_DP100_ON_ptQ.tax
- __MACOSX/bundle/results_to_give_away/data4VTpaper/fit2IRSdata/._lgnm1_PL35_DE50_DP100_ON_ptQ.tax
- bundle/results_to_give_away/data4VTpaper/fit2IRSdata/kfnc1_PL35_DE50_DP100_ON_fLz.gtr
- __MACOSX/bundle/results_to_give_away/data4VTpaper/fit2IRSdata/._kfnc1_PL35_DE50_DP100_ON_fLz.gtr
- bundle/results_to_give_away/data4VTpaper/fit2IRSdata/PmiLog10.par
- __MACOSX/bundle/results_to_give_away/data4VTpaper/fit2IRSdata/._PmiLog10.par
- bundle/results_to_give_away/data4VTpaper/fit2IRSdata/lgnm1_PL35_DE50_DP100_ON_fts.ati
- __MACOSX/bundle/results_to_give_away/data4VTpaper/fit2IRSdata/._lgnm1_PL35_DE50_DP100_ON_fts.ati
- bundle/results_to_give_away/data4VTpaper/fit2IRSdata/lgnm1_PL35_DE50_DP100_ON_Pm20.inc
- __MACOSX/bundle/results_to_give_away/data4VTpaper/fit2IRSdata/._lgnm1_PL35_DE50_DP100_ON_Pm20.inc
- bundle/results_to_give_away/data4VTpaper/fit2IRSdata/kfnc1_PL35_DE50_DP100_ON_pgt.gtr
- __MACOSX/bundle/results_to_give_away/data4VTpaper/fit2IRSdata/._kfnc1_PL35_DE50_DP100_ON_pgt.gtr
- bundle/results_to_give_away/data4VTpaper/fit2IRSdata/kfnc1_PL35_DE50_DP100_ON_fLz.tax
- __MACOSX/bundle/results_to_give_away/data4VTpaper/fit2IRSdata/._kfnc1_PL35_DE50_DP100_ON_fLz.tax
- bundle/results_to_give_away/data4VTpaper/fit2IRSdata/lgnm1_PL35_DE50_DP100_ON_ptQ.gtr
- __MACOSX/bundle/results_to_give_away/data4VTpaper/fit2IRSdata/._lgnm1_PL35_DE50_DP100_ON_ptQ.gtr
- bundle/results_to_give_away/data4VTpaper/fit2IRSdata/kfnc1_PL35_DE50_DP100_ON_fti.tax
- __MACOSX/bundle/results_to_give_away/data4VTpaper/fit2IRSdata/._kfnc1_PL35_DE50_DP100_ON_fti.tax
- bundle/results_to_give_away/data4VTpaper/fit2IRSdata/kfnc1_PL35_DE50_DP100_ON_psr.gtr
- __MACOSX/bundle/results_to_give_away/data4VTpaper/fit2IRSdata/._kfnc1_PL35_DE50_DP100_ON_psr.gtr
- bundle/results_to_give_away/data4VTpaper/fit2IRSdata/lgnm1_PL35_DE50_DP100_ON_mtr.tax
- __MACOSX/bundle/results_to_give_away/data4VTpaper/fit2IRSdata/._lgnm1_PL35_DE50_DP100_ON_mtr.tax
- bundle/results_to_give_away/data4VTpaper/fit2IRSdata/Pmi200k.par
- __MACOSX/bundle/results_to_give_away/data4VTpaper/fit2IRSdata/._Pmi200k.par
- bundle/results_to_give_away/data4VTpaper/fit2IRSdata/kfnc1_PL35_DE50_DP100_ON_Pm99.inc
- __MACOSX/bundle/results_to_give_away/data4VTpaper/fit2IRSdata/._kfnc1_PL35_DE50_DP100_ON_Pm99.inc
- bundle/results_to_give_away/data4VTpaper/fit2IRSdata/lgnm1_PL35_DE50_DP100_ON_fti.tax
- __MACOSX/bundle/results_to_give_away/data4VTpaper/fit2IRSdata/._lgnm1_PL35_DE50_DP100_ON_fti.tax
- bundle/results_to_give_away/data4VTpaper/fit2IRSdata/kfnc1_PL35_DE50_DP100_ON_ptQ.gtr
- __MACOSX/bundle/results_to_give_away/data4VTpaper/fit2IRSdata/._kfnc1_PL35_DE50_DP100_ON_ptQ.gtr
- bundle/results_to_give_away/data4VTpaper/fit2IRSdata/kfnc1_PL35_DE50_DP100_ON_mtr.tax
- __MACOSX/bundle/results_to_give_away/data4VTpaper/fit2IRSdata/._kfnc1_PL35_DE50_DP100_ON_mtr.tax
- bundle/results_to_give_away/data4VTpaper/fit2IRSdata/lgnm1_PL35_DE50_DP100_ON_psr.gtr
- __MACOSX/bundle/results_to_give_away/data4VTpaper/fit2IRSdata/._lgnm1_PL35_DE50_DP100_ON_psr.gtr
- bundle/results_to_give_away/data4VTpaper/fit2IRSdata/lgnm1_PL35_DE50_DP100_ON_Pm40.inc
- __MACOSX/bundle/results_to_give_away/data4VTpaper/fit2IRSdata/._lgnm1_PL35_DE50_DP100_ON_Pm40.inc
- bundle/results_to_give_away/data4VTpaper/fit2IRSdata/lgnm1_PL35_DE50_DP100_ON_fLz.tax
- __MACOSX/bundle/results_to_give_away/data4VTpaper/fit2IRSdata/._lgnm1_PL35_DE50_DP100_ON_fLz.tax
- bundle/results_to_give_away/data4VTpaper/fit2IRSdata/kfnc1_PL35_DE50_DP100_ON_Pmav.inc
- __MACOSX/bundle/results_to_give_away/data4VTpaper/fit2IRSdata/._kfnc1_PL35_DE50_DP100_ON_Pmav.inc
- bundle/results_to_give_away/data4VTpaper/fit2IRSdata/lgnm1_PL35_DE50_DP100_ON_pgt.gtr
- __MACOSX/bundle/results_to_give_away/data4VTpaper/fit2IRSdata/._lgnm1_PL35_DE50_DP100_ON_pgt.gtr
- bundle/results_to_give_away/data4VTpaper/fit2IRSdata/lgnm1_PL35_DE50_DP100_ON_Pm80.inc
- __MACOSX/bundle/results_to_give_away/data4VTpaper/fit2IRSdata/._lgnm1_PL35_DE50_DP100_ON_Pm80.inc
- bundle/results_to_give_away/data4VTpaper/fit2IRSdata/Pmi200M.par
- __MACOSX/bundle/results_to_give_away/data4VTpaper/fit2IRSdata/._Pmi200M.par
- bundle/results_to_give_away/data4VTpaper/fit2IRSdata/kfnc1_PL35_DE50_DP100_ON_Pm60.inc
- __MACOSX/bundle/results_to_give_away/data4VTpaper/fit2IRSdata/._kfnc1_PL35_DE50_DP100_ON_Pm60.inc
- bundle/results_to_give_away/data4VTpaper/fit2IRSdata/lgnm1_PL35_DE50_DP100_ON_fLz.gtr
- __MACOSX/bundle/results_to_give_away/data4VTpaper/fit2IRSdata/._lgnm1_PL35_DE50_DP100_ON_fLz.gtr
- bundle/results_to_give_away/data4VTpaper/fit2IRSdata/kfnc1_PL35_DE50_DP100_ON_fts.ati
- __MACOSX/bundle/results_to_give_away/data4VTpaper/fit2IRSdata/._kfnc1_PL35_DE50_DP100_ON_fts.ati
- bundle/results_to_give_away/data4VTpaper/fit2IRSdata/run_final.sh
- __MACOSX/bundle/results_to_give_away/data4VTpaper/fit2IRSdata/._run_final.sh
- bundle/results_to_give_away/data4VTpaper/fit2IRSdata/lgnm1_PL35_DE50_DP100_ON_Pm50.inc
- __MACOSX/bundle/results_to_give_away/data4VTpaper/fit2IRSdata/._lgnm1_PL35_DE50_DP100_ON_Pm50.inc
- bundle/results_to_give_away/data4VTpaper/fit2IRSdata/kfnc1_PL35_DE50_DP100_ON_ftf.ati
- __MACOSX/bundle/results_to_give_away/data4VTpaper/fit2IRSdata/._kfnc1_PL35_DE50_DP100_ON_ftf.ati
- bundle/results_to_give_away/data4VTpaper/fit2IRSdata/kfnc1_PL35_DE50_DP100_ON_ptp.tax
- __MACOSX/bundle/results_to_give_away/data4VTpaper/fit2IRSdata/._kfnc1_PL35_DE50_DP100_ON_ptp.tax
- bundle/results_to_give_away/data4VTpaper/fit2IRSdata/lgnm1_PL35_DE50_DP100_ON_lpt.ati
- __MACOSX/bundle/results_to_give_away/data4VTpaper/fit2IRSdata/._lgnm1_PL35_DE50_DP100_ON_lpt.ati
- bundle/results_to_give_away/data4VTpaper/fit2IRSdata/miLorenz.par
- __MACOSX/bundle/results_to_give_away/data4VTpaper/fit2IRSdata/._miLorenz.par
- bundle/results_to_give_away/data4VTpaper/fit2IRSdata/kfnc1_PL35_DE50_DP100_ON_ptQ.tax
- __MACOSX/bundle/results_to_give_away/data4VTpaper/fit2IRSdata/._kfnc1_PL35_DE50_DP100_ON_ptQ.tax
- bundle/results_to_give_away/data4VTpaper/fit2IRSdata/lgnm1_PL35_DE50_DP100_ON_Pm60.inc
- __MACOSX/bundle/results_to_give_away/data4VTpaper/fit2IRSdata/._lgnm1_PL35_DE50_DP100_ON_Pm60.inc
- bundle/results_to_give_away/data4VTpaper/fit2IRSdata/kfnc1_PL35_DE50_DP100_ON_fgt.gtr
- __MACOSX/bundle/results_to_give_away/data4VTpaper/fit2IRSdata/._kfnc1_PL35_DE50_DP100_ON_fgt.gtr
- bundle/results_to_give_away/data4VTpaper/fit2IRSdata/kfnc1_PL35_DE50_DP100_ON_pLz.tax
- __MACOSX/bundle/results_to_give_away/data4VTpaper/fit2IRSdata/._kfnc1_PL35_DE50_DP100_ON_pLz.tax
- bundle/results_to_give_away/data4VTpaper/fit2IRSdata/lgnm1_PL35_DE50_DP100_ON_Pmi.inc
- __MACOSX/bundle/results_to_give_away/data4VTpaper/fit2IRSdata/._lgnm1_PL35_DE50_DP100_ON_Pmi.inc
- bundle/results_to_give_away/data4VTpaper/fit2IRSdata/kfnc1_PL35_DE50_DP100_ON_etr.tax
- __MACOSX/bundle/results_to_give_away/data4VTpaper/fit2IRSdata/._kfnc1_PL35_DE50_DP100_ON_etr.tax
- bundle/results_to_give_away/data4VTpaper/fit2IRSdata/miLorenz.agr
- __MACOSX/bundle/results_to_give_away/data4VTpaper/fit2IRSdata/._miLorenz.agr
- bundle/results_to_give_away/data4VTpaper/fit2IRSdata/FITprocess/
- __MACOSX/bundle/results_to_give_away/data4VTpaper/fit2IRSdata/._FITprocess
- bundle/results_to_give_away/data4VTpaper/fit2IRSdata/xmgrace.sh
- __MACOSX/bundle/results_to_give_away/data4VTpaper/fit2IRSdata/._xmgrace.sh
- bundle/results_to_give_away/data4VTpaper/fit2IRSdata/kfnc1_PL35_DE50_DP100_ON_fsr.gtr
- __MACOSX/bundle/results_to_give_away/data4VTpaper/fit2IRSdata/._kfnc1_PL35_DE50_DP100_ON_fsr.gtr
- bundle/results_to_give_away/data4VTpaper/fit2IRSdata/kfnc1_PL35_DE50_DP100_ON_Pm50.inc
- __MACOSX/bundle/results_to_give_away/data4VTpaper/fit2IRSdata/._kfnc1_PL35_DE50_DP100_ON_Pm50.inc
- bundle/results_to_give_away/data4VTpaper/fit2IRSdata/Pmi200M.agr
- __MACOSX/bundle/results_to_give_away/data4VTpaper/fit2IRSdata/._Pmi200M.agr
- bundle/results_to_give_away/data4VTpaper/fit2IRSdata/lgnm1_PL35_DE50_DP100_ON_ftQ.gtr
- __MACOSX/bundle/results_to_give_away/data4VTpaper/fit2IRSdata/._lgnm1_PL35_DE50_DP100_ON_ftQ.gtr
- bundle/results_to_give_away/data4VTpaper/fit2IRSdata/lgnm1_PL35_DE50_DP100_ON_rmi.inc
- __MACOSX/bundle/results_to_give_away/data4VTpaper/fit2IRSdata/._lgnm1_PL35_DE50_DP100_ON_rmi.inc
- bundle/results_to_give_away/data4VTpaper/fit2IRSdata/kfnc1_PL35_DE50_DP100_ON_pti.tax
- __MACOSX/bundle/results_to_give_away/data4VTpaper/fit2IRSdata/._kfnc1_PL35_DE50_DP100_ON_pti.tax
- bundle/results_to_give_away/data4VTpaper/fit2IRSdata/lgnm1_PL35_DE50_DP100_ON_Pm99.inc
- __MACOSX/bundle/results_to_give_away/data4VTpaper/fit2IRSdata/._lgnm1_PL35_DE50_DP100_ON_Pm99.inc
- bundle/results_to_give_away/data4VTpaper/fit2IRSdata/lgnm1_PL35_DE50_DP100_ON_mLz.inc
- __MACOSX/bundle/results_to_give_away/data4VTpaper/fit2IRSdata/._lgnm1_PL35_DE50_DP100_ON_mLz.inc
- bundle/results_to_give_away/data4VTpaper/fit2IRSdata/lgnm1_PL35_DE50_DP100_ON_ftQ.tax
- __MACOSX/bundle/results_to_give_away/data4VTpaper/fit2IRSdata/._lgnm1_PL35_DE50_DP100_ON_ftQ.tax
- bundle/results_to_give_away/data4VTpaper/fit2IRSdata/lgnm1_PL35_DE50_DP100_ON_ftp.tax
- __MACOSX/bundle/results_to_give_away/data4VTpaper/fit2IRSdata/._lgnm1_PL35_DE50_DP100_ON_ftp.tax
- bundle/results_to_give_away/data4VTpaper/fit2IRSdata/kfnc1_PL35_DE50_DP100_ON_miQ.inc
- __MACOSX/bundle/results_to_give_away/data4VTpaper/fit2IRSdata/._kfnc1_PL35_DE50_DP100_ON_miQ.inc
- bundle/results_to_give_away/data4VTpaper/fit2IRSdata/kfnc1_PL35_DE50_DP100_ON_let.tax
- __MACOSX/bundle/results_to_give_away/data4VTpaper/fit2IRSdata/._kfnc1_PL35_DE50_DP100_ON_let.tax
- bundle/results_to_give_away/data4VTpaper/fit2IRSdata/kfnc1_PL35_DE50_DP100_ON_Pm40.inc
- __MACOSX/bundle/results_to_give_away/data4VTpaper/fit2IRSdata/._kfnc1_PL35_DE50_DP100_ON_Pm40.inc
- bundle/results_to_give_away/data4VTpaper/fit2IRSdata/lgnm1_PL35_DE50_DP100_ON.cmd
- __MACOSX/bundle/results_to_give_away/data4VTpaper/fit2IRSdata/._lgnm1_PL35_DE50_DP100_ON.cmd
- bundle/results_to_give_away/data4VTpaper/fit2IRSdata/Pmi200k.agr
- __MACOSX/bundle/results_to_give_away/data4VTpaper/fit2IRSdata/._Pmi200k.agr
- bundle/results_to_give_away/data4VTpaper/fit2IRSdata/lgnm1_PL35_DE50_DP100_ON_fmt.gtr
- __MACOSX/bundle/results_to_give_away/data4VTpaper/fit2IRSdata/._lgnm1_PL35_DE50_DP100_ON_fmt.gtr
- bundle/results_to_give_away/data4VTpaper/fit2IRSdata/kfnc1_PL35_DE50_DP100_ON_pLz.gtr
- __MACOSX/bundle/results_to_give_away/data4VTpaper/fit2IRSdata/._kfnc1_PL35_DE50_DP100_ON_pLz.gtr
- bundle/results_to_give_away/data4VTpaper/fit2IRSdata/kfnc1_PL35_DE50_DP100_ON_Pm80.inc
- __MACOSX/bundle/results_to_give_away/data4VTpaper/fit2IRSdata/._kfnc1_PL35_DE50_DP100_ON_Pm80.inc
- bundle/results_to_give_away/data4VTpaper/fit2IRSdata/lgnm1_PL35_DE50_DP100_ON_Pmav.inc
- __MACOSX/bundle/results_to_give_away/data4VTpaper/fit2IRSdata/._lgnm1_PL35_DE50_DP100_ON_Pmav.inc
- bundle/results_to_give_away/data4VTpaper/fit2IRSdata/kfnc1_PL35_DE50_DP100_ON_fmt.gtr
- __MACOSX/bundle/results_to_give_away/data4VTpaper/fit2IRSdata/._kfnc1_PL35_DE50_DP100_ON_fmt.gtr
- bundle/results_to_give_away/data4VTpaper/fit2IRSdata/kfnc1_PL35_DE50_DP100_ON.cmd
- __MACOSX/bundle/results_to_give_away/data4VTpaper/fit2IRSdata/._kfnc1_PL35_DE50_DP100_ON.cmd
- bundle/results_to_give_away/data4VTpaper/fit2IRSdata/lgnm1_PL35_DE50_DP100_ON_pLz.gtr
- __MACOSX/bundle/results_to_give_away/data4VTpaper/fit2IRSdata/._lgnm1_PL35_DE50_DP100_ON_pLz.gtr
- bundle/results_to_give_away/data4VTpaper/fit2IRSdata/kfnc1_PL35_DE50_DP100_ON_ftQ.tax
- __MACOSX/bundle/results_to_give_away/data4VTpaper/fit2IRSdata/._kfnc1_PL35_DE50_DP100_ON_ftQ.tax
- bundle/results_to_give_away/data4VTpaper/fit2IRSdata/kfnc1_PL35_DE50_DP100_ON_mLz.inc
- __MACOSX/bundle/results_to_give_away/data4VTpaper/fit2IRSdata/._kfnc1_PL35_DE50_DP100_ON_mLz.inc
- bundle/results_to_give_away/data4VTpaper/fit2IRSdata/lgnm1_PL35_DE50_DP100_ON_let.tax
- __MACOSX/bundle/results_to_give_away/data4VTpaper/fit2IRSdata/._lgnm1_PL35_DE50_DP100_ON_let.tax
- bundle/results_to_give_away/data4VTpaper/fit2IRSdata/lgnm1_PL35_DE50_DP100_ON_miQ.inc
- __MACOSX/bundle/results_to_give_away/data4VTpaper/fit2IRSdata/._lgnm1_PL35_DE50_DP100_ON_miQ.inc
- bundle/results_to_give_away/data4VTpaper/fit2IRSdata/kfnc1_PL35_DE50_DP100_ON_ftp.tax
- __MACOSX/bundle/results_to_give_away/data4VTpaper/fit2IRSdata/._kfnc1_PL35_DE50_DP100_ON_ftp.tax
- bundle/results_to_give_away/data4VTpaper/fit2IRSdata/lgnm1_PL35_DE50_DP100_ON_fsr.gtr
- __MACOSX/bundle/results_to_give_away/data4VTpaper/fit2IRSdata/._lgnm1_PL35_DE50_DP100_ON_fsr.gtr
- bundle/results_to_give_away/data4VTpaper/fit2IRSdata/PmiLog10.agr
- __MACOSX/bundle/results_to_give_away/data4VTpaper/fit2IRSdata/._PmiLog10.agr
- bundle/results_to_give_away/data4VTpaper/fit2IRSdata/kfnc1_PL35_DE50_DP100_ON_rmi.inc
- __MACOSX/bundle/results_to_give_away/data4VTpaper/fit2IRSdata/._kfnc1_PL35_DE50_DP100_ON_rmi.inc
- bundle/results_to_give_away/data4VTpaper/fit2IRSdata/lgnm1_PL35_DE50_DP100_ON_pti.tax
- __MACOSX/bundle/results_to_give_away/data4VTpaper/fit2IRSdata/._lgnm1_PL35_DE50_DP100_ON_pti.tax
- bundle/results_to_give_away/data4VTpaper/fit2IRSdata/kfnc1_PL35_DE50_DP100_ON_ftQ.gtr
- __MACOSX/bundle/results_to_give_away/data4VTpaper/fit2IRSdata/._kfnc1_PL35_DE50_DP100_ON_ftQ.gtr
- bundle/results_to_give_away/data4VTpaper/fit2IRSdata/lgnm1_PL35_DE50_DP100_ON_pLz.tax
- __MACOSX/bundle/results_to_give_away/data4VTpaper/fit2IRSdata/._lgnm1_PL35_DE50_DP100_ON_pLz.tax
- bundle/results_to_give_away/data4VTpaper/fit2IRSdata/kfnc1_PL35_DE50_DP100_ON_Pmi.inc
- __MACOSX/bundle/results_to_give_away/data4VTpaper/fit2IRSdata/._kfnc1_PL35_DE50_DP100_ON_Pmi.inc
- bundle/results_to_give_away/data4VTpaper/fit2IRSdata/lgnm1_PL35_DE50_DP100_ON_fgt.gtr
- __MACOSX/bundle/results_to_give_away/data4VTpaper/fit2IRSdata/._lgnm1_PL35_DE50_DP100_ON_fgt.gtr
- bundle/results_to_give_away/data4VTpaper/fit2IRSdata/kfnc1_PL35_DE50_DP100_ON_Pm20.inc
- __MACOSX/bundle/results_to_give_away/data4VTpaper/fit2IRSdata/._kfnc1_PL35_DE50_DP100_ON_Pm20.inc
- bundle/results_to_give_away/data4VTpaper/fit2IRSdata/lgnm1_PL35_DE50_DP100_ON_etr.tax
- __MACOSX/bundle/results_to_give_away/data4VTpaper/fit2IRSdata/._lgnm1_PL35_DE50_DP100_ON_etr.tax
- bundle/results_to_give_away/supporting_gov_data/Archive/all returns selected income and tax items by size and accumulated size of adjusted gross income tax year 2010.xls
- __MACOSX/bundle/results_to_give_away/supporting_gov_data/Archive/._all returns selected income and tax items by size and accumulated size of adjusted gross income tax year 2010.xls
- bundle/results_to_give_away/supporting_gov_data/Archive/10-2011_FigData.xls
- __MACOSX/bundle/results_to_give_away/supporting_gov_data/Archive/._10-2011_FigData.xls
- bundle/results_to_give_away/supporting_gov_data/Archive/2012taxreceipts.xls
- __MACOSX/bundle/results_to_give_away/supporting_gov_data/Archive/._2012taxreceipts.xls
- bundle/results_to_give_away/supporting_gov_data/Archive/tax receipts 2011.xls
- __MACOSX/bundle/results_to_give_away/supporting_gov_data/Archive/._tax receipts 2011.xls
- bundle/results_to_give_away/supporting_gov_data/Archive/43373-Supplemental_Tables_Final.xls
- __MACOSX/bundle/results_to_give_away/supporting_gov_data/Archive/._43373-Supplemental_Tables_Final.xls
- bundle/results_to_give_away/supporting_gov_data/Archive/Tax Receipts.xls
- __MACOSX/bundle/results_to_give_away/supporting_gov_data/Archive/._Tax Receipts.xls
- bundle/results_to_give_away/supporting_gov_data/Archive/10in12ms.xls
- __MACOSX/bundle/results_to_give_away/supporting_gov_data/Archive/._10in12ms.xls
- bundle/results_to_give_away/data4VTpaper/FINAL_ESTIMATE/dataPL22306/kfnc1_BDd30871_MDd44612_MP100_CL50_ON_tvt.ded
- __MACOSX/bundle/results_to_give_away/data4VTpaper/FINAL_ESTIMATE/dataPL22306/._kfnc1_BDd30871_MDd44612_MP100_CL50_ON_tvt.ded
- bundle/results_to_give_away/data4VTpaper/FINAL_ESTIMATE/dataPL22306/kfnc1_BDd30871_MDd44612_MP100_CL50_ON_vLz.gva
- __MACOSX/bundle/results_to_give_away/data4VTpaper/FINAL_ESTIMATE/dataPL22306/._kfnc1_BDd30871_MDd44612_MP100_CL50_ON_vLz.gva
- bundle/results_to_give_away/data4VTpaper/FINAL_ESTIMATE/dataPL22306/kfnc1_BDd30871_MDd44612_MP100_CL50_ON_mtr.tax
- __MACOSX/bundle/results_to_give_away/data4VTpaper/FINAL_ESTIMATE/dataPL22306/._kfnc1_BDd30871_MDd44612_MP100_CL50_ON_mtr.tax
- bundle/results_to_give_away/data4VTpaper/FINAL_ESTIMATE/dataPL22306/kfnc1_BDd30871_MDd44612_MP100_CL50_ON_Cvt.tax
- __MACOSX/bundle/results_to_give_away/data4VTpaper/FINAL_ESTIMATE/dataPL22306/._kfnc1_BDd30871_MDd44612_MP100_CL50_ON_Cvt.tax
- bundle/results_to_give_away/data4VTpaper/FINAL_ESTIMATE/dataPL22306/kfnc1_BDd30871_MDd44612_MP100_CL50_ON_tvr.ded
- __MACOSX/bundle/results_to_give_away/data4VTpaper/FINAL_ESTIMATE/dataPL22306/._kfnc1_BDd30871_MDd44612_MP100_CL50_ON_tvr.ded
- bundle/results_to_give_away/data4VTpaper/FINAL_ESTIMATE/dataPL22306/kfnc1_BDd30871_MDd44612_MP100_CL50_ON_cld.ded
- __MACOSX/bundle/results_to_give_away/data4VTpaper/FINAL_ESTIMATE/dataPL22306/._kfnc1_BDd30871_MDd44612_MP100_CL50_ON_cld.ded
- bundle/results_to_give_away/data4VTpaper/FINAL_ESTIMATE/dataPL22306/kfnc1_BDd30871_MDd44612_MP100_CL50_ON_vtQ.tax
- __MACOSX/bundle/results_to_give_away/data4VTpaper/FINAL_ESTIMATE/dataPL22306/._kfnc1_BDd30871_MDd44612_MP100_CL50_ON_vtQ.tax
- bundle/results_to_give_away/data4VTpaper/FINAL_ESTIMATE/dataPL22306/kfnc1_BDd30871_MDd44612_MP100_CL50_ON_vtp.tax
- __MACOSX/bundle/results_to_give_away/data4VTpaper/FINAL_ESTIMATE/dataPL22306/._kfnc1_BDd30871_MDd44612_MP100_CL50_ON_vtp.tax
- bundle/results_to_give_away/data4VTpaper/FINAL_ESTIMATE/dataPL22306/kfnc1_BDd30871_MDd44612_MP100_CL50_ON_inf.ded
- __MACOSX/bundle/results_to_give_away/data4VTpaper/FINAL_ESTIMATE/dataPL22306/._kfnc1_BDd30871_MDd44612_MP100_CL50_ON_inf.ded
- bundle/results_to_give_away/data4VTpaper/FINAL_ESTIMATE/dataPL22306/kfnc1_BDd30871_MDd44612_MP100_CL50_ON_clr.ded
- __MACOSX/bundle/results_to_give_away/data4VTpaper/FINAL_ESTIMATE/dataPL22306/._kfnc1_BDd30871_MDd44612_MP100_CL50_ON_clr.ded
- bundle/results_to_give_away/data4VTpaper/FINAL_ESTIMATE/dataPL22306/kfnc1_BDd30871_MDd44612_MP100_CL50_ON_Pmav.inc
- __MACOSX/bundle/results_to_give_away/data4VTpaper/FINAL_ESTIMATE/dataPL22306/._kfnc1_BDd30871_MDd44612_MP100_CL50_ON_Pmav.inc
- bundle/results_to_give_away/data4VTpaper/FINAL_ESTIMATE/dataPL22306/kfnc1_BDd30871_MDd44612_MP100_CL50_ON_Pm99.inc
- __MACOSX/bundle/results_to_give_away/data4VTpaper/FINAL_ESTIMATE/dataPL22306/._kfnc1_BDd30871_MDd44612_MP100_CL50_ON_Pm99.inc
- bundle/results_to_give_away/data4VTpaper/FINAL_ESTIMATE/dataPL22306/kfnc1_BDd30871_MDd44612_MP100_CL50_ON_Pm60.inc
- __MACOSX/bundle/results_to_give_away/data4VTpaper/FINAL_ESTIMATE/dataPL22306/._kfnc1_BDd30871_MDd44612_MP100_CL50_ON_Pm60.inc
- bundle/results_to_give_away/data4VTpaper/FINAL_ESTIMATE/dataPL22306/kfnc1_BDd30871_MDd44612_MP100_CL50_ON_vga.gva
- __MACOSX/bundle/results_to_give_away/data4VTpaper/FINAL_ESTIMATE/dataPL22306/._kfnc1_BDd30871_MDd44612_MP100_CL50_ON_vga.gva
- bundle/results_to_give_away/data4VTpaper/FINAL_ESTIMATE/dataPL22306/kfnc1_BDd30871_MDd44612_MP100_CL50_ON_Pm50.inc
- __MACOSX/bundle/results_to_give_away/data4VTpaper/FINAL_ESTIMATE/dataPL22306/._kfnc1_BDd30871_MDd44612_MP100_CL50_ON_Pm50.inc
- bundle/results_to_give_away/data4VTpaper/FINAL_ESTIMATE/dataPL22306/kfnc1_BDd30871_MDd44612_MP100_CL50_ON_rmi.inc
- __MACOSX/bundle/results_to_give_away/data4VTpaper/FINAL_ESTIMATE/dataPL22306/._kfnc1_BDd30871_MDd44612_MP100_CL50_ON_rmi.inc
- bundle/results_to_give_away/data4VTpaper/FINAL_ESTIMATE/dataPL22306/kfnc1_BDd30871_MDd44612_MP100_CL50_ON_vsr.gva
- __MACOSX/bundle/results_to_give_away/data4VTpaper/FINAL_ESTIMATE/dataPL22306/._kfnc1_BDd30871_MDd44612_MP100_CL50_ON_vsr.gva
- bundle/results_to_give_away/data4VTpaper/FINAL_ESTIMATE/dataPL22306/kfnc1_BDd30871_MDd44612_MP100_CL50_ON_vts.ati
- __MACOSX/bundle/results_to_give_away/data4VTpaper/FINAL_ESTIMATE/dataPL22306/._kfnc1_BDd30871_MDd44612_MP100_CL50_ON_vts.ati
- bundle/results_to_give_away/data4VTpaper/FINAL_ESTIMATE/dataPL22306/kfnc1_BDd30871_MDd44612_MP100_CL50_ON_vtf.ati
- __MACOSX/bundle/results_to_give_away/data4VTpaper/FINAL_ESTIMATE/dataPL22306/._kfnc1_BDd30871_MDd44612_MP100_CL50_ON_vtf.ati
- bundle/results_to_give_away/data4VTpaper/FINAL_ESTIMATE/dataPL22306/kfnc1_BDd30871_MDd44612_MP100_CL50_ON_Pmi.inc
- __MACOSX/bundle/results_to_give_away/data4VTpaper/FINAL_ESTIMATE/dataPL22306/._kfnc1_BDd30871_MDd44612_MP100_CL50_ON_Pmi.inc
- bundle/results_to_give_away/data4VTpaper/FINAL_ESTIMATE/dataPL22306/kfnc1_BDd30871_MDd44612_MP100_CL50_ON_vgt.gva
- __MACOSX/bundle/results_to_give_away/data4VTpaper/FINAL_ESTIMATE/dataPL22306/._kfnc1_BDd30871_MDd44612_MP100_CL50_ON_vgt.gva
- bundle/results_to_give_away/data4VTpaper/FINAL_ESTIMATE/dataPL22306/kfnc1_BDd30871_MDd44612_MP100_CL50_ON_edv.ded
- __MACOSX/bundle/results_to_give_away/data4VTpaper/FINAL_ESTIMATE/dataPL22306/._kfnc1_BDd30871_MDd44612_MP100_CL50_ON_edv.ded
- bundle/results_to_give_away/data4VTpaper/FINAL_ESTIMATE/dataPL22306/kfnc1_BDd30871_MDd44612_MP100_CL50_ON_Pm80.inc
- __MACOSX/bundle/results_to_give_away/data4VTpaper/FINAL_ESTIMATE/dataPL22306/._kfnc1_BDd30871_MDd44612_MP100_CL50_ON_Pm80.inc
- bundle/results_to_give_away/data4VTpaper/FINAL_ESTIMATE/dataPL22306/kfnc1_BDd30871_MDd44612_MP100_CL50_ON_mLz.inc
- __MACOSX/bundle/results_to_give_away/data4VTpaper/FINAL_ESTIMATE/dataPL22306/._kfnc1_BDd30871_MDd44612_MP100_CL50_ON_mLz.inc
- bundle/results_to_give_away/data4VTpaper/FINAL_ESTIMATE/dataPL22306/kfnc1_BDd30871_MDd44612_MP100_CL50_ON_Pm40.inc
- __MACOSX/bundle/results_to_give_away/data4VTpaper/FINAL_ESTIMATE/dataPL22306/._kfnc1_BDd30871_MDd44612_MP100_CL50_ON_Pm40.inc
- bundle/results_to_give_away/data4VTpaper/FINAL_ESTIMATE/dataPL22306/kfnc1_BDd30871_MDd44612_MP100_CL50_ON_miQ.inc
- __MACOSX/bundle/results_to_give_away/data4VTpaper/FINAL_ESTIMATE/dataPL22306/._kfnc1_BDd30871_MDd44612_MP100_CL50_ON_miQ.inc
- bundle/results_to_give_away/data4VTpaper/FINAL_ESTIMATE/dataPL22306/kfnc1_BDd30871_MDd44612_MP100_CL50_ON_vLz.tax
- __MACOSX/bundle/results_to_give_away/data4VTpaper/FINAL_ESTIMATE/dataPL22306/._kfnc1_BDd30871_MDd44612_MP100_CL50_ON_vLz.tax
- bundle/results_to_give_away/data4VTpaper/FINAL_ESTIMATE/dataPL22306/kfnc1_BDd30871_MDd44612_MP100_CL50_ON_vti.tax
- __MACOSX/bundle/results_to_give_away/data4VTpaper/FINAL_ESTIMATE/dataPL22306/._kfnc1_BDd30871_MDd44612_MP100_CL50_ON_vti.tax
- bundle/results_to_give_away/data4VTpaper/FINAL_ESTIMATE/dataPL22306/kfnc1_BDd30871_MDd44612_MP100_CL50_ON_etr.tax
- __MACOSX/bundle/results_to_give_away/data4VTpaper/FINAL_ESTIMATE/dataPL22306/._kfnc1_BDd30871_MDd44612_MP100_CL50_ON_etr.tax
[truncated: 52 more entries]
