# Supplementary material for: Victory Tax: A Holistic Income Tax System
Source: Entropy (Basel). 2021 Nov 11;23(11):1492. doi: 10.3390/e23111492 (PMC8624733; doi:10.3390/e23111492)
Supplement: Supplementary file 1 [file entropy-23-01492-s001.zip › bundle/results_to_give_away/data4VTpaper/TaxTableExample.xlsx]

## Sheet: Sheet1
Line #	Question/Percentile of household	0	10	20	30	40	50
1	Government support	30871	22383	14540	6228	0	0
2	Earnings income	0	8487.83	16325.8	24603.1	33704.5	44064.2
3	Other income (from worksheet)	0	0.16976	5.22592	39.9217	173.455	557.775
4	Total deductible income (add lines 2 and 3)	0	8488	16331	24643	33878	44622
5	Basic deduction (from table)	30871	30871	30871	30871	30871	30871
6	Itemized deductions (from worksheet)	0	0	0	0	240.56	1718.88
7	Total deductions (add lines 5 and 6)	30871	30871	30871	30871	31111.6	32589.9
8	Reduced income (subtract line 7 from line 4)	-30871	-22383	-14540	-6228	2766.44	12032.1
9	Adjusted income (the greater of line 8 or 0)	0	0	0	0	2766.44	12032.1
10	Taxable income (add lines 1 and 9)	30871	22383	14540	6228	2766.44	12032.1
11	Tax owned (multiply line 10 by 0.277443)	8564.94	6210.01	4034.02	1727.92	767.529	3338.23
	effective tax rate	0.277443	0.20116	0.130673	0.0559721	0.0226557	0.0748113
Line #	Question/Percentile of household	60	70	80	90	95	99
1	Government support	0	0	0	0	0	0
2	Earnings income	56289.2	71677.4	93500.9	135429	189913	411893
3	Other income (from worksheet)	1497.84	3615.57	8343.06	20455.1	36957.6	97950.8
4	Total deductible income (add lines 2 and 3)	57787	75293	101844	155884	226871	509844
5	Basic deduction (from table)	30871	30871	30871	30871	30871	30871
6	Itemized deductions (from worksheet)	4844.88	10883.4	13741	13741	13741	13741
7	Total deductions (add lines 5 and 6)	35715.9	41754.4	44612	44612	44612	44612
8	Reduced income (subtract line 7 from line 4)	22071.1	33538.6	57232	111272	182259	465232
9	Adjusted income (the greater of line 8 or 0)	22071.1	33538.6	57232	111272	182259	465232
10	Taxable income (add lines 1 and 9)	22071.1	33538.6	57232	111272	182259	465232
11	Tax owned (multiply line 10 by 0.277443)	6123.48	9305.05	15878.6	30871.6	50566.5	129075
	effective tax rate	0.105966	0.123585	0.155911	0.198042	0.222887	0.253166
