# Supplementary material for: Victory Tax: A Holistic Income Tax System
Source: Entropy (Basel). 2021 Nov 11;23(11):1492. doi: 10.3390/e23111492 (PMC8624733; doi:10.3390/e23111492)
Supplement: Supplementary file 1 [file entropy-23-01492-s001.zip › bundle/results_to_give_away/programs/README_program]

To compile:
g++ -O3 tax_models.cpp -lm -o tax_models

Instructions: 

run the program with no command line options:
tax_models

This will list all available input parameters and define all output files. 
As an example of the commands used for the victory tax paper, we have. 

tax_models -nE=112100000 -tR=1952929045000 -aE=75300 -tT=1098746600000 -mi=Kfunction -alp=1.15 -kap=0.56 -name=kfnc1 -BDd=21044 -MDd=33628 -MP=100 -CL=20

tax_models -nE=112100000 -tR=1952929045000 -aE=75300 -tT=1098746600000 -mi=Kfunction -alp=1.15 -kap=0.56 -name=kfnc1 -BDd=21044 -MDd=33628 -MP=100 -CL=20

tax_models -nE=112100000 -tR=1952929045000 -aE=75300 -tT=1098746600000 -mi=lognormal -sig=229000 -name=lgnm0 -BDd=23511 -MDd=33628 -MP=100 -CL=50 -PLd=16814

tax_models -nE=112100000 -tR=1952929045000 -aE=75300 -tT=1098746600000 -mi=lognormal -sig=229000 -name=lgnm0 -MDd=33628 -MP=100 -CL=50 -PLd=16814 

tax_models -nE=112100000 -tR=1952929045000 -aE=75300 -tT=1098746600000 -mi=Kfunction -alp=1.15 -kap=0.56 -name=kfnc1 -BD=20 -MD=50 -MP=0 -CL=50 

All figures generated come from data that was generated with this program. 
The command that is used to generate the data will be in files with names ending with  .cmd  such as:

lgnm0_BDd23511_MDd33628_MP100_CL50_ON.cmd

kfnc1_BD20_MD50_MP0_CL50_ON.cmd


Tax_models.cpp was written by Donald Jacobs, initially during summer of 2013.
The program was then modified slightly during January 2014.
hold7_tax_models  ==> Is the program that was thought complete after January 2014.
Unfamliarity with the code in December 2015 prompted the program to be documented. 
Bugs were found and many calculations were confusing or questioned. 
December 2015: Bugs fixed, additons made, clean up, results checks & documentation. 
This version was initially backed up as hold8_tax_models.
However, the latest version is called tax_models.cpp , which is slightly different
than hold8_tax_models simply because of some nice added features. 

Send correspondence to Dr. Donald Jacobs at UNC Charlotte.
djacobs1@uncc.edu

Further discussions on the latest versions. 


The data produced in this bundle was generated from two programs. 
         tax_models.cpp is the only program needed from now on. 
         Some automation features were added to hold8_tax_models. 
         Nevertheless, only  hold8_tax_models   or  tax_models.cpp was used for all data. 

Program: tax_models.cpp
         Same as hold9_tax_models but has a few extra comment statements. 
         Note that a double check was made to check formulas, and all checked out.
         As such, hold9_tax_models and tax_models.cpp should yield identical results. 
         See below for details on how tax_models.cpp differs from hold8_tax_models.

Program: hold9_tax_models
         Modifies the way government assistance and fraction of government
         assistance is modeled within the victory tax rate. The current 
         implementation is consistent with what is described in the paper.  

Program: hold8_tax_models 
         Used to generate all data within Figures 03 to 08
         It could be used to generate all data in Figures 01 to 02 as well.
         When generating data for Figure09 a minor change to the program was made. 
         This original version of the program was then renamed to hold8_tax_models
         The new version is called: tax_models.cpp
         There is NO DIFFERENCE in plotted data in all figures from 01 to 08. 
         The only difference between the two programs is in the definition of CL.
         This affects some .ded files and most .gva files.  
         Here; CL_ is defined as (average capital loss)/(net investiment income).
         Here; estimated capital loss = CL_*(net investiment income).

Program: tax_models.cpp
         Two modifications relative to hold8_tax_models has been made. 
      1) In the halfing technique method for finding poverty level, the upper
         limit of tax rate was increased from 50% to 66.6% (actually 2/3). This
         change allows all calculations in this paper to be completed without 
         having to manually do the last case for Figure 07. Now the place this 
         matters is at ~/Figure07/dataPL22306/play4k4    
         There is no reason to regenerate the data, so it remains as it was
         when hold8_tax_models was used to generate the data. 
 
      2) Modified the definition of how the variable CL_ is defined. 
         Simply look at _inf.ded file for new data versus old data to see differences. 
         Here CL_ is defined as (average capital loss)/(average capital gain).
         (net investiment income) = capital gain - capital loss
         Here estimated capital loss = BL_*(net investiment income).
                                       BL_ = CL_/(1 - CL_)
         In addition to this change:
         The allowed range for CL_ is now between 0 to 70%, or [0,0.7].
         Note that if CL_ = 0.7 then the profit to loss ratio = 1.429.
         While the profit to loss ratio could --> 1, it is probably not much less than 2. 
         The lower the profit to loss ratio is, the more subsidy is given to the wealthy.
         The lower the profit to loss ratio is, the higher risk investments are being made. 
         A cap of 0.7 is made in the program in order NOT to assume high risk investiments. 
         CL_ = 0 is totally unrealistic. 
         A CL_ = 0.1 gives a profit to loss ratio of 10 --- essentially unheard of. 
         
         REASONABLE ranges of CL should be 30% to 50% giving profit to loss ratio between 3.3 to 2.
         DEFAULT CL is set at 40% to give profit to loss ratio = 2.5 --- very reasonable. 

         EXACT MAPPING of results: 
         The results from hold8_tax_models will be the same as tax_models.cpp if in 
         the new tax_models.cpp  CL_ is made to be 1/3, a profit to loss ratio of 3. 
