# Supplementary material for: Victory Tax: A Holistic Income Tax System
Source: Entropy (Basel). 2021 Nov 11;23(11):1492. doi: 10.3390/e23111492 (PMC8624733; doi:10.3390/e23111492)
Supplement: Supplementary file 1 [file entropy-23-01492-s001.zip › bundle/results_to_give_away/supporting_gov_data/IncomeTaxesSupplementalCBO_figS01.xlsx]

## Sheet: Contents and Notes
The data in this file supplement information provided in the Congressional Budget Office's report The Distribution of Household Income and Federal Taxes, 2011 (November 2014).
www.cbo.gov/publication/49440.
On November 18, 2014, CBO corrected values in Table 3 of this supplemental data.
Contents
1. Average Federal Tax Rates for All Households, by Before-Tax Income Group, 1979 to 2011
2. Shares of Federal Taxes for All Households, by Before-Tax Income Group, 1979 to 2011
3. Number of Households, Average Income, and Shares of Income for All Households, by Before-Tax Income Group, 1979 to 2011
4. Income Group Minimums for All Households, by Household Size and Before-Tax Income Group, 1979 to 2011
5. Median Household Income, 1979 to 2011
6. Sources of Income for All Households, by Before-Tax Income Group, 1979 to 2011
7. Sources of Income for All Households, by Market Income Group, 1979 to 2011
8. Percentage of Households Paying More in Payroll Taxes Than in Income Taxes, 2011
9. Gini Indexes for Household Income and Progressivity Indexes for the Federal Tax System, 1979 to 2011
10. Nonelderly Childless Households: Average Federal Tax Rates, Shares of Federal Taxes, Average Income, and Shares of Income, by Before-Tax Income Group, 1979 to 2011
11. Elderly Childless Households: Average Federal Tax Rates, Shares of Federal Taxes, Average Income, and Shares of Income, by Before-Tax Income Group, 1979 to 2011
12. Households With Children: Average Federal Tax Rates, Shares of Federal Taxes, Average Income, and Shares of Income, by Before-Tax Income Group, 1979 to 2011
13. Average Federal Tax Rates, Shares of Federal Taxes, Average Income, and Shares of Income for All Households, by Before-Tax Income Group, Using an Alternative Value for Medicare and Medicaid, 1979 to 2011
14. Nonelderly Childless Households: Sources of Income, by Before-Tax Income Group, 1979 to 2011
15. Elderly Childless Households: Sources of Income, by Before-Tax Income Group, 1979 to 2011
16. Households With Children: Sources of Income, by Before-Tax Income Group, 1979 to 2011
Notes
Numbers may not add up to totals because of rounding.
Market income has the following components:
	Labor income—Cash wages and salaries, including those allocated by employees to 401(k) plans; employer-paid health insurance premiums; the employer’s share of Social Security, Medicare, and federal unemployment insurance payroll taxes; and the share of corporate income taxes borne by workers.
	Business income—Net income from businesses and farms operated solely by their owners, partnership income, and income from S corporations.
	Capital gains—Profits realized from the sale of assets. Increases in the value of assets that have not been realized through sales are not included in the Congressional Budget Office’s measure of market income.
	Capital income (excluding capital gains)—Taxable and tax-exempt interest, dividends paid by corporations (but not dividends from S corporations, which are considered part of business income), positive rental income, and the share of corporate income taxes borne by owners of capital.
	Other income—Income received in retirement for past services and other sources of income.
Before-tax income is market income plus government transfers.
Government transfers are cash payments from Social Security, unemployment insurance, Supplemental Security Income, Temporary Assistance for Needy Families (and its predecessor, Aid to Families with Dependent Children), veterans’ programs, workers’ compensation, and state and local government assistance programs. They also include the value of in-kind benefits, such as Supplemental Nutrition Assis…
After-tax income is before-tax income minus federal taxes.
Federal taxes are the amount of taxes a household owes based on income earned in a year, regardless of when the taxes are paid. Individual income taxes are allocated directly to households paying those taxes. Payroll, or social insurance, taxes are allocated to households that pay those taxes directly or indirectly through their employers. Excise taxes are allocated to households according to the…
Average federal tax rates are calculated by dividing tax liabilities by before-tax income. When refundable tax credits, such as the earned income and child tax credits, exceed the individual income tax liabilities of the households in an income group, the average individual income tax rate for that group is negative. (Refundable tax credits are not limited to the amount of individual income tax o…
Income groups are defined by ranking all people by income, adjusted for household size—that is, divided by the square root of the number of people in a household, which consists of the people who share a housing unit, regardless of their relationships. Quintiles, or fifths, contain equal numbers of people, as do percentiles, or hundredths. If a household has negative income (that is, if its busin…
Income is adjusted for inflation using the personal consumption expenditures price index, which is calculated by the Bureau of Economic Analysis.

## Sheet: 1. Average Federal Tax Rates
The data in this file supplement information provided in the Congressional Budget Office's report The Distribution of Household Income and Federal Taxes, 2011 (November 2014).
www.cbo.gov/publication/49440.
Return to Contents and Notes
Table 1.
Average Federal Tax Rates for All Households, by Before-Tax Income Group, 1979 to 2011 (Percent)
Year	Lowest Quintile	Second Quintile	Middle Quintile	Fourth Quintile	Highest Quintile		All Quintiles		81st to 90th Percentiles	91st to 95th Percentiles	96th to 99th Percentiles	Top 1 Percent
	Total Average Federal Tax Rate
1979	7.5	14.5	18.9	21.5	27.1		22		23.5	25.1	27.1	35.1
1980	7.4	14.1	18.9	21.8	26.9		22		23.9	25.5	27.4	33.1
1981	7.9	14.7	19.2	22.3	26.6		22.2		24.5	25.8	27.3	30.4
1982	7.7	13.5	17.9	20.6	24.2		20.5		22.6	23.7	24.6	26.7
1983	8.4	13.4	17.4	20.2	23.6		20.2		22	22.9	23.6	26.7
1984	9.4	14.3	17.8	20.3	23.8		20.6		22.4	23	23.6	27
1985	9.2	14.5	18	20.4	23.8		20.7		22.5	23.4	23.7	26.1
1986	9.1	14.3	17.9	20.5	23.6		20.6		22.7	23.4	23.6	24.6
1987	8.2	13.5	17.4	20.2	25.6		21.3		22.8	24.3	25.9	30.3
1988	7.9	13.8	17.8	20.6	25.4		21.5		23.1	24.2	25.5	29
1989	7.6	13.5	17.7	20.6	25.1		21.2		22.9	24.1	25.3	28.3
1990	8.4	14.1	17.7	20.6	24.9		21.2		22.9	24	25.2	28.1
1991	8.1	13.5	17.3	20.5	25.1		21.1		22.8	24.2	25.3	29.1
1992	8	12.9	17.1	20.2	25.4		21.1		22.6	23.9	25.6	30
1993	8	12.7	17.1	20.3	26.5		21.6		22.6	24.3	26.3	33.5
1994	6.8	12.5	17.1	20.5	27.1		21.9		23.1	24.7	26.7	34.8
1995	6.7	12.7	17.1	20.6	27.5		22.1		23.1	25	27.2	35.3
1996	6.4	12.6	17	20.5	27.8		22.3		23.1	25	27.4	35.2
1997	6.8	12.8	17.3	20.7	27.8		22.6		23.4	25.2	27.6	34.1
1998	6.6	12.3	16.6	20.6	27.4		22.3		23.3	25.1	27.4	32.6
1999	6.5	12.6	16.6	20.6	27.7		22.6		23.4	25.3	27.9	32.8
2000	6.8	12.4	16.5	20.6	27.7		22.7		23.5	25.3	27.9	32.4
2001	5.7	10.9	15	18.9	26.5		21		22.3	24.4	26.7	32.1
2002	5.5	10.3	14.4	18.3	25.8		20.3		21.6	23.8	26.1	32
2003	5.3	9.4	13.6	17.4	24.7		19.4		20.5	22.7	25	30.4
2004	5.1	9.6	13.7	17.4	24.9		19.6		20.5	22.7	25.3	30.1
2005	5.4	9.9	13.8	17.6	25.4		20.1		20.6	22.7	25.8	30.4
2006	5.8	10.1	14	17.8	25.5		20.3		20.8	22.8	26	30
2007	5.1	10.3	14	17.5	24.7		19.9		20.6	22.5	25.4	28.3
2008	1.5	7.3	11.6	15.6	23.6		18		19.1	21.7	24.7	28.1
2009	1	6.7	11.1	15	23.2		17.3		18.7	21.1	24.2	28.9
2010	1.5	7.2	11.5	15.6	24		18.1		19.3	21.6	24.9	29.4
2011	1.9	7	11.2	15.2	23.4		17.6		18.6	21.1	24.3	29
	Average Individual Income Tax Rate
1979	0	4	7.4	10.1	15.9		11		12.3	14.1	16.8	22.7
1980	0.2	4.4	7.9	10.7	16.7		11.6		13.1	15.1	17.9	23
1981	0.5	4.7	8.2	11.1	16.8		11.9		13.5	15.4	18.2	22
1982	0.5	4.1	7.4	10	15.4		11		12.3	13.9	16.6	20.7
1983	0.4	3.7	6.6	9.1	14.2		10.2		11.2	12.7	14.9	19.7
1984	0.7	3.9	6.5	8.9	14		10		10.9	12.3	14.6	19.6
1985	0.6	3.9	6.6	8.8	14.1		10.1		10.9	12.5	14.6	19.1
1986	0.5	3.9	6.5	8.8	14.2		10.3		10.9	12.5	14.8	18.6
1987	-0.4	3.1	5.8	8.1	14.9		10.2		10.7	12.9	15.9	21.7
1988	-0.9	3	5.9	8.3	14.9		10.3		10.7	12.6	15.5	21
1989	-1.3	2.9	5.9	8.3	14.7		10.1		10.8	12.6	15.6	20.2
1990	-0.7	3.3	5.9	8.3	14.5		10		10.7	12.4	15.3	20.1
1991	-1.2	2.8	5.7	8.1	14.4		9.8		10.5	12.3	15	20.9
1992	-1.6	2.4	5.4	7.9	14.5		9.8		10.3	12	15	21.5
1993	-1.7	2.2	5.3	7.8	15		9.9		10.1	12	15.2	23.6
1994	-3.2	1.9	5.2	7.7	15.1		9.9		10.3	12.2	15.5	23.6
1995	-3.6	2	5.2	7.8	15.6		10.1		10.4	12.4	15.9	24.2
1996	-4.2	1.9	5.2	7.8	16.2		10.5		10.5	12.7	16.5	24.7
1997	-4.2	2	5.4	8	16.5		10.9		10.8	13	16.9	24.2
1998	-4.6	1.6	4.9	7.9	16.6		10.9		10.8	13.2	17.2	23.7
1999	-4.5	1.7	4.9	8	17.2		11.3		11	13.6	17.7	24.3
2000	-4	1.5	4.9	8.1	17.6		11.7		11.2	13.7	18	24.5
2001	-4.9	0.5	3.8	7	16.4		10.2		10.3	12.9	17	24.5
2002	-5.2	0.1	3.5	6.6	15.6		9.5		9.8	12.3	16.3	24.1
2003	-5.4	-0.7	2.7	5.8	13.8		8.3		8.5	10.9	14.6	20.9
2004	-5.4	-0.5	2.8	5.8	14		8.5		8.6	10.9	14.9	20.1
2005	-5.7	-0.5	2.8	5.8	14.2		8.8		8.5	10.9	15.2	19.7
2006	-5.7	-0.4	2.9	5.9	14.2		8.9		8.7	11	15.3	19.4
2007	-5.8	-0.1	3.1	6.1	14.4		9.2		8.9	11.2	15.5	19.4
2008	-9.1	-2.5	1.2	4.7	14		7.8		7.9	10.8	15.4	20.4
2009	-9.3	-2.6	1.3	4.6	13.4		7.2		7.7	10.3	14.6	21
2010	-9.2	-2.3	1.6	5	13.8		7.7		8.1	10.7	15.1	20.1
2011	-7.5	-1.3	2.4	5.8	14.2		8.4		8.8	11.4	15.6	20.3
	Average Payroll Tax Rate
1979	4.9	7.6	8.5	8.5	5.5		6.8		7.9	7.1	4.4	1
1980	4.9	7.4	8.4	8.5	5.6		6.9		8	7.1	4.7	1.1
1981	5.4	8	9	9.1	6.1		7.4		8.6	7.8	5.2	1.3
1982	5.6	7.8	8.9	9	6.4		7.5		8.7	8.1	5.6	1.6
1983	5.7	7.7	8.7	9.1	6.4		7.5		8.9	8.1	5.8	1.5
1984	6	8.2	9	9.2	6.4		7.7		9.2	8.2	5.8	1.4
1985	6.2	8.4	9.4	9.5	6.6		7.9		9.5	8.6	6	1.4
1986	6.3	8.4	9.4	9.7	6.2		7.7		9.7	8.6	5.7	1.1
1987	6.2	8.2	9.3	9.7	6.8		8		9.8	8.7	6	1.6
1988	6.5	8.5	9.6	10.1	6.6		8.1		10	9	6.2	1.3
1989	6.7	8.5	9.6	10.1	6.6		8.1		9.8	8.8	6.1	1.5
1990	6.9	8.8	9.7	10.3	6.9		8.3		10.1	9.1	6.4	1.6
1991	6.9	8.6	9.4	10.3	7.4		8.5		10.1	9.5	7.2	2.2
1992	7.1	8.2	9.5	10.2	7.2		8.3		10.1	9.3	7	1.9
1993	7	8	9.4	10.2	7.3		8.4		10	9.4	7.3	2.1
1994	7	8	9.3	10.2	7.5		8.5		10.2	9.5	7.3	2.7
1995	7.5	8.3	9.3	10.2	7.2		8.3		10	9.4	7	2.4
1996	7.8	8.3	9.3	10.2	6.9		8.2		9.9	9.1	6.8	2.2
1997	8.1	8.4	9.3	10.2	6.7		8.1		9.9	9	6.5	2.1
1998	8.4	8.5	9.3	10.4	6.6		8		10	9	6.4	2
1999	8.3	8.7	9.3	10.4	6.4		8		9.9	8.9	6.4	2
2000	8.1	8.7	9.3	10.3	6.3		7.8		9.8	8.9	6.4	1.9
2001	8.3	8.5	9.4	10	7.1		8.3		10.2	9.5	7	2.4
2002	8.3	8.3	9.2	9.9	7.4		8.4		10.1	9.6	7.4	2.5
2003	8.2	8.2	8.9	9.7	7.2		8.2		10	9.6	7.3	2.4
2004	8.2	8.1	8.9	9.5	6.6		7.8		9.8	9.2	6.8	2
2005	8.4	8.2	8.8	9.4	6.1		7.5		9.5	8.8	6.2	1.7
2006	8.6	8.2	8.8	9.4	5.9		7.3		9.4	8.6	6.1	1.6
2007	8.7	8.6	8.9	9.3	5.8		7.3		9.4	8.5	6	1.6
2008	8.6	8.3	8.9	9.4	6.5		7.8		9.6	9.1	6.8	2
2009	8.3	7.9	8.4	9.1	7.1		8		9.6	9.3	7.5	2.5
2010	8.4	7.8	8.3	9	6.7		7.7		9.4	8.9	7.1	2.2
2011	7.1	6.7	7.2	7.8	5.9		6.7		8.1	7.8	6.1	2.1
	Average Corporate Income Tax Rate
1979	1.3	1.7	2	2.2	5.1		3.4		2.6	3.1	5.3	11
1980	1.1	1.4	1.7	1.8	4.1		2.8		2.2	2.7	4.2	8.6
1981	0.8	1.1	1.4	1.5	3.2		2.2		1.7	2.1	3.4	6.8
1982	0.5	0.7	0.9	0.9	1.9		1.4		1.1	1.2	1.9	4.2
1983	0.7	0.9	1.1	1.2	2.5		1.8		1.4	1.6	2.5	5.1
1984	0.9	1	1.3	1.4	2.8		2		1.5	1.8	2.7	5.7
1985	0.7	0.9	1.1	1.2	2.6		1.8		1.3	1.6	2.6	5.2
1986	0.7	0.9	1.2	1.3	2.6		1.9		1.3	1.7	2.6	4.6
1987	0.9	1.1	1.4	1.6	3.4		2.4		1.7	2.1	3.5	6.7
1988	0.8	1.1	1.4	1.5	3.4		2.4		1.6	2	3.3	6.4
1989	0.8	1	1.3	1.4	3.3		2.3		1.6	2	3.2	6.3
1990	0.8	1	1.2	1.4	3.1		2.1		1.5	1.9	3	6.1
1991	0.8	0.9	1.2	1.3	2.8		2		1.5	1.8	2.6	5.7
1992	0.8	0.9	1.2	1.3	3.1		2.1		1.5	1.9	3	6.3
1993	0.9	1.1	1.4	1.5	3.6		2.5		1.8	2.2	3.3	7.4
1994	1	1.1	1.5	1.6	3.8		2.6		1.8	2.2	3.3	8.2
1995	1	1.1	1.5	1.7	4.1		2.8		2	2.5	3.7	8.4
1996	1	1.2	1.5	1.7	4.1		2.8		2	2.5	3.7	8.1
1997	1	1.1	1.5	1.7	4.1		2.8		2	2.5	3.7	7.6
1998	0.9	1	1.4	1.5	3.7		2.6		1.7	2.2	3.3	6.7
1999	0.9	1	1.3	1.4	3.6		2.5		1.7	2.2	3.2	6.3
2000	0.8	1	1.3	1.4	3.4		2.4		1.7	2.1	3	5.7
2001	0.6	0.7	0.8	1	2.5		1.7		1.1	1.4	2.1	5.1
2002	0.6	0.6	0.7	0.9	2.4		1.6		1	1.3	1.9	5.2
2003	0.7	0.8	0.9	1.1	3.2		2.1		1.3	1.6	2.6	6.9
2004	0.9	0.9	1.1	1.3	3.8		2.6		1.5	2	3.1	7.7
2005	1.1	1.1	1.3	1.6	4.7		3.2		2	2.5	4	8.7
2006	1.2	1.2	1.5	1.7	5		3.4		2.1	2.7	4.2	8.9
2007	1	1	1.3	1.5	4.1		2.9		1.8	2.3	3.5	7.2
2008	0.6	0.6	0.8	0.9	2.7		1.8		1.1	1.4	2.1	5.5
2009	0.5	0.5	0.6	0.7	2.2		1.5		0.9	1.1	1.7	5.2
2010	0.7	0.7	0.8	1	3.1		2.1		1.2	1.5	2.3	6.9
2011	0.6	0.6	0.8	0.9	2.9		1.9		1.1	1.4	2.1	6.4
	Average Excise Tax Rate
1979	1.3	1.1	1	0.8	0.6		0.8		0.7	0.7	0.6	0.4
1980	1.2	1	0.8	0.7	0.6		0.7		0.7	0.6	0.6	0.4
1981	1.1	0.9	0.8	0.6	0.5		0.6		0.6	0.5	0.5	0.3
1982	1.1	0.9	0.7	0.6	0.5		0.6		0.6	0.5	0.5	0.3
1983	1.5	1.1	0.9	0.8	0.5		0.8		0.7	0.6	0.5	0.3
1984	1.8	1.2	1	0.8	0.6		0.9		0.7	0.7	0.6	0.4
1985	1.8	1.2	1	0.8	0.6		0.8		0.7	0.6	0.6	0.4
1986	1.6	1.1	0.9	0.8	0.5		0.8		0.7	0.6	0.5	0.3
1987	1.6	1.1	0.9	0.8	0.6		0.8		0.7	0.6	0.5	0.3
1988	1.5	1.1	0.9	0.8	0.5		0.7		0.7	0.6	0.5	0.3
1989	1.4	1.1	0.9	0.8	0.5		0.7		0.7	0.6	0.5	0.3
1990	1.4	1	0.8	0.7	0.5		0.7		0.6	0.6	0.5	0.3
1991	1.6	1.2	1	0.8	0.6		0.8		0.7	0.6	0.5	0.3
1992	1.7	1.3	1	0.9	0.6		0.9		0.8	0.7	0.6	0.3
1993	1.8	1.3	1.1	0.9	0.6		0.9		0.8	0.7	0.6	0.3
1994	2	1.5	1.2	1	0.6		1		0.8	0.8	0.6	0.3
1995	1.9	1.4	1.1	0.9	0.6		0.9		0.8	0.7	0.6	0.3
1996	1.8	1.3	1	0.8	0.5		0.8		0.7	0.6	0.5	0.3
1997	1.9	1.3	1	0.9	0.5		0.8		0.8	0.7	0.5	0.3
1998	1.8	1.3	1.1	0.9	0.5		0.8		0.8	0.7	0.5	0.2
1999	1.8	1.3	1	0.8	0.5		0.8		0.7	0.6	0.5	0.2
2000	1.8	1.2	1	0.8	0.5		0.8		0.7	0.6	0.5	0.2
2001	1.7	1.2	1	0.8	0.5		0.8		0.7	0.6	0.5	0.2
2002	1.8	1.2	1	0.8	0.5		0.8		0.7	0.6	0.5	0.2
2003	1.8	1.2	1	0.8	0.5		0.8		0.7	0.6	0.5	0.2
2004	1.5	1.1	0.9	0.8	0.5		0.7		0.7	0.6	0.5	0.2
2005	1.6	1.1	0.9	0.7	0.4		0.7		0.6	0.5	0.4	0.2
2006	1.7	1.1	0.9	0.7	0.4		0.7		0.6	0.5	0.4	0.2
2007	1.2	0.8	0.7	0.6	0.3		0.5		0.5	0.4	0.3	0.1
2008	1.3	0.9	0.7	0.6	0.4		0.6		0.5	0.4	0.4	0.2
2009	1.5	0.9	0.8	0.6	0.4		0.6		0.5	0.5	0.4	0.2
2010	1.6	1	0.8	0.6	0.4		0.6		0.5	0.4	0.4	0.2
2011	1.6	1	0.9	0.7	0.4		0.7		0.5	0.5	0.4	0.2
Source: Congressional Budget Office.
Return to Contents and Notes

## Sheet: 2. Shares of Federal Taxes
The data in this file supplement information provided in the Congressional Budget Office's report The Distribution of Household Income and Federal Taxes, 2011 (November 2014).
www.cbo.gov/publication/49440.
Return to Contents and Notes
Table 2.
Shares of Federal Taxes for All Households, by Before-Tax Income Group, 1979 to 2011 (Percent)
Year	Lowest Quintile	Second Quintile	Middle Quintile	Fourth Quintile	Highest Quintile		All Quintiles		81st to 90th Percentiles	91st to 95th Percentiles	96th to 99th Percentiles	Top 1 Percent
	Share of Total Federal Tax Liabilities
1979	2.1	7.4	13.6	21.6	55.3		100		16	11.1	13.9	14.2
1980	2.1	7.1	13.5	21.8	55.4		100		16.5	11.4	14.2	13.3
1981	2.1	7.2	13.7	22.2	54.6		100		16.8	11.5	14.2	12.1
1982	2.1	7	13.7	22.3	54.7		100		17.1	11.5	13.8	12.2
1983	2.2	6.9	13.3	22.1	55.3		100		16.8	11.4	13.7	13.4
1984	2.5	7.3	13.4	21.8	54.9		100		16.6	11.1	13.3	13.9
1985	2.4	7.2	13.3	21.5	55.5		100		16.5	11.2	13.5	14.2
1986	2.2	6.8	12.8	20.9	57.2		100		16.1	11.1	13.7	16.3
1987	1.9	6.4	12.5	20.9	58.1		100		16.4	11.4	14.6	15.6
1988	1.8	6.4	12.3	20.6	58.8		100		16	11	14.1	17.6
1989	1.7	6.4	12.6	20.9	58.3		100		16.3	11.3	14.5	16.3
1990	2	6.8	12.6	21	57.5		100		16.3	11.2	14.3	15.7
1991	2.1	6.6	12.6	21	57.5		100		16.4	11.4	14.5	15.1
1992	1.9	6.2	12.2	20.4	59.1		100		16.1	11.3	14.8	17
1993	1.9	6	11.9	20.2	59.8		100		15.7	11.3	14.8	18
1994	1.6	5.8	11.9	20.1	60.4		100		15.8	11.3	14.8	18.5
1995	1.6	5.8	11.5	19.6	61.2		100		15.5	11.2	15.1	19.4
1996	1.4	5.6	11.1	19.1	62.6		100		15.2	11.1	15.2	21.1
1997	1.5	5.5	10.9	18.5	63.5		100		15.1	11.1	15.3	21.9
1998	1.4	5.3	10.5	18.5	64.1		100		15.1	11.1	15.5	22.5
1999	1.4	5.2	10.2	18	65.1		100		14.8	10.9	15.8	23.7
2000	1.4	4.9	9.8	17.7	66		100		14.6	10.8	15.7	24.9
2001	1.3	5	10.1	18.6	64.8		100		15.5	11.5	15.8	22
2002	1.3	5	10.4	18.9	64.2		100		15.7	11.7	16.2	20.6
2003	1.3	4.7	10.1	18.7	65		100		15.6	11.6	16.1	21.7
2004	1.2	4.7	9.8	17.9	66.2		100		15	11.2	16	23.9
2005	1.3	4.5	9.4	17.1	67.6		100		14.2	10.8	16.3	26.3
2006	1.3	4.5	9.3	16.9	67.9		100		14.1	10.7	16.3	26.7
2007	1.2	4.7	9.4	16.8	67.8		100		14.2	10.7	16.2	26.7
2008	0.4	3.8	8.9	17.4	69.2		100		15.1	11.8	17.3	25
2009	0.3	3.8	9.4	18.3	68		100		16	12.3	17.4	22.2
2010	0.4	3.8	9.1	17.6	68.8		100		15.5	11.9	17.2	24.2
2011	0.6	3.8	8.9	17.6	68.7		100		15.4	11.9	17.4	24
	Share of Individual Income Tax Liabilities
1979	0	4.1	10.7	20.2	65		100		16.8	12.5	17.3	18.4
1980	0.1	4.1	10.7	20.3	64.7		100		17	12.7	17.6	17.4
1981	0.3	4.3	10.9	20.5	64		100		17.3	12.8	17.6	16.3
1982	0.2	4	10.6	20.2	64.9		100		17.3	12.6	17.4	17.6
1983	0.2	3.8	10.1	19.9	66		100		16.9	12.4	17.1	19.6
1984	0.4	4.1	10	19.4	66		100		16.5	12.2	16.9	20.5
1985	0.3	4	9.9	19	66.9		100		16.4	12.3	17	21.2
1986	0.2	3.7	9.2	17.9	69		100		15.5	11.8	17.1	24.6
1987	-0.2	3.1	8.7	17.5	70.9		100		16.1	12.6	18.7	23.4
1988	-0.4	2.9	8.4	17.1	71.9		100		15.5	11.9	17.9	26.5
1989	-0.6	2.8	8.8	17.7	71.3		100		16	12.3	18.6	24.4
1990	-0.4	3.3	8.9	17.8	70.3		100		16	12.2	18.3	23.8
1991	-0.6	3	8.9	17.9	70.8		100		16.3	12.5	18.6	23.4
1992	-0.8	2.5	8.3	17.1	72.9		100		15.7	12.2	18.6	26.3
1993	-0.9	2.3	8	16.8	73.7		100		15.3	12.2	18.7	27.6
1994	-1.6	2	8	16.8	74.8		100		15.6	12.4	19	27.8
1995	-1.9	2	7.7	16.2	76		100		15.3	12.2	19.4	29.1
1996	-2	1.8	7.2	15.5	77.5		100		14.6	12	19.4	31.5
1997	-1.9	1.8	7.1	14.9	78.2		100		14.5	11.9	19.5	32.3
1998	-2	1.4	6.3	14.6	79.8		100		14.4	12	19.9	33.5
1999	-1.9	1.4	6	13.9	80.6		100		13.9	11.7	20	35.1
2000	-1.6	1.2	5.7	13.5	81.2		100		13.6	11.4	19.7	36.6
2001	-2.3	0.5	5.2	14.2	82.4		100		14.7	12.5	20.8	34.4
2002	-2.7	0.1	5.3	14.6	82.7		100		15.1	12.9	21.5	33.1
2003	-3.2	-0.8	4.7	14.5	84.8		100		15.1	13	21.9	34.7
2004	-3	-0.5	4.6	13.6	85.3		100		14.4	12.4	21.7	36.8
2005	-3	-0.5	4.4	12.9	86.2		100		13.5	11.9	21.9	39
2006	-2.9	-0.4	4.3	12.8	86.2		100		13.4	11.8	21.8	39.2
2007	-3	-0.1	4.6	12.6	86		100		13.3	11.6	21.5	39.6
2008	-5.8	-3	2.2	12.1	94.6		100		14.5	13.5	24.8	41.8
2009	-6.6	-3.5	2.7	13.4	94.1		100		15.9	14.4	25.2	38.7
2010	-6.2	-2.9	2.9	13.3	92.9		100		15.4	13.8	24.6	39
2011	-4.7	-1.5	4	14.2	88		100		15.4	13.6	23.6	35.4
	Share of Payroll Tax Liabilities
1979	4.5	12.4	19.7	27.3	36.1		100		17.3	10.2	7.3	1.3
1980	4.4	12	19.4	27.3	37		100		17.6	10.1	7.8	1.4
1981	4.3	11.8	19.1	27.1	37.6		100		17.7	10.3	8.1	1.6
1982	4.2	11.1	18.6	26.6	39.2		100		17.9	10.8	8.6	2
1983	4.1	10.7	18.1	26.8	40.1		100		18.3	10.8	9	2.1
1984	4.3	11.1	18.2	26.5	39.8		100		18.4	10.7	8.8	2
1985	4.2	11	18.1	26.4	40.1		100		18.4	10.8	8.9	2
1986	4.1	10.7	18	26.6	40.4		100		18.6	11	8.9	1.9
1987	3.8	10.4	17.8	26.9	41		100		18.8	11	9.1	2.2
1988	3.8	10.5	17.8	26.9	40.8		100		18.6	10.9	9.1	2.2
1989	4	10.6	17.9	26.8	40.5		100		18.3	10.9	9.1	2.2
1990	4.3	10.8	17.5	26.6	40.6		100		18.2	10.9	9.3	2.3
1991	4.3	10.3	17	26.1	42		100		17.9	11.1	10.2	2.8
1992	4.3	10	17.1	26.1	42.4		100		18.2	11.1	10.3	2.8
1993	4.4	9.8	16.9	26.1	42.8		100		18	11.2	10.6	2.9
1994	4.2	9.7	16.7	25.9	43.4		100		18	11.2	10.5	3.7
1995	4.7	10	16.6	25.8	42.7		100		17.8	11.2	10.3	3.5
1996	4.8	10	16.6	25.8	42.7		100		17.8	11	10.3	3.7
1997	5	10	16.6	25.5	42.9		100		17.9	11.1	10.1	3.7
1998	5.1	10.1	16.3	25.8	42.6		100		17.9	11	10	3.7
1999	4.9	10.1	16.2	25.6	42.9		100		17.8	10.9	10.2	4
2000	4.7	9.9	16.1	25.7	43.4		100		17.8	11	10.4	4.3
2001	4.9	9.9	16.1	25	43.9		100		17.9	11.3	10.6	4.1
2002	5	9.8	16	24.8	44.3		100		17.8	11.5	11.1	3.9
2003	4.9	9.7	15.7	24.7	44.8		100		18.1	11.6	11.2	4
2004	5	9.9	16	24.7	44.3		100		17.9	11.5	10.9	4
2005	5.3	10.1	16	24.7	43.7		100		17.8	11.4	10.6	4
2006	5.4	10.1	16.1	24.8	43.5		100		17.7	11.2	10.6	4
2007	5.6	10.5	16.2	24.4	43.1		100		17.6	11.1	10.4	4.1
2008	5.5	10	15.8	24.3	44.1		100		17.6	11.4	11	4.2
2009	5.3	9.6	15.4	24	45.4		100		17.8	11.7	11.7	4.2
2010	5.6	9.8	15.4	23.9	45.1		100		17.8	11.5	11.5	4.2
2011	5.6	9.7	15.1	23.9	45.5		100		17.7	11.7	11.6	4.5
	Share of Corporate Income Tax Liabilities
1979	2.4	5.8	9.5	14.4	67.6		100		11.7	9.1	17.7	29.1
1980	2.4	5.7	9.6	14.8	67.1		100		12.1	9.8	17.6	27.6
1981	2.3	5.5	9.9	15	66.8		100		12.1	9.4	17.7	27.6
1982	2.3	5.4	9.9	15.2	66.6		100		12.2	8.9	16.2	29.4
1983	2.1	5.3	9.6	15.4	66.9		100		11.9	9.2	16.4	29.3
1984	2.4	5.3	9.9	15.6	66		100		11.5	8.9	15.6	30
1985	2	5.1	9.2	14.8	68.1		100		10.9	8.9	16.5	31.8
1986	1.9	4.8	9.1	14.3	69.4		100		10.6	8.8	16.5	33.5
1987	1.8	4.9	9.2	14.7	68.5		100		10.9	8.9	17.7	31
1988	1.6	4.7	8.7	13.5	70.5		100		10.4	8.3	16.7	35.1
1989	1.7	4.6	8.8	13.6	70.4		100		10.9	8.9	17	33.6
1990	1.8	4.8	8.6	13.7	70		100		10.7	8.9	16.7	33.6
1991	2.1	4.9	9.5	14.3	67.9		100		11.4	9	15.9	31.6
1992	1.9	4.4	8.4	13	71.4		100		10.2	8.8	17.3	35.2
1993	2	4.5	8.4	13.2	70.8		100		10.7	8.9	16.2	35
1994	1.9	4.4	8.5	13.1	71.2		100		10.3	8.6	15.6	36.7
1995	1.9	4.2	8.1	12.7	72.2		100		10.4	8.8	16.3	36.6
1996	1.8	4	7.8	12.2	73.3		100		10.3	8.8	16.2	38.1
1997	1.7	3.8	7.5	11.9	74.4		100		10.3	8.7	16.3	39.1
1998	1.7	3.7	7.5	11.4	75		100		9.8	8.5	16.1	40.6
1999	1.7	3.8	7.3	11.2	75.4		100		9.8	8.5	16.5	40.7
2000	1.6	3.6	7.1	11.1	75.8		100		9.8	8.4	16.1	41.6
2001	1.7	3.7	7	11.7	75.1		100		9.4	8	15.3	42.3
2002	1.7	3.7	6.8	11.5	74.9		100		9.4	8	15.1	42.4
2003	1.7	3.4	6.4	10.7	76.9		100		9	7.6	15.2	45.1
2004	1.6	3.3	5.9	10.2	78.1		100		8.5	7.6	15.2	46.9
2005	1.6	3.1	5.7	9.8	79.1		100		8.5	7.5	15.7	47.4
2006	1.6	3.1	5.7	9.8	79.1		100		8.7	7.6	15.8	47
2007	1.7	3.2	5.8	9.9	78.5		100		8.6	7.7	15.6	46.7
2008	1.7	3.2	5.7	9.9	78		100		8.5	7.3	14.4	47.8
2009	1.8	3.2	5.8	10.1	77.2		100		8.7	7.3	14	47.1
2010	1.7	3.1	5.5	9.5	78.8		100		8.4	7.1	13.7	49.5
2011	1.7	3.1	5.5	9.6	78.6		100		8.5	7.2	14.1	48.7
	Share of Federal Excise Tax Liabilities
1979	10	15	18.2	21.7	34.6		100		13.5	8.2	8.5	4.4
1980	9.8	14.7	18.1	21.7	35		100		13.5	8.3	8.8	4.4
1981	9.7	14.7	18.5	21.7	34.6		100		13.7	8.2	8.4	4.3
1982	9.7	14.6	18.3	22.3	34.5		100		14	8.3	8.2	4.1
1983	10.9	14.6	18	22.2	33.8		100		13.6	7.7	7.9	4.6
1984	11.7	14.8	17.6	21.9	33.3		100		13.2	7.7	7.8	4.6
1985	11.4	14.7	17.6	21.7	33.9		100		13	7.8	8.1	5.1
1986	10.4	14.5	17.8	21.1	35.7		100		12.9	8	8.6	6.1
1987	10.2	14.9	18.2	21.8	34.3		100		13.2	8.2	8.2	4.8
1988	9.6	15.1	18	22	34.9		100		13.4	8.1	8.2	5.2
1989	9.7	14.6	18.1	22.4	34.7		100		14	8.1	8.1	4.5
1990	10.4	14.9	18.1	22.3	33.9		100		13.6	8.1	8	4.3
1991	10.5	15	18.6	22.2	33.3		100		13.2	7.8	8	4.3
1992	10.5	15.3	18.4	22	33.4		100		13.4	7.8	8	4.2
1993	11	15.2	18.2	21.4	33.6		100		13	8	8.3	4.3
1994	10.8	15.4	18.8	21.9	32.5		100		12.9	7.8	7.8	3.9
1995	10.8	15.3	18.3	22	33		100		13.3	7.8	7.8	4.1
1996	10.9	15.6	18.6	21.5	33		100		13.1	7.7	7.9	4.3
1997	11.2	15.4	18	21.1	33.9		100		13.3	8	8.1	4.4
1998	11.1	14.9	18.3	21.3	34		100		13.6	8	8	4.4
1999	11	14.8	18.2	21.3	34.4		100		13.4	7.8	8.5	4.7
2000	10.9	14.6	18	21.7	34.4		100		13.6	7.9	8.2	4.7
2001	11	14.9	18.3	22.5	33		100		13.2	7.7	7.9	4.2
2002	11.4	15.4	18.8	22.3	31.7		100		12.7	7.5	7.5	4
2003	11.4	15.2	18.6	22	32.4		100		13	7.4	7.5	4.5
2004	10	14.7	18.2	22.3	34.5		100		13.3	7.7	8.2	5.3
2005	11.2	14.7	17.9	21.8	34		100		12.8	7.5	8	5.8
2006	11.9	14.9	17.9	21.3	33.8		100		12.8	7.5	8.1	5.4
2007	10.9	14.2	18.3	22.2	34.2		100		13.5	7.9	8	4.8
2008	11.9	14.6	18.1	20.9	34.1		100		12.6	7.7	8.1	5.7
2009	12.2	15.2	18.9	21.3	31.9		100		12.5	7.5	7.6	4.4
2010	13.4	15.4	18.7	20.6	31.5		100		12	7.1	7.5	4.9
2011	13.2	15.2	18.5	20.8	31.9		100		12.3	7.4	7.6	4.7
Source: Congressional Budget Office.
Return to Contents and Notes

## Sheet: 3. Household Income
The data in this file supplement information provided in the Congressional Budget Office's report The Distribution of Household Income and Federal Taxes, 2011 (November 2014).
www.cbo.gov/publication/49440.
Return to Contents and Notes
On November 18, 2014, CBO corrected values in this table for before-tax and after-tax income in 1979 for the lowest income quintile.
Table 3.
Number of Households, Average Income, and Shares of Income for All Households, by Before-Tax Income Group, 1979 to 2011
Year	Lowest Quintile	Second Quintile	Middle Quintile	Fourth Quintile	Highest Quintile		All Quintiles		81st to 90th Percentiles	91st to 95th Percentiles	96th to 99th Percentiles	Top 1 Percent
	Number of Households (Millions)
1979	18	15.9	15	15.4	16.6		81.1		8.1	4.2	3.4	0.9
1980	18.2	16.1	15.2	15.7	17		82.6		8.3	4.3	3.5	0.9
1981	18	16.3	15.7	15.8	17.5		83.8		8.5	4.4	3.7	0.9
1982	17.6	16.4	16	16.1	17.7		84.3		8.6	4.5	3.7	0.9
1983	17.5	16.9	16.4	16.7	17.9		85.8		8.7	4.5	3.7	0.9
1984	18.7	16.9	16.6	16.9	17.7		87.2		8.7	4.5	3.6	0.9
1985	18.5	17.3	16.9	17.2	18.4		88.8		9	4.7	3.8	1
1986	18.6	17.6	17.3	17.4	18.5		89.9		9	4.7	3.8	1
1987	17.9	18.7	17.8	17.9	18.6		91.4		9.2	4.7	3.8	0.9
1988	18.1	19.2	18.1	18.3	19		93.1		9.4	4.8	3.9	0.9
1989	18.1	19.2	18.4	18.4	19.1		93.6		9.4	4.8	3.9	1
1990	18.6	19.1	18.4	18.7	19.5		94.6		9.6	4.9	4	1
1991	18.8	19.3	18.9	18.7	19.8		96		9.8	5	4.1	1
1992	18.5	19.6	19	18.9	20		96.3		9.8	5	4.1	1
1993	18.8	19.7	19.2	19.1	20.1		97.3		9.9	5.1	4.1	1
1994	18.8	20.3	19.9	19.5	20.3		99.1		10	5.2	4.1	1
1995	19.4	20.1	19.8	19.6	20.5		99.7		10	5.2	4.2	1
1996	19.5	20.5	20.1	19.9	20.9		101.1		10.3	5.3	4.3	1.1
1997	19.8	20.7	20.4	20	21.3		102.6		10.6	5.4	4.3	1
1998	20.2	20.8	20.9	20.3	21.5		104		10.7	5.5	4.3	1
1999	20.5	20.8	21	20.5	21.7		104.8		10.7	5.5	4.4	1.1
2000	21.4	21.5	21.7	21.1	22.3		108.3		11	5.6	4.6	1.1
2001	21.5	21.8	21.5	21.8	22.4		109.4		11.1	5.7	4.5	1.1
2002	21.9	22.3	22	22	22.6		111.4		11.1	5.7	4.7	1.1
2003	22	22.6	22.3	22	22.7		112.1		11.3	5.7	4.6	1.1
2004	22.4	23	22.4	22.3	22.8		113.3		11.3	5.8	4.6	1.1
2005	22.7	22.9	22.8	22.6	23.1		114.5		11.4	5.9	4.6	1.1
2006	22.5	23.4	23.3	23	23.5		116.1		11.6	6	4.8	1.1
2007	23.4	23.2	23.3	22.9	23.6		116.9		11.7	6	4.8	1.2
2008	23.4	23.5	23.3	23	23.5		117.3		11.6	6	4.8	1.1
2009	22.8	23.6	23.7	23.4	23.6		117.6		11.8	6	4.8	1.1
2010	23.3	23.9	23.8	23.4	23.7		118.7		11.8	6	4.8	1.1
2011	24.4	24.2	24.2	23.9	24		121.2		12	6.1	4.8	1.1
	Average Before-Tax Income (2011 dollars)
1979	17600	35900	53700	72700	137700		62700		94400	116500	168700	529300
1980	17100	34600	52000	70700	133900		60900		92200	114300	162900	505800
1981	16800	34400	51600	71500	133300		61000		92000	114500	161000	505500
1982	16500	33700	50700	70700	134400		61100		92000	113500	161900	532200
1983	16100	32500	49800	70100	139200		61500		92900	116500	166800	583700
1984	16700	34900	52700	73900	151000		65000		99000	125700	180900	646300
1985	16900	34600	52900	74000	153000		65900		98300	125100	182900	690300
1986	17000	35200	54000	76600	171700		70600		103300	131200	200100	902200
1987	17000	33900	53800	77000	162600		68500		104500	133900	198200	730800
1988	17400	34400	54600	77800	174000		71300		105800	135800	205300	914900
1989	18000	35100	55200	78700	173600		71900		107400	138600	209000	853300
1990	18900	36500	55500	78200	169500		71700		106100	135700	203600	824600
1991	19200	35900	54700	77700	163700		70200		104600	134800	199600	739700
1992	19300	35900	55000	78300	171100		72100		106000	137200	207200	838400
1993	19700	36500	55500	79100	171100		72500		107300	138400	208200	805800
1994	19800	36600	55700	80300	174800		73400		109400	140800	212900	829800
1995	20700	38500	57700	82000	183500		76500		112600	145000	224300	925700
1996	20600	38800	58500	83800	193900		79400		114900	150500	233600	1023300
1997	21000	39600	59700	85800	206000		82900		117700	156000	249400	1179900
1998	21900	41400	61300	89500	220000		87200		122600	162600	263600	1339400
1999	22300	42800	63300	92200	234100		91500		127400	169700	276100	1460400
2000	21700	42400	63400	93700	245600		93700		130100	175000	284200	1604200
2001	22400	43300	64800	92800	224100		89600		128900	170300	268500	1279100
2002	21900	42400	63500	91300	213600		86100		127400	167300	258000	1134100
2003	21800	42200	63600	92500	220600		87700		128800	170500	266900	1206000
2004	22400	43700	66100	95800	240600		93000		134000	177100	283700	1440500
2005	23100	44800	67100	97500	261200		98100		136900	184200	306200	1744800
2006	24000	45500	67900	99400	272800		101700		140600	189100	315900	1890700
2007	24800	47200	70000	102000	282800		104600		143000	194000	327200	1986000
2008	24400	45500	67900	99300	256000		97200		140100	187400	301600	1618200
2009	24400	45000	66800	97400	232600		91900		137200	182600	283300	1266900
2010	24700	45300	67000	97800	244900		94400		137800	185900	293200	1469200
2011	24600	45300	66400	97500	245700		93900		138800	186700	299000	1453100
	Average After-Tax Income (2011 dollars)
1979	16300	30700	43600	57000	100500		48900		72200	87300	122900	343700
1980	15800	29700	42200	55300	97800		47500		70200	85200	118300	338500
1981	15500	29300	41700	55500	97800		47500		69500	85000	117100	351600
1982	15300	29100	41600	56100	101900		48600		71200	86600	122100	389900
1983	14800	28100	41200	56000	106300		49100		72400	89800	127500	427600
1984	15200	29900	43300	58900	115000		51600		76900	96800	138200	471700
1985	15300	29600	43300	58900	116500		52300		76200	95800	139600	510000
1986	15500	30200	44300	60900	131300		56000		79900	100500	152800	680400
1987	15600	29400	44400	61500	121000		53900		80600	101300	146800	509200
1988	16000	29700	44900	61700	129800		56000		81400	102900	153000	650000
1989	16700	30400	45400	62500	130100		56700		82800	105200	156200	612200
1990	17300	31300	45700	62000	127200		56500		81800	103200	152300	593200
1991	17600	31000	45200	61700	122600		55400		80800	102200	149000	524500
1992	17800	31300	45600	62500	127600		56900		82000	104400	154200	586900
1993	18100	31900	46000	63000	125800		56800		83100	104800	153400	535900
1994	18500	32000	46100	63800	127400		57300		84200	106000	156000	541100
1995	19300	33600	47800	65100	133000		59500		86500	108800	163300	598700
1996	19300	33900	48600	66600	140100		61700		88400	112900	169500	662900
1997	19600	34600	49400	68100	148800		64200		90100	116700	180700	777200
1998	20400	36300	51100	71100	159700		67800		94000	121900	191300	902200
1999	20800	37400	52800	73200	169200		70900		97500	126700	199100	981300
2000	20200	37200	53000	74400	177500		72500		99600	130700	204900	1084400
2001	21100	38600	55100	75300	164600		70800		100100	128700	196900	867900
2002	20700	38000	54400	74600	158400		68700		99900	127500	190700	770900
2003	20600	38300	54900	76400	166100		70700		102500	131900	200200	838900
2004	21200	39500	57000	79100	180600		74700		106500	137000	211800	1007300
2005	21900	40400	57800	80400	194900		78400		108700	142400	227100	1214500
2006	22600	40900	58300	81800	203400		81000		111300	145900	233900	1322800
2007	23500	42300	60200	84100	213000		83800		113600	150400	244200	1423100
2008	24100	42200	60100	83800	195400		79600		113300	146800	227200	1163200
2009	24100	42000	59400	82800	178700		76000		111600	144100	214900	900900
2010	24300	42000	59300	82500	186200		77300		111300	145800	220400	1037300
2011	24100	42100	59000	82600	188200		77300		112900	147300	226400	1031900
	Share of Before-Tax Income (Percent)
1979	6.2	11.2	15.8	22	44.9		100		15	9.7	11.3	8.9
1980	6.2	11.1	15.8	22.1	45.2		100		15.1	9.8	11.4	8.8
1981	5.9	11	15.9	22.1	45.6		100		15.3	9.9	11.5	8.9
1982	5.7	10.7	15.7	22.1	46.3		100		15.4	10	11.5	9.4
1983	5.4	10.4	15.5	22.1	47.2		100		15.4	10	11.7	10.1
1984	5.5	10.4	15.4	22	47.3		100		15.2	9.9	11.6	10.5
1985	5.3	10.2	15.2	21.8	48.1		100		15.2	9.9	11.8	11.2
1986	5	9.8	14.7	21.1	50.1		100		14.7	9.8	12	13.7
1987	4.9	10.1	15.3	22	48.4		100		15.3	10	12	11
1988	4.7	9.9	14.9	21.4	49.8		100		15	9.8	11.9	13.1
1989	4.9	10	15	21.5	49.3		100		15.1	9.9	12.1	12.2
1990	5.2	10.2	15	21.5	48.8		100		15	9.9	12	11.9
1991	5.4	10.3	15.4	21.6	48.2		100		15.1	10	12.1	11
1992	5.1	10.1	15.1	21.3	49.1		100		15	10	12.2	12
1993	5.3	10.2	15.1	21.4	48.8		100		15	10	12.2	11.6
1994	5.1	10.2	15.2	21.5	48.8		100		15	10	12.1	11.7
1995	5.3	10.2	15	21.1	49.3		100		14.8	10	12.3	12.2
1996	5	9.9	14.6	20.7	50.4		100		14.7	9.9	12.4	13.4
1997	4.9	9.7	14.3	20.2	51.6		100		14.6	9.9	12.5	14.5
1998	4.9	9.5	14.1	20	52.1		100		14.4	9.8	12.5	15.3
1999	4.8	9.3	13.8	19.7	53		100		14.2	9.7	12.8	16.3
2000	4.6	9	13.5	19.5	54		100		14.1	9.7	12.7	17.4
2001	4.9	9.6	14.2	20.6	51.3		100		14.6	9.9	12.5	14.4
2002	5	9.9	14.6	21	50.4		100		14.8	10	12.6	13.1
2003	4.9	9.7	14.4	20.7	51		100		14.8	9.9	12.5	13.8
2004	4.7	9.5	14	20.2	52.2		100		14.4	9.7	12.4	15.6
2005	4.7	9.1	13.6	19.6	53.6		100		13.9	9.6	12.7	17.4
2006	4.6	9	13.4	19.4	54.3		100		13.8	9.6	12.8	18.1
2007	4.8	9	13.3	19.1	54.6		100		13.7	9.5	12.7	18.7
2008	5	9.4	13.9	20.1	52.8		100		14.3	9.8	12.6	16
2009	5.1	9.8	14.6	21.1	50.8		100		14.9	10.1	12.5	13.3
2010	5.1	9.6	14.2	20.4	51.9		100		14.6	9.9	12.5	14.9
2011	5.3	9.6	14.1	20.4	51.9		100		14.6	10	12.7	14.6
	Share of After-Tax Income (Percent)
1979	7.4	12.3	16.5	22.2	42		100		14.7	9.4	10.5	7.4
1980	7.3	12.2	16.4	22.1	42.4		100		14.8	9.4	10.6	7.6
1981	7	12	16.5	22.1	43		100		14.8	9.4	10.8	7.9
1982	6.6	11.7	16.2	22.1	44.1		100		15	9.6	10.9	8.6
1983	6.1	11.3	16	22.1	45.2		100		15	9.7	11.2	9.3
1984	6.3	11.2	15.9	22.1	45.3		100		14.9	9.6	11.2	9.7
1985	6.1	11	15.7	21.8	46.2		100		14.8	9.6	11.3	10.4
1986	5.7	10.5	15.2	21.1	48.2		100		14.3	9.4	11.5	13
1987	5.7	11.2	16.1	22.4	45.7		100		15	9.6	11.3	9.7
1988	5.6	10.9	15.6	21.7	47.3		100		14.7	9.5	11.3	11.8
1989	5.7	11	15.7	21.7	46.9		100		14.7	9.6	11.5	11.1
1990	6	11.2	15.7	21.7	46.5		100		14.7	9.5	11.4	10.8
1991	6.2	11.3	16.1	21.8	45.7		100		14.8	9.6	11.5	9.9
1992	6	11.2	15.8	21.6	46.5		100		14.7	9.6	11.5	10.6
1993	6.2	11.4	15.9	21.8	45.8		100		14.8	9.7	11.4	9.8
1994	6.1	11.4	16.1	21.9	45.5		100		14.8	9.6	11.4	9.7
1995	6.3	11.4	15.9	21.5	45.9		100		14.6	9.6	11.5	10.1
1996	6	11.2	15.6	21.2	46.9		100		14.6	9.5	11.6	11.2
1997	5.9	10.9	15.3	20.7	48.1		100		14.5	9.6	11.7	12.3
1998	5.8	10.7	15.1	20.4	48.7		100		14.2	9.5	11.7	13.3
1999	5.7	10.5	14.9	20.2	49.5		100		14.1	9.4	11.9	14.1
2000	5.5	10.2	14.6	20	50.5		100		14	9.4	11.9	15.2
2001	5.9	10.9	15.3	21.2	47.7		100		14.3	9.5	11.6	12.3
2002	5.9	11.1	15.6	21.5	46.8		100		14.5	9.5	11.6	11.1
2003	5.7	10.9	15.5	21.2	47.6		100		14.6	9.5	11.6	11.9
2004	5.6	10.7	15.1	20.8	48.7		100		14.2	9.4	11.6	13.6
2005	5.5	10.3	14.7	20.2	50.1		100		13.8	9.3	11.8	15.2
2006	5.4	10.2	14.5	20	50.8		100		13.7	9.3	11.9	15.9
2007	5.6	10	14.3	19.6	51.4		100		13.6	9.2	11.8	16.7
2008	6	10.6	15	20.7	49.1		100		14.1	9.4	11.6	14.1
2009	6.1	11.1	15.7	21.6	47.2		100		14.7	9.6	11.4	11.5
2010	6.2	10.9	15.4	21	48.1		100		14.3	9.5	11.5	12.8
2011	6.3	10.9	15.2	21	48.2		100		14.4	9.6	11.7	12.6
Source: Congressional Budget Office.
Return to Contents and Notes

## Sheet: 4. Income Group Minimums
The data in this file supplement information provided in the Congressional Budget Office's report The Distribution of Household Income and Federal Taxes, 2011 (November 2014).
www.cbo.gov/publication/49440.
Return to Contents and Notes
Table 4.
Income Group Minimums for All Households, by Household Size and Before-Tax Income Group, 1979 to 2011 (2011 dollars)
Year	Lowest Quintile	Second Quintile	Middle Quintile	Fourth Quintile	Highest Quintile		81st to 90th Percentiles	91st to 95th Percentiles	96th to 99th Percentiles	Top 1 Percent
	One-Person Household
1979	0	17500	27400	37500	52300		52300	66800	84400	162300
1980	0	16900	26500	36600	51200		51200	66000	82500	159500
1981	0	16700	26500	36900	51800		51800	66200	83500	158300
1982	0	16300	26000	36500	51900		51900	66800	83400	158700
1983	0	15800	25600	36500	52400		52400	67700	85900	165500
1984	0	17000	27200	38600	55300		55300	72400	91500	180800
1985	0	16900	27300	38800	55300		55300	72600	92800	186400
1986	0	17100	28000	39900	57600		57600	75700	98200	215200
1987	0	16600	27900	40500	58600		58600	77000	98400	203300
1988	0	17000	28500	41100	59600		59600	78500	101200	216800
1989	0	17500	28900	41600	60500		60500	79700	103200	218500
1990	0	18200	29300	41600	60100		60100	78800	102300	211800
1991	0	18200	28900	41400	59200		59200	78100	100900	207800
1992	0	18100	29000	41700	59900		59900	79500	103500	218100
1993	0	18600	29200	41700	60500		60500	79900	104200	213800
1994	0	18800	29600	42500	61400		61400	81200	105900	220400
1995	0	19600	30800	43500	63200		63200	84000	110500	235500
1996	0	19800	31200	44400	64800		64800	86900	113800	251100
1997	0	20300	31900	45300	66600		66600	90100	120100	268200
1998	0	21100	33100	47000	69500		69500	94000	126500	288800
1999	0	21600	34100	48400	71800		71800	97500	131100	309500
2000	0	21400	34200	49100	73300		73300	100600	135500	321200
2001	0	22100	34800	49700	73200		73200	98500	131400	291800
2002	0	21900	34100	48800	71800		71800	96400	128400	278100
2003	0	21900	34100	49100	72900		72900	98000	130600	283600
2004	0	22600	35400	50800	75100		75100	101600	135700	309600
2005	0	23200	36300	52000	76800		76800	104900	143200	346300
2006	0	23500	36800	53000	78900		78900	108000	148300	365500
2007	0	24400	38100	54400	80600		80600	110800	152100	377800
2008	0	23800	36700	52800	78500		78500	107000	144900	333800
2009	0	23400	36200	52100	77000		77000	104600	139200	293800
2010	0	23800	36600	52300	77500		77500	106000	142400	314200
2011	0	24000	36200	51900	77800		77800	106500	143400	319900
	Two-Person Household
1979	0	24700	38700	53100	74000		74000	94500	119400	229600
1980	0	23800	37500	51700	72500		72500	93300	116700	225600
1981	0	23600	37500	52200	73200		73200	93700	118100	223900
1982	0	23100	36700	51700	73400		73400	94400	117900	224400
1983	0	22300	36300	51600	74100		74100	95800	121500	234000
1984	0	24000	38400	54600	78200		78200	102300	129400	255700
1985	0	23800	38500	54800	78200		78200	102700	131300	263700
1986	0	24200	39600	56500	81500		81500	107100	138800	304300
1987	0	23500	39500	57200	82800		82800	108800	139200	287600
1988	0	24000	40300	58100	84300		84300	111000	143100	306600
1989	0	24700	40900	58800	85600		85600	112800	146000	309000
1990	0	25800	41400	58800	85000		85000	111500	144700	299500
1991	0	25800	40800	58500	83800		83800	110500	142700	293900
1992	0	25700	41000	59000	84800		84800	112400	146400	308500
1993	0	26300	41300	59000	85600		85600	113000	147400	302300
1994	0	26500	41900	60200	86900		86900	114800	149800	311700
1995	0	27800	43500	61600	89300		89300	118800	156300	333100
1996	0	28000	44200	62800	91600		91600	122900	160900	355100
1997	0	28700	45200	64000	94200		94200	127500	169800	379300
1998	0	29800	46800	66500	98300		98300	132900	178900	408500
1999	0	30500	48300	68400	101600		101600	137900	185400	437700
2000	0	30200	48300	69400	103700		103700	142200	191700	454300
2001	0	31300	49200	70300	103500		103500	139400	185900	412600
2002	0	31000	48300	69000	101500		101500	136300	181600	393300
2003	0	30900	48200	69500	103000		103000	138700	184700	401100
2004	0	32000	50000	71900	106200		106200	143700	192000	437800
2005	0	32700	51300	73600	108600		108600	148400	202500	489800
2006	0	33300	52100	74900	111600		111600	152800	209700	516800
2007	0	34600	53900	76900	113900		113900	156600	215100	534200
2008	0	33700	51900	74700	111000		111000	151300	204900	472100
2009	0	33100	51200	73600	108900		108900	147900	196800	415500
2010	0	33700	51700	74000	109700		109700	149900	201400	444400
2011	0	34000	51200	73400	110000		110000	150700	202800	452400
	Three-Person Household
1979	0	30200	47400	65000	90600		90600	115700	146200	281200
1980	0	29200	46000	63300	88800		88800	114200	143000	276300
1981	0	28900	46000	63900	89600		89600	114700	144700	274200
1982	0	28300	45000	63300	89900		89900	115600	144400	274900
1983	0	27300	44400	63200	90700		90700	117300	148800	286700
1984	0	29400	47100	66900	95800		95800	125300	158400	313100
1985	0	29200	47200	67200	95800		95800	125700	160800	322900
1986	0	29700	48500	69200	99800		99800	131200	170000	372700
1987	0	28800	48400	70100	101500		101500	133300	170400	352200
1988	0	29400	49400	71100	103300		103300	136000	175200	375500
1989	0	30200	50100	72000	104800		104800	138100	178800	378400
1990	0	31600	50700	72000	104100		104100	136500	177200	366800
1991	0	31600	50000	71700	102600		102600	135300	174800	360000
1992	0	31400	50200	72200	103800		103800	137700	179300	377800
1993	0	32200	50600	72300	104800		104800	138400	180500	370300
1994	0	32500	51300	73700	106400		106400	140600	183500	381800
1995	0	34000	53300	75400	109400		109400	145500	191400	408000
1996	0	34300	54100	76900	112200		112200	150500	197100	434900
1997	0	35100	55300	78400	115300		115300	156100	207900	464500
1998	0	36500	57300	81400	120400		120400	162800	219100	500300
1999	0	37400	59100	83800	124400		124400	168900	227000	536100
2000	0	37000	59200	85000	127000		127000	174200	234800	556400
2001	0	38300	60300	86000	126800		126800	170700	227600	505400
2002	0	37900	59100	84600	124300		124300	167000	222500	481700
2003	0	37900	59100	85100	126200		126200	169800	226300	491200
2004	0	39100	61300	88000	130100		130100	175900	235100	536300
2005	0	40100	62800	90100	133000		133000	181700	248100	599900
2006	0	40800	63800	91700	136700		136700	187100	256800	633000
2007	0	42300	66000	94200	139500		139500	191800	263400	654300
2008	0	41300	63600	91500	135900		135900	185300	251000	578200
2009	0	40600	62800	90200	133400		133400	181100	241100	508900
2010	0	41200	63300	90600	134300		134300	183600	246700	544200
2011	0	41600	62700	89900	134700		134700	184500	248400	554100
	Four-Person Household
1979	0	34900	54800	75100	104600		104600	133600	168800	324700
1980	0	33700	53100	73100	102500		102500	131900	165100	319100
1981	0	33400	53100	73800	103500		103500	132500	167100	316600
1982	0	32700	52000	73100	103800		103800	133500	166700	317400
1983	0	31600	51300	73000	104700		104700	135500	171800	331000
1984	0	33900	54300	77200	110600		110600	144700	182900	361600
1985	0	33700	54500	77600	110600		110600	145200	185700	372900
1986	0	34300	56000	79900	115300		115300	151400	196300	430400
1987	0	33300	55900	80900	117100		117100	153900	196800	406700
1988	0	34000	57000	82200	119300		119300	157000	202300	433600
1989	0	34900	57900	83200	121000		121000	159500	206400	437000
1990	0	36500	58600	83100	120200		120200	157600	204600	423500
1991	0	36500	57800	82800	118500		118500	156300	201800	415700
1992	0	36300	58000	83400	119900		119900	159000	207000	436200
1993	0	37200	58500	83400	121000		121000	159900	208500	427500
1994	0	37500	59200	85100	122900		122900	162400	211900	440900
1995	0	39300	61500	87100	126300		126300	168000	221000	471100
1996	0	39600	62500	88700	129500		129500	173700	227600	502200
1997	0	40500	63900	90600	133200		133200	180300	240100	536400
1998	0	42100	66200	94000	139000		139000	188000	253000	577600
1999	0	43100	68300	96700	143600		143600	195100	262200	619100
2000	0	42800	68400	98200	146600		146600	201100	271100	642500
2001	0	44300	69600	99400	146400		146400	197100	262900	583500
2002	0	43800	68300	97600	143500		143500	192800	256900	556300
2003	0	43700	68200	98200	145700		145700	196100	261300	567200
2004	0	45200	70800	101600	150200		150200	203200	271500	619200
2005	0	46300	72500	104000	153600		153600	209800	286400	692700
2006	0	47100	73700	105900	157800		157800	216100	296600	730900
2007	0	48900	76200	108800	161100		161100	221500	304200	755500
2008	0	47700	73500	105600	156900		156900	213900	289800	667600
2009	0	46800	72500	104100	154100		154100	209100	278400	587700
2010	0	47600	73100	104700	155100		155100	212000	284900	628400
2011	0	48100	72400	103800	155500		155500	213100	286800	639800
Source: Congressional Budget Office.
Note: To compute the minimum income for a household larger than four people, multiply the one-person minimum income by the square root of the household size.
Return to Contents and Notes

## Sheet: 5. Median Household Income
The data in this file supplement information provided in the Congressional Budget Office's report The Distribution of Household Income and Federal Taxes, 2011 (November 2014).
www.cbo.gov/publication/49440.
Return to Contents and Notes
Table 5.
Median Household Income, 1979 to 2011 (2011 dollars)
	Market Income			Before-Tax Income			After-Tax Income
Year	Unadjusted	Adjusted		Unadjusted	Adjusted		Unadjusted	Adjusted
1979	54500	30200		59400	32300		48000	26200
1980	53400	29200		57600	31400		46500	25300
1981	53300	29200		57300	31500		46000	25300
1982	51700	28500		56200	31100		46000	25300
1983	50900	28100		55400	30800		45400	25300
1984	54000	30000		58300	32600		47500	26600
1985	54300	30100		58500	32800		47600	26700
1986	55500	30800		60100	33700		48900	27500
1987	55100	31000		59700	34000		48900	28000
1988	55800	31500		60400	34500		49100	28200
1989	56500	32000		61200	35100		49900	28700
1990	56800	31800		61800	35100		50300	28700
1991	55100	31100		60900	34900		50000	28700
1992	54900	31200		61000	35000		50400	28800
1993	55300	31200		61700	35200		50900	29000
1994	56100	31700		62300	35800		51400	29500
1995	57900	32800		64200	36900		53200	30500
1996	58700	33100		65500	37500		54100	31000
1997	60100	34100		66500	38400		55000	31500
1998	62500	35600		68900	39700		57300	32900
1999	65000	36700		71300	40900		59100	34000
2000	64700	36800		71900	41200		59500	34200
2001	64300	36600		72600	41700		61400	35300
2002	62300	35500		71000	41000		60500	34900
2003	62000	35400		71100	41200		61300	35500
2004	64200	36600		74000	42700		63700	36600
2005	65500	37300		75400	43600		64900	37400
2006	66200	38000		76700	44400		65700	38000
2007	68500	39200		79000	45700		67900	39100
2008	65700	37500		76600	44200		68000	39000
2009	62100	35500		75700	43600		67500	38600
2010	62000	35500		75900	43900		67400	38700
2011	61300	35200		75200	43400		67200	38500
Source: Congressional Budget Office.
Note: The adjusted calculation ranks households by their income adjusted for household size—that is, divided by the square root of the household size. The unadjusted calculation makes no adjustments for household size.
Return to Contents and Notes

## Sheet: 6. Income Source Before-Tax Inc
The data in this file supplement information provided in the Congressional Budget Office's report The Distribution of Household Income and Federal Taxes, 2011 (November 2014).
www.cbo.gov/publication/49440.
Return to Contents and Notes
Table 6.
Sources of Income for All Households, by Before-Tax Income Group, 1979 to 2011
								Share of Market Income, by Source (Percent)														Share of Transfer Income, by Source (Percent)							Average Federal Taxes, by Source (2011 dollars)
			Average (2011 dollars)					Labor Income
Year	Number of Households (Millions)		Market Income	Transfers	Federal Taxes	Income After Taxes and Transfers		Cash Wages and Salaries	Employee's Contributions to Deferred Compensation Plans	Employer's Contributions to Health Insurance	Employer's Share of Payroll Taxes	Corporate Tax Borne by Labor	All Labor Income		Capital Income	Corporate Tax Borne by Capital	Capital Gains	Business Income	Other Income	Total		Social Security	Medicare	Medicaid	Other Cash	Other In-Kind	Total		Individual Income	Payroll	Corporate Income	Excise
	All Households
1979	81.1		57200	5500	13800	48900		69.7	0	3.1	3.7	0.9	77.4		7.5	2.8	4	4.9	3.5	100.1		53.6	13.4	6.2	20.8	6.1	100.1		6900	4300	2100	500
1980	82.6		55100	5800	13400	47500		70.3	0	2.7	3.7	0.8	77.5		8.8	2.3	3.7	4.1	3.6	100		52.5	13.4	6	22	6.1	100		7100	4200	1700	400
1981	83.8		55200	5900	13600	47500		70	0	2.8	4	0.6	77.4		10.3	1.8	3.6	3.2	3.7	100		54.1	14.7	5.9	19.7	5.7	100.1		7300	4500	1300	400
1982	84.3		54800	6200	12500	48600		70	0	3.1	4.1	0.4	77.5		11	1.1	3.8	2.9	3.7	100		52.9	15.5	5.3	20.7	5.5	99.9		6700	4600	800	400
1983	85.8		55300	6100	12400	49100		68.5	0	3.1	4.1	0.5	76.3		10.1	1.5	4.9	3.4	3.9	100.1		52.9	15.1	5.7	20.6	5.7	100		6300	4600	1100	500
1984	87.2		59000	6000	13400	51600		67.1	0.4	2.9	4.1	0.5	75.1		10.1	1.6	4.9	4.3	4	100		53.7	16	6.3	18.1	5.9	100		6500	5000	1300	600
1985	88.8		59900	6100	13600	52300		66.8	0.5	3	4.2	0.5	75.1		9.9	1.5	5.7	3.7	4.1	100		53.3	16.9	6.4	17.7	5.8	100.1		6700	5200	1200	500
1986	89.9		64100	6500	14600	56000		63.7	0.6	2.8	4.1	0.5	71.7		8.8	1.5	10.1	4	3.9	100		51.2	20	6.4	16.9	5.5	100		7300	5400	1300	500
1987	91.4		62000	6500	14600	53900		66.8	0.7	3.3	4.3	0.7	75.7		9.1	2	4.2	4.8	4.1	99.9		52.2	20	6.6	15.6	5.6	100		7000	5500	1600	500
1988	93.1		64800	6500	15300	56000		65.2	0.8	3.3	4.3	0.7	74.2		9.1	2	4.3	5.6	4.8	100		51.9	20.4	6.5	15.8	5.4	100		7400	5800	1700	500
1989	93.6		65300	6700	15300	56700		64.7	0.9	3.3	4.3	0.6	73.9		9.8	1.9	3.8	5.6	5	100		51.5	20.9	7.1	15.4	5.1	100		7300	5800	1600	500
1990	94.6		64700	7000	15200	56500		65.6	0.9	3.4	4.4	0.6	75		9.7	1.8	2.8	5.6	5.2	100.1		49.3	21.1	8.5	15.6	5.5	100		7200	6000	1500	500
1991	96		62800	7400	14800	55400		66.4	0.9	3.4	4.5	0.6	75.9		9.1	1.7	2.6	5.3	5.5	100.1		47.6	20.6	9.2	17.1	5.5	100		6900	6000	1400	600
1992	96.3		64300	7800	15200	56900		66.2	1.1	3.8	4.5	0.6	76.1		7.7	1.8	2.8	5.9	5.7	100		46	21.4	10	17.3	5.3	100		7100	6000	1500	600
1993	97.3		64400	8100	15700	56800		65.8	1.2	4.2	4.5	0.7	76.3		6.9	2.1	3.3	5.8	5.7	100.1		45.4	21.5	10.9	16.7	5.6	100.1		7200	6100	1800	600
1994	99.1		65200	8200	16100	57300		65.4	1.3	4.4	4.5	0.7	76.3		6.5	2.2	3.1	6.1	5.8	100		46.5	22.9	10.7	14.6	5.3	100		7200	6200	1900	700
1995	99.7		68100	8400	16900	59500		64.5	1.5	4.3	4.5	0.8	75.4		7	2.3	3.4	6	5.8	99.9		46.4	24.2	10.8	13.7	4.9	100		7700	6400	2100	700
1996	101.1		70900	8500	17700	61700		63.1	1.6	4	4.4	0.8	73.9		6.9	2.4	4.7	6.1	6.1	100.1		45.6	25.3	11.6	12.8	4.7	100		8300	6500	2300	700
1997	102.6		74400	8400	18700	64200		62.3	1.6	3.5	4.3	0.8	72.5		6.8	2.3	6.1	6.1	6.2	100		46.8	26.9	10	12.1	4.2	100		9000	6700	2300	700
1998	104		78900	8400	19400	67800		61.9	1.7	3.3	4.2	0.7	71.8		6.3	2.1	7.1	6.2	6.5	100		47.3	27.1	9.6	11.7	4.2	99.9		9500	7000	2200	700
1999	104.8		83200	8300	20600	70900		61.2	1.7	3.1	4.2	0.7	70.9		6.1	2.1	8	6.3	6.6	100		48.7	26.4	9.3	11.8	3.9	100.1		10400	7300	2300	700
2000	108.3		85200	8500	21200	72500		60.9	1.8	3.1	4.1	0.7	70.6		6.3	2	8.6	5.9	6.7	100.1		49.1	26.2	10	11.1	3.6	100		10900	7300	2200	700
2001	109.4		80100	9500	18800	70800		64.4	1.9	3.5	4.4	0.5	74.7		6.1	1.4	4.6	6.2	7	100		47	24.9	13.5	11.2	3.4	100		9100	7400	1500	700
2002	111.4		76300	9800	17500	68700		65.5	1.8	3.9	4.5	0.4	76.2		5.3	1.3	3.4	6.5	7.3	100		46	24.6	13.4	12.4	3.5	99.9		8200	7200	1400	700
2003	112.1		77600	10100	17000	70700		63.9	2.2	4.3	4.4	0.6	75.4		4.9	1.8	4	6.6	7.2	99.9		45.8	25	13.7	12.2	3.4	100.1		7300	7200	1900	700
2004	113.3		82400	10600	18300	74700		61.5	2.2	4.5	4.2	0.7	73.1		4.9	2.2	5.9	7	6.9	100		42.9	28	15.4	10.4	3.3	100		8000	7300	2400	700
2005	114.5		87100	11000	19800	78400		58.6	2.1	4.4	4	0.9	70.1		5.2	2.7	7.6	7.7	6.8	100.1		42.7	27.7	16.6	9.7	3.3	100		8600	7300	3100	700
2006	116.1		90500	11200	20700	81000		57.6	2.1	4.2	3.9	1	68.8		6	2.9	8.1	7.5	6.7	100		43	28	16.8	9	3.1	99.9		9100	7500	3500	700
2007	116.9		93500	11100	20800	83800		57.6	2.1	3.8	3.9	0.8	68.3		6.5	2.4	8.9	6.9	7	100		43.5	30.5	13.9	9	3.1	100		9600	7700	3000	500
2008	117.3		85800	11400	17500	79600		61.9	2.3	4.2	4.2	0.5	73.1		6.4	1.6	4.9	6.6	7.5	100.1		43.8	29.4	12.8	10.4	3.5	99.9		7600	7600	1800	500
2009	117.6		78800	13100	15900	76000		64.4	2.4	4.5	4.4	0.4	76.2		5.5	1.3	2.6	6.7	7.8	100.1		41.8	27	12.9	14.4	3.8	99.9		6700	7400	1400	600
2010	118.7		81200	13200	17000	77300		62.3	2.3	4.3	4.2	0.6	73.7		5.2	1.8	3.9	7.1	8.3	100		41.3	27.4	13.2	14.1	4.1	100.1		7300	7300	1900	600
2011	121.2		80600	13300	16600	77300		62.5	2.3	4.3	4.2	0.6	73.8		4.9	1.7	3.9	7.4	8.3	100		41.6	26.6	15.3	12.4	4.1	100		7900	6300	1800	600
	Lowest Quintile
1979	18		9100	8500	1300	16300		71.5	0	4	4.6	0.9	81.1		5.9	1.5	0.6	3.6	7.3	100		45.6	13.2	9.6	20.7	10.9	100		0	900	200	200
1980	18.2		8800	8300	1300	15800		72.8	0	3.6	4.7	0.8	81.9		6.5	1.3	0.7	2.6	7.1	100.1		44.1	13.4	9.5	21.7	11.3	100		0	800	200	200
1981	18		8700	8100	1300	15500		73.6	0	3.7	5.1	0.6	83.1		7	1	0.7	1.2	7	100		43.3	13.9	9.9	21.6	11.3	100		100	900	100	200
1982	17.6		8600	8000	1300	15300		74.7	0	4.3	5.2	0.4	84.6		7.5	0.6	1	1.3	5	100		39.4	13.8	10.2	24.2	12.5	100.1		100	900	100	200
1983	17.5		8500	7600	1400	14800		74.6	0	4.2	5.3	0.5	84.6		7.2	0.8	0.8	1.9	4.8	100.1		35.3	12.5	12	26.3	13.9	100		100	900	100	200
1984	18.7		9300	7500	1600	15200		71.9	0.1	4.4	5.3	0.6	82.3		8	1	1	1.3	6.4	100		40.4	13.8	11	22	12.7	99.9		100	1000	100	300
1985	18.5		9100	7800	1600	15300		73.2	0.2	4	5.5	0.6	83.5		6.9	0.7	0.6	2.6	5.6	99.9		38.8	14	11.4	22.3	13.5	100		100	1000	100	300
1986	18.6		9400	7600	1500	15500		72.1	0.2	4.5	5.4	0.6	82.8		6.2	0.7	1	3.4	5.8	99.9		35.6	15.7	12.3	22.5	14	100.1		100	1100	100	300
1987	17.9		9100	7800	1400	15600		70.8	0.2	4.7	5.4	0.7	81.8		6	0.9	0.7	5	5.5	99.9		33.7	15.1	13.2	22.5	15.5	100		-100	1000	100	300
1988	18.1		9400	8000	1400	16000		70	0.2	4.1	5.6	0.7	80.5		5.6	0.8	0.5	5.3	7.3	100		35.5	16.1	13.3	20.3	14.9	100.1		-200	1100	100	300
1989	18.1		10100	7900	1400	16700		70.2	0.3	4.2	5.6	0.7	81		5.2	0.7	0.6	5	7.4	99.9		34.7	16.6	14.3	19.7	14.7	100		-200	1200	100	300
1990	18.6		10500	8400	1600	17300		72	0.3	4	5.8	0.6	82.7		5.4	0.7	-0.1	5	6.2	99.9		33.4	17.3	15.9	18.7	14.8	100.1		-100	1300	100	300
1991	18.8		10700	8500	1600	17600		72.6	0.3	4	5.8	0.6	83.3		5.3	0.8	0.3	4.2	6.1	100		31.3	16.7	16.9	20.3	14.9	100.1		-200	1300	100	300
1992	18.5		10900	8500	1500	17800		73.7	0.3	4.6	5.9	0.7	85.3		4.2	0.7	0.4	4.6	4.8	100		30.2	17.1	18.6	19.8	14.2	99.9		-300	1400	100	300
1993	18.8		11100	8600	1600	18100		72	0.4	4.6	5.8	0.7	83.4		3.7	0.9	0.4	5.3	6.3	100		30.3	17.1	19	19	14.6	100		-300	1400	200	400
1994	18.8		11200	8600	1400	18500		71.2	0.4	5.5	5.8	0.8	83.7		3.5	0.9	0.3	5.5	6.1	100		29.7	17.5	19.3	18.3	15.2	100		-600	1400	200	400
1995	19.4		12400	8300	1400	19300		71.7	0.5	5.2	5.8	0.9	84.1		3.4	0.9	0.4	6.1	5.2	100.1		31.5	19.1	18.6	16.6	14.1	99.9		-700	1500	200	400
1996	19.5		12800	7800	1300	19300		71.8	0.5	5.6	5.8	0.9	84.7		2.9	0.7	0.5	5.9	5.3	100		30.4	19.1	19.4	16.9	14.2	100		-900	1600	200	400
1997	19.8		13600	7400	1400	19600		72.2	0.5	5.2	5.8	0.9	84.7		2.6	0.6	0.6	6.4	5.1	100		32.1	21.1	18	15.7	13.1	100		-900	1700	200	400
1998	20.2		14600	7300	1400	20400		72.9	0.6	5.1	5.8	0.8	85.2		2.5	0.6	0.5	5.9	5.4	100.1		32.9	22.2	17.1	14.4	13.5	100.1		-1000	1800	200	400
1999	20.5		14900	7300	1500	20800		71.4	0.6	4.9	5.7	0.8	83.3		2.4	0.6	0.7	7.7	5.4	100.1		35.3	21.4	16.8	13.8	12.7	100		-1000	1800	200	400
2000	21.4		14300	7400	1500	20200		71.2	0.6	5.4	5.7	0.8	83.7		2.6	0.5	0.7	7.1	5.4	100		36.3	23.3	16.3	12.6	11.4	99.9		-900	1800	200	400
2001	21.5		14500	7900	1300	21100		74	0.7	5.4	5.9	0.5	86.7		2.4	0.4	0.2	6.6	3.8	100.1		33.1	23.5	22.1	10.8	10.5	100		-1100	1900	100	400
2002	21.9		14300	7700	1200	20700		73.6	0.3	5.8	5.9	0.5	86.1		2.3	0.4	-0.2	6.5	5	100.1		32.9	22.9	21	12.4	10.8	100		-1100	1800	100	400
2003	22		14100	7700	1200	20600		73.9	0.4	6	5.8	0.7	86.7		2.1	0.4	-0.1	6.9	4	100		32.3	23.8	21.2	11.8	10.8	99.9		-1200	1800	200	400
2004	22.4		14700	7700	1100	21200		73	0.4	6.4	5.6	0.8	86.2		2	0.5	0.1	7	4.1	99.9		29.2	26.9	22.6	10.6	10.7	100		-1200	1800	200	300
2005	22.7		15400	7700	1300	21900		73.7	0.4	6.5	5.7	1.1	87.4		1.7	0.5	0.2	6.5	3.6	99.9		29.8	26.2	23.1	9.4	11.5	100		-1300	1900	300	400
2006	22.5		16400	7600	1400	22600		73.2	0.4	6.5	5.7	1.2	87		1.8	0.5	0.3	7.4	2.9	99.9		28.6	26	25.4	8.6	11.4	100		-1400	2100	300	400
2007	23.4		16900	7900	1300	23500		73.4	0.5	5.5	5.8	1	86.1		1.9	0.5	0.5	7.1	4	100.1		26.9	27.8	24.6	9.3	11.5	100.1		-1400	2100	200	300
2008	23.4		16200	8200	400	24100		75	0.5	5.2	5.9	0.6	87.2		2.2	0.3	0.1	6.5	3.6	99.9		26.7	26.8	22.9	11.1	12.4	99.9		-2200	2100	200	300
2009	22.8		15500	8900	200	24100		74.7	0.5	5.2	5.9	0.5	86.7		2.1	0.3	-0.1	8	3	100		22.8	22.8	24.1	16	14.2	99.9		-2300	2000	100	400
2010	23.3		15800	8800	400	24300		74.5	0.4	4.8	5.8	0.7	86.2		1.6	0.4	-0.1	8.5	3.4	100		22	21.6	24.2	17.4	14.8	100		-2300	2100	200	400
2011	24.4		15500	9100	500	24100		74	0.5	5	5.8	0.6	85.8		1.7	0.4	0	8.8	3.4	100.1		23.9	23	25.3	13.7	14	99.9		-1800	1800	200	400
	Second Quintile
1979	15.9		28900	7000	5200	30700		74.7	0	4.1	4.7	1	84.5		4.5	1.2	0.5	3.5	5.8	100		55.6	13.1	6.4	19.1	5.8	100		1400	2700	600	400
1980	16.1		27000	7600	4900	29700		75.4	0	3.6	4.7	0.8	84.5		5.1	1	0.5	3.4	5.6	100.1		53	12.9	6.8	21.2	6.3	100.2		1500	2600	500	300
1981	16.3		26800	7600	5000	29300		75	0	3.6	5	0.7	84.3		5.6	0.8	0.5	3.1	5.7	100		54	14.1	6.7	19.4	5.8	100		1600	2700	400	300
1982	16.4		25500	8200	4500	29100		74.9	0	4.2	5.1	0.4	84.5		6.4	0.5	0.5	2.9	5.2	100		51.6	15.4	6.4	20.5	6.1	100		1400	2600	200	300
1983	16.9		24400	8100	4300	28100		73.6	0	4.4	5.1	0.5	83.6		6.2	0.7	0.7	3.3	5.5	100		52.4	15.2	6.5	20.2	5.7	100		1200	2500	300	300
1984	16.9		27200	7700	5000	29900		72.9	0.2	4.1	5.2	0.6	83		6.1	0.7	0.5	3.3	6.4	100		50.4	15	8.3	19.6	6.7	100		1400	2800	400	400
1985	17.3		26900	7700	5000	29600		72.9	0.3	4.2	5.3	0.5	83.2		6.2	0.6	0.6	3.2	6.2	100		51	16.2	8.4	18.2	6.2	100		1400	2900	300	400
1986	17.6		26900	8400	5000	30200		72.1	0.3	4.2	5.3	0.6	82.6		5.6	0.6	0.7	3.8	6.7	100		49.7	19.7	7.9	16.9	5.9	100.1		1400	3000	300	400
1987	18.7		25300	8600	4600	29400		71.5	0.3	4.7	5.3	0.7	82.4		5.7	0.8	0.5	4	6.5	99.9		53	20.8	7.2	14.3	4.7	100		1000	2800	400	400
1988	19.2		25900	8600	4700	29700		70.6	0.4	4.5	5.5	0.7	81.7		5.7	0.8	0.3	4.1	7.5	100.1		52	21.5	7.6	14.3	4.7	100.1		1000	2900	400	400
1989	19.2		26400	8700	4700	30400		70.5	0.5	4.5	5.5	0.7	81.6		5.5	0.7	0.4	4.2	7.6	100		50.5	21.6	8.8	14.5	4.5	99.9		1000	3000	400	400
1990	19.1		27600	8900	5100	31300		71.1	0.5	4.4	5.6	0.6	82.3		5.5	0.7	0.1	4.1	7.4	100.1		47.9	20.9	10.8	14.9	5.5	100		1200	3200	400	400
1991	19.3		26300	9600	4800	31000		71.4	0.5	4.5	5.6	0.6	82.7		4.9	0.7	0.3	3.9	7.4	99.9		45.5	20.2	11.7	16.9	5.8	100.1		1000	3100	300	400
1992	19.6		25500	10400	4600	31300		70.5	0.6	4.9	5.6	0.6	82.2		4.4	0.7	0.3	4.1	8.4	100.1		43.7	21.2	12.4	16.7	6	100		900	3000	300	500
1993	19.7		25500	11100	4600	31900		70.4	0.6	5.3	5.5	0.7	82.5		4	0.8	0.4	3.9	8.4	100		42.7	21.3	13.8	15.8	6.4	100		800	2900	400	500
1994	20.3		25600	11000	4600	32000		70.7	0.7	5.8	5.6	0.8	83.5		3.5	0.8	0.3	3.9	8	100		45.5	22.9	12.6	13.6	5.5	100.1		700	2900	400	500
1995	20.1		27300	11200	4900	33600		71	0.8	5.9	5.6	0.9	84.2		3.4	0.8	0.4	3.4	7.9	100.1		44.3	23.5	13.7	13.3	5.2	100		800	3200	400	500
1996	20.5		27500	11300	4900	33900		71	0.9	5.9	5.6	0.9	84.3		3.2	0.7	0.5	3.5	7.8	100		41.9	24.3	15.5	12.8	5.4	99.9		700	3200	400	500
1997	20.7		28200	11400	5100	34600		71.6	1	5.3	5.6	0.9	84.5		3	0.7	0.6	3.7	7.5	100		42.8	25.7	13.8	12.4	5.3	100		800	3300	400	500
1998	20.8		30000	11400	5100	36300		71.7	1.1	5.1	5.7	0.8	84.3		2.8	0.6	0.7	3.6	8	100		43.3	26.2	13.7	11.7	5.1	100		600	3500	400	500
1999	20.8		31800	11000	5400	37400		71.2	1.1	4.9	5.6	0.8	83.7		2.9	0.6	0.9	3.8	8.2	100.1		45.3	26.3	12.7	11.4	4.4	100.1		700	3700	400	500
2000	21.5		31500	11000	5300	37200		71.3	1.2	5	5.6	0.8	83.9		2.9	0.5	0.8	3.7	8.2	100		46.1	25.6	13.5	10.5	4.3	100		700	3700	400	500
2001	21.8		31100	12200	4700	38600		72.3	1.3	5.3	5.7	0.5	85.1		2.8	0.4	0.2	3.5	8	100		40.9	24.5	18.9	11.2	4.5	100		200	3700	300	500
2002	22.3		29900	12500	4400	38000		72.2	0.7	5.7	5.6	0.5	84.7		2.5	0.4	-0.1	3.9	8.5	99.9		40.9	24.7	17.9	12.1	4.5	100.1		0	3500	300	500
2003	22.6		29200	13000	4000	38300		72.3	0.8	6.2	5.6	0.7	85.5		2.3	0.4	0	3.7	8.1	100		40.4	24.5	18.2	12.3	4.6	100		-300	3400	300	500
2004	23		30600	13200	4200	39500		71.6	0.8	6.9	5.5	0.8	85.6		2	0.4	0.1	3.7	8.1	99.9		37.9	28.2	19.3	10.2	4.3	99.9		-200	3600	400	500
2005	22.9		31500	13300	4400	40400		71.8	0.8	7	5.6	1.1	86.3		1.8	0.5	0.3	3.7	7.5	100.1		38.9	27.2	20.2	9.2	4.5	100		-200	3700	500	500
2006	23.4		31900	13500	4600	40900		71.5	0.8	6.9	5.6	1.2	86		2	0.5	0.3	3.9	7.3	100		38	27.3	21.8	8.7	4.1	99.9		-200	3700	500	500
2007	23.2		34300	12900	4900	42300		72.7	0.9	6.3	5.7	1	86.6		2	0.4	0.5	3.5	7	100		37.5	29.6	19.3	9.4	4.2	100		0	4000	500	400
2008	23.5		31800	13700	3300	42200		73.2	0.9	6.3	5.7	0.6	86.7		2.2	0.3	0	3.3	7.4	99.9		37.7	28.5	18.4	10.6	4.8	100		-1200	3800	300	400
2009	23.6		29800	15200	3000	42000		72.9	0.8	6.5	5.7	0.5	86.3		2.1	0.3	-0.2	3.8	7.6	99.9		35.2	26.2	18.2	14.8	5.5	99.9		-1200	3500	200	400
2010	23.9		29900	15400	3200	42000		72.7	0.8	6.1	5.6	0.7	85.9		1.7	0.3	-0.1	4.2	8	100		34.3	26.3	19	14.6	5.8	100		-1000	3500	300	400
2011	24.2		29600	15700	3200	42100		72.7	0.8	6.2	5.6	0.6	85.9		1.7	0.3	0.1	4.1	7.8	99.9		34.8	25.5	21.8	12.2	5.8	100.1		-600	3000	300	500
	Middle Quintile
1979	15		49200	4600	10100	43600		76.9	0	4	4.6	1	86.5		4.4	1.2	0.6	2.9	4.3	99.9		58.5	13.3	4	21.2	3.1	100.1		4000	4600	1100	500
1980	15.2		47000	5000	9800	42200		77.1	0	3.4	4.6	0.8	86.1		5.2	1	0.6	2.8	4.3	100		56.7	13	4	23.3	3.1	100.1		4100	4400	900	400
1981	15.7		46400	5300	9900	41700		76.2	0	3.5	4.9	0.7	85.3		6.4	0.9	0.5	2.4	4.5	100		59.2	14.9	3.6	19.6	2.6	99.9		4200	4600	700	400
1982	16		45000	5700	9100	41600		75.5	0	4	5	0.4	84.9		7.3	0.6	0.5	2	4.7	100		58.5	16	2.7	20.7	2.1	100		3800	4500	400	400
1983	16.4		43900	6000	8600	41200		74.3	0	4.1	4.9	0.5	83.9		7	0.7	0.6	2.5	5.3	100		59.7	15.9	2.9	19.6	1.9	100		3300	4400	500	400
1984	16.6		47000	5700	9400	43300		72.6	0.3	3.9	5	0.6	82.4		7.3	0.8	0.7	3.4	5.4	100		60.9	17.2	3.7	15.9	2.3	100		3400	4800	700	500
1985	16.9		47000	5800	9500	43300		73.1	0.4	4	5.2	0.6	83.2		7.1	0.7	0.5	2.6	5.8	99.9		60.5	18.4	3.6	15.6	1.8	99.9		3500	5000	600	500
1986	17.3		47500	6500	9700	44300		72.6	0.5	3.9	5.2	0.6	82.8		6.7	0.7	0.8	2.9	6	99.9		57.9	21.8	3.9	14.8	1.7	100.1		3500	5100	600	500
1987	17.8		47100	6700	9400	44400		71.7	0.6	4.2	5.2	0.7	82.3		6.5	0.9	0.7	3.1	6.5	100		59.8	22.1	3.6	12.8	1.7	100		3100	5000	800	500
1988	18.1		48000	6600	9700	44900		70.6	0.7	4.3	5.3	0.7	81.7		6.5	0.9	0.5	3.1	7.3	100		59.3	22.4	3.7	13.2	1.4	100		3200	5300	800	500
1989	18.4		48400	6800	9800	45400		70.4	0.7	4.4	5.3	0.7	81.6		6.5	0.8	0.5	3.2	7.3	99.9		59.2	22.9	4	12.6	1.3	100		3300	5300	700	500
1990	18.4		48200	7300	9800	45700		70.7	0.8	4.5	5.4	0.6	82.1		6.3	0.8	0.3	3	7.6	100.1		56.2	23.2	5.5	13.5	1.6	100		3300	5400	700	500
1991	18.9		46700	8000	9500	45200		70	0.7	4.4	5.4	0.6	81.1		6.4	0.8	0.4	2.8	8.5	100		54.3	22.8	6.3	14.7	1.8	99.9		3100	5200	700	500
1992	19		46600	8400	9400	45600		70.1	0.9	4.8	5.4	0.6	81.9		5.2	0.8	0.5	3.2	8.4	100		51.8	23.5	7.4	15.3	1.9	99.9		3000	5200	700	600
1993	19.2		46800	8700	9500	46000		70.1	1	5.5	5.4	0.7	82.7		4.3	0.9	0.5	2.9	8.6	99.9		50.6	23.5	8.3	15.1	2.4	99.9		2900	5200	800	600
1994	19.9		46800	8900	9500	46100		69.3	1.1	5.5	5.4	0.8	82		4.4	1	0.5	2.9	9.4	100.2		51.8	25.7	8.3	12	2.2	100		2900	5200	800	700
1995	19.8		48300	9300	9800	47800		69	1.2	5.5	5.4	0.8	82		4.5	1	0.5	2.7	9.3	100		49.5	27.1	9.2	12.1	2.1	100		3000	5300	900	600
1996	20.1		48900	9600	9900	48600		68.7	1.5	5.4	5.4	0.9	81.8		4.3	0.9	0.7	2.8	9.5	100		48.7	28.3	9.9	11	2.1	100		3000	5400	900	600
1997	20.4		50200	9400	10300	49400		69.1	1.5	4.9	5.4	0.9	81.7		4.3	0.9	0.9	2.7	9.6	100.1		49.9	30.4	7.9	10.1	1.7	100		3200	5600	900	600
1998	20.9		51700	9600	10200	51100		68.4	1.6	4.6	5.4	0.8	80.7		4.4	0.8	1	2.9	10.2	100		50.1	31.2	7.1	10	1.6	100		3000	5700	800	600
1999	21		53300	9900	10500	52800		68.6	1.7	4.4	5.4	0.8	80.8		4.3	0.8	1.1	2.6	10.3	99.9		51.5	30.3	7.3	9.6	1.4	100.1		3100	5900	800	700
2000	21.7		53400	10000	10400	53000		68.5	1.8	4.5	5.4	0.7	80.9		4.2	0.8	1.2	2.6	10.4	100.1		50.1	29.9	8.8	9.4	1.7	99.9		3100	5900	800	600
2001	21.5		53700	11100	9700	55100		69.9	1.9	4.8	5.5	0.5	82.6		3.8	0.5	0.3	2.7	10.1	100		48.9	26.3	12.3	10.9	1.6	100		2400	6100	500	600
2002	22		51700	11800	9200	54400		70.8	1.2	5.4	5.5	0.5	83.3		3.2	0.4	0.1	2.7	10.3	100		47.7	26	13.2	11.2	1.8	99.9		2200	5800	500	700
2003	22.3		51400	12200	8600	54900		69.4	1.3	5.9	5.3	0.6	82.6		2.9	0.5	0.1	2.7	11.1	99.9		47.5	25.9	13	11.9	1.7	100		1700	5700	600	600
2004	22.4		53400	12700	9100	57000		69.5	1.3	6.5	5.3	0.8	83.4		2.5	0.5	0.3	2.9	10.4	100		43.5	28.1	16.5	10	1.8	99.9		1900	5900	700	600
2005	22.8		53900	13200	9300	57800		68.7	1.4	6.7	5.3	1	83.1		2.6	0.6	0.5	2.9	10.4	100.1		42.9	28.5	18	8.9	1.8	100.1		1900	5900	900	600
2006	23.3		54500	13400	9500	58300		68.9	1.4	6.5	5.3	1.1	83.3		2.7	0.7	0.6	2.8	9.9	100		43.2	28.8	17.2	9.2	1.6	100		2000	6000	1000	600
2007	23.3		56900	13100	9800	60200		68.8	1.4	5.9	5.3	0.9	82.4		3	0.6	0.7	2.8	10.5	100		44.4	31.6	13.3	9.2	1.5	100		2200	6200	900	500
2008	23.3		54400	13500	7900	60100		69.8	1.5	6.1	5.3	0.6	83.3		3	0.4	0.2	2.5	10.7	100.1		45.6	31	11.8	9.9	1.7	100		800	6000	500	500
2009	23.7		51000	15900	7400	59400		69.9	1.3	6.3	5.4	0.5	83.4		2.8	0.3	-0.1	2.5	11.2	100.1		43.6	28.5	12.2	13.8	1.9	100		900	5600	400	500
2010	23.8		50800	16200	7700	59300		69.4	1.3	6.2	5.3	0.7	82.9		2.4	0.4	0	2.7	11.7	100.1		42.4	29.1	12.6	13.8	2.1	100		1100	5600	500	500
2011	24.2		49800	16500	7400	59000		69.2	1.3	6.2	5.3	0.6	82.6		2.3	0.4	0.2	3	11.6	100.1		42.4	27.6	15.3	12.3	2.3	99.9		1600	4800	500	600
	Fourth Quintile
1979	15.4		69100	3600	15700	57000		77.8	0	3.6	4.4	1	86.9		4.5	1.3	0.8	3	3.4	99.9		57.9	13.1	3	23.8	2.2	100		7300	6200	1600	600
1980	15.7		66800	3900	15400	55300		77.8	0	3.1	4.5	0.8	86.2		5.5	1.1	0.8	2.7	3.6	99.9		57.7	13.4	2.4	24.5	1.9	99.9		7600	6000	1300	500
1981	15.8		67300	4200	15900	55500		77.1	0	3.2	4.8	0.7	85.8		6.6	0.9	0.7	2.2	3.8	100		61.5	15.3	2.2	19.5	1.5	100		7900	6500	1100	500
1982	16.1		65700	4900	14600	56100		76.2	0	3.6	4.8	0.4	85		7.7	0.6	0.6	2	4.1	100		61.6	16.3	1.7	19.4	1	100		7100	6400	700	500
1983	16.7		65400	4800	14100	56000		75.2	0	3.7	4.8	0.5	84.4		7.3	0.8	0.9	2.1	4.5	100		62.1	16.2	1.5	19.1	1.1	100		6400	6400	900	500
1984	16.9		69100	4800	15000	58900		73.4	0.5	3.5	4.9	0.6	82.8		7.8	0.9	0.8	2.9	4.8	100		63.2	18.3	2	15.3	1.3	100.1		6500	6800	1000	600
1985	17.2		69000	5000	15100	58900		73.6	0.6	3.6	5	0.6	83.4		7.6	0.8	0.9	2.3	5	100		62.3	19.7	2.1	14.9	1	100		6500	7100	900	600
1986	17.4		71100	5500	15700	60900		73.5	0.8	3.5	5.1	0.6	83.4		6.8	0.8	1.3	2.3	5.4	100		59.8	23.3	2.5	13.5	0.9	100		6700	7400	1000	600
1987	17.9		71800	5300	15500	61500		72.9	0.8	3.9	5.1	0.7	83.4		6.6	1	0.9	2.7	5.4	100		59.3	22.7	3.3	13.6	1.1	100		6200	7500	1200	600
1988	18.3		72800	5000	16100	61700		72.3	0.9	4	5.3	0.7	83.2		6.2	0.9	0.7	2.9	6.1	100		58.4	23.1	2.2	15.4	0.9	100		6400	7900	1200	600
1989	18.4		73500	5300	16200	62500		71.8	1.1	4.1	5.3	0.7	82.9		6.5	0.9	0.7	2.9	6.1	100		57.2	23.6	2.8	15.6	0.8	100		6600	7900	1100	600
1990	18.7		72700	5500	16100	62000		71.8	1.1	4.2	5.4	0.7	83.1		6.4	0.8	0.4	2.7	6.5	99.9		56	24.5	3.3	15.4	0.8	100		6500	8000	1100	600
1991	18.7		71900	5800	15900	61700		72.3	1.1	4.1	5.4	0.6	83.5		5.9	0.8	0.5	2.5	6.8	100		54.1	23.9	3.9	17.1	1	100		6300	8000	1000	700
1992	18.9		72100	6200	15900	62500		71.8	1.3	4.6	5.4	0.7	83.8		5	0.8	0.6	2.7	7.1	100		51.9	24.8	4.2	18.1	1	100		6200	8000	1000	700
1993	19.1		72800	6300	16100	63000		71.8	1.4	5.1	5.4	0.8	84.5		4	0.9	0.8	2.6	7.2	100		50.6	24.8	5.6	17.8	1.2	100		6100	8000	1200	700
1994	19.5		73800	6500	16500	63800		71.6	1.5	5.4	5.4	0.8	84.7		3.9	0.9	0.7	2.6	7.1	99.9		52.2	25.7	6	15	1.1	100		6200	8200	1300	800
1995	19.6		75300	6700	16900	65100		70.8	1.8	5.3	5.4	0.9	84.2		4.2	1	0.8	2.6	7.3	100.1		51.8	27.2	6.4	13.5	1.1	100		6400	8400	1400	800
1996	19.9		76800	7000	17200	66600		70.5	2.1	5	5.4	0.9	83.9		4.1	0.9	0.9	2.6	7.5	99.9		51.1	28.7	6.5	12.7	1	100		6600	8500	1400	700
1997	20		78700	7100	17700	68100		70.4	2.1	4.5	5.4	0.9	83.2		4.1	0.9	1.2	2.7	7.8	99.9		52.6	29.3	5.5	11.8	0.8	100		6900	8700	1400	700
1998	20.3		82800	6800	18400	71100		70.9	2.3	4.3	5.5	0.8	83.8		3.7	0.8	1.3	2.7	7.7	100		53.5	27.7	5.3	12.8	0.8	100.1		7100	9300	1300	800
1999	20.5		85600	6600	19000	73200		70.4	2.4	4.1	5.4	0.8	83.2		3.6	0.7	1.5	2.8	8.2	100		53.6	26.2	5	14.4	0.7	99.9		7400	9500	1300	800
2000	21.1		86800	6900	19300	74400		70.4	2.6	4.2	5.4	0.8	83.3		3.6	0.7	1.6	2.6	8.2	100		54	26.1	6.3	12.7	0.8	99.9		7600	9700	1300	800
2001	21.8		84000	8800	17500	75300		69.7	2.6	4.3	5.4	0.5	82.5		4	0.6	0.6	2.6	9.7	100		55	25.8	7.3	11.3	0.6	100		6500	9300	900	800
2002	22		81800	9500	16700	74600		70.7	1.9	4.8	5.4	0.5	83.3		3.5	0.5	0.3	2.4	10	100		52.4	25.2	8.6	13.2	0.7	100.1		6100	9100	800	800
2003	22		82800	9800	16100	76400		69.7	2.2	5.4	5.3	0.7	83.2		3.1	0.6	0.3	2.5	10.4	100.1		52.7	25.8	8.9	12	0.7	100.1		5400	9000	1000	700
2004	22.3		84700	11000	16600	79100		68.6	2.2	5.9	5.2	0.8	82.7		2.8	0.7	0.6	2.8	10.4	100		48.6	28.2	11.4	11	0.7	99.9		5500	9100	1200	800
2005	22.6		86100	11400	17100	80400		68	2.3	6.1	5.2	1	82.6		2.9	0.8	0.9	2.7	10.1	100		47.2	27.8	13.8	10.5	0.7	100		5700	9200	1600	700
2006	23		87900	11600	17600	81800		67.6	2.3	6	5.1	1.1	82.2		3.2	0.8	1	2.7	10	99.9		48.7	28.6	12.6	9.4	0.7	100		5900	9300	1700	700
2007	22.9		90200	11800	17900	84100		67.6	2.4	5.4	5.1	0.9	81.4		3.5	0.7	1.3	2.6	10.5	100		50.3	31.5	8.7	8.9	0.6	100		6200	9500	1500	600
2008	23		87500	11800	15500	83800		68.5	2.4	5.5	5.2	0.6	82.2		3.4	0.5	0.3	2.3	11.2	99.9		51	30.6	7.1	10.6	0.6	99.9		4700	9400	900	600
2009	23.4		83000	14400	14700	82800		68.5	2.2	5.8	5.2	0.5	82.1		3.2	0.4	0.1	2.4	11.8	100		49.6	28.6	7.7	13.5	0.6	100		4500	8900	700	600
2010	23.4		83500	14300	15200	82500		67.6	2.1	5.6	5.1	0.6	81.2		2.6	0.5	0.2	2.8	12.7	100		49.2	29.6	7.5	13.1	0.7	100.1		4900	8800	900	600
2011	23.9		83300	14100	14800	82600		67.5	2.1	5.7	5.1	0.6	81.1		2.6	0.5	0.3	2.7	12.8	100		49.3	28.3	9.1	12.5	0.8	100		5700	7600	900	600
	Highest Quintile
1979	16.6		134300	3400	37300	100500		61.8	0	2.2	2.7	0.8	67.5		10.5	4.4	7.5	7.3	2.8	100		61.5	15	2.1	20.2	1.3	100.1		21900	7600	7000	900
1980	17		130200	3700	36100	97800		62.7	0	1.9	2.8	0.7	68.1		12.2	3.5	6.9	6.1	3.1	99.9		62.3	15.5	1.4	19.7	1	99.9		22300	7500	5500	800
1981	17.5		129400	3900	35500	97800		62.5	0	2	3.1	0.5	68.2		14.2	2.8	6.6	5	3.2	100		64.5	17.1	1.7	15.9	0.8	100		22400	8200	4300	700
1982	17.7		130000	4400	32500	101900		63.1	0	2.2	3.2	0.3	68.8		14.4	1.7	6.9	4.7	3.5	100		64.5	17.7	1.3	16	0.5	100		20700	8500	2600	600
1983	17.9		134900	4300	32900	106300		61.5	0	2.2	3.2	0.4	67.4		12.8	2.1	8.8	5.1	3.7	99.9		66.6	17.8	0.9	14.1	0.6	100		19800	8800	3500	800
1984	17.7		146900	4200	36000	115000		60.1	0.4	2	3.2	0.5	66.2		12.5	2.4	8.9	6.3	3.8	100.1		65.7	18.2	1.6	13.7	0.9	100.1		21200	9700	4200	900
1985	18.4		148800	4200	36500	116500		59.4	0.6	2.1	3.3	0.5	65.9		12.3	2.2	10.3	5.5	3.8	100		65.5	18.5	1.4	13.9	0.7	100		21500	10000	4000	900
1986	18.5		167400	4400	40500	131300		54.6	0.6	1.9	3.1	0.4	60.6		10.6	2.2	17.7	5.5	3.4	100		62.4	21.8	1.4	13.7	0.7	100		24400	10600	4500	900
1987	18.6		158400	4300	41700	121000		60.6	0.7	2.3	3.3	0.6	67.6		11.4	2.9	7.3	7	3.9	100.1		63.9	21.1	1.7	12.5	0.8	100		24300	11000	5500	900
1988	19		169500	4500	44200	129800		58.5	0.8	2.4	3.3	0.6	65.5		11.4	2.9	7.4	8.3	4.5	100		62.8	20.5	1.3	14.8	0.6	100		26000	11500	5800	900
1989	19.1		168800	4800	43500	130100		57.8	0.9	2.4	3.3	0.6	64.9		12.7	2.8	6.6	8.3	4.7	100		63.4	20.9	1.5	13.7	0.5	100		25500	11500	5700	900
1990	19.5		164500	5000	42300	127200		59.1	0.9	2.5	3.4	0.5	66.4		12.5	2.6	5	8.5	4.9	99.9		61.2	21.6	2.3	14.3	0.6	100		24500	11700	5200	800
1991	19.8		158500	5200	41200	122600		60.3	1	2.6	3.6	0.5	67.9		11.8	2.4	4.3	8.3	5.3	100		60.2	20.7	2.5	15.9	0.7	100		23500	12200	4600	900
1992	20		165400	5600	43500	127600		60.3	1.2	2.8	3.6	0.5	68.4		9.9	2.7	4.7	8.9	5.5	100.1		58.2	21.6	3	16.5	0.6	99.9		24900	12300	5300	1000
1993	20.1		165200	5800	45300	125800		59.7	1.2	3.1	3.5	0.6	68.2		9.1	3.1	5.5	8.7	5.4	100		58.5	21.8	3.1	16.1	0.5	100		25600	12500	6100	1000
1994	20.3		168900	5900	47400	127400		59.2	1.3	3.3	3.6	0.7	68.2		8.6	3.3	5.2	9.3	5.5	100.1		57.4	23.5	3.5	14.9	0.6	99.9		26500	13200	6600	1100
1995	20.5		177100	6300	50500	133000		58	1.5	3.1	3.5	0.7	66.9		9.3	3.5	5.8	9	5.6	100.1		58.8	24.6	3	13	0.5	99.9		28600	13300	7500	1100
1996	20.9		187200	6700	53800	140100		56.1	1.6	2.8	3.4	0.7	64.6		9.1	3.6	7.9	9	5.8	100		58.6	26.1	3.7	11.1	0.4	99.9		31300	13400	8000	1000
1997	21.3		199200	6800	57200	148800		54.8	1.5	2.4	3.3	0.7	62.7		8.9	3.5	10.1	8.9	5.8	99.9		58.3	27.5	2.9	10.9	0.3	99.9		33900	13800	8400	1100
1998	21.5		213200	6800	60200	159700		54.1	1.6	2.2	3.2	0.6	61.7		8.3	3.2	11.7	9.1	6	100		59	27.6	2.7	10.3	0.4	100		36500	14500	8100	1200
1999	21.7		227500	6600	65000	169200		53.4	1.6	2.1	3.1	0.6	60.8		8	3.1	13	9	6.1	100		59.4	26.5	2.8	11	0.3	100		40300	15100	8400	1200
2000	22.3		238400	7300	68100	177500		53.3	1.6	2	3.1	0.6	60.6		8.1	2.9	13.8	8.5	6.1	100		60.1	25	3.4	11.1	0.3	99.9		43200	15500	8300	1200
2001	22.4		216600	7400	59400	164600		58.2	1.8	2.4	3.5	0.4	66.3		7.9	2.2	7.8	9.5	6.3	100		59.3	24	4.6	11.8	0.3	100		36700	15900	5700	1100
2002	22.6		206000	7700	55200	158400		59.3	2.2	2.8	3.6	0.4	68.3		6.8	2	5.9	10.2	6.7	99.9		57.2	23.5	5.1	13.8	0.4	100		33300	15800	5100	1100
2003	22.7		212900	7600	54500	166100		57.5	2.7	3	3.5	0.5	67.3		6.5	2.8	7	10.2	6.3	100.1		57	24.5	5.3	12.8	0.4	100		30500	15900	7100	1100
2004	22.8		232100	8400	60000	180600		54	2.6	3.1	3.2	0.6	63.5		6.5	3.3	9.9	10.5	6.2	99.9		54.5	28.1	6.5	10.6	0.4	100.1		33600	16000	9200	1100
2005	23.1		251800	9300	66300	194900		49.9	2.5	2.9	2.9	0.8	59		7	4.1	12.4	11.4	6.1	100		53	28.1	7.5	11.1	0.3	100		37000	15900	12400	1100
2006	23.5		263100	9700	69500	203400		48.5	2.4	2.7	2.8	0.8	57.3		8.1	4.3	13.2	10.9	6.1	99.9		53.9	28.8	8	9	0.3	100		38800	16000	13500	1100
2007	23.6		272700	10100	69800	213000		48.2	2.4	2.5	2.8	0.7	56.6		8.8	3.6	14.3	10.3	6.4	100		55.2	31.1	5.3	8.1	0.3	100		40900	16300	11700	900
2008	23.5		246300	9700	60500	195400		53.8	2.7	2.8	3.2	0.5	63		8.5	2.4	8.1	11	7.1	100.1		56.1	29.3	4.4	9.8	0.3	99.9		36000	16700	7000	900
2009	23.6		221400	11200	53900	178700		57.5	2.9	3.2	3.5	0.4	67.6		7.2	2	4.5	11.3	7.5	100.1		52.8	27.3	4.7	14.8	0.4	100		31200	16600	5200	900
2010	23.7		233600	11300	58700	186200		54.8	2.7	3	3.3	0.5	64.3		7	2.8	6.5	10.9	8.5	100		54	28.3	4.7	12.6	0.5	100.1		33700	16400	7700	900
2011	24		234700	11000	57500	188200		55.2	2.8	3	3.3	0.5	64.7		6.6	2.6	6.4	11.1	8.6	100		55	27.6	5.4	11.7	0.3	100		34900	14400	7200	1000
	81st to 90th Percentiles
1979	8.1		91300	3200	22200	72200		76	0	3.2	4	1	84.2		5.7	1.7	1.5	3.9	3	100		59.4	14	2.4	22.6	1.6	100		11600	7500	2500	700
1980	8.3		88700	3500	22000	70200		75.7	0	2.8	4.1	0.8	83.4		6.8	1.5	1.4	3.4	3.4	99.9		58.1	14.3	1.6	24.8	1.2	100		12100	7300	2000	600
1981	8.5		88300	3700	22500	69500		75.3	0	2.9	4.4	0.7	83.3		8.1	1.2	1	2.8	3.6	100		61.4	15.6	2.1	20	0.9	100		12400	7900	1600	500
1982	8.6		87800	4200	20800	71200		75.3	0	3.1	4.5	0.4	83.4		8.7	0.7	1	2.3	3.8	99.9		60.5	16	1.3	21.5	0.6	99.9		11300	8000	1000	500
1983	8.7		88800	4200	20500	72400		74.7	0	3.2	4.6	0.5	83.1		8	0.9	1.3	2.6	4.1	100		64.3	16.7	1.1	17.2	0.7	100		10400	8200	1300	600
1984	8.7		95400	3600	22100	76900		74	0.5	3	4.7	0.6	82.9		7.5	1	1.4	3.4	3.9	100.1		60.6	18.5	2.3	17.5	1.1	100		10800	9200	1500	700
1985	9		94800	3500	22200	76200		74.5	0.8	3.2	4.9	0.6	83.9		7	0.8	1.4	2.7	4.1	99.9		59.9	18.3	1.8	19.2	0.9	100.1		10800	9400	1300	700
1986	9		99600	3700	23400	79900		73.6	0.9	3.1	4.9	0.6	83.1		6.2	0.8	2.4	3.2	4.3	100		57.7	21.9	2.1	17.4	0.8	99.9		11300	10100	1400	700
1987	9.2		100900	3600	23800	80600		73.7	1	3.5	4.9	0.7	83.8		6.1	1	1.3	3.2	4.6	100		59.1	21.1	2.5	16.5	0.9	100.1		11200	10200	1800	700
1988	9.4		101900	3900	24400	81400		72.9	1.2	3.6	5.1	0.7	83.5		6.3	1	1	3.3	4.9	100		58.1	20.7	1.6	18.9	0.7	100		11300	10600	1700	700
1989	9.4		103000	4400	24600	82800		71.3	1.3	3.6	5	0.7	81.8		7.1	1	1.1	3.5	5.5	100		59.7	21	2	16.7	0.5	99.9		11600	10500	1800	700
1990	9.6		101600	4500	24300	81800		71.7	1.3	3.7	5.1	0.7	82.4		6.9	0.9	0.8	3.2	5.8	100		57.9	21.8	2.9	16.8	0.6	100		11300	10700	1600	700
1991	9.8		99600	5000	23800	80800		71.1	1.3	3.8	5.1	0.6	81.8		6.7	1	0.9	3.4	6.3	100.1		56.9	20.5	3	18.8	0.7	99.9		11000	10500	1600	800
1992	9.8		100700	5300	24000	82000		71.5	1.6	4.2	5.2	0.7	83.1		5.1	0.9	1	3.2	6.8	100.1		55.3	21.6	3.6	18.8	0.7	100		10900	10800	1500	800
1993	9.9		101700	5600	24200	83100		70.8	1.7	4.7	5.1	0.8	83		4.8	1.1	1.1	3.3	6.7	100		55.7	21.5	4.2	18.1	0.6	100.1		10800	10700	1900	800
1994	10		104000	5300	25200	84200		71.2	1.8	4.9	5.2	0.8	83.9		4.2	1.1	1	3.2	6.6	100		56.8	24	3.8	14.7	0.7	100		11200	11100	2000	900
1995	10		106500	6100	26100	86500		69.6	2.1	4.7	5.1	0.9	82.4		5.1	1.2	1.1	3	7.2	100		57.8	25.1	3.3	13.1	0.7	100		11700	11300	2200	900
1996	10.3		108500	6400	26500	88400		68.8	2.5	4.4	5.1	0.9	81.6		5.1	1.2	1.4	3.2	7.5	100		56.4	26.4	4.8	11.9	0.5	100		12000	11300	2300	800
1997	10.6		111200	6500	27500	90100		68.5	2.4	3.9	5.1	0.9	80.8		5.1	1.2	2	3.4	7.5	100		56.9	26.9	3.7	12	0.4	99.9		12700	11700	2300	900
1998	10.7		116100	6500	28600	94000		68.7	2.6	3.6	5.1	0.8	80.8		4.8	1	2.2	3.4	7.8	100		57.2	27.6	3	11.7	0.4	99.9		13300	12200	2100	900
1999	10.7		121000	6400	29900	97500		68.4	2.8	3.5	5.1	0.8	80.5		4.6	1	2.6	3.4	7.9	100		56.9	26.2	3.5	13	0.4	100		14100	12700	2200	900
2000	11		123100	7000	30500	99600		67.8	2.8	3.5	5	0.7	79.9		4.7	1	2.5	3.3	8.5	99.9		58.3	24.9	4.3	12.1	0.3	99.9		14600	12800	2100	900
2001	11.1		121600	7300	28700	100100		69.8	2.9	3.8	5.2	0.5	82.3		4.4	0.7	1	3.3	8.4	100.1		57.6	24	5.6	12.5	0.4	100.1		13300	13100	1400	900
2002	11.1		119400	7900	27400	99900		69.9	2.7	4.3	5.2	0.5	82.6		3.8	0.6	0.6	3.3	9.1	100		54.2	24	6.4	14.8	0.6	100		12400	12900	1300	900
2003	11.3		121100	7700	26400	102500		69.1	3.2	4.8	5.1	0.7	82.9		3.3	0.7	0.7	3.5	8.9	100		54.2	23.9	6.8	14.7	0.5	100.1		11000	12900	1700	900
2004	11.3		125400	8600	27500	106500		68.1	3.2	5.2	5.1	0.8	82.4		3.1	0.8	1.1	3.4	9.2	100		51.3	28.1	8.1	12.1	0.4	100		11500	13100	2000	900
2005	11.4		127500	9500	28200	108700		66.2	3.3	5.3	4.9	1	80.7		3.5	1.1	1.7	3.8	9.2	100		49.8	27.6	9.6	12.7	0.4	100.1		11700	13000	2700	800
2006	11.6		130900	9700	29300	111300		65.5	3.4	5	4.9	1.1	79.9		4	1.2	2	3.5	9.3	99.9		52	28.7	9.4	9.6	0.3	100		12200	13200	3000	900
2007	11.7		132900	10000	29400	113600		65.4	3.4	4.6	4.9	0.9	79.2		4.2	1	2.2	3.4	10	100		53.2	30.7	6.5	9.3	0.3	100		12700	13400	2600	700
2008	11.6		130000	10100	26800	113300		67	3.5	4.9	5	0.6	80.9		4.1	0.6	0.7	3.1	10.5	99.9		54.5	29.2	5.2	10.8	0.4	100.1		11100	13400	1500	700
2009	11.8		125500	11600	25600	111600		67.8	3.2	5.2	5.1	0.5	81.7		3.5	0.5	0.4	3.1	10.8	100		51.6	27.7	5.5	14.8	0.4	100		10600	13100	1200	700
2010	11.8		126200	11600	26600	111300		66.7	3.2	5	5	0.6	80.5		3.4	0.7	0.5	3.3	11.8	100.2		52.3	28.9	5	13.4	0.5	100.1		11200	13000	1600	700
2011	12		127000	11800	25800	112900		66.2	3.2	4.9	4.9	0.6	79.9		3.2	0.6	0.6	3.5	12.2	100		52.9	27.6	6.2	12.8	0.4	99.9		12300	11300	1600	800
	91st to 95th Percentiles
1979	4.2		113400	3100	29200	87300		72.7	0	2.8	3.6	1	80		6.9	2.3	2.4	5.6	2.8	100		59.2	14.3	1.8	23.7	1.1	100.1		16500	8300	3700	800
1980	4.3		110900	3500	29200	85200		72.3	0	2.4	3.6	0.8	79		8.8	2	2.5	4.4	3.3	100		61.6	15	1.5	21	0.9	100		17300	8100	3100	700
1981	4.4		110700	3800	29500	85000		72	0	2.5	3.9	0.6	79		10.4	1.5	1.7	3.8	3.6	100		65.8	16.8	1.5	15.2	0.6	99.9		17600	8900	2400	600
1982	4.5		109400	4100	26900	86600		73.5	0	2.7	4.1	0.4	80.7		10.2	0.9	1.3	3.1	3.7	99.9		66.4	17.7	1.4	14.1	0.5	100.1		15700	9200	1400	600
1983	4.5		112500	4000	26700	89800		71.4	0	2.8	4.1	0.5	78.7		9.9	1.2	2.2	3.6	4.3	99.9		67.2	17.9	0.7	13.5	0.5	99.8		14700	9400	1900	700
1984	4.5		121500	4200	28900	96800		69.8	0.6	2.6	4.2	0.6	77.6		9.7	1.3	2	4.7	4.7	100		66.5	18.2	1.1	13.4	0.8	100		15500	10400	2200	800
1985	4.7		121100	3900	29200	95800		70.7	0.8	2.7	4.3	0.5	79		9.3	1.2	2.5	3.5	4.7	100.2		66.2	18.7	1.5	13	0.7	100.1		15700	10700	2000	800
1986	4.7		127100	4100	30700	100500		69.7	0.9	2.6	4.3	0.6	78.1		8.2	1.2	4.1	4.3	4.1	100		61.9	22	0.9	14.6	0.5	99.9		16400	11300	2200	800
1987	4.7		129800	4100	32600	101300		70.5	1	2.9	4.4	0.7	79.5		8	1.5	2.3	4	4.7	100		64	20.6	1.3	13.4	0.8	100.1		17200	11700	2800	800
1988	4.8		131300	4500	32800	102900		69.5	1.2	3.2	4.5	0.7	79.1		8.2	1.4	1.7	4.4	5.3	100.1		61.4	20	1.2	17	0.5	100.1		17100	12200	2700	800
1989	4.8		134100	4500	33400	105200		68.1	1.3	3.1	4.4	0.7	77.5		9.1	1.4	2	4.7	5.2	99.9		63.1	20.5	1.3	14.6	0.5	100		17500	12200	2800	800
1990	4.9		130900	4800	32600	103200		67.9	1.3	3.2	4.5	0.6	77.5		9.1	1.4	1.5	4.8	5.6	99.9		62.2	21.9	2.1	13.2	0.5	99.9		16800	12400	2600	800
1991	5		129800	4900	32600	102200		68.8	1.3	3.3	4.7	0.6	78.6		8.2	1.3	1.4	4.8	5.7	100		58.8	21.1	2.4	17.1	0.6	100		16500	12800	2400	900
1992	5		131700	5500	32800	104400		68.4	1.6	3.7	4.7	0.6	79		7.1	1.3	1.6	4.6	6.4	100		56.3	20.6	3.6	18.9	0.7	100.1		16500	12800	2600	900
1993	5.1		132700	5700	33600	104800		67.9	1.7	3.9	4.6	0.7	79		6.4	1.6	2	5	6.1	100.1		57.7	21.9	2.4	17.6	0.4	100		16600	13000	3000	1000
1994	5.2		135300	5500	34800	106000		68.1	1.8	4.3	4.7	0.8	79.7		6	1.6	1.6	5	6.2	100.1		56.7	23.3	3.7	16	0.4	100.1		17200	13400	3200	1100
1995	5.2		138900	6100	36200	108800		66.7	2.2	3.9	4.7	0.8	78.3		6.6	1.8	1.8	5	6.6	100.1		59.2	24.3	3.2	12.9	0.5	100.1		18000	13600	3600	1000
1996	5.3		143800	6700	37600	112900		65.9	2.4	3.6	4.6	0.8	77.3		6.8	1.8	2.5	4.8	6.8	100		59	26.1	3.1	11.5	0.3	100		19100	13800	3800	1000
1997	5.4		149400	6600	39300	116700		65.5	2.3	3.2	4.5	0.8	76.3		6.8	1.7	3.3	4.7	7.2	100		56.7	27.3	2.5	13.2	0.3	100		20300	14100	3900	1000
1998	5.5		156100	6600	40800	121900		64.9	2.4	3	4.5	0.7	75.5		6.3	1.6	3.8	5.1	7.7	100		58.2	27.3	2.6	11.6	0.3	100		21500	14600	3600	1100
1999	5.5		163200	6500	43000	126700		64.5	2.5	2.9	4.4	0.7	75.1		6.1	1.5	4.5	5	7.8	100		59.5	27	2.4	10.9	0.3	100.1		23100	15100	3700	1100
2000	5.6		168100	6900	44300	130700		64.6	2.6	2.9	4.4	0.7	75.2		6.2	1.5	4.3	4.9	7.9	100		59.1	25.7	2.8	12.1	0.3	100		24000	15600	3600	1100
2001	5.7		163100	7200	41500	128700		67.9	2.8	3.1	4.8	0.5	79.1		5.7	0.9	1.7	4.9	7.6	99.9		59.6	23.8	4.4	11.9	0.3	100		22000	16200	2400	1000
2002	5.7		160100	7200	39800	127500		68.4	3.1	3.7	4.8	0.5	80.5		4.6	0.8	1.4	5	7.7	100		57.9	22.3	4.4	15	0.3	99.9		20600	16100	2100	1000
2003	5.7		163400	7200	38600	131900		67.6	3.9	4	4.8	0.6	80.9		4	1	1.5	4.8	7.7	99.9		57.5	24.6	4.6	13	0.3	100		18600	16300	2800	1000
2004	5.8		169100	8000	40100	137000		65.5	4	4.3	4.6	0.8	79.2		4.2	1.3	2.4	5.2	7.7	100		54.9	27.8	5.1	12	0.3	100.1		19300	16400	3500	1000
2005	5.9		175100	9100	41800	142400		62.9	4	4.3	4.4	1	76.6		4.7	1.6	3.2	5.4	8.6	100.1		54.1	28.7	6.4	10.5	0.3	100		20000	16200	4600	1000
2006	6		179500	9600	43200	145900		61.9	3.9	4.1	4.3	1.1	75.3		5.5	1.8	3.4	5.3	8.7	100		53.2	28.4	7.7	10.4	0.2	99.9		20800	16300	5100	1000
2007	6		184100	10000	43700	150400		61	4	3.7	4.3	0.9	73.9		6	1.6	3.7	5.4	9.3	99.9		55.5	31.7	5.1	7.4	0.3	100		21700	16600	4500	800
2008	6		178200	9200	40600	146800		64.9	4.2	4	4.6	0.6	78.2		5.3	0.9	1.3	5.1	9.2	100		55.8	29.7	4.3	9.8	0.3	99.9		20200	17000	2600	800
2009	6		171300	11400	38600	144100		66.1	4.1	4.3	4.7	0.5	79.7		4.4	0.7	0.8	4.7	9.8	100.1		52	25.9	3.9	17.9	0.3	100		18800	16900	2000	800
2010	6		174600	11300	40100	145800		64.2	4	4.1	4.5	0.6	77.4		4.2	0.9	1	4.9	11.5	99.9		54.1	27.9	5	12.5	0.5	100		19900	16600	2800	800
2011	6.1		176400	10300	39400	147300		64.5	4	4.1	4.5	0.6	77.7		4	0.9	1	5.2	11.2	100		55.4	27.8	4.7	11.8	0.3	100		21200	14600	2600	900
	96th to 99th Percentiles
1979	3.4		164800	3900	45800	122900		58	0	1.8	2.1	0.8	62.7		12.3	4.6	6.4	10.6	3.3	99.9		64.8	16.2	1.7	16.3	1	100		28400	7500	8900	1100
1980	3.5		158900	4000	44600	118300		59.7	0	1.6	2.3	0.6	64.3		14.4	3.7	5.5	8.6	3.5	100		68.6	17.2	0.9	12.4	0.8	99.9		29100	7700	6900	900
1981	3.7		156800	4300	43900	117100		59.6	0	1.7	2.5	0.5	64.3		17.3	2.9	4.9	7.2	3.4	100		67.6	19.1	1.3	11.3	0.7	100		29300	8400	5400	800
1982	3.7		156900	5000	39800	122100		61.9	0	1.9	2.8	0.3	66.9		16.8	1.6	3.9	6.5	4.2	99.9		68.4	19.8	0.9	10.6	0.3	100		26900	9100	3100	700
1983	3.7		162200	4600	39400	127500		61	0	2	2.8	0.4	66.2		14.7	2.1	6.2	6.7	4.1	100		69.5	18.7	0.8	10.3	0.6	99.9		24800	9600	4100	900
1984	3.6		176300	4600	42800	138200		59.9	0.4	1.7	2.8	0.5	65.4		14.1	2.3	5.7	8.5	4.1	100.1		69.9	17.9	1.1	10.3	0.7	99.9		26400	10500	4800	1000
1985	3.8		177800	5100	43300	139600		59.8	0.6	1.9	2.9	0.5	65.6		13.7	2.2	7.4	7.1	4	100		71.2	18.9	1	8.2	0.6	99.9		26700	10900	4700	1000
1986	3.8		194700	5300	47200	152800		57	0.6	1.8	2.8	0.5	62.6		12.1	2.2	11.3	7.6	4.2	100		67.3	21.8	0.9	9.5	0.5	100		29500	11500	5100	1100
1987	3.8		192700	5500	51400	146800		58.7	0.7	2.1	2.9	0.6	65		13.3	3	6.1	8.4	4.1	99.9		68.6	21.8	1.2	7.8	0.6	100		31500	11900	7000	1000
1988	3.9		199900	5400	52300	153000		58	0.8	2.2	2.9	0.6	64.5		13.2	2.8	5.1	9.6	4.7	99.9		69.4	20.7	1	8.3	0.5	99.9		31800	12600	6800	1000
1989	3.9		203300	5700	52900	156200		57.7	0.9	2.2	2.9	0.6	64.3		14.1	2.7	4.8	9	5.1	100		68.3	20.8	1	9.4	0.5	100		32500	12700	6700	1000
1990	4		197600	6000	51300	152300		59	0.9	2.3	3.1	0.5	65.8		13.8	2.5	3.4	9.4	5	99.9		64.1	20.9	1.7	12.8	0.5	100		31100	13100	6100	1000
1991	4.1		194000	5700	50600	149000		59.9	1	2.4	3.3	0.5	67		12.4	2.2	3.2	9.6	5.5	99.9		66.4	20.9	1.7	10.3	0.6	99.9		30000	14300	5200	1100
1992	4.1		201100	6100	53000	154200		60	1.2	2.6	3.4	0.5	67.7		10.9	2.6	3.4	9.9	5.5	100		63.7	22.1	1.6	12.2	0.4	100		31000	14500	6300	1200
1993	4.1		202100	6100	54800	153400		60	1.3	2.8	3.3	0.6	68.1		9.8	2.7	3.9	10	5.4	99.9		62.6	22.2	1.8	12.9	0.5	100		31600	15200	6800	1200
1994	4.1		205700	7200	56900	156000		59.7	1.3	3.1	3.3	0.7	68.1		9	2.8	3.5	10.4	6.1	99.9		56.9	23.1	3	16.4	0.5	99.9		32900	15600	7100	1300
1995	4.2		217400	6900	60900	163300		59.1	1.5	2.8	3.3	0.7	67.4		9.9	3.1	4.1	10	5.5	100		58.6	24.3	2.5	14.1	0.4	99.9		35700	15600	8300	1300
1996	4.3		226400	7100	64100	169500		57.3	1.6	2.6	3.2	0.7	65.4		9.7	3.1	5.1	10.4	6.2	99.9		60.9	25.9	2.6	10.1	0.4	99.9		38400	15800	8700	1200
1997	4.3		241800	7600	68800	180700		56.4	1.4	2.2	3	0.7	63.8		9.7	3.1	7	10	6.4	100		61.1	28.8	1.9	8	0.3	100.1		42100	16200	9100	1300
1998	4.3		256300	7300	72300	191300		56.1	1.5	2.1	3	0.6	63.2		9.1	2.7	7.6	10.8	6.6	100		62.4	28.5	2.2	6.5	0.3	99.9		45400	16900	8600	1400
1999	4.4		269100	6900	77000	199100		54.9	1.5	2	3	0.6	62		8.7	2.7	9.1	10.8	6.8	100.1		63.2	26.8	2	7.7	0.3	100		49000	17600	8900	1400
2000	4.6		276100	8100	79300	204900		55.7	1.5	2	3	0.6	62.8		9	2.5	8.7	10	7	100		62.8	24.7	2.3	10	0.2	100		51200	18100	8600	1400
2001	4.5		260800	7700	71600	196900		60.6	1.6	2.3	3.3	0.5	68.3		8.2	1.7	4.5	10.5	6.8	100		61	24.5	3.1	11	0.3	99.9		45700	18900	5700	1300
2002	4.7		250800	7300	67300	190700		61.8	2.5	2.6	3.5	0.4	70.9		6.5	1.5	3.3	10.8	6.9	99.9		61.3	23.2	3.1	12.1	0.3	100		42000	19200	4900	1200
2003	4.6		259200	7700	66700	200200		60.4	3.3	2.9	3.5	0.6	70.6		6.2	2.1	4.2	10.7	6.2	100		60.6	25.4	3.3	10.5	0.3	100.1		39000	19600	6900	1200
2004	4.6		275500	8200	71800	211800		57.7	3.3	2.9	3.2	0.7	67.8		6.3	2.5	5.8	11.2	6.3	99.9		59.1	28.4	4.5	7.6	0.4	100		42300	19400	8900	1300
2005	4.6		297000	9200	79100	227100		53.9	3.1	2.8	2.9	0.8	63.5		6.8	3.3	7.9	12.2	6.3	100		56.6	28.3	4.8	9.9	0.3	99.9		46500	19100	12200	1300
2006	4.8		306400	9600	82000	233900		53.1	3.2	2.5	2.8	0.9	62.6		8	3.4	8	11.6	6.4	100		57.7	29.4	5.8	6.8	0.3	100		48200	19200	13300	1300
2007	4.8		316800	10400	83000	244200		53	3.2	2.4	2.8	0.8	62.2		8.8	2.9	8.1	11.3	6.7	100		57.3	31.4	3.7	7.4	0.2	100		50800	19600	11500	1100
2008	4.8		292500	9100	74400	227200		58.4	3.7	2.7	3.2	0.5	68.4		8.2	1.7	3.3	11.3	7.2	100.1		59.4	29.5	2.8	8	0.3	100		46500	20400	6400	1100
2009	4.8		273400	9900	68500	214900		61.7	4	3	3.6	0.4	72.7		6.5	1.3	1.9	10.6	7	100		55.7	27.7	3.8	12.5	0.3	100		41500	21200	4700	1100
2010	4.8		282900	10400	72900	220400		60.4	3.7	2.8	3.4	0.6	70.9		6.1	1.8	2.5	10.5	8.2	100		56.9	27.1	3.4	12.2	0.4	100		44400	20800	6600	1100
2011	4.8		288900	10100	72500	226400		60.4	3.7	2.8	3.3	0.6	70.8		6	1.7	2.5	10.7	8.3	100		58.9	27.3	3.8	9.8	0.2	100		46600	18400	6400	1200
	Top 1 Percent
1979	0.9		524200	5200	185600	343700		31.3	0	0.5	0.4	0.4	32.7		19.9	10.7	24.1	10.8	1.8	100		71.1	19.8	1.5	6.8	0.9	100.1		120000	5300	58100	2100
1980	0.9		500700	5100	167300	338500		34.3	0	0.5	0.5	0.4	35.7		22.1	8.3	22.5	9.5	1.9	100		71.9	19.9	1.2	6.1	1	100.1		116100	5700	43600	1900
1981	0.9		499900	5500	153900	351600		34.7	0	0.5	0.6	0.3	36.1		24.8	6.6	23.3	7.2	2	100		69	21.6	1.4	7.1	0.9	100		111000	6700	34600	1600
1982	0.9		526000	6200	142300	389900		34.1	0	0.5	0.7	0.2	35.6		24.9	4.1	25.4	7.8	2.2	100		72.4	21.6	1.3	4.1	0.5	99.9		109900	8300	22600	1500
1983	0.9		577600	6000	156100	427600		33	0	0.5	0.7	0.2	34.5		20.7	4.9	29	8.6	2.3	100		70.2	21	0.7	7.2	0.8	99.9		115200	9000	29900	2000
1984	0.9		638500	7800	174600	471700		31.8	0.1	0.4	0.6	0.3	33.2		20.2	5.5	29.2	9.6	2.3	100		75.9	17.2	0.6	5.5	0.8	100		126400	9200	36600	2400
1985	1		682400	7900	180300	510000		29.5	0.1	0.4	0.6	0.2	30.9		20.2	5.1	32	9.4	2.5	100.1		73.2	17.6	0.9	7.6	0.7	100		132100	9600	36000	2600
1986	1		893700	8500	221700	680400		22.1	0.1	0.4	0.5	0.2	23.2		15.6	4.5	48.6	7	1.2	100.1		70.4	21	0.8	7.2	0.7	100.1		167600	9600	41400	3100
1987	0.9		723400	7400	221600	509200		35.8	0.1	0.6	0.7	0.4	37.6		19.6	6.4	21.1	13.3	2	100		72.8	20.5	0.8	5.4	0.5	100		158600	11400	49100	2500
1988	0.9		907800	7100	264900	650000		34.9	0.1	0.5	0.6	0.3	36.5		17.9	6.1	20.7	15.7	3.2	100.1		72.3	20.4	0.9	5.8	0.5	99.9		191800	12300	58200	2700
1989	1		846300	7000	241100	612200		33.7	0.2	0.6	0.7	0.3	35.4		20.8	6	18.5	16.3	3	100		71.3	21.2	1.1	6	0.4	100		172700	12600	53600	2300
1990	1		817400	7200	231300	593200		36.6	0.2	0.6	0.7	0.3	38.3		20.9	5.8	14.5	17.2	3.3	100		69.2	21.8	1.1	7.3	0.6	100		166100	13000	50100	2100
1991	1		732200	7600	215200	524500		38.8	0.2	0.7	0.8	0.3	40.8		21.1	5.4	12.7	16.5	3.5	100		67.5	19.7	1.4	10.7	0.7	100		154500	16300	42000	2400
1992	1		831100	7300	251500	586900		40.8	0.2	0.6	0.9	0.4	42.9		16.8	6	12.8	18.2	3.3	100		68	24.1	1.3	6.1	0.5	100		180300	16200	52500	2500
1993	1		798400	7400	269900	535900		38.9	0.2	0.7	0.7	0.4	41		16.1	7.1	15.3	17.4	3.1	100		69.1	22.1	2	6.1	0.6	99.9		190400	16900	60000	2600
1994	1		822200	7700	288700	541100		36.6	0.3	0.9	1	0.4	39.2		15.7	7.9	15.1	19.1	3	100		66.4	23.7	2.5	7	0.5	100.1		195600	22300	68100	2700
1995	1		917500	8100	327000	598700		36.6	0.3	0.9	1	0.4	39.3		15.7	8	16	18	3	100		65	22.9	2.1	9.5	0.5	100		224100	22300	77800	2800
1996	1.1		1015200	8200	360400	662900		34.7	0.3	0.8	1	0.4	37.2		14.4	7.7	20.9	17	3	100.2		65.7	25	2.3	6.5	0.4	99.9		252400	22900	82400	2700
1997	1		1171700	8200	402700	777200		33.4	0.2	0.6	0.9	0.4	35.5		13.3	7.2	24.9	16.1	2.9	99.9		65.8	28.8	1.8	3.4	0.2	100		285700	24500	89500	3000
1998	1		1330300	9100	437200	902200		32.8	0.2	0.5	0.8	0.4	34.7		12	6.4	28.5	15.4	3	100		63.8	25.7	2.6	7.6	0.3	100		317500	26200	90300	3100
1999	1.1		1452300	8100	479100	981300		33.4	0.2	0.5	0.9	0.4	35.3		11.2	5.9	29.8	14.8	2.9	99.9		65.4	25.1	1.6	7.7	0.2	100		355500	28700	91600	3300
2000	1.1		1595600	8600	519800	1084400		34.2	0.2	0.5	0.9	0.4	36.1		11	5.4	31.3	13.3	2.8	99.9		68.9	24.7	2.6	3.5	0.3	100		393700	31000	91800	3300
2001	1.1		1270300	8800	411200	867900		38.5	0.3	0.6	1	0.3	40.7		12.6	4.8	21.3	17.6	3	100		65.4	23.3	2.6	8.4	0.3	100		313100	30200	65000	2900
2002	1.1		1125000	9100	363200	770900		39	0.5	0.7	1.1	0.3	41.6		11.9	5	17.3	21	3.2	100		66.1	24.5	3.3	5.5	0.6	100		273200	28600	58700	2800
2003	1.1		1197200	8800	367100	838900		36.1	0.8	0.7	1	0.3	38.9		11.6	6.7	19.8	20.1	2.9	100		67	26	2.3	4.2	0.5	100		251900	28400	83800	3000
2004	1.1		1430800	9700	433200	1007300		32.1	0.6	0.6	0.9	0.4	34.5		11	7.4	25.2	19.2	2.6	99.9		64.9	28	4.1	2.6	0.4	100		290200	28900	110500	3500
2005	1.1		1734700	10100	530300	1214500		28	0.5	0.5	0.7	0.4	30.2		11	8.4	28.5	19.6	2.4	100.1		64.5	29.7	2.5	3	0.3	100		344100	29900	152400	3900
2006	1.1		1879500	11200	568000	1322800		26.5	0.5	0.4	0.7	0.4	28.5		12.4	8.5	29.7	18.6	2.3	100		60.9	29	4.1	5.6	0.4	100		366300	30500	167300	3700
2007	1.2		1975200	10900	563000	1423100		27.1	0.5	0.4	0.7	0.4	29		13.3	6.8	31.8	16.7	2.4	100		63.2	31.5	2.3	2.7	0.3	100		386100	31700	142500	2600
2008	1.1		1607900	10300	455000	1163200		32.7	0.6	0.5	0.8	0.3	35		14.3	5.3	21.8	20.8	2.9	100.1		61.2	28.6	2.8	7	0.4	100		330300	32600	88900	3200
2009	1.1		1256100	10800	366100	900900		36.8	0.9	0.7	1	0.2	39.7		13.5	5	13.6	25.1	3.1	100		59.1	29.6	3.4	7.3	0.6	100		265900	31700	65900	2500
2010	1.1		1458100	11100	431900	1037300		33.6	0.7	0.6	0.9	0.3	36.1		12.7	6.6	18.7	22	3.9	100		60.7	28.4	4.4	6.1	0.5	100.1		296000	31900	101000	3000
2011	1.1		1442400	10600	421100	1031900		34.7	0.8	0.6	0.9	0.3	37.2		11.9	6.2	18.3	22.4	4	100		62.7	27.3	4.9	4.8	0.4	100.1		294900	30000	93200	3000
Source: Congressional Budget Office.
Return to Contents and Notes

## Sheet: 7. Income Source Market Inc
The data in this file supplement information provided in the Congressional Budget Office's report The Distribution of Household Income and Federal Taxes, 2011 (November 2014).
www.cbo.gov/publication/49440.
Return to Contents and Notes
Table 7.
Sources of Income for All Households, by Market Income Group, 1979 to 2011
								Share of Market Income, by Source (Percent)														Share of Transfer Income, by Source (Percent)							Average Federal Taxes, by Source (2011 dollars)
			Average (2011 dollars)					Labor Income
Year	Number of Households (Millions)		Market Income	Transfers	Federal Taxes	Income After Taxes and Transfers		Cash Wages and Salaries	Employee's Contributions to Deferred Compensation Plans	Employer's Contributions to Health Insurance	Employer's Share of Payroll Taxes	Corporate Tax Borne by Labor	All Labor Income		Capital Income	Corporate Tax Borne by Capital	Capital Gains	Business Income	Other Income	Total		Social Security	Medicare	Medicaid	Other Cash	Other In-Kind	Total		Individual Income	Payroll	Corporate Income	Excise
	All Households
1979	81.1		57200	5500	13800	48900		69.7	0	3.1	3.7	0.9	77.4		7.5	2.8	4	4.9	3.5	100.1		53.6	13.4	6.2	20.8	6.1	100.1		6900	4300	2100	500
1980	82.6		55100	5800	13400	47500		70.3	0	2.7	3.7	0.8	77.5		8.8	2.3	3.7	4.1	3.6	100		52.5	13.4	6	22	6.1	100		7100	4200	1700	400
1981	83.8		55200	5900	13600	47500		70	0	2.8	4	0.6	77.4		10.3	1.8	3.6	3.2	3.7	100		54.1	14.7	5.9	19.7	5.7	100.1		7300	4500	1300	400
1982	84.3		54800	6200	12500	48600		70	0	3.1	4.1	0.4	77.5		11	1.1	3.8	2.9	3.7	100		52.9	15.5	5.3	20.7	5.5	99.9		6700	4600	800	400
1983	85.8		55300	6100	12400	49100		68.5	0	3.1	4.1	0.5	76.3		10.1	1.5	4.9	3.4	3.9	100.1		52.9	15.1	5.7	20.6	5.7	100		6300	4600	1100	500
1984	87.2		59000	6000	13400	51600		67.1	0.4	2.9	4.1	0.5	75.1		10.1	1.6	4.9	4.3	4	100		53.7	16	6.3	18.1	5.9	100		6500	5000	1300	600
1985	88.8		59900	6100	13600	52300		66.8	0.5	3	4.2	0.5	75.1		9.9	1.5	5.7	3.7	4.1	100		53.3	16.9	6.4	17.7	5.8	100.1		6700	5200	1200	500
1986	89.9		64100	6500	14600	56000		63.7	0.6	2.8	4.1	0.5	71.7		8.8	1.5	10.1	4	3.9	100		51.2	20	6.4	16.9	5.5	100		7300	5400	1300	500
1987	91.4		62000	6500	14600	53900		66.8	0.7	3.3	4.3	0.7	75.7		9.1	2	4.2	4.8	4.1	99.9		52.2	20	6.6	15.6	5.6	100		7000	5500	1600	500
1988	93.1		64800	6500	15300	56000		65.2	0.8	3.3	4.3	0.7	74.2		9.1	2	4.3	5.6	4.8	100		51.9	20.4	6.5	15.8	5.4	100		7400	5800	1700	500
1989	93.6		65300	6700	15300	56700		64.7	0.9	3.3	4.3	0.6	73.9		9.8	1.9	3.8	5.6	5	100		51.5	20.9	7.1	15.4	5.1	100		7300	5800	1600	500
1990	94.6		64700	7000	15200	56500		65.6	0.9	3.4	4.4	0.6	75		9.7	1.8	2.8	5.6	5.2	100.1		49.3	21.1	8.5	15.6	5.5	100		7200	6000	1500	500
1991	96		62800	7400	14800	55400		66.4	0.9	3.4	4.5	0.6	75.9		9.1	1.7	2.6	5.3	5.5	100.1		47.6	20.6	9.2	17.1	5.5	100		6900	6000	1400	600
1992	96.3		64300	7800	15200	56900		66.2	1.1	3.8	4.5	0.6	76.1		7.7	1.8	2.8	5.9	5.7	100		46	21.4	10	17.3	5.3	100		7100	6000	1500	600
1993	97.3		64400	8100	15700	56800		65.8	1.2	4.2	4.5	0.7	76.3		6.9	2.1	3.3	5.8	5.7	100.1		45.4	21.5	10.9	16.7	5.6	100.1		7200	6100	1800	600
1994	99.1		65200	8200	16100	57300		65.4	1.3	4.4	4.5	0.7	76.3		6.5	2.2	3.1	6.1	5.8	100		46.5	22.9	10.7	14.6	5.3	100		7200	6200	1900	700
1995	99.7		68100	8400	16900	59500		64.5	1.5	4.3	4.5	0.8	75.4		7	2.3	3.4	6	5.8	99.9		46.4	24.2	10.8	13.7	4.9	100		7700	6400	2100	700
1996	101.1		70900	8500	17700	61700		63.1	1.6	4	4.4	0.8	73.9		6.9	2.4	4.7	6.1	6.1	100.1		45.6	25.3	11.6	12.8	4.7	100		8300	6500	2300	700
1997	102.6		74400	8400	18700	64200		62.3	1.6	3.5	4.3	0.8	72.5		6.8	2.3	6.1	6.1	6.2	100		46.8	26.9	10	12.1	4.2	100		9000	6700	2300	700
1998	104		78900	8400	19400	67800		61.9	1.7	3.3	4.2	0.7	71.8		6.3	2.1	7.1	6.2	6.5	100		47.3	27.1	9.6	11.7	4.2	99.9		9500	7000	2200	700
1999	104.8		83200	8300	20600	70900		61.2	1.7	3.1	4.2	0.7	70.9		6.1	2.1	8	6.3	6.6	100		48.7	26.4	9.3	11.8	3.9	100.1		10400	7300	2300	700
2000	108.3		85200	8500	21200	72500		60.9	1.8	3.1	4.1	0.7	70.6		6.3	2	8.6	5.9	6.7	100.1		49.1	26.2	10	11.1	3.6	100		10900	7300	2200	700
2001	109.4		80100	9500	18800	70800		64.4	1.9	3.5	4.4	0.5	74.7		6.1	1.4	4.6	6.2	7	100		47	24.9	13.5	11.2	3.4	100		9100	7400	1500	700
2002	111.4		76300	9800	17500	68700		65.5	1.8	3.9	4.5	0.4	76.2		5.3	1.3	3.4	6.5	7.3	100		46	24.6	13.4	12.4	3.5	99.9		8200	7200	1400	700
2003	112.1		77600	10100	17000	70700		63.9	2.2	4.3	4.4	0.6	75.4		4.9	1.8	4	6.6	7.2	99.9		45.8	25	13.7	12.2	3.4	100.1		7300	7200	1900	700
2004	113.3		82400	10600	18300	74700		61.5	2.2	4.5	4.2	0.7	73.1		4.9	2.2	5.9	7	6.9	100		42.9	28	15.4	10.4	3.3	100		8000	7300	2400	700
2005	114.5		87100	11000	19800	78400		58.6	2.1	4.4	4	0.9	70.1		5.2	2.7	7.6	7.7	6.8	100.1		42.7	27.7	16.6	9.7	3.3	100		8600	7300	3100	700
2006	116.1		90500	11200	20700	81000		57.6	2.1	4.2	3.9	1	68.8		6	2.9	8.1	7.5	6.7	100		43	28	16.8	9	3.1	99.9		9100	7500	3500	700
2007	116.9		93500	11100	20800	83800		57.6	2.1	3.8	3.9	0.8	68.3		6.5	2.4	8.9	6.9	7	100		43.5	30.5	13.9	9	3.1	100		9600	7700	3000	500
2008	117.3		85800	11400	17500	79600		61.9	2.3	4.2	4.2	0.5	73.1		6.4	1.6	4.9	6.6	7.5	100.1		43.8	29.4	12.8	10.4	3.5	99.9		7600	7600	1800	500
2009	117.6		78800	13100	15900	76000		64.4	2.4	4.5	4.4	0.4	76.2		5.5	1.3	2.6	6.7	7.8	100.1		41.8	27	12.9	14.4	3.8	99.9		6700	7400	1400	600
2010	118.7		81200	13200	17000	77300		62.3	2.3	4.3	4.2	0.6	73.7		5.2	1.8	3.9	7.1	8.3	100		41.3	27.4	13.2	14.1	4.1	100.1		7300	7300	1900	600
2011	121.2		80600	13300	16600	77300		62.5	2.3	4.3	4.2	0.6	73.8		4.9	1.7	3.9	7.4	8.3	100		41.6	26.6	15.3	12.4	4.1	100		7900	6300	1800	600
	Lowest Quintile
1979	19.2		6800	12600	900	18400		60.3	0	3	4	0.8	68.1		11.1	2.7	0.8	4.1	13.3	100.1		51.7	13.5	8	19.2	7.6	100		-100	500	200	200
1980	19.4		6100	12800	800	18100		62.8	0	2.7	4.1	0.7	70.2		11.8	2.2	0.8	2.5	12.5	100		50.4	13.8	8	20	7.8	100		-100	500	200	200
1981	19.2		5900	12900	800	18000		63.4	0	2.9	4.5	0.6	71.3		12.7	1.7	0.9	1.3	12	99.9		50.9	14.6	8	19	7.6	100.1		-100	500	100	200
1982	19		5600	13100	700	18000		63.2	0	3.3	4.5	0.3	71.2		14.1	1.1	1.1	1.6	10.8	99.9		48.7	15.4	7.9	19.9	8.1	100		0	500	100	200
1983	19.1		5300	13000	800	17500		63.5	0	3.3	4.5	0.5	71.8		13.9	1.4	1.1	1.9	9.9	100		46.9	14.6	9.1	20.8	8.6	100		-100	500	100	200
1984	19.9		6400	12400	1000	17800		60.6	0.1	3.2	4.5	0.5	68.8		14.5	1.6	1.2	2	11.9	100		47.9	15.1	9.5	18.9	8.6	100		0	600	100	300
1985	20		6200	12900	1000	18100		61.9	0.1	2.9	4.7	0.5	70.1		13.8	1.4	0.7	2.8	11.3	100.1		47.2	15.6	9.8	18.6	8.8	100		0	600	100	300
1986	20.3		6100	13400	900	18600		61	0.1	3.3	4.7	0.5	69.6		13.1	1.4	1	3	11.9	100		45.2	18.5	9.9	17.9	8.6	100.1		0	600	100	300
1987	20.2		5400	14000	800	18600		57.6	0.2	3.7	4.4	0.6	66.4		14.1	1.9	0.6	4.8	12.2	100		45.5	18.7	10.1	16.8	8.9	100		-100	500	100	300
1988	20.3		5700	14300	800	19100		58.4	0.2	2.9	4.7	0.6	66.7		12.9	1.7	0.4	4.2	14	99.9		45.4	19.2	10.1	16.6	8.7	100		-100	600	100	300
1989	20.4		6300	14400	800	19800		58.7	0.2	2.9	4.7	0.6	67		12.6	1.6	0.5	4.4	13.9	100		45	19.7	11	16.1	8.3	100.1		-200	600	100	200
1990	20.8		6600	15000	900	20700		59.4	0.2	2.7	4.9	0.5	67.7		13	1.5	-0.3	4.4	13.7	100		42.9	19.9	12.7	15.6	8.9	100		-200	700	100	300
1991	21.1		6500	15700	900	21300		60.4	0.2	2.6	5	0.5	68.7		12.2	1.6	0.3	3.9	13.4	100.1		41.6	19.5	13.5	16.8	8.7	100.1		-200	700	100	300
1992	20.8		6300	16400	900	21800		62	0.2	3.1	5.1	0.6	70.9		10.8	1.5	0.3	3.9	12.6	100		40.7	20.5	14.5	16.1	8.2	100		-300	700	100	300
1993	21.2		6100	17300	900	22500		60.4	0.2	2.9	5	0.6	69.1		10	1.9	0.5	4.9	13.5	99.9		40.3	20.5	15	15.9	8.3	100		-300	600	200	300
1994	21.6		5900	17700	700	23000		59.6	0.3	3.6	4.9	0.7	69		9.4	1.9	0.2	5.2	14.2	99.9		41.9	21.8	14.3	14.2	7.8	100		-500	600	200	400
1995	22.4		6800	17800	700	23900		60.8	0.3	3.2	5	0.7	70		8.9	1.9	0.3	5.4	13.5	100		41.8	23	14.7	13.3	7.2	100		-600	700	200	400
1996	22.4		7000	17700	600	24100		61.9	0.3	3.7	5.1	0.8	71.8		7.5	1.7	0.6	5.8	12.6	100		40.1	23.4	16.2	13	7.2	99.9		-700	800	200	400
1997	22.7		7600	17700	700	24600		62.7	0.3	3.6	5.1	0.8	72.5		6.6	1.4	0.9	6.1	12.5	100		42	25.1	14.1	12.4	6.3	99.9		-700	800	200	400
1998	22.9		8700	17500	700	25400		62.2	0.3	3.5	5	0.7	71.9		7	1.3	0.9	6.3	12.7	100.1		42.8	25.7	13.5	11.6	6.4	100		-800	1000	200	400
1999	23.1		9400	17100	800	25700		60.7	0.4	3.4	4.9	0.7	70.1		6.4	1.2	0.9	7.8	13.5	99.9		44.3	25.3	13	11.5	5.9	100		-800	1000	200	400
2000	24.2		8800	17100	800	25100		60.6	0.4	4.1	4.9	0.6	70.6		6.4	1.1	1	6.9	13.9	99.9		44.5	25.4	13.6	11	5.5	100		-700	900	200	400
2001	24.2		8500	18500	700	26300		61.3	0.4	3.9	5	0.4	71		7.2	0.9	0.1	7.8	12.9	99.9		40	25	18.9	10.6	5.4	99.9		-800	900	100	400
2002	25		8000	19100	600	26500		60.3	0.2	4.1	4.8	0.4	69.8		7.4	0.9	-0.6	7.3	15.1	99.9		40	25.1	18.6	11.1	5.2	100		-800	900	100	400
2003	25.3		7600	19500	600	26500		60.1	0.2	4.4	4.7	0.5	70		7	1.1	-0.7	7.7	14.9	100		39.8	25.5	18.4	11.1	5.2	100		-700	800	100	400
2004	25.8		7800	20600	600	27800		60.9	0.2	4.3	4.7	0.7	70.8		6	1.1	-0.3	7.9	14.4	99.9		36.8	28	20.4	9.9	4.8	99.9		-700	800	100	300
2005	26.2		8300	21300	600	28900		61	0.2	4.1	4.8	0.9	71		5.3	1.3	0.1	7.8	14.5	100		36.1	27.3	22.4	9.2	5	100		-800	900	200	400
2006	26.2		8900	21600	700	29800		60.7	0.2	4.2	4.8	1	70.9		5.4	1.3	0.4	8.5	13.6	100.1		36	27.7	22.7	8.7	4.9	100		-900	1000	200	400
2007	26.7		10200	20400	600	30000		60.2	0.3	3.4	4.8	0.8	69.4		5	1	0.7	8.5	15.4	100		36.2	30.5	19.1	9.1	5.2	100.1		-1000	1100	200	300
2008	26.8		9300	21100	-100	30500		60.8	0.3	3.1	4.8	0.5	69.5		6.5	0.8	-0.2	7.9	15.6	100.1		37.8	30	16.9	9.8	5.5	100		-1600	1000	100	300
2009	26.3		7900	23600	0	31600		59	0.2	3.5	4.7	0.4	67.8		6.7	0.7	-0.8	9.9	15.7	100		36.2	27.8	17.2	12.8	6.1	100.1		-1300	900	100	300
2010	26.9		8300	23200	0	31600		59.7	0.2	3.2	4.7	0.6	68.5		5	0.8	-0.6	10.9	15.4	100		34.8	27.9	17.5	13.5	6.2	99.9		-1400	900	100	400
2011	27.9		7900	23900	100	31600		59	0.2	3	4.7	0.5	67.4		4.8	0.8	-0.4	11	16.6	100.2		35.6	27.4	19.2	11.7	6.1	100		-1200	800	100	400
	Second Quintile
1979	15.5		31000	5400	5400	30900		71.3	0	4	4.5	0.9	80.8		6.5	1.7	0.7	3.6	6.8	100.1		55.9	12.8	5.1	20.4	5.9	100.1		1400	2800	800	400
1980	15.7		29100	6000	5000	30100		71	0	3.4	4.5	0.8	79.6		7.8	1.5	0.7	3.4	7.1	100.1		53.8	12.3	5.1	23.1	5.8	100.1		1400	2600	700	400
1981	16		28700	6100	5100	29700		69.4	0	3.4	4.7	0.6	78.1		9.5	1.2	0.6	3.2	7.4	100		56.8	14.4	4.9	18.6	5.3	100		1500	2700	500	300
1982	16.1		27400	6900	4600	29700		68.7	0	3.9	4.7	0.4	77.7		11.2	0.8	0.6	2.7	7	100		55.6	14.9	4.1	20.5	5	100.1		1300	2600	300	300
1983	16.5		26400	6800	4400	28800		66.9	0	4	4.6	0.5	76		11	1.1	0.8	3.3	7.7	99.9		57.5	15.3	3.7	19	4.5	100		1100	2500	400	400
1984	16.8		28800	6400	5000	30200		66.6	0.2	3.8	4.8	0.5	75.9		10.6	1.2	0.6	3.3	8.4	100		57.6	16.1	4.6	16.6	5	99.9		1300	2800	500	400
1985	17		28700	6500	5100	30200		66.5	0.2	3.8	4.9	0.5	75.9		10.7	1	0.7	3.3	8.4	100		58	17.3	4.1	16.2	4.4	100		1300	2900	400	400
1986	17.4		28700	7300	5000	30900		65	0.3	3.9	4.8	0.5	74.5		10.4	1.1	0.8	3.5	9.7	100		56.6	20.7	4.4	14.1	4.2	100		1300	2900	500	400
1987	17.9		28000	7300	4700	30600		63.5	0.3	4.1	4.7	0.6	73.2		10.3	1.4	0.8	4.1	10.1	99.9		58.8	21.1	4.3	12.4	3.4	100		900	2800	600	400
1988	18.4		28500	7200	4800	31000		62.5	0.3	3.9	4.9	0.6	72.2		10	1.3	0.5	4.4	11.7	100.1		58.4	22.1	4	12.3	3.2	100		900	2900	600	400
1989	18.4		28900	7500	4700	31800		62.5	0.4	4.1	4.9	0.6	72.4		9.8	1.2	0.7	4.4	11.5	100		57.1	22	4.7	12.9	3.3	100		800	3000	500	400
1990	18.5		29700	7900	5100	32600		63.8	0.4	3.9	5	0.6	73.7		9.6	1.1	0.3	4.1	11.2	100		55.2	22.2	5.8	13.3	3.5	100		1100	3100	500	400
1991	18.6		28600	8500	4800	32300		63.1	0.4	4	5	0.5	73		9.4	1.2	0.5	4	11.9	100		51.9	21.5	7.1	15.5	4	100		800	3000	500	500
1992	19		27800	9200	4500	32400		62.9	0.4	4.2	5	0.6	73.1		8.2	1.2	0.5	4.1	12.9	100		49.6	22.2	8	16	4.2	100		700	2900	500	500
1993	19		27900	9600	4600	33000		62.5	0.4	4.5	4.9	0.7	73		7.3	1.4	0.7	4.2	13.5	100.1		49.4	22.3	9.7	14.2	4.5	100.1		600	2900	600	500
1994	19.4		28400	9500	4400	33500		61.9	0.5	5	4.9	0.7	73		7	1.5	0.5	4	14	100		51	23.8	8.9	12	4.3	100		300	2900	600	600
1995	19.2		30200	9500	4800	34900		62.8	0.6	5.1	5	0.8	74.3		6.7	1.4	0.6	3.7	13.2	99.9		50.2	25.1	9.4	11.3	4.1	100.1		400	3200	700	500
1996	19.6		30300	9700	4700	35300		62.2	0.7	5.1	4.9	0.8	73.7		6.5	1.4	0.8	3.9	13.8	100.1		49.1	26.5	9.8	10.6	4	100		400	3100	700	500
1997	19.8		31300	9400	5000	35700		63.4	0.7	4.6	5	0.8	74.6		6.2	1.2	1	4	13	100		49	27.8	8.7	10.5	4.1	100.1		500	3300	600	500
1998	20		33000	9100	5000	37200		64	0.8	4.5	5.1	0.7	75.1		5.7	1	1.1	3.7	13.5	100.1		48.1	28.2	8.6	11	4.1	100		300	3500	600	600
1999	20.1		34300	9000	5200	38100		63.5	0.9	4.4	5	0.7	74.5		5.5	1	1.3	4.2	13.5	100		49.1	27.9	8.5	10.9	3.6	100		400	3600	600	600
2000	20.7		34100	9100	5100	38100		63.6	0.9	4.6	5	0.7	74.8		5.3	0.9	1.1	4.1	13.7	99.9		48.2	27.9	10	10.3	3.7	100.1		400	3600	500	600
2001	21.1		33500	10800	4400	39900		64	0.9	4.7	5.1	0.5	75.2		5.8	0.7	0.5	3.5	14.3	100		48.6	25.8	12.7	9.7	3.2	100		-100	3600	400	600
2002	21.3		32400	11200	4000	39600		63.7	0.5	5.1	5	0.4	74.7		5	0.6	0.1	4.2	15.4	100		48	25.3	12.6	10.6	3.4	99.9		-400	3400	300	600
2003	21.5		31900	11500	3700	39800		63.8	0.6	5.4	5	0.6	75.3		4.3	0.7	0.1	4	15.5	99.9		47.2	25.2	13.4	10.9	3.4	100.1		-700	3400	400	500
2004	21.6		33100	11900	3800	41200		63.5	0.6	5.9	4.9	0.7	75.6		3.8	0.8	0.4	4.1	15.3	100		42.7	28.5	15.6	9.6	3.6	100		-600	3500	500	500
2005	21.7		33900	12100	4100	42000		63.9	0.6	6.2	5	1	76.6		3.7	0.9	0.5	3.9	14.5	100.1		43.6	28.1	16.3	8.5	3.5	100		-700	3600	600	500
2006	22		34500	12200	4200	42500		63.9	0.6	6.1	5	1	76.7		3.8	0.9	0.6	4.1	13.9	100		43.8	28.1	17	8.1	3	100		-600	3600	700	500
2007	22.2		36400	12400	4500	44300		64.5	0.7	5.6	5	0.9	76.7		4	0.8	0.8	3.5	14.2	100		44.2	30.5	14.2	8	3.1	100		-400	3900	600	400
2008	22.3		34400	12800	2800	44400		65	0.7	5.4	5.1	0.5	76.7		4.2	0.5	0.2	3.5	14.9	100		43.9	29.1	13.6	9.5	3.9	100		-1600	3700	400	400
2009	22.5		31300	15500	2300	44500		63.7	0.6	5.2	5	0.4	74.9		4.3	0.4	-0.2	4.3	16.3	100		42.1	26.4	13.6	13.7	4.2	100		-1700	3300	300	500
2010	22.6		31500	15500	2500	44500		63.5	0.6	4.8	4.9	0.6	74.4		3.4	0.5	0	4.4	17.2	99.9		41	26.7	14.5	13	4.9	100.1		-1600	3300	400	500
2011	23		31100	15300	2500	43900		64.2	0.6	4.9	5	0.6	75.2		3.2	0.5	0.1	4.4	16.5	99.9		40.2	24.9	18.1	11.8	5	100		-1200	2900	300	500
	Middle Quintile
1979	14.6		51000	3100	10500	43600		76.9	0	4	4.6	1	86.5		4.4	1.2	0.7	2.9	4.3	100		54.6	12.7	3.9	24.9	4	100.1		4100	4700	1100	500
1980	15		48700	3400	10200	41900		76.8	0	3.5	4.6	0.8	85.7		5.4	1.1	0.6	2.9	4.3	100		53.7	12.7	3.4	26.3	3.9	100		4300	4500	900	400
1981	15.3		48400	3500	10400	41500		75.8	0	3.5	4.9	0.7	84.9		6.7	0.9	0.6	2.5	4.5	100.1		57.3	14.5	3.2	21.7	3.2	99.9		4400	4800	800	400
1982	15.5		47100	4200	9500	41800		74.7	0	3.9	4.9	0.4	84		7.9	0.6	0.5	2.1	4.9	100		56.7	15.7	2.2	22.9	2.4	99.9		3900	4700	500	400
1983	15.9		46200	4200	9100	41300		73.7	0	4.2	4.9	0.5	83.3		7.3	0.8	0.7	2.6	5.4	100.1		57.7	15.1	2.2	22.6	2.4	100		3500	4600	600	500
1984	16		49200	4100	9900	43500		72.1	0.3	3.9	5	0.6	81.8		7.8	0.9	0.8	3.2	5.3	99.8		59.4	16.8	2.8	18.4	2.6	100		3700	5000	700	500
1985	16.2		49400	4100	10000	43600		72	0.4	4	5.1	0.5	82.1		7.7	0.8	0.6	2.7	6.1	100		59.2	18.5	2.6	17.5	2.2	100		3700	5200	600	500
1986	16.5		50400	4500	10300	44600		71.6	0.5	3.9	5.2	0.6	81.7		6.9	0.8	1.2	3.2	6.2	100		56	21.4	3.1	17.4	2.1	100		3700	5300	700	500
1987	17.2		50000	4300	10000	44300		71.8	0.5	4.3	5.2	0.7	82.4		6.5	1	0.8	3.1	6.2	100		57.6	21.4	3	15.7	2.2	99.9		3300	5300	800	500
1988	17.3		50900	4200	10300	44700		70.7	0.6	4.4	5.3	0.7	81.8		6.5	0.9	0.6	3.3	7	100.1		55.1	21.5	3.2	18.3	2	100.1		3400	5600	800	500
1989	17.6		51300	4200	10400	45100		70.2	0.7	4.5	5.3	0.7	81.4		6.8	0.9	0.6	3.3	7.1	100.1		54.7	23.2	3.6	16.8	1.8	100.1		3500	5600	800	500
1990	17.5		51600	4500	10600	45500		70.3	0.7	4.5	5.4	0.6	81.5		6.6	0.8	0.3	3.1	7.6	99.9		52	23.8	5	17.3	1.9	100		3600	5700	700	500
1991	18		50100	4800	10200	44700		69.6	0.7	4.5	5.4	0.6	80.7		6.6	0.9	0.5	2.9	8.5	100.1		50.9	23.7	4.7	18.7	2.1	100.1		3400	5500	700	600
1992	18		50200	5100	10100	45300		69.1	0.9	4.9	5.3	0.6	80.8		5.6	0.8	0.6	3.3	8.8	99.9		47.1	23.9	6	20.6	2.4	100		3300	5500	700	600
1993	18.2		50500	5100	10200	45300		69.6	0.9	5.6	5.4	0.7	82.1		4.4	0.9	0.7	2.9	8.9	99.9		45.2	23.8	7.5	20.7	2.9	100.1		3200	5600	800	600
1994	18.6		51000	5100	10400	45700		69.1	1	5.7	5.4	0.8	81.9		4.3	1	0.6	3.1	9.1	100		46.8	25.3	7.3	17.9	2.8	100.1		3200	5600	900	700
1995	18.6		52800	5100	10800	47100		68.7	1.2	5.7	5.4	0.8	81.7		4.5	1	0.6	3	9.1	99.9		45.6	27.2	7.5	17	2.7	100		3400	5800	1000	700
1996	19		53300	5500	10900	47900		68.4	1.3	5.6	5.3	0.9	81.5		4.7	1	0.8	2.9	9.1	100		45.7	28.9	7.6	15.3	2.4	99.9		3400	5900	1000	600
1997	19.3		54600	5400	11200	48700		68.5	1.4	5	5.3	0.9	81.1		4.6	1	1.1	2.7	9.4	99.9		47.1	30.7	6.4	13.6	2.1	99.9		3600	6000	1000	600
1998	19.6		56600	5400	11200	50800		68.8	1.5	4.8	5.4	0.8	81.2		4.3	0.8	1.2	2.9	9.6	100		48.5	30.4	6.1	13	1.9	99.9		3400	6300	900	700
1999	19.7		58700	5600	11700	52700		68.9	1.6	4.6	5.4	0.8	81.3		4	0.8	1.4	2.8	9.7	100		50.4	28.4	6.2	13.3	1.8	100.1		3500	6500	900	700
2000	20.4		58600	6000	11600	53000		68.7	1.7	4.7	5.4	0.7	81.1		4.1	0.8	1.4	2.7	10	100.1		51.1	27.9	6.7	12.3	1.9	99.9		3500	6500	900	700
2001	20.5		58300	7100	10500	54900		68.9	1.7	4.9	5.4	0.5	81.4		4.2	0.5	0.5	2.8	10.6	100		52.8	25	8.8	11.8	1.6	100		2800	6500	600	700
2002	20.8		56500	7500	10000	54000		69.5	1.1	5.5	5.4	0.5	81.9		3.6	0.5	0.2	2.8	11	100		50.3	24.8	9.4	13.8	1.8	100.1		2500	6300	500	700
2003	21		56500	7700	9400	54700		68.6	1.2	6	5.3	0.6	81.7		3.2	0.6	0.2	2.8	11.6	100.1		50.6	24.5	9.8	13.4	1.8	100.1		1900	6200	700	600
2004	21.3		58300	8000	9800	56500		67.9	1.2	6.6	5.2	0.8	81.7		2.9	0.6	0.4	3	11.3	99.9		48.6	27.9	10.8	11.1	1.5	99.9		2000	6300	800	600
2005	21.5		59200	8200	10100	57300		67.4	1.2	6.8	5.2	1	81.6		2.9	0.7	0.7	2.9	11.1	99.9		48.4	27.9	11.8	10.5	1.4	100		2100	6400	1000	600
2006	22.1		59800	8400	10400	57700		67.3	1.2	6.6	5.2	1.1	81.4		3.2	0.8	0.9	2.9	10.8	100		48.9	28.2	11.9	9.7	1.3	100		2200	6400	1100	600
2007	22		61900	8500	10700	59800		67.8	1.3	6	5.2	0.9	81.2		3.4	0.7	1	2.8	10.9	100		48.8	30.7	10	9.3	1.2	100		2500	6700	1000	500
2008	22.1		59300	8800	8500	59600		68.4	1.3	6.1	5.3	0.6	81.7		3.4	0.4	0.3	2.6	11.6	100		48.3	29.5	9.3	11.5	1.4	100		900	6500	600	500
2009	22.1		56300	10800	8000	59100		67.7	1.2	6.3	5.2	0.4	80.8		3.3	0.4	0	2.7	12.8	100		45.5	26.5	9.9	16.4	1.7	100		900	6100	500	500
2010	22.3		56100	11000	8300	58800		67.3	1.1	6.1	5.2	0.6	80.3		2.7	0.5	0.1	2.8	13.6	100		45.9	27.5	9.6	15.1	1.9	100		1100	6000	600	600
2011	22.9		55400	10700	8100	58000		67	1.1	6.2	5.1	0.6	80		2.7	0.5	0.4	3.1	13.4	100.1		46	26.6	11.7	13.6	2.1	100		1800	5100	600	600
	Fourth Quintile
1979	15.1		70800	2300	16100	57000		78.5	0	3.6	4.5	1	87.7		4.3	1.2	0.8	3	3	100		53.6	12.9	2.8	27.5	3.3	100.1		7600	6400	1600	600
1980	15.3		68800	2400	15900	55300		78.7	0	3.2	4.5	0.9	87.3		5	1	0.8	2.8	3.2	100.1		53.9	13.3	2.3	27.4	3	99.9		7900	6200	1300	500
1981	15.4		69500	2600	16600	55500		78.2	0	3.3	4.9	0.7	87		6	0.8	0.6	2.2	3.4	100		56.1	14.7	2.5	24.3	2.4	100		8200	6800	1000	500
1982	15.6		68500	2900	15300	56100		77.4	0	3.6	4.9	0.4	86.4		6.7	0.5	0.6	2.2	3.6	100		55.4	15.3	1.7	26	1.6	100		7500	6800	600	500
1983	16.1		68000	3000	14800	56200		76.1	0	3.8	4.9	0.5	85.4		6.6	0.7	0.9	2.3	4	99.9		58	15.6	1.5	23.2	1.7	100		6700	6700	900	500
1984	16.3		72000	2700	15800	58800		74.9	0.5	3.6	5	0.6	84.5		6.7	0.8	0.8	3	4.2	100		56.6	18.4	2.3	20.5	2.2	100		6900	7300	1000	600
1985	16.6		72100	2600	15900	58800		75.3	0.6	3.7	5.2	0.6	85.4		6.3	0.7	1	2.4	4.2	100		55.5	19.5	2	21.1	1.9	100		6900	7600	900	600
1986	16.8		74600	2800	16700	60700		75.1	0.8	3.6	5.3	0.6	85.4		5.7	0.7	1.5	2.4	4.4	100.1		53.5	23.2	2.2	19.2	1.8	99.9		7200	8000	1000	600
1987	17.2		75300	2900	16400	61700		74.3	0.8	4	5.2	0.7	85.1		5.7	0.9	0.9	2.9	4.6	100.1		53.6	22.3	2.9	19.3	1.8	99.9		6600	8000	1200	600
1988	17.7		75900	2800	16900	61800		73.6	1	4.2	5.4	0.7	84.8		5.6	0.8	0.7	2.9	5.2	100		55.3	21.9	2.3	19.1	1.5	100.1		6800	8400	1200	600
1989	17.7		76700	3100	17100	62700		72.9	1.1	4.2	5.4	0.7	84.3		5.8	0.8	0.7	3	5.3	99.9		56	21.8	2.9	18	1.3	100		6900	8400	1100	600
1990	18		76100	3200	17100	62200		73.1	1.1	4.4	5.5	0.7	84.6		5.7	0.8	0.5	2.9	5.5	100		54.2	22.4	3.3	18.7	1.4	100		6800	8600	1100	600
1991	18.1		75300	3400	16900	61800		73.4	1.1	4.3	5.5	0.6	84.9		5.3	0.7	0.5	2.6	5.8	99.8		52.6	20.3	4	21.5	1.6	100		6700	8500	1000	700
1992	18.2		75700	3700	16800	62600		73.1	1.3	4.8	5.5	0.7	85.5		4.2	0.7	0.6	2.8	6.2	100		50.9	21.2	4.3	22.1	1.5	100		6500	8600	1000	700
1993	18.4		76200	3800	17000	63100		72.6	1.4	5.3	5.5	0.8	85.5		3.7	0.9	0.9	2.7	6.3	100		49.5	21.2	4.7	22.9	1.7	100		6500	8600	1200	700
1994	18.8		77500	3600	17500	63600		72.7	1.5	5.5	5.5	0.8	86		3.5	0.9	0.7	2.7	6.2	100		50.4	23.2	5.7	19	1.8	100.1		6600	8700	1300	800
1995	18.9		79100	3900	17900	65100		71.6	1.8	5.4	5.5	0.9	85.1		3.9	0.9	0.8	2.7	6.5	99.9		51.5	24.7	5.2	17.3	1.4	100.1		6800	8900	1400	800
1996	19.2		80700	3900	18300	66300		71.4	2.1	5.2	5.5	0.9	85.1		3.7	0.9	1	2.6	6.8	100.1		51.8	25.7	5.5	15.7	1.4	100.1		7000	9100	1400	700
1997	19.4		82500	4200	18800	67900		71.2	2.1	4.6	5.5	0.9	84.3		3.8	0.9	1.3	2.8	7.1	100.2		52.6	26.9	5.1	14.3	1	99.9		7300	9300	1400	700
1998	19.8		85900	4200	19300	70800		71.3	2.3	4.4	5.5	0.8	84.3		3.6	0.8	1.5	2.8	7.1	100.1		53.4	26.9	4.2	14.4	1.1	100		7400	9700	1400	800
1999	20		88600	4200	19800	73000		71	2.4	4.1	5.5	0.8	83.8		3.6	0.7	1.6	2.8	7.5	100		55	26	4.2	13.9	0.9	100		7700	10000	1400	800
2000	20.6		89700	4400	20100	74000		70.9	2.5	4.3	5.5	0.8	84		3.6	0.7	1.6	2.6	7.5	100		56.7	25	4.9	12.5	1	100.1		7900	10100	1300	800
2001	20.9		88700	4900	18700	75000		71.4	2.6	4.5	5.6	0.5	84.6		3.5	0.5	0.6	2.7	8.1	100		54.6	23.6	6.6	14.3	0.8	99.9		6900	10100	900	800
2002	21.1		86900	5000	17900	74000		72.4	1.9	5	5.5	0.5	85.4		2.9	0.4	0.4	2.6	8.3	100		52.3	22.6	6.7	17.5	0.9	100		6400	9900	800	800
2003	21.2		87700	5200	17200	75600		71.4	2.1	5.6	5.4	0.7	85.2		2.7	0.5	0.4	2.6	8.6	100		52.5	23.4	6.8	16.5	0.8	100		5600	9800	1000	700
2004	21.4		90500	5500	17900	78100		70.5	2.2	6.2	5.4	0.8	85.1		2.4	0.6	0.7	2.8	8.4	100		50.3	27	8.6	13.1	1	100		5800	10000	1300	800
2005	21.6		92200	5700	18400	79400		69.5	2.3	6.3	5.3	1.1	84.5		2.6	0.7	1	2.8	8.4	100		50.6	27.3	8.5	12.9	0.7	100		6000	10100	1600	700
2006	22		93800	6000	18900	80900		69.2	2.3	6.2	5.3	1.1	84.1		2.9	0.8	1.1	2.7	8.3	99.9		51.6	27.7	8.8	11.2	0.7	100		6200	10200	1800	700
2007	22		95800	6300	19000	83100		69	2.3	5.6	5.3	1	83.2		3.3	0.7	1.3	2.7	8.8	100		51.5	29.6	7.3	10.9	0.7	100		6500	10400	1600	600
2008	22.1		93200	6300	16600	82900		70.2	2.3	5.8	5.3	0.6	84.2		3.1	0.4	0.4	2.5	9.5	100.1		51.7	28.4	6.7	12.5	0.7	100		4900	10200	900	600
2009	22.3		89800	7400	15900	81300		70.6	2.1	6	5.4	0.5	84.6		2.7	0.4	0.2	2.5	9.7	100.1		47.9	26.4	6.8	18.2	0.7	100		4700	9900	700	600
2010	22.5		89800	7500	16500	80800		69.6	2.1	5.9	5.3	0.7	83.5		2.5	0.5	0.3	2.8	10.4	100		47.8	27.1	6.9	17.4	0.9	100.1		5100	9800	1000	600
2011	22.9		89600	7600	16000	81200		69.2	2	6	5.2	0.6	83		2.4	0.4	0.4	2.9	10.8	99.9		49.9	26.7	8.3	14.4	0.8	100.1		6000	8400	900	700
	Highest Quintile
1979	16.4		136100	2200	37800	100600		62.7	0	2.3	2.8	0.8	68.6		9.9	4.2	7.4	7.4	2.5	100		61	15.7	2.1	19.3	1.9	100		22200	7800	6900	900
1980	16.8		132100	2400	36600	97900		63.7	0	2	2.9	0.7	69.3		11.6	3.4	6.8	6.2	2.8	100.1		61.3	16	1.4	19.7	1.6	100		22700	7800	5400	800
1981	17.2		131700	2600	36200	98000		63.7	0	2.1	3.1	0.6	69.5		13.4	2.7	6.5	5	2.9	100		61.8	17.6	1.7	17.7	1.2	100		22800	8500	4200	700
1982	17.4		132400	2800	33300	102000		64.4	0	2.3	3.3	0.3	70.3		13.4	1.6	6.8	4.7	3.1	99.9		62.7	18.2	1.4	16.9	0.8	100		21100	8900	2600	600
1983	17.6		137500	2700	33700	106600		62.9	0	2.3	3.3	0.4	69		11.9	2	8.7	5.1	3.3	100		63.5	18.3	0.9	16.3	1	100		20200	9200	3400	800
1984	17.5		149100	2900	36700	115400		61.3	0.4	2.1	3.3	0.5	67.6		11.6	2.3	8.8	6.3	3.4	100		65.5	18.2	1.3	13.8	1.2	100		21500	10100	4100	900
1985	18.2		150800	2900	37100	116600		60.6	0.6	2.2	3.3	0.5	67.2		11.5	2.1	10.2	5.5	3.4	99.9		65.7	18.6	1.4	13.3	1.1	100.1		21800	10400	3900	900
1986	18.3		169600	3100	41100	131500		55.7	0.6	2	3.1	0.5	61.9		9.9	2.1	17.5	5.5	3	99.9		61.4	21.7	1.2	14.7	0.9	99.9		24800	11000	4400	900
1987	18.4		160400	3000	42300	121100		61.7	0.8	2.4	3.4	0.6	68.9		10.7	2.8	7.2	7	3.5	100.1		63.4	21	1.3	13.4	1	100.1		24600	11400	5400	900
1988	18.8		171800	3000	44900	129900		59.6	0.8	2.4	3.3	0.6	66.8		10.7	2.8	7.3	8.4	4.1	100.1		63.7	21	1.2	13.3	0.8	100		26300	11900	5800	900
1989	18.9		171400	3200	44300	130300		59.1	0.9	2.5	3.3	0.6	66.4		11.8	2.7	6.5	8.4	4.2	100		63.5	21.1	1.5	13.1	0.8	100		25800	12000	5600	900
1990	19.3		167100	3300	43100	127300		60.4	1	2.6	3.5	0.5	68		11.7	2.5	4.9	8.5	4.4	100		61	21.5	2.2	14.4	0.8	99.9		24800	12200	5200	800
1991	19.5		161500	3300	42100	122700		61.8	1	2.7	3.7	0.5	69.6		10.9	2.3	4.2	8.4	4.6	100		60	20.7	2.2	16	1	99.9		23900	12800	4500	900
1992	19.7		168300	3500	44300	127400		61.8	1.2	2.9	3.7	0.6	70.1		9.1	2.6	4.6	8.9	4.7	100		57.9	21.7	2.6	16.9	0.9	100		25200	12900	5300	1000
1993	19.8		168300	3500	46200	125600		61.3	1.3	3.2	3.6	0.6	70		8.4	2.9	5.3	8.8	4.5	99.9		59.1	22.1	2.5	15.5	0.9	100.1		26000	13100	6000	1000
1994	20		172100	3600	48300	127300		60.7	1.4	3.4	3.7	0.7	69.8		8	3.1	5.1	9.3	4.7	100		56.2	23.9	4.1	15	0.9	100.1		26900	13800	6600	1100
1995	20.1		180900	3900	51600	133200		59.6	1.6	3.2	3.7	0.7	68.7		8.6	3.4	5.6	9	4.7	100		57.3	24.4	3.5	13.9	0.8	99.9		29100	14000	7400	1100
1996	20.5		191200	4100	55000	140400		57.6	1.7	2.9	3.5	0.7	66.4		8.4	3.4	7.7	9.1	4.9	99.9		58.2	26.3	3.5	11.4	0.6	100		31800	14200	7900	1000
1997	20.9		203700	4200	58500	149400		56.3	1.6	2.5	3.4	0.7	64.4		8.3	3.4	9.9	9	5	100		58.4	28.4	2.6	10	0.5	99.9		34500	14600	8300	1100
1998	21.1		217700	4300	61500	160500		55.5	1.6	2.3	3.3	0.6	63.3		7.7	3.1	11.5	9.2	5.2	100		59.1	27.8	2.7	9.8	0.5	99.9		37100	15200	8000	1200
1999	21.4		231700	4200	66200	169700		54.7	1.7	2.1	3.2	0.6	62.4		7.4	3	12.9	9.1	5.3	100.1		59.5	26.4	2.6	11	0.5	100		40800	15800	8300	1200
2000	21.9		243500	4600	69600	178500		54.6	1.7	2.1	3.2	0.6	62.1		7.6	2.8	13.7	8.5	5.3	100		60.6	25.6	3.4	9.9	0.5	100		43800	16300	8300	1200
2001	22.1		221000	4500	60700	164800		59.6	1.9	2.5	3.6	0.4	68		7.3	2.1	7.7	9.5	5.4	100		58.9	23.6	4.2	12.9	0.5	100.1		37200	16700	5600	1100
2002	22.3		210200	4500	56400	158300		60.9	2.2	2.9	3.7	0.4	70.1		6.3	2	5.8	10.2	5.6	100		57.6	22.5	4.1	15.3	0.6	100.1		33700	16600	5000	1100
2003	22.3		217500	4600	55700	166400		58.8	2.7	3.1	3.6	0.6	68.9		6	2.7	6.9	10.2	5.3	100		57.1	24.2	4.5	13.7	0.6	100.1		30900	16700	7100	1100
2004	22.5		237100	5000	61300	180800		55.3	2.6	3.2	3.3	0.7	65.1		6.1	3.2	9.8	10.5	5.2	99.9		55.8	27.5	5.2	11	0.6	100.1		34100	16800	9200	1100
2005	22.7		257200	5500	67700	194900		51.3	2.5	3	3	0.8	60.7		6.6	4	12.2	11.3	5.2	100		55.3	28.3	5.4	10.5	0.5	100		37500	16800	12400	1100
2006	23.1		269000	5800	71000	203700		49.9	2.5	2.8	3	0.8	59		7.7	4.2	13	10.9	5.2	100		55.1	28.8	6.5	9.1	0.4	99.9		39300	17000	13600	1100
2007	23.2		279100	6200	71500	213800		49.7	2.5	2.6	2.9	0.7	58.3		8.4	3.5	14.1	10.3	5.4	100		55.6	31	4.8	8.2	0.4	100		41500	17300	11800	900
2008	23		252500	5700	62200	195900		55.3	2.8	2.9	3.3	0.5	64.8		8	2.3	8	11	5.9	100		55.6	28.7	4.6	10.5	0.5	99.9		36600	17700	7000	900
2009	23.2		227700	6200	55500	178400		59.2	3	3.4	3.7	0.4	69.6		6.7	1.9	4.4	11.3	6.2	100.1		51.7	26.5	5.1	16.2	0.6	100.1		31700	17700	5200	900
2010	23.2		240000	6600	60300	186200		56.5	2.8	3.1	3.4	0.6	66.4		6.5	2.7	6.4	10.9	7	99.9		53.5	27	4.9	14	0.6	100		34200	17400	7800	900
2011	23.5		240800	6500	59000	188300		56.9	2.8	3.1	3.4	0.5	66.8		6.2	2.5	6.3	11.1	7.2	100.1		54.2	26.8	5.5	13	0.5	100		35500	15400	7200	1000
	81st to 90th Percentiles
1979	8		92800	1900	22600	72100		77.1	0	3.2	4.1	1	85.5		5	1.5	1.4	3.9	2.6	99.9		56.4	14.2	2.5	24.5	2.5	100.1		11800	7700	2400	700
1980	8.2		90300	2100	22500	69900		76.7	0	2.8	4.2	0.8	84.5		6.3	1.4	1.4	3.4	3	100		56.1	14.6	1.5	25.9	2	100.1		12300	7600	2000	600
1981	8.3		90300	2300	23100	69600		76.5	0	2.9	4.5	0.7	84.6		7.3	1.1	1.1	2.8	3.2	100.1		57.4	15.4	2	23.9	1.4	100.1		12800	8200	1600	500
1982	8.5		89900	2600	21400	71000		76.7	0	3.2	4.6	0.4	84.9		7.9	0.6	1	2.3	3.2	99.9		58.1	15.8	1.7	23.4	1	100		11600	8300	1000	500
1983	8.6		91000	2400	21100	72300		76.2	0	3.3	4.7	0.5	84.8		7.1	0.8	1.3	2.6	3.5	100.1		60.1	17	0.8	20.8	1.2	99.9		10700	8600	1200	600
1984	8.6		97100	2600	22700	77000		74.7	0.5	3.1	4.8	0.6	83.7		7	0.9	1.2	3.4	3.7	99.9		61.6	18.1	1.6	17.3	1.4	100		11100	9400	1500	700
1985	8.9		96100	2500	22700	76000		75.1	0.8	3.2	4.9	0.6	84.7		6.7	0.8	1.3	2.7	3.8	100		61.5	18.1	1.9	17.3	1.2	100		11100	9600	1300	700
1986	8.9		101200	2500	24000	79700		74.8	0.9	3.2	5	0.6	84.5		5.7	0.7	2.2	3.2	3.6	99.9		56.3	20.8	1.8	20	1.2	100.1		11500	10400	1400	700
1987	9.1		102100	2500	24300	80300		74.5	1	3.5	5	0.7	84.8		5.6	1	1.4	3.2	4	100		58.4	19.8	1.5	19.2	1.3	100.2		11300	10500	1700	700
1988	9.3		103300	2400	24800	81000		73.8	1.2	3.7	5.2	0.7	84.5		5.7	0.9	1	3.4	4.5	100		59	21.1	1.2	17.7	1	100		11400	10900	1700	700
1989	9.3		104900	2700	25200	82400		72.4	1.3	3.7	5.1	0.7	83.2		6.5	1	1.1	3.5	4.8	100.1		59.3	20.4	1.8	17.5	0.9	99.9		11800	10900	1700	700
1990	9.5		103400	2900	24900	81400		72.9	1.3	3.8	5.2	0.7	83.9		6.3	0.9	0.9	3.1	4.9	100		57.7	21	2.7	17.7	1	100.1		11500	11100	1600	700
1991	9.6		102200	3000	24600	80500		72.9	1.3	3.8	5.3	0.6	84		5.6	0.9	0.9	3.4	5.3	100.1		55.1	20.1	3	20.4	1.3	99.9		11200	11100	1500	800
1992	9.7		102900	3200	24600	81400		73	1.6	4.3	5.3	0.7	84.9		4.6	0.8	1	3.2	5.5	100		52.6	21	3.4	22	1.1	100.1		11100	11200	1500	800
1993	9.7		104300	3100	25000	82400		72.6	1.7	4.8	5.3	0.8	85.1		4.2	1	1	3.3	5.4	100		55.2	21.2	3	19.7	1	100.1		11000	11300	1800	800
1994	9.8		106600	3100	26000	83700		72.7	1.9	5	5.3	0.8	85.7		3.7	1	0.9	3.2	5.4	99.9		52.2	22.8	4.5	19.4	1	99.9		11500	11700	1900	900
1995	9.8		109500	3400	26900	86000		71.4	2.2	4.9	5.3	0.9	84.6		4.5	1.1	1.1	3.1	5.6	100		54.6	24.5	4.2	15.7	1	100		11900	11900	2200	900
1996	10.1		111500	3700	27300	87900		70.4	2.5	4.6	5.2	0.9	83.6		4.6	1.1	1.4	3.2	6	99.9		55	26	4.3	14	0.7	100		12200	12000	2300	800
1997	10.3		114800	3400	28500	89700		70.7	2.5	4	5.3	0.9	83.3		4.3	1.1	2	3.4	5.9	100		55.7	27.6	3.2	12.9	0.7	100.1		12900	12500	2300	900
1998	10.4		119400	3600	29400	93600		70.4	2.7	3.7	5.2	0.8	82.8		4.1	0.9	2.1	3.5	6.6	100		56.3	27.5	3.3	12.3	0.7	100.1		13500	12900	2100	900
1999	10.5		124200	3600	30700	97100		70.1	2.8	3.6	5.2	0.8	82.5		4	0.9	2.6	3.4	6.5	99.9		56.2	26	3.1	14.1	0.6	100		14200	13400	2200	900
2000	10.7		127100	3900	31500	99500		69.6	2.9	3.6	5.2	0.8	82.1		4.1	0.9	2.6	3.4	6.9	100		57	25.8	4.1	12.5	0.6	100		14800	13600	2100	900
2001	10.9		125100	4000	29600	99500		71.8	3	3.9	5.4	0.5	84.7		3.8	0.6	0.9	3.4	6.6	100		56.7	23.1	4.7	14.8	0.6	99.9		13400	13900	1400	900
2002	10.9		123200	4200	28400	98900		72.1	2.8	4.4	5.4	0.5	85.2		3.2	0.5	0.7	3.2	7.2	100		53.9	22.2	4.7	18.5	0.6	99.9		12600	13700	1300	900
2003	11		125100	4100	27400	101900		71.1	3.2	4.9	5.3	0.7	85.2		2.9	0.7	0.7	3.5	7.1	100.1		54.5	22.7	5	17.2	0.7	100.1		11100	13700	1700	900
2004	11.1		129400	4600	28500	105500		69.8	3.2	5.4	5.2	0.8	84.5		2.8	0.8	1.2	3.3	7.3	99.9		52.2	27.1	5.9	14.2	0.7	100.1		11600	13900	2100	900
2005	11.3		131700	4900	29200	107400		68.1	3.3	5.4	5.1	1.1	83		3.1	1	1.7	3.8	7.5	100.1		52.9	27.8	6.3	12.5	0.6	100.1		11800	13900	2700	800
2006	11.4		135200	5300	30300	110200		67.4	3.4	5.2	5	1.1	82.2		3.6	1.1	1.9	3.6	7.6	100		52.2	27.9	8.3	11.2	0.5	100.1		12300	14100	3000	900
2007	11.5		137600	5500	30500	112600		67.6	3.4	4.8	5	1	81.8		3.8	0.9	2.2	3.4	7.9	100		53.7	30.6	5.8	9.4	0.5	100		12800	14300	2600	700
2008	11.3		135000	5200	27900	112300		69.3	3.5	5.1	5.2	0.6	83.7		3.6	0.6	0.7	3.2	8.2	100		53.6	28	5.4	12.3	0.6	99.9		11300	14500	1500	700
2009	11.5		130900	6000	26800	110200		70.2	3.2	5.4	5.3	0.5	84.6		3.1	0.4	0.4	3.1	8.4	100		49.9	25.5	5.8	18.2	0.6	100		10600	14200	1200	700
2010	11.6		131500	6300	27700	110100		69.1	3.2	5.2	5.2	0.7	83.3		2.9	0.6	0.6	3.3	9.3	100		50.8	26.6	5.7	16.3	0.6	100		11300	14000	1700	700
2011	11.7		132400	6200	27000	111600		68.9	3.3	5.1	5.1	0.6	83.1		2.8	0.6	0.6	3.5	9.5	100.1		51.5	26.7	6.3	14.9	0.6	100		12500	12200	1600	800
	91st to 95th Percentiles
1979	4.2		114900	1900	29700	87100		73.6	0	2.8	3.6	1	81		6.5	2.2	2.4	5.4	2.5	100		61	15.1	1.8	20.4	1.8	100.1		16800	8500	3600	800
1980	4.2		112900	2100	29700	85300		73.5	0	2.4	3.6	0.8	80.3		7.8	1.9	2.5	4.6	2.9	100		60.9	15.1	1.6	20.9	1.6	100.1		17600	8400	3000	700
1981	4.4		112400	2200	30200	84300		73.3	0	2.6	4	0.6	80.5		9.5	1.4	1.6	3.8	3.2	100		63.6	17.3	1.4	16.5	1.2	100		18100	9200	2300	600
1982	4.5		111600	2400	27600	86400		74.9	0	2.8	4.2	0.4	82.4		9	0.8	1.3	3.1	3.4	100		62.2	18.3	1.4	17.2	0.8	99.9		16100	9600	1300	600
1983	4.5		114500	2300	27500	89400		73.7	0	2.9	4.2	0.5	81.3		8.6	1	2.1	3.5	3.5	100		62.8	18.1	1.1	17	0.9	99.9		15100	9900	1800	700
1984	4.4		123500	2600	29600	96500		71.7	0.6	2.6	4.3	0.6	79.8		8.6	1.2	2	4.7	3.7	100		64.1	18.7	1.5	14.4	1.2	99.9		15700	10900	2200	800
1985	4.6		123000	2400	29800	95600		72.4	0.8	2.8	4.4	0.5	81		8.1	1	2.5	3.5	3.9	100		65.5	19.2	1.1	13.1	1.1	100		15900	11200	2000	800
1986	4.7		128500	2700	31300	99900		71	0.9	2.6	4.4	0.6	79.6		7.2	1.1	4	4.3	3.8	100		60.6	23.1	1	14.4	0.9	100		16600	11700	2100	800
1987	4.6		132000	2500	33200	101400		71.9	1	3	4.5	0.7	81.1		7.3	1.4	2.2	3.9	4.2	100.1		64.1	21.7	0.9	12.4	1	100.1		17400	12100	2700	800
1988	4.7		133800	2500	33700	102600		71.5	1.2	3.2	4.7	0.7	81.3		7	1.2	1.6	4.4	4.5	100		61.9	20.8	1.2	15.2	0.9	100		17400	12900	2600	800
1989	4.7		136500	2800	34100	105200		70	1.3	3.2	4.5	0.7	79.7		7.7	1.3	1.9	4.8	4.6	100		61.7	21.8	1.7	14.1	0.7	100		17700	12900	2700	800
1990	4.9		133300	3000	33300	103000		69.8	1.3	3.3	4.7	0.6	79.8		8	1.2	1.3	4.8	4.9	100		59.2	21.5	2.1	16.5	0.7	100		17100	13000	2500	800
1991	4.9		132100	2900	33200	101800		70.5	1.4	3.4	4.8	0.6	80.7		7.2	1.1	1.2	4.9	4.8	99.9		60.6	21.1	1.4	16	0.9	100		16700	13400	2300	900
1992	5		133800	3200	33400	103500		70.4	1.7	3.8	4.8	0.6	81.3		6.3	1.2	1.3	4.6	5.3	100		58.5	20.4	2.6	17.7	0.8	100		16700	13400	2500	900
1993	5		135300	3100	34500	104000		70	1.8	4	4.8	0.7	81.4		5.4	1.4	1.9	5	4.9	100		56.7	22.8	2.4	17.1	0.9	99.9		16900	13600	2900	1000
1994	5.1		137100	3300	35300	105100		69.8	1.9	4.4	4.8	0.8	81.6		5.2	1.4	1.4	5	5.3	99.9		56.2	24.6	4.1	14.5	0.6	100		17400	13900	3000	1100
1995	5.1		142000	3700	37000	108700		68.6	2.2	4	4.8	0.8	80.6		5.8	1.6	1.6	4.9	5.5	100		56.9	24.2	3.7	14.5	0.8	100.1		18300	14300	3400	1000
1996	5.1		147600	3800	38600	112900		68.3	2.5	3.8	4.8	0.9	80.3		5.5	1.5	2.2	4.7	5.8	100		57.8	26.5	3.1	12.2	0.5	100.1		19400	14700	3500	1000
1997	5.3		152500	4300	40100	116700		66.9	2.4	3.3	4.6	0.8	78		6.2	1.6	3.1	4.8	6.3	100		58.3	28.9	2.2	10.2	0.4	100		20500	14700	3800	1000
1998	5.4		159700	4000	41800	121900		67	2.5	3.1	4.6	0.8	78.1		5.5	1.4	3.4	5.2	6.4	100		59.5	28.1	2.4	9.4	0.5	99.9		21700	15500	3400	1100
1999	5.4		165900	4000	43800	126100		66.6	2.7	3	4.6	0.8	77.6		5.2	1.4	4.2	5	6.7	100.1		58.9	26.9	3.1	10.6	0.4	99.9		23200	15900	3500	1100
2000	5.6		171000	4400	45100	130300		66.2	2.7	3	4.6	0.7	77.1		5.5	1.3	4.2	4.9	7	100		59.9	25.8	3.3	10.5	0.5	100		24200	16300	3500	1100
2001	5.6		166300	4300	42400	128200		69.5	2.9	3.2	4.9	0.5	81		5	0.9	1.7	4.9	6.6	100.1		57.9	23.5	4.6	13.5	0.5	100		22100	17000	2300	1000
2002	5.6		163400	4100	40700	126800		70.1	3.2	3.8	5	0.5	82.6		4	0.8	1.3	5.2	6.2	100.1		56.8	21.7	3.6	17.4	0.5	100		20700	16900	2100	1000
2003	5.7		166100	4300	39300	131100		69.2	3.9	4.1	4.9	0.7	82.8		3.4	0.9	1.4	5	6.4	99.9		55.3	25.1	5.6	13.6	0.5	100.1		18600	17000	2700	1000
2004	5.7		173400	4400	41200	136700		67.5	4.1	4.4	4.8	0.8	81.5		3.5	1.1	2.2	5.3	6.3	99.9		55.7	27.2	5.5	11.1	0.5	100		19500	17300	3400	1000
2005	5.8		179400	5200	42900	141700		65.3	4.1	4.5	4.6	1	79.5		3.9	1.5	3	5.3	6.8	100		54.2	28.3	5	12.1	0.4	100		20200	17300	4500	900
2006	5.9		184200	5400	44500	145100		64.1	4.1	4.3	4.5	1.1	78.1		4.7	1.6	3.2	5.5	7	100.1		55.7	29.3	5.9	8.7	0.4	100		21100	17400	5000	1000
2007	5.9		188800	5900	45000	149700		63.6	4.1	3.9	4.5	0.9	77		5.2	1.4	3.5	5.4	7.5	100		55	31.2	4.7	8.7	0.4	100		22000	17700	4400	800
2008	5.9		182600	5500	41900	146200		67.1	4.3	4.2	4.7	0.6	80.9		4.7	0.8	1.2	4.9	7.5	100		54.7	29.2	5	10.6	0.5	100		20500	18100	2500	800
2009	5.9		176500	5900	39900	142500		68.5	4.2	4.5	4.9	0.5	82.6		3.7	0.6	0.8	4.8	7.6	100.1		51	26.3	4.6	17.5	0.6	100		19000	18200	1900	800
2010	5.9		179600	6300	41500	144400		66.9	4.1	4.3	4.8	0.7	80.7		3.5	0.8	1	5	9	100		53.5	27.2	4.5	14.1	0.6	99.9		20100	17900	2700	800
2011	6		180900	6200	40500	146600		66.8	4.1	4.3	4.7	0.6	80.5		3.4	0.8	1.1	5.2	9	100		53.5	26.2	4.8	15.1	0.4	100		21400	15600	2600	900
	96th to 99th Percentiles
1979	3.4		166400	2800	46300	122900		59.1	0	1.9	2.2	0.8	63.9		11.6	4.4	6.3	10.7	3	99.9		64.8	17.1	1.9	15	1.4	100.2		28800	7700	8600	1100
1980	3.5		160200	2900	45100	118000		61.1	0	1.7	2.4	0.7	65.8		13.7	3.5	5.3	8.5	3.2	100		66.9	18	0.9	13.1	1.1	100		29500	7900	6700	900
1981	3.6		158600	3100	44500	117200		61.1	0	1.8	2.6	0.5	66		16.1	2.8	4.7	7.3	3.1	100		65.7	20.2	1.3	11.9	0.9	100		29700	8700	5300	800
1982	3.6		158800	3400	40500	121800		63.6	0	2	2.9	0.3	68.8		15.6	1.6	4	6.5	3.6	100.1		68	20.8	0.8	9.9	0.5	100		27200	9500	3000	700
1983	3.6		164800	3200	40100	127900		62.5	0	2.1	2.9	0.4	67.9		13.4	2	6.1	6.8	3.8	100		67.5	19.5	0.7	11.5	0.9	100.1		25200	10000	4000	900
1984	3.6		178900	3200	43300	138800		61.4	0.4	1.8	2.9	0.5	67.1		12.8	2.1	5.6	8.5	3.9	100		69.1	18.5	0.9	10.5	1	100		26700	10900	4700	1000
1985	3.7		180400	3500	44100	139900		61.7	0.7	2	3	0.5	67.8		12.4	2	7.1	7.1	3.6	100		69.5	19.2	1.2	9.3	0.8	100		27000	11500	4500	1000
1986	3.7		198300	3900	48100	154100		58.5	0.6	1.8	2.8	0.5	64.3		11.1	2.1	11.2	7.6	3.8	100.1		65.9	22	0.8	10.6	0.6	99.9		29900	12000	5100	1100
1987	3.8		195200	3900	52200	147000		60.7	0.8	2.2	3	0.6	67.2		12.1	2.9	5.9	8.5	3.6	100.2		67.2	22.3	1.4	8.3	0.8	100		31800	12500	6700	1000
1988	3.8		202200	3900	52900	153300		59.6	0.8	2.3	3	0.6	66.3		12.2	2.7	4.9	9.6	4.2	99.9		69.2	20.9	1.1	8.1	0.7	100		32100	13100	6600	1000
1989	3.9		205900	4000	53700	156300		59.5	0.9	2.3	3	0.6	66.3		13	2.6	4.5	9	4.6	100		69	21.5	1.1	7.7	0.6	99.9		32900	13300	6500	1000
1990	3.9		200600	4000	52100	152500		60.8	1	2.4	3.2	0.6	67.9		12.5	2.4	3.3	9.4	4.5	100		65.5	22	1.9	10	0.7	100.1		31500	13800	5900	900
1991	4		196200	3900	51300	148800		61.7	1	2.5	3.4	0.5	69.1		11.4	2	3.1	9.6	4.8	100		65.6	21.9	1.9	9.9	0.8	100.1		30300	15000	5000	1100
1992	4		204700	4000	54100	154600		61.8	1.2	2.7	3.5	0.6	69.7		9.7	2.4	3.3	9.9	4.9	99.9		63.9	23.4	1.6	10.4	0.7	100		31600	15300	6100	1200
1993	4.1		205200	4000	55600	153600		61.5	1.3	2.9	3.4	0.7	69.9		8.9	2.5	3.8	10	4.8	99.9		64.7	22.8	1.8	10.1	0.6	100		31900	15900	6600	1200
1994	4.1		209800	4200	57900	156100		61.5	1.4	3.2	3.5	0.7	70.3		8.1	2.6	3.4	10.4	5.2	100		59.5	24.7	3.7	11.2	0.9	100		33200	16400	6900	1300
1995	4.1		221100	4400	61900	163700		61	1.6	2.9	3.4	0.7	69.5		8.9	2.9	3.9	10	4.8	100		60.3	25.2	2.5	11.3	0.6	99.9		36100	16500	8000	1300
1996	4.2		229800	4900	65000	169700		59.1	1.7	2.7	3.3	0.7	67.4		8.9	2.9	4.9	10.5	5.4	100		61.5	27.1	2.8	8.1	0.5	100		38800	16500	8400	1200
1997	4.2		244900	5100	69600	180400		58.3	1.5	2.3	3.2	0.7	66		8.8	2.9	6.7	10.1	5.5	100		60.6	29.2	2.3	7.4	0.5	100		42400	17000	8800	1300
1998	4.2		260300	5200	73500	192100		57.8	1.5	2.1	3.1	0.7	65.2		8.3	2.6	7.4	10.8	5.8	100.1		61.9	28.9	2.2	6.6	0.5	100.1		45900	17800	8400	1400
1999	4.4		272900	5000	78200	199800		56.4	1.6	2.1	3.1	0.6	63.7		8.1	2.6	8.7	10.8	6.1	100		63.4	26.9	1.7	7.5	0.4	99.9		49500	18400	8800	1400
2000	4.5		280200	5700	80600	205300		57.5	1.6	2	3.1	0.6	64.9		8.3	2.4	8.3	10	6.2	100.1		64.4	25.5	2.5	7.2	0.4	100		51700	19000	8400	1400
2001	4.5		264200	5400	72700	196900		62.3	1.7	2.4	3.4	0.5	70.3		7.3	1.6	4.3	10.5	5.8	99.8		61.4	24.7	3.3	10.2	0.4	100		46100	19800	5500	1300
2002	4.6		254100	5100	68300	190900		63.4	2.6	2.7	3.6	0.4	72.8		5.9	1.5	3.2	10.7	6	100.1		62.4	22.9	3.4	10.9	0.4	100		42300	20000	4800	1200
2003	4.5		263000	5300	67800	200500		61.8	3.4	3	3.6	0.6	72.4		5.6	2	4.1	10.6	5.3	100		60.8	25.5	3	10.3	0.5	100.1		39400	20400	6800	1200
2004	4.6		278700	5800	72800	211600		59.2	3.4	3	3.3	0.7	69.5		5.8	2.4	5.6	11.2	5.5	100		59.4	28.5	3.9	7.7	0.5	100		42600	20200	8700	1300
2005	4.6		301800	6300	80500	227600		55.2	3.2	2.9	3	0.9	65.2		6.3	3.1	7.8	12.2	5.4	100		57.9	29	5.1	7.5	0.5	100		47100	19900	12100	1300
2006	4.7		311600	6700	83500	234800		54.6	3.3	2.6	2.9	0.9	64.4		7.4	3.3	7.8	11.6	5.5	100		58.1	29.8	4.9	6.8	0.3	99.9		48900	20100	13200	1300
2007	4.7		321800	7400	84500	244800		54.5	3.3	2.4	2.9	0.8	64		8.2	2.8	7.9	11.3	5.8	100		57.3	31.5	3.7	7.1	0.3	99.9		51500	20500	11400	1100
2008	4.7		297800	6000	75900	227800		60	3.8	2.7	3.3	0.5	70.3		7.5	1.6	3.2	11.3	6.1	100		59.1	29.9	2.9	7.7	0.5	100.1		47100	21400	6300	1100
2009	4.7		278200	6400	69900	214800		63.3	4.1	3.1	3.7	0.4	74.6		5.9	1.2	1.8	10.6	6	100.1		54	27.8	4.3	13.4	0.5	100		42000	22200	4600	1000
2010	4.7		288600	6800	74600	220900		62	3.8	2.9	3.5	0.6	72.8		5.6	1.7	2.4	10.5	7	100		57.5	26.9	3.6	11.5	0.5	100		45000	21800	6600	1100
2011	4.8		293000	6700	73700	226100		62.1	3.8	2.8	3.4	0.6	72.8		5.6	1.6	2.4	10.6	7	100		58.3	27.8	4.7	8.8	0.4	100		47000	19200	6300	1200
	Top 1 Percent
1979	0.8		527400	4700	186600	345500		31.7	0	0.5	0.4	0.4	33.1		19.6	10.6	24	10.8	1.8	99.9		70.6	19.9	1.5	7.1	1	100.1		121000	5400	58100	2100
1980	0.9		505700	4600	168900	341300		34.8	0	0.5	0.5	0.4	36.1		21.7	8.3	22.4	9.6	1.9	100		71.2	20.2	1.2	6.2	1.1	99.9		117500	5800	43700	1900
1981	0.9		502700	4900	154700	352900		35.2	0	0.6	0.6	0.3	36.6		24.4	6.6	23.2	7.3	1.9	100		68	22	1.5	7.5	1	100		111800	6800	34500	1600
1982	0.9		533400	5200	144400	394200		34.8	0	0.6	0.7	0.2	36.3		24.3	4.1	25.2	7.9	2.1	99.9		71.3	22.3	1.5	4.4	0.6	100.1		111600	8700	22700	1500
1983	0.9		581300	5400	157000	429700		33.4	0	0.5	0.7	0.2	34.9		20.5	4.9	28.9	8.6	2.2	100		69.5	21.4	0.7	7.4	0.8	99.8		115800	9200	30000	2000
1984	0.9		647600	6900	176900	477600		32.4	0.1	0.4	0.7	0.3	33.9		19.7	5.4	29.2	9.7	2.1	100		75	17.4	0.6	6.2	0.9	100.1		128100	9500	36900	2400
1985	0.9		688600	7000	181500	514000		30	0.1	0.5	0.6	0.2	31.4		19.8	5	31.9	9.4	2.4	99.9		72.9	18.1	0.9	7.3	0.8	100		133000	9800	36100	2600
1986	0.9		903700	7400	224400	686700		22.6	0.1	0.4	0.5	0.2	23.7		15.3	4.4	48.5	7	1.1	100		70	21.4	0.9	6.8	0.8	99.9		169800	9900	41600	3100
1987	0.9		731400	6300	223900	513800		36.2	0.2	0.6	0.7	0.4	38		19.2	6.4	21	13.4	1.9	99.9		71.7	21	0.9	5.8	0.6	100		160400	11700	49300	2500
1988	0.9		915100	6300	267100	654200		35.1	0.1	0.5	0.6	0.3	36.8		17.5	6	20.7	15.9	3.1	100		71.5	20.7	1	6.2	0.6	100		193500	12500	58400	2700
1989	1		852500	6100	242900	615700		34.1	0.2	0.6	0.7	0.3	35.8		20.4	6	18.5	16.4	2.9	100		70.9	21.2	1.3	6.1	0.5	100		174000	12900	53700	2300
1990	1		824700	6200	233500	597400		37	0.2	0.6	0.7	0.3	38.8		20.5	5.8	14.4	17.3	3.2	100		69.3	22.8	1.2	6.1	0.7	100.1		167700	13400	50300	2100
1991	1		737000	6600	216700	526900		39.3	0.2	0.7	0.8	0.3	41.3		20.7	5.4	12.6	16.7	3.3	100		66	19.9	1.6	11.8	0.7	100		155700	16600	42000	2400
1992	1		840200	6200	254300	592100		41.3	0.2	0.6	0.9	0.4	43.5		16.4	5.9	12.7	18.3	3.1	99.9		67.3	24.3	1.5	6.4	0.5	100		182400	16700	52800	2500
1993	1		804000	6400	271900	538400		39.4	0.3	0.7	0.8	0.4	41.5		15.8	7	15.2	17.5	2.9	99.9		69.1	22.6	2.2	5.3	0.7	99.9		192100	17300	59900	2600
1994	1		830500	6600	291900	545200		37.2	0.3	0.9	1.1	0.4	39.8		15.4	7.8	14.9	19.2	2.9	100		66.1	24.3	2.7	6.4	0.5	100		198100	22900	68200	2700
1995	1		925200	6900	329900	602300		37.1	0.3	0.9	1.1	0.4	39.8		15.3	8	15.9	18.2	2.8	100		63.5	22.9	2.5	10.6	0.5	100		226400	22800	77800	2800
1996	1		1020600	7100	362400	665200		35.1	0.3	0.8	1	0.4	37.6		14.1	7.6	20.8	17	2.8	99.9		66.1	25.5	2.4	5.6	0.4	100		254000	23400	82400	2700
1997	1		1179800	7200	405600	781400		33.8	0.2	0.6	0.9	0.4	35.9		13	7.2	24.9	16.2	2.8	100		65.2	29.1	1.7	3.8	0.3	100.1		287900	25000	89600	3000
1998	1		1336100	8200	439300	905000		33.1	0.2	0.5	0.9	0.4	35.1		11.9	6.4	28.4	15.4	2.9	100.1		63.3	25.7	2.8	7.8	0.3	99.9		319200	26700	90300	3100
1999	1.1		1461700	7300	482300	986700		33.6	0.2	0.5	0.9	0.4	35.5		11.1	5.9	29.7	14.9	2.8	99.9		65.8	25.6	1.7	6.6	0.3	100		357900	29200	91900	3300
2000	1.1		1609000	7800	524400	1092300		34.4	0.2	0.5	0.9	0.4	36.3		10.9	5.4	31.2	13.4	2.7	99.9		69.1	24.8	2.4	3.4	0.3	100		397300	31500	92300	3300
2001	1.1		1278600	7800	414000	872400		38.8	0.3	0.6	1	0.3	41		12.4	4.8	21.2	17.7	2.9	100		65.4	23	2.8	8.5	0.4	100.1		315300	30600	65200	2900
2002	1.1		1134400	7900	366500	775800		39.3	0.5	0.7	1.1	0.3	42		11.7	4.9	17.3	21.1	3.1	100.1		66.1	24.8	3.4	5.1	0.6	100		275700	29100	58900	2800
2003	1.1		1205800	7800	369900	843700		36.4	0.8	0.7	1	0.3	39.2		11.5	6.6	19.7	20.2	2.8	100		66.4	26	2.4	4.7	0.6	100.1		254000	28900	84000	3000
2004	1.1		1441300	8700	436500	1013500		32.3	0.6	0.6	0.9	0.4	34.8		10.9	7.3	25.2	19.3	2.5	100		64.6	28.1	4.3	2.7	0.4	100.1		292600	29400	111100	3500
2005	1.1		1747400	9200	534300	1222400		28.2	0.5	0.5	0.7	0.4	30.3		10.9	8.3	28.4	19.7	2.3	99.9		64.5	29.5	2.5	3.1	0.4	100		346900	30300	153200	3900
2006	1.1		1892000	10200	571800	1330400		26.7	0.5	0.5	0.7	0.4	28.7		12.3	8.4	29.6	18.7	2.3	100		60.9	29.3	4	5.4	0.4	100		369100	31000	168100	3700
2007	1.1		1988600	9800	567100	1431300		27.3	0.5	0.4	0.7	0.4	29.2		13.2	6.8	31.7	16.8	2.3	100		63.3	31.5	2.2	2.7	0.3	100		389100	32200	143100	2600
2008	1.1		1619200	9400	458400	1170200		32.9	0.6	0.5	0.8	0.3	35.2		14.2	5.2	21.7	20.8	2.8	99.9		60.8	28.5	3	7.4	0.4	100.1		332800	33100	89300	3200
2009	1.1		1267000	9200	369400	906800		37.1	0.9	0.7	1.1	0.2	40		13.3	5	13.6	25.2	3	100.1		59.3	29.8	3.6	6.5	0.7	99.9		268400	32200	66200	2600
2010	1.1		1467000	9800	434700	1042100		33.9	0.7	0.6	0.9	0.3	36.4		12.6	6.6	18.6	22	3.7	99.9		59.9	28.4	4.7	6.5	0.5	100		298100	32400	101200	3000
2011	1.1		1447500	9600	422700	1034300		34.9	0.8	0.6	0.9	0.3	37.5		11.8	6.1	18.2	22.5	3.9	100		62.2	27.3	5	5	0.4	99.9		296100	30400	93200	3000
Source: Congressional Budget Office.
Return to Contents and Notes

## Sheet: 8. Households Paying More Payro
The data in this file supplement information provided in the Congressional Budget Office's report The Distribution of Household Income and Federal Taxes, 2011 (November 2014).
www.cbo.gov/publication/49440.
Return to Contents and Notes
Table 8.
Percentage of Households Paying More in Payroll Taxes Than in Income Taxes, 2011
	Households Paying Some Payroll Tax			Households Paying Income or Payroll Tax
Before-Tax Income Group	Employee's Share	Employee’s and Employer’s Shares		Employee's Share	Employee’s and Employer’s Shares
Lowest Quintile	97.3	99.5		96.2	98.3
Second Quintile	83.5	98		80.9	94.8
Middle Quintile	57.2	93.1		51.4	83.4
Fourth Quintile	22.6	78.9		19.8	68.7
Highest Quintile	4	34		3.6	30.8
All Quintiles	51	79.3		47.3	73.3
81st to 90th Percentiles	6.3	54.3		5.7	48.8
91st to 95th Percentiles	2.3	24.1		2.1	21.8
96th to 99th Percentiles	1.4	4.9		1.3	4.6
Top 1 Percent	0.8	1.8		0.7	1.6
Source: Congressional Budget Office.
Return to Contents and Notes

## Sheet: 9. Gini and Progressivity Index
The data in this file supplement information provided in the Congressional Budget Office's report The Distribution of Household Income and Federal Taxes, 2011 (November 2014).
www.cbo.gov/publication/49440.
Return to Contents and Notes
Table 9.
Gini Indexes for Household Income and Progressivity Indexes for the Federal Tax System, 1979 to 2011
	Gini Index				Tax Progressivity Index for All Federal Taxes			Tax Progressivity Index for Individual Income Taxes			Tax Progressivity Index for Payroll Taxes
	Market Income	Before-Tax Income	After-Tax Income		Based on the Equalization of the Income Distribution	Based on the Concentration of Tax Payments		Based on the Equalization of the Income Distribution	Based on the Concentration of Tax Payments		Based on the Equalization of the Income Distribution	Based on the Concentration of Tax Payments
1979	0.476	0.397	0.358		0.039	0.147		0.031	0.257		-0.004	-0.05
1980	0.484	0.4	0.362		0.038	0.144		0.032	0.249		-0.004	-0.046
1981	0.487	0.404	0.37		0.035	0.132		0.031	0.235		-0.005	-0.048
1982	0.496	0.41	0.382		0.029	0.122		0.028	0.234		-0.004	-0.043
1983	0.508	0.424	0.397		0.026	0.114		0.026	0.232		-0.004	-0.047
1984	0.508	0.429	0.405		0.025	0.106		0.025	0.23		-0.005	-0.054
1985	0.514	0.435	0.41		0.024	0.103		0.025	0.228		-0.006	-0.06
1986	0.536	0.456	0.433		0.023	0.099		0.026	0.227		-0.007	-0.076
1987	0.522	0.439	0.408		0.031	0.124		0.029	0.262		-0.005	-0.053
1988	0.535	0.454	0.424		0.03	0.118		0.03	0.259		-0.007	-0.069
1989	0.528	0.447	0.417		0.029	0.118		0.029	0.261		-0.007	-0.069
1990	0.523	0.438	0.41		0.028	0.114		0.028	0.255		-0.007	-0.063
1991	0.521	0.431	0.401		0.03	0.121		0.029	0.269		-0.005	-0.042
1992	0.531	0.439	0.408		0.031	0.127		0.03	0.28		-0.005	-0.048
1993	0.531	0.436	0.4		0.035	0.139		0.032	0.294		-0.004	-0.039
1994	0.533	0.436	0.398		0.038	0.147		0.034	0.31		-0.004	-0.033
1995	0.535	0.441	0.401		0.04	0.151		0.035	0.316		-0.005	-0.048
1996	0.544	0.453	0.412		0.041	0.152		0.037	0.318		-0.006	-0.061
1997	0.55	0.463	0.424		0.04	0.147		0.037	0.31		-0.007	-0.074
1998	0.551	0.469	0.429		0.04	0.148		0.039	0.319		-0.008	-0.082
1999	0.556	0.478	0.438		0.04	0.147		0.04	0.315		-0.008	-0.088
2000	0.57	0.492	0.452		0.04	0.146		0.04	0.309		-0.008	-0.092
2001	0.551	0.463	0.423		0.04	0.16		0.04	0.351		-0.007	-0.064
2002	0.549	0.455	0.416		0.039	0.164		0.038	0.365		-0.005	-0.05
2003	0.559	0.463	0.426		0.037	0.164		0.034	0.38		-0.006	-0.053
2004	0.572	0.476	0.439		0.037	0.163		0.035	0.371		-0.007	-0.072
2005	0.585	0.49	0.452		0.038	0.162		0.035	0.366		-0.008	-0.095
2006	0.586	0.495	0.457		0.038	0.157		0.035	0.359		-0.009	-0.105
2007	0.587	0.5	0.465		0.035	0.153		0.036	0.353		-0.01	-0.117
2008	0.579	0.482	0.444		0.039	0.189		0.04	0.472		-0.008	-0.086
2009	0.579	0.464	0.427		0.038	0.193		0.038	0.486		-0.006	-0.059
2010	0.586	0.474	0.434		0.04	0.191		0.039	0.465		-0.007	-0.072
2011	0.589	0.474	0.436		0.038	0.191		0.037	0.41		-0.005	-0.066
Source: Congressional Budget Office.
Notes: The Gini index is a summary measure of income inequality based on the relationship between shares of income and shares of the populations. It ranges in value from zero to
one, with zero indicating complete equality (for example, if each fifth of the population received one-fifth of the income) and one indicating complete inequality (for example, if one
household received all of the income).
The tax progressivity index based on the equalization of the income distribution is calculated as the difference between the Gini indexes for income before and after federal taxes.
The tax progressivity index based on the concentration of tax payments reflects a comparison of shares of federal taxes with shares of income for households ranked by income.
All incomes are adjusted for household size—that is, divided by the square root of a household’s size—when calculating these indexes.
For more details about these indexes, see Congressional Budget Office, Trends in the Distribution of Household Income Between 1979 and 2007 (October 2011), Appendix B, www.cbo.gov/publication/42729.
Return to Contents and Notes

[truncated: 7 more sheets: 10. Nonelderly Childless Househ, 11. Elderly Households, 12. Households With Children, 13. Alternative Income Definiti, 14. Income Source Nonelderly Ch, 15. Income Source Elderly House, 16. Income Source HH w Children]
