# Supplementary material for: Victory Tax: A Holistic Income Tax System
Source: Entropy (Basel). 2021 Nov 11;23(11):1492. doi: 10.3390/e23111492 (PMC8624733; doi:10.3390/e23111492)
Supplement: Supplementary file 1 [file entropy-23-01492-s001.zip › bundle/results_to_give_away/supporting_gov_data/hist01z1.xls]

## Sheet: Table
Table 1.1—SUMMARY OF RECEIPTS, OUTLAYS, AND SURPLUSES OR DEFICITS (–): 1789–2018
(in millions of dollars)
Year	Total			On-Budget			Off-Budget
	Receipts	Outlays	Surplus or Deficit (–)	Receipts	Outlays	Surplus or Deficit (–)	Receipts	Outlays	Surplus or Deficit (–)
1789–1849	1160	1090	70	1160	1090	70	..........	..........	..........
1850–1900	14462	15453	-991	14462	15453	-991	..........	..........	..........
1901	588	525	63	588	525	63	..........	..........	..........
1902	562	485	77	562	485	77	..........	..........	..........
1903	562	517	45	562	517	45	..........	..........	..........
1904	541	584	-43	541	584	-43	..........	..........	..........
1905	544	567	-23	544	567	-23	..........	..........	..........
1906	595	570	25	595	570	25	..........	..........	..........
1907	666	579	87	666	579	87	..........	..........	..........
1908	602	659	-57	602	659	-57	..........	..........	..........
1909	604	694	-89	604	694	-89	..........	..........	..........
1910	676	694	-18	676	694	-18	..........	..........	..........
1911	702	691	11	702	691	11	..........	..........	..........
1912	693	690	3	693	690	3	..........	..........	..........
1913	714	715	−*	714	715	−*	..........	..........	..........
1914	725	726	−*	725	726	−*	..........	..........	..........
1915	683	746	-63	683	746	-63	..........	..........	..........
1916	761	713	48	761	713	48	..........	..........	..........
1917	1101	1954	-853	1101	1954	-853	..........	..........	..........
1918	3645	12677	-9032	3645	12677	-9032	..........	..........	..........
1919	5130	18493	-13363	5130	18493	-13363	..........	..........	..........
1920	6649	6358	291	6649	6358	291	..........	..........	..........
1921	5571	5062	509	5571	5062	509	..........	..........	..........
1922	4026	3289	736	4026	3289	736	..........	..........	..........
1923	3853	3140	713	3853	3140	713	..........	..........	..........
1924	3871	2908	963	3871	2908	963	..........	..........	..........
1925	3641	2924	717	3641	2924	717	..........	..........	..........
1926	3795	2930	865	3795	2930	865	..........	..........	..........
1927	4013	2857	1155	4013	2857	1155	..........	..........	..........
1928	3900	2961	939	3900	2961	939	..........	..........	..........
1929	3862	3127	734	3862	3127	734	..........	..........	..........
1930	4058	3320	738	4058	3320	738	..........	..........	..........
1931	3116	3577	-462	3116	3577	-462	..........	..........	..........
1932	1924	4659	-2735	1924	4659	-2735	..........	..........	..........
1933	1997	4598	-2602	1997	4598	-2602	..........	..........	..........
1934	2955	6541	-3586	2955	6541	-3586	..........	..........	..........
1935	3609	6412	-2803	3609	6412	-2803	..........	..........	..........
1936	3923	8228	-4304	3923	8228	-4304	..........	..........	..........
1937	5387	7580	-2193	5122	7582	-2460	265	-2	267
1938	6751	6840	-89	6364	6850	-486	387	-10	397
1939	6295	9141	-2846	5792	9154	-3362	503	-13	516
1940	6548	9468	-2920	5998	9482	-3484	550	-14	564
1941	8712	13653	-4941	8024	13618	-5594	688	35	653
1942	14634	35137	-20503	13738	35071	-21333	896	66	830
1943	24001	78555	-54554	22871	78466	-55595	1130	89	1041
1944	43747	91304	-47557	42455	91190	-48735	1292	114	1178
1945	45159	92712	-47553	43849	92569	-48720	1310	143	1167
1946	39296	55232	-15936	38057	55022	-16964	1238	210	1028
1947	38514	34496	4018	37055	34193	2861	1459	303	1157
1948	41560	29764	11796	39944	29396	10548	1616	368	1248
1949	39415	38835	580	37724	38408	-684	1690	427	1263
1950	39443	42562	-3119	37336	42038	-4702	2106	524	1583
1951	51616	45514	6102	48496	44237	4259	3120	1277	1843
1952	66167	67686	-1519	62573	65956	-3383	3594	1730	1864
1953	69608	76101	-6493	65511	73771	-8259	4097	2330	1766
1954	69701	70855	-1154	65112	67943	-2831	4589	2912	1677
1955	65451	68444	-2993	60370	64461	-4091	5081	3983	1098
1956	74587	70640	3947	68162	65668	2494	6425	4972	1452
1957	79990	76578	3412	73201	70562	2639	6789	6016	773
1958	79636	82405	-2769	71587	74902	-3315	8049	7503	546
1959	79249	92098	-12849	70953	83102	-12149	8296	8996	-700
1960	92492	92191	301	81851	81341	510	10641	10850	-209
1961	94388	97723	-3335	82279	86046	-3766	12109	11677	431
1962	99676	106821	-7146	87405	93286	-5881	12271	13535	-1265
1963	106560	111316	-4756	92385	96352	-3966	14175	14964	-789
1964	112613	118528	-5915	96248	102794	-6546	16366	15734	632
1965	116817	118228	-1411	100094	101699	-1605	16723	16529	194
1966	130835	134532	-3698	111749	114817	-3068	19085	19715	-630
1967	148822	157464	-8643	124420	137040	-12620	24401	20424	3978
1968	152973	178134	-25161	128056	155798	-27742	24917	22336	2581
1969	186882	183640	3242	157928	158436	-507	28953	25204	3749
1970	192807	195649	-2842	159348	168042	-8694	33459	27607	5852
1971	187139	210172	-23033	151294	177346	-26052	35845	32826	3019
1972	207309	230681	-23373	167402	193470	-26068	39907	37212	2695
1973	230799	245707	-14908	184715	199961	-15246	46084	45746	338
1974	263224	269359	-6135	209299	216496	-7198	53925	52862	1063
1975	279090	332332	-53242	216633	270780	-54148	62458	61552	906
1976	298060	371792	-73732	231671	301098	-69427	66389	70695	-4306
TQ	81232	95975	-14744	63216	77281	-14065	18016	18695	-679
1977	355559	409218	-53659	278741	328675	-49933	76817	80543	-3726
1978	399561	458746	-59185	314169	369585	-55416	85391	89161	-3770
1979	463302	504028	-40726	365309	404941	-39633	97994	99087	-1093
1980	517112	590941	-73830	403903	477044	-73141	113209	113898	-689
1981	599272	678241	-78968	469097	542956	-73859	130176	135285	-5109
1982	617766	745743	-127977	474299	594892	-120593	143467	150851	-7384
1983	600562	808364	-207802	453242	660934	-207692	147320	147430	-110
1984	666438	851805	-185367	500363	685632	-185269	166075	166174	-98
1985	734037	946344	-212308	547866	769396	-221529	186171	176949	9222
1986	769155	990382	-221227	568927	806842	-237915	200228	183540	16688
1987	854288	1004017	-149730	640886	809243	-168357	213402	194775	18627
1988	909238	1064416	-155178	667747	860012	-192265	241491	204404	37087
1989	991105	1143744	-152639	727439	932832	-205393	263666	210911	52754
1990	1031958	1252994	-221036	750302	1027928	-277626	281656	225065	56590
1991	1054988	1324226	-269238	761103	1082539	-321435	293885	241687	52198
1992	1091208	1381529	-290321	788783	1129191	-340408	302426	252339	50087
1993	1154335	1409386	-255051	842401	1142799	-300398	311934	266587	45347
1994	1258566	1461753	-203186	923541	1182380	-258840	335026	279372	55654
1995	1351790	1515742	-163952	1000711	1227078	-226367	351079	288664	62415
1996	1453053	1560484	-107431	1085561	1259580	-174019	367492	300904	66588
1997	1579232	1601116	-21884	1187242	1290490	-103248	391990	310626	81364
1998	1721728	1652458	69270	1305929	1335854	-29925	415799	316604	99195
1999	1827452	1701842	125610	1382984	1381064	1920	444468	320778	123690
2000	2025191	1788950	236241	1544607	1458185	86422	480584	330765	149819
2001	1991082	1862846	128236	1483563	1516008	-32445	507519	346838	160681
2002	1853136	2010894	-157758	1337815	1655232	-317417	515321	355662	159659
2003	1782314	2159899	-377585	1258472	1796890	-538418	523842	363009	160833
2004	1880114	2292841	-412727	1345369	1913330	-567961	534745	379511	155234
2005	2153611	2471957	-318346	1576135	2069746	-493611	577476	402211	175265
2006	2406869	2655050	-248181	1798487	2232981	-434494	608382	422069	186313
2007	2567985	2728686	-160701	1932896	2275049	-342153	635089	453637	181452
2008	2523991	2982544	-458553	1865945	2507793	-641848	658046	474751	183295
2009	2104989	3517677	-1412688	1450980	3000661	-1549681	654009	517016	136993
2010	2162706	3457079	-1294373	1531019	2902397	-1371378	631687	554682	77005
2011	2303466	3603059	-1299593	1737678	3104453	-1366775	565788	498606	67182
2012	2450164	3537127	-1086963	1880663	3029539	-1148876	569501	507588	61913
2013 estimate	2712045	3684947	-972902	2038558	3044916	-1006358	673487	640031	33456
2014 estimate	3033618	3777807	-744189	2294478	3062692	-768214	739140	715115	24025
2015 estimate	3331685	3908157	-576472	2553429	3137025	-583596	778256	771132	7124
2016 estimate	3561451	4089836	-528385	2735891	3260397	-524506	825560	829439	-3879
2017 estimate	3760542	4247448	-486906	2891827	3370159	-478332	868715	877289	-8574
2018 estimate	3973974	4449240	-475266	3056516	3516155	-459639	917458	933085	-15627
* $500 thousand or less.
Note: Budget figures prior to 1933 are based on the "Administrative Budget" concepts rather than the "Unified Budget" concepts.
