# Supplementary material for: Victory Tax: A Holistic Income Tax System
Source: Entropy (Basel). 2021 Nov 11;23(11):1492. doi: 10.3390/e23111492 (PMC8624733; doi:10.3390/e23111492)
Supplement: Supplementary file 1 [file entropy-23-01492-s001.zip › bundle/results_to_give_away/supporting_gov_data/CBO_data_analysis.xlsx]

## Sheet: Sheet1
Federal tax rates (2003) data from CBO						81-90%	91-95%	96-99%	99-100%
type	Q1	Q2	Q3	Q4	Q5	Q5A	Q5B	Q5C	Q5d
income	-5.4	-0.7	2.7	5.8	13.8	8.5	10.9	14.6	20.9
total	5.3	9.4	13.6	17.4	24.7	20.5	22.7	25	30.4
corporate	0.7	0.8	0.9	1.1	3.2	1.3	1.6	2.6	6.9
taxpayer	4.6	8.6	12.7	16.3	21.5	19.2	21.1	22.4	23.5
x	10	30	50	70	90	85.5	93.5	98	99.5
Federal tax rates (2011) data from CBO
type	Q1	Q2	Q3	Q4	Q5	Q5A	Q5B	Q5C	Q5D
income	-7.5	-1.3	2.4	5.8	14.2	8.8	11.4	15.6	20.3
total	1.9	7	11.2	15.2	23.4	18.6	21.1	24.3	29
corporate	0.6	0.6	0.8	0.9	2.9	1.1	1.4	2.1	6.4
taxpayer	1.3	6.4	10.4	14.3	20.5	17.5	19.7	22.2	22.6
x	10	30	50	70	90	85.5	93.5	98	99.5
