# Supplementary material for: Victory Tax: A Holistic Income Tax System
Source: Entropy (Basel). 2021 Nov 11;23(11):1492. doi: 10.3390/e23111492 (PMC8624733; doi:10.3390/e23111492)
Supplement: Supplementary file 1 [file entropy-23-01492-s001.zip › bundle/results_to_give_away/supporting_gov_data/IRS_TAX_data.xlsx]

## Sheet: contents
sheet 1 number of households
sheet 2 total revenue collections
sheet 3 average pre tax income & total before tax income
sheet 4 average market income
sheet 5 government transfer and after tax income
sheet 6 Adjusted gross income

## Sheet: Sheet1
列1	列2	列3	列4	列5	列6	列7	列8	列9	列10	列11	列12	列13
Year	Lowest Quintile	Second Quintile	Middle Quintile	Fourth Quintile	Highest Quintile		All Quintiles		81st - 90th Percentiles	91st - 95th Percentiles	96th - 99th Percentiles	Top 1 Percent
Number of Households (Millions)
1979	17.99	15.877	14.975	15.401	16.57		81.069		8.07	4.247	3.399	0.853
1980	18.202	16.13	15.237	15.713	16.997		82.631		8.263	4.324	3.529	0.878
1981	18.021	16.323	15.715	15.825	17.47		83.793		8.501	4.41	3.662	0.895
1982	17.648	16.369	15.978	16.132	17.723		84.267		8.64	4.523	3.653	0.906
1983	17.532	16.879	16.387	16.656	17.891		85.809		8.747	4.529	3.701	0.912
1984	18.657	16.907	16.557	16.866	17.733		87.183		8.711	4.464	3.632	0.924
1985	18.534	17.284	16.861	17.242	18.416		88.811		9.032	4.655	3.778	0.95
1986	18.64	17.585	17.277	17.446	18.492		89.864		9.021	4.715	3.794	0.959
1987	17.897	18.73	17.844	17.918	18.621		91.393		9.194	4.684	3.801	0.94
1988	18.139	19.154	18.116	18.299	18.993		93.098		9.391	4.794	3.857	0.949
1989	18.14	19.223	18.368	18.389	19.14		93.626		9.443	4.823	3.908	0.964
1990	18.561	19.06	18.397	18.686	19.538		94.618		9.608	4.948	4.004	0.977
1991	18.783	19.315	18.926	18.748	19.83		95.979		9.757	4.987	4.085	0.999
1992	18.466	19.589	19	18.909	19.951		96.282		9.829	5.041	4.088	0.992
1993	18.788	19.708	19.162	19.089	20.122		97.262		9.875	5.111	4.122	1.013
1994	18.79	20.304	19.86	19.465	20.293		99.087		9.964	5.158	4.148	1.021
1995	19.434	20.125	19.766	19.606	20.471		99.684		10.044	5.236	4.189	1
1996	19.51	20.51	20.06	19.851	20.86		101.083		10.274	5.27	4.263	1.051
1997	19.823	20.698	20.369	20.025	21.282		102.584		10.552	5.415	4.269	1.045
1998	20.186	20.79	20.875	20.284	21.496		103.992		10.665	5.476	4.315	1.039
1999	20.493	20.788	20.967	20.496	21.699		104.781		10.71	5.49	4.429	1.069
2000	21.351	21.518	21.668	21.082	22.301		108.289		11.025	5.624	4.55	1.1
2001	21.482	21.777	21.504	21.805	22.423		109.388		11.09	5.69	4.543	1.099
2002	21.927	22.34	21.979	22.043	22.62		111.381		11.117	5.726	4.671	1.104
2003	22.044	22.576	22.282	22.031	22.722		112.117		11.271	5.733	4.593	1.124
2004	22.353	22.954	22.397	22.281	22.839		113.278		11.287	5.791	4.618	1.142
2005	22.721	22.9	22.83	22.556	23.069		114.51		11.425	5.874	4.649	1.12
2006	22.406	23.364	23.381	22.973	23.549		116.131		11.649	5.987	4.778	1.132
2007	23.44	23.218	23.271	22.878	23.621		116.88		11.739	5.978	4.752	1.152
2008	23.381	23.549	23.288	23.037	23.482		117.26		11.618	5.971	4.764	1.129
2009	22.746	23.563	23.719	23.344	23.614		117.616		11.761	5.949	4.766	1.138

## Sheet: Sheet2
		total revenue collection(in thousand of dollars)
1998	1769408739
1999	1904151888
2000	2096916925
2001	2128831182
2002	2016627269
2003	1952929045
2004	2018502103
2005	2268895122
2006	2518680230
2007	2688946349
2008	2742190129
2009	2345337177
2010	2345055978
2011	2414952112
2012	2524320134

## Sheet: Sheet3
Average Before-Tax Income (2009 dollars)
Year	Lowest Quintile	Second Quintile	Middle Quintile	Fourth Quintile	Highest Quintile		All Quintiles		81st - 90th Percentiles	91st - 95th Percentiles	96th - 99th Percentiles	Top 1 Percent
				average pre tax income (in 2009 dollars)
1979	17400	35500	53100	71900	136200		61900		93300	115200	166800	523300
1980	16900	34200	51400	69800	132400		60200		91100	113000	161000	500000
1981	16600	34000	51000	70600	131800		60300		90900	113200	159200	499600
1982	16300	33300	50100	69800	132800		60400		90900	112200	160000	526100
1983	15900	32100	49200	69300	137600		60800		91900	115100	164900	576900
1984	16500	34500	52100	73100	149300		64200		97900	124300	178800	638800
1985	16700	34300	52400	73300	151600		65400		97500	123900	181300	684100
1986	16800	34800	53400	75700	169700		69800		102100	129700	197700	891700
1987	16700	33400	52900	75800	159900		67400		102700	131600	194900	718700
1988	17100	33800	53600	76400	171000		70100		103900	133400	201800	898900
1989	17700	34500	54200	77300	170500		70700		105500	136100	205300	838100
1990	18500	35700	54400	76600	166100		70300		104000	133000	199500	808000
1991	18800	35100	53400	75900	159900		68600		102100	131600	195000	722600
1992	18800	35000	53600	76300	166600		70200		103200	133600	201800	816600
1993	19300	35700	54200	77300	167100		70800		104800	135200	203400	787100
1994	19400	35800	54400	78400	170800		71700		106900	137600	208000	810800
1995	20200	37600	56300	80000	179000		74600		109800	141400	218800	903200
1996	20100	37900	57100	81800	189100		77400		112000	146800	227800	998000
1997	20500	38600	58100	83600	200600		80700		114600	151900	242900	1149000
1998	21300	40200	59600	87000	213800		84800		119200	158100	256300	1302000
1999	21600	41500	61400	89500	227300		88800		123600	164700	268000	1417600
2000	21000	41200	61600	91000	238500		91000		126300	169900	275900	1557200
2001	21800	42000	62900	90100	217500		87000		125100	165300	260700	1241900
2002	21300	41100	61700	88600	207400		83600		123600	162400	250500	1100900
2003	21200	41000	61700	89800	214000		85100		125000	165500	259000	1170200
2004	21700	42400	64000	92800	233100		90100		129800	171600	274800	1395500
2005	22400	43400	64900	94400	252700		95000		132500	178300	296300	1688400
2006	23200	43900	65500	96200	263500		98300		135600	182900	305500	1826900
2007	23900	45600	67600	98400	273000		101000		138000	187300	315800	1917200
2008	23500	43800	65400	95700	246600		93600		135000	180500	290500	1558900
2009	23500	43400	64300	93800	223500		88400		131700	175800	271800	1219700
						number of households (in million)
1979	17.99	15.877	14.975	15.401	16.57		81.069		8.07	4.247	3.399	0.853
1980	18.202	16.13	15.237	15.713	16.997		82.631		8.263	4.324	3.529	0.878
1981	18.021	16.323	15.715	15.825	17.47		83.793		8.501	4.41	3.662	0.895
1982	17.648	16.369	15.978	16.132	17.723		84.267		8.64	4.523	3.653	0.906
1983	17.532	16.879	16.387	16.656	17.891		85.809		8.747	4.529	3.701	0.912
1984	18.657	16.907	16.557	16.866	17.733		87.183		8.711	4.464	3.632	0.924
1985	18.534	17.284	16.861	17.242	18.416		88.811		9.032	4.655	3.778	0.95
1986	18.64	17.585	17.277	17.446	18.492		89.864		9.021	4.715	3.794	0.959
1987	17.897	18.73	17.844	17.918	18.621		91.393		9.194	4.684	3.801	0.94
1988	18.139	19.154	18.116	18.299	18.993		93.098		9.391	4.794	3.857	0.949
1989	18.14	19.223	18.368	18.389	19.14		93.626		9.443	4.823	3.908	0.964
1990	18.561	19.06	18.397	18.686	19.538		94.618		9.608	4.948	4.004	0.977
1991	18.783	19.315	18.926	18.748	19.83		95.979		9.757	4.987	4.085	0.999
1992	18.466	19.589	19	18.909	19.951		96.282		9.829	5.041	4.088	0.992
1993	18.788	19.708	19.162	19.089	20.122		97.262		9.875	5.111	4.122	1.013
1994	18.79	20.304	19.86	19.465	20.293		99.087		9.964	5.158	4.148	1.021
1995	19.434	20.125	19.766	19.606	20.471		99.684		10.044	5.236	4.189	1
1996	19.51	20.51	20.06	19.851	20.86		101.083		10.274	5.27	4.263	1.051
1997	19.823	20.698	20.369	20.025	21.282		102.584		10.552	5.415	4.269	1.045
1998	20.186	20.79	20.875	20.284	21.496		103.992		10.665	5.476	4.315	1.039
1999	20.493	20.788	20.967	20.496	21.699		104.781		10.71	5.49	4.429	1.069
2000	21.351	21.518	21.668	21.082	22.301		108.289		11.025	5.624	4.55	1.1
2001	21.482	21.777	21.504	21.805	22.423		109.388		11.09	5.69	4.543	1.099
2002	21.927	22.34	21.979	22.043	22.62		111.381		11.117	5.726	4.671	1.104
2003	22.044	22.576	22.282	22.031	22.722		112.117		11.271	5.733	4.593	1.124
2004	22.353	22.954	22.397	22.281	22.839		113.278		11.287	5.791	4.618	1.142
2005	22.721	22.9	22.83	22.556	23.069		114.51		11.425	5.874	4.649	1.12
2006	22.406	23.364	23.381	22.973	23.549		116.131		11.649	5.987	4.778	1.132
2007	23.44	23.218	23.271	22.878	23.621		116.88		11.739	5.978	4.752	1.152
2008	23.381	23.549	23.288	23.037	23.482		117.26		11.618	5.971	4.764	1.129
2009	22.746	23.563	23.719	23.344	23.614		117.616		11.761	5.949	4.766	1.138
					total before tax income (in million)
1979	313026	563634	795172	1.10733e+06	2256834		5.01817e+06		752931	489254	566953	446375
1980	307614	551646	783182	1.09677e+06	2.2504e+06		4.97439e+06		752759	488612	568169	439000
1981	299149	554982	801465	1117245	2302546		5.05272e+06		772741	499212	582990	447142
1982	287662	545088	800498	1.12601e+06	2.35361e+06		5.08973e+06		785376	507481	584480	476647
1983	278759	541816	806240	1.15426e+06	2.4618e+06		5.21719e+06		803849	521288	610295	526133
1984	307840	583292	862620	1.2329e+06	2.64754e+06		5.59715e+06		852807	554875	649402	590251
1985	309518	592841	883516	1.26384e+06	2.79187e+06		5.80824e+06		880620	576754	684951	649895
1986	313152	611958	922592	1.32066e+06	3.13809e+06		6.27251e+06		921044	611536	750074	855140
1987	298880	625582	943948	1.35818e+06	2.9775e+06		6.15989e+06		944224	616414	740815	675578
1988	310177	647405	971018	1.39804e+06	3.2478e+06		6.52617e+06		975725	639520	778343	853056
1989	321078	663194	995546	1.42147e+06	3263370		6.61936e+06		996236	656410	802312	807928
1990	343378	680442	1.0008e+06	1.43135e+06	3.24526e+06		6.65165e+06		999232	658084	798798	789416
1991	353120	677956	1.01065e+06	1.42297e+06	3.17082e+06		6.58416e+06		996190	656289	796575	721877
1992	347161	685615	1018400	1.44276e+06	3.32384e+06		6.759e+06		1.01435e+06	673478	824958	810067
1993	362608	703576	1.03858e+06	1.47558e+06	3.36239e+06		6.88615e+06		1034900	691007	838415	797332
1994	364526	726883	1080384	1526056	3.46604e+06		7.10454e+06		1.06515e+06	709741	862784	827827
1995	392567	756700	1.11283e+06	1.56848e+06	3664309		7.43643e+06		1.10283e+06	740370	916553	903200
1996	392151	777329	1145426	1.62381e+06	3944626		7.82382e+06		1150688	773636	971111	1048898
1997	406372	798943	1.18344e+06	1.67409e+06	4.26917e+06		8.27853e+06		1.20926e+06	822538	1.03694e+06	1200705
1998	429962	835758	1244150	1764708	4.59584e+06		8.81852e+06		1271268	865756	1.10593e+06	1352778
1999	442649	862702	1.28737e+06	1.83439e+06	4.93218e+06		9.30455e+06		1323756	904203	1186972	1.51541e+06
2000	448371	886542	1.33475e+06	1918462	5.31879e+06		9854299		1.39246e+06	955518	1255345	1.71292e+06
2001	468308	914634	1.3526e+06	1.96463e+06	4.877e+06		9516756		1387359	940557	1.18436e+06	1.36485e+06
2002	467045	918174	1.3561e+06	1.95301e+06	4691388		9.31145e+06		1.37406e+06	929902	1.17009e+06	1.21539e+06
2003	467333	925616	1.3748e+06	1.97838e+06	4862508		9.54116e+06		1408875	948812	1189587	1.3153e+06
2004	485060	973250	1.43341e+06	2.06768e+06	5.32377e+06		1.02063e+07		1.46505e+06	993736	1.26903e+06	1.59366e+06
2005	508950	993860	1.48167e+06	2.12929e+06	5.82954e+06		10878450		1.51381e+06	1.04733e+06	1.3775e+06	1.89101e+06
2006	519819	1.02568e+06	1.53146e+06	2.21e+06	6.20516e+06		1.14157e+07		1.5796e+06	1.09502e+06	1.45968e+06	2.06805e+06
2007	560216	1.05874e+06	1.57312e+06	2.2512e+06	6.44853e+06		11804880		1619982	1.11968e+06	1.50068e+06	2.20861e+06
2008	549454	1.03145e+06	1.52304e+06	2.20464e+06	5.79066e+06		10975536		1568430	1.07777e+06	1383942	1.76e+06
2009	534531	1.02263e+06	1.52513e+06	2.18967e+06	5277729		1.03973e+07		1.54892e+06	1.04583e+06	1.2954e+06	1.38802e+06

## Sheet: Sheet4
			market income (average in 2009 dollars)
Year	Lowest Quintile	Second Quintile	Middle Quintile	Fourth Quintile	Highest Quintile		All Quintiles		81st - 90th Percentiles	91st - 95th Percentiles	96th - 99th Percentiles	Top 1 Percent
1979	6700	30600	50500	70000	134500		56500		91700	113600	164500	521400
1980	6000	28800	48100	68000	130600		54500		89200	111600	158400	499800
1981	5900	28300	47800	68700	130100		54500		89300	111100	156800	496900
1982	5500	27100	46500	67700	130900		54200		88800	110300	157000	527200
1983	5200	26100	45700	67200	136000		54700		90000	113200	162900	574600
1984	6400	28500	48700	71200	147400		58300		96000	122100	176800	640100
1985	6100	28500	49000	71400	149400		59300		95300	121900	178800	682400
1986	6100	28300	49800	73700	167600		63400		100000	127000	196000	893200
1987	5400	27500	49200	74100	157700		61000		100400	129800	192000	719300
1988	5600	28000	50000	74600	168800		63700		101500	131400	198700	899100
1989	6200	28400	50400	75400	168400		64100		103100	134100	202300	837300
1990	6500	29100	50600	74600	163700		63400		101300	130700	196600	808200
1991	6300	27900	48900	73600	157700		61300		99800	129000	191700	719900
1992	6100	27100	48900	73700	163900		62600		100200	130300	199300	818300
1993	6000	27300	49300	74500	164400		62900		101900	132100	200500	785400
1994	5800	27700	49800	75700	168100		63700		104100	134000	205000	811400
1995	6600	29400	51500	77200	176500		66400		106800	138500	215700	902700
1996	6800	29500	51900	78700	186500		69200		108700	144000	224100	995300
1997	7400	30500	53100	80400	198400		72500		111800	148500	238500	1148900
1998	8400	32100	55100	83500	211600		76700		116100	155200	253000	1298800
1999	9100	33300	57000	86000	224900		80800		120500	161000	264900	1418900
2000	8600	33100	56900	87100	236400		82700		123300	166000	272000	1561900
2001	8300	32600	56600	86100	214500		77800		121500	161500	256600	1241400
2002	7800	31400	54800	84400	204000		74100		119600	158600	246700	1101200
2003	7400	31000	54800	85100	211000		75300		121400	161200	255200	1170100
2004	7600	32100	56500	87700	229600		79800		125300	168000	269900	1396300
2005	8000	32800	57300	89200	248800		84300		127400	173600	292000	1690900
2006	8600	33400	57700	90500	259900		87500		130700	177900	301100	1828500
2007	9900	35200	59800	92500	269400		90300		132800	182300	310700	1919700
2008	8900	33100	57100	89800	243200		82600		130000	175900	286800	1559900
2009	7600	30100	54200	86400	218800		75700		125800	169800	266200	1219600

## Sheet: Sheet5
列1	列2	列3	列4	列5	列6	列7	列8	列9	列10	列11	列12	列13	列14	列15	列16	列17	列18
Year	Number of Households (Millions)		Market Income	Transfers	Federal Taxes	Income After Taxes and Transfers
All Households
1979	81.069		56500	5400	13600	48300
1980	82.631		54500	5700	13200	46900
1981	83.793		54500	5800	13400	46900
1982	84.267		54200	6200	12400	48000
1983	85.809		54700	6100	12300	48500
1984	87.183		58300	5900	13200	51000
1985	88.811		59300	6000	13500	51900
1986	89.864		63400	6400	14400	55400
1987	91.393		61000	6400	14400	53000
1988	93.098		63700	6400	15100	55000
1989	93.626		64100	6600	15000	55700
1990	94.618		63400	6900	14900	55400
1991	95.979		61300	7300	14500	54100
1992	96.282		62600	7600	14800	55400
1993	97.262		62900	7900	15300	55500
1994	99.087		63700	8000	15700	56000
1995	99.684		66400	8200	16500	58100
1996	101.083		69200	8300	17300	60100
1997	102.584		72500	8200	18200	62500
1998	103.992		76700	8100	18900	65900
1999	104.781		80800	8000	20000	68800
2000	108.289		82700	8300	20600	70300
2001	109.388		77800	9200	18300	68700
2002	111.381		74100	9500	17000	66700
2003	112.117		75300	9800	16500	68600
2004	113.278		79800	10300	17700	72400
2005	114.51		84300	10600	19100	75800
2006	116.131		87500	10800	19900	78400
2007	116.88		90300	10800	20100	80900
2008	117.26		82600	11000	16900	76700
2009	117.616		75700	12700	15300	73100
列1	列2	列3	列4	列5	列6	列7	列8	列9	列10	列11	列12	列13	列14	列15	列16	列17	列18
Lowest Quintile
1979	19.171		6700	12400	900	18200
1980	19.408		6000	12600	800	17900
1981	19.233		5900	12700	800	17800
1982	19.037		5500	13000	700	17800
1983	19.117		5200	12800	800	17300
1984	19.904		6400	12300	1000	17600
1985	20.028		6100	12800	1000	18000
1986	20.338		6100	13200	900	18400
1987	20.175		5400	13800	800	18300
1988	20.336		5600	14000	800	18800
1989	20.364		6200	14100	800	19500
1990	20.753		6500	14700	900	20300
1991	21.084		6300	15400	900	20800
1992	20.809		6100	16000	900	21200
1993	21.165		6000	16900	800	22000
1994	21.589		5800	17300	700	22400
1995	22.371		6600	17300	700	23300
1996	22.38		6800	17300	600	23500
1997	22.671		7400	17200	600	24000
1998	22.932		8400	17000	700	24700
1999	23.09		9100	16600	800	24900
2000	24.189		8600	16600	800	24300
2001	24.188		8300	18000	600	25600
2002	24.992		7800	18500	600	25700
2003	25.265		7400	18900	600	25700
2004	25.755		7600	19900	500	27000
2005	26.155		8000	20600	600	28000
2006	26.054		8600	20900	600	28900
2007	26.679		9900	19700	600	29000
2008	26.773		8900	20300	-100	29400
2009	26.309		7600	22900	0	30500
Second Quintile
1979	15.456		30600	5300	5300	30600
1980	15.656		28800	6000	5000	29700
1981	16.038		28300	6100	5000	29400
1982	16.143		27100	6800	4500	29300
1983	16.535		26100	6700	4400	28500
1984	16.821		28500	6300	5000	29800
1985	17.042		28500	6500	5000	29900
1986	17.358		28300	7200	5000	30600
1987	17.859		27500	7200	4600	30100
1988	18.371		28000	7100	4700	30400
1989	18.429		28400	7400	4600	31200
1990	18.485		29100	7800	5000	31900
1991	18.645		27900	8300	4700	31600
1992	18.956		27100	8900	4400	31600
1993	18.972		27300	9400	4500	32200
1994	19.408		27700	9300	4300	32700
1995	19.204		29400	9300	4700	34100
1996	19.575		29500	9500	4600	34400
1997	19.762		30500	9100	4900	34800
1998	19.969		32100	8900	4900	36100
1999	20.139		33300	8700	5100	37000
2000	20.676		33100	8800	4900	36900
2001	21.096		32600	10500	4300	38800
2002	21.331		31400	10900	3800	38400
2003	21.465		31000	11200	3500	38600
2004	21.611		32100	11600	3700	39900
2005	21.684		32800	11700	3900	40600
2006	21.937		33400	11800	4000	41200
2007	22.22		35200	12000	4300	42800
2008	22.291		33100	12300	2700	42700
2009	22.509		30100	14800	2200	42800
Middle Quintile
1979	14.589		50500	3100	10400	43100
1980	14.988		48100	3300	10100	41400
1981	15.317		47800	3500	10300	41000
1982	15.458		46500	4200	9300	41300
1983	15.855		45700	4100	9000	40800
1984	16.049		48700	4100	9800	43000
1985	16.232		49000	4100	9900	43200
1986	16.53		49800	4400	10100	44100
1987	17.17		49200	4200	9800	43500
1988	17.346		50000	4100	10200	44000
1989	17.639		50400	4100	10200	44300
1990	17.506		50600	4400	10400	44600
1991	18.047		48900	4700	10000	43700
1992	18.025		48900	5000	9900	44100
1993	18.19		49300	5000	10000	44300
1994	18.639		49800	4900	10200	44600
1995	18.611		51500	5000	10600	46000
1996	18.983		51900	5400	10600	46700
1997	19.314		53100	5200	10900	47500
1998	19.609		55100	5300	10900	49400
1999	19.651		57000	5500	11300	51100
2000	20.396		56900	5800	11300	51400
2001	20.468		56600	6900	10200	53300
2002	20.798		54800	7300	9700	52500
2003	20.972		54800	7400	9100	53100
2004	21.252		56500	7800	9500	54800
2005	21.511		57300	8000	9800	55400
2006	22.127		57700	8100	10000	55800
2007	21.975		59800	8200	10300	57700
2008	22.089		57100	8500	8200	57400
2009	22.119		54200	10400	7700	56900
Fourth Quintile
1979	15.091		70000	2300	15900	56400
1980	15.308		68000	2400	15700	54700
1981	15.402		68700	2600	16400	54900
1982	15.602		67700	2900	15200	55400
1983	16.079		67200	2900	14700	55500
1984	16.265		71200	2600	15600	58200
1985	16.615		71400	2600	15800	58200
1986	16.776		73700	2800	16500	60000
1987	17.197		74100	2800	16200	60700
1988	17.693		74600	2800	16600	60700
1989	17.732		75400	3000	16800	61600
1990	17.978		74600	3100	16700	61000
1991	18.074		73600	3300	16500	60400
1992	18.206		73700	3600	16400	61000
1993	18.449		74500	3700	16600	61600
1994	18.784		75700	3500	17100	62200
1995	18.925		77200	3800	17400	63500
1996	19.187		78700	3800	17800	64700
1997	19.357		80400	4100	18300	66100
1998	19.769		83500	4000	18700	68800
1999	19.964		86000	4100	19200	70900
2000	20.579		87100	4300	19500	71900
2001	20.888		86100	4800	18100	72800
2002	21.116		84400	4900	17400	71900
2003	21.236		85100	5000	16700	73400
2004	21.365		87700	5300	17300	75700
2005	21.599		89200	5500	17800	76900
2006	22.087		90500	5800	18200	78200
2007	22.048		92500	6100	18400	80200
2008	22.136		89800	6100	16000	79900
2009	22.32		86400	7100	15400	78200
Highest Quintile
1979	16.374		134500	2200	37300	99400
1980	16.787		130600	2400	36200	96800
1981	17.187		130100	2600	35800	96900
1982	17.425		130900	2800	32900	100800
1983	17.576		136000	2700	33300	105400
1984	17.487		147400	2900	36200	114100
1985	18.208		149400	2900	36700	115600
1986	18.264		167600	3000	40700	130000
1987	18.404		157700	2900	41600	119100
1988	18.757		168800	2900	44100	127600
1989	18.878		168400	3100	43500	128000
1990	19.272		163700	3200	42200	124800
1991	19.51		157700	3200	41100	119900
1992	19.681		163900	3400	43200	124100
1993	19.828		164400	3400	45100	122700
1994	19.993		168100	3500	47200	124400
1995	20.107		176500	3800	50400	129900
1996	20.493		186500	4000	53600	136900
1997	20.87		198400	4100	57000	145500
1998	21.092		211600	4200	59800	156000
1999	21.355		224900	4100	64200	164700
2000	21.881		236400	4500	67600	173300
2001	22.062		214500	4400	58900	160100
2002	22.276		204000	4400	54800	153600
2003	22.33		211000	4500	54100	161400
2004	22.471		229600	4800	59400	175100
2005	22.717		248800	5300	65500	188600
2006	23.129		259900	5600	68500	197000
2007	23.174		269400	6000	69100	206300
2008	23.014		243200	5400	59900	188800
2009	23.147		218800	6000	53400	171400
81st - 90th Percentiles
1979	7.952		91700	1900	22300	71300
1980	8.162		89200	2100	22200	69100
1981	8.313		89300	2300	22800	68800
1982	8.462		88800	2600	21200	70200
1983	8.562		90000	2400	20900	71500
1984	8.584		96000	2600	22400	76100
1985	8.942		95300	2500	22500	75300
1986	8.894		100000	2500	23700	78800
1987	9.1		100400	2400	23900	79000
1988	9.27		101500	2400	24300	79600
1989	9.313		103100	2700	24800	81000
1990	9.488		101300	2800	24400	79800
1991	9.557		99800	2900	24000	78700
1992	9.672		100200	3100	24000	79300
1993	9.712		101900	3100	24400	80500
1994	9.777		104100	3000	25400	81800
1995	9.845		106800	3400	26300	83900
1996	10.092		108700	3600	26600	85700
1997	10.281		111800	3300	27700	87400
1998	10.445		116100	3500	28600	91000
1999	10.497		120500	3500	29800	94200
2000	10.744		123300	3800	30600	96600
2001	10.868		121500	3900	28800	96600
2002	10.917		119600	4000	27600	96000
2003	10.999		121400	4000	26600	98900
2004	11.086		125300	4400	27600	102200
2005	11.251		127400	4700	28300	103900
2006	11.41		130700	5000	29200	106600
2007	11.489		132800	5300	29400	108700
2008	11.345		130000	5100	26900	108200
2009	11.463		125800	5800	25800	105800
91st - 95th Percentiles
1979	4.203		113600	1900	29300	86100
1980	4.246		111600	2100	29400	84300
1981	4.364		111100	2100	29900	83400
1982	4.451		110300	2400	27300	85400
1983	4.467		113200	2300	27100	88400
1984	4.408		122100	2500	29300	95400
1985	4.601		121900	2400	29500	94800
1986	4.699		127000	2600	30900	98700
1987	4.617		129800	2500	32600	99700
1988	4.726		131400	2500	33100	100800
1989	4.744		134100	2800	33500	103400
1990	4.867		130700	3000	32700	101000
1991	4.912		129000	2800	32500	99400
1992	5.006		130300	3100	32600	100900
1993	5.043		132100	3100	33700	101500
1994	5.119		134000	3300	34500	102700
1995	5.145		138500	3600	36100	106000
1996	5.147		144000	3700	37600	110100
1997	5.323		148500	4200	39000	113700
1998	5.363		155200	3900	40600	118500
1999	5.431		161000	3900	42500	122400
2000	5.56		166000	4300	43800	126500
2001	5.614		161500	4100	41200	124400
2002	5.648		158600	3900	39500	123100
2003	5.685		161200	4200	38100	127200
2004	5.673		168000	4300	39900	132400
2005	5.772		173600	5100	41500	137100
2006	5.89		177900	5200	42900	140200
2007	5.862		182300	5700	43400	144500
2008	5.864		175900	5300	40300	140800
2009	5.841		169800	5700	38300	137200
96th - 99th Percentiles
1979	3.37		164500	2700	45700	121500
1980	3.51		158400	2900	44600	116700
1981	3.618		156800	3100	44000	115900
1982	3.619		157000	3400	40000	120400
1983	3.639		162900	3200	39600	126400
1984	3.586		176800	3200	42800	137200
1985	3.723		178800	3500	43700	138700
1986	3.724		196000	3900	47500	152300
1987	3.757		192000	3900	51300	144500
1988	3.819		198700	3900	52000	150600
1989	3.864		202300	4000	52700	153500
1990	3.948		196600	3900	51000	149400
1991	4.049		191700	3800	50100	145400
1992	4.022		199300	3900	52700	150600
1993	4.066		200500	3900	54300	150000
1994	4.087		205000	4100	56600	152500
1995	4.125		215700	4300	60400	159700
1996	4.207		224100	4800	63400	165500
1997	4.228		238500	5000	67800	175700
1998	4.247		253000	5100	71400	186700
1999	4.365		264900	4900	75900	193900
2000	4.486		272000	5600	78200	199300
2001	4.487		256600	5200	70600	191200
2002	4.616		246700	4900	66300	185300
2003	4.53		255200	5100	65800	194500
2004	4.578		269900	5600	70500	205000
2005	4.581		292000	6100	77900	220200
2006	4.703		301100	6500	80500	227100
2007	4.679		310700	7200	81600	236300
2008	4.684		286800	5800	73100	219500
2009	4.714		266200	6200	66800	205600
Top 1 Percent
1979	0.847		521400	4600	184500	341500
1980	0.868		499800	4500	167000	337400
1981	0.89		496900	4800	152900	348800
1982	0.891		527200	5200	142700	389700
1983	0.906		574600	5300	155200	424700
1984	0.908		640100	6800	174900	472100
1985	0.94		682400	6900	179900	509400
1986	0.947		893200	7300	221800	678700
1987	0.928		719300	6200	220200	505300
1988	0.94		899100	6200	262500	642900
1989	0.956		837300	6000	238600	604800
1990	0.967		808200	6000	228800	585400
1991	0.991		719900	6500	211700	514700
1992	0.979		818300	6100	247700	576700
1993	1.005		785400	6200	265600	526000
1994	1.009		811400	6400	285200	532600
1995	0.991		902700	6800	321800	587700
1996	1.045		995300	6900	353500	648800
1997	1.037		1148900	7000	395000	761000
1998	1.034		1298800	7900	427100	879700
1999	1.061		1418900	7100	468200	957800
2000	1.09		1561900	7500	509100	1060300
2001	1.091		1241400	7600	402000	847000
2002	1.094		1101200	7700	355700	753200
2003	1.114		1170100	7600	358900	818700
2004	1.133		1396300	8400	422900	981800
2005	1.111		1690900	8900	517000	1182900
2006	1.124		1828500	9800	552100	1286200
2007	1.143		1919700	9400	547400	1381700
2008	1.12		1559900	9000	441600	1127300
2009	1.127		1219600	9000	356300	872300

## Sheet: Sheet6
Adjusted Gross Income of Taxpayers in Various Income Brackets, 1980-2009 ($ Billions)
Year	Total	Top 0.1%	Top 1%	Top 5%	Between 5% & 10%	Top 10%	Between 10% & 25%	Top 25%	Between 25% & 50%	Top 50%	Bottom 50%
1980	1627		138	342	181	523	400	922	417	1339	288
1981	1791		149	372	201	573	442	1015	458	1473	318
1982	1876		167	398	207	605	460	1065	478	1544	332
1983	1970		183	428	217	646	481	1127	498	1625	344
1984	2173		210	482	240	723	528	1251	543	1794	379
1985	2344		235	531	260	791	567	1359	580	1939	405
1986	2524		285	608	278	887	604	1490	613	2104	421
1987	2814		347	722	316	1038	671	1709	664	2374	440
1988	3124		474	891	342	1233	718	1951	707	2658	466
1989	3299		468	918	368	1287	768	2054	751	2805	494
1990	3451		483	953	385	1338	806	2144	788	2933	519
1991	3516		457	943	400	1343	832	2175	809	2984	532
1992	3681		524	1031	413	1444	856	2299	832	3131	549
1993	3776		521	1048	426	1474	883	2358	854	3212	563
1994	3961		547	1103	449	1552	929	2481	890	3371	590
1995	4245		620	1223	482	1705	985	2690	938	3628	617
1996	4591		737	1394	515	1909	1043	2953	992	3944	646
1997	5023		873	1597	554	2151	1116	3268	1060	4328	695
1998	5469		1010	1797	597	2394	1196	3590	1132	4721	748
1999	5909		1153	2012	641	2653	1274	3927	1199	5126	783
2000	6424		1337	2267	688	2955	1358	4314	1276	5590	834
2001	6241	506	1094	1996	694	2691	1380	4071	1308	5379	862
2002	6114	432	986	1868	686	2553	1382	3936	1309	5244	870
2003	6288	476	1055	1961	703	2663	1415	4078	1330	5408	880
2004	6875	629	1306	2300	750	3049	1497	4546	1406	5953	922
2005	7508	799	1592	2684	803	3487	1582	5069	1475	6545	963
2006	8122	911	1792	2978	865	3843	1693	5536	1570	7106	1016
2007	8799	1049	2008	3295	933	4228	1818	6045	1675	7720	1078
2008	8427	839	1685	2927	930	3856	1822	5678	1674	7352	1075
2009	7825	610	1326	2482	898	3380	1770	5150	1620	6770	1055
