# Supplementary material for: Victory Tax: A Holistic Income Tax System
Source: Entropy (Basel). 2021 Nov 11;23(11):1492. doi: 10.3390/e23111492 (PMC8624733; doi:10.3390/e23111492)
Supplement: Supplementary file 1 [file entropy-23-01492-s001.zip › bundle/results_to_give_away/supporting_gov_data/h03ar.xls]

## Sheet: h03AR
Table with row headers in column A and column headers in rows 5 and 56
Table H-3. Mean Household Income Received by Each Fifth and Top 5 Percent, All Races: 1967 to 2014
(Households as of March of the following year. Income in current and 2014 CPI-U-RS adjusted dollars (28))
CURRENT DOLLARS
Year	Lowest fifth	Second fifth	Third fifth	Fourth fifth	Highest fifth	Top 5 percent
2014	11676	31087	54041	87834	194053	332347
2013 (39)	11594	30812	53741	86473	193352	334465
2013 (38)	11651	30509	52322	83519	185206	322343
2012	11490	29696	51179	82098	181905	318052
2011	11239	29204	49842	80080	178020	311444
2010 (37)	10994	28532	49167	78877	169391	287201
2009 (36)	11552	29257	49534	78694	170844	295388
2008	11656	29517	50132	79760	171057	294709
2007	11551	29442	49968	79111	167971	287191
2006	11352	28777	48223	76329	168170	297405
2005	10655	27357	46301	72825	159583	281155
2004 (35)	10244	26212	44411	70026	151438	263896
2003	9996	25678	43588	68994	147078	253239
2002	9990	25400	42802	67326	143743	251010
2001	10136	25468	42629	66839	145970	260464
2000 (30)	10157	25361	42233	65653	142269	252400
1999 (29)	9915	24345	40750	63423	135250	235077
1998	9223	23288	38967	60266	127529	222283
1997	8839	22098	37177	57582	122764	215436
1996	8595	21097	35486	54922	115514	201220
1995 (25)	8345	20397	34106	52429	109411	188828
1994 (24)	7714	19224	32385	50395	105945	183044
1993 (23)	7359	18656	31272	48599	101253	173784
1992 (22)	7256	18181	30631	47021	91110	144608
1991	7226	18150	30148	45957	88127	137530
1990	7166	18030	29781	44901	87137	138756
1989	6994	17401	28925	43753	85529	138185
1988	6465	16317	27291	41254	78759	124215
1987 (21)	6132	15584	26055	39383	74897	118000
1986	5774	14853	24855	37443	70871	111024
1985 (20)	5614	14227	23615	35522	66353	102354
1984	5436	13540	22438	33784	62121	93774
1983 (19)	5053	12693	20986	31492	57819	87359
1982	4790	12121	20064	29840	54729	82697
1981	4602	11464	18991	28309	50568	75144
1980	4310	10727	17701	26078	46497	69484
1979 (18)	4006	9964	16428	24108	43265	65984
1978	3685	9050	14943	21890	39081	59486
1977	3335	8209	13579	19896	35480	54277
1976 (17)	3152	7717	12691	18430	32619	49700
1975 (16)	2909	7146	11724	17036	30078	45644
1974 (16)(15)	2783	6917	11147	16099	28523	43355
1973	2539	6384	10471	15064	26953	41516
1972 (14)	2283	5897	9624	13817	24805	38447
1971 (13)	2092	5529	8965	12745	22583	34638
1970	1992	5396	8689	12248	21683	33281
1969	1932	5216	8335	11675	20520	31585
1968	1806	4842	7680	10713	18616	28461
1967 (12)	1600	4433	7077	9902	17820	28110
2014 DOLLARS
Year	Lowest fifth	Second fifth	Third fifth	Fourth fifth	Highest fifth	Top 5 percent
2014	11676	31087	54041	87834	194053	332347
2013 (39)	11784	31317	54620	87888	196516	339938
2013 (38)	11841	31008	53178	84885	188236	327618
2012	11848	30620	52772	84654	187568	327953
2011	11831	30742	52467	84298	187395	327846
2010 (37)	11938	30982	53389	85649	183935	311859
2009 (36)	12747	32283	54657	86833	188513	325939
2008	12817	32456	55124	87703	188092	324059
2007	13189	33617	57055	90331	191793	327922
2006	13329	33791	56623	89626	197466	349215
2005	12916	33164	56129	88284	193457	340836
2004 (35)	12839	32852	55661	87766	189802	330750
2003	12867	33052	56106	88809	189318	325967
2002	13146	33424	56324	88597	189156	330311
2001	13553	34055	57002	89375	195188	348287
2000 (30)	13963	34863	58058	90254	195578	346975
1999 (29)	14092	34603	57920	90145	192235	334123
1998	13388	33805	56564	87481	185120	322663
1997	13004	32511	54696	84716	180614	316957
1996	12919	31709	53336	82549	173620	302439
1995 (25)	12883	31488	52650	80935	168900	291497
1994 (24)	12195	30391	51198	79670	167489	289376
1993 (23)	11877	30109	50471	78434	163415	280474
1992 (22)	12000	30068	50658	77765	150680	239157
1991	12254	30778	51123	77932	149443	233217
1990	12594	31687	52338	78912	153138	243856
1989	12897	32089	53342	80685	157725	254829
1988	12436	31389	52499	79360	151507	238949
1987 (21)	12229	31079	51961	78541	149364	235324
1986	11905	30621	51241	77194	146111	228892
1985 (20)	11784	29862	49567	74559	139274	214838
1984	11802	29395	48713	73347	134866	203587
1983 (19)	11427	28705	47457	71214	130752	197551
1982	11286	28562	47278	70315	128962	194864
1981	11499	28643	47450	70731	126347	187751
1980	11794	29354	48438	71362	127235	190139
1979 (18)	12190	30320	49989	73357	131651	200781
1978	12277	30150	49782	72923	130195	198171
1977	11872	29222	48341	70828	126303	193221
1976 (17)	11931	29207	48031	69751	123447	188093
1975 (16)	11644	28600	46924	68182	120380	182682
1974 (16)(15)	12053	29957	48282	69728	123542	187783
1973	12097	30416	49889	71768	128413	197796
1972 (14)	11559	29856	48724	69949	125578	194640
1971 (13)	10909	28832	46744	66457	117755	180616
1970	10841	29369	47294	66663	118019	181146
1969	11033	29789	47601	66673	117191	180381
1968	10772	28888	45815	63912	111056	169791
1967 (12)	9918	27481	43878	61390	110479	174270
Source: U.S. Census Bureau, Current Population Survey, Annual Social and Economic Supplements. For information on confidentiality protection, sampling error, nonsampling error, and definitions, see ftp://ftp2.census.gov/programs-surveys/cps/techdocs/cpsmar15.pdf
