# Supplementary material for: Victory Tax: A Holistic Income Tax System
Source: Entropy (Basel). 2021 Nov 11;23(11):1492. doi: 10.3390/e23111492 (PMC8624733; doi:10.3390/e23111492)
Supplement: Supplementary file 1 [file entropy-23-01492-s001.zip › bundle/results_to_give_away/data4VTpaper/FINAL_ESTIMATE/README]

I found from 
https://en.wikipedia.org/wiki/Household_income_in_the_United_States
That the mean US income for 2014 is: $72,641   although I could not verify this from the cited source. 
The claim was that this number came from the United States Census Bureau.
I looked this up from that source
http://www.census.gov/search-results.html?q=mean+income&search.x=0&search.y=0&search=submit&page=1&stateGeo=none&searchtype=web&cssp=SERP
I found that the median income in 2014 was $53482 
I found an Excel file with the mean incomes per quintile. The exact average over these quintiles gives:
Mean value of $75,738

Hence: for 2014 (latest available data) we get:
average = $75,738
median =  $53482

Compare these numbers with the 2003 numbers used in this report:
average = $75,300 
median =  $44,612

 It is safe to say that the numbers in this report do not need to be adjusted for a conservative estimate. 
 Since both the average income and median incomes are more than what was used in our analysis, the actual 
 tax rates will be less than that estimated in the report. 

 Also I found that in 2015:
 47% of all federal tax collected came from FIIT.
 34% of all federal tax collected came from payroll tax. 
 11% of all federal tax collected came from coorporate tax paid. 
 This means FIIT + payroll tax revenue adds up to 81% of the total tax. 
 As a conservative estimate: consider NO corporate tax, or any other tax (which won't be completely true)
 and assume the difference is 20% (not 19%). There are multiple modes of overestimates here. 

 Keeping the poverty level at the same point. 
 Then, to make the 2016 estimate for the victory tax the only source of tax, a conservate estimate: 
 run the program again, but with an estimated total revenue that is 1.2 x as much. 

 PREVIOUS RUNS assuming corporate taxes and exise taxes are in place:
 tax_models -nE=112100000 -tR=1952929045000 -aE=75300 -tT=1098746600000 -mi=Kfunction -alp=1.15 -kap=0.56 -name=kfnc1 -BDd=30871 -MDd=44612 -MP=100 -CL=50

 Now remove all of them. 
 tax_models -nE=112100000 -tR=2343514854000 -aE=75300 -tT=1098746600000 -mi=Kfunction -alp=1.15 -kap=0.56 -name=kfnc1 -BDd=30871 -MDd=44612 -MP=100 -CL=50
 
The result of this is a tax rate that is less than 35%.   
The average ETR is less than 15%.
