# Supplementary material for: Victory Tax: A Holistic Income Tax System
Source: Entropy (Basel). 2021 Nov 11;23(11):1492. doi: 10.3390/e23111492 (PMC8624733; doi:10.3390/e23111492)
Supplement: Supplementary file 1 [file entropy-23-01492-s001.zip › bundle/results_to_give_away/data4VTpaper/fit2IRSdata/kfnc1_PL35_DE50_DP100_ON_lpt.ati]

0.000165773  29106
0.000527016  29105.9
0.000933522  29105.9
0.00136652  29105.9
0.00181896  29105.9
0.00228697  29105.8
0.00276805  29105.8
0.00326044  29105.8
0.00376283  29105.7
0.0042742  29105.7
0.00479373  29105.7
0.00532075  29105.6
0.0058547  29105.6
0.00639511  29105.6
0.00694157  29105.5
0.00749371  29105.5
0.00805122  29105.5
0.00861383  29105.4
0.00918128  29105.4
0.00975336  29105.4
0.0103298  29105.3
0.0109106  29105.3
0.0114954  29105.3
0.0126765  29105.2
0.0138723  29105.1
0.0144753  29105.1
0.0156911  29105
0.0169194  29104.9
0.0175379  29104.9
0.0187836  29104.8
0.0194105  29104.8
0.0206723  29104.7
0.0219441  29104.6
0.0225837  29104.6
0.02387  29104.5
0.0245166  29104.4
0.0258163  29104.4
0.0264695  29104.3
0.027782  29104.2
0.0284413  29104.2
0.0297659  29104.1
0.0304312  29104.1
0.0317673  29104
0.0324381  29104
0.0337852  29103.9
0.0344613  29103.8
0.0358189  29103.7
0.0365002  29103.7
0.0378677  29103.6
0.0385539  29103.6
0.0399311  29103.5
0.040622  29103.4
0.0420085  29103.4
0.042704  29103.3
0.0434009  29103.3
0.0447992  29103.2
0.0455004  29103.1
0.0469072  29103
0.0476126  29103
0.0490276  29102.9
0.0497371  29102.9
0.0504479  29102.8
0.0518734  29102.7
0.0525881  29102.7
0.0540212  29102.6
0.0547397  29102.6
0.0554593  29102.5
0.0569023  29102.4
0.0576256  29102.4
0.0583501  29102.3
0.0598025  29102.2
0.0605304  29102.2
0.0619897  29102.1
0.062721  29102.1
0.0634535  29102
0.0649216  29101.9
0.0656573  29101.9
0.0663941  29101.8
0.0678708  29101.7
0.0686108  29101.7
0.0693518  29101.6
0.0708368  29101.5
0.0715808  29101.5
0.0730719  29101.4
0.073819  29101.4
0.074567  29101.3
0.0760659  29101.2
0.0768169  29101.2
0.0775687  29101.1
0.0790753  29101
0.07983  29101
0.0805856  29100.9
0.0813422  29100.9
0.082858  29100.8
0.0836173  29100.8
0.0843774  29100.7
0.0859004  29100.6
0.0866632  29100.6
0.0874269  29100.5
0.0889568  29100.4
0.0897231  29100.4
0.0904902  29100.3
0.0920269  29100.2
0.0927966  29100.2
0.093567  29100.1
0.0951104  29100
0.0958833  29100
0.096657  29099.9
0.0974315  29099.9
0.0989829  29099.8
0.0997598  29099.7
0.100538  29099.7
0.110717  29099.1
0.121019  29098.4
0.13063  29097.8
0.141147  29097.2
0.150945  29096.5
0.160827  29095.9
0.170787  29095.3
0.180823  29094.7
0.190931  29094
0.201108  29093.4
0.210496  29092.8
0.220799  29092.2
0.231164  29091.5
0.240718  29090.9
0.251196  29090.3
0.26085  29089.7
0.270551  29089.1
0.281184  29088.4
0.290977  29087.8
0.300812  29087.2
0.310688  29086.5
0.320604  29085.9
0.33056  29085.3
0.340554  29084.7
0.350585  29084
0.360653  29083.4
0.370757  29082.8
0.380896  29082.2
0.391069  29081.5
0.400347  29080.9
0.410584  29080.3
0.420853  29079.7
0.431154  29079
0.440546  29078.4
0.450906  29077.8
0.460351  29077.2
0.470768  29076.5
0.481214  29075.9
0.490736  29075.3
0.501237  29074.6
0.510807  29074
0.520399  29073.4
0.530977  29072.8
0.540616  29072.2
0.551244  29071.5
0.560928  29070.9
0.570633  29070.3
0.580359  29069.7
0.591081  29069
0.600849  29068.4
0.610637  29067.8
0.620445  29067.2
0.631256  29066.5
0.641104  29065.9
0.650971  29065.3
0.660856  29064.6
0.67076  29064
0.680683  29063.4
0.690623  29062.8
0.700581  29062.2
0.710556  29061.5
0.720549  29060.9
0.730559  29060.3
0.740586  29059.7
0.75063  29059
0.76069  29058.4
0.770767  29057.8
0.78086  29057.1
0.790969  29056.5
0.801094  29055.9
0.811235  29055.2
0.820375  29054.7
0.830545  29054
0.84073  29053.4
0.850931  29052.8
0.861147  29052.1
0.870354  29051.5
0.880597  29050.9
0.890856  29050.3
0.901128  29049.6
0.910386  29049
0.920686  29048.4
0.931  29047.7
0.941327  29047.1
0.950634  29046.5
0.960988  29045.9
0.971355  29045.2
0.980698  29044.6
0.99109  29044
1.00046  29043.4
1.10099  29037.1
1.20051  29030.9
1.30103  29024.6
1.40139  29018.3
1.50041  29012.1
1.6013  29005.8
1.70071  28999.6
1.80078  28993.3
1.90037  28987.1
2.00055  28980.8
2.10129  28974.5
2.20142  28968.3
2.30091  28962
2.40087  28955.8
2.50127  28949.5
2.60094  28943.3
2.70102  28937
2.80149  28930.7
2.90115  28924.5
3.00117  28918.2
3.10152  28912
3.20101  28905.7
3.30081  28899.5
3.40091  28893.2
3.5013  28887
3.60076  28880.7
3.70049  28874.5
3.80047  28868.2
3.90069  28862
4.00115  28855.7
4.10063  28849.5
4.20154  28843.2
4.30145  28836.9
4.40156  28830.6
4.50065  28824.4
4.60115  28818.2
4.7006  28811.9
4.80147  28805.6
4.90127  28799.4
5.00124  28793.1
5.10138  28786.9
5.20043  28780.7
5.30087  28774.4
5.40145  28768.1
5.50094  28761.9
5.60055  28755.6
5.70155  28749.3
5.80143  28743.1
5.90143  28736.8
6.00156  28730.6
6.10054  28724.4
6.20089  28718.1
6.30135  28711.8
6.40066  28705.6
6.50133  28699.3
6.60083  28693.1
6.70044  28686.8
6.80139  28680.5
6.90117  28674.3
7.00104  28668
7.10099  28661.8
7.20103  28655.5
7.30114  28649.3
7.40132  28643
7.50158  28636.7
7.60064  28630.5
7.70104  28624.2
7.8015  28618
7.90076  28611.8
8.00134  28605.5
8.10072  28599.2
8.20142  28592.9
8.3009  28586.7
8.40044  28580.5
8.5013  28574.2
8.60093  28568
8.70061  28561.7
8.80161  28555.4
8.90138  28549.2
9.00118  28542.9
9.10103  28536.7
9.20091  28530.4
9.30083  28524.2
9.40078  28517.9
9.50076  28511.7
9.60078  28505.4
9.70082  28499.1
9.80089  28492.9
9.90099  28486.6
10.0011  28480.4
10.1013  28474.1
10.2014  28467.8
10.3016  28461.6
10.4005  28455.4
10.5007  28449.1
10.601  28442.8
10.7012  28436.6
10.8015  28430.3
10.9005  28424.1
11.0008  28417.8
11.1011  28411.6
11.2014  28405.3
11.3004  28399.1
11.4007  28392.8
11.5011  28386.5
11.6014  28380.3
11.7004  28374.1
11.8008  28367.8
11.9011  28361.5
12.0059  28355
12.1088  28348.5
12.2117  28342.1
12.3017  28336.4
12.4046  28330
12.5075  28323.6
12.6104  28317.1
12.7004  28311.5
12.8033  28305.1
12.9061  28298.6
13.0089  28292.2
13.1117  28285.8
13.2017  28280.2
13.3045  28273.7
13.4073  28267.3
13.51  28260.9
13.6128  28254.4
13.7027  28248.8
13.8054  28242.4
13.9081  28236
14.0107  28229.5
14.1005  28223.9
14.2032  28217.5
14.3058  28211.1
14.4083  28204.7
14.5109  28198.3
14.6006  28192.6
14.7031  28186.2
14.8056  28179.8
14.908  28173.4
15.0104  28167
15.1128  28160.6
15.2024  28155
15.3047  28148.6
15.407  28142.2
15.5092  28135.8
15.6115  28129.4
15.7009  28123.8
15.803  28117.4
15.9052  28111
16.0072  28104.7
16.1093  28098.3
16.2113  28091.9
16.3005  28086.3
16.4024  28079.9
16.5043  28073.6
16.6062  28067.2
16.708  28060.8
16.8098  28054.5
16.9115  28048.1
17.0005  28042.5
17.1021  28036.2
17.2037  28029.8
17.3053  28023.5
17.4068  28017.1
17.5082  28010.8
17.6096  28004.4
17.711  27998.1
17.8123  27991.7
17.9009  27986.2
18.0021  27979.9
18.1033  27973.5
18.2044  27967.2
18.3055  27960.9
18.4065  27954.6
18.5075  27948.3
18.6084  27941.9
18.7093  27935.6
18.8101  27929.3
18.9108  27923
19.0115  27916.7
19.1121  27910.4
19.2127  27904.1
19.3007  27898.6
19.4012  27892.3
19.5016  27886.1
19.6019  27879.8
19.7022  27873.5
19.8025  27867.2
19.9027  27861
20.0028  27854.7
20.1029  27848.5
20.2029  27842.2
20.3028  27835.9
20.4027  27829.7
20.5025  27823.5
20.6023  27817.2
20.702  27811
20.8016  27804.7
20.9011  27798.5
21.0006  27792.3
21.1125  27785.3
21.2119  27779.1
21.3112  27772.9
21.4104  27766.7
21.5096  27760.5
21.6087  27754.3
21.7077  27748.1
21.8067  27741.9
21.9055  27735.7
22.0044  27729.5
22.1031  27723.3
22.2018  27717.2
22.3004  27711
22.4113  27704.1
22.5098  27697.9
22.6082  27691.7
22.7065  27685.6
22.8048  27679.4
22.9029  27673.3
23.0011  27667.2
23.1113  27660.3
23.2093  27654.1
23.3072  27648
23.405  27641.9
23.5027  27635.8
23.6004  27629.7
23.7102  27622.8
23.8077  27616.7
23.9051  27610.6
24.0025  27604.5
24.1119  27597.7
24.2091  27591.6
24.3063  27585.5
24.4033  27579.4
24.5124  27572.6
24.6093  27566.6
24.7061  27560.5
24.8028  27554.5
24.9115  27547.7
25.0081  27541.6
25.1045  27535.6
25.2009  27529.5
25.3093  27522.8
25.4055  27516.7
25.5017  27510.7
25.6098  27504
25.7058  27498
25.8017  27492
25.9095  27485.2
26.0052  27479.2
26.1008  27473.3
26.2083  27466.5
26.3038  27460.6
26.4111  27453.8
26.5064  27447.9
26.6017  27441.9
26.7087  27435.2
26.8037  27429.3
26.9105  27422.6
27.0054  27416.7
27.112  27410
27.2067  27404.1
27.3013  27398.2
27.4077  27391.5
27.5021  27385.6
27.6082  27379
27.7025  27373.1
27.8084  27366.4
27.9024  27360.6
28.0082  27353.9
28.102  27348.1
28.2076  27341.5
28.3013  27335.6
28.4066  27329
28.5118  27322.4
28.6052  27316.6
28.7102  27310
28.8034  27304.2
28.9082  27297.6
29.0012  27291.8
29.1058  27285.3
29.2103  27278.7
29.303  27272.9
29.4073  27266.4
29.5114  27259.9
29.6039  27254.1
29.7078  27247.6
29.8116  27241.1
29.9038  27235.4
30.0074  27228.9
30.1109  27222.4
30.2028  27216.7
30.306  27210.2
30.4092  27203.7
30.5008  27198
30.6037  27191.6
30.7066  27185.1
30.8093  27178.7
30.9005  27173
31.003  27166.6
31.1053  27160.2
31.2076  27153.8
31.3098  27147.4
31.4005  27141.7
31.5024  27135.4
31.6042  27129
31.7059  27122.6
31.8075  27116.3
31.9089  27109.9
32.0103  27103.6
32.1115  27097.3
32.2014  27091.6
32.3024  27085.3
32.4033  27079
32.5041  27072.7
32.6047  27066.4
32.7052  27060.1
32.8057  27053.8
32.906  27047.6
33.0061  27041.3
33.1062  27035
33.2062  27028.8
33.306  27022.5
33.4057  27016.3
33.5053  27010.1
33.6047  27003.9
33.7041  26997.6
33.8033  26991.4
33.9024  26985.2
34.0014  26979
34.1113  26972.2
34.21  26966
34.3086  26959.8
34.4071  26953.7
34.5055  26947.5
34.6037  26941.4
34.7019  26935.2
34.8108  26928.4
34.9086  26922.3
35.0064  26925.5
35.104  27002.6
35.2016  27079.7
35.3098  27165.4
35.407  27242.4
35.5042  27319.4
35.6012  27396.4
35.7088  27481.9
35.8056  27558.8
35.9022  27635.7
36.0095  27721.1
36.1059  27797.9
36.2021  27874.7
36.3089  27960
36.4049  28036.7
36.5008  28113.4
36.6072  28198.6
36.7028  28275.3
36.8089  28360.4
36.9043  28437
37.0101  28522
37.1052  28598.6
37.2107  28683.6
37.3056  28760
37.4108  28844.9
37.5054  28921.3
37.6103  29006.2
37.7047  29082.5
37.8093  29167.3
37.9034  29243.6
38.0078  29328.3
38.1016  29404.6
38.2057  29489.2
38.3096  29573.8
38.403  29650
38.5066  29734.5
38.6101  29819.1
38.7031  29895.1
38.8063  29979.6
38.9094  30064
39.002  30140
39.1047  30224.3
39.2073  30308.6
39.3098  30392.9
39.4019  30468.8
39.504  30553
39.606  30637.2
39.7079  30721.4
39.8096  30805.5
39.901  30881.2
40.0024  30965.3
40.1037  31049.3
40.2048  31133.4
40.3057  31217.3
40.4065  31301.3
40.5072  31385.2
40.6077  31469.1
40.708  31552.9
40.8082  31636.8
40.9082  31720.5
41.0081  31804.3
41.1078  31888
41.2074  31971.7
41.3068  32055.4
41.4061  32139
41.5052  32222.6
41.6042  32306.2
41.703  32389.7
41.8017  32473.2
41.91  32565
42.0083  32648.5
42.1065  32731.9
42.2045  32815.3
42.3024  32898.6
42.4099  32990.3
42.5075  33073.6
42.6049  33156.8
42.7021  33240.1
42.8089  33331.6
42.9058  33414.7
43.0026  33497.9
43.1089  33589.3
43.2054  33672.4
43.3017  33755.4
43.4074  33846.7
43.5034  33929.7
43.6088  34021
43.7045  34103.9
43.8095  34195.1
43.9049  34277.9
44.0096  34369
44.1046  34451.8
44.2089  34542.9
44.3036  34625.6
44.4076  34716.6
44.502  34799.3
44.6057  34890.2
44.7091  34981.1
44.803  35063.7
44.9061  35154.5
45.009  35245.3
45.1025  35327.8
45.205  35418.6
45.3074  35509.3
45.4004  35591.7
45.5024  35682.3
45.6043  35772.9
45.7059  35863.5
45.8074  35954
45.9087  36044.5
46.0007  36126.8
46.1016  36217.2
46.2024  36307.6
46.303  36398
46.4034  36488.3
46.5037  36578.6
46.6037  36668.9
46.7036  36759.2
46.8033  36849.4
46.9028  36939.6
47.0021  37029.7
47.1012  37119.9
47.2092  37218.1
47.308  37308.2
47.4065  37398.2
47.5049  37488.2
47.6032  37578.2
47.7012  37668.1
47.8079  37766.2
47.9056  37856.1
48.0031  37945.9
48.1004  38035.8
48.2063  38133.7
48.3032  38223.5
48.4088  38321.4
48.5053  38411
48.6017  38500.7
48.7066  38598.5
48.8026  38688.1
48.9071  38785.8
49.0027  38875.4
49.1069  38973
49.2021  39062.5
49.3058  39160.1
49.4007  39249.5
49.504  39347
49.607  39444.5
49.7014  39533.9
49.804  39631.3
49.9065  39728.7
50.0088  39826.1
50.1023  39915.3
50.2042  40012.6
50.3058  40109.9
50.4072  40207.1
50.5084  40304.3
50.6011  40393.4
50.7019  40490.5
50.8025  40587.6
50.9029  40684.7
51.0031  40781.8
51.1031  40878.8
51.2028  40975.8
51.3024  41072.7
51.4018  41169.7
51.5009  41266.5
51.6081  41371.5
51.7068  41468.3
51.8053  41565.1
51.9036  41661.9
52.0017  41758.6
52.1078  41863.4
52.2055  41960.1
52.3029  42056.7
52.4083  42161.4
52.5053  42258
52.6021  42354.6
52.7068  42459.1
52.8032  42555.6
52.9074  42660.1
53.0034  42756.6
53.1072  42861
53.2027  42957.4
53.306  43061.8
53.4012  43158.1
53.504  43262.4
53.6066  43366.7
53.7011  43463
53.8032  43567.2
53.9051  43671.4
54.0068  43775.5
54.1004  43871.7
54.2017  43975.8
54.3026  44079.8
54.4034  44183.9
54.5039  44287.9
54.6042  44391.9
54.7042  44495.8
54.804  44599.7
54.9036  44703.6
55.003  44807.5
55.1021  44911.3
55.201  45015.1
55.3072  45126.8
55.4056  45230.6
55.5038  45334.3
55.6017  45437.9
55.7069  45549.5
55.8044  45653.2
55.9016  45756.7
56.0061  45868.3
56.1028  45971.8
56.2068  46083.2
56.3031  46186.7
56.4065  46298.1
56.5023  46401.5
56.6053  46512.8
56.7006  46616.2
56.803  46727.5
56.9052  46838.7
57.0071  46949.9
57.1015  47053.1
57.2029  47164.3
57.3041  47275.4
57.4049  47386.5
57.5056  47497.5
57.6059  47608.6
57.706  47719.6
57.8059  47830.5
57.9055  47941.5
58.0048  48052.4
58.1039  48163.2
58.2028  48274.1
58.3013  48384.9
58.4067  48503.6
58.5047  48614.3
58.6025  48725.1
58.707  48843.7
58.8043  48954.3
58.9013  49065
59.005  49183.5
59.1015  49294.1
59.2046  49412.5
59.3006  49523
59.4032  49641.4
59.5054  49759.8
59.6006  49870.2
59.7024  49988.5
59.8038  50106.8
59.905  50225
60.0059  50343.2
60.1065  50461.4
60.2068  50579.6
60.3068  50697.7
60.4066  50815.8
60.5061  50933.8
60.6053  51051.9
60.7042  51169.9
60.8028  51287.8
60.9012  51405.8
61.0058  51531.5
61.1036  51649.4
61.2011  51767.3
61.3049  51893
61.4018  52010.8
61.5049  52136.4
61.6013  52254.1
61.7039  52379.7
61.8061  52505.2
61.9016  52622.9
62.0032  52748.4
62.1045  52873.8
62.2056  52999.2
62.3063  53124.6
62.4004  53242.1
62.5005  53367.5
62.6065  53500.6
62.706  53625.9
62.8052  53751.1
62.9041  53876.3
63.0027  54001.5
63.101  54126.7
63.2051  54259.6
63.3028  54384.7
63.4063  54517.6
63.5033  54642.7
63.6062  54775.5
63.7026  54900.5
63.8048  55033.3
63.9007  55158.2
64.0022  55290.9
64.1034  55423.6
64.2043  55556.3
64.3049  55688.9
64.4051  55821.5
64.505  55954.1
64.6046  56086.6
64.7038  56219.2
64.8028  56351.7
64.9014  56484.1
65.0055  56624.4
65.1034  56756.8
65.2011  56889.1
65.3041  57029.3
65.4011  57161.6
65.5035  57301.7
65.6055  57441.8
65.7015  57574
65.8028  57714
65.9038  57854
66.0044  57993.9
66.1047  58133.9
66.2046  58273.8
66.3042  58413.6
66.4035  58553.5
66.5024  58693.3
66.601  58833.1
66.7046  58980.6
66.8025  59120.3
66.9054  59267.8
67.0026  59407.5
67.1048  59554.9
67.2013  59694.5
67.3028  59841.9
67.4039  59989.2
67.5047  60136.5
67.605  60283.8
67.705  60431.1
67.8047  60578.3
67.904  60725.5
68.0029  60872.7
68.1015  61019.8
68.2048  61174.7
68.3026  61321.8
68.4052  61476.6
68.5023  61623.6
68.6041  61778.4
68.7005  61925.4
68.8015  62080.1
68.9022  62234.8
69.0025  62389.5
69.1024  62544.1
69.2019  62698.7
69.301  62853.3
69.4046  63015.6
69.503  63170.1
69.6009  63324.6
69.7034  63486.9
69.8006  63641.3
69.9022  63803.5
70.0035  63965.6
70.1043  64127.7
70.2047  64289.8
70.3047  64451.9
70.4043  64613.9
70.5035  64775.9
70.6023  64937.9
70.7007  65099.9
70.8033  65269.6
70.9009  65431.5
71.0027  65601.1
71.1041  65770.7
71.2005  65932.5
71.301  66102.1
71.4011  66271.6
71.5008  66441.1
71.6045  66618.3
71.7033  66787.7
71.8017  66957.1
71.9042  67134.2
72.0017  67303.6
72.1032  67480.7
72.2043  67657.7
72.3006  67827
72.4008  68004
72.5006  68181
72.6042  68365.6
72.7031  68542.5
72.8015  68719.4
72.9037  68904
73.0013  69080.9
73.1026  69265.4
73.2034  69449.9
73.3038  69634.4
73.4037  69818.9
73.5032  70003.3
73.6021  70187.7
73.7007  70372.1
73.8028  70564.2
73.9004  70748.6
74.0016  70940.6
74.1023  71132.6
74.2026  71324.6
74.3023  71516.6
74.4016  71708.5
74.5043  71908.1
74.6026  72100
74.7004  72291.9
74.8016  72491.5
74.9023  72691
75.0025  72890.5
75.1023  73090
75.2015  73289.5
75.304  73496.6
75.4022  73696
75.5037  73903.1
75.6009  74102.5
75.7013  74309.6
75.8013  74516.6
75.9007  74723.7
76.0032  74938.3
76.1016  75145.3
76.2031  75360
76.3004  75566.9
76.4008  75781.5
76.5007  75996.1
76.6035  76218.4
76.7023  76432.9
76.8006  76647.5
76.9018  76869.7
77.0024  77091.8
77.1025  77314
77.202  77536.2
77.301  77758.3
77.4029  77988.1
77.5007  78210.2
77.6014  78439.9
77.7015  78669.7
77.8011  78899.4
77.9033  79136.8
78.0017  79366.5
78.1028  79603.8
78.2033  79841.2
78.3032  80078.5
78.4025  80315.8
78.5012  80553.1
78.6025  80798
78.7032  81043
78.8033  81287.9
78.9028  81532.8
79.0016  81777.7
79.103  82030.3
79.2006  82275.2
79.3007  82527.7
79.4032  82787.9
79.5021  83040.4
79.6033  83300.5
79.7009  83553
79.8008  83813.2
79.903  84081
80.0016  84341.1
80.1025  84608.9
80.2027  84876.6
80.3023  85144.4
80.4012  85412.1
80.5023  85687.5
80.6027  85962.9
80.7024  86238.3
80.8014  86513.7
80.9025  86796.7
81.003  87079.8
81.1027  87362.8
81.2017  87645.8
81.3027  87936.5
81.4004  88219.5
81.5026  88517.8
81.6015  88808.5
81.7023  89106.8
81.8023  89405.1
81.9016  89703.4
82.0028  90009.4
82.1007  90307.7
82.2028  90621.3
82.3017  90927.3
82.4024  91240.9
82.5023  91554.6
82.6014  91868.2
82.7022  92189.5
82.8022  92510.8
82.9014  92832.1
83.0022  93161
83.1023  93490
83.2015  93818.9
83.3023  94155.6
83.4022  94492.2
83.5014  94828.8
83.602  95173.1
83.7018  95517.4
83.8008  95861.8
83.9011  96213.7
84.0006  96565.7
84.1015  96925.4
84.2014  97285.1
84.3006  97644.7
84.401  98012.1
84.5005  98379.5
84.6012  98754.5
84.7011  99129.6
84.8021  99512.3
84.9022  99895
85.0014  100278
85.1017  100668
85.2011  101059
85.3015  101457
85.401  101855
85.5015  102261
85.601  102667
85.7015  103080
85.801  103494
85.9014  103915
86.0009  104336
86.1012  104765
86.2005  105194
86.3006  105631
86.4014  106075
86.5012  106520
86.6018  106972
86.7013  107424
86.8015  107884
86.9006  108344
87.0004  108811
87.1007  109286
87.2015  109769
87.3013  110252
87.4016  110743
87.5008  111234
87.6005  111732
87.7006  112239
87.801  112752
87.9004  113266
88.0015  113796
88.1015  114325
88.2018  114862
88.3009  115400
88.4016  115952
88.5012  116505
88.6009  117065
88.7008  117633
88.8008  118209
88.9008  118793
89.001  119384
89.1012  119983
89.2013  120590
89.3015  121205
89.4016  121827
89.5015  122457
89.6014  123095
89.7012  123741
89.8008  124394
89.9013  125063
90.0005  125732
90.1005  126416
90.2014  127116
90.3008  127816
90.4009  128532
90.5007  129255
90.6011  129994
90.701  130740
90.8005  131494
90.9004  132264
91.0008  133050
91.1006  133843
91.2008  134651
91.3012  135476
91.401  136308
91.5009  137155
91.601  138018
91.7011  138897
91.8005  139784
91.9007  140693
92.0008  141619
92.1008  142560
92.2007  143516
92.3011  144496
92.4004  145484
92.501  146503
92.6004  147529
92.7009  148587
92.8009  149660
92.901  150757
93.0005  151869
93.1008  153013
93.2009  154179
93.301  155370
93.4008  156583
93.5004  157820
93.6008  159096
93.7008  160396
93.8009  161726
93.9004  163080
94.0004  164473
94.1007  165905
94.2007  167368
94.3004  168863
94.4006  170404
94.5007  171984
94.6006  173604
94.7007  175270
94.8007  176983
94.9007  178743
95.0005  180550
95.1004  182411
95.2006  184335
95.3005  186314
95.4005  188355
95.5007  190467
95.6005  192641
95.7006  194893
95.8004  197216
95.9006  199632
96.0005  202127
96.1004  204716
96.2004  207406
96.3005  210205
96.4005  213115
96.5004  216141
96.6004  219301
96.7005  222602
96.8005  226051
96.9003  229657
97.0003  233443
97.1005  237425
97.2015  241653
97.3005  246018
97.401  250697
97.5007  255611
97.6006  260838
97.7017  266457
97.8004  272311
97.9014  278713
98.0013  285507
98.1005  292772
98.2011  300742
98.3011  309340
98.4004  318643
98.5007  328965
98.6006  340308
98.7005  352904
98.8006  367070
98.9004  383040
99.0004  401364
99.0106  403400
99.0204  405358
99.0303  407394
99.0405  409509
99.0506  411624
99.0605  413739
99.0706  415932
99.0805  418125
99.0906  420397
99.1006  422669
99.1104  424941
99.1207  427369
99.1305  429720
99.1404  432148
99.1505  434655
99.1604  437163
99.1705  439748
99.1804  442334
99.1904  444998
99.2005  447741
99.2104  450483
99.2204  453304
99.2305  456204
99.2404  459103
99.2504  462082
99.2604  465138
99.2705  468273
99.2804  471408
99.2904  474622
99.3006  477992
99.3105  481362
99.3205  484811
99.3305  488339
99.3405  491945
99.3505  495629
99.3605  499392
99.3705  503233
99.3804  507153
99.3905  511230
99.4005  515386
99.4104  519619
99.4205  524010
99.4305  528480
99.4404  533027
99.4504  537732
99.4604  542594
99.4705  547613
99.4804  552710
99.4904  557964
99.5004  563376
99.5104  568944
99.5204  574748
99.5305  580709
99.5404  586826
99.5503  593101
99.5604  599690
99.5704  606436
99.5804  613496
99.5904  620713
99.6004  628244
99.6104  636088
99.6204  644169
99.6304  652642
99.6404  661429
99.6503  670530
99.6604  680102
99.6704  690146
99.6804  700581
99.6904  711488
99.7003  722945
99.7104  735029
99.7204  747742
99.7304  761162
99.7404  775288
99.7504  790277
99.7603  806131
99.7704  823084
99.7804  841136
99.7904  860444
99.8003  881166
99.8104  903537
99.8204  927714
99.8303  953932
99.8403  982585
99.8504  1.01406e+06
99.8603  1.04876e+06
99.8704  1.08747e+06
99.8803  1.13081e+06
99.8904  1.17995e+06
99.9003  1.23617e+06
99.9013  1.24222e+06
99.9023  1.24842e+06
99.9033  1.2547e+06
99.9043  1.26106e+06
99.9054  1.26758e+06
99.9063  1.27409e+06
99.9073  1.28077e+06
99.9083  1.2876e+06
99.9093  1.29451e+06
99.9103  1.3015e+06
99.9113  1.30864e+06
99.9123  1.31586e+06
99.9133  1.32325e+06
99.9143  1.33078e+06
99.9153  1.3384e+06
99.9163  1.34617e+06
99.9173  1.35402e+06
99.9183  1.36211e+06
99.9193  1.37028e+06
99.9203  1.37868e+06
99.9213  1.38716e+06
99.9223  1.3958e+06
99.9233  1.40467e+06
99.9243  1.4137e+06
99.9253  1.42289e+06
99.9263  1.43223e+06
99.9273  1.44181e+06
99.9283  1.45155e+06
99.9293  1.46152e+06
99.9303  1.47173e+06
99.9313  1.48209e+06
99.9323  1.49277e+06
99.9333  1.50361e+06
99.9343  1.51468e+06
99.9353  1.52607e+06
99.9363  1.53769e+06
99.9373  1.54962e+06
99.9383  1.56179e+06
99.9393  1.57428e+06
99.9403  1.58708e+06
99.9413  1.60019e+06
99.9423  1.61362e+06
99.9433  1.62744e+06
99.9443  1.64165e+06
99.9453  1.65618e+06
99.9463  1.6711e+06
99.9473  1.68649e+06
99.9483  1.70235e+06
99.9493  1.71861e+06
99.9503  1.73533e+06
99.9513  1.75261e+06
99.9523  1.77044e+06
99.9533  1.78881e+06
99.9543  1.80781e+06
99.9553  1.82737e+06
99.9563  1.84763e+06
99.9573  1.8686e+06
99.9583  1.89035e+06
99.9593  1.91281e+06
99.9603  1.93613e+06
99.9613  1.9604e+06
99.9623  1.98552e+06
99.9633  2.01175e+06
99.9643  2.039e+06
99.9653  2.06743e+06
99.9663  2.09712e+06
99.9673  2.12814e+06
99.9683  2.16057e+06
99.9693  2.19465e+06
99.9703  2.2303e+06
99.9713  2.26784e+06
99.9723  2.30742e+06
99.9733  2.34912e+06
99.9743  2.39326e+06
99.9753  2.44006e+06
99.9763  2.48969e+06
99.9773  2.54263e+06
99.9783  2.59909e+06
99.9793  2.65956e+06
99.9803  2.72459e+06
99.9813  2.79472e+06
99.9823  2.87058e+06
99.9833  2.9532e+06
99.9843  3.04351e+06
99.9853  3.14286e+06
99.9863  3.25281e+06
99.9873  3.3754e+06
99.9883  3.51323e+06
99.9893  3.66991e+06
99.9903  3.85007e+06
99.9904  3.86955e+06
99.9905  3.88942e+06
99.9906  3.9096e+06
99.9907  3.93033e+06
99.9908  3.95114e+06
99.9909  3.97235e+06
99.991  3.99355e+06
99.9911  4.01554e+06
99.9912  4.03793e+06
99.9913  4.06031e+06
99.9914  4.08348e+06
99.9915  4.10665e+06
99.9916  4.1306e+06
99.9917  4.15494e+06
99.9918  4.17968e+06
99.9919  4.20482e+06
99.992  4.23034e+06
99.9921  4.25626e+06
99.9922  4.28296e+06
99.9923  4.31005e+06
99.9924  4.33754e+06
99.9925  4.36581e+06
99.9926  4.39448e+06
99.9927  4.42393e+06
99.9928  4.45377e+06
99.9929  4.4844e+06
99.993  4.51582e+06
99.9931  4.54763e+06
99.9932  4.58022e+06
99.9933  4.6136e+06
99.9934  4.64737e+06
99.9935  4.68232e+06
99.9936  4.71805e+06
99.9937  4.75457e+06
99.9938  4.79187e+06
99.9939  4.82996e+06
99.994  4.86923e+06
99.9941  4.90968e+06
99.9942  4.95091e+06
99.9943  4.99332e+06
99.9944  5.03652e+06
99.9945  5.08128e+06
99.9946  5.12723e+06
99.9947  5.17435e+06
99.9948  5.22265e+06
99.9949  5.27252e+06
99.995  5.32396e+06
99.9951  5.37697e+06
99.9952  5.43156e+06
99.9953  5.48771e+06
99.9954  5.54583e+06
99.9955  5.60591e+06
99.9956  5.66834e+06
99.9957  5.73235e+06
99.9958  5.79911e+06
99.9959  5.86783e+06
99.996  5.9393e+06
99.9961  6.01351e+06
99.9962  6.09087e+06
99.9963  6.17098e+06
99.9964  6.25462e+06
99.9965  6.3418e+06
99.9966  6.4329e+06
99.9967  6.52793e+06
99.9968  6.62728e+06
99.9969  6.73134e+06
99.997  6.8409e+06
99.9971  6.95596e+06
99.9972  7.0773e+06
99.9973  7.20492e+06
99.9974  7.34001e+06
99.9975  7.48334e+06
99.9976  7.63531e+06
99.9977  7.79749e+06
99.9978  7.97047e+06
99.9979  8.15581e+06
99.998  8.35451e+06
99.9981  8.56971e+06
99.9982  8.80218e+06
99.9983  9.05428e+06
99.9984  9.33073e+06
99.9985  9.63467e+06
99.9986  9.97082e+06
99.9987  1.03462e+07
99.9988  1.07672e+07
99.9989  1.12463e+07
99.999  1.1796e+07
99.9991  1.24377e+07
99.9992  1.31995e+07
99.9993  1.41247e+07
99.9994  1.52815e+07
99.9995  1.67855e+07
99.9996  1.88589e+07
99.9997  2.1984e+07
99.9998  2.75342e+07
99.9999  4.23889e+07
100  1.04491e+08
