# Supplementary material for: Victory Tax: A Holistic Income Tax System
Source: Entropy (Basel). 2021 Nov 11;23(11):1492. doi: 10.3390/e23111492 (PMC8624733; doi:10.3390/e23111492)
Supplement: Supplementary file 1 [file entropy-23-01492-s001.zip › bundle/results_to_give_away/data4VTpaper/fit2IRSdata/lgnm1_PL35_DE50_DP100_ON_ptp.tax]

# expected tax revenue collected = 1.33257e+12
2.02332e-22  1.10146e-20  4.99653e-36
1.01894e-05  0.000554695  0.0032797
0.000111367  0.00606265  0.385772
0.000210657  0.0114678  1.37618
0.000314482  0.0171199  3.06189
0.000410828  0.0223648  5.21999
0.000513638  0.0279616  8.15283
0.000611217  0.0332737  11.5377
0.000713087  0.0388193  15.696
0.000817372  0.0444964  20.6134
0.000912205  0.049659  25.6653
0.00101459  0.0552328  31.7396
0.00111347  0.0606154  38.2166
0.00121896  0.0663583  45.7889
0.00131848  0.0717759  53.5585
0.00141013  0.0767652  61.2516
0.00152025  0.0827599  71.1766
0.00162143  0.088268  80.9519
0.00171183  0.0931892  90.217
0.00182168  0.0991694  102.15
0.00191968  0.104504  113.421
0.00202129  0.110036  125.729
0.00212658  0.115768  139.151
0.0022172  0.120701  151.246
0.00231045  0.125777  164.219
0.00242591  0.132063  181.02
0.00252513  0.137464  196.111
0.00262712  0.143016  212.253
0.00271074  0.147568  225.962
0.00281782  0.153398  244.144
0.00292779  0.159384  263.548
0.00301786  0.164288  279.994
0.00313312  0.170562  301.762
0.00322747  0.175698  320.189
0.00332376  0.18094  339.557
0.00342201  0.186289  359.903
0.00352223  0.191745  381.268
0.00362444  0.197309  403.692
0.00372867  0.202983  427.217
0.00383493  0.208768  451.885
0.00391597  0.213179  471.164
0.00402584  0.21916  497.943
0.00413779  0.225255  525.991
0.00422314  0.229901  547.888
0.00433879  0.236196  578.273
0.00442693  0.240995  601.981
0.00451628  0.245859  626.5
0.00463731  0.252448  660.493
0.00472952  0.257468  686.993
0.00482297  0.262555  714.38
0.00491767  0.26771  742.678
0.00501362  0.272933  771.911
0.00511083  0.278225  802.103
0.00524242  0.285389  843.896
0.00534261  0.290843  876.426
0.00541011  0.294518  898.691
0.00551245  0.300089  932.977
0.00561609  0.305731  968.353
0.00572104  0.311444  1004.85
0.00582731  0.317229  1042.48
0.0059349  0.323086  1081.3
0.00604383  0.329016  1121.31
0.00611719  0.33301  1148.67
0.00622835  0.339061  1190.76
0.00634087  0.345187  1234.12
0.00641663  0.349311  1263.76
0.00653142  0.35556  1309.34
0.00664758  0.361884  1356.28
0.00672579  0.366141  1388.35
0.00684426  0.37259  1437.64
0.00692401  0.376932  1471.31
0.00704481  0.383508  1523.04
0.00712612  0.387934  1558.37
0.00724926  0.394638  1612.64
0.00733214  0.39915  1649.69
0.00741566  0.403696  1687.45
0.00754212  0.410581  1745.44
0.00762723  0.415214  1785.02
0.00771298  0.419882  1825.34
0.00784281  0.42695  1887.25
0.00793016  0.431705  1929.49
0.00801817  0.436496  1972.51
0.0081514  0.443749  2038.55
0.00824104  0.448629  2083.59
0.00833133  0.453544  2129.45
0.00842228  0.458495  2176.16
0.00851389  0.463482  2223.71
0.00865254  0.47103  2296.66
0.00874581  0.476108  2346.4
0.00883975  0.481222  2397.03
0.00893435  0.486372  2448.56
0.00902963  0.491558  2501.02
0.00912558  0.496782  2554.41
0.00922221  0.502042  2608.74
0.00931951  0.507339  2664.03
0.0094175  0.512673  2720.29
0.00951616  0.518045  2777.54
0.00961551  0.523453  2835.79
0.00971555  0.528899  2895.05
0.00981628  0.534382  2955.34
0.00991769  0.539903  3016.67
0.0100198  0.545462  3079.05
0.0110248  0.600171  3727.07
0.0120363  0.655234  4441.69
0.013046  0.710201  5217.47
0.0140456  0.764622  6047.01
0.0150272  0.818057  6921
0.0160525  0.873874  7896.87
0.0170496  0.928155  8907.57
0.0180108  0.980478  9939.37
0.0190844  1.03892  11158.7
0.0200369  1.09078  12299.5
0.0210195  1.14427  13534.6
0.0220327  1.19942  14869.8
0.0230767  1.25626  16311.3
0.0240612  1.30985  17731.7
0.0250721  1.36488  19251.9
0.0260143  1.41618  20725
0.0270765  1.474  22450.8
0.0280657  1.52785  24120.2
0.0290777  1.58294  25889.7
0.0301125  1.63927  27763.9
0.0310635  1.69105  29544.2
0.0320333  1.74384  31416.5
0.033022  1.79766  33384.5
0.0340298  1.85253  35452
0.0350567  1.90843  37622.6
0.0361029  1.96539  39900.3
0.0370492  2.0169  42018
0.0380109  2.06925  44226.2
0.0391113  2.12916  46822.4
0.040106  2.18331  49232.9
0.0411163  2.23831  51743.2
0.0420133  2.28714  54024.1
0.0430533  2.34375  56730.1
0.0441091  2.40123  59545
0.045046  2.45223  62100
0.0461318  2.51134  65128.1
0.0470951  2.56378  67874.9
0.0480708  2.6169  70714.7
0.0490589  2.67068  73649.9
0.0500594  2.72515  76683
0.0510724  2.7803  79816.3
0.052098  2.83613  83052.3
0.0531363  2.89265  86393.6
0.0540362  2.94164  89343.2
0.0550979  2.99944  92886.6
0.0560181  3.04954  96013.4
0.0571035  3.10862  99768.1
0.058044  3.15982  103080
0.0591532  3.22021  107055
0.0601142  3.27252  110560
0.0610847  3.32535  114157
0.0620647  3.3787  117847
0.0630543  3.43257  121633
0.0640534  3.48696  125516
0.0650621  3.54187  129498
0.0660804  3.59731  133581
0.0671083  3.65327  137768
0.0681459  3.70976  142059
0.069018  3.75723  145716
0.0700734  3.81468  150204
0.0711385  3.87266  154803
0.0720335  3.92139  158720
0.0731165  3.98034  163526
0.0740265  4.02988  167620
0.0751274  4.08982  172640
0.0760524  4.14017  176916
0.0771714  4.20108  182157
0.0781114  4.25226  186620
0.0790583  4.3038  191170
0.080012  4.35573  195808
0.0811656  4.41853  201492
0.0821345  4.47127  206329
0.0831104  4.52439  211258
0.0840931  4.57789  216282
0.0850828  4.63177  221400
0.0860794  4.68603  226615
0.087083  4.74066  231927
0.0880936  4.79567  237339
0.0891111  4.85107  242851
0.0901356  4.90684  248464
0.0911672  4.96299  254181
0.0922057  5.01953  260002
0.0930416  5.06503  264736
0.0940927  5.12226  270748
0.0951509  5.17986  276870
0.0962162  5.23785  283101
0.0970735  5.28452  288166
0.0981514  5.3432  294598
0.0990189  5.39043  299826
0.10011  5.4498  306465
0.110014  5.989  370077
0.12023  6.54514  441965
0.130213  7.08861  518374
0.140129  7.62842  600296
0.150192  8.17619  689563
0.160082  8.71458  783329
0.170037  9.25652  883744
0.180028  9.80042  990608
0.190027  10.3447  1.10366e+06
0.200332  10.9058  1.22656e+06
0.210272  11.4469  1.35126e+06
0.220138  11.984  1.48099e+06
0.230258  12.5348  1.62022e+06
0.240268  13.0798  1.76412e+06
0.250145  13.6175  1.91209e+06
0.260243  14.1672  2.06951e+06
0.270174  14.7078  2.23042e+06
0.280309  15.2596  2.40085e+06
0.290247  15.8006  2.57404e+06
0.300373  16.3518  2.75673e+06
0.310272  16.8907  2.94136e+06
0.320345  17.439  3.13537e+06
0.33016  17.9734  3.3304e+06
0.340135  18.5164  3.53461e+06
0.350269  19.0681  3.7483e+06
0.360111  19.6039  3.96184e+06
0.370098  20.1476  4.18458e+06
0.380231  20.6992  4.41677e+06
0.390038  21.233  4.64748e+06
0.400453  21.8  4.89893e+06
0.410047  22.3223  5.13641e+06
0.420249  22.8777  5.3951e+06
0.430087  23.4132  5.65058e+06
0.440044  23.9553  5.91516e+06
0.450119  24.5038  6.18906e+06
0.460313  25.0587  6.47249e+06
0.470107  25.5919  6.75076e+06
0.480531  26.1593  7.05338e+06
0.490013  26.6755  7.33442e+06
0.500126  27.226  7.64018e+06
0.510344  27.7823  7.95549e+06
0.520122  28.3146  8.26317e+06
0.530546  28.8821  8.59761e+06
0.540518  29.4249  8.92377e+06
0.550023  29.9423  9.24029e+06
0.560178  30.4952  9.58456e+06
0.570427  31.0531  9.9384e+06
0.580193  31.5848  1.02815e+07
0.590042  32.1209  1.06335e+07
0.600561  32.6935  1.10159e+07
0.610581  33.239  1.13864e+07
0.620087  33.7565  1.17437e+07
0.630267  34.3107  1.21323e+07
0.64053  34.8694  1.25306e+07
0.650264  35.3993  1.29142e+07
0.660071  35.9332  1.33066e+07
0.67057  36.5048  1.37332e+07
0.680526  37.0468  1.41439e+07
0.690555  37.5927  1.45637e+07
0.700021  38.108  1.49657e+07
0.710189  38.6615  1.54035e+07
0.720428  39.2189  1.58507e+07
0.730092  39.745  1.62787e+07
0.74047  40.31  1.67447e+07
0.750263  40.8431  1.71904e+07
0.760119  41.3796  1.7645e+07
0.770037  41.9196  1.81083e+07
0.780017  42.4629  1.85806e+07
0.790059  43.0095  1.9062e+07
0.800163  43.5596  1.95526e+07
0.810328  44.1129  2.00524e+07
0.820554  44.6697  2.05616e+07
0.830155  45.1923  2.10455e+07
0.8405  45.7554  2.15731e+07
0.85021  46.2841  2.20744e+07
0.860673  46.8536  2.26209e+07
0.870493  47.3882  2.31399e+07
0.880365  47.9257  2.36677e+07
0.890291  48.466  2.42042e+07
0.900268  49.0092  2.47497e+07
0.910299  49.5552  2.53041e+07
0.920381  50.104  2.58676e+07
0.930515  50.6557  2.64403e+07
0.940701  51.2103  2.70222e+07
0.950207  51.7277  2.7571e+07
0.960493  52.2877  2.8171e+07
0.97009  52.8101  2.87367e+07
0.980475  53.3755  2.93551e+07
0.990165  53.903  2.9938e+07
1.00065  54.4737  3.05753e+07
1.10042  59.9051  3.69749e+07
1.2004  65.3479  4.39976e+07
1.30002  70.7711  5.16017e+07
1.4005  76.2408  5.98848e+07
1.5006  81.6901  6.87495e+07
1.60085  87.148  7.82412e+07
1.70003  92.5468  8.82339e+07
1.80069  98.0264  9.89899e+07
1.90072  103.472  1.10292e+08
2.00088  108.925  1.22221e+08
2.10102  114.376  1.34758e+08
2.20095  119.816  1.4788e+08
2.30053  125.237  1.61561e+08
2.40069  130.69  1.75933e+08
2.50023  136.109  1.90824e+08
2.60015  141.548  2.06379e+08
2.70036  147.003  2.22591e+08
2.80078  152.47  2.39452e+08
2.90017  157.881  2.56746e+08
3.00078  163.358  2.74865e+08
3.10018  168.769  2.93375e+08
3.2007  174.241  3.12703e+08
3.30107  179.705  3.32621e+08
3.40001  185.091  3.52857e+08
3.50116  190.597  3.7416e+08
3.60076  196.019  3.95748e+08
3.70125  201.49  4.18144e+08
3.80007  206.87  4.40767e+08
3.90098  212.363  4.64484e+08
4.00012  217.76  4.88391e+08
4.10001  223.198  5.13085e+08
4.20065  228.676  5.38578e+08
4.30068  234.122  5.64531e+08
4.40006  239.532  5.90922e+08
4.50011  244.979  6.18096e+08
4.60079  250.459  6.46059e+08
4.70074  255.901  6.74432e+08
4.80128  261.374  7.03588e+08
4.90104  266.805  7.33125e+08
5.00134  272.265  7.63438e+08
5.10081  277.68  7.94102e+08
5.20078  283.122  8.25533e+08
5.30126  288.592  8.57736e+08
5.40082  294.012  8.90253e+08
5.50085  299.457  9.23531e+08
5.60133  304.927  9.57576e+08
5.70083  310.344  9.91896e+08
5.80076  315.784  1.02697e+09
5.9011  321.246  1.0628e+09
6.0004  326.652  1.09887e+09
6.10008  332.079  1.13568e+09
6.20014  337.525  1.17324e+09
6.30056  342.992  1.21154e+09
6.40133  348.478  1.25061e+09
6.50099  353.903  1.28985e+09
6.60098  359.347  1.32982e+09
6.70129  364.807  1.37054e+09
6.80043  370.204  1.41139e+09
6.90136  375.699  1.45359e+09
7.00109  381.128  1.49591e+09
7.10111  386.573  1.53895e+09
7.2014  392.033  1.58272e+09
7.30046  397.425  1.62656e+09
7.40128  402.914  1.6718e+09
7.50085  408.334  1.71708e+09
7.60066  413.768  1.76307e+09
7.70071  419.214  1.80979e+09
7.80099  424.673  1.85723e+09
7.90149  430.144  1.90538e+09
8.00068  435.544  1.95352e+09
8.10008  440.955  2.00236e+09
8.20121  446.461  2.05266e+09
8.30101  451.893  2.10292e+09
8.40099  457.337  2.15388e+09
8.50116  462.79  2.20555e+09
8.60152  468.253  2.25792e+09
8.70049  473.641  2.31018e+09
8.80119  479.122  2.36396e+09
8.90049  484.528  2.4176e+09
9.0015  490.027  2.47278e+09
9.10111  495.45  2.52781e+09
9.20087  500.881  2.58352e+09
9.30077  506.319  2.63993e+09
9.40081  511.765  2.69702e+09
9.50098  517.218  2.75479e+09
9.60127  522.678  2.81326e+09
9.70013  528.059  2.87148e+09
9.80145  533.575  2.93601e+09
9.91155  539.569  3.0023e+09
10.006  544.712  3.05976e+09
10.1006  549.861  3.11784e+09
10.2111  555.873  3.18635e+09
10.3058  561.032  3.24573e+09
10.4007  566.196  3.30571e+09
10.5114  572.226  3.37644e+09
10.6065  577.399  3.43773e+09
10.7016  582.577  3.49961e+09
10.8126  588.622  3.57257e+09
10.9079  593.807  3.63575e+09
11.0032  598.997  3.69953e+09
11.1145  605.055  3.7747e+09
11.21  610.252  3.83977e+09
11.3055  615.452  3.90544e+09
11.4011  620.655  3.97171e+09
11.5126  626.728  4.04977e+09
11.6083  631.937  4.11732e+09
11.704  637.149  4.18547e+09
11.8158  643.232  4.26572e+09
11.9116  648.448  4.33514e+09
12.0075  653.667  4.40516e+09
12.1034  658.888  4.47576e+09
12.2153  664.981  4.55887e+09
12.3113  670.206  4.63074e+09
12.4073  675.432  4.7032e+09
12.5033  680.66  4.77624e+09
12.6154  686.76  4.86219e+09
12.7114  691.991  4.93649e+09
12.8076  697.222  5.01137e+09
12.9037  702.455  5.08682e+09
13.0158  708.561  5.17558e+09
13.112  713.795  5.25229e+09
13.2081  719.03  5.32956e+09
13.3043  724.266  5.40741e+09
13.4005  729.502  5.48583e+09
13.5127  735.611  5.57804e+09
13.6089  740.847  5.65769e+09
13.7051  746.084  5.73791e+09
13.8013  751.321  5.81869e+09
13.9135  757.43  5.91365e+09
14.0097  762.666  5.99565e+09
14.1059  767.902  6.0782e+09
14.2021  773.137  6.16132e+09
14.3143  779.245  6.25899e+09
14.4104  784.479  6.34331e+09
14.5065  789.713  6.42818e+09
14.6027  794.945  6.5136e+09
14.7148  801.049  6.61395e+09
14.8109  806.28  6.70056e+09
14.9069  811.509  6.78772e+09
15.003  816.738  6.87542e+09
15.115  822.836  6.97841e+09
15.211  828.062  7.06728e+09
15.307  833.286  7.15669e+09
15.4029  838.509  7.24663e+09
15.5148  844.6  7.35224e+09
15.6107  849.819  7.44334e+09
15.7065  855.037  7.53497e+09
15.8023  860.252  7.62712e+09
15.914  866.335  7.7353e+09
16.0098  871.546  7.82859e+09
16.1055  876.756  7.92241e+09
16.2011  881.963  8.01675e+09
16.3127  888.035  8.12746e+09
16.4082  893.238  8.22291e+09
16.5038  898.438  8.31888e+09
16.6151  904.501  8.43149e+09
16.7106  909.696  8.52857e+09
16.8059  914.888  8.62615e+09
16.9013  920.078  8.72424e+09
17.0124  926.129  8.83932e+09
17.1077  931.313  8.9385e+09
17.2028  936.494  9.03817e+09
17.3138  942.535  9.15509e+09
17.4088  947.71  9.25584e+09
17.5038  952.881  9.35709e+09
17.6146  958.911  9.47582e+09
17.7095  964.076  9.57813e+09
17.8043  969.238  9.68092e+09
17.9149  975.256  9.80145e+09
18.0096  980.411  9.90529e+09
18.1042  985.563  1.00096e+10
18.2145  991.568  1.01319e+10
18.309  996.713  1.02373e+10
18.4034  1001.85  1.03431e+10
18.5135  1007.85  1.04671e+10
18.6078  1012.98  1.0574e+10
18.702  1018.11  1.06813e+10
18.8119  1024.09  1.0807e+10
18.9059  1029.21  1.09153e+10
19.0156  1035.18  1.10423e+10
19.1095  1040.29  1.11516e+10
19.2034  1045.4  1.12613e+10
19.3128  1051.36  1.13899e+10
19.4065  1056.46  1.15007e+10
19.5001  1061.55  1.16119e+10
19.6092  1067.49  1.17421e+10
19.7027  1072.58  1.18543e+10
19.8116  1078.51  1.19857e+10
19.9049  1083.59  1.20987e+10
20.0137  1089.51  1.22312e+10
20.1068  1094.58  1.23453e+10
20.2153  1100.49  1.24789e+10
20.3083  1105.55  1.25938e+10
20.4011  1110.6  1.27092e+10
20.5094  1116.5  1.28444e+10
20.6021  1121.54  1.29607e+10
20.7101  1127.43  1.30969e+10
20.8026  1132.46  1.32141e+10
20.9105  1138.33  1.33514e+10
21.0028  1143.36  1.34695e+10
21.1104  1149.22  1.36079e+10
21.2025  1154.23  1.37269e+10
21.3099  1160.08  1.38662e+10
21.4019  1165.08  1.39861e+10
21.5091  1170.92  1.41265e+10
21.6008  1175.91  1.42472e+10
21.7078  1181.74  1.43886e+10
21.8146  1187.55  1.45305e+10
21.9061  1192.53  1.46525e+10
22.0127  1198.34  1.47954e+10
22.104  1203.3  1.49183e+10
22.2103  1209.1  1.50622e+10
22.3014  1214.05  1.51859e+10
22.4076  1219.83  1.53308e+10
22.5136  1225.6  1.54761e+10
22.6043  1230.54  1.56011e+10
22.7101  1236.3  1.57474e+10
22.8007  1241.23  1.58732e+10
22.9062  1246.98  1.60204e+10
23.0116  1252.72  1.61681e+10
23.1019  1257.63  1.62951e+10
23.207  1263.35  1.64438e+10
23.3121  1269.07  1.65929e+10
23.402  1273.97  1.67211e+10
23.5068  1279.67  1.68711e+10
23.6115  1285.37  1.70216e+10
23.7011  1290.25  1.7151e+10
23.8055  1295.93  1.73024e+10
23.9097  1301.61  1.74542e+10
24.0139  1307.28  1.76066e+10
24.103  1312.13  1.77375e+10
24.2069  1317.79  1.78907e+10
24.3107  1323.43  1.80443e+10
24.4143  1329.08  1.81984e+10
24.503  1333.9  1.83308e+10
24.6064  1339.53  1.84857e+10
24.7096  1345.15  1.86411e+10
24.8127  1350.76  1.87969e+10
24.9009  1355.57  1.89308e+10
25.0038  1361.16  1.90874e+10
25.1064  1366.75  1.92444e+10
25.209  1372.34  1.94019e+10
25.3114  1377.91  1.95598e+10
25.4137  1383.48  1.97181e+10
25.5012  1388.24  1.98541e+10
25.6032  1393.8  2.00132e+10
25.7051  1399.34  2.01727e+10
25.8068  1404.88  2.03326e+10
25.9084  1410.41  2.0493e+10
26.0098  1415.93  2.06537e+10
26.1111  1421.45  2.08148e+10
26.2123  1426.95  2.09763e+10
26.3133  1432.45  2.11382e+10
26.4141  1437.94  2.13005e+10
26.5005  1442.64  2.144e+10
26.6011  1448.12  2.1603e+10
26.7015  1453.59  2.17664e+10
26.8018  1459.05  2.19302e+10
26.902  1464.5  2.20943e+10
27.002  1469.95  2.22589e+10
27.1019  1475.38  2.24238e+10
27.2016  1480.81  2.2589e+10
27.3012  1486.23  2.27546e+10
27.4006  1491.65  2.29206e+10
27.5141  1497.82  2.31108e+10
27.6132  1503.22  2.32775e+10
27.7122  1508.61  2.34446e+10
27.811  1513.99  2.36121e+10
27.9097  1519.36  2.37799e+10
28.0082  1524.72  2.3948e+10
28.1066  1530.08  2.41165e+10
28.2048  1535.43  2.42853e+10
28.3029  1540.77  2.44545e+10
28.4009  1546.1  2.4624e+10
28.5126  1552.18  2.48181e+10
28.6102  1557.5  2.49882e+10
28.7077  1562.8  2.51587e+10
28.8051  1568.1  2.53296e+10
28.9022  1573.39  2.55007e+10
29.0131  1579.43  2.56967e+10
29.11  1584.7  2.58685e+10
29.2067  1589.97  2.60406e+10
29.3033  1595.22  2.6213e+10
29.4134  1601.22  2.64104e+10
29.5097  1606.46  2.65835e+10
29.6058  1611.69  2.67569e+10
29.7017  1616.91  2.69305e+10
29.8112  1622.87  2.71293e+10
29.9068  1628.08  2.73036e+10
30.0023  1633.28  2.74782e+10
30.1112  1639.21  2.7678e+10
30.2064  1644.39  2.78531e+10
30.3014  1649.56  2.80286e+10
30.4098  1655.46  2.82294e+10
30.5045  1660.62  2.84054e+10
30.6125  1666.5  2.86069e+10
30.7069  1671.63  2.87835e+10
30.8011  1676.76  2.89604e+10
30.9086  1682.62  2.91628e+10
31.0025  1687.73  2.93402e+10
31.1097  1693.56  2.95433e+10
31.2033  1698.65  2.97212e+10
31.31  1704.47  2.99249e+10
31.4033  1709.54  3.01034e+10
31.5097  1715.34  3.03076e+10
31.6026  1720.4  3.04866e+10
31.7087  1726.17  3.06915e+10
31.8013  1731.21  3.0871e+10
31.907  1736.96  3.10764e+10
32.0124  1742.71  3.12822e+10
32.1046  1747.72  3.14624e+10
32.2097  1753.44  3.16687e+10
32.3015  1758.44  3.18495e+10
32.4062  1764.14  3.20563e+10
32.5108  1769.83  3.22634e+10
32.6021  1774.81  3.24449e+10
32.7063  1780.48  3.26525e+10
32.8103  1786.14  3.28604e+10
32.9011  1791.08  3.30426e+10
33.0048  1796.73  3.3251e+10
33.1082  1802.36  3.34597e+10
33.2114  1807.98  3.36686e+10
33.3016  1812.89  3.38516e+10
33.4045  1818.49  3.40611e+10
33.5072  1824.08  3.42707e+10
33.6097  1829.66  3.44806e+10
33.712  1835.23  3.46908e+10
33.8014  1840.09  3.48749e+10
33.9033  1845.64  3.50855e+10
34.005  1851.18  3.52963e+10
34.1066  1856.71  3.55074e+10
34.208  1862.23  3.57187e+10
34.3091  1867.73  3.59303e+10
34.4101  1873.23  3.6142e+10
34.5109  1878.72  3.6354e+10
34.6115  1884.19  3.65662e+10
34.7119  1889.66  3.67786e+10
34.8121  1895.12  3.69912e+10
34.9121  1900.56  3.7204e+10
35.012  1906.7  3.7417e+10
35.1116  1917.76  3.76306e+10
35.2111  1928.85  3.78451e+10
35.3103  1939.95  3.80604e+10
35.4094  1951.07  3.82765e+10
35.5083  1962.22  3.84935e+10
35.607  1973.38  3.87112e+10
35.7055  1984.57  3.89298e+10
35.8038  1995.78  3.91492e+10
35.9019  2007.01  3.93694e+10
36.0121  2019.67  3.96181e+10
36.1098  2030.94  3.984e+10
36.2074  2042.24  4.00628e+10
36.3047  2053.55  4.02863e+10
36.4019  2064.89  4.05107e+10
36.511  2077.67  4.0764e+10
36.6077  2089.05  4.099e+10
36.7043  2100.45  4.12169e+10
36.8007  2111.87  4.14445e+10
36.9089  2124.74  4.17015e+10
37.0049  2136.2  4.19309e+10
37.1007  2147.69  4.2161e+10
37.2083  2160.63  4.24208e+10
37.3037  2172.16  4.26525e+10
37.4108  2185.15  4.29142e+10
37.5059  2196.71  4.31476e+10
37.6007  2208.3  4.33819e+10
37.7072  2221.36  4.36463e+10
37.8016  2232.99  4.38821e+10
37.9077  2246.09  4.41484e+10
38.0017  2257.76  4.43859e+10
38.1073  2270.92  4.4654e+10
38.201  2282.63  4.48931e+10
38.3062  2295.83  4.5163e+10
38.4111  2309.05  4.54339e+10
38.5042  2320.82  4.56755e+10
38.6087  2334.09  4.59482e+10
38.7014  2345.9  4.61914e+10
38.8054  2359.21  4.64659e+10
38.9093  2372.55  4.67413e+10
39.0014  2384.42  4.6987e+10
39.1048  2397.8  4.72642e+10
39.208  2411.21  4.75424e+10
39.3109  2424.63  4.78215e+10
39.4022  2436.59  4.80704e+10
39.5048  2450.06  4.83512e+10
39.6071  2463.55  4.8633e+10
39.7091  2477.07  4.89157e+10
39.811  2490.61  4.91994e+10
39.9013  2502.66  4.94523e+10
40.0028  2516.24  4.97376e+10
40.104  2529.85  5.00239e+10
40.205  2543.47  5.03111e+10
40.3057  2557.12  5.05992e+10
40.4062  2570.79  5.08882e+10
40.5066  2584.49  5.11782e+10
40.6067  2598.2  5.1469e+10
40.7065  2611.94  5.17607e+10
40.8062  2625.7  5.20533e+10
40.9056  2639.48  5.23468e+10
41.0048  2653.28  5.26411e+10
41.1038  2667.11  5.29364e+10
41.2026  2680.95  5.32325e+10
41.3012  2694.82  5.35295e+10
41.4104  2710.25  5.38606e+10
41.5085  2724.17  5.41594e+10
41.6064  2738.1  5.44592e+10
41.7041  2752.06  5.47597e+10
41.8015  2766.03  5.50612e+10
41.9095  2781.58  5.53971e+10
42.0065  2795.6  5.57004e+10
42.1033  2809.64  5.60045e+10
42.2106  2825.27  5.63434e+10
42.3069  2839.35  5.66493e+10
42.403  2853.46  5.6956e+10
42.5096  2869.15  5.72978e+10
42.6053  2883.3  5.76064e+10
42.7007  2897.47  5.79157e+10
42.8065  2913.23  5.82604e+10
42.9015  2927.44  5.85715e+10
43.0069  2943.25  5.89181e+10
43.1014  2957.5  5.92309e+10
43.2063  2973.36  5.95795e+10
43.3004  2987.66  5.9894e+10
43.4047  3003.56  6.02445e+10
43.5088  3019.49  6.05959e+10
43.6023  3033.84  6.09131e+10
43.7059  3049.82  6.12664e+10
43.8092  3065.82  6.16207e+10
43.902  3080.23  6.19404e+10
44.0049  3096.28  6.22966e+10
44.1075  3112.34  6.26537e+10
44.2099  3128.43  6.30118e+10
44.3018  3142.93  6.3335e+10
44.4037  3159.06  6.36949e+10
44.5053  3175.22  6.40558e+10
44.6067  3191.4  6.44176e+10
44.7079  3207.6  6.47804e+10
44.8087  3223.83  6.51442e+10
44.9094  3240.07  6.55089e+10
45.0098  3256.34  6.58745e+10
45.1099  3272.64  6.6241e+10
45.2098  3288.95  6.66085e+10
45.3095  3305.29  6.69769e+10
45.4089  3321.65  6.73462e+10
45.5081  3338.03  6.77164e+10
45.607  3354.43  6.80876e+10
45.7057  3370.86  6.84596e+10
45.8042  3387.3  6.88326e+10
45.9024  3403.77  6.92064e+10
46.0003  3420.26  6.95812e+10
46.1078  3438.42  6.99944e+10
46.2053  3454.96  7.0371e+10
46.3025  3471.51  7.07485e+10
46.4092  3489.75  7.11648e+10
46.5059  3506.35  7.15441e+10
46.6024  3522.97  7.19243e+10
46.7082  3541.28  7.23435e+10
46.8042  3557.94  7.27256e+10
46.9096  3576.3  7.31468e+10
47.0051  3593  7.35306e+10
47.1003  3609.73  7.39152e+10
47.2049  3628.16  7.43393e+10
47.3091  3646.6  7.47645e+10
47.4036  3663.4  7.51518e+10
47.5074  3681.89  7.55788e+10
47.6014  3698.73  7.59679e+10
47.7046  3717.27  7.63969e+10
47.8075  3735.83  7.68268e+10
47.9008  3752.73  7.72185e+10
48.0032  3771.34  7.76504e+10
48.1053  3789.98  7.80832e+10
48.2071  3808.64  7.85169e+10
48.3087  3827.32  7.89517e+10
48.4008  3844.32  7.93477e+10
48.5018  3863.05  7.97843e+10
48.6026  3881.79  8.02218e+10
48.7031  3900.57  8.06602e+10
48.8034  3919.36  8.10996e+10
48.9033  3938.18  8.154e+10
49.003  3957.02  8.19812e+10
49.1025  3975.88  8.24234e+10
49.2017  3994.76  8.28665e+10
49.3006  4013.67  8.33105e+10
49.4082  4034.32  8.3796e+10
49.5065  4053.27  8.42419e+10
49.6046  4072.25  8.46887e+10
49.7025  4091.24  8.51364e+10
49.8  4110.26  8.5585e+10
49.9062  4131.03  8.60754e+10
50.0032  4150.1  8.65258e+10
50.1  4169.18  8.69771e+10
50.2053  4190.02  8.74705e+10
50.3015  4209.15  8.79236e+10
50.4062  4230.04  8.84189e+10
50.502  4249.22  8.88738e+10
50.6061  4270.16  8.93711e+10
50.7013  4289.37  8.98277e+10
50.8048  4310.36  9.03269e+10
50.9081  4331.37  9.0827e+10
51.0024  4350.65  9.12864e+10
51.1051  4371.71  9.17884e+10
51.2075  4392.79  9.22914e+10
51.3011  4412.14  9.27533e+10
51.4029  4433.26  9.32581e+10
51.5044  4454.42  9.37639e+10
51.6057  4475.59  9.42707e+10
51.7066  4496.79  9.47784e+10
51.8073  4518.01  9.5287e+10
51.9076  4539.25  9.57965e+10
52.0077  4560.52  9.6307e+10
52.1075  4581.81  9.68184e+10
52.207  4603.13  9.73307e+10
52.3062  4624.46  9.78439e+10
52.4052  4645.82  9.8358e+10
52.5038  4667.2  9.8873e+10
52.6022  4688.6  9.93889e+10
52.7003  4710.03  9.99056e+10
52.8062  4733.27  1.00466e+11
52.9037  4754.74  1.00985e+11
53.0009  4776.23  1.01504e+11
53.106  4799.54  1.02068e+11
53.2026  4821.08  1.02589e+11
53.307  4844.44  1.03155e+11
53.4031  4866.02  1.03678e+11
53.5069  4889.43  1.04245e+11
53.6024  4911.05  1.0477e+11
53.7055  4934.51  1.05339e+11
53.8005  4956.18  1.05866e+11
53.9031  4979.68  1.06437e+11
54.0053  5003.21  1.07009e+11
54.1072  5026.75  1.07582e+11
54.201  5048.51  1.08112e+11
54.3024  5072.11  1.08687e+11
54.4034  5095.73  1.09263e+11
54.5041  5119.37  1.09839e+11
54.6045  5143.04  1.10417e+11
54.7046  5166.73  1.10995e+11
54.8044  5190.44  1.11575e+11
54.9039  5214.18  1.12155e+11
55.003  5237.93  1.12736e+11
55.1019  5261.72  1.13318e+11
55.2005  5285.52  1.13901e+11
55.3063  5311.18  1.14529e+11
55.4043  5335.03  1.15114e+11
55.5019  5358.91  1.15699e+11
55.6068  5384.64  1.1633e+11
55.7038  5408.56  1.16918e+11
55.8006  5432.5  1.17505e+11
55.9044  5458.31  1.18139e+11
56.0006  5482.3  1.18729e+11
56.1038  5508.15  1.19365e+11
56.2066  5534.04  1.20002e+11
56.3019  5558.09  1.20594e+11
56.4041  5584.02  1.21232e+11
56.506  5609.97  1.21872e+11
56.6003  5634.09  1.22466e+11
56.7016  5660.09  1.23107e+11
56.8025  5686.12  1.23749e+11
56.9031  5712.16  1.24392e+11
57.0034  5738.23  1.25035e+11
57.1034  5764.33  1.2568e+11
57.203  5790.45  1.26325e+11
57.3023  5816.59  1.26971e+11
57.4013  5842.75  1.27618e+11
57.507  5870.81  1.28312e+11
57.6053  5897.02  1.28961e+11
57.7034  5923.26  1.2961e+11
57.8011  5949.52  1.3026e+11
57.9054  5977.68  1.30958e+11
58.0024  6003.98  1.3161e+11
58.1061  6032.19  1.32309e+11
58.2025  6058.54  1.32962e+11
58.3054  6086.79  1.33663e+11
58.4012  6113.19  1.34318e+11
58.5035  6141.49  1.35021e+11
58.6054  6169.82  1.35724e+11
58.7002  6196.28  1.36381e+11
58.8015  6224.66  1.37086e+11
58.9024  6253.06  1.37792e+11
59.0029  6281.48  1.38498e+11
59.1031  6309.93  1.39206e+11
59.203  6338.41  1.39914e+11
59.3025  6366.9  1.40622e+11
59.4017  6395.42  1.41332e+11
59.5006  6423.96  1.42042e+11
59.6057  6454.43  1.42801e+11
59.7038  6483.02  1.43513e+11
59.8017  6511.64  1.44225e+11
59.9057  6542.18  1.44986e+11
60.0028  6570.84  1.457e+11
60.1061  6601.44  1.46463e+11
60.2026  6630.15  1.47178e+11
60.3051  6660.79  1.47942e+11
60.4009  6689.54  1.48659e+11
60.5028  6720.23  1.49425e+11
60.6042  6750.95  1.50191e+11
60.7053  6781.69  1.50958e+11
60.8061  6812.46  1.51726e+11
60.9002  6841.32  1.52446e+11
61.0003  6872.14  1.53215e+11
61.1062  6904.9  1.54033e+11
61.2055  6935.76  1.54803e+11
61.3045  6966.65  1.55575e+11
61.4031  6997.56  1.56346e+11
61.5013  7028.49  1.57119e+11
61.6053  7061.38  1.5794e+11
61.7029  7092.36  1.58714e+11
61.8001  7123.36  1.59489e+11
61.903  7156.33  1.60312e+11
62.0055  7189.32  1.61136e+11
62.1016  7220.39  1.61913e+11
62.2034  7253.43  1.62738e+11
62.3048  7286.49  1.63565e+11
62.4058  7319.58  1.64391e+11
62.5005  7350.74  1.6517e+11
62.6007  7383.88  1.65998e+11
62.7006  7417.04  1.66827e+11
62.8002  7450.22  1.67656e+11
62.9051  7485.38  1.68535e+11
63.0039  7518.61  1.69366e+11
63.1023  7551.87  1.70197e+11
63.2003  7585.15  1.71029e+11
63.3037  7620.41  1.7191e+11
63.401  7653.73  1.72743e+11
63.5036  7689.05  1.73625e+11
63.6001  7722.42  1.74459e+11
63.702  7757.78  1.75343e+11
63.8034  7793.16  1.76227e+11
63.9044  7828.57  1.77112e+11
64.0051  7864.01  1.77997e+11
64.1053  7899.47  1.78883e+11
64.2052  7934.95  1.79769e+11
64.3047  7970.46  1.80656e+11
64.4038  8005.99  1.81543e+11
64.5025  8041.54  1.82431e+11
64.6008  8077.12  1.83319e+11
64.7042  8114.7  1.84258e+11
64.8017  8150.33  1.85147e+11
64.9043  8187.95  1.86086e+11
65.001  8223.63  1.86976e+11
65.1028  8261.31  1.87916e+11
65.2041  8299.01  1.88857e+11
65.305  8336.74  1.89798e+11
65.4003  8372.5  1.9069e+11
65.5004  8410.28  1.91632e+11
65.6001  8448.08  1.92574e+11
65.7047  8487.9  1.93566e+11
65.8035  8525.75  1.94509e+11
65.902  8563.62  1.95453e+11
66.0001  8601.52  1.96397e+11
66.103  8641.43  1.97391e+11
66.2003  8679.38  1.98335e+11
66.3023  8719.34  1.9933e+11
66.4038  8759.33  2.00325e+11
66.505  8799.35  2.0132e+11
66.6007  8837.39  2.02266e+11
66.701  8877.45  2.03262e+11
66.8009  8917.54  2.04258e+11
66.9003  8957.65  2.05255e+11
67.0043  8999.8  2.06302e+11
67.103  9039.96  2.07299e+11
67.2012  9080.14  2.08296e+11
67.3039  9122.36  2.09344e+11
67.4012  9162.59  2.10342e+11
67.503  9204.86  2.1139e+11
67.6044  9247.15  2.12438e+11
67.7005  9287.46  2.13437e+11
67.801  9329.8  2.14486e+11
67.9011  9372.17  2.15535e+11
68.0007  9414.56  2.16584e+11
68.1046  9458.99  2.17683e+11
68.2034  9501.43  2.18733e+11
68.3017  9543.89  2.19782e+11
68.4043  9588.4  2.20882e+11
68.5017  9630.91  2.21932e+11
68.6034  9675.47  2.23032e+11
68.7046  9720.06  2.24132e+11
68.8007  9762.64  2.25182e+11
68.901  9807.27  2.26282e+11
69.0009  9851.93  2.27382e+11
69.1003  9896.61  2.28483e+11
69.2037  9943.34  2.29633e+11
69.3022  9988.07  2.30734e+11
69.4003  10032.8  2.31834e+11
69.5023  10079.6  2.32984e+11
69.6039  10126.5  2.34135e+11
69.7006  10171.3  2.35235e+11
69.8013  10218.2  2.36385e+11
69.9015  10265.1  2.37536e+11
70.0012  10312  2.38686e+11
70.1005  10359  2.39836e+11
70.2036  10408  2.41036e+11
70.3019  10455  2.42186e+11
70.404  10504.1  2.43385e+11
70.5014  10551.1  2.44535e+11
70.6026  10600.3  2.45734e+11
70.7033  10649.4  2.46933e+11
70.8035  10698.6  2.48132e+11
70.9032  10747.8  2.49331e+11
71.0024  10797  2.5053e+11
71.1012  10846.2  2.51728e+11
71.2036  10897.6  2.52976e+11
71.3014  10946.8  2.54173e+11
71.4028  10998.2  2.55421e+11
71.5037  11049.6  2.56668e+11
71.6001  11099  2.57865e+11
71.7001  11150.4  2.59111e+11
71.8035  11203.9  2.60407e+11
71.9024  11255.4  2.61652e+11
72.0009  11306.9  2.62897e+11
72.1028  11360.5  2.64192e+11
72.2003  11412.1  2.65436e+11
72.3011  11465.7  2.66729e+11
72.4015  11519.4  2.68022e+11
72.5014  11573.1  2.69315e+11
72.6007  11626.8  2.70607e+11
72.7034  11682.6  2.71948e+11
72.8017  11736.4  2.73239e+11
72.9033  11792.2  2.74579e+11
73.0007  11846  2.75868e+11
73.1012  11901.9  2.77207e+11
73.2013  11957.9  2.78545e+11
73.3008  12013.8  2.79882e+11
73.4035  12071.9  2.81268e+11
73.502  12127.9  2.82604e+11
73.6036  12185.9  2.83989e+11
73.701  12242  2.85323e+11
73.8016  12300.1  2.86706e+11
73.9016  12358.3  2.88088e+11
74.001  12416.5  2.89469e+11
74.1035  12476.8  2.90899e+11
74.2019  12535  2.92278e+11
74.3033  12595.3  2.93706e+11
74.4006  12653.6  2.95084e+11
74.5009  12714  2.9651e+11
74.6006  12774.4  2.97935e+11
74.7032  12836.9  2.99407e+11
74.8019  12897.4  3.0083e+11
74.9033  12959.9  3.02301e+11
75.0009  13020.4  3.03721e+11
75.1013  13083.1  3.0519e+11
75.2011  13145.7  3.06657e+11
75.3003  13208.3  3.08123e+11
75.4023  13273.1  3.09637e+11
75.5004  13335.8  3.111e+11
75.6012  13400.6  3.12611e+11
75.7015  13465.4  3.14121e+11
75.8012  13530.3  3.15629e+11
75.9003  13595.2  3.17136e+11
76.002  13662.2  3.1869e+11
76.1031  13729.2  3.20243e+11
76.2005  13794.1  3.21745e+11
76.3005  13861.2  3.23295e+11
76.403  13930.4  3.24891e+11
76.5018  13997.5  3.26437e+11
76.6031  14066.7  3.2803e+11
76.7007  14133.9  3.29573e+11
76.8008  14203.1  3.31163e+11
76.9003  14272.4  3.32751e+11
77.0021  14343.8  3.34385e+11
77.1004  14413.2  3.35969e+11
77.2011  14484.6  3.376e+11
77.3011  14556.1  3.39228e+11
77.4006  14627.6  3.40855e+11
77.5023  14701.2  3.42527e+11
77.6005  14772.8  3.4415e+11
77.701  14846.5  3.45818e+11
77.8009  14920.1  3.47484e+11
77.9001  14993.9  3.49148e+11
78.0016  15069.7  3.50857e+11
78.1024  15145.6  3.52565e+11
78.2025  15221.4  3.54269e+11
78.3021  15297.3  3.55972e+11
78.401  15373.3  3.57672e+11
78.5019  15451.3  3.59416e+11
78.6023  15529.4  3.61159e+11
78.702  15607.5  3.62899e+11
78.801  15685.6  3.64636e+11
78.9021  15765.9  3.66417e+11
79.0025  15846.1  3.68196e+11
79.1022  15926.4  3.69972e+11
79.2013  16006.7  3.71746e+11
79.3023  16089.2  3.73563e+11
79.4001  16169.5  3.75331e+11
79.5023  16254.1  3.77188e+11
79.6013  16336.6  3.78997e+11
79.7022  16421.2  3.80848e+11
79.8023  16505.9  3.82697e+11
79.9018  16590.5  3.84542e+11
80.0006  16675.2  3.86384e+11
80.1012  16762.1  3.88269e+11
80.2011  16848.9  3.90151e+11
80.3002  16935.8  3.92029e+11
80.4011  17024.8  3.9395e+11
80.5013  17113.8  3.95866e+11
80.6008  17202.8  3.9778e+11
80.7019  17294  3.99735e+11
80.8023  17385.2  4.01686e+11
80.902  17476.4  4.03634e+11
81.0009  17567.6  4.05578e+11
81.1015  17661  4.07563e+11
81.2013  17754.4  4.09543e+11
81.3003  17847.8  4.1152e+11
81.4009  17943.3  4.13538e+11
81.5008  18038.9  4.15551e+11
81.602  18136.6  4.17605e+11
81.7004  18232.2  4.1961e+11
81.8002  18329.9  4.21655e+11
81.9014  18429.8  4.2374e+11
82.0018  18529.7  4.2582e+11
82.1014  18629.6  4.27895e+11
82.2003  18729.5  4.29965e+11
82.3005  18831.6  4.32075e+11
82.402  18935.8  4.34224e+11
82.5007  19037.8  4.36323e+11
82.6006  19142.1  4.38462e+11
82.7017  19248.4  4.40638e+11
82.8001  19352.7  4.42766e+11
82.9016  19461.2  4.44975e+11
83.0004  19567.6  4.47135e+11
83.1003  19676.2  4.49333e+11
83.2014  19786.9  4.51568e+11
83.3016  19897.6  4.53798e+11
83.401  20008.3  4.56021e+11
83.5015  20121.2  4.58281e+11
83.6011  20234  4.60535e+11
83.7018  20349  4.62825e+11
83.8016  20464.1  4.65108e+11
83.9006  20579.1  4.67386e+11
84.0006  20696.3  4.69698e+11
84.1015  20815.6  4.72046e+11
84.2016  20934.9  4.74387e+11
84.3007  21054.3  4.76722e+11
84.4008  21175.7  4.7909e+11
84.5  21297.2  4.81452e+11
84.6001  21420.8  4.83848e+11
84.701  21546.6  4.86277e+11
84.8009  21672.4  4.88699e+11
84.9017  21800.3  4.91153e+11
85.0015  21928.2  4.936e+11
85.1004  22056.1  4.96039e+11
85.2001  22186.2  4.98511e+11
85.3005  22318.4  5.01014e+11
85.4015  22452.7  5.0355e+11
85.5  22584.9  5.06036e+11
85.6008  22721.4  5.08594e+11
85.7005  22857.9  5.11143e+11
85.8009  22996.5  5.13722e+11
85.9003  23135.1  5.16293e+11
86.0003  23275.9  5.18893e+11
86.1008  23418.7  5.21523e+11
86.2003  23561.6  5.24143e+11
86.3003  23706.7  5.26792e+11
86.4007  23853.8  5.2947e+11
86.5002  24001  5.32138e+11
86.6001  24150.3  5.34833e+11
86.7003  24301.7  5.37557e+11
86.801  24455.2  5.40307e+11
86.9006  24608.8  5.43046e+11
87.0005  24764.4  5.45812e+11
87.1008  24922.2  5.48604e+11
87.2  25080  5.51385e+11
87.3008  25242.1  5.54228e+11
87.4006  25404.1  5.57059e+11
87.5005  25568.3  5.59915e+11
87.6007  25734.6  5.62795e+11
87.701  25903  5.65699e+11
87.8002  26071.4  5.68589e+11
87.9008  26244.1  5.71539e+11
88.0003  26416.8  5.74476e+11
88.1011  26593.7  5.7747e+11
88.2008  26770.6  5.8045e+11
88.3005  26949.6  5.83452e+11
88.4002  27130.7  5.86474e+11
88.501  27316.1  5.89553e+11
88.6007  27501.4  5.92615e+11
88.7003  27688.9  5.95697e+11
88.801  27880.6  5.98833e+11
88.9005  28072.3  6.01952e+11
89.0009  28268.2  6.05123e+11
89.1001  28464.1  6.08278e+11
89.2002  28664.2  6.11483e+11
89.3002  28866.5  6.14705e+11
89.4009  29073  6.17976e+11
89.5003  29279.4  6.21229e+11
89.6005  29490.1  6.24529e+11
89.7004  29702.8  6.27844e+11
89.8  29917.7  6.31171e+11
89.9002  30136.8  6.34544e+11
90.0001  30358  6.3793e+11
90.1005  30583.4  6.41359e+11
90.2004  30810.9  6.44798e+11
90.3009  31042.6  6.4828e+11
90.4008  31276.4  6.51771e+11
90.5003  31512.2  6.55271e+11
90.6001  31752.3  6.5881e+11
90.7002  31996.6  6.62388e+11
90.8006  32245  6.66003e+11
90.9004  32495.6  6.69623e+11
91.0004  32750.3  6.73279e+11
91.1005  33009.3  6.7697e+11
91.2007  33272.4  6.80694e+11
91.3002  33537.6  6.8442e+11
91.4006  33809  6.88207e+11
91.5001  34082.6  6.91995e+11
91.6004  34362.4  6.95842e+11
91.7005  34646.4  6.99716e+11
91.8006  34934.6  7.03616e+11
91.9004  35226.9  7.07542e+11
92  35523.4  7.11492e+11
92.1001  35826.2  7.15494e+11
92.2005  36135.2  7.19544e+11
92.3006  36448.4  7.23615e+11
92.4002  36765.7  7.27705e+11
92.5001  37089.3  7.31839e+11
92.6002  37419.1  7.36017e+11
92.7003  37755.1  7.40235e+11
92.8004  38097.4  7.44493e+11
92.9006  38445.9  7.48788e+11
93.0006  38800.7  7.53119e+11
93.1005  39161.6  7.57484e+11
93.2002  39528.8  7.61881e+11
93.3002  39904.2  7.66333e+11
93.4004  40288  7.70838e+11
93.5002  40678  7.75368e+11
93.6001  41076.2  7.79946e+11
93.7001  41482.7  7.84569e+11
93.8004  41899.6  7.89259e+11
93.9001  42322.7  7.93966e+11
94.0001  42756.1  7.98733e+11
94.1002  43199.8  8.03558e+11
94.2005  43653.9  8.08437e+11
94.3002  44116.2  8.13345e+11
94.4003  44590.9  8.18322e+11
94.5003  45075.9  8.23344e+11
94.6003  45573.2  8.28428e+11
94.7  46080.9  8.3355e+11
94.8001  46602.9  8.38746e+11
94.9003  47139.4  8.44014e+11
95.0003  47688.3  8.49326e+11
95.1002  48251.5  8.54701e+11
95.2  48829.1  8.60131e+11
95.3003  49425.2  8.65652e+11
95.4002  50035.6  8.71218e+11
95.5002  50664.6  8.76863e+11
95.6002  51312  8.82579e+11
95.7  51977.8  8.8836e+11
95.8002  52666.2  8.94236e+11
95.9002  53375.1  9.0018e+11
96.0002  54106.5  9.06202e+11
96.1002  54862.5  9.12312e+11
96.2002  55643  9.18499e+11
96.3002  56452.2  9.24788e+11
96.4001  57287.9  9.31151e+11
96.5012  58165.6  9.37764e+11
96.6003  59058.4  9.44274e+11
96.7001  59992.1  9.50932e+11
96.8003  60966.7  9.57721e+11
96.9005  61982  9.64626e+11
97.0005  63038.1  9.7163e+11
97.1018  64155.5  9.7885e+11
97.2004  65292.8  9.86003e+11
97.3014  66511.9  9.93459e+11
97.4008  67771.4  1.00094e+12
97.5001  69091.9  1.00855e+12
97.6002  70493.8  1.01638e+12
97.7005  71977  1.02439e+12
97.8006  73541.4  1.03255e+12
97.9011  75207.3  1.04093e+12
98.0002  76954  1.04938e+12
98.1007  78842.9  1.05815e+12
98.2007  80853.3  1.0671e+12
98.3004  83005.4  1.07625e+12
98.4007  85339.7  1.08571e+12
98.5005  87856  1.09539e+12
98.6002  90594.7  1.10536e+12
98.7006  93616.5  1.11573e+12
98.8002  96920.7  1.12635e+12
98.9001  100609  1.13741e+12
99.0002  104761  1.14893e+12
99.0103  105208  1.15011e+12
99.0203  105656  1.15129e+12
99.0301  106103  1.15246e+12
99.0402  106571  1.15366e+12
99.0502  107039  1.15486e+12
99.0601  107506  1.15605e+12
99.0703  107994  1.15728e+12
99.0803  108482  1.15849e+12
99.0902  108970  1.1597e+12
99.1003  109478  1.16094e+12
99.1103  109986  1.16217e+12
99.1202  110494  1.16339e+12
99.1303  111022  1.16464e+12
99.1403  111550  1.16589e+12
99.1501  112078  1.16712e+12
99.1601  112626  1.16838e+12
99.17  113174  1.16963e+12
99.1801  113743  1.17092e+12
99.1901  114311  1.17219e+12
99.2002  114900  1.17349e+12
99.2102  115488  1.17478e+12
99.2203  116097  1.1761e+12
99.2303  116706  1.1774e+12
99.2401  117314  1.17869e+12
99.2501  117943  1.18e+12
99.2603  118592  1.18135e+12
99.2702  119241  1.18267e+12
99.2803  119910  1.18403e+12
99.2902  120579  1.18536e+12
99.3002  121269  1.18672e+12
99.3101  121958  1.18806e+12
99.3201  122667  1.18943e+12
99.3301  123397  1.19081e+12
99.3402  124147  1.19222e+12
99.3502  124896  1.19361e+12
99.3602  125666  1.19501e+12
99.3703  126456  1.19644e+12
99.3801  127246  1.19784e+12
99.39  128056  1.19926e+12
99.4002  128906  1.20073e+12
99.4102  129756  1.20217e+12
99.4202  130627  1.20363e+12
99.43  131497  1.20507e+12
99.44  132408  1.20655e+12
99.45  133339  1.20804e+12
99.46  134289  1.20954e+12
99.4702  135281  1.21108e+12
99.4801  136272  1.21259e+12
99.49  137283  1.21411e+12
99.5001  138334  1.21566e+12
99.51  139406  1.21721e+12
99.5201  140518  1.21879e+12
99.5301  141650  1.22037e+12
99.54  142802  1.22195e+12
99.55  143994  1.22356e+12
99.56  145226  1.22518e+12
99.5701  146499  1.22683e+12
99.58  147792  1.22846e+12
99.5901  149145  1.23014e+12
99.6  150518  1.23181e+12
99.6101  151952  1.23351e+12
99.6201  153425  1.23522e+12
99.6301  154959  1.23696e+12
99.6401  156533  1.2387e+12
99.6501  158168  1.24046e+12
99.6601  159863  1.24225e+12
99.6701  161618  1.24405e+12
99.6801  163433  1.24586e+12
99.69  165329  1.2477e+12
99.7  167305  1.24956e+12
99.71  169361  1.25144e+12
99.72  171518  1.25336e+12
99.7301  173775  1.2553e+12
99.7401  176133  1.25726e+12
99.7501  178611  1.25925e+12
99.7601  181210  1.26126e+12
99.77  183949  1.26331e+12
99.7801  186849  1.26539e+12
99.7901  189910  1.2675e+12
99.8  193151  1.26964e+12
99.81  196613  1.27182e+12
99.82  200317  1.27405e+12
99.83  204281  1.27632e+12
99.84  208546  1.27863e+12
99.85  213152  1.28099e+12
99.86  218160  1.2834e+12
99.87  223650  1.28588e+12
99.88  229682  1.28842e+12
99.89  236356  1.29103e+12
99.9  243852  1.29372e+12
99.901  244656  1.294e+12
99.902  245460  1.29427e+12
99.903  246284  1.29455e+12
99.904  247108  1.29482e+12
99.905  247952  1.2951e+12
99.906  248816  1.29538e+12
99.907  249680  1.29566e+12
99.908  250544  1.29594e+12
99.909  251428  1.29622e+12
99.91  252332  1.2965e+12
99.911  253256  1.29679e+12
99.912  254181  1.29707e+12
99.913  255105  1.29735e+12
99.914  256069  1.29764e+12
99.915  257034  1.29793e+12
99.916  257998  1.29821e+12
99.917  259002  1.29851e+12
99.918  260007  1.2988e+12
99.919  261031  1.29909e+12
99.92  262076  1.29938e+12
99.921  263141  1.29968e+12
99.922  264206  1.29997e+12
99.923  265290  1.30027e+12
99.924  266395  1.30057e+12
99.925  267520  1.30086e+12
99.926  268665  1.30116e+12
99.927  269830  1.30147e+12
99.928  271015  1.30177e+12
99.929  272220  1.30207e+12
99.93  273445  1.30238e+12
99.931  274691  1.30269e+12
99.932  275976  1.303e+12
99.933  277261  1.30331e+12
99.934  278587  1.30362e+12
99.935  279933  1.30393e+12
99.936  281298  1.30425e+12
99.937  282684  1.30456e+12
99.938  284110  1.30488e+12
99.939  285556  1.3052e+12
99.94  287042  1.30552e+12
99.941  288548  1.30584e+12
99.942  290094  1.30617e+12
99.943  291680  1.30649e+12
99.944  293287  1.30682e+12
99.945  294933  1.30715e+12
99.946  296620  1.30748e+12
99.947  298347  1.30782e+12
99.948  300113  1.30815e+12
99.949  301920  1.30849e+12
99.95  303768  1.30883e+12
99.951  305655  1.30917e+12
99.952  307602  1.30951e+12
99.953  309610  1.30986e+12
99.954  311658  1.31021e+12
99.955  313746  1.31056e+12
99.956  315914  1.31091e+12
99.957  318142  1.31127e+12
99.958  320430  1.31162e+12
99.959  322779  1.31198e+12
99.96  325208  1.31235e+12
99.961  327717  1.31271e+12
99.962  330306  1.31308e+12
99.963  332976  1.31345e+12
99.964  335746  1.31383e+12
99.965  338596  1.31421e+12
99.966  341546  1.31459e+12
99.967  344617  1.31497e+12
99.968  347808  1.31536e+12
99.969  351120  1.31575e+12
99.97  354552  1.31615e+12
99.971  358144  1.31655e+12
99.972  361877  1.31695e+12
99.973  365790  1.31736e+12
99.974  369884  1.31777e+12
99.975  374158  1.31819e+12
99.976  378673  1.31861e+12
99.977  383409  1.31904e+12
99.978  388405  1.31947e+12
99.979  393682  1.31991e+12
99.98  399280  1.32035e+12
99.981  405239  1.3208e+12
99.982  411600  1.32126e+12
99.983  418381  1.32172e+12
99.984  425704  1.3222e+12
99.985  433589  1.32268e+12
99.986  442135  1.32317e+12
99.987  451464  1.32367e+12
99.988  461715  1.32418e+12
99.989  473069  1.32471e+12
99.99  485747  1.32524e+12
99.9901  487091  1.3253e+12
99.9902  488476  1.32535e+12
99.9903  489860  1.32541e+12
99.9904  491264  1.32546e+12
99.9905  492688  1.32552e+12
99.9906  494112  1.32557e+12
99.9907  495577  1.32563e+12
99.9908  497061  1.32568e+12
99.9909  498546  1.32574e+12
99.991  500070  1.32579e+12
99.9911  501615  1.32585e+12
99.9912  503179  1.32591e+12
99.9913  504744  1.32596e+12
99.9914  506349  1.32602e+12
99.9915  507973  1.32608e+12
99.9916  509638  1.32613e+12
99.9917  511303  1.32619e+12
99.9918  513008  1.32625e+12
99.9919  514733  1.32631e+12
99.992  516479  1.32636e+12
99.9921  518264  1.32642e+12
99.9922  520069  1.32648e+12
99.9923  521894  1.32654e+12
99.9924  523760  1.3266e+12
99.9925  525645  1.32666e+12
99.9926  527571  1.32672e+12
99.9927  529517  1.32677e+12
99.9928  531503  1.32683e+12
99.9929  533528  1.32689e+12
99.993  535595  1.32695e+12
99.9931  537681  1.32701e+12
99.9932  539807  1.32707e+12
99.9933  541973  1.32713e+12
99.9934  544180  1.3272e+12
99.9935  546426  1.32726e+12
99.9936  548713  1.32732e+12
99.9937  551060  1.32738e+12
99.9938  553426  1.32744e+12
99.9939  555853  1.3275e+12
99.994  558341  1.32757e+12
99.9941  560868  1.32763e+12
99.9942  563435  1.32769e+12
99.9943  566083  1.32776e+12
99.9944  568771  1.32782e+12
99.9945  571519  1.32788e+12
99.9946  574327  1.32795e+12
99.9947  577195  1.32801e+12
99.9948  580143  1.32808e+12
99.9949  583152  1.32814e+12
99.995  586221  1.32821e+12
99.9951  589390  1.32827e+12
99.9952  592619  1.32834e+12
99.9953  595929  1.32841e+12
99.9954  599338  1.32847e+12
99.9955  602828  1.32854e+12
99.9956  606439  1.32861e+12
99.9957  610129  1.32868e+12
99.9958  613920  1.32874e+12
99.9959  617831  1.32881e+12
99.996  621843  1.32888e+12
99.9961  625994  1.32895e+12
99.9962  630286  1.32902e+12
99.9963  634699  1.32909e+12
99.9964  639272  1.32917e+12
99.9965  643985  1.32924e+12
99.9966  648879  1.32931e+12
99.9967  653933  1.32938e+12
99.9968  659188  1.32946e+12
99.9969  664644  1.32953e+12
99.997  670320  1.32961e+12
99.9971  676216  1.32968e+12
99.9972  682373  1.32976e+12
99.9973  688812  1.32983e+12
99.9974  695530  1.32991e+12
99.9975  702570  1.32999e+12
99.9976  709971  1.33007e+12
99.9977  717733  1.33015e+12
99.9978  725936  1.33023e+12
99.9979  734580  1.33031e+12
99.998  743745  1.33039e+12
99.9981  753492  1.33048e+12
99.9982  763861  1.33056e+12
99.9983  774972  1.33065e+12
99.9984  786885  1.33074e+12
99.9985  799741  1.33083e+12
99.9986  813660  1.33092e+12
99.9987  828842  1.33101e+12
99.9988  845508  1.3311e+12
99.9989  863939  1.3312e+12
99.999  884495  1.3313e+12
99.9991  907719  1.3314e+12
99.9992  934293  1.3315e+12
99.9993  965198  1.33161e+12
99.9994  1.00198e+06  1.33172e+12
99.9995  1.0471e+06  1.33183e+12
99.9996  1.10466e+06  1.33195e+12
99.9997  1.18328e+06  1.33208e+12
99.9998  1.303e+06  1.33222e+12
99.9999  1.53785e+06  1.33238e+12
100  3.36629e+06  1.33257e+12
