# Supplementary material for: Victory Tax: A Holistic Income Tax System
Source: Entropy (Basel). 2021 Nov 11;23(11):1492. doi: 10.3390/e23111492 (PMC8624733; doi:10.3390/e23111492)
Supplement: Supplementary file 1 [file entropy-23-01492-s001.zip › bundle/results_to_give_away/data4VTpaper/fit2IRSdata/lgnm1_PL35_DE50_DP100_ON_ftf.ati]

2.02332e-22  20500.6
1.01894e-05  20534.8
0.000111367  20557.6
0.000210657  20566.4
0.000314482  20572.8
0.000410828  20577.4
0.000513638  20581.6
0.000611217  20585
0.000713087  20588.2
0.000817372  20591.1
0.000912205  20593.6
0.00101459  20596
0.00111347  20598.2
0.00121896  20600.4
0.00131848  20602.4
0.00141013  20604.1
0.00152025  20606.1
0.00162143  20607.8
0.00171183  20609.3
0.00182168  20611
0.00191968  20612.4
0.00202129  20613.9
0.00212658  20615.4
0.0022172  20616.6
0.00231045  20617.8
0.00242591  20619.3
0.00252513  20620.5
0.00262712  20621.7
0.00271074  20622.7
0.00281782  20623.9
0.00292779  20625.2
0.00301786  20626.1
0.00313312  20627.4
0.00322747  20628.3
0.00332376  20629.3
0.00342201  20630.3
0.00352223  20631.3
0.00362444  20632.3
0.00372867  20633.2
0.00383493  20634.2
0.00391597  20635
0.00402584  20635.9
0.00413779  20636.9
0.00422314  20637.6
0.00433879  20638.6
0.00442693  20639.4
0.00451628  20640.1
0.00463731  20641.1
0.00472952  20641.8
0.00482297  20642.5
0.00491767  20643.3
0.00501362  20644
0.00511083  20644.7
0.00524242  20645.7
0.00534261  20646.5
0.00541011  20646.9
0.00551245  20647.7
0.00561609  20648.4
0.00572104  20649.2
0.00582731  20649.9
0.0059349  20650.6
0.00604383  20651.4
0.00611719  20651.8
0.00622835  20652.6
0.00634087  20653.3
0.00641663  20653.8
0.00653142  20654.5
0.00664758  20655.3
0.00672579  20655.8
0.00684426  20656.5
0.00692401  20657
0.00704481  20657.7
0.00712612  20658.2
0.00724926  20658.9
0.00733214  20659.4
0.00741566  20659.9
0.00754212  20660.7
0.00762723  20661.1
0.00771298  20661.6
0.00784281  20662.4
0.00793016  20662.9
0.00801817  20663.3
0.0081514  20664.1
0.00824104  20664.6
0.00833133  20665.1
0.00842228  20665.6
0.00851389  20666
0.00865254  20666.8
0.00874581  20667.3
0.00883975  20667.8
0.00893435  20668.2
0.00902963  20668.7
0.00912558  20669.2
0.00922221  20669.7
0.00931951  20670.2
0.0094175  20670.7
0.00951616  20671.2
0.00961551  20671.7
0.00971555  20672.2
0.00981628  20672.6
0.00991769  20673.1
0.0100198  20673.6
0.0110248  20678.3
0.0120363  20682.7
0.013046  20686.8
0.0140456  20690.8
0.0150272  20694.4
0.0160525  20698.1
0.0170496  20701.5
0.0180108  20704.7
0.0190844  20708.1
0.0200369  20711.1
0.0210195  20714
0.0220327  20717
0.0230767  20719.9
0.0240612  20722.6
0.0250721  20725.3
0.0260143  20727.7
0.0270765  20730.4
0.0280657  20732.9
0.0290777  20735.3
0.0301125  20737.8
0.0310635  20740
0.0320333  20742.2
0.033022  20744.4
0.0340298  20746.6
0.0350567  20748.8
0.0361029  20751
0.0370492  20752.9
0.0380109  20754.9
0.0391113  20757.1
0.040106  20759.1
0.0411163  20761
0.0420133  20762.7
0.0430533  20764.7
0.0441091  20766.6
0.045046  20768.4
0.0461318  20770.3
0.0470951  20772
0.0480708  20773.7
0.0490589  20775.5
0.0500594  20777.2
0.0510724  20778.9
0.052098  20780.6
0.0531363  20782.3
0.0540362  20783.8
0.0550979  20785.5
0.0560181  20787
0.0571035  20788.7
0.058044  20790.1
0.0591532  20791.9
0.0601142  20793.3
0.0610847  20794.8
0.0620647  20796.3
0.0630543  20797.7
0.0640534  20799.2
0.0650621  20800.7
0.0660804  20802.1
0.0671083  20803.6
0.0681459  20805.1
0.069018  20806.3
0.0700734  20807.8
0.0711385  20809.2
0.0720335  20810.5
0.0731165  20811.9
0.0740265  20813.2
0.0751274  20814.6
0.0760524  20815.8
0.0771714  20817.3
0.0781114  20818.5
0.0790583  20819.8
0.080012  20821
0.0811656  20822.5
0.0821345  20823.7
0.0831104  20824.9
0.0840931  20826.1
0.0850828  20827.4
0.0860794  20828.6
0.087083  20829.8
0.0880936  20831
0.0891111  20832.2
0.0901356  20833.5
0.0911672  20834.7
0.0922057  20835.9
0.0930416  20836.9
0.0940927  20838.1
0.0951509  20839.3
0.0962162  20840.6
0.0970735  20841.5
0.0981514  20842.8
0.0990189  20843.8
0.10011  20845
0.110014  20855.7
0.12023  20866.3
0.130213  20876.1
0.140129  20885.4
0.150192  20894.4
0.160082  20903
0.170037  20911.3
0.180028  20919.4
0.190027  20927.2
0.200332  20935.1
0.210272  20942.4
0.220138  20949.5
0.230258  20956.6
0.240268  20963.5
0.250145  20970.1
0.260243  20976.7
0.270174  20983
0.280309  20989.4
0.290247  20995.5
0.300373  21001.6
0.310272  21007.5
0.320345  21013.4
0.33016  21019
0.340135  21024.6
0.350269  21030.3
0.360111  21035.7
0.370098  21041
0.380231  21046.4
0.390038  21051.6
0.400453  21057
0.410047  21061.9
0.420249  21067
0.430087  21071.9
0.440044  21076.8
0.450119  21081.7
0.460313  21086.6
0.470107  21091.2
0.480531  21096.1
0.490013  21100.5
0.500126  21105.2
0.510344  21109.8
0.520122  21114.2
0.530546  21118.9
0.540518  21123.3
0.550023  21127.5
0.560178  21131.9
0.570427  21136.3
0.580193  21140.4
0.590042  21144.6
0.600561  21149
0.610581  21153.2
0.620087  21157.1
0.630267  21161.2
0.64053  21165.4
0.650264  21169.3
0.660071  21173.2
0.67057  21177.4
0.680526  21181.3
0.690555  21185.2
0.700021  21188.9
0.710189  21192.8
0.720428  21196.7
0.730092  21200.4
0.74047  21204.3
0.750263  21208
0.760119  21211.7
0.770037  21215.3
0.780017  21219
0.790059  21222.7
0.800163  21226.3
0.810328  21230
0.820554  21233.7
0.830155  21237.1
0.8405  21240.8
0.85021  21244.2
0.860673  21247.9
0.870493  21251.3
0.880365  21254.7
0.890291  21258.2
0.900268  21261.6
0.910299  21265
0.920381  21268.5
0.930515  21271.9
0.940701  21275.3
0.950207  21278.5
0.960493  21281.9
0.97009  21285.1
0.980475  21288.5
0.990165  21291.7
1.00065  21295.1
1.10042  21327
1.2004  21357.6
1.30002  21386.9
1.4005  21415.6
1.5006  21443.2
1.60085  21470.2
1.70003  21496.1
1.80069  21521.8
1.90072  21546.8
2.00088  21571.2
2.10102  21595.2
2.20095  21618.7
2.30053  21641.7
2.40069  21664.5
2.50023  21686.8
2.60015  21708.8
2.70036  21730.6
2.80078  21752.1
2.90017  21773.2
3.00078  21794.2
3.10018  21814.8
3.2007  21835.4
3.30107  21855.7
3.40001  21875.5
3.50116  21895.6
3.60076  21915.2
3.70125  21934.7
3.80007  21953.8
3.90098  21973.2
4.00012  21992
4.10001  22010.9
4.20065  22029.7
4.30068  22048.3
4.40006  22066.7
4.50011  22085
4.60079  22103.4
4.70074  22121.5
4.80128  22139.6
4.90104  22157.5
5.00134  22175.4
5.10081  22193
5.20078  22210.6
5.30126  22228.2
5.40082  22245.6
5.50085  22263
5.60133  22280.4
5.70083  22297.5
5.80076  22314.7
5.9011  22331.8
6.0004  22348.7
6.10008  22365.6
6.20014  22382.5
6.30056  22399.3
6.40133  22416.2
6.50099  22432.9
6.60098  22449.5
6.70129  22466.2
6.80043  22482.6
6.90136  22499.2
7.00109  22515.6
7.10111  22532
7.2014  22548.4
7.30046  22564.6
7.40128  22581
7.50085  22597.1
7.60066  22613.3
7.70071  22629.4
7.80099  22645.6
7.90149  22661.8
8.00068  22677.7
8.10008  22693.6
8.20121  22709.7
8.30101  22725.6
8.40099  22741.6
8.50116  22757.5
8.60152  22773.4
8.70049  22789
8.80119  22805
8.90049  22820.6
9.0015  22836.5
9.10111  22852.2
9.20087  22867.9
9.30077  22883.5
9.40081  22899.2
9.50098  22914.9
9.60127  22930.5
9.70013  22945.9
9.80145  22961.7
9.91155  22978.9
10.006  22993.6
10.1006  23008.2
10.2111  23025.4
10.3058  23040.1
10.4007  23054.8
10.5114  23071.9
10.6065  23086.6
10.7016  23101.3
10.8126  23118.4
10.9079  23133.1
11.0032  23147.8
11.1145  23164.9
11.21  23179.6
11.3055  23194.3
11.4011  23209
11.5126  23226.1
11.6083  23240.8
11.704  23255.5
11.8158  23272.6
11.9116  23287.3
12.0075  23302
12.1034  23316.7
12.2153  23333.8
12.3113  23348.5
12.4073  23363.2
12.5033  23377.9
12.6154  23395
12.7114  23409.7
12.8076  23424.4
12.9037  23439.1
13.0158  23456.2
13.112  23470.9
13.2081  23485.6
13.3043  23500.3
13.4005  23514.9
13.5127  23532.1
13.6089  23546.8
13.7051  23561.5
13.8013  23576.1
13.9135  23593.3
14.0097  23608
14.1059  23622.6
14.2021  23637.3
14.3143  23654.5
14.4104  23669.2
14.5065  23683.8
14.6027  23698.5
14.7148  23715.7
14.8109  23730.4
14.9069  23745
15.003  23759.7
15.115  23776.9
15.211  23791.6
15.307  23806.2
15.4029  23820.9
15.5148  23838.1
15.6107  23852.7
15.7065  23867.4
15.8023  23882.1
15.914  23899.3
16.0098  23913.9
16.1055  23928.6
16.2011  23943.3
16.3127  23960.5
16.4082  23975.1
16.5038  23989.8
16.6151  24007
16.7106  24021.6
16.8059  24036.3
16.9013  24051
17.0124  24068.2
17.1077  24082.8
17.2028  24097.5
17.3138  24114.7
17.4088  24129.4
17.5038  24144
17.6146  24161.2
17.7095  24175.9
17.8043  24190.5
17.9149  24207.7
18.0096  24222.4
18.1042  24237.1
18.2145  24254.2
18.309  24268.9
18.4034  24283.6
18.5135  24300.7
18.6078  24315.4
18.702  24330.1
18.8119  24347.2
18.9059  24361.9
19.0156  24379
19.1095  24393.7
19.2034  24408.4
19.3128  24425.5
19.4065  24440.2
19.5001  24454.9
19.6092  24472
19.7027  24486.7
19.8116  24503.9
19.9049  24518.6
20.0137  24535.7
20.1068  24550.4
20.2153  24567.5
20.3083  24582.2
20.4011  24596.9
20.5094  24614
20.6021  24628.7
20.7101  24645.8
20.8026  24660.5
20.9105  24677.7
21.0028  24692.4
21.1104  24709.5
21.2025  24724.2
21.3099  24741.3
21.4019  24756
21.5091  24773.1
21.6008  24787.8
21.7078  24805
21.8146  24822.1
21.9061  24836.8
22.0127  24853.9
22.104  24868.6
22.2103  24885.7
22.3014  24900.4
22.4076  24917.6
22.5136  24934.7
22.6043  24949.4
22.7101  24966.5
22.8007  24981.2
22.9062  24998.3
23.0116  25015.5
23.1019  25030.2
23.207  25047.3
23.3121  25064.4
23.402  25079.1
23.5068  25096.2
23.6115  25113.4
23.7011  25128.1
23.8055  25145.2
23.9097  25162.3
24.0139  25179.5
24.103  25194.2
24.2069  25211.3
24.3107  25228.4
24.4143  25245.6
24.503  25260.2
24.6064  25277.4
24.7096  25294.5
24.8127  25311.7
24.9009  25326.3
25.0038  25343.5
25.1064  25360.6
25.209  25377.7
25.3114  25394.9
25.4137  25412
25.5012  25426.7
25.6032  25443.8
25.7051  25461
25.8068  25478.1
25.9084  25495.2
26.0098  25512.4
26.1111  25529.5
26.2123  25546.6
26.3133  25563.8
26.4141  25580.9
26.5005  25595.6
26.6011  25612.7
26.7015  25629.9
26.8018  25647
26.902  25664.1
27.002  25681.3
27.1019  25698.4
27.2016  25715.5
27.3012  25732.7
27.4006  25749.8
27.5141  25769.4
27.6132  25786.5
27.7122  25803.7
27.811  25820.8
27.9097  25837.9
28.0082  25855.1
28.1066  25872.2
28.2048  25889.3
28.3029  25906.5
28.4009  25923.6
28.5126  25943.2
28.6102  25960.3
28.7077  25977.5
28.8051  25994.6
28.9022  26011.7
29.0131  26031.3
29.11  26048.4
29.2067  26065.6
29.3033  26082.7
29.4134  26102.3
29.5097  26119.4
29.6058  26136.6
29.7017  26153.7
29.8112  26173.3
29.9068  26190.4
30.0023  26207.6
30.1112  26227.1
30.2064  26244.3
30.3014  26261.4
30.4098  26281
30.5045  26298.1
30.6125  26317.7
30.7069  26334.8
30.8011  26352
30.9086  26371.6
31.0025  26388.7
31.1097  26408.3
31.2033  26425.4
31.31  26445
31.4033  26462.1
31.5097  26481.7
31.6026  26498.8
31.7087  26518.4
31.8013  26535.6
31.907  26555.1
32.0124  26574.7
32.1046  26591.9
32.2097  26611.4
32.3015  26628.6
32.4062  26648.2
32.5108  26667.7
32.6021  26684.9
32.7063  26704.5
32.8103  26724
32.9011  26741.2
33.0048  26760.8
33.1082  26780.3
33.2114  26799.9
33.3016  26817.1
33.4045  26836.6
33.5072  26856.2
33.6097  26875.8
33.712  26895.4
33.8014  26912.5
33.9033  26932.1
34.005  26951.7
34.1066  26971.3
34.208  26990.9
34.3091  27010.4
34.4101  27030
34.5109  27049.6
34.6115  27069.2
34.7119  27088.8
34.8121  27108.4
34.9121  27127.9
35.012  27155.2
35.1116  27235.2
35.2111  27315.2
35.3103  27395.2
35.4094  27475.2
35.5083  27555.2
35.607  27635.2
35.7055  27715.2
35.8038  27795.2
35.9019  27875.2
36.0121  27965.2
36.1098  28045.2
36.2074  28125.2
36.3047  28205.2
36.4019  28285.2
36.511  28375.2
36.6077  28455.2
36.7043  28535.2
36.8007  28615.2
36.9089  28705.2
37.0049  28785.2
37.1007  28865.2
37.2083  28955.2
37.3037  29035.2
37.4108  29125.2
37.5059  29205.2
37.6007  29285.2
37.7072  29375.2
37.8016  29455.2
37.9077  29545.2
38.0017  29625.2
38.1073  29715.2
38.201  29795.2
38.3062  29885.2
38.4111  29975.2
38.5042  30055.2
38.6087  30145.2
38.7014  30225.2
38.8054  30315.2
38.9093  30405.2
39.0014  30485.2
39.1048  30575.2
39.208  30665.2
39.3109  30755.2
39.4022  30835.2
39.5048  30925.2
39.6071  31015.2
39.7091  31105.2
39.811  31195.2
39.9013  31275.2
40.0028  31365.2
40.104  31455.2
40.205  31545.2
40.3057  31635.2
40.4062  31725.2
40.5066  31815.2
40.6067  31905.2
40.7065  31995.2
40.8062  32085.2
40.9056  32175.2
41.0048  32265.2
41.1038  32355.2
41.2026  32445.2
41.3012  32535.2
41.4104  32635.2
41.5085  32725.2
41.6064  32815.2
41.7041  32905.2
41.8015  32995.2
41.9095  33095.2
42.0065  33185.2
42.1033  33275.2
42.2106  33375.2
42.3069  33465.2
42.403  33555.2
42.5096  33655.2
42.6053  33745.2
42.7007  33835.2
42.8065  33935.2
42.9015  34025.2
43.0069  34125.2
43.1014  34215.2
43.2063  34315.2
43.3004  34405.2
43.4047  34505.2
43.5088  34605.2
43.6023  34695.2
43.7059  34795.2
43.8092  34895.2
43.902  34985.2
44.0049  35085.2
44.1075  35185.2
44.2099  35285.2
44.3018  35375.2
44.4037  35475.2
44.5053  35575.2
44.6067  35675.2
44.7079  35775.2
44.8087  35875.2
44.9094  35975.2
45.0098  36075.2
45.1099  36175.2
45.2098  36275.2
45.3095  36375.2
45.4089  36475.2
45.5081  36575.2
45.607  36675.2
45.7057  36775.2
45.8042  36875.2
45.9024  36975.2
46.0003  37075.2
46.1078  37185.2
46.2053  37285.2
46.3025  37385.2
46.4092  37495.2
46.5059  37595.2
46.6024  37695.2
46.7082  37805.2
46.8042  37905.2
46.9096  38015.2
47.0051  38115.2
47.1003  38215.2
47.2049  38325.2
47.3091  38435.2
47.4036  38535.2
47.5074  38645.2
47.6014  38745.2
47.7046  38855.2
47.8075  38965.2
47.9008  39065.2
48.0032  39175.2
48.1053  39285.2
48.2071  39395.2
48.3087  39505.2
48.4008  39605.2
48.5018  39715.2
48.6026  39825.2
48.7031  39935.2
48.8034  40045.2
48.9033  40155.2
49.003  40265.2
49.1025  40375.2
49.2017  40485.2
49.3006  40595.2
49.4082  40715.2
49.5065  40825.2
49.6046  40935.2
49.7025  41045.2
49.8  41155.2
49.9062  41275.2
50.0032  41385.2
50.1  41468.3
50.2053  41558.9
50.3015  41642
50.4062  41732.6
50.502  41815.7
50.6061  41906.3
50.7013  41989.4
50.8048  42080
50.9081  42170.7
51.0024  42253.7
51.1051  42344.4
51.2075  42435
51.3011  42518.1
51.4029  42608.7
51.5044  42699.3
51.6057  42789.9
51.7066  42880.6
51.8073  42971.2
51.9076  43061.8
52.0077  43152.5
52.1075  43243.1
52.207  43333.7
52.3062  43424.3
52.4052  43515
52.5038  43605.6
52.6022  43696.2
52.7003  43786.8
52.8062  43885
52.9037  43975.6
53.0009  44066.3
53.106  44164.4
53.2026  44255.1
53.307  44353.3
53.4031  44443.9
53.5069  44542.1
53.6024  44632.7
53.7055  44730.9
53.8005  44821.5
53.9031  44919.7
54.0053  45017.9
54.1072  45116
54.201  45206.7
54.3024  45304.8
54.4034  45403
54.5041  45501.2
54.6045  45599.4
54.7046  45697.6
54.8044  45795.7
54.9039  45893.9
55.003  45992.1
55.1019  46090.3
55.2005  46188.4
55.3063  46294.2
55.4043  46392.4
55.5019  46490.5
55.6068  46596.3
55.7038  46694.4
55.8006  46792.6
55.9044  46898.4
56.0006  46996.5
56.1038  47102.3
56.2066  47208
56.3019  47306.2
56.4041  47411.9
56.506  47517.6
56.6003  47615.8
56.7016  47721.5
56.8025  47827.3
56.9031  47933
57.0034  48038.7
57.1034  48144.5
57.203  48250.2
57.3023  48355.9
57.4013  48461.7
57.507  48574.9
57.6053  48680.7
57.7034  48786.4
57.8011  48892.1
57.9054  49005.4
58.0024  49111.2
58.1061  49224.4
58.2025  49330.2
58.3054  49443.5
58.4012  49549.2
58.5035  49662.5
58.6054  49775.8
58.7002  49881.5
58.8015  49994.8
58.9024  50108.1
59.0029  50221.3
59.1031  50334.6
59.203  50447.9
59.3025  50561.2
59.4017  50674.5
59.5006  50787.8
59.6057  50908.6
59.7038  51021.9
59.8017  51135.2
59.9057  51256
60.0028  51369.3
60.1061  51490.1
60.2026  51603.4
60.3051  51724.2
60.4009  51837.5
60.5028  51958.3
60.6042  52079.2
60.7053  52200
60.8061  52320.9
60.9002  52434.1
61.0003  52555
61.1062  52683.4
61.2055  52804.2
61.3045  52925
61.4031  53045.9
61.5013  53166.7
61.6053  53295.1
61.7029  53415.9
61.8001  53536.8
61.903  53665.2
62.0055  53793.5
62.1016  53914.4
62.2034  54042.8
62.3048  54171.1
62.4058  54299.5
62.5005  54420.4
62.6007  54548.8
62.7006  54677.1
62.8002  54805.5
62.9051  54941.5
63.0039  55069.9
63.1023  55198.3
63.2003  55326.6
63.3037  55462.6
63.401  55591
63.5036  55726.9
63.6001  55855.3
63.702  55991.2
63.8034  56127.2
63.9044  56263.1
64.0051  56399.1
64.1053  56535
64.2052  56670.9
64.3047  56806.9
64.4038  56942.8
64.5025  57078.8
64.6008  57214.7
64.7042  57358.2
64.8017  57494.1
64.9043  57637.6
65.001  57773.6
65.1028  57917.1
65.2041  58060.5
65.305  58204
65.4003  58340
65.5004  58483.5
65.6001  58627
65.7047  58778
65.8035  58921.5
65.902  59065
66.0001  59208.5
66.103  59359.5
66.2003  59503
66.3023  59654.1
66.4038  59805.1
66.505  59956.2
66.6007  60099.6
66.701  60250.7
66.8009  60401.7
66.9003  60552.8
67.0043  60711.4
67.103  60862.4
67.2012  61013.5
67.3039  61172.1
67.4012  61323.1
67.503  61481.7
67.6044  61640.3
67.7005  61791.3
67.801  61949.9
67.9011  62108.5
68.0007  62267.1
68.1046  62433.3
68.2034  62591.9
68.3017  62750.5
68.4043  62916.6
68.5017  63075.2
68.6034  63241.4
68.7046  63407.5
68.8007  63566.1
68.901  63732.3
69.0009  63898.4
69.1003  64064.6
69.2037  64238.3
69.3022  64404.4
69.4003  64570.6
69.5023  64744.3
69.6039  64918
69.7006  65084.1
69.8013  65257.8
69.9015  65431.5
70.0012  65605.2
70.1005  65778.9
70.2036  65960.2
70.3019  66133.9
70.404  66315.1
70.5014  66488.8
70.6026  66670.1
70.7033  66851.3
70.8035  67032.6
70.9032  67213.8
71.0024  67395.1
71.1012  67576.4
71.2036  67765.2
71.3014  67946.4
71.4028  68135.2
71.5037  68324
71.6001  68505.3
71.7001  68694.1
71.8035  68890.4
71.9024  69079.2
72.0009  69268.1
72.1028  69464.4
72.2003  69653.2
72.3011  69849.6
72.4015  70045.9
72.5014  70242.3
72.6007  70438.6
72.7034  70642.6
72.8017  70838.9
72.9033  71042.8
73.0007  71239.2
73.1012  71443.1
73.2013  71647
73.3008  71850.9
73.4035  72062.4
73.502  72266.3
73.6036  72477.7
73.701  72681.7
73.8016  72893.1
73.9016  73104.6
74.001  73316
74.1035  73535.1
74.2019  73746.5
74.3033  73965.5
74.4006  74177
74.5009  74396
74.6006  74615
74.7032  74841.6
74.8019  75060.6
74.9033  75287.2
75.0009  75506.2
75.1013  75732.8
75.2011  75959.3
75.3003  76185.9
75.4023  76420
75.5004  76646.6
75.6012  76880.7
75.7015  77114.8
75.8012  77348.9
75.9003  77583.1
76.002  77824.7
76.1031  78066.4
76.2005  78300.5
76.3005  78542.2
76.403  78791.4
76.5018  79033.1
76.6031  79282.3
76.7007  79524
76.8008  79773.2
76.9003  80022.4
77.0021  80279.2
77.1004  80528.4
77.2011  80785.2
77.3011  81042
77.4006  81298.7
77.5023  81563.1
77.6005  81819.9
77.701  82084.2
77.8009  82348.5
77.9001  82612.8
78.0016  82884.7
78.1024  83156.6
78.2025  83428.5
78.3021  83700.4
78.401  83972.2
78.5019  84251.7
78.6023  84531.1
78.702  84810.5
78.801  85090
78.9021  85377
79.0025  85663.9
79.1022  85950.9
79.2013  86237.9
79.3023  86532.4
79.4001  86819.4
79.5023  87121.5
79.6013  87416.1
79.7022  87718.1
79.8023  88020.2
79.9018  88322.3
80.0006  88624.4
80.1012  88934.1
80.2011  89243.7
80.3002  89553.3
80.4011  89870.5
80.5013  90187.7
80.6008  90504.9
80.7019  90829.7
80.8023  91154.4
80.902  91479.2
81.0009  91803.9
81.1015  92136.2
81.2013  92468.5
81.3003  92800.8
81.4009  93140.6
81.5008  93480.5
81.602  93827.9
81.7004  94167.7
81.8002  94515.1
81.9014  94870.1
82.0018  95225.1
82.1014  95580
82.2003  95935
82.3005  96297.5
82.402  96667.5
82.5007  97030
82.6006  97400.1
82.7017  97777.7
82.8001  98147.8
82.9016  98532.9
83.0004  98910.5
83.1003  99295.7
83.2014  99688.4
83.3016  100081
83.401  100474
83.5015  100874
83.6011  101274
83.7018  101682
83.8016  102090
83.9006  102498
84.0006  102913
84.1015  103336
84.2016  103759
84.3007  104182
84.4008  104612
84.5  105043
84.6001  105481
84.701  105927
84.8009  106372
84.9017  106825
85.0015  107278
85.1004  107732
85.2001  108192
85.3005  108660
85.4015  109136
85.5  109604
85.6008  110088
85.7005  110571
85.8009  111062
85.9003  111553
86.0003  112051
86.1008  112557
86.2003  113063
86.3003  113577
86.4007  114098
86.5002  114619
86.6001  115148
86.7003  115684
86.801  116228
86.9006  116772
87.0005  117323
87.1008  117882
87.2  118441
87.3008  119015
87.4006  119589
87.5005  120170
87.6007  120759
87.701  121356
87.8002  121952
87.9008  122564
88.0003  123176
88.1011  123803
88.2008  124430
88.3005  125064
88.4002  125706
88.501  126363
88.6007  127020
88.7003  127685
88.801  128364
88.9005  129044
89.0009  129739
89.1001  130434
89.2002  131143
89.3002  131861
89.4009  132593
89.5003  133326
89.6005  134074
89.7004  134829
89.8  135592
89.9002  136370
90.0001  137155
90.1005  137956
90.2004  138764
90.3009  139587
90.4008  140418
90.5003  141256
90.6001  142109
90.7002  142978
90.8006  143861
90.9004  144753
91.0004  145659
91.1005  146580
91.2007  147517
91.3002  148461
91.4006  149427
91.5001  150402
91.6004  151399
91.7005  152411
91.8006  153438
91.9004  154480
92  155537
92.1001  156617
92.2005  157720
92.3006  158837
92.4002  159970
92.5001  161126
92.6002  162304
92.7003  163505
92.8004  164728
92.9006  165974
93.0006  167243
93.1005  168535
93.2002  169849
93.3002  171193
93.4004  172567
93.5002  173965
93.6001  175392
93.7001  176850
93.8004  178345
93.9001  179863
94.0001  181419
94.1002  183012
94.2005  184643
94.3002  186305
94.4003  188012
94.5003  189756
94.6003  191546
94.7  193374
94.8001  195254
94.9003  197188
95.0003  199166
95.1002  201198
95.2  203282
95.3003  205435
95.4002  207640
95.5002  209913
95.6002  212254
95.7  214664
95.8002  217156
95.9002  219724
96.0002  222374
96.1002  225116
96.2002  227948
96.3002  230886
96.4001  233922
96.5012  237113
96.6003  240360
96.7001  243758
96.8003  247308
96.9005  251009
97.0005  254860
97.1018  258938
97.2004  263092
97.3014  267548
97.4008  272155
97.5001  276988
97.6002  282124
97.7005  287561
97.8006  293301
97.9011  299418
98.0002  305838
98.1007  312786
98.2007  320187
98.3004  328117
98.4007  336726
98.5005  346016
98.6002  356136
98.7006  367313
98.8002  379548
98.9001  393217
99.0002  408624
99.0103  410285
99.0203  411947
99.0301  413608
99.0402  415345
99.0502  417082
99.0601  418819
99.0703  420632
99.0803  422444
99.0902  424257
99.1003  426145
99.1103  428033
99.1202  429921
99.1303  431884
99.1403  433848
99.1501  435812
99.1601  437851
99.17  439890
99.1801  442004
99.1901  444119
99.2002  446309
99.2102  448499
99.2203  450765
99.2303  453031
99.2401  455296
99.2501  457638
99.2603  460054
99.2702  462471
99.2803  464963
99.2902  467455
99.3002  470023
99.3101  472591
99.3201  475234
99.3301  477953
99.3402  480747
99.3502  483542
99.3602  486412
99.3703  489357
99.3801  492302
99.39  495323
99.4002  498495
99.4102  501667
99.4202  504914
99.43  508162
99.44  511560
99.45  515034
99.46  518584
99.4702  522285
99.4801  525985
99.49  529761
99.5001  533688
99.51  537691
99.5201  541845
99.5301  546074
99.54  550379
99.55  554835
99.56  559442
99.5701  564199
99.58  569033
99.5901  574093
99.6  579228
99.6101  584590
99.6201  590104
99.6301  595843
99.6401  601734
99.6501  607851
99.6601  614195
99.6701  620766
99.6801  627563
99.69  634662
99.7  642063
99.71  649766
99.72  657847
99.7301  666306
99.7401  675142
99.7501  684431
99.7601  694173
99.77  704444
99.7801  715320
99.7901  726799
99.8  738958
99.81  751948
99.82  765844
99.83  780722
99.84  796733
99.85  814027
99.86  832832
99.87  853450
99.88  876106
99.89  901180
99.9  929350
99.901  932371
99.902  935391
99.903  938488
99.904  941584
99.905  944756
99.906  948004
99.907  951251
99.908  954499
99.909  957822
99.91  961220
99.911  964694
99.912  968168
99.913  971642
99.914  975267
99.915  978892
99.916  982517
99.917  986293
99.918  990070
99.919  993921
99.92  997848
99.921  1.00185e+06
99.922  1.00585e+06
99.923  1.00993e+06
99.924  1.01409e+06
99.925  1.01831e+06
99.926  1.02262e+06
99.927  1.027e+06
99.928  1.03146e+06
99.929  1.03599e+06
99.93  1.04059e+06
99.931  1.04528e+06
99.932  1.05011e+06
99.933  1.05494e+06
99.934  1.05993e+06
99.935  1.06499e+06
99.936  1.07012e+06
99.937  1.07533e+06
99.938  1.0807e+06
99.939  1.08613e+06
99.94  1.09172e+06
99.941  1.09739e+06
99.942  1.1032e+06
99.943  1.10917e+06
99.944  1.11521e+06
99.945  1.1214e+06
99.946  1.12775e+06
99.947  1.13424e+06
99.948  1.14089e+06
99.949  1.14768e+06
99.95  1.15463e+06
99.951  1.16173e+06
99.952  1.16906e+06
99.953  1.17661e+06
99.954  1.18431e+06
99.955  1.19217e+06
99.956  1.20032e+06
99.957  1.20871e+06
99.958  1.21732e+06
99.959  1.22615e+06
99.96  1.23529e+06
99.961  1.24473e+06
99.962  1.25447e+06
99.963  1.26452e+06
99.964  1.27494e+06
99.965  1.28566e+06
99.966  1.29677e+06
99.967  1.30832e+06
99.968  1.32033e+06
99.969  1.33279e+06
99.97  1.3457e+06
99.971  1.35922e+06
99.972  1.37327e+06
99.973  1.388e+06
99.974  1.4034e+06
99.975  1.41949e+06
99.976  1.43648e+06
99.977  1.4543e+06
99.978  1.47311e+06
99.979  1.49297e+06
99.98  1.51404e+06
99.981  1.53647e+06
99.982  1.56041e+06
99.983  1.58594e+06
99.984  1.61351e+06
99.985  1.64319e+06
99.986  1.67536e+06
99.987  1.71048e+06
99.988  1.74907e+06
99.989  1.79181e+06
99.99  1.83954e+06
99.9901  1.8446e+06
99.9902  1.84982e+06
99.9903  1.85503e+06
99.9904  1.86031e+06
99.9905  1.86567e+06
99.9906  1.87104e+06
99.9907  1.87655e+06
99.9908  1.88214e+06
99.9909  1.88773e+06
99.991  1.89347e+06
99.9911  1.89928e+06
99.9912  1.90517e+06
99.9913  1.91106e+06
99.9914  1.91711e+06
99.9915  1.92322e+06
99.9916  1.92949e+06
99.9917  1.93576e+06
99.9918  1.94218e+06
99.9919  1.94867e+06
99.992  1.95524e+06
99.9921  1.96197e+06
99.9922  1.96876e+06
99.9923  1.97564e+06
99.9924  1.98266e+06
99.9925  1.98976e+06
99.9926  1.99701e+06
99.9927  2.00433e+06
99.9928  2.01181e+06
99.9929  2.01944e+06
99.993  2.02722e+06
99.9931  2.03507e+06
99.9932  2.04308e+06
99.9933  2.05123e+06
99.9934  2.05954e+06
99.9935  2.068e+06
99.9936  2.07661e+06
99.9937  2.08544e+06
99.9938  2.09436e+06
99.9939  2.10349e+06
99.994  2.11286e+06
99.9941  2.12237e+06
99.9942  2.13204e+06
99.9943  2.14201e+06
99.9944  2.15213e+06
99.9945  2.16248e+06
99.9946  2.17305e+06
99.9947  2.18385e+06
99.9948  2.19495e+06
99.9949  2.20628e+06
99.995  2.21784e+06
99.9951  2.22977e+06
99.9952  2.24193e+06
99.9953  2.25439e+06
99.9954  2.26723e+06
99.9955  2.28037e+06
99.9956  2.29396e+06
99.9957  2.30786e+06
99.9958  2.32213e+06
99.9959  2.33686e+06
99.996  2.35196e+06
99.9961  2.3676e+06
99.9962  2.38376e+06
99.9963  2.40037e+06
99.9964  2.41759e+06
99.9965  2.43534e+06
99.9966  2.45377e+06
99.9967  2.4728e+06
99.9968  2.49259e+06
99.9969  2.51313e+06
99.997  2.5345e+06
99.9971  2.5567e+06
99.9972  2.57989e+06
99.9973  2.60413e+06
99.9974  2.62943e+06
99.9975  2.65594e+06
99.9976  2.68381e+06
99.9977  2.71303e+06
99.9978  2.74392e+06
99.9979  2.77647e+06
99.998  2.81099e+06
99.9981  2.84769e+06
99.9982  2.88674e+06
99.9983  2.92858e+06
99.9984  2.97344e+06
99.9985  3.02185e+06
99.9986  3.07426e+06
99.9987  3.13143e+06
99.9988  3.19419e+06
99.9989  3.26359e+06
99.999  3.341e+06
99.9991  3.42846e+06
99.9992  3.52852e+06
99.9993  3.6449e+06
99.9994  3.78341e+06
99.9995  3.95334e+06
99.9996  4.17009e+06
99.9997  4.46613e+06
99.9998  4.917e+06
99.9999  5.80137e+06
100  1.26869e+07
