# Supplementary material for: Victory Tax: A Holistic Income Tax System
Source: Entropy (Basel). 2021 Nov 11;23(11):1492. doi: 10.3390/e23111492 (PMC8624733; doi:10.3390/e23111492)
Supplement: Supplementary file 1 [file entropy-23-01492-s001.zip › bundle/results_to_give_away/data4VTpaper/fit2IRSdata/lgnm1_PL35_DE50_DP100_ON_ptQ.tax]

# expected tax revenue collected = 1.33257e+12
# total taxes paid = 1.33257e+12
# ---------------------------------------------- brackets 
# 10,30,50,70,90 => 20% brackets    110 => top 1% bracket 
# 10=>  0-20%  <taxes paid>  % of the pie 
# 30=> 20-40%  <taxes paid>  % of the pie 
# etc ... 
# ------------------------------------------ bracket data 
 10 544.704  0.916449
 30 1672.33  2.81364
 50 4279.52  7.20017
 70 10735.3  18.0618
 90 42204.6  71.0079
110 163866  13.785
