# Supplementary material for: Victory Tax: A Holistic Income Tax System
Source: Entropy (Basel). 2021 Nov 11;23(11):1492. doi: 10.3390/e23111492 (PMC8624733; doi:10.3390/e23111492)
Supplement: Supplementary file 1 [file entropy-23-01492-s001.zip › bundle/results_to_give_away/data4VTpaper/fit2IRSdata/kfnc1_PL35_DE50_DP100_ON_fLz.gtr]

0.000165773  0.000563176
0.000527016  0.00122723
0.000933522  0.00194414
0.00136652  0.00269815
0.00181896  0.0034811
0.00228697  0.00428796
0.00276805  0.00511527
0.00326044  0.0059605
0.00376283  0.00682173
0.0042742  0.00769743
0.00479373  0.00858635
0.00532075  0.00948746
0.0058547  0.0103999
0.00639511  0.0113229
0.00694157  0.0122558
0.00749371  0.0131981
0.00805122  0.0141492
0.00861383  0.0151087
0.00918128  0.0160762
0.00975336  0.0170514
0.0103298  0.0180339
0.0109106  0.0190234
0.0114954  0.0200197
0.0126765  0.0220314
0.0138723  0.0240673
0.0144753  0.0250939
0.0156911  0.0271633
0.0169194  0.0292534
0.0175379  0.0303058
0.0187836  0.0324249
0.0194105  0.0334913
0.0206723  0.0356373
0.0219441  0.0378001
0.0225837  0.0388876
0.02387  0.0410745
0.0245166  0.0421736
0.0258163  0.044383
0.0264695  0.0454932
0.027782  0.0477239
0.0284413  0.0488443
0.0297659  0.0510952
0.0304312  0.0522256
0.0317673  0.0544956
0.0324381  0.0556353
0.0337852  0.0579237
0.0344613  0.0590723
0.0358189  0.0613782
0.0365002  0.0625353
0.0378677  0.0648579
0.0385539  0.0660233
0.0399311  0.0683619
0.040622  0.0695352
0.0420085  0.0718893
0.042704  0.0730701
0.0434009  0.0742534
0.0447992  0.0766272
0.0455004  0.0778177
0.0469072  0.0802056
0.0476126  0.0814031
0.0490276  0.0838048
0.0497371  0.085009
0.0504479  0.0862154
0.0518734  0.0886346
0.0525881  0.0898475
0.0540212  0.0922794
0.0547397  0.0934985
0.0554593  0.0947197
0.0569023  0.097168
0.0576256  0.0983952
0.0583501  0.0996243
0.0598025  0.102088
0.0605304  0.103323
0.0619897  0.105799
0.062721  0.107039
0.0634535  0.108282
0.0649216  0.110772
0.0656573  0.11202
0.0663941  0.113269
0.0678708  0.115774
0.0686108  0.117029
0.0693518  0.118285
0.0708368  0.120804
0.0715808  0.122065
0.0730719  0.124594
0.073819  0.12586
0.074567  0.127129
0.0760659  0.12967
0.0768169  0.130943
0.0775687  0.132218
0.0790753  0.134772
0.07983  0.136051
0.0805856  0.137332
0.0813422  0.138615
0.082858  0.141184
0.0836173  0.142471
0.0843774  0.143759
0.0859004  0.146341
0.0866632  0.147633
0.0874269  0.148928
0.0889568  0.15152
0.0897231  0.152819
0.0904902  0.154119
0.0920269  0.156723
0.0927966  0.158027
0.093567  0.159332
0.0951104  0.161947
0.0958833  0.163257
0.096657  0.164568
0.0974315  0.16588
0.0989829  0.168508
0.0997598  0.169824
0.100538  0.171142
0.110717  0.188382
0.121019  0.205825
0.13063  0.222094
0.141147  0.23989
0.150945  0.256465
0.160827  0.273176
0.170787  0.290016
0.180823  0.306978
0.190931  0.324058
0.201108  0.34125
0.210496  0.357105
0.220799  0.3745
0.231164  0.391995
0.240718  0.408118
0.251196  0.425795
0.26085  0.442078
0.270551  0.458435
0.281184  0.47636
0.290977  0.492864
0.300812  0.509434
0.310688  0.526071
0.320604  0.54277
0.33056  0.559532
0.340554  0.576354
0.350585  0.593235
0.360653  0.610173
0.370757  0.627167
0.380896  0.644217
0.391069  0.661319
0.400347  0.676913
0.410584  0.694115
0.420853  0.711367
0.431154  0.728668
0.440546  0.744438
0.450906  0.76183
0.460351  0.777682
0.470768  0.795162
0.481214  0.812686
0.490736  0.828655
0.501237  0.846263
0.510807  0.862306
0.520399  0.878383
0.530977  0.896107
0.540616  0.912255
0.551244  0.930055
0.560928  0.94627
0.570633  0.962517
0.580359  0.978795
0.591081  0.996736
0.600849  1.01308
0.610637  1.02945
0.620445  1.04585
0.631256  1.06392
0.641104  1.08038
0.650971  1.09687
0.660856  1.11338
0.67076  1.12993
0.680683  1.1465
0.690623  1.16309
0.700581  1.17971
0.710556  1.19636
0.720549  1.21303
0.730559  1.22973
0.740586  1.24645
0.75063  1.26319
0.76069  1.27996
0.770767  1.29676
0.78086  1.31357
0.790969  1.33041
0.801094  1.34728
0.811235  1.36416
0.820375  1.37938
0.830545  1.3963
0.84073  1.41325
0.850931  1.43022
0.861147  1.44721
0.870354  1.46252
0.880597  1.47955
0.890856  1.4966
0.901128  1.51367
0.910386  1.52906
0.920686  1.54616
0.931  1.56329
0.941327  1.58044
0.950634  1.59589
0.960988  1.61307
0.971355  1.63027
0.980698  1.64577
0.99109  1.66301
1.00046  1.67854
1.10099  1.84505
1.20051  2.00953
1.30103  2.17531
1.40139  2.34047
1.50041  2.5031
1.6013  2.66845
1.70071  2.83104
1.80078  2.99439
1.90037  3.15662
2.00055  3.31947
2.10129  3.4829
2.20142  3.64502
2.30091  3.80578
2.40087  3.96696
2.50127  4.12855
2.60094  4.28864
2.70102  4.44906
2.80149  4.60978
2.90115  4.76891
3.00117  4.92828
3.10152  5.08787
3.20101  5.24579
3.30081  5.40388
3.40091  5.56214
3.5013  5.72053
3.60076  5.87716
3.70049  6.0339
3.80047  6.19073
3.90069  6.34763
4.00115  6.5046
4.10063  6.65972
4.20154  6.81678
4.30145  6.97197
4.40156  7.12716
4.50065  7.28047
4.60115  7.43567
4.7006  7.58895
4.80147  7.7441
4.90127  7.89732
5.00124  8.05049
5.10138  8.20361
5.20043  8.35478
5.30087  8.50777
5.40145  8.66068
5.50094  8.81162
5.60055  8.96247
5.70155  9.11511
5.80143  9.26575
5.90143  9.41629
6.00156  9.56671
6.10054  9.71513
6.20089  9.86531
6.30135  10.0153
6.40066  10.1634
6.50133  10.3131
6.60083  10.4609
6.70044  10.6085
6.80139  10.7577
6.90117  10.905
7.00104  11.0521
7.10099  11.199
7.20103  11.3458
7.30114  11.4924
7.40132  11.6388
7.50158  11.785
7.60064  11.9292
7.70104  12.075
7.8015  12.2206
7.90076  12.3642
8.00134  12.5094
8.10072  12.6526
8.20142  12.7974
8.3009  12.9402
8.40044  13.0827
8.5013  13.2269
8.60093  13.369
8.70061  13.5109
8.80161  13.6544
8.90138  13.7958
9.00118  13.937
9.10103  14.078
9.20091  14.2187
9.30083  14.3592
9.40078  14.4995
9.50076  14.6395
9.60078  14.7792
9.70082  14.9187
9.80089  15.058
9.90099  15.197
10.0011  15.3358
10.1013  15.4743
10.2014  15.6125
10.3016  15.7505
10.4005  15.8864
10.5007  16.0239
10.601  16.1611
10.7012  16.298
10.8015  16.4346
10.9005  16.5692
11.0008  16.7053
11.1011  16.8412
11.2014  16.9767
11.3004  17.1102
11.4007  17.2452
11.5011  17.3799
11.6014  17.5143
11.7004  17.6467
11.8008  17.7806
11.9011  17.9141
12.0059  18.0611
12.1088  18.1974
12.2117  18.3334
12.3017  18.4522
12.4046  18.5877
12.5075  18.7228
12.6104  18.8576
12.7004  18.9753
12.8033  19.1096
12.9061  19.2435
13.0089  19.3771
13.1117  19.5103
13.2017  19.6267
13.3045  19.7594
13.4073  19.8917
13.51  20.0237
13.6128  20.1554
13.7027  20.2703
13.8054  20.4014
13.9081  20.5322
14.0107  20.6626
14.1005  20.7764
14.2032  20.9062
14.3058  21.0356
14.4083  21.1647
14.5109  21.2935
14.6006  21.4059
14.7031  21.5341
14.8056  21.6619
14.908  21.7893
15.0104  21.9165
15.1128  22.0433
15.2024  22.1539
15.3047  22.2801
15.407  22.4059
15.5092  22.5313
15.6115  22.6564
15.7009  22.7656
15.803  22.8901
15.9052  23.0142
16.0072  23.138
16.1093  23.2614
16.2113  23.3845
16.3005  23.4919
16.4024  23.6143
16.5043  23.7364
16.6062  23.8581
16.708  23.9794
16.8098  24.1004
16.9115  24.2211
17.0005  24.3264
17.1021  24.4464
17.2037  24.566
17.3053  24.6853
17.4068  24.8043
17.5082  24.9228
17.6096  25.0411
17.711  25.1589
17.8123  25.2764
17.9009  25.379
18.0021  25.4958
18.1033  25.6123
18.2044  25.7284
18.3055  25.8442
18.4065  25.9596
18.5075  26.0746
18.6084  26.1893
18.7093  26.3036
18.8101  26.4176
18.9108  26.5312
19.0115  26.6445
19.1121  26.7574
19.2127  26.8699
19.3007  26.968
19.4012  27.0799
19.5016  27.1914
19.6019  27.3025
19.7022  27.4133
19.8025  27.5237
19.9027  27.6337
20.0028  27.7434
20.1029  27.8527
20.2029  27.9617
20.3028  28.0702
20.4027  28.1785
20.5025  28.2863
20.6023  28.3938
20.702  28.501
20.8016  28.6077
20.9011  28.7142
21.0006  28.8202
21.1125  28.9391
21.2119  29.0443
21.3112  29.1493
21.4104  29.2538
21.5096  29.358
21.6087  29.4618
21.7077  29.5653
21.8067  29.6683
21.9055  29.7711
22.0044  29.8734
22.1031  29.9754
22.2018  30.0771
22.3004  30.1783
22.4113  30.2918
22.5098  30.3923
22.6082  30.4925
22.7065  30.5923
22.8048  30.6917
22.9029  30.7907
23.0011  30.8894
23.1113  31
23.2093  31.0979
23.3072  31.1954
23.405  31.2926
23.5027  31.3894
23.6004  31.4859
23.7102  31.594
23.8077  31.6897
23.9051  31.785
24.0025  31.88
24.1119  31.9864
24.2091  32.0806
24.3063  32.1744
24.4033  32.2679
24.5124  32.3726
24.6093  32.4653
24.7061  32.5577
24.8028  32.6496
24.9115  32.7527
25.0081  32.8439
25.1045  32.9348
25.2009  33.0253
25.3093  33.1266
25.4055  33.2164
25.5017  33.3058
25.6098  33.4059
25.7058  33.4945
25.8017  33.5827
25.9095  33.6816
26.0052  33.7691
26.1008  33.8562
26.2083  33.9538
26.3038  34.0402
26.4111  34.137
26.5064  34.2226
26.6017  34.3079
26.7087  34.4034
26.8037  34.4879
26.9105  34.5825
27.0054  34.6663
27.112  34.7601
27.2067  34.8431
27.3013  34.9257
27.4077  35.0183
27.5021  35.1002
27.6082  35.1919
27.7025  35.273
27.8084  35.3639
27.9024  35.4443
28.0082  35.5343
28.102  35.614
28.2076  35.7031
28.3013  35.782
28.4066  35.8704
28.5118  35.9583
28.6052  36.0361
28.7102  36.1231
28.8034  36.2002
28.9082  36.2864
29.0012  36.3627
29.1058  36.4481
29.2103  36.5331
29.303  36.6082
29.4073  36.6924
29.5114  36.7761
29.6039  36.8501
29.7078  36.933
29.8116  37.0155
29.9038  37.0884
30.0074  37.17
30.1109  37.2512
30.2028  37.323
30.306  37.4034
30.4092  37.4833
30.5008  37.554
30.6037  37.6331
30.7066  37.7118
30.8093  37.7901
30.9005  37.8593
31.003  37.9367
31.1053  38.0138
31.2076  38.0903
31.3098  38.1665
31.4005  38.2339
31.5024  38.3092
31.6042  38.3842
31.7059  38.4587
31.8075  38.5328
31.9089  38.6064
32.0103  38.6797
32.1115  38.7525
32.2014  38.8169
32.3024  38.8889
32.4033  38.9605
32.5041  39.0317
32.6047  39.1025
32.7052  39.1728
32.8057  39.2427
32.906  39.3123
33.0061  39.3814
33.1062  39.45
33.2062  39.5183
33.306  39.5862
33.4057  39.6536
33.5053  39.7206
33.6047  39.7873
33.7041  39.8535
33.8033  39.9193
33.9024  39.9847
34.0014  40.0496
34.1113  40.1214
34.21  40.1855
34.3086  40.2492
34.4071  40.3125
34.5055  40.3754
34.6037  40.4379
34.7019  40.5
34.8108  40.5685
34.9086  40.6298
35.0064  40.6906
35.104  40.7514
35.2016  40.8123
35.3098  40.8801
35.407  40.9412
35.5042  41.0024
35.6012  41.0638
35.7088  41.1321
35.8056  41.1937
35.9022  41.2554
36.0095  41.324
36.1059  41.3859
36.2021  41.448
36.3089  41.517
36.4049  41.5792
36.5008  41.6416
36.6072  41.711
36.7028  41.7736
36.8089  41.8432
36.9043  41.906
37.0101  41.9759
37.1052  42.0389
37.2107  42.109
37.3056  42.1722
37.4108  42.2426
37.5054  42.306
37.6103  42.3766
37.7047  42.4402
37.8093  42.5111
37.9034  42.5749
38.0078  42.6459
38.1016  42.71
38.2057  42.7813
38.3096  42.8527
38.403  42.917
38.5066  42.9886
38.6101  43.0603
38.7031  43.125
38.8063  43.197
38.9094  43.269
39.002  43.334
39.1047  43.4062
39.2073  43.4786
39.3098  43.5511
39.4019  43.6165
39.504  43.6892
39.606  43.762
39.7079  43.8349
39.8096  43.9079
39.901  43.9738
40.0024  44.047
40.1037  44.1203
40.2048  44.1938
40.3057  44.2673
40.4065  44.341
40.5072  44.4147
40.6077  44.4886
40.708  44.5626
40.8082  44.6366
40.9082  44.7108
41.0081  44.785
41.1078  44.8594
41.2074  44.9339
41.3068  45.0084
41.4061  45.0831
41.5052  45.1578
41.6042  45.2327
41.703  45.3076
41.8017  45.3826
41.91  45.4653
42.0083  45.5405
42.1065  45.6159
42.2045  45.6913
42.3024  45.7668
42.4099  45.8499
42.5075  45.9256
42.6049  46.0014
42.7021  46.0773
42.8089  46.1609
42.9058  46.2369
43.0026  46.3131
43.1089  46.3969
43.2054  46.4733
43.3017  46.5497
43.4074  46.6338
43.5034  46.7104
43.6088  46.7948
43.7045  46.8715
43.8095  46.9561
43.9049  47.033
44.0096  47.1177
44.1046  47.1948
44.2089  47.2797
44.3036  47.357
44.4076  47.4421
44.502  47.5195
44.6057  47.6047
44.7091  47.6901
44.803  47.7678
44.9061  47.8533
45.009  47.9389
45.1025  48.0168
45.205  48.1026
45.3074  48.1885
45.4004  48.2666
45.5024  48.3526
45.6043  48.4388
45.7059  48.525
45.8074  48.6112
45.9087  48.6976
46.0007  48.7762
46.1016  48.8627
46.2024  48.9493
46.303  49.036
46.4034  49.1228
46.5037  49.2096
46.6037  49.2965
46.7036  49.3835
46.8033  49.4706
46.9028  49.5577
47.0021  49.6449
47.1012  49.7322
47.2092  49.8275
47.308  49.915
47.4065  50.0025
47.5049  50.0901
47.6032  50.1777
47.7012  50.2655
47.8079  50.3612
47.9056  50.4491
48.0031  50.537
48.1004  50.625
48.2063  50.7211
48.3032  50.8092
48.4088  50.9054
48.5053  50.9937
48.6017  51.082
48.7066  51.1785
48.8026  51.2669
48.9071  51.3635
49.0027  51.4521
49.1069  51.5488
49.2021  51.6375
49.3058  51.7343
49.4007  51.8231
49.504  51.9201
49.607  52.0171
49.7014  52.1061
49.804  52.2032
49.9065  52.3004
50.0088  52.3977
50.1023  52.4868
50.2042  52.5838
50.3058  52.6806
50.4072  52.7771
50.5084  52.8735
50.6011  52.9617
50.7019  53.0577
50.8025  53.1535
50.9029  53.2491
51.0031  53.3445
51.1031  53.4397
51.2028  53.5347
51.3024  53.6295
51.4018  53.7241
51.5009  53.8186
51.6081  53.9206
51.7068  54.0146
51.8053  54.1084
51.9036  54.202
52.0017  54.2954
52.1078  54.3964
52.2055  54.4894
52.3029  54.5822
52.4083  54.6826
52.5053  54.775
52.6021  54.8672
52.7068  54.9668
52.8032  55.0586
52.9074  55.1579
53.0034  55.2493
53.1072  55.348
53.2027  55.439
53.306  55.5374
53.4012  55.628
53.504  55.7259
53.6066  55.8236
53.7011  55.9136
53.8032  56.0108
53.9051  56.1079
54.0068  56.2047
54.1004  56.2939
54.2017  56.3902
54.3026  56.4864
54.4034  56.5823
54.5039  56.678
54.6042  56.7735
54.7042  56.8688
54.804  56.9638
54.9036  57.0586
55.003  57.1532
55.1021  57.2476
55.201  57.3418
55.3072  57.4429
55.4056  57.5366
55.5038  57.6301
55.6017  57.7234
55.7069  57.8236
55.8044  57.9164
55.9016  58.009
56.0061  58.1084
56.1028  58.2006
56.2068  58.2995
56.3031  58.3912
56.4065  58.4897
56.5023  58.581
56.6053  58.679
56.7006  58.7698
56.803  58.8673
56.9052  58.9646
57.0071  59.0616
57.1015  59.1515
57.2029  59.248
57.3041  59.3444
57.4049  59.4404
57.5056  59.5362
57.6059  59.6318
57.706  59.7271
57.8059  59.8222
57.9055  59.9171
58.0048  60.0116
58.1039  60.106
58.2028  60.2001
58.3013  60.294
58.4067  60.3943
58.5047  60.4876
58.6025  60.5808
58.707  60.6803
58.8043  60.7729
58.9013  60.8653
59.005  60.964
59.1015  61.0559
59.2046  61.1541
59.3006  61.2455
59.4032  61.3431
59.5054  61.4405
59.6006  61.5312
59.7024  61.628
59.8038  61.7246
59.905  61.821
60.0059  61.917
60.1065  62.0128
60.2068  62.1083
60.3068  62.2036
60.4066  62.2986
60.5061  62.3933
60.6053  62.4878
60.7042  62.582
60.8028  62.6759
60.9012  62.7696
61.0058  62.8692
61.1036  62.9623
61.2011  63.0552
61.3049  63.1539
61.4018  63.2463
61.5049  63.3445
61.6013  63.4362
61.7039  63.5339
61.8061  63.6312
61.9016  63.7222
62.0032  63.8189
62.1045  63.9154
62.2056  64.0116
62.3063  64.1075
62.4004  64.1971
62.5005  64.2924
62.6065  64.3934
62.706  64.4882
62.8052  64.5826
62.9041  64.6768
63.0027  64.7707
63.101  64.8643
63.2051  64.9634
63.3028  65.0564
63.4063  65.1549
63.5033  65.2474
63.6062  65.3453
63.7026  65.4371
63.8048  65.5344
63.9007  65.6257
64.0022  65.7224
64.1034  65.8187
64.2043  65.9148
64.3049  66.0106
64.4051  66.106
64.505  66.2011
64.6046  66.296
64.7038  66.3905
64.8028  66.4847
64.9014  66.5786
65.0055  66.6777
65.1034  66.771
65.2011  66.8639
65.3041  66.9621
65.4011  67.0544
65.5035  67.1519
65.6055  67.249
65.7015  67.3404
65.8028  67.4369
65.9038  67.5331
66.0044  67.6289
66.1047  67.7244
66.2046  67.8195
66.3042  67.9144
66.4035  68.0089
66.5024  68.1031
66.601  68.1969
66.7046  68.2956
66.8025  68.3888
66.9054  68.4868
67.0026  68.5794
67.1048  68.6767
67.2013  68.7686
67.3028  68.8652
67.4039  68.9615
67.5047  69.0574
67.605  69.153
67.705  69.2482
67.8047  69.3431
67.904  69.4376
68.0029  69.5318
68.1015  69.6257
68.2048  69.7241
68.3026  69.8172
68.4052  69.9149
68.5023  70.0074
68.6041  70.1043
68.7005  70.1961
68.8015  70.2923
68.9022  70.3881
69.0025  70.4836
69.1024  70.5787
69.2019  70.6735
69.301  70.7679
69.4046  70.8666
69.503  70.9602
69.6009  71.0535
69.7034  71.1511
69.8006  71.2436
69.9022  71.3404
70.0035  71.4368
70.1043  71.5328
70.2047  71.6284
70.3047  71.7236
70.4043  71.8185
70.5035  71.9129
70.6023  72.007
70.7007  72.1007
70.8033  72.1984
70.9009  72.2913
71.0027  72.3883
71.1041  72.4848
71.2005  72.5766
71.301  72.6723
71.4011  72.7676
71.5008  72.8625
71.6045  72.9613
71.7033  73.0554
71.8017  73.1491
71.9042  73.2466
72.0017  73.3395
72.1032  73.4362
72.2043  73.5324
72.3006  73.6241
72.4008  73.7195
72.5006  73.8145
72.6042  73.9132
72.7031  74.0073
72.8015  74.1011
72.9037  74.1984
73.0013  74.2913
73.1026  74.3878
73.2034  74.4838
73.3038  74.5794
73.4037  74.6745
73.5032  74.7692
73.6021  74.8634
73.7007  74.9573
73.8028  75.0545
73.9004  75.1475
74.0016  75.2438
74.1023  75.3397
74.2026  75.4352
74.3023  75.5301
74.4016  75.6246
74.5043  75.7225
74.6026  75.816
74.7004  75.9092
74.8016  76.0056
74.9023  76.1015
75.0025  76.1969
75.1023  76.2919
75.2015  76.3863
75.304  76.484
75.4022  76.5775
75.5037  76.6741
75.6009  76.7667
75.7013  76.8623
75.8013  76.9575
75.9007  77.0521
76.0032  77.1498
76.1016  77.2434
76.2031  77.34
76.3004  77.4327
76.4008  77.5283
76.5007  77.6234
76.6035  77.7214
76.7023  77.8154
76.8006  77.909
76.9018  78.0054
77.0024  78.1012
77.1025  78.1965
77.202  78.2913
77.301  78.3855
77.4029  78.4825
77.5007  78.5757
77.6014  78.6716
77.7015  78.7669
77.8011  78.8617
77.9033  78.9591
78.0017  79.0527
78.1028  79.149
78.2033  79.2447
78.3032  79.3398
78.4025  79.4344
78.5012  79.5284
78.6025  79.6248
78.7032  79.7207
78.8033  79.816
78.9028  79.9107
79.0016  80.0049
79.103  80.1014
79.2006  80.1944
79.3007  80.2897
79.4032  80.3873
79.5021  80.4814
79.6033  80.5777
79.7009  80.6707
79.8008  80.7658
79.903  80.8631
80.0016  80.9571
80.1025  81.0531
80.2027  81.1486
80.3023  81.2434
80.4012  81.3376
80.5023  81.4338
80.6027  81.5294
80.7024  81.6243
80.8014  81.7186
80.9025  81.8149
81.003  81.9105
81.1027  82.0055
81.2017  82.0998
81.3027  82.196
81.4004  82.289
81.5026  82.3863
81.6015  82.4805
81.7023  82.5764
81.8023  82.6717
81.9016  82.7663
82.0028  82.8626
82.1007  82.9558
82.2028  83.053
82.3017  83.1472
82.4024  83.2431
82.5023  83.3382
82.6014  83.4326
82.7022  83.5285
82.8022  83.6238
82.9014  83.7183
83.0022  83.8143
83.1023  83.9095
83.2015  84.004
83.3023  84.1
83.4022  84.1951
83.5014  84.2896
83.602  84.3854
83.7018  84.4804
83.8008  84.5746
83.9011  84.6702
84.0006  84.7649
84.1015  84.8609
84.2014  84.9561
84.3006  85.0505
84.401  85.1461
84.5005  85.2409
84.6012  85.3368
84.7011  85.4319
84.8021  85.5281
84.9022  85.6234
85.0014  85.7179
85.1017  85.8134
85.2011  85.908
85.3015  86.0036
85.401  86.0984
85.5015  86.194
85.601  86.2888
85.7015  86.3845
85.801  86.4793
85.9014  86.5749
86.0009  86.6696
86.1012  86.7651
86.2005  86.8596
86.3006  86.955
86.4014  87.051
86.5012  87.146
86.6018  87.2418
86.7013  87.3365
86.8015  87.4319
86.9006  87.5263
87.0004  87.6213
87.1007  87.7168
87.2015  87.8129
87.3013  87.9079
87.4016  88.0034
87.5008  88.0979
87.6005  88.1927
87.7006  88.288
87.801  88.3837
87.9004  88.4783
88.0015  88.5746
88.1015  88.6698
88.2018  88.7653
88.3009  88.8597
88.4016  88.9556
88.5012  89.0504
88.6009  89.1453
88.7008  89.2404
88.8008  89.3357
88.9008  89.431
89.001  89.5263
89.1012  89.6217
89.2013  89.7171
89.3015  89.8125
89.4016  89.9078
89.5015  90.003
89.6014  90.0981
89.7012  90.1931
89.8008  90.2879
89.9013  90.3836
90.0005  90.478
90.1005  90.5733
90.2014  90.6693
90.3008  90.764
90.4009  90.8594
90.5007  90.9544
90.6011  91.05
90.701  91.1451
90.8005  91.2398
90.9004  91.335
91.0008  91.4306
91.1006  91.5257
91.2008  91.621
91.3012  91.7166
91.401  91.8116
91.5009  91.9068
91.601  92.0021
91.7011  92.0975
91.8005  92.1921
91.9007  92.2875
92.0008  92.3828
92.1008  92.478
92.2007  92.5731
92.3011  92.6687
92.4004  92.7633
92.501  92.8591
92.6004  92.9538
92.7009  93.0495
92.8009  93.1447
92.901  93.24
93.0005  93.3348
93.1008  93.4302
93.2009  93.5256
93.301  93.6209
93.4008  93.7159
93.5004  93.8107
93.6008  93.9064
93.7008  94.0016
93.8009  94.0969
93.9004  94.1917
94.0004  94.2869
94.1007  94.3824
94.2007  94.4777
94.3004  94.5725
94.4006  94.668
94.5007  94.7633
94.6006  94.8584
94.7007  94.9537
94.8007  95.049
94.9007  95.1442
95.0005  95.2392
95.1004  95.3343
95.2006  95.4297
95.3005  95.5249
95.4005  95.6201
95.5007  95.7155
95.6005  95.8106
95.7006  95.9059
95.8004  96.0009
95.9006  96.0963
96.0005  96.1914
96.1004  96.2866
96.2004  96.3818
96.3005  96.4771
96.4005  96.5724
96.5004  96.6675
96.6004  96.7627
96.7005  96.858
96.8005  96.9532
96.9003  97.0483
97.0003  97.1435
97.1005  97.2389
97.2015  97.3359
97.3005  97.4301
97.401  97.5257
97.5007  97.6206
97.6006  97.7158
97.7017  97.812
97.8004  97.906
97.9014  98.0021
98.0013  98.0971
98.1005  98.1916
98.2011  98.2874
98.3011  98.3826
98.4004  98.4771
98.5007  98.5726
98.6006  98.6677
98.7005  98.7627
98.8006  98.8581
98.9004  98.953
99.0004  99.0482
99.0106  99.058
99.0204  99.0673
99.0303  99.0768
99.0405  99.0865
99.0506  99.0961
99.0605  99.1055
99.0706  99.1151
99.0805  99.1245
99.0906  99.1342
99.1006  99.1436
99.1104  99.153
99.1207  99.1628
99.1305  99.1721
99.1404  99.1816
99.1505  99.1912
99.1604  99.2006
99.1705  99.2102
99.1804  99.2196
99.1904  99.2291
99.2005  99.2388
99.2104  99.2482
99.2204  99.2577
99.2305  99.2674
99.2404  99.2768
99.2504  99.2863
99.2604  99.2958
99.2705  99.3055
99.2804  99.3149
99.2904  99.3243
99.3006  99.334
99.3105  99.3435
99.3205  99.3531
99.3305  99.3626
99.3405  99.3721
99.3505  99.3816
99.3605  99.3911
99.3705  99.4006
99.3804  99.41
99.3905  99.4196
99.4005  99.4292
99.4104  99.4386
99.4205  99.4482
99.4305  99.4577
99.4404  99.4672
99.4504  99.4767
99.4604  99.4862
99.4705  99.4958
99.4804  99.5053
99.4904  99.5148
99.5004  99.5243
99.5104  99.5338
99.5204  99.5434
99.5305  99.5529
99.5404  99.5624
99.5503  99.5719
99.5604  99.5814
99.5704  99.5909
99.5804  99.6005
99.5904  99.61
99.6004  99.6195
99.6104  99.6291
99.6204  99.6385
99.6304  99.6481
99.6404  99.6576
99.6503  99.6671
99.6604  99.6766
99.6704  99.6862
99.6804  99.6957
99.6904  99.7052
99.7003  99.7147
99.7104  99.7242
99.7204  99.7337
99.7304  99.7433
99.7404  99.7528
99.7504  99.7623
99.7603  99.7718
99.7704  99.7813
99.7804  99.7909
99.7904  99.8004
99.8003  99.8099
99.8104  99.8194
99.8204  99.8289
99.8303  99.8385
99.8403  99.848
99.8504  99.8575
99.8603  99.867
99.8704  99.8765
99.8803  99.8861
99.8904  99.8956
99.9003  99.9051
99.9013  99.9061
99.9023  99.907
99.9033  99.908
99.9043  99.9089
99.9054  99.9099
99.9063  99.9108
99.9073  99.9118
99.9083  99.9127
99.9093  99.9137
99.9103  99.9146
99.9113  99.9156
99.9123  99.9165
99.9133  99.9175
99.9143  99.9184
99.9153  99.9194
99.9163  99.9203
99.9173  99.9213
99.9183  99.9222
99.9193  99.9232
99.9203  99.9242
99.9213  99.9251
99.9223  99.9261
99.9233  99.927
99.9243  99.928
99.9253  99.9289
99.9263  99.9299
99.9273  99.9308
99.9283  99.9318
99.9293  99.9327
99.9303  99.9337
99.9313  99.9346
99.9323  99.9356
99.9333  99.9365
99.9343  99.9375
99.9353  99.9384
99.9363  99.9394
99.9373  99.9403
99.9383  99.9413
99.9393  99.9422
99.9403  99.9432
99.9413  99.9441
99.9423  99.9451
99.9433  99.946
99.9443  99.947
99.9453  99.948
99.9463  99.9489
99.9473  99.9499
99.9483  99.9508
99.9493  99.9518
99.9503  99.9527
99.9513  99.9537
99.9523  99.9546
99.9533  99.9556
99.9543  99.9565
99.9553  99.9575
99.9563  99.9584
99.9573  99.9594
99.9583  99.9603
99.9593  99.9613
99.9603  99.9622
99.9613  99.9632
99.9623  99.9641
99.9633  99.9651
99.9643  99.966
99.9653  99.967
99.9663  99.9679
99.9673  99.9689
99.9683  99.9699
99.9693  99.9708
99.9703  99.9718
99.9713  99.9727
99.9723  99.9737
99.9733  99.9746
99.9743  99.9756
99.9753  99.9765
99.9763  99.9775
99.9773  99.9784
99.9783  99.9794
99.9793  99.9803
99.9803  99.9813
99.9813  99.9822
99.9823  99.9832
99.9833  99.9841
99.9843  99.9851
99.9853  99.986
99.9863  99.987
99.9873  99.9879
99.9883  99.9889
99.9893  99.9898
99.9903  99.9908
99.9904  99.9909
99.9905  99.991
99.9906  99.9911
99.9907  99.9912
99.9908  99.9913
99.9909  99.9914
99.991  99.9915
99.9911  99.9916
99.9912  99.9917
99.9913  99.9918
99.9914  99.9919
99.9915  99.9919
99.9916  99.992
99.9917  99.9921
99.9918  99.9922
99.9919  99.9923
99.992  99.9924
99.9921  99.9925
99.9922  99.9926
99.9923  99.9927
99.9924  99.9928
99.9925  99.9929
99.9926  99.993
99.9927  99.9931
99.9928  99.9932
99.9929  99.9933
99.993  99.9934
99.9931  99.9935
99.9932  99.9936
99.9933  99.9937
99.9934  99.9938
99.9935  99.9939
99.9936  99.9939
99.9937  99.994
99.9938  99.9941
99.9939  99.9942
99.994  99.9943
99.9941  99.9944
99.9942  99.9945
99.9943  99.9946
99.9944  99.9947
99.9945  99.9948
99.9946  99.9949
99.9947  99.995
99.9948  99.9951
99.9949  99.9952
99.995  99.9953
99.9951  99.9954
99.9952  99.9955
99.9953  99.9956
99.9954  99.9957
99.9955  99.9958
99.9956  99.9958
99.9957  99.9959
99.9958  99.996
99.9959  99.9961
99.996  99.9962
99.9961  99.9963
99.9962  99.9964
99.9963  99.9965
99.9964  99.9966
99.9965  99.9967
99.9966  99.9968
99.9967  99.9969
99.9968  99.997
99.9969  99.9971
99.997  99.9972
99.9971  99.9973
99.9972  99.9974
99.9973  99.9975
99.9974  99.9976
99.9975  99.9977
99.9976  99.9978
99.9977  99.9978
99.9978  99.9979
99.9979  99.998
99.998  99.9981
99.9981  99.9982
99.9982  99.9983
99.9983  99.9984
99.9984  99.9985
99.9985  99.9986
99.9986  99.9987
99.9987  99.9988
99.9988  99.9989
99.9989  99.999
99.999  99.9991
99.9991  99.9992
99.9992  99.9993
99.9993  99.9994
99.9994  99.9995
99.9995  99.9996
99.9996  99.9997
99.9997  99.9998
99.9998  99.9998
99.9999  99.9999
100  100
# Gini coefficient = -0.0641412
