# Supplementary material for: Victory Tax: A Holistic Income Tax System
Source: Entropy (Basel). 2021 Nov 11;23(11):1492. doi: 10.3390/e23111492 (PMC8624733; doi:10.3390/e23111492)
Supplement: Supplementary file 1 [file entropy-23-01492-s001.zip › bundle/results_to_give_away/data4VTpaper/fit2IRSdata/lgnm1_PL35_DE50_DP100_ON_fts.ati]

2.02332e-22  20500.6
1.01894e-05  20534.8
0.000111367  20557.6
0.000210657  20566.4
0.000314482  20572.8
0.000410828  20577.4
0.000513638  20581.6
0.000611217  20585
0.000713087  20588.2
0.000817372  20591.1
0.000912205  20593.6
0.00101459  20596
0.00111347  20598.2
0.00121896  20600.4
0.00131848  20602.4
0.00141013  20604.1
0.00152025  20606.1
0.00162143  20607.8
0.00171183  20609.3
0.00182168  20611
0.00191968  20612.4
0.00202129  20613.9
0.00212658  20615.4
0.0022172  20616.6
0.00231045  20617.8
0.00242591  20619.3
0.00252513  20620.5
0.00262712  20621.7
0.00271074  20622.7
0.00281782  20623.9
0.00292779  20625.2
0.00301786  20626.1
0.00313312  20627.4
0.00322747  20628.3
0.00332376  20629.3
0.00342201  20630.3
0.00352223  20631.3
0.00362444  20632.3
0.00372867  20633.2
0.00383493  20634.2
0.00391597  20635
0.00402584  20635.9
0.00413779  20636.9
0.00422314  20637.6
0.00433879  20638.6
0.00442693  20639.4
0.00451628  20640.1
0.00463731  20641.1
0.00472952  20641.8
0.00482297  20642.5
0.00491767  20643.3
0.00501362  20644
0.00511083  20644.7
0.00524242  20645.7
0.00534261  20646.5
0.00541011  20646.9
0.00551245  20647.7
0.00561609  20648.4
0.00572104  20649.2
0.00582731  20649.9
0.0059349  20650.6
0.00604383  20651.4
0.00611719  20651.8
0.00622835  20652.6
0.00634087  20653.3
0.00641663  20653.8
0.00653142  20654.5
0.00664758  20655.3
0.00672579  20655.8
0.00684426  20656.5
0.00692401  20657
0.00704481  20657.7
0.00712612  20658.2
0.00724926  20658.9
0.00733214  20659.4
0.00741566  20659.9
0.00754212  20660.7
0.00762723  20661.1
0.00771298  20661.6
0.00784281  20662.4
0.00793016  20662.9
0.00801817  20663.3
0.0081514  20664.1
0.00824104  20664.6
0.00833133  20665.1
0.00842228  20665.6
0.00851389  20666
0.00865254  20666.8
0.00874581  20667.3
0.00883975  20667.8
0.00893435  20668.2
0.00902963  20668.7
0.00912558  20669.2
0.00922221  20669.7
0.00931951  20670.2
0.0094175  20670.7
0.00951616  20671.2
0.00961551  20671.7
0.00971555  20672.2
0.00981628  20672.6
0.00991769  20673.1
0.0100198  20673.6
0.0110248  20678.3
0.0120363  20682.7
0.013046  20686.8
0.0140456  20690.8
0.0150272  20694.4
0.0160525  20698.1
0.0170496  20701.5
0.0180108  20704.7
0.0190844  20708.1
0.0200369  20711.1
0.0210195  20714
0.0220327  20717
0.0230767  20719.9
0.0240612  20722.6
0.0250721  20725.3
0.0260143  20727.7
0.0270765  20730.4
0.0280657  20732.9
0.0290777  20735.3
0.0301125  20737.8
0.0310635  20740
0.0320333  20742.2
0.033022  20744.4
0.0340298  20746.6
0.0350567  20748.8
0.0361029  20751
0.0370492  20752.9
0.0380109  20754.9
0.0391113  20757.1
0.040106  20759.1
0.0411163  20761
0.0420133  20762.7
0.0430533  20764.7
0.0441091  20766.6
0.045046  20768.4
0.0461318  20770.3
0.0470951  20772
0.0480708  20773.7
0.0490589  20775.5
0.0500594  20777.2
0.0510724  20778.9
0.052098  20780.6
0.0531363  20782.3
0.0540362  20783.8
0.0550979  20785.5
0.0560181  20787
0.0571035  20788.7
0.058044  20790.1
0.0591532  20791.9
0.0601142  20793.3
0.0610847  20794.8
0.0620647  20796.3
0.0630543  20797.7
0.0640534  20799.2
0.0650621  20800.7
0.0660804  20802.1
0.0671083  20803.6
0.0681459  20805.1
0.069018  20806.3
0.0700734  20807.8
0.0711385  20809.2
0.0720335  20810.5
0.0731165  20811.9
0.0740265  20813.2
0.0751274  20814.6
0.0760524  20815.8
0.0771714  20817.3
0.0781114  20818.5
0.0790583  20819.8
0.080012  20821
0.0811656  20822.5
0.0821345  20823.7
0.0831104  20824.9
0.0840931  20826.1
0.0850828  20827.4
0.0860794  20828.6
0.087083  20829.8
0.0880936  20831
0.0891111  20832.2
0.0901356  20833.5
0.0911672  20834.7
0.0922057  20835.9
0.0930416  20836.9
0.0940927  20838.1
0.0951509  20839.3
0.0962162  20840.6
0.0970735  20841.5
0.0981514  20842.8
0.0990189  20843.8
0.10011  20845
0.110014  20855.7
0.12023  20866.3
0.130213  20876.1
0.140129  20885.4
0.150192  20894.4
0.160082  20903
0.170037  20911.3
0.180028  20919.4
0.190027  20927.2
0.200332  20935.1
0.210272  20942.4
0.220138  20949.5
0.230258  20956.6
0.240268  20963.5
0.250145  20970.1
0.260243  20976.7
0.270174  20983
0.280309  20989.4
0.290247  20995.5
0.300373  21001.6
0.310272  21007.5
0.320345  21013.4
0.33016  21019
0.340135  21024.6
0.350269  21030.3
0.360111  21035.7
0.370098  21041
0.380231  21046.4
0.390038  21051.6
0.400453  21057
0.410047  21061.9
0.420249  21067
0.430087  21071.9
0.440044  21076.8
0.450119  21081.7
0.460313  21086.6
0.470107  21091.2
0.480531  21096.1
0.490013  21100.5
0.500126  21105.2
0.510344  21109.8
0.520122  21114.2
0.530546  21118.9
0.540518  21123.3
0.550023  21127.5
0.560178  21131.9
0.570427  21136.3
0.580193  21140.4
0.590042  21144.6
0.600561  21149
0.610581  21153.2
0.620087  21157.1
0.630267  21161.2
0.64053  21165.4
0.650264  21169.3
0.660071  21173.2
0.67057  21177.4
0.680526  21181.3
0.690555  21185.2
0.700021  21188.9
0.710189  21192.8
0.720428  21196.7
0.730092  21200.4
0.74047  21204.3
0.750263  21208
0.760119  21211.7
0.770037  21215.3
0.780017  21219
0.790059  21222.7
0.800163  21226.3
0.810328  21230
0.820554  21233.7
0.830155  21237.1
0.8405  21240.8
0.85021  21244.2
0.860673  21247.9
0.870493  21251.3
0.880365  21254.7
0.890291  21258.2
0.900268  21261.6
0.910299  21265
0.920381  21268.5
0.930515  21271.9
0.940701  21275.3
0.950207  21278.5
0.960493  21281.9
0.97009  21285.1
0.980475  21288.5
0.990165  21291.7
1.00065  21295.1
1.10042  21327
1.2004  21357.6
1.30002  21386.9
1.4005  21415.6
1.5006  21443.2
1.60085  21470.2
1.70003  21496.1
1.80069  21521.8
1.90072  21546.8
2.00088  21571.2
2.10102  21595.2
2.20095  21618.7
2.30053  21641.7
2.40069  21664.5
2.50023  21686.8
2.60015  21708.8
2.70036  21730.6
2.80078  21752.1
2.90017  21773.2
3.00078  21794.2
3.10018  21814.8
3.2007  21835.4
3.30107  21855.7
3.40001  21875.5
3.50116  21895.6
3.60076  21915.2
3.70125  21934.7
3.80007  21953.8
3.90098  21973.2
4.00012  21992
4.10001  22010.9
4.20065  22029.7
4.30068  22048.3
4.40006  22066.7
4.50011  22085
4.60079  22103.4
4.70074  22121.5
4.80128  22139.6
4.90104  22157.5
5.00134  22175.4
5.10081  22193
5.20078  22210.6
5.30126  22228.2
5.40082  22245.6
5.50085  22263
5.60133  22280.4
5.70083  22297.5
5.80076  22314.7
5.9011  22331.8
6.0004  22348.7
6.10008  22365.6
6.20014  22382.5
6.30056  22399.3
6.40133  22416.2
6.50099  22432.9
6.60098  22449.5
6.70129  22466.2
6.80043  22482.6
6.90136  22499.2
7.00109  22515.6
7.10111  22532
7.2014  22548.4
7.30046  22564.6
7.40128  22581
7.50085  22597.1
7.60066  22613.3
7.70071  22629.4
7.80099  22645.6
7.90149  22661.8
8.00068  22677.7
8.10008  22693.6
8.20121  22709.7
8.30101  22725.6
8.40099  22741.6
8.50116  22757.5
8.60152  22773.4
8.70049  22789
8.80119  22805
8.90049  22820.6
9.0015  22836.5
9.10111  22852.2
9.20087  22867.9
9.30077  22883.5
9.40081  22899.2
9.50098  22914.9
9.60127  22930.5
9.70013  22945.9
9.80145  22961.7
9.91155  22978.9
10.006  22993.6
10.1006  23008.2
10.2111  23025.4
10.3058  23040.1
10.4007  23054.8
10.5114  23071.9
10.6065  23086.6
10.7016  23101.3
10.8126  23118.4
10.9079  23133.1
11.0032  23147.8
11.1145  23164.9
11.21  23179.6
11.3055  23194.3
11.4011  23209
11.5126  23226.1
11.6083  23240.8
11.704  23255.5
11.8158  23272.6
11.9116  23287.3
12.0075  23302
12.1034  23316.7
12.2153  23333.8
12.3113  23348.5
12.4073  23363.2
12.5033  23377.9
12.6154  23395
12.7114  23409.7
12.8076  23424.4
12.9037  23439.1
13.0158  23456.2
13.112  23470.9
13.2081  23485.6
13.3043  23500.3
13.4005  23514.9
13.5127  23532.1
13.6089  23546.8
13.7051  23561.5
13.8013  23576.1
13.9135  23593.3
14.0097  23608
14.1059  23622.6
14.2021  23637.3
14.3143  23654.5
14.4104  23669.2
14.5065  23683.8
14.6027  23698.5
14.7148  23715.7
14.8109  23730.4
14.9069  23745
15.003  23759.7
15.115  23776.9
15.211  23791.6
15.307  23806.2
15.4029  23820.9
15.5148  23838.1
15.6107  23852.7
15.7065  23867.4
15.8023  23882.1
15.914  23899.3
16.0098  23913.9
16.1055  23928.6
16.2011  23943.3
16.3127  23960.5
16.4082  23975.1
16.5038  23989.8
16.6151  24007
16.7106  24021.6
16.8059  24036.3
16.9013  24051
17.0124  24068.2
17.1077  24082.8
17.2028  24097.5
17.3138  24114.7
17.4088  24129.4
17.5038  24144
17.6146  24161.2
17.7095  24175.9
17.8043  24190.5
17.9149  24207.7
18.0096  24222.4
18.1042  24237.1
18.2145  24254.2
18.309  24268.9
18.4034  24283.6
18.5135  24300.7
18.6078  24315.4
18.702  24330.1
18.8119  24347.2
18.9059  24361.9
19.0156  24379
19.1095  24393.7
19.2034  24408.4
19.3128  24425.5
19.4065  24440.2
19.5001  24454.9
19.6092  24472
19.7027  24486.7
19.8116  24503.9
19.9049  24518.6
20.0137  24535.7
20.1068  24550.4
20.2153  24567.5
20.3083  24582.2
20.4011  24596.9
20.5094  24614
20.6021  24628.7
20.7101  24645.8
20.8026  24660.5
20.9105  24677.7
21.0028  24692.4
21.1104  24709.5
21.2025  24724.2
21.3099  24741.3
21.4019  24756
21.5091  24773.1
21.6008  24787.8
21.7078  24805
21.8146  24822.1
21.9061  24836.8
22.0127  24853.9
22.104  24868.6
22.2103  24885.7
22.3014  24900.4
22.4076  24917.6
22.5136  24934.7
22.6043  24949.4
22.7101  24966.5
22.8007  24981.2
22.9062  24998.3
23.0116  25015.5
23.1019  25030.2
23.207  25047.3
23.3121  25064.4
23.402  25079.1
23.5068  25096.2
23.6115  25113.4
23.7011  25128.1
23.8055  25145.2
23.9097  25162.3
24.0139  25179.5
24.103  25194.2
24.2069  25211.3
24.3107  25228.4
24.4143  25245.6
24.503  25260.2
24.6064  25277.4
24.7096  25294.5
24.8127  25311.7
24.9009  25326.3
25.0038  25343.5
25.1064  25360.6
25.209  25377.7
25.3114  25394.9
25.4137  25412
25.5012  25426.7
25.6032  25443.8
25.7051  25461
25.8068  25478.1
25.9084  25495.2
26.0098  25512.4
26.1111  25529.5
26.2123  25546.6
26.3133  25563.8
26.4141  25580.9
26.5005  25595.6
26.6011  25612.7
26.7015  25629.9
26.8018  25647
26.902  25664.1
27.002  25681.3
27.1019  25698.4
27.2016  25715.5
27.3012  25732.7
27.4006  25749.8
27.5141  25769.4
27.6132  25786.5
27.7122  25803.7
27.811  25820.8
27.9097  25837.9
28.0082  25855.1
28.1066  25872.2
28.2048  25889.3
28.3029  25906.5
28.4009  25923.6
28.5126  25943.2
28.6102  25960.3
28.7077  25977.5
28.8051  25994.6
28.9022  26011.7
29.0131  26031.3
29.11  26048.4
29.2067  26065.6
29.3033  26082.7
29.4134  26102.3
29.5097  26119.4
29.6058  26136.6
29.7017  26153.7
29.8112  26173.3
29.9068  26190.4
30.0023  26207.6
30.1112  26227.1
30.2064  26244.3
30.3014  26261.4
30.4098  26281
30.5045  26298.1
30.6125  26317.7
30.7069  26334.8
30.8011  26352
30.9086  26371.6
31.0025  26388.7
31.1097  26408.3
31.2033  26425.4
31.31  26445
31.4033  26462.1
31.5097  26481.7
31.6026  26498.8
31.7087  26518.4
31.8013  26535.6
31.907  26555.1
32.0124  26574.7
32.1046  26591.9
32.2097  26611.4
32.3015  26628.6
32.4062  26648.2
32.5108  26667.7
32.6021  26684.9
32.7063  26704.5
32.8103  26724
32.9011  26741.2
33.0048  26760.8
33.1082  26780.3
33.2114  26799.9
33.3016  26817.1
33.4045  26836.6
33.5072  26856.2
33.6097  26875.8
33.712  26895.4
33.8014  26912.5
33.9033  26932.1
34.005  26951.7
34.1066  26971.3
34.208  26990.9
34.3091  27010.4
34.4101  27030
34.5109  27049.6
34.6115  27069.2
34.7119  27088.8
34.8121  27108.4
34.9121  27127.9
35.012  27152.7
35.1116  27213.1
35.2111  27273.5
35.3103  27334
35.4094  27394.4
35.5083  27454.8
35.607  27515.2
35.7055  27575.6
35.8038  27636
35.9019  27696.5
36.0121  27764.4
36.1098  27824.9
36.2074  27885.3
36.3047  27945.7
36.4019  28006.1
36.511  28074.1
36.6077  28134.5
36.7043  28194.9
36.8007  28255.3
36.9089  28323.3
37.0049  28383.7
37.1007  28444.1
37.2083  28512.1
37.3037  28572.5
37.4108  28640.5
37.5059  28700.9
37.6007  28761.3
37.7072  28829.3
37.8016  28889.7
37.9077  28957.7
38.0017  29018.1
38.1073  29086.1
38.201  29146.5
38.3062  29214.5
38.4111  29282.4
38.5042  29342.8
38.6087  29410.8
38.7014  29471.2
38.8054  29539.2
38.9093  29607.2
39.0014  29667.6
39.1048  29735.6
39.208  29803.5
39.3109  29871.5
39.4022  29931.9
39.5048  29999.9
39.6071  30067.9
39.7091  30135.8
39.811  30203.8
39.9013  30264.2
40.0028  30332.2
40.104  30400.2
40.205  30468.1
40.3057  30536.1
40.4062  30604.1
40.5066  30672
40.6067  30740
40.7065  30808
40.8062  30876
40.9056  30943.9
41.0048  31011.9
41.1038  31079.9
41.2026  31147.8
41.3012  31215.8
41.4104  31291.3
41.5085  31359.3
41.6064  31427.3
41.7041  31495.2
41.8015  31563.2
41.9095  31638.7
42.0065  31706.7
42.1033  31774.7
42.2106  31850.2
42.3069  31918.2
42.403  31986.1
42.5096  32061.7
42.6053  32129.6
42.7007  32197.6
42.8065  32273.1
42.9015  32341.1
43.0069  32416.6
43.1014  32484.6
43.2063  32560.1
43.3004  32628.1
43.4047  32703.6
43.5088  32779.1
43.6023  32847.1
43.7059  32922.6
43.8092  32998.1
43.902  33066.1
44.0049  33141.6
44.1075  33217.1
44.2099  33292.7
44.3018  33360.6
44.4037  33436.2
44.5053  33511.7
44.6067  33587.2
44.7079  33662.7
44.8087  33738.2
44.9094  33813.8
45.0098  33889.3
45.1099  33964.8
45.2098  34040.3
45.3095  34115.9
45.4089  34191.4
45.5081  34266.9
45.607  34342.4
45.7057  34417.9
45.8042  34493.5
45.9024  34569
46.0003  34644.5
46.1078  34727.6
46.2053  34803.1
46.3025  34878.6
46.4092  34961.7
46.5059  35037.2
46.6024  35112.8
46.7082  35195.8
46.8042  35271.3
46.9096  35354.4
47.0051  35429.9
47.1003  35505.5
47.2049  35588.5
47.3091  35671.6
47.4036  35747.1
47.5074  35830.2
47.6014  35905.7
47.7046  35988.8
47.8075  36071.9
47.9008  36147.4
48.0032  36230.5
48.1053  36313.6
48.2071  36396.6
48.3087  36479.7
48.4008  36555.2
48.5018  36638.3
48.6026  36721.4
48.7031  36804.4
48.8034  36887.5
48.9033  36970.6
49.003  37053.7
49.1025  37136.7
49.2017  37219.8
49.3006  37302.9
49.4082  37393.5
49.5065  37476.6
49.6046  37559.7
49.7025  37642.7
49.8  37725.8
49.9062  37816.4
50.0032  37899.5
50.1  37982.6
50.2053  38073.2
50.3015  38156.3
50.4062  38246.9
50.502  38330
50.6061  38420.6
50.7013  38503.7
50.8048  38594.3
50.9081  38685
51.0024  38768
51.1051  38858.7
51.2075  38949.3
51.3011  39032.4
51.4029  39123
51.5044  39213.6
51.6057  39304.2
51.7066  39394.9
51.8073  39485.5
51.9076  39576.1
52.0077  39666.7
52.1075  39757.4
52.207  39848
52.3062  39938.6
52.4052  40029.2
52.5038  40119.9
52.6022  40210.5
52.7003  40301.1
52.8062  40399.3
52.9037  40489.9
53.0009  40580.6
53.106  40678.7
53.2026  40769.4
53.307  40867.5
53.4031  40958.2
53.5069  41056.4
53.6024  41147
53.7055  41245.2
53.8005  41335.8
53.9031  41434
54.0053  41532.1
54.1072  41630.3
54.201  41720.9
54.3024  41819.1
54.4034  41917.3
54.5041  42015.5
54.6045  42113.7
54.7046  42211.8
54.8044  42310
54.9039  42408.2
55.003  42506.4
55.1019  42604.6
55.2005  42702.7
55.3063  42808.5
55.4043  42906.6
55.5019  43004.8
55.6068  43110.6
55.7038  43208.7
55.8006  43306.9
55.9044  43412.6
56.0006  43510.8
56.1038  43616.6
56.2066  43722.3
56.3019  43820.5
56.4041  43926.2
56.506  44031.9
56.6003  44130.1
56.7016  44235.8
56.8025  44341.6
56.9031  44447.3
57.0034  44553
57.1034  44658.8
57.203  44764.5
57.3023  44870.2
57.4013  44976
57.507  45089.2
57.6053  45195
57.7034  45300.7
57.8011  45406.4
57.9054  45519.7
58.0024  45625.5
58.1061  45738.7
58.2025  45844.5
58.3054  45957.7
58.4012  46063.5
58.5035  46176.8
58.6054  46290
58.7002  46395.8
58.8015  46509.1
58.9024  46622.3
59.0029  46735.6
59.1031  46848.9
59.203  46962.2
59.3025  47075.5
59.4017  47188.8
59.5006  47302
59.6057  47422.9
59.7038  47536.2
59.8017  47649.4
59.9057  47770.3
60.0028  47883.6
60.1061  48004.4
60.2026  48117.7
60.3051  48238.5
60.4009  48351.8
60.5028  48472.6
60.6042  48593.5
60.7053  48714.3
60.8061  48835.1
60.9002  48948.4
61.0003  49069.3
61.1062  49197.7
61.2055  49318.5
61.3045  49439.3
61.4031  49560.2
61.5013  49681
61.6053  49809.4
61.7029  49930.2
61.8001  50051.1
61.903  50179.4
62.0055  50307.8
62.1016  50428.7
62.2034  50557.1
62.3048  50685.4
62.4058  50813.8
62.5005  50934.7
62.6007  51063.1
62.7006  51191.4
62.8002  51319.8
62.9051  51455.8
63.0039  51584.2
63.1023  51712.5
63.2003  51840.9
63.3037  51976.9
63.401  52105.3
63.5036  52241.2
63.6001  52369.6
63.702  52505.5
63.8034  52641.5
63.9044  52777.4
64.0051  52913.3
64.1053  53049.3
64.2052  53185.2
64.3047  53321.2
64.4038  53457.1
64.5025  53593
64.6008  53729
64.7042  53872.5
64.8017  54008.4
64.9043  54151.9
65.001  54287.9
65.1028  54431.3
65.2041  54574.8
65.305  54718.3
65.4003  54854.3
65.5004  54997.8
65.6001  55141.3
65.7047  55292.3
65.8035  55435.8
65.902  55579.3
66.0001  55722.8
66.103  55873.8
66.2003  56017.3
66.3023  56168.4
66.4038  56319.4
66.505  56470.4
66.6007  56613.9
66.701  56765
66.8009  56916
66.9003  57067.1
67.0043  57225.7
67.103  57376.7
67.2012  57527.8
67.3039  57686.4
67.4012  57837.4
67.503  57996
67.6044  58154.6
67.7005  58305.6
67.801  58464.2
67.9011  58622.8
68.0007  58781.4
68.1046  58947.6
68.2034  59106.2
68.3017  59264.8
68.4043  59430.9
68.5017  59589.5
68.6034  59755.7
68.7046  59921.8
68.8007  60080.4
68.901  60246.6
69.0009  60412.7
69.1003  60578.9
69.2037  60752.6
69.3022  60918.7
69.4003  61084.9
69.5023  61258.6
69.6039  61432.3
69.7006  61598.4
69.8013  61772.1
69.9015  61945.8
70.0012  62119.5
70.1005  62293.2
70.2036  62474.5
70.3019  62648.2
70.404  62829.4
70.5014  63003.1
70.6026  63184.4
70.7033  63365.6
70.8035  63546.9
70.9032  63728.1
71.0024  63909.4
71.1012  64090.6
71.2036  64279.5
71.3014  64460.7
71.4028  64649.5
71.5037  64838.3
71.6001  65019.6
71.7001  65208.4
71.8035  65404.7
71.9024  65593.5
72.0009  65782.3
72.1028  65978.7
72.2003  66167.5
72.3011  66363.9
72.4015  66560.2
72.5014  66756.6
72.6007  66952.9
72.7034  67156.8
72.8017  67353.2
72.9033  67557.1
73.0007  67753.5
73.1012  67957.4
73.2013  68161.3
73.3008  68365.2
73.4035  68576.7
73.502  68780.6
73.6036  68992
73.701  69196
73.8016  69407.4
73.9016  69618.9
74.001  69830.3
74.1035  70049.4
74.2019  70260.8
74.3033  70479.8
74.4006  70691.3
74.5009  70910.3
74.6006  71129.3
74.7032  71355.9
74.8019  71574.9
74.9033  71801.5
75.0009  72020.5
75.1013  72247.1
75.2011  72473.6
75.3003  72700.2
75.4023  72934.3
75.5004  73160.9
75.6012  73395
75.7015  73629.1
75.8012  73863.2
75.9003  74097.3
76.002  74339
76.1031  74580.7
76.2005  74814.8
76.3005  75056.5
76.403  75305.7
76.5018  75547.4
76.6031  75796.6
76.7007  76038.3
76.8008  76287.5
76.9003  76536.7
77.0021  76793.5
77.1004  77042.7
77.2011  77299.5
77.3011  77556.3
77.4006  77813
77.5023  78077.4
77.6005  78334.1
77.701  78598.5
77.8009  78862.8
77.9001  79127.1
78.0016  79399
78.1024  79670.9
78.2025  79942.8
78.3021  80214.6
78.401  80486.5
78.5019  80766
78.6023  81045.4
78.702  81324.8
78.801  81604.3
78.9021  81891.2
79.0025  82178.2
79.1022  82465.2
79.2013  82752.2
79.3023  83046.7
79.4001  83333.7
79.5023  83635.8
79.6013  83930.3
79.7022  84232.4
79.8023  84534.5
79.9018  84836.6
80.0006  85138.7
80.1012  85448.3
80.2011  85758
80.3002  86067.6
80.4011  86384.8
80.5013  86702
80.6008  87019.2
80.7019  87344
80.8023  87668.7
80.902  87993.4
81.0009  88318.2
81.1015  88650.5
81.2013  88982.8
81.3003  89315.1
81.4009  89654.9
81.5008  89994.8
81.602  90342.2
81.7004  90682
81.8002  91029.4
81.9014  91384.4
82.0018  91739.3
82.1014  92094.3
82.2003  92449.3
82.3005  92811.8
82.402  93181.8
82.5007  93544.3
82.6006  93914.4
82.7017  94292
82.8001  94662.1
82.9016  95047.2
83.0004  95424.8
83.1003  95810
83.2014  96202.7
83.3016  96595.4
83.401  96988.1
83.5015  97388.4
83.6011  97788.7
83.7018  98196.5
83.8016  98604.3
83.9006  99012.1
84.0006  99427.5
84.1015  99850.4
84.2016  100273
84.3007  100696
84.4008  101127
84.5  101557
84.6001  101995
84.701  102441
84.8009  102886
84.9017  103340
85.0015  103793
85.1004  104246
85.2001  104707
85.3005  105175
85.4015  105651
85.5  106119
85.6008  106602
85.7005  107085
85.8009  107576
85.9003  108067
86.0003  108566
86.1008  109072
86.2003  109578
86.3003  110091
86.4007  110612
86.5002  111133
86.6001  111662
86.7003  112198
86.801  112742
86.9006  113286
87.0005  113837
87.1008  114396
87.2  114955
87.3008  115529
87.4006  116103
87.5005  116684
87.6007  117273
87.701  117870
87.8002  118467
87.9008  119078
88.0003  119690
88.1011  120317
88.2008  120944
88.3005  121578
88.4002  122220
88.501  122877
88.6007  123534
88.7003  124199
88.801  124879
88.9005  125558
89.0009  126253
89.1001  126948
89.2002  127658
89.3002  128375
89.4009  129108
89.5003  129840
89.6005  130588
89.7004  131343
89.8  132106
89.9002  132884
90.0001  133669
90.1005  134470
90.2004  135278
90.3009  136101
90.4008  136932
90.5003  137770
90.6001  138624
90.7002  139492
90.8006  140376
90.9004  141267
91.0004  142173
91.1005  143094
91.2007  144031
91.3002  144975
91.4006  145942
91.5001  146916
91.6004  147913
91.7005  148925
91.8006  149952
91.9004  150994
92  152051
92.1001  153131
92.2005  154234
92.3006  155352
92.4002  156485
92.5001  157640
92.6002  158818
92.7003  160019
92.8004  161242
92.9006  162489
93.0006  163757
93.1005  165049
93.2002  166363
93.3002  167707
93.4004  169082
93.5002  170479
93.6001  171906
93.7001  173364
93.8004  174859
93.9001  176377
94.0001  177933
94.1002  179526
94.2005  181158
94.3002  182819
94.4003  184526
94.5003  186271
94.6003  188060
94.7  189888
94.8001  191769
94.9003  193702
95.0003  195681
95.1002  197712
95.2  199797
95.3003  201949
95.4002  204154
95.5002  206427
95.6002  208769
95.7  211178
95.8002  213670
95.9002  216238
96.0002  218889
96.1002  221630
96.2002  224462
96.3002  227400
96.4001  230436
96.5012  233627
96.6003  236874
96.7001  240273
96.8003  243822
96.9005  247523
97.0005  251375
97.1018  255453
97.2004  259606
97.3014  264062
97.4008  268669
97.5001  273503
97.6002  278638
97.7005  284076
97.8006  289815
97.9011  295933
98.0002  302352
98.1007  309300
98.2007  316701
98.3004  324631
98.4007  333241
98.5005  342530
98.6002  352650
98.7006  363827
98.8002  376062
98.9001  389731
99.0002  405138
99.0103  406799
99.0203  408461
99.0301  410122
99.0402  411859
99.0502  413596
99.0601  415333
99.0703  417146
99.0803  418958
99.0902  420771
99.1003  422659
99.1103  424547
99.1202  426435
99.1303  428399
99.1403  430362
99.1501  432326
99.1601  434365
99.17  436404
99.1801  438519
99.1901  440633
99.2002  442823
99.2102  445014
99.2203  447279
99.2303  449545
99.2401  451811
99.2501  454152
99.2603  456569
99.2702  458985
99.2803  461478
99.2902  463970
99.3002  466537
99.3101  469105
99.3201  471749
99.3301  474467
99.3402  477262
99.3502  480056
99.3602  482926
99.3703  485871
99.3801  488817
99.39  491837
99.4002  495009
99.4102  498181
99.4202  501429
99.43  504676
99.44  508075
99.45  511549
99.46  515098
99.4702  518799
99.4801  522499
99.49  526276
99.5001  530203
99.51  534205
99.5201  538359
99.5301  542588
99.54  546893
99.55  551349
99.56  555956
99.5701  560714
99.58  565547
99.5901  570607
99.6  575743
99.6101  581105
99.6201  586618
99.6301  592358
99.6401  598248
99.6501  604366
99.6601  610710
99.6701  617280
99.6801  624077
99.69  631176
99.7  638577
99.71  646280
99.72  654361
99.7301  662820
99.7401  671656
99.7501  680945
99.7601  690688
99.77  700959
99.7801  711834
99.7901  723313
99.8  735472
99.81  748462
99.82  762358
99.83  777236
99.84  793247
99.85  810541
99.86  829346
99.87  849964
99.88  872621
99.89  897694
99.9  925864
99.901  928885
99.902  931906
99.903  935002
99.904  938099
99.905  941270
99.906  944518
99.907  947765
99.908  951013
99.909  954336
99.91  957734
99.911  961208
99.912  964682
99.913  968156
99.914  971781
99.915  975407
99.916  979032
99.917  982808
99.918  986584
99.919  990435
99.92  994363
99.921  998365
99.922  1.00237e+06
99.923  1.00645e+06
99.924  1.0106e+06
99.925  1.01483e+06
99.926  1.01913e+06
99.927  1.02351e+06
99.928  1.02797e+06
99.929  1.0325e+06
99.93  1.03711e+06
99.931  1.04179e+06
99.932  1.04662e+06
99.933  1.05146e+06
99.934  1.05644e+06
99.935  1.0615e+06
99.936  1.06664e+06
99.937  1.07185e+06
99.938  1.07721e+06
99.939  1.08265e+06
99.94  1.08824e+06
99.941  1.0939e+06
99.942  1.09972e+06
99.943  1.10568e+06
99.944  1.11172e+06
99.945  1.11792e+06
99.946  1.12426e+06
99.947  1.13076e+06
99.948  1.1374e+06
99.949  1.1442e+06
99.95  1.15115e+06
99.951  1.15825e+06
99.952  1.16557e+06
99.953  1.17312e+06
99.954  1.18083e+06
99.955  1.18868e+06
99.956  1.19684e+06
99.957  1.20522e+06
99.958  1.21383e+06
99.959  1.22267e+06
99.96  1.2318e+06
99.961  1.24124e+06
99.962  1.25099e+06
99.963  1.26103e+06
99.964  1.27145e+06
99.965  1.28218e+06
99.966  1.29328e+06
99.967  1.30483e+06
99.968  1.31684e+06
99.969  1.3293e+06
99.97  1.34222e+06
99.971  1.35574e+06
99.972  1.36978e+06
99.973  1.38451e+06
99.974  1.39992e+06
99.975  1.416e+06
99.976  1.433e+06
99.977  1.45082e+06
99.978  1.46962e+06
99.979  1.48949e+06
99.98  1.51056e+06
99.981  1.53299e+06
99.982  1.55693e+06
99.983  1.58245e+06
99.984  1.61002e+06
99.985  1.6397e+06
99.986  1.67187e+06
99.987  1.70699e+06
99.988  1.74558e+06
99.989  1.78833e+06
99.99  1.83606e+06
99.9901  1.84112e+06
99.9902  1.84633e+06
99.9903  1.85154e+06
99.9904  1.85683e+06
99.9905  1.86219e+06
99.9906  1.86755e+06
99.9907  1.87306e+06
99.9908  1.87865e+06
99.9909  1.88424e+06
99.991  1.88998e+06
99.9911  1.8958e+06
99.9912  1.90169e+06
99.9913  1.90758e+06
99.9914  1.91362e+06
99.9915  1.91974e+06
99.9916  1.92601e+06
99.9917  1.93227e+06
99.9918  1.93869e+06
99.9919  1.94519e+06
99.992  1.95176e+06
99.9921  1.95848e+06
99.9922  1.96528e+06
99.9923  1.97215e+06
99.9924  1.97917e+06
99.9925  1.98627e+06
99.9926  1.99352e+06
99.9927  2.00085e+06
99.9928  2.00832e+06
99.9929  2.01595e+06
99.993  2.02373e+06
99.9931  2.03159e+06
99.9932  2.03959e+06
99.9933  2.04775e+06
99.9934  2.05605e+06
99.9935  2.06451e+06
99.9936  2.07312e+06
99.9937  2.08196e+06
99.9938  2.09087e+06
99.9939  2.10001e+06
99.994  2.10937e+06
99.9941  2.11889e+06
99.9942  2.12856e+06
99.9943  2.13853e+06
99.9944  2.14865e+06
99.9945  2.15899e+06
99.9946  2.16956e+06
99.9947  2.18036e+06
99.9948  2.19147e+06
99.9949  2.20279e+06
99.995  2.21435e+06
99.9951  2.22628e+06
99.9952  2.23844e+06
99.9953  2.2509e+06
99.9954  2.26374e+06
99.9955  2.27688e+06
99.9956  2.29048e+06
99.9957  2.30437e+06
99.9958  2.31865e+06
99.9959  2.33337e+06
99.996  2.34848e+06
99.9961  2.36411e+06
99.9962  2.38027e+06
99.9963  2.39689e+06
99.9964  2.41411e+06
99.9965  2.43185e+06
99.9966  2.45028e+06
99.9967  2.46931e+06
99.9968  2.4891e+06
99.9969  2.50964e+06
99.997  2.53101e+06
99.9971  2.55322e+06
99.9972  2.5764e+06
99.9973  2.60065e+06
99.9974  2.62595e+06
99.9975  2.65245e+06
99.9976  2.68032e+06
99.9977  2.70955e+06
99.9978  2.74044e+06
99.9979  2.77299e+06
99.998  2.8075e+06
99.9981  2.84421e+06
99.9982  2.88325e+06
99.9983  2.92509e+06
99.9984  2.96995e+06
99.9985  3.01836e+06
99.9986  3.07077e+06
99.9987  3.12794e+06
99.9988  3.1907e+06
99.9989  3.26011e+06
99.999  3.33752e+06
99.9991  3.42497e+06
99.9992  3.52504e+06
99.9993  3.64142e+06
99.9994  3.77993e+06
99.9995  3.94985e+06
99.9996  4.1666e+06
99.9997  4.46265e+06
99.9998  4.91352e+06
99.9999  5.79788e+06
100  1.26834e+07
