# Supplementary material for: Victory Tax: A Holistic Income Tax System
Source: Entropy (Basel). 2021 Nov 11;23(11):1492. doi: 10.3390/e23111492 (PMC8624733; doi:10.3390/e23111492)
Supplement: Supplementary file 1 [file entropy-23-01492-s001.zip › bundle/results_to_give_away/data4VTpaper/fit2IRSdata/kfnc1_PL35_DE50_DP100_ON_pgt.gtr]

0.000165773  29105.6
0.000527016  29104.8
0.000933522  29104
0.00136652  29103.1
0.00181896  29102.3
0.00228697  29101.5
0.00276805  29100.7
0.00326044  29099.9
0.00376283  29099.1
0.0042742  29098.3
0.00479373  29097.4
0.00532075  29096.6
0.0058547  29095.8
0.00639511  29095
0.00694157  29094.2
0.00749371  29093.3
0.00805122  29092.5
0.00861383  29091.7
0.00918128  29090.9
0.00975336  29090.1
0.0103298  29089.2
0.0109106  29088.4
0.0114954  29087.6
0.0126765  29085.9
0.0138723  29084.3
0.0144753  29083.5
0.0156911  29081.8
0.0169194  29080.2
0.0175379  29079.4
0.0187836  29077.7
0.0194105  29076.9
0.0206723  29075.2
0.0219441  29073.6
0.0225837  29072.8
0.02387  29071.1
0.0245166  29070.3
0.0258163  29068.6
0.0264695  29067.8
0.027782  29066.2
0.0284413  29065.3
0.0297659  29063.7
0.0304312  29062.8
0.0317673  29061.2
0.0324381  29060.4
0.0337852  29058.7
0.0344613  29057.9
0.0358189  29056.2
0.0365002  29055.4
0.0378677  29053.7
0.0385539  29052.9
0.0399311  29051.3
0.040622  29050.4
0.0420085  29048.8
0.042704  29047.9
0.0434009  29047.1
0.0447992  29045.5
0.0455004  29044.6
0.0469072  29043
0.0476126  29042.1
0.0490276  29040.5
0.0497371  29039.6
0.0504479  29038.8
0.0518734  29037.2
0.0525881  29036.3
0.0540212  29034.7
0.0547397  29033.8
0.0554593  29033
0.0569023  29031.3
0.0576256  29030.5
0.0583501  29029.7
0.0598025  29028
0.0605304  29027.2
0.0619897  29025.5
0.062721  29024.7
0.0634535  29023.9
0.0649216  29022.2
0.0656573  29021.4
0.0663941  29020.5
0.0678708  29018.9
0.0686108  29018
0.0693518  29017.2
0.0708368  29015.6
0.0715808  29014.7
0.0730719  29013.1
0.073819  29012.2
0.074567  29011.4
0.0760659  29009.7
0.0768169  29008.9
0.0775687  29008.1
0.0790753  29006.4
0.07983  29005.6
0.0805856  29004.7
0.0813422  29003.9
0.082858  29002.2
0.0836173  29001.4
0.0843774  29000.6
0.0859004  28998.9
0.0866632  28998.1
0.0874269  28997.2
0.0889568  28995.6
0.0897231  28994.7
0.0904902  28993.9
0.0920269  28992.2
0.0927966  28991.4
0.093567  28990.6
0.0951104  28988.9
0.0958833  28988.1
0.096657  28987.2
0.0974315  28986.4
0.0989829  28984.7
0.0997598  28983.9
0.100538  28983.1
0.110717  28972.2
0.121019  28961.4
0.13063  28951.3
0.141147  28940.5
0.150945  28930.4
0.160827  28920.4
0.170787  28910.3
0.180823  28900.3
0.190931  28890.2
0.201108  28880.2
0.210496  28870.9
0.220799  28860.9
0.231164  28850.8
0.240718  28841.6
0.251196  28831.5
0.26085  28822.2
0.270551  28813
0.281184  28802.9
0.290977  28793.7
0.300812  28784.4
0.310688  28775.1
0.320604  28765.9
0.33056  28756.6
0.340554  28747.4
0.350585  28738.1
0.360653  28728.8
0.370757  28719.6
0.380896  28710.3
0.391069  28701
0.400347  28692.6
0.410584  28683.3
0.420853  28674
0.431154  28664.7
0.440546  28656.3
0.450906  28647
0.460351  28638.5
0.470768  28629.3
0.481214  28620
0.490736  28611.5
0.501237  28602.2
0.510807  28593.8
0.520399  28585.3
0.530977  28576
0.540616  28567.6
0.551244  28558.3
0.560928  28549.8
0.570633  28541.3
0.580359  28532.9
0.591081  28523.6
0.600849  28515.1
0.610637  28506.6
0.620445  28498.2
0.631256  28488.8
0.641104  28480.4
0.650971  28471.9
0.660856  28463.4
0.67076  28455
0.680683  28446.5
0.690623  28438
0.700581  28429.5
0.710556  28421.1
0.720549  28412.6
0.730559  28404.1
0.740586  28395.6
0.75063  28387.1
0.76069  28378.7
0.770767  28370.2
0.78086  28361.7
0.790969  28353.2
0.801094  28344.7
0.811235  28336.2
0.820375  28328.6
0.830545  28320.1
0.84073  28311.6
0.850931  28303.1
0.861147  28294.6
0.870354  28287
0.880597  28278.5
0.890856  28270
0.901128  28261.5
0.910386  28253.8
0.920686  28245.3
0.931  28236.8
0.941327  28228.3
0.950634  28220.7
0.960988  28212.2
0.971355  28203.7
0.980698  28196
0.99109  28187.5
1.00046  28179.9
1.10099  28098.2
1.20051  28018.1
1.30103  27938
1.40139  27858.7
1.50041  27781
1.6013  27702.5
1.70071  27625.6
1.80078  27548.6
1.90037  27472.5
2.00055  27396.3
2.10129  27320.1
2.20142  27244.8
2.30091  27170.2
2.40087  27095.6
2.50127  27021
2.60094  26947.2
2.70102  26873.4
2.80149  26799.6
2.90115  26726.6
3.00117  26653.6
3.10152  26580.6
3.20101  26508.4
3.30081  26436.2
3.40091  26363.9
3.5013  26291.7
3.60076  26220.3
3.70049  26148.8
3.80047  26077.4
3.90069  26005.9
4.00115  25934.5
4.10063  25863.8
4.20154  25792.4
4.30145  25721.7
4.40156  25651
4.50065  25581.2
4.60115  25510.5
4.7006  25440.7
4.80147  25370
4.90127  25300.1
5.00124  25230.3
5.10138  25160.4
5.20043  25091.4
5.30087  25021.5
5.40145  24951.5
5.50094  24882.5
5.60055  24813.4
5.70155  24743.5
5.80143  24674.4
5.90143  24605.3
6.00156  24536.2
6.10054  24468
6.20089  24398.9
6.30135  24329.8
6.40066  24261.5
6.50133  24192.4
6.60083  24124.1
6.70044  24055.9
6.80139  23986.7
6.90117  23918.4
7.00104  23850.1
7.10099  23781.8
7.20103  23713.5
7.30114  23645.2
7.40132  23576.9
7.50158  23508.6
7.60064  23441.1
7.70104  23372.8
7.8015  23304.5
7.90076  23237
8.00134  23168.7
8.10072  23101.2
8.20142  23032.9
8.3009  22965.4
8.40044  22897.9
8.5013  22829.5
8.60093  22762
8.70061  22694.5
8.80161  22626.2
8.90138  22558.7
9.00118  22491.2
9.10103  22423.7
9.20091  22356.2
9.30083  22288.7
9.40078  22221.1
9.50076  22153.6
9.60078  22086.1
9.70082  22018.6
9.80089  21951.1
9.90099  21883.6
10.0011  21816
10.1013  21748.5
10.2014  21681
10.3016  21613.5
10.4005  21546.8
10.5007  21479.3
10.601  21411.7
10.7012  21344.2
10.8015  21276.7
10.9005  21210
11.0008  21142.5
11.1011  21074.9
11.2014  21007.4
11.3004  20940.7
11.4007  20873.2
11.5011  20805.7
11.6014  20738.1
11.7004  20671.5
11.8008  20603.9
11.9011  20536.4
12.0059  20465.8
12.1088  20396.6
12.2117  20327.3
12.3017  20266.7
12.4046  20197.4
12.5075  20128.1
12.6104  20058.9
12.7004  19998.3
12.8033  19929
12.9061  19859.7
13.0089  19790.5
13.1117  19721.2
13.2017  19660.6
13.3045  19591.4
13.4073  19522.1
13.51  19452.8
13.6128  19383.6
13.7027  19323
13.8054  19253.7
13.9081  19184.5
14.0107  19115.2
14.1005  19054.6
14.2032  18985.4
14.3058  18916.1
14.4083  18846.9
14.5109  18777.6
14.6006  18717
14.7031  18647.8
14.8056  18578.6
14.908  18509.3
15.0104  18440.1
15.1128  18370.9
15.2024  18310.3
15.3047  18241
15.407  18171.8
15.5092  18102.6
15.6115  18033.4
15.7009  17972.8
15.803  17903.6
15.9052  17834.4
16.0072  17765.1
16.1093  17695.9
16.2113  17626.7
16.3005  17566.2
16.4024  17497
16.5043  17427.7
16.6062  17358.5
16.708  17289.3
16.8098  17220.2
16.9115  17151
17.0005  17090.4
17.1021  17021.2
17.2037  16952
17.3053  16882.9
17.4068  16813.7
17.5082  16744.5
17.6096  16675.3
17.711  16606.2
17.8123  16537
17.9009  16476.5
18.0021  16407.3
18.1033  16338.1
18.2044  16269
18.3055  16199.8
18.4065  16130.7
18.5075  16061.5
18.6084  15992.4
18.7093  15923.3
18.8101  15854.1
18.9108  15785
19.0115  15715.9
19.1121  15646.7
19.2127  15577.6
19.3007  15517.1
19.4012  15448
19.5016  15378.9
19.6019  15309.8
19.7022  15240.7
19.8025  15171.6
19.9027  15102.5
20.0028  15033.4
20.1029  14964.3
20.2029  14895.2
20.3028  14826.1
20.4027  14757.1
20.5025  14688
20.6023  14618.9
20.702  14549.9
20.8016  14480.8
20.9011  14411.7
21.0006  14342.7
21.1125  14265
21.2119  14196
21.3112  14126.9
21.4104  14057.9
21.5096  13988.8
21.6087  13919.8
21.7077  13850.8
21.8067  13781.8
21.9055  13712.7
22.0044  13643.7
22.1031  13574.7
22.2018  13505.7
22.3004  13436.7
22.4113  13359.1
22.5098  13290.1
22.6082  13221.1
22.7065  13152.1
22.8048  13083.2
22.9029  13014.2
23.0011  12945.2
23.1113  12867.6
23.2093  12798.7
23.3072  12729.7
23.405  12660.8
23.5027  12591.8
23.6004  12522.9
23.7102  12445.4
23.8077  12376.4
23.9051  12307.5
24.0025  12238.6
24.1119  12161
24.2091  12092.1
24.3063  12023.2
24.4033  11954.3
24.5124  11876.8
24.6093  11807.9
24.7061  11739
24.8028  11670.2
24.9115  11592.7
25.0081  11523.8
25.1045  11454.9
25.2009  11386.1
25.3093  11308.6
25.4055  11239.8
25.5017  11170.9
25.6098  11093.5
25.7058  11024.6
25.8017  10955.8
25.9095  10878.4
26.0052  10809.6
26.1008  10740.8
26.2083  10663.3
26.3038  10594.5
26.4111  10517.1
26.5064  10448.4
26.6017  10379.6
26.7087  10302.2
26.8037  10233.4
26.9105  10156
27.0054  10087.3
27.112  10009.9
27.2067  9941.17
27.3013  9872.43
27.4077  9795.09
27.5021  9726.35
27.6082  9649.03
27.7025  9580.3
27.8084  9502.99
27.9024  9434.28
28.0082  9356.98
28.102  9288.28
28.2076  9211
28.3013  9142.3
28.4066  9065.03
28.5118  8987.77
28.6052  8919.09
28.7102  8841.84
28.8034  8773.18
28.9082  8695.94
29.0012  8627.29
29.1058  8550.06
29.2103  8472.85
29.303  8404.21
29.4073  8327.01
29.5114  8249.81
29.6039  8181.2
29.7078  8104.01
29.8116  8026.83
29.9038  7958.24
30.0074  7881.07
30.1109  7803.91
30.2028  7735.33
30.306  7658.19
30.4092  7581.05
30.5008  7512.49
30.6037  7435.37
30.7066  7358.25
30.8093  7281.14
30.9005  7212.61
31.003  7135.51
31.1053  7058.42
31.2076  6981.34
31.3098  6904.27
31.4005  6835.77
31.5024  6758.71
31.6042  6681.65
31.7059  6604.61
31.8075  6527.57
31.9089  6450.54
32.0103  6373.51
32.1115  6296.5
32.2014  6228.04
32.3024  6151.04
32.4033  6074.05
32.5041  5997.06
32.6047  5920.08
32.7052  5843.11
32.8057  5766.14
32.906  5689.18
33.0061  5612.23
33.1062  5535.29
33.2062  5458.35
33.306  5381.42
33.4057  5304.5
33.5053  5227.59
33.6047  5150.68
33.7041  5073.78
33.8033  4996.89
33.9024  4920.01
34.0014  4843.13
34.1113  4757.72
34.21  4680.86
34.3086  4604.01
34.4071  4527.16
34.5055  4450.32
34.6037  4373.49
34.7019  4296.67
34.8108  4211.32
34.9086  4134.51
35.0064  4067.06
35.104  4073.51
35.2016  4079.92
35.3098  4087.02
35.407  4093.37
35.5042  4099.7
35.6012  4105.99
35.7088  4112.95
35.8056  4119.18
35.9022  4125.38
36.0095  4132.24
36.1059  4138.38
36.2021  4144.49
36.3089  4151.25
36.4049  4157.29
36.5008  4163.31
36.6072  4169.97
36.7028  4175.93
36.8089  4182.51
36.9043  4188.41
37.0101  4194.93
37.1052  4200.77
37.2107  4207.22
37.3056  4212.99
37.4108  4219.38
37.5054  4225.09
37.6103  4231.41
37.7047  4237.07
37.8093  4243.32
37.9034  4248.92
38.0078  4255.11
38.1016  4260.65
38.2057  4266.77
38.3096  4272.85
38.403  4278.3
38.5066  4284.33
38.6101  4290.32
38.7031  4295.68
38.8063  4301.6
38.9094  4307.49
39.002  4312.77
39.1047  4318.59
39.2073  4324.39
39.3098  4330.15
39.4019  4335.3
39.504  4341
39.606  4346.67
39.7079  4352.3
39.8096  4357.9
39.901  4362.91
40.0024  4368.45
40.1037  4373.95
40.2048  4379.43
40.3057  4384.87
40.4065  4390.27
40.5072  4395.65
40.6077  4401
40.708  4406.31
40.8082  4411.59
40.9082  4416.84
41.0081  4422.06
41.1078  4427.24
41.2074  4432.4
41.3068  4437.52
41.4061  4442.61
41.5052  4447.67
41.6042  4452.71
41.703  4457.7
41.8017  4462.67
41.91  4468.1
42.0083  4473.01
42.1065  4477.88
42.2045  4482.73
42.3024  4487.54
42.4099  4492.8
42.5075  4497.55
42.6049  4502.27
42.7021  4506.96
42.8089  4512.09
42.9058  4516.72
43.0026  4521.31
43.1089  4526.34
43.2054  4530.88
43.3017  4535.38
43.4074  4540.31
43.5034  4544.75
43.6088  4549.61
43.7045  4554
43.8095  4558.79
43.9049  4563.11
44.0096  4567.84
44.1046  4572.1
44.2089  4576.76
44.3036  4580.97
44.4076  4585.56
44.502  4589.71
44.6057  4594.24
44.7091  4598.74
44.803  4602.79
44.9061  4607.22
45.009  4611.62
45.1025  4615.59
45.205  4619.93
45.3074  4624.23
45.4004  4628.11
45.5024  4632.35
45.6043  4636.56
45.7059  4640.73
45.8074  4644.87
45.9087  4648.98
46.0007  4652.69
46.1016  4656.74
46.2024  4660.75
46.303  4664.74
46.4034  4668.69
46.5037  4672.61
46.6037  4676.5
46.7036  4680.36
46.8033  4684.19
46.9028  4687.98
47.0021  4691.75
47.1012  4695.48
47.2092  4699.52
47.308  4703.19
47.4065  4706.83
47.5049  4710.44
47.6032  4714.02
47.7012  4717.56
47.8079  4721.4
47.9056  4724.89
48.0031  4728.34
48.1004  4731.77
48.2063  4735.47
48.3032  4738.84
48.4088  4742.48
48.5053  4745.78
48.6017  4749.05
48.7066  4752.59
48.8026  4755.81
48.9071  4759.28
49.0027  4762.43
49.1069  4765.84
49.2021  4768.94
49.3058  4772.28
49.4007  4775.32
49.504  4778.6
49.607  4781.84
49.7014  4784.79
49.804  4787.97
49.9065  4791.12
50.0088  4794.24
50.1023  4797.07
50.2042  4800.13
50.3058  4803.15
50.4072  4806.14
50.5084  4809.1
50.6011  4811.78
50.7019  4814.68
50.8025  4817.55
50.9029  4820.39
51.0031  4823.19
51.1031  4825.96
51.2028  4828.7
51.3024  4831.42
51.4018  4834.1
51.5009  4836.75
51.6081  4839.58
51.7068  4842.17
51.8053  4844.73
51.9036  4847.25
52.0017  4849.75
52.1078  4852.42
52.2055  4854.86
52.3029  4857.26
52.4083  4859.84
52.5053  4862.18
52.6021  4864.5
52.7068  4866.97
52.8032  4869.23
52.9074  4871.64
53.0034  4873.84
53.1072  4876.18
53.2027  4878.32
53.306  4880.6
53.4012  4882.68
53.504  4884.9
53.6066  4887.09
53.7011  4889.08
53.8032  4891.21
53.9051  4893.3
54.0068  4895.36
54.1004  4897.24
54.2017  4899.24
54.3026  4901.21
54.4034  4903.15
54.5039  4905.06
54.6042  4906.93
54.7042  4908.78
54.804  4910.6
54.9036  4912.38
55.003  4914.14
55.1021  4915.86
55.201  4917.56
55.3072  4919.35
55.4056  4920.98
55.5038  4922.58
55.6017  4924.16
55.7069  4925.82
55.8044  4927.33
55.9016  4928.82
56.0061  4930.39
56.1028  4931.81
56.2068  4933.32
56.3031  4934.68
56.4065  4936.12
56.5023  4937.43
56.6053  4938.81
56.7006  4940.06
56.803  4941.38
56.9052  4942.66
57.0071  4943.91
57.1015  4945.05
57.2029  4946.24
57.3041  4947.4
57.4049  4948.54
57.5056  4949.64
57.6059  4950.71
57.706  4951.75
57.8059  4952.76
57.9055  4953.74
58.0048  4954.69
58.1039  4955.61
58.2028  4956.5
58.3013  4957.36
58.4067  4958.25
58.5047  4959.05
58.6025  4959.83
58.707  4960.62
58.8043  4961.34
58.9013  4962.02
59.005  4962.73
59.1015  4963.35
59.2046  4964
59.3006  4964.57
59.4032  4965.15
59.5054  4965.7
59.6006  4966.19
59.7024  4966.68
59.8038  4967.14
59.905  4967.57
60.0059  4967.97
60.1065  4968.34
60.2068  4968.68
60.3068  4968.99
60.4066  4969.27
60.5061  4969.52
60.6053  4969.74
60.7042  4969.93
60.8028  4970.1
60.9012  4970.24
61.0058  4970.35
61.1036  4970.43
61.2011  4970.48
61.3049  4970.5
61.4018  4970.5
61.5049  4970.46
61.6013  4970.4
61.7039  4970.3
61.8061  4970.17
61.9016  4970.03
62.0032  4969.84
62.1045  4969.63
62.2056  4969.38
62.3063  4969.11
62.4004  4968.82
62.5005  4968.49
62.6065  4968.11
62.706  4967.72
62.8052  4967.3
62.9041  4966.86
63.0027  4966.38
63.101  4965.88
63.2051  4965.32
63.3028  4964.76
63.4063  4964.14
63.5033  4963.52
63.6062  4962.84
63.7026  4962.17
63.8048  4961.44
63.9007  4960.71
64.0022  4959.92
64.1034  4959.09
64.2043  4958.24
64.3049  4957.36
64.4051  4956.45
64.505  4955.51
64.6046  4954.54
64.7038  4953.55
64.8028  4952.53
64.9014  4951.48
65.0055  4950.34
65.1034  4949.24
65.2011  4948.11
65.3041  4946.89
65.4011  4945.7
65.5035  4944.42
65.6055  4943.11
65.7015  4941.85
65.8028  4940.48
65.9038  4939.09
66.0044  4937.67
66.1047  4936.22
66.2046  4934.75
66.3042  4933.25
66.4035  4931.72
66.5024  4930.16
66.601  4928.58
66.7046  4926.88
66.8025  4925.25
66.9054  4923.5
67.0026  4921.81
67.1048  4920
67.2013  4918.26
67.3028  4916.4
67.4039  4914.52
67.5047  4912.6
67.605  4910.66
67.705  4908.69
67.8047  4906.7
67.904  4904.68
68.0029  4902.63
68.1015  4900.56
68.2048  4898.35
68.3026  4896.23
68.4052  4893.97
68.5023  4891.8
68.6041  4889.49
68.7005  4887.27
68.8015  4884.9
68.9022  4882.52
69.0025  4880.1
69.1024  4877.66
69.2019  4875.2
69.301  4872.71
69.4046  4870.07
69.503  4867.53
69.6009  4864.96
69.7034  4862.25
69.8006  4859.64
69.9022  4856.87
70.0035  4854.08
70.1043  4851.26
70.2047  4848.42
70.3047  4845.55
70.4043  4842.66
70.5035  4839.75
70.6023  4836.81
70.7007  4833.85
70.8033  4830.73
70.9009  4827.72
71.0027  4824.54
71.1041  4821.35
71.2005  4818.27
71.301  4815.03
71.4011  4811.76
71.5008  4808.47
71.6045  4805
71.7033  4801.67
71.8017  4798.31
71.9042  4794.77
72.0017  4791.37
72.1032  4787.79
72.2043  4784.18
72.3006  4780.72
72.4008  4777.07
72.5006  4773.4
72.6042  4769.55
72.7031  4765.84
72.8015  4762.1
72.9037  4758.18
73.0013  4754.41
73.1026  4750.44
73.2034  4746.46
73.3038  4742.46
73.4037  4738.43
73.5032  4734.39
73.6021  4730.32
73.7007  4726.23
73.8028  4721.96
73.9004  4717.83
74.0016  4713.51
74.1023  4709.18
74.2026  4704.82
74.3023  4700.44
74.4016  4696.04
74.5043  4691.45
74.6026  4687.02
74.7004  4682.57
74.8016  4677.92
74.9023  4673.25
75.0025  4668.56
75.1023  4663.85
75.2015  4659.13
75.304  4654.21
75.4022  4649.45
75.5037  4644.49
75.6009  4639.69
75.7013  4634.7
75.8013  4629.69
75.9007  4624.66
76.0032  4619.43
76.1016  4614.36
76.2031  4609.1
76.3004  4604
76.4008  4598.71
76.5007  4593.39
76.6035  4587.87
76.7023  4582.53
76.8006  4577.17
76.9018  4571.6
77.0024  4566.02
77.1025  4560.43
77.202  4554.82
77.301  4549.19
77.4029  4543.36
77.5007  4537.71
77.6014  4531.85
77.7015  4525.98
77.8011  4520.09
77.9033  4514
78.0017  4508.09
78.1028  4501.97
78.2033  4495.83
78.3032  4489.69
78.4025  4483.54
78.5012  4477.37
78.6025  4470.99
78.7032  4464.61
78.8033  4458.21
78.9028  4451.8
79.0016  4445.39
79.103  4438.76
79.2006  4432.32
79.3007  4425.68
79.4032  4418.82
79.5021  4412.16
79.6033  4405.29
79.7009  4398.61
79.8008  4391.72
79.903  4384.63
80.0016  4377.72
80.1025  4370.61
80.2027  4363.5
80.3023  4356.37
80.4012  4349.25
80.5023  4341.91
80.6027  4334.57
80.7024  4327.22
80.8014  4319.87
80.9025  4312.31
81.003  4304.75
81.1027  4297.19
81.2017  4289.62
81.3027  4281.85
81.4004  4274.28
81.5026  4266.3
81.6015  4258.52
81.7023  4250.54
81.8023  4242.56
81.9016  4234.58
82.0028  4226.39
82.1007  4218.42
82.2028  4210.03
82.3017  4201.85
82.4024  4193.47
82.5023  4185.09
82.6014  4176.72
82.7022  4168.14
82.8022  4159.57
82.9014  4151.01
83.0022  4142.25
83.1023  4133.49
83.2015  4124.74
83.3023  4115.8
83.4022  4106.86
83.5014  4097.94
83.602  4088.81
83.7018  4079.7
83.8008  4070.6
83.9011  4061.31
84.0006  4052.02
84.1015  4042.55
84.2014  4033.1
84.3006  4023.65
84.401  4014.02
84.5005  4004.4
84.6012  3994.6
84.7011  3984.82
84.8021  3974.85
84.9022  3964.9
85.0014  3954.97
85.1017  3944.86
85.2011  3934.77
85.3015  3924.5
85.401  3914.26
85.5015  3903.84
85.601  3893.44
85.7015  3882.87
85.801  3872.33
85.9014  3861.62
86.0009  3850.93
86.1012  3840.08
86.2005  3829.26
86.3006  3818.27
86.4014  3807.12
86.5012  3796.01
86.6018  3784.73
86.7013  3773.49
86.8015  3762.1
86.9006  3750.73
87.0004  3739.22
87.1007  3727.56
87.2015  3715.75
87.3013  3703.97
87.4016  3692.06
87.5008  3680.19
87.6005  3668.17
87.7006  3656.02
87.801  3643.73
87.9004  3631.49
88.0015  3618.93
88.1015  3606.42
88.2018  3593.79
88.3009  3581.21
88.4016  3568.33
88.5012  3555.5
88.6009  3542.55
88.7008  3529.49
88.8008  3516.32
88.9008  3503.03
89.001  3489.63
89.1012  3476.13
89.2013  3462.52
89.3015  3448.81
89.4016  3435.01
89.5015  3421.11
89.6014  3407.11
89.7012  3393.03
89.8008  3378.86
89.9013  3364.44
90.0005  3350.11
90.1005  3335.54
90.2014  3320.73
90.3008  3306.01
90.4009  3291.07
90.5007  3276.06
90.6011  3260.84
90.701  3245.56
90.8005  3230.23
90.9004  3214.69
91.0008  3198.96
91.1006  3183.19
91.2008  3167.24
91.3012  3151.1
91.401  3134.94
91.5009  3118.6
91.601  3102.11
91.7011  3085.45
91.8005  3068.79
91.9007  3051.84
92.0008  3034.75
92.1008  3017.53
92.2007  3000.18
92.3011  2982.57
92.4004  2964.99
92.501  2947.04
92.6004  2929.12
92.7009  2910.85
92.8009  2892.49
92.901  2873.94
93.0005  2855.32
93.1008  2836.38
93.2009  2817.28
93.301  2798.01
93.4008  2778.58
93.5004  2759.02
93.6008  2739.08
93.7008  2719.03
93.8009  2698.75
93.9004  2678.38
94.0004  2657.7
94.1007  2636.72
94.2007  2615.58
94.3004  2594.29
94.4006  2572.64
94.5007  2550.77
94.6006  2528.7
94.7007  2506.33
94.8007  2483.69
94.9007  2460.81
95.0005  2437.7
95.1004  2414.29
95.2006  2390.52
95.3005  2366.49
95.4005  2342.16
95.5007  2317.46
95.6005  2292.51
95.7006  2267.17
95.8004  2241.56
95.9006  2215.47
96.0005  2189.1
96.1004  2162.35
96.2004  2135.16
96.3005  2107.53
96.4005  2079.5
96.5004  2051.05
96.6004  2022.12
96.7005  1992.68
96.8005  1962.76
96.9003  1932.35
97.0003  1901.36
97.1005  1869.74
97.2015  1837.23
97.3005  1804.74
97.401  1771.11
97.5007  1737.03
97.6006  1702.1
97.7017  1666
97.8004  1629.9
97.9014  1592.07
98.0013  1553.7
98.1005  1514.57
98.2011  1473.75
98.3011  1432
98.4004  1389.29
98.5007  1344.66
98.6006  1298.69
98.7005  1251.04
98.8006  1201.31
98.9004  1149.62
99.0004  1095.35
99.0106  1089.63
99.0204  1084.17
99.0303  1078.56
99.0405  1072.78
99.0506  1067.07
99.0605  1061.42
99.0706  1055.61
99.0805  1049.87
99.0906  1043.98
99.1006  1038.16
99.1104  1032.4
99.1207  1026.31
99.1305  1020.48
99.1404  1014.52
99.1505  1008.45
99.1604  1002.44
99.1705  996.312
99.1804  990.259
99.1904  984.097
99.2005  977.83
99.2104  971.639
99.2204  965.35
99.2305  958.967
99.2404  952.666
99.2504  946.276
99.2604  939.804
99.2705  933.254
99.2804  926.791
99.2904  920.256
99.3006  913.497
99.3105  906.834
99.3205  900.111
99.3305  893.335
99.3405  886.509
99.3505  879.639
99.3605  872.727
99.3705  865.779
99.3804  858.798
99.3905  851.653
99.4005  844.487
99.4104  837.306
99.4205  829.982
99.4305  822.653
99.4404  815.323
99.4504  807.873
99.4604  800.311
99.4705  792.647
99.4804  785.008
99.4904  777.282
99.5004  769.477
99.5104  761.603
99.5204  753.561
99.5305  745.47
99.5404  737.34
99.5503  729.179
99.5604  720.795
99.5704  712.403
99.5804  703.822
99.5904  695.254
99.6004  686.527
99.6104  677.66
99.6204  668.756
99.6304  659.66
99.6404  650.477
99.6503  641.225
99.6604  631.765
99.6704  622.128
99.6804  612.411
99.6904  602.567
99.7003  592.552
99.7104  582.333
99.7204  571.946
99.7304  561.366
99.7404  550.633
99.7504  539.671
99.7603  528.53
99.7704  517.102
99.7804  505.449
99.7904  493.539
99.8003  481.349
99.8104  468.831
99.8204  455.996
99.8303  442.828
99.8403  429.26
99.8504  415.257
99.8603  400.818
99.8704  385.824
99.8803  370.282
99.8904  354.069
99.9003  337.143
99.9013  335.416
99.9023  333.662
99.9033  331.904
99.9043  330.142
99.9054  328.356
99.9063  326.588
99.9073  324.797
99.9083  322.983
99.9093  321.169
99.9103  319.353
99.9113  317.518
99.9123  315.683
99.9133  313.83
99.9143  311.959
99.9153  310.09
99.9163  308.205
99.9173  306.324
99.9183  304.409
99.9193  302.499
99.9203  300.559
99.9213  298.624
99.9223  296.679
99.9233  294.706
99.9243  292.724
99.9253  290.734
99.9263  288.737
99.9273  286.718
99.9283  284.693
99.9293  282.648
99.9303  280.583
99.9313  278.517
99.9323  276.42
99.9333  274.322
99.9343  272.211
99.9353  270.072
99.9363  267.923
99.9373  265.75
99.9383  263.569
99.9393  261.368
99.9403  259.148
99.9413  256.912
99.9423  254.661
99.9433  252.383
99.9443  250.082
99.9453  247.772
99.9463  245.443
99.9473  243.084
99.9483  240.698
99.9493  238.301
99.9503  235.882
99.9513  233.433
99.9523  230.957
99.9533  228.459
99.9543  225.929
99.9553  223.383
99.9563  220.803
99.9573  218.193
99.9583  215.549
99.9593  212.883
99.9603  210.182
99.9613  207.441
99.9623  204.676
99.9633  201.865
99.9643  199.023
99.9653  196.14
99.9663  193.216
99.9673  190.249
99.9683  187.24
99.9693  184.177
99.9703  181.075
99.9713  177.917
99.9723  174.702
99.9733  171.435
99.9743  168.104
99.9753  164.707
99.9763  161.247
99.9773  157.71
99.9783  154.1
99.9793  150.408
99.9803  146.626
99.9813  142.748
99.9823  138.773
99.9833  134.682
99.9843  130.47
99.9853  126.124
99.9863  121.631
99.9873  116.975
99.9883  112.138
99.9893  107.092
99.9903  101.809
99.9904  101.268
99.9905  100.722
99.9906  100.173
99.9907  99.6154
99.9908  99.0616
99.9909  98.5034
99.991  97.9512
99.9911  97.385
99.9912  96.8151
99.9913  96.2517
99.9914  95.6752
99.9915  95.1053
99.9916  94.523
99.9917  93.9382
99.9918  93.3512
99.9919  92.7621
99.992  92.1711
99.9921  91.5785
99.9922  90.9756
99.9923  90.3716
99.9924  89.7669
99.9925  89.1529
99.9926  88.5388
99.9927  87.9162
99.9928  87.2941
99.9929  86.6643
99.993  86.0275
99.9931  85.392
99.9932  84.7501
99.9933  84.1024
99.9934  83.4568
99.9935  82.7987
99.9936  82.1361
99.9937  81.4696
99.9938  80.7994
99.9939  80.1261
99.994  79.4433
99.9941  78.7517
99.9942  78.0586
99.9943  77.3579
99.9944  76.6567
99.9945  75.9428
99.9946  75.2235
99.9947  74.4993
99.9948  73.7709
99.9949  73.0332
99.995  72.2871
99.9951  71.5335
99.9952  70.7733
99.9953  70.0074
99.9954  69.2314
99.9955  68.4466
99.9956  67.649
99.9957  66.8499
99.9958  66.0356
99.9959  65.2173
99.996  64.3868
99.9961  63.5457
99.9962  62.6914
99.9963  61.8298
99.9964  60.9543
99.9965  60.067
99.9966  59.166
99.9967  58.2537
99.9968  57.3285
99.9969  56.3893
99.997  55.4322
99.9971  54.4602
99.9972  53.4702
99.9973  52.4657
99.9974  51.4414
99.9975  50.3959
99.9976  49.3312
99.9977  48.2418
99.9978  47.1298
99.9979  45.9918
99.998  44.8291
99.9981  43.6319
99.9982  42.4058
99.9983  41.1488
99.9984  39.8501
99.9985  38.51
99.9986  37.1248
99.9987  35.6863
99.9988  34.1947
99.9989  32.6355
99.999  31.0049
99.9991  29.287
99.9992  27.4674
99.9993  25.5251
99.9994  23.431
99.9995  21.144
99.9996  18.5925
99.9997  15.6565
99.9998  12.0717
99.9999  6.98015
100  0.286054
