# Supplementary material for: Victory Tax: A Holistic Income Tax System
Source: Entropy (Basel). 2021 Nov 11;23(11):1492. doi: 10.3390/e23111492 (PMC8624733; doi:10.3390/e23111492)
Supplement: Supplementary file 1 [file entropy-23-01492-s001.zip › bundle/results_to_give_away/data4VTpaper/fit2IRSdata/kfnc1_PL35_DE50_DP100_ON_fLz.tax]

0.000165773  0.000202911
0.000527016  0.000442163
0.000933522  0.000700459
0.00136652  0.000972115
0.00181896  0.0012542
0.00228697  0.00154489
0.00276805  0.00184294
0.00326044  0.00214745
0.00376283  0.00245772
0.0042742  0.00277319
0.00479373  0.00309343
0.00532075  0.00341805
0.0058547  0.00374674
0.00639511  0.00407924
0.00694157  0.00441531
0.00749371  0.00475474
0.00805122  0.00509736
0.00861383  0.005443
0.00918128  0.00579152
0.00975336  0.00614279
0.0103298  0.00649669
0.0109106  0.00685311
0.0114954  0.00721195
0.0126765  0.00793657
0.0138723  0.00866987
0.0144753  0.00903961
0.0156911  0.00978494
0.0169194  0.0105377
0.0175379  0.0109167
0.0187836  0.0116799
0.0194105  0.012064
0.0206723  0.0128368
0.0219441  0.0136157
0.0225837  0.0140073
0.02387  0.0147948
0.0245166  0.0151906
0.0258163  0.0159862
0.0264695  0.016386
0.027782  0.0171892
0.0284413  0.0175927
0.0297659  0.0184031
0.0304312  0.0188101
0.0317673  0.0196275
0.0324381  0.0200378
0.0337852  0.0208617
0.0344613  0.0212753
0.0358189  0.0221054
0.0365002  0.022522
0.0378677  0.0233582
0.0385539  0.0237777
0.0399311  0.0246197
0.040622  0.025042
0.0420085  0.0258895
0.042704  0.0263145
0.0434009  0.0267405
0.0447992  0.027595
0.0455004  0.0280235
0.0469072  0.0288831
0.0476126  0.0293141
0.0490276  0.0301786
0.0497371  0.030612
0.0504479  0.0310462
0.0518734  0.0319169
0.0525881  0.0323535
0.0540212  0.0332288
0.0547397  0.0336675
0.0554593  0.034107
0.0569023  0.0349881
0.0576256  0.0354298
0.0583501  0.0358721
0.0598025  0.0367589
0.0605304  0.0372033
0.0619897  0.0380941
0.062721  0.0385405
0.0634535  0.0389876
0.0649216  0.0398837
0.0656573  0.0403327
0.0663941  0.0407823
0.0678708  0.0416835
0.0686108  0.042135
0.0693518  0.0425872
0.0708368  0.0434933
0.0715808  0.0439472
0.0730719  0.0448569
0.073819  0.0453126
0.074567  0.0457689
0.0760659  0.0466832
0.0768169  0.0471413
0.0775687  0.0475998
0.0790753  0.0485187
0.07983  0.0489789
0.0805856  0.0494397
0.0813422  0.0499011
0.082858  0.0508253
0.0836173  0.0512883
0.0843774  0.0517517
0.0859004  0.0526802
0.0866632  0.0531453
0.0874269  0.0536108
0.0889568  0.0545434
0.0897231  0.0550105
0.0904902  0.0554781
0.0920269  0.0564147
0.0927966  0.0568837
0.093567  0.0573532
0.0951104  0.0582937
0.0958833  0.0587647
0.096657  0.0592361
0.0974315  0.059708
0.0989829  0.0606533
0.0997598  0.0611266
0.100538  0.0616004
0.110717  0.0678
0.121019  0.0740713
0.13063  0.0799196
0.141147  0.0863157
0.150945  0.0922723
0.160827  0.0982766
0.170787  0.104326
0.180823  0.110419
0.190931  0.116553
0.201108  0.122727
0.210496  0.128419
0.220799  0.134664
0.231164  0.140943
0.240718  0.146729
0.251196  0.153072
0.26085  0.158914
0.270551  0.164781
0.281184  0.171211
0.290977  0.177129
0.300812  0.183071
0.310688  0.189035
0.320604  0.195021
0.33056  0.201028
0.340554  0.207057
0.350585  0.213105
0.360653  0.219174
0.370757  0.225261
0.380896  0.231367
0.391069  0.237492
0.400347  0.243075
0.410584  0.249234
0.420853  0.255409
0.431154  0.261601
0.440546  0.267245
0.450906  0.273468
0.460351  0.279139
0.470768  0.285392
0.481214  0.291659
0.490736  0.29737
0.501237  0.303666
0.510807  0.309401
0.520399  0.315149
0.530977  0.321483
0.540616  0.327254
0.551244  0.333614
0.560928  0.339408
0.570633  0.345211
0.580359  0.351025
0.591081  0.357433
0.600849  0.363268
0.610637  0.369113
0.620445  0.374967
0.631256  0.381418
0.641104  0.387293
0.650971  0.393176
0.660856  0.399069
0.67076  0.40497
0.680683  0.41088
0.690623  0.416799
0.700581  0.422726
0.710556  0.428662
0.720549  0.434606
0.730559  0.440558
0.740586  0.446517
0.75063  0.452485
0.76069  0.458461
0.770767  0.464444
0.78086  0.470434
0.790969  0.476432
0.801094  0.482438
0.811235  0.48845
0.820375  0.493868
0.830545  0.499893
0.84073  0.505926
0.850931  0.511966
0.861147  0.518012
0.870354  0.52346
0.880597  0.529519
0.890856  0.535584
0.901128  0.541656
0.910386  0.547126
0.920686  0.553209
0.931  0.559299
0.941327  0.565395
0.950634  0.570886
0.960988  0.576993
0.971355  0.583106
0.980698  0.588612
0.99109  0.594736
1.00046  0.600252
1.10099  0.659358
1.20051  0.717669
1.30103  0.776363
1.40139  0.834767
1.50041  0.892202
1.6013  0.950525
1.70071  1.0078
1.80078  1.06528
1.90037  1.12228
2.00055  1.17943
2.10129  1.23672
2.20142  1.29348
2.30091  1.34968
2.40087  1.40597
2.50127  1.46232
2.60094  1.51809
2.70102  1.5739
2.80149  1.62974
2.90115  1.68496
3.00117  1.74019
3.10152  1.79544
3.20101  1.85003
3.30081  1.90461
3.40091  1.95918
3.5013  2.01373
3.60076  2.0676
3.70049  2.12145
3.80047  2.17525
3.90069  2.22901
4.00115  2.28272
4.10063  2.33573
4.20154  2.38934
4.30145  2.44223
4.40156  2.49506
4.50065  2.54718
4.60115  2.59987
4.7006  2.65185
4.80147  2.70438
4.90127  2.7562
5.00124  2.80793
5.10138  2.85957
5.20043  2.91049
5.30087  2.96195
5.40145  3.01331
5.50094  3.06394
5.60055  3.11448
5.70155  3.16554
5.80143  3.21587
5.90143  3.26609
6.00156  3.3162
6.10054  3.36558
6.20089  3.41547
6.30135  3.46525
6.40066  3.51429
6.50133  3.56383
6.60083  3.61264
6.70044  3.66132
6.80139  3.7105
6.90117  3.75894
7.00104  3.80726
7.10099  3.85545
7.20103  3.90352
7.30114  3.95145
7.40132  3.99926
7.50158  4.04693
7.60064  4.09387
7.70104  4.14127
7.8015  4.18854
7.90076  4.23508
8.00134  4.28208
8.10072  4.32835
8.20142  4.37506
8.3009  4.42105
8.40044  4.4669
8.5013  4.51319
8.60093  4.55876
8.70061  4.60418
8.80161  4.65004
8.90138  4.69517
9.00118  4.74016
9.10103  4.785
9.20091  4.8297
9.30083  4.87424
9.40078  4.91864
9.50076  4.96289
9.60078  5.00698
9.70082  5.05093
9.80089  5.09472
9.90099  5.13836
10.0011  5.18185
10.1013  5.22518
10.2014  5.26836
10.3016  5.31138
10.4005  5.35369
10.5007  5.3964
10.601  5.43896
10.7012  5.48135
10.8015  5.52359
10.9005  5.56512
11.0008  5.60704
11.1011  5.6488
11.2014  5.69039
11.3004  5.7313
11.4007  5.77257
11.5011  5.81368
11.6014  5.85463
11.7004  5.89489
11.8008  5.93552
11.9011  5.97598
12.0059  6.02039
12.1088  6.06153
12.2117  6.10249
12.3017  6.13819
12.4046  6.17882
12.5075  6.21928
12.6104  6.25956
12.7004  6.29467
12.8033  6.33462
12.9061  6.37439
13.0089  6.41399
13.1117  6.4534
13.2017  6.48775
13.3045  6.52683
13.4073  6.56574
13.51  6.60446
13.6128  6.64301
13.7027  6.67659
13.8054  6.71479
13.9081  6.75282
14.0107  6.79067
14.1005  6.82363
14.2032  6.86114
14.3058  6.89847
14.4083  6.93561
14.5109  6.97257
14.6006  7.00477
14.7031  7.04139
14.8056  7.07783
14.908  7.11408
15.0104  7.15016
15.1128  7.18604
15.2024  7.2173
15.3047  7.25284
15.407  7.28821
15.5092  7.32339
15.6115  7.35838
15.7009  7.38885
15.803  7.4235
15.9052  7.45797
16.0072  7.49225
16.1093  7.52635
16.2113  7.56026
16.3005  7.58978
16.4024  7.62335
16.5043  7.65673
16.6062  7.68993
16.708  7.72294
16.8098  7.75577
16.9115  7.78841
17.0005  7.81682
17.1021  7.84911
17.2037  7.88122
17.3053  7.91315
17.4068  7.94488
17.5082  7.97644
17.6096  8.00781
17.711  8.03899
17.8123  8.06998
17.9009  8.09696
18.0021  8.1276
18.1033  8.15807
18.2044  8.18835
18.3055  8.21844
18.4065  8.24835
18.5075  8.27807
18.6084  8.30761
18.7093  8.33696
18.8101  8.36612
18.9108  8.3951
19.0115  8.4239
19.1121  8.45251
19.2127  8.48093
19.3007  8.50565
19.4012  8.53373
19.5016  8.56162
19.6019  8.58933
19.7022  8.61685
19.8025  8.64419
19.9027  8.67134
20.0028  8.69831
20.1029  8.7251
20.2029  8.75169
20.3028  8.77811
20.4027  8.80434
20.5025  8.83038
20.6023  8.85625
20.702  8.88192
20.8016  8.90742
20.9011  8.93273
21.0006  8.95785
21.1125  8.9859
21.2119  9.01063
21.3112  9.03519
21.4104  9.05956
21.5096  9.08374
21.6087  9.10774
21.7077  9.13156
21.8067  9.1552
21.9055  9.17865
22.0044  9.20193
22.1031  9.22501
22.2018  9.24792
22.3004  9.27065
22.4113  9.29599
22.5098  9.31833
22.6082  9.34049
22.7065  9.36247
22.8048  9.38426
22.9029  9.40587
23.0011  9.4273
23.1113  9.4512
23.2093  9.47225
23.3072  9.49312
23.405  9.5138
23.5027  9.53431
23.6004  9.55464
23.7102  9.57729
23.8077  9.59724
23.9051  9.617
24.0025  9.63659
24.1119  9.65841
24.2091  9.67762
24.3063  9.69665
24.4033  9.7155
24.5124  9.7365
24.6093  9.75497
24.7061  9.77326
24.8028  9.79138
24.9115  9.81155
25.0081  9.82929
25.1045  9.84686
25.2009  9.86424
25.3093  9.8836
25.4055  9.90061
25.5017  9.91745
25.6098  9.93618
25.7058  9.95264
25.8017  9.96893
25.9095  9.98705
26.0052  10.003
26.1008  10.0187
26.2083  10.0362
26.3038  10.0516
26.4111  10.0687
26.5064  10.0837
26.6017  10.0985
26.7087  10.115
26.8037  10.1294
26.9105  10.1455
27.0054  10.1596
27.112  10.1753
27.2067  10.189
27.3013  10.2026
27.4077  10.2176
27.5021  10.2308
27.6082  10.2455
27.7025  10.2583
27.8084  10.2725
27.9024  10.285
28.0082  10.2988
28.102  10.3109
28.2076  10.3244
28.3013  10.3361
28.4066  10.3492
28.5118  10.362
28.6052  10.3732
28.7102  10.3856
28.8034  10.3964
28.9082  10.4085
29.0012  10.419
29.1058  10.4306
29.2103  10.442
29.303  10.4519
29.4073  10.4629
29.5114  10.4737
29.6039  10.4832
29.7078  10.4936
29.8116  10.5038
29.9038  10.5127
30.0074  10.5225
30.1109  10.5321
30.2028  10.5404
30.306  10.5496
30.4092  10.5586
30.5008  10.5665
30.6037  10.5751
30.7066  10.5835
30.8093  10.5917
30.9005  10.5988
31.003  10.6067
31.1053  10.6143
31.2076  10.6217
31.3098  10.6289
31.4005  10.6352
31.5024  10.642
31.6042  10.6486
31.7059  10.6551
31.8075  10.6613
31.9089  10.6674
32.0103  10.6732
32.1115  10.6788
32.2014  10.6837
32.3024  10.689
32.4033  10.694
32.5041  10.6989
32.6047  10.7036
32.7052  10.7081
32.8057  10.7124
32.906  10.7165
33.0061  10.7203
33.1062  10.7241
33.2062  10.7276
33.306  10.7309
33.4057  10.734
33.5053  10.7369
33.6047  10.7397
33.7041  10.7422
33.8033  10.7446
33.9024  10.7468
34.0014  10.7487
34.1113  10.7507
34.21  10.7523
34.3086  10.7537
34.4071  10.7549
34.5055  10.7559
34.6037  10.7567
34.7019  10.7574
34.8108  10.7578
34.9086  10.7581
35.0064  10.7582
35.104  10.7582
35.2016  10.7582
35.3098  10.7582
35.407  10.7582
35.5042  10.7582
35.6012  10.7582
35.7088  10.7582
35.8056  10.7582
35.9022  10.7582
36.0095  10.7582
36.1059  10.7582
36.2021  10.7582
36.3089  10.7582
36.4049  10.7582
36.5008  10.7582
36.6072  10.7582
36.7028  10.7582
36.8089  10.7582
36.9043  10.7582
37.0101  10.7582
37.1052  10.7582
37.2107  10.7582
37.3056  10.7582
37.4108  10.7582
37.5054  10.7582
37.6103  10.7582
37.7047  10.7582
37.8093  10.7582
37.9034  10.7582
38.0078  10.7582
38.1016  10.7582
38.2057  10.7582
38.3096  10.7582
38.403  10.7582
38.5066  10.7582
38.6101  10.7582
38.7031  10.7582
38.8063  10.7582
38.9094  10.7582
39.002  10.7582
39.1047  10.7582
39.2073  10.7582
39.3098  10.7582
39.4019  10.7582
39.504  10.7582
39.606  10.7582
39.7079  10.7582
39.8096  10.7582
39.901  10.7582
40.0024  10.7582
40.1037  10.7582
40.2048  10.7582
40.3057  10.7582
40.4065  10.7582
40.5072  10.7582
40.6077  10.7582
40.708  10.7582
40.8082  10.7582
40.9082  10.7582
41.0081  10.7582
41.1078  10.7582
41.2074  10.7582
41.3068  10.7582
41.4061  10.7582
41.5052  10.7582
41.6042  10.7582
41.703  10.7582
41.8017  10.7582
41.91  10.7582
42.0083  10.7582
42.1065  10.7582
42.2045  10.7582
42.3024  10.7582
42.4099  10.7582
42.5075  10.7582
42.6049  10.7582
42.7021  10.7582
42.8089  10.7582
42.9058  10.7582
43.0026  10.7582
43.1089  10.7582
43.2054  10.7582
43.3017  10.7582
43.4074  10.7582
43.5034  10.7582
43.6088  10.7582
43.7045  10.7582
43.8095  10.7582
43.9049  10.7582
44.0096  10.7582
44.1046  10.7582
44.2089  10.7582
44.3036  10.7582
44.4076  10.7582
44.502  10.7582
44.6057  10.7582
44.7091  10.7582
44.803  10.7582
44.9061  10.7582
45.009  10.7582
45.1025  10.7582
45.205  10.7582
45.3074  10.7582
45.4004  10.7582
45.5024  10.7582
45.6043  10.7582
45.7059  10.7582
45.8074  10.7582
45.9087  10.7582
46.0007  10.7582
46.1016  10.7582
46.2024  10.7582
46.303  10.7582
46.4034  10.7582
46.5037  10.7582
46.6037  10.7582
46.7036  10.7582
46.8033  10.7582
46.9028  10.7582
47.0021  10.7582
47.1012  10.7582
47.2092  10.7582
47.308  10.7582
47.4065  10.7582
47.5049  10.7582
47.6032  10.7582
47.7012  10.7582
47.8079  10.7582
47.9056  10.7582
48.0031  10.7582
48.1004  10.7582
48.2063  10.7582
48.3032  10.7582
48.4088  10.7582
48.5053  10.7582
48.6017  10.7582
48.7066  10.7582
48.8026  10.7582
48.9071  10.7582
49.0027  10.7582
49.1069  10.7582
49.2021  10.7582
49.3058  10.7582
49.4007  10.7582
49.504  10.7582
49.607  10.7582
49.7014  10.7582
49.804  10.7582
49.9065  10.7582
50.0088  10.7582
50.1023  10.7583
50.2042  10.7587
50.3058  10.7593
50.4072  10.7603
50.5084  10.7614
50.6011  10.7627
50.7019  10.7643
50.8025  10.7662
50.9029  10.7684
51.0031  10.7708
51.1031  10.7734
51.2028  10.7763
51.3024  10.7794
51.4018  10.7828
51.5009  10.7864
51.6081  10.7906
51.7068  10.7947
51.8053  10.7991
51.9036  10.8037
52.0017  10.8085
52.1078  10.814
52.2055  10.8194
52.3029  10.8249
52.4083  10.8312
52.5053  10.8373
52.6021  10.8436
52.7068  10.8506
52.8032  10.8574
52.9074  10.865
53.0034  10.8722
53.1072  10.8803
53.2027  10.888
53.306  10.8966
53.4012  10.9048
53.504  10.9139
53.6066  10.9233
53.7011  10.9322
53.8032  10.942
53.9051  10.9521
54.0068  10.9625
54.1004  10.9723
54.2017  10.9832
54.3026  10.9943
54.4034  11.0056
54.5039  11.0172
54.6042  11.0291
54.7042  11.0412
54.804  11.0535
54.9036  11.0661
55.003  11.0789
55.1021  11.092
55.201  11.1053
55.3072  11.1199
55.4056  11.1337
55.5038  11.1478
55.6017  11.1621
55.7069  11.1777
55.8044  11.1924
55.9016  11.2074
56.0061  11.2238
56.1028  11.2393
56.2068  11.2562
56.3031  11.2722
56.4065  11.2896
56.5023  11.306
56.6053  11.3239
56.7006  11.3408
56.803  11.3592
56.9052  11.3778
57.0071  11.3968
57.1015  11.4145
57.2029  11.4339
57.3041  11.4536
57.4049  11.4735
57.5056  11.4936
57.6059  11.514
57.706  11.5346
57.8059  11.5555
57.9055  11.5766
58.0048  11.5979
58.1039  11.6195
58.2028  11.6413
58.3013  11.6634
58.4067  11.6873
58.5047  11.7098
58.6025  11.7326
58.707  11.7572
58.8043  11.7804
58.9013  11.8039
59.005  11.8293
59.1015  11.8532
59.2046  11.8791
59.3006  11.9035
59.4032  11.9298
59.5054  11.9564
59.6006  11.9815
59.7024  12.0086
59.8038  12.0359
59.905  12.0635
60.0059  12.0913
60.1065  12.1194
60.2068  12.1477
60.3068  12.1762
60.4066  12.205
60.5061  12.234
60.6053  12.2632
60.7042  12.2927
60.8028  12.3223
60.9012  12.3523
61.0058  12.3844
61.1036  12.4148
61.2011  12.4454
61.3049  12.4783
61.4018  12.5094
61.5049  12.5427
61.6013  12.5742
61.7039  12.6081
61.8061  12.6422
61.9016  12.6743
62.0032  12.7089
62.1045  12.7437
62.2056  12.7787
62.3063  12.814
62.4004  12.8472
62.5005  12.8829
62.6065  12.9211
62.706  12.9573
62.8052  12.9937
62.9041  13.0303
63.0027  13.0671
63.101  13.1042
63.2051  13.1438
63.3028  13.1813
63.4063  13.2214
63.5033  13.2594
63.6062  13.2999
63.7026  13.3383
63.8048  13.3793
63.9007  13.4181
64.0022  13.4595
64.1034  13.5012
64.2043  13.5431
64.3049  13.5853
64.4051  13.6276
64.505  13.6702
64.6046  13.713
64.7038  13.756
64.8028  13.7992
64.9014  13.8427
65.0055  13.8889
65.1034  13.9327
65.2011  13.9768
65.3041  14.0237
65.4011  14.0682
65.5035  14.1155
65.6055  14.1631
65.7015  14.2082
65.8028  14.2562
65.9038  14.3044
66.0044  14.3528
66.1047  14.4014
66.2046  14.4503
66.3042  14.4993
66.4035  14.5486
66.5024  14.598
66.601  14.6477
66.7046  14.7003
66.8025  14.7504
66.9054  14.8035
67.0026  14.854
67.1048  14.9074
67.2013  14.9583
67.3028  15.0122
67.4039  15.0663
67.5047  15.1206
67.605  15.1751
67.705  15.2299
67.8047  15.2848
67.904  15.3399
68.0029  15.3952
68.1015  15.4507
68.2048  15.5093
68.3026  15.5652
68.4052  15.6242
68.5023  15.6805
68.6041  15.7399
68.7005  15.7965
68.8015  15.8563
68.9022  15.9163
69.0025  15.9765
69.1024  16.0369
69.2019  16.0974
69.301  16.1581
69.4046  16.2221
69.503  16.2832
69.6009  16.3445
69.7034  16.4091
69.8006  16.4707
69.9022  16.5356
70.0035  16.6007
70.1043  16.666
70.2047  16.7314
70.3047  16.7971
70.4043  16.8629
70.5035  16.9288
70.6023  16.995
70.7007  17.0613
70.8033  17.1309
70.9009  17.1976
71.0027  17.2676
71.1041  17.3377
71.2005  17.4048
71.301  17.4753
71.4011  17.546
71.5008  17.6168
71.6045  17.691
71.7033  17.7621
71.8017  17.8334
71.9042  17.9081
72.0017  17.9797
72.1032  18.0547
72.2043  18.1299
72.3006  18.2019
72.4008  18.2774
72.5006  18.353
72.6042  18.432
72.7031  18.5079
72.8015  18.5839
72.9037  18.6634
73.0013  18.7397
73.1026  18.8195
73.2034  18.8994
73.3038  18.9795
73.4037  19.0597
73.5032  19.14
73.6021  19.2204
73.7007  19.301
73.8028  19.385
73.9004  19.4659
74.0016  19.5502
74.1023  19.6346
74.2026  19.7191
74.3023  19.8038
74.4016  19.8886
74.5043  19.9769
74.6026  20.0619
74.7004  20.147
74.8016  20.2356
74.9023  20.3244
75.0025  20.4132
75.1023  20.5021
75.2015  20.5912
75.304  20.6838
75.4022  20.773
75.5037  20.8657
75.6009  20.9552
75.7013  21.0481
75.8013  21.1411
75.9007  21.2342
76.0032  21.3309
76.1016  21.4241
76.2031  21.5209
76.3004  21.6143
76.4008  21.7113
76.5007  21.8083
76.6035  21.9088
76.7023  22.006
76.8006  22.1032
76.9018  22.2039
77.0024  22.3047
77.1025  22.4055
77.202  22.5064
77.301  22.6074
77.4029  22.7118
77.5007  22.8129
77.6014  22.9174
77.7015  23.022
77.8011  23.1266
77.9033  23.2347
78.0017  23.3394
78.1028  23.4475
78.2033  23.5557
78.3032  23.664
78.4025  23.7722
78.5012  23.8804
78.6025  23.9921
78.7032  24.1039
78.8033  24.2156
78.9028  24.3273
79.0016  24.439
79.103  24.5542
79.2006  24.6659
79.3007  24.781
79.4032  24.8996
79.5021  25.0147
79.6033  25.1333
79.7009  25.2483
79.8008  25.3668
79.903  25.4887
80.0016  25.607
80.1025  25.7288
80.2027  25.8506
80.3023  25.9723
80.4012  26.0939
80.5023  26.2189
80.6027  26.3438
80.7024  26.4686
80.8014  26.5934
80.9025  26.7215
81.003  26.8496
81.1027  26.9775
81.2017  27.1053
81.3027  27.2364
81.4004  27.364
81.5026  27.4984
81.6015  27.6292
81.7023  27.7633
81.8023  27.8972
81.9016  28.031
82.0028  28.168
82.1007  28.3015
82.2028  28.4417
82.3017  28.5782
82.4024  28.718
82.5023  28.8576
82.6014  28.997
82.7022  29.1397
82.8022  29.2821
82.9014  29.4242
83.0022  29.5696
83.1023  29.7147
83.2015  29.8596
83.3023  30.0076
83.4022  30.1553
83.5014  30.3028
83.602  30.4534
83.7018  30.6037
83.8008  30.7537
83.9011  30.9068
84.0006  31.0595
84.1015  31.2153
84.2014  31.3707
84.3006  31.5258
84.401  31.6839
84.5005  31.8416
84.6012  32.0022
84.7011  32.1625
84.8021  32.3256
84.9022  32.4884
85.0014  32.6507
85.1017  32.8159
85.2011  32.9807
85.3015  33.1483
85.401  33.3154
85.5015  33.4853
85.601  33.6547
85.7015  33.8268
85.801  33.9985
85.9014  34.1728
86.0009  34.3466
86.1012  34.523
86.2005  34.6988
86.3006  34.8773
86.4014  35.0583
86.5012  35.2387
86.6018  35.4216
86.7013  35.6039
86.8015  35.7886
86.9006  35.9727
87.0004  36.1592
87.1007  36.3481
87.2015  36.5393
87.3013  36.7298
87.4016  36.9226
87.5008  37.1146
87.6005  37.3089
87.7006  37.5054
87.801  37.704
87.9004  37.9018
88.0015  38.1047
88.1015  38.3067
88.2018  38.5107
88.3009  38.7138
88.4016  38.9217
88.5012  39.1287
88.6009  39.3376
88.7008  39.5484
88.8008  39.761
88.9008  39.9753
89.001  40.1914
89.1012  40.4092
89.2013  40.6287
89.3015  40.8497
89.4016  41.0723
89.5015  41.2965
89.6014  41.5221
89.7012  41.7491
89.8008  41.9776
89.9013  42.2101
90.0005  42.4412
90.1005  42.6762
90.2014  42.915
90.3008  43.1523
90.4009  43.3933
90.5007  43.6354
90.6011  43.8809
90.701  44.1274
90.8005  44.3748
90.9004  44.6254
91.0008  44.8793
91.1006  45.1339
91.2008  45.3915
91.3012  45.6521
91.401  45.9131
91.5009  46.177
91.601  46.4435
91.7011  46.7127
91.8005  46.9821
91.9007  47.2562
92.0008  47.5327
92.1008  47.8113
92.2007  48.0921
92.3011  48.3772
92.4004  48.6619
92.501  48.9529
92.6004  49.2433
92.7009  49.5396
92.8009  49.8373
92.901  50.1385
93.0005  50.4408
93.1008  50.7484
93.2009  51.0589
93.301  51.3722
93.4008  51.6881
93.5004  52.0066
93.6008  52.3312
93.7008  52.658
93.8009  52.9885
93.9004  53.3208
94.0004  53.6585
94.1007  54.0011
94.2007  54.3466
94.3004  54.6949
94.4006  55.0492
94.5007  55.4073
94.6006  55.7692
94.7007  56.136
94.8007  56.5076
94.9007  56.8835
95.0005  57.2635
95.1004  57.6487
95.2006  58.0403
95.3005  58.4363
95.4005  58.8378
95.5007  59.2458
95.6005  59.6582
95.7006  60.0776
95.8004  60.5018
95.9006  60.9345
96.0005  61.3721
96.1004  61.8168
96.2004  62.2692
96.3005  62.7295
96.4005  63.197
96.5004  63.672
96.6004  64.1559
96.7005  64.6487
96.8005  65.1504
96.9003  65.6609
97.0003  66.1821
97.1005  66.7144
97.2015  67.2673
97.3005  67.8159
97.401  68.3849
97.5007  68.9624
97.6006  69.5553
97.7017  70.1692
97.8004  70.7844
97.9014  71.4302
98.0013  72.0865
98.1005  72.7573
98.2011  73.4588
98.3011  74.1778
98.4004  74.9151
98.5007  75.6874
98.6006  76.4851
98.7005  77.3142
98.8006  78.1819
98.9004  79.0867
99.0004  80.0398
99.0106  80.1405
99.0204  80.2365
99.0303  80.3354
99.0405  80.437
99.0506  80.5377
99.0605  80.6374
99.0706  80.7398
99.0805  80.8411
99.0906  80.9449
99.1006  81.0477
99.1104  81.1494
99.1207  81.257
99.1305  81.36
99.1404  81.4653
99.1505  81.5728
99.1604  81.6791
99.1705  81.7875
99.1804  81.8946
99.1904  82.0038
99.2005  82.1149
99.2104  82.2246
99.2204  82.3361
99.2305  82.4494
99.2404  82.5612
99.2504  82.6747
99.2604  82.7896
99.2705  82.906
99.2804  83.0209
99.2904  83.1372
99.3006  83.2574
99.3105  83.3761
99.3205  83.4958
99.3305  83.6165
99.3405  83.7382
99.3505  83.8607
99.3605  83.984
99.3705  84.1081
99.3804  84.2327
99.3905  84.3604
99.4005  84.4885
99.4104  84.6169
99.4205  84.748
99.4305  84.8792
99.4404  85.0104
99.4504  85.1439
99.4604  85.2795
99.4705  85.417
99.4804  85.5541
99.4904  85.6928
99.5004  85.833
99.5104  85.9746
99.5204  86.1192
99.5305  86.2648
99.5404  86.4112
99.5503  86.5582
99.5604  86.7093
99.5704  86.8607
99.5804  87.0156
99.5904  87.1703
99.6004  87.328
99.6104  87.4883
99.6204  87.6494
99.6304  87.814
99.6404  87.9804
99.6503  88.1481
99.6604  88.3196
99.6704  88.4946
99.6804  88.671
99.6904  88.85
99.7003  89.0321
99.7104  89.2181
99.7204  89.4073
99.7304  89.6002
99.7404  89.796
99.7504  89.9961
99.7603  90.1997
99.7704  90.4086
99.7804  90.6219
99.7904  90.8401
99.8003  91.0636
99.8104  91.2933
99.8204  91.529
99.8303  91.7711
99.8403  92.0209
99.8504  92.2788
99.8603  92.5451
99.8704  92.822
99.8803  93.1092
99.8904  93.4093
99.9003  93.7229
99.9013  93.755
99.9023  93.7875
99.9033  93.8201
99.9043  93.8528
99.9054  93.8859
99.9063  93.9187
99.9073  93.952
99.9083  93.9856
99.9093  94.0193
99.9103  94.053
99.9113  94.0871
99.9123  94.1212
99.9133  94.1556
99.9143  94.1904
99.9153  94.2251
99.9163  94.2601
99.9173  94.2951
99.9183  94.3307
99.9193  94.3662
99.9203  94.4022
99.9213  94.4382
99.9223  94.4744
99.9233  94.5111
99.9243  94.548
99.9253  94.585
99.9263  94.6221
99.9273  94.6597
99.9283  94.6974
99.9293  94.7355
99.9303  94.774
99.9313  94.8124
99.9323  94.8515
99.9333  94.8906
99.9343  94.9299
99.9353  94.9698
99.9363  95.0098
99.9373  95.0504
99.9383  95.091
99.9393  95.1321
99.9403  95.1735
99.9413  95.2152
99.9423  95.2572
99.9433  95.2997
99.9443  95.3427
99.9453  95.3858
99.9463  95.4293
99.9473  95.4733
99.9483  95.5179
99.9493  95.5627
99.9503  95.6079
99.9513  95.6537
99.9523  95.6999
99.9533  95.7466
99.9543  95.7939
99.9553  95.8416
99.9563  95.8898
99.9573  95.9387
99.9583  95.9882
99.9593  96.0381
99.9603  96.0886
99.9613  96.14
99.9623  96.1918
99.9633  96.2444
99.9643  96.2977
99.9653  96.3517
99.9663  96.4066
99.9673  96.4622
99.9683  96.5186
99.9693  96.5761
99.9703  96.6343
99.9713  96.6936
99.9723  96.7539
99.9733  96.8153
99.9743  96.8779
99.9753  96.9417
99.9763  97.0067
99.9773  97.0732
99.9783  97.1411
99.9793  97.2105
99.9803  97.2817
99.9813  97.3547
99.9823  97.4295
99.9833  97.5066
99.9843  97.5859
99.9853  97.6678
99.9863  97.7525
99.9873  97.8403
99.9883  97.9315
99.9893  98.0268
99.9903  98.1265
99.9904  98.1367
99.9905  98.147
99.9906  98.1573
99.9907  98.168
99.9908  98.1784
99.9909  98.189
99.991  98.1994
99.9911  98.2101
99.9912  98.2208
99.9913  98.2315
99.9914  98.2424
99.9915  98.2531
99.9916  98.2641
99.9917  98.2752
99.9918  98.2862
99.9919  98.2974
99.992  98.3085
99.9921  98.3197
99.9922  98.3311
99.9923  98.3425
99.9924  98.354
99.9925  98.3656
99.9926  98.3772
99.9927  98.3889
99.9928  98.4007
99.9929  98.4126
99.993  98.4246
99.9931  98.4366
99.9932  98.4487
99.9933  98.461
99.9934  98.4732
99.9935  98.4856
99.9936  98.4981
99.9937  98.5107
99.9938  98.5234
99.9939  98.5361
99.994  98.549
99.9941  98.5621
99.9942  98.5752
99.9943  98.5885
99.9944  98.6017
99.9945  98.6152
99.9946  98.6288
99.9947  98.6425
99.9948  98.6563
99.9949  98.6702
99.995  98.6843
99.9951  98.6986
99.9952  98.713
99.9953  98.7274
99.9954  98.7421
99.9955  98.7569
99.9956  98.772
99.9957  98.7871
99.9958  98.8025
99.9959  98.818
99.996  98.8337
99.9961  98.8496
99.9962  98.8658
99.9963  98.8821
99.9964  98.8986
99.9965  98.9154
99.9966  98.9325
99.9967  98.9497
99.9968  98.9672
99.9969  98.985
99.997  99.0031
99.9971  99.0215
99.9972  99.0402
99.9973  99.0592
99.9974  99.0785
99.9975  99.0983
99.9976  99.1184
99.9977  99.139
99.9978  99.1601
99.9979  99.1816
99.998  99.2036
99.9981  99.2262
99.9982  99.2493
99.9983  99.2731
99.9984  99.2976
99.9985  99.3229
99.9986  99.3491
99.9987  99.3762
99.9988  99.4043
99.9989  99.4337
99.999  99.4644
99.9991  99.4968
99.9992  99.531
99.9993  99.5674
99.9994  99.6067
99.9995  99.6494
99.9996  99.6969
99.9997  99.7511
99.9998  99.8165
99.9999  99.9058
100  99.999
                           
95.6413  0
95.6413  99.95
# Gini coefficient = 0.398057
