# Supplementary material for: Victory Tax: A Holistic Income Tax System
Source: Entropy (Basel). 2021 Nov 11;23(11):1492. doi: 10.3390/e23111492 (PMC8624733; doi:10.3390/e23111492)
Supplement: Supplementary file 1 [file entropy-23-01492-s001.zip › bundle/results_to_give_away/data4VTpaper/fit2IRSdata/lgnm1_PL35_DE50_DP100_ON_ptQ.gtr]

# expected (assistance + deduction) subsidy = 8.38655e+11
# (assistance + deduction) subsidy = 8.38655e+11
# ---------------------------------------------- brackets 
# 10,30,50,70,90 => 20% brackets    110 => top 1% bracket 
# 10=>  0-20%  <gov transfer>  % of the pie 
# 30=> 20-40%  <gov transfer>  % of the pie 
# etc ... 
# ------------------------------------------ bracket data 
 10 18644.9  49.844
 30 7186.98  19.2132
 50 4125.86  11.0298
 70 4371.55  11.6866
 90 3077.24  8.22648
110 654.768  0.0875205
