# Supplementary material for: Victory Tax: A Holistic Income Tax System
Source: Entropy (Basel). 2021 Nov 11;23(11):1492. doi: 10.3390/e23111492 (PMC8624733; doi:10.3390/e23111492)
Supplement: Supplementary file 1 [file entropy-23-01492-s001.zip › bundle/results_to_give_away/data4VTpaper/fit2IRSdata/kfnc1_PL35_DE50_DP100_ON_psr.gtr]

0.000165773  0.999987
0.000527016  0.99996
0.000933522  0.999933
0.00136652  0.999906
0.00181896  0.999879
0.00228697  0.999852
0.00276805  0.999825
0.00326044  0.999798
0.00376283  0.999771
0.0042742  0.999744
0.00479373  0.999717
0.00532075  0.99969
0.0058547  0.999663
0.00639511  0.999636
0.00694157  0.999609
0.00749371  0.999582
0.00805122  0.999555
0.00861383  0.999528
0.00918128  0.999501
0.00975336  0.999474
0.0103298  0.999447
0.0109106  0.99942
0.0114954  0.999393
0.0126765  0.999339
0.0138723  0.999285
0.0144753  0.999258
0.0156911  0.999204
0.0169194  0.99915
0.0175379  0.999123
0.0187836  0.999069
0.0194105  0.999042
0.0206723  0.998988
0.0219441  0.998934
0.0225837  0.998907
0.02387  0.998853
0.0245166  0.998826
0.0258163  0.998772
0.0264695  0.998745
0.027782  0.998691
0.0284413  0.998664
0.0297659  0.99861
0.0304312  0.998583
0.0317673  0.998529
0.0324381  0.998502
0.0337852  0.998448
0.0344613  0.998421
0.0358189  0.998367
0.0365002  0.99834
0.0378677  0.998286
0.0385539  0.998259
0.0399311  0.998205
0.040622  0.998178
0.0420085  0.998124
0.042704  0.998097
0.0434009  0.998071
0.0447992  0.998017
0.0455004  0.99799
0.0469072  0.997936
0.0476126  0.997909
0.0490276  0.997855
0.0497371  0.997828
0.0504479  0.997801
0.0518734  0.997747
0.0525881  0.99772
0.0540212  0.997666
0.0547397  0.997639
0.0554593  0.997612
0.0569023  0.997558
0.0576256  0.997531
0.0583501  0.997504
0.0598025  0.99745
0.0605304  0.997423
0.0619897  0.997369
0.062721  0.997342
0.0634535  0.997315
0.0649216  0.997261
0.0656573  0.997234
0.0663941  0.997207
0.0678708  0.997153
0.0686108  0.997126
0.0693518  0.997099
0.0708368  0.997045
0.0715808  0.997018
0.0730719  0.996964
0.073819  0.996937
0.074567  0.99691
0.0760659  0.996856
0.0768169  0.996829
0.0775687  0.996802
0.0790753  0.996748
0.07983  0.996721
0.0805856  0.996694
0.0813422  0.996667
0.082858  0.996613
0.0836173  0.996586
0.0843774  0.996559
0.0859004  0.996505
0.0866632  0.996478
0.0874269  0.996451
0.0889568  0.996397
0.0897231  0.99637
0.0904902  0.996343
0.0920269  0.996289
0.0927966  0.996262
0.093567  0.996235
0.0951104  0.996181
0.0958833  0.996154
0.096657  0.996127
0.0974315  0.9961
0.0989829  0.996046
0.0997598  0.996019
0.100538  0.995992
0.110717  0.995641
0.121019  0.99529
0.13063  0.994966
0.141147  0.994615
0.150945  0.994291
0.160827  0.993967
0.170787  0.993643
0.180823  0.993319
0.190931  0.992995
0.201108  0.992671
0.210496  0.992374
0.220799  0.99205
0.231164  0.991725
0.240718  0.991428
0.251196  0.991104
0.26085  0.990807
0.270551  0.99051
0.281184  0.990186
0.290977  0.989888
0.300812  0.989591
0.310688  0.989294
0.320604  0.988997
0.33056  0.988699
0.340554  0.988402
0.350585  0.988105
0.360653  0.987808
0.370757  0.98751
0.380896  0.987213
0.391069  0.986916
0.400347  0.986645
0.410584  0.986348
0.420853  0.98605
0.431154  0.985753
0.440546  0.985483
0.450906  0.985185
0.460351  0.984915
0.470768  0.984617
0.481214  0.98432
0.490736  0.984049
0.501237  0.983752
0.510807  0.983482
0.520399  0.983211
0.530977  0.982913
0.540616  0.982643
0.551244  0.982345
0.560928  0.982075
0.570633  0.981804
0.580359  0.981534
0.591081  0.981236
0.600849  0.980966
0.610637  0.980695
0.620445  0.980424
0.631256  0.980127
0.641104  0.979856
0.650971  0.979585
0.660856  0.979315
0.67076  0.979044
0.680683  0.978773
0.690623  0.978503
0.700581  0.978232
0.710556  0.977961
0.720549  0.977691
0.730559  0.97742
0.740586  0.977149
0.75063  0.976878
0.76069  0.976608
0.770767  0.976337
0.78086  0.976066
0.790969  0.975795
0.801094  0.975524
0.811235  0.975254
0.820375  0.97501
0.830545  0.974739
0.84073  0.974468
0.850931  0.974197
0.861147  0.973926
0.870354  0.973682
0.880597  0.973411
0.890856  0.973141
0.901128  0.97287
0.910386  0.972626
0.920686  0.972355
0.931  0.972084
0.941327  0.971813
0.950634  0.971569
0.960988  0.971298
0.971355  0.971027
0.980698  0.970783
0.99109  0.970512
1.00046  0.970268
1.10099  0.967665
1.20051  0.965115
1.30103  0.962564
1.40139  0.960039
1.50041  0.957567
1.6013  0.955066
1.70071  0.952619
1.80078  0.950171
1.90037  0.947749
2.00055  0.945326
2.10129  0.942902
2.20142  0.940503
2.30091  0.938131
2.40087  0.935758
2.50127  0.933384
2.60094  0.931036
2.70102  0.928687
2.80149  0.926337
2.90115  0.924013
3.00117  0.921688
3.10152  0.919362
3.20101  0.917063
3.30081  0.914762
3.40091  0.91246
3.5013  0.910157
3.60076  0.907881
3.70049  0.905603
3.80047  0.903325
3.90069  0.901045
4.00115  0.898765
4.10063  0.89651
4.20154  0.894228
4.30145  0.891972
4.40156  0.889714
4.50065  0.887484
4.60115  0.885224
4.7006  0.882992
4.80147  0.88073
4.90127  0.878495
5.00124  0.87626
5.10138  0.874023
5.20043  0.871813
5.30087  0.869574
5.40145  0.867334
5.50094  0.865121
5.60055  0.862907
5.70155  0.860664
5.80143  0.858447
5.90143  0.85623
6.00156  0.854012
6.10054  0.851821
6.20089  0.8496
6.30135  0.847379
6.40066  0.845185
6.50133  0.842961
6.60083  0.840765
6.70044  0.838568
6.80139  0.836341
6.90117  0.834142
7.00104  0.831941
7.10099  0.82974
7.20103  0.827538
7.30114  0.825334
7.40132  0.82313
7.50158  0.820925
7.60064  0.818746
7.70104  0.816539
7.8015  0.814331
7.90076  0.812149
8.00134  0.809939
8.10072  0.807756
8.20142  0.805543
8.3009  0.803358
8.40044  0.801172
8.5013  0.798956
8.60093  0.796768
8.70061  0.794579
8.80161  0.792361
8.90138  0.79017
9.00118  0.787978
9.10103  0.785784
9.20091  0.78359
9.30083  0.781395
9.40078  0.779199
9.50076  0.777002
9.60078  0.774804
9.70082  0.772605
9.80089  0.770405
9.90099  0.768204
10.0011  0.766003
10.1013  0.7638
10.2014  0.761596
10.3016  0.759391
10.4005  0.757213
10.5007  0.755007
10.601  0.752799
10.7012  0.75059
10.8015  0.74838
10.9005  0.746198
11.0008  0.743986
11.1011  0.741773
11.2014  0.73956
11.3004  0.737374
11.4007  0.735158
11.5011  0.732941
11.6014  0.730724
11.7004  0.728534
11.8008  0.726314
11.9011  0.724094
12.0059  0.721772
12.1088  0.719493
12.2117  0.717212
12.3017  0.715216
12.4046  0.712933
12.5075  0.71065
12.6104  0.708365
12.7004  0.706366
12.8033  0.704079
12.9061  0.701791
13.0089  0.699503
13.1117  0.697213
13.2017  0.695209
13.3045  0.692918
13.4073  0.690625
13.51  0.688331
13.6128  0.686037
13.7027  0.684028
13.8054  0.681732
13.9081  0.679434
14.0107  0.677135
14.1005  0.675123
14.2032  0.672823
14.3058  0.670521
14.4083  0.668218
14.5109  0.665915
14.6006  0.663898
14.7031  0.661593
14.8056  0.659286
14.908  0.656978
15.0104  0.65467
15.1128  0.65236
15.2024  0.650338
15.3047  0.648027
15.407  0.645714
15.5092  0.6434
15.6115  0.641086
15.7009  0.63906
15.803  0.636743
15.9052  0.634425
16.0072  0.632107
16.1093  0.629787
16.2113  0.627466
16.3005  0.625435
16.4024  0.623112
16.5043  0.620789
16.6062  0.618464
16.708  0.616138
16.8098  0.613812
16.9115  0.611484
17.0005  0.609446
17.1021  0.607117
17.2037  0.604786
17.3053  0.602454
17.4068  0.600122
17.5082  0.597788
17.6096  0.595453
17.711  0.593118
17.8123  0.590781
17.9009  0.588736
18.0021  0.586397
18.1033  0.584057
18.2044  0.581717
18.3055  0.579375
18.4065  0.577032
18.5075  0.574689
18.6084  0.572344
18.7093  0.569998
18.8101  0.567652
18.9108  0.565304
19.0115  0.562955
19.1121  0.560605
19.2127  0.558255
19.3007  0.556197
19.4012  0.553844
19.5016  0.551491
19.6019  0.549136
19.7022  0.54678
19.8025  0.544424
19.9027  0.542066
20.0028  0.539708
20.1029  0.537348
20.2029  0.534987
20.3028  0.532626
20.4027  0.530263
20.5025  0.5279
20.6023  0.525535
20.702  0.523169
20.8016  0.520803
20.9011  0.518435
21.0006  0.516067
21.1125  0.513401
21.2119  0.51103
21.3112  0.508659
21.4104  0.506286
21.5096  0.503912
21.6087  0.501538
21.7077  0.499162
21.8067  0.496786
21.9055  0.494408
22.0044  0.492029
22.1031  0.48965
22.2018  0.487269
22.3004  0.484888
22.4113  0.482208
22.5098  0.479824
22.6082  0.47744
22.7065  0.475054
22.8048  0.472667
22.9029  0.47028
23.0011  0.467892
23.1113  0.465203
23.2093  0.462813
23.3072  0.460421
23.405  0.458029
23.5027  0.455636
23.6004  0.453241
23.7102  0.450546
23.8077  0.44815
23.9051  0.445752
24.0025  0.443354
24.1119  0.440655
24.2091  0.438254
24.3063  0.435853
24.4033  0.433451
24.5124  0.430747
24.6093  0.428343
24.7061  0.425937
24.8028  0.423531
24.9115  0.420823
25.0081  0.418414
25.1045  0.416005
25.2009  0.413595
25.3093  0.410882
25.4055  0.40847
25.5017  0.406057
25.6098  0.403341
25.7058  0.400926
25.8017  0.39851
25.9095  0.39579
26.0052  0.393372
26.1008  0.390953
26.2083  0.388231
26.3038  0.385809
26.4111  0.383085
26.5064  0.380662
26.6017  0.378238
26.7087  0.375509
26.8037  0.373083
26.9105  0.370353
27.0054  0.367925
27.112  0.365193
27.2067  0.362763
27.3013  0.360332
27.4077  0.357596
27.5021  0.355163
27.6082  0.352425
27.7025  0.34999
27.8084  0.34725
27.9024  0.344813
28.0082  0.342071
28.102  0.339632
28.2076  0.336887
28.3013  0.334447
28.4066  0.3317
28.5118  0.328952
28.6052  0.326508
28.7102  0.323758
28.8034  0.321313
28.9082  0.31856
29.0012  0.316113
29.1058  0.313358
29.2103  0.310602
29.303  0.308152
29.4073  0.305394
29.5114  0.302635
29.6039  0.300182
29.7078  0.297421
29.8116  0.294659
29.9038  0.292202
30.0074  0.289438
30.1109  0.286672
30.2028  0.284213
30.306  0.281446
30.4092  0.278677
30.5008  0.276215
30.6037  0.273444
30.7066  0.270672
30.8093  0.267899
30.9005  0.265433
31.003  0.262658
31.1053  0.259881
31.2076  0.257104
31.3098  0.254325
31.4005  0.251854
31.5024  0.249074
31.6042  0.246292
31.7059  0.243509
31.8075  0.240725
31.9089  0.23794
32.0103  0.235154
32.1115  0.232367
32.2014  0.229888
32.3024  0.227099
32.4033  0.224308
32.5041  0.221517
32.6047  0.218724
32.7052  0.215931
32.8057  0.213136
32.906  0.21034
33.0061  0.207543
33.1062  0.204745
33.2062  0.201946
33.306  0.199146
33.4057  0.196344
33.5053  0.193542
33.6047  0.190739
33.7041  0.187934
33.8033  0.185129
33.9024  0.182322
34.0014  0.179515
34.1113  0.176394
34.21  0.173584
34.3086  0.170773
34.4071  0.167961
34.5055  0.165148
34.6037  0.162334
34.7019  0.159519
34.8108  0.15639
34.9086  0.153572
35.0064  0.151049
35.104  0.150856
35.2016  0.150663
35.3098  0.15045
35.407  0.150257
35.5042  0.150065
35.6012  0.149873
35.7088  0.14966
35.8056  0.149469
35.9022  0.149277
36.0095  0.149065
36.1059  0.148874
36.2021  0.148683
36.3089  0.148471
36.4049  0.14828
36.5008  0.14809
36.6072  0.147878
36.7028  0.147688
36.8089  0.147477
36.9043  0.147287
37.0101  0.147077
37.1052  0.146887
37.2107  0.146677
37.3056  0.146488
37.4108  0.146278
37.5054  0.146089
37.6103  0.14588
37.7047  0.145691
37.8093  0.145482
37.9034  0.145294
38.0078  0.145085
38.1016  0.144897
38.2057  0.144689
38.3096  0.144481
38.403  0.144294
38.5066  0.144086
38.6101  0.143878
38.7031  0.143692
38.8063  0.143484
38.9094  0.143277
39.002  0.143091
39.1047  0.142885
39.2073  0.142678
39.3098  0.142472
39.4019  0.142287
39.504  0.142081
39.606  0.141875
39.7079  0.14167
39.8096  0.141465
39.901  0.14128
40.0024  0.141076
40.1037  0.140871
40.2048  0.140667
40.3057  0.140463
40.4065  0.140259
40.5072  0.140055
40.6077  0.139851
40.708  0.139648
40.8082  0.139445
40.9082  0.139242
41.0081  0.13904
41.1078  0.138837
41.2074  0.138635
41.3068  0.138433
41.4061  0.138231
41.5052  0.13803
41.6042  0.137828
41.703  0.137627
41.8017  0.137426
41.91  0.137206
42.0083  0.137005
42.1065  0.136805
42.2045  0.136605
42.3024  0.136405
42.4099  0.136186
42.5075  0.135986
42.6049  0.135787
42.7021  0.135588
42.8089  0.13537
42.9058  0.135171
43.0026  0.134973
43.1089  0.134755
43.2054  0.134558
43.3017  0.13436
43.4074  0.134143
43.5034  0.133946
43.6088  0.13373
43.7045  0.133533
43.8095  0.133317
43.9049  0.133121
44.0096  0.132906
44.1046  0.13271
44.2089  0.132495
44.3036  0.1323
44.4076  0.132086
44.502  0.131891
44.6057  0.131677
44.7091  0.131463
44.803  0.131269
44.9061  0.131056
45.009  0.130844
45.1025  0.13065
45.205  0.130438
45.3074  0.130226
45.4004  0.130034
45.5024  0.129822
45.6043  0.129611
45.7059  0.1294
45.8074  0.129189
45.9087  0.128979
46.0007  0.128788
46.1016  0.128578
46.2024  0.128369
46.303  0.128159
46.4034  0.12795
46.5037  0.127742
46.6037  0.127533
46.7036  0.127325
46.8033  0.127117
46.9028  0.126909
47.0021  0.126702
47.1012  0.126495
47.2092  0.12627
47.308  0.126063
47.4065  0.125857
47.5049  0.125651
47.6032  0.125445
47.7012  0.12524
47.8079  0.125017
47.9056  0.124812
48.0031  0.124607
48.1004  0.124403
48.2063  0.124181
48.3032  0.123977
48.4088  0.123755
48.5053  0.123552
48.6017  0.12335
48.7066  0.123129
48.8026  0.122927
48.9071  0.122707
49.0027  0.122505
49.1069  0.122286
49.2021  0.122085
49.3058  0.121866
49.4007  0.121666
49.504  0.121447
49.607  0.121229
49.7014  0.12103
49.804  0.120813
49.9065  0.120596
50.0088  0.120379
50.1023  0.120181
50.2042  0.119965
50.3058  0.11975
50.4072  0.119535
50.5084  0.11932
50.6011  0.119123
50.7019  0.118909
50.8025  0.118695
50.9029  0.118481
51.0031  0.118268
51.1031  0.118055
51.2028  0.117843
51.3024  0.117631
51.4018  0.117419
51.5009  0.117207
51.6081  0.116979
51.7068  0.116768
51.8053  0.116558
51.9036  0.116347
52.0017  0.116138
52.1078  0.115911
52.2055  0.115702
52.3029  0.115493
52.4083  0.115267
52.5053  0.115059
52.6021  0.114852
52.7068  0.114627
52.8032  0.11442
52.9074  0.114197
53.0034  0.11399
53.1072  0.113767
53.2027  0.113562
53.306  0.11334
53.4012  0.113135
53.504  0.112913
53.6066  0.112692
53.7011  0.112488
53.8032  0.112268
53.9051  0.112048
54.0068  0.111829
54.1004  0.111626
54.2017  0.111408
54.3026  0.111189
54.4034  0.110971
54.5039  0.110754
54.6042  0.110537
54.7042  0.11032
54.804  0.110104
54.9036  0.109888
55.003  0.109672
55.1021  0.109457
55.201  0.109242
55.3072  0.109012
55.4056  0.108798
55.5038  0.108584
55.6017  0.108371
55.7069  0.108142
55.8044  0.10793
55.9016  0.107718
56.0061  0.10749
56.1028  0.107279
56.2068  0.107052
56.3031  0.106842
56.4065  0.106616
56.5023  0.106407
56.6053  0.106182
56.7006  0.105973
56.803  0.105749
56.9052  0.105525
57.0071  0.105302
57.1015  0.105095
57.2029  0.104873
57.3041  0.104651
57.4049  0.104429
57.5056  0.104208
57.6059  0.103988
57.706  0.103768
57.8059  0.103548
57.9055  0.103329
58.0048  0.10311
58.1039  0.102892
58.2028  0.102674
58.3013  0.102457
58.4067  0.102224
58.5047  0.102008
58.6025  0.101792
58.707  0.101561
58.8043  0.101346
58.9013  0.101132
59.005  0.100902
59.1015  0.100689
59.2046  0.10046
59.3006  0.100248
59.4032  0.10002
59.5054  0.0997934
59.6006  0.0995822
59.7024  0.0993563
59.8038  0.099131
59.905  0.0989062
60.0059  0.0986819
60.1065  0.0984581
60.2068  0.0982349
60.3068  0.0980121
60.4066  0.0977899
60.5061  0.0975681
60.6053  0.0973469
60.7042  0.0971262
60.8028  0.096906
60.9012  0.0966864
61.0058  0.0964526
61.1036  0.096234
61.2011  0.0960158
61.3049  0.0957837
61.4018  0.0955667
61.5049  0.0953357
61.6013  0.0951197
61.7039  0.0948898
61.8061  0.0946605
61.9016  0.0944461
62.0032  0.0942179
62.1045  0.0939903
62.2056  0.0937633
62.3063  0.0935368
62.4004  0.093325
62.5005  0.0930996
62.6065  0.0928608
62.706  0.0926366
62.8052  0.092413
62.9041  0.09219
63.0027  0.0919675
63.101  0.0917455
63.2051  0.0915104
63.3028  0.0912896
63.4063  0.0910557
63.5033  0.0908361
63.6062  0.0906033
63.7026  0.0903849
63.8048  0.0901534
63.9007  0.0899361
64.0022  0.0897058
64.1034  0.0894762
64.2043  0.0892472
64.3049  0.0890188
64.4051  0.088791
64.505  0.0885639
64.6046  0.0883373
64.7038  0.0881114
64.8028  0.0878861
64.9014  0.0876615
65.0055  0.0874243
65.1034  0.0872009
65.2011  0.0869781
65.3041  0.0867429
65.4011  0.0865214
65.5035  0.0862875
65.6055  0.0860543
65.7015  0.0858347
65.8028  0.0856028
65.9038  0.0853716
66.0044  0.0851411
66.1047  0.0849113
66.2046  0.0846822
66.3042  0.0844537
66.4035  0.0842259
66.5024  0.0839988
66.601  0.0837723
66.7046  0.083534
66.8025  0.0833089
66.9054  0.083072
67.0026  0.0828483
67.1048  0.0826129
67.2013  0.0823906
67.3028  0.0821566
67.4039  0.0819233
67.5047  0.0816908
67.605  0.081459
67.705  0.081228
67.8047  0.0809976
67.904  0.080768
68.0029  0.0805391
68.1015  0.080311
68.2048  0.0800716
68.3026  0.0798449
68.4052  0.0796071
68.5023  0.0793819
68.6041  0.0791456
68.7005  0.0789218
68.8015  0.0786871
68.9022  0.0784531
69.0025  0.0782199
69.1024  0.0779875
69.2019  0.0777559
69.301  0.0775251
69.4046  0.0772835
69.503  0.0770542
69.6009  0.0768258
69.7034  0.0765867
69.8006  0.0763597
69.9022  0.0761223
70.0035  0.0758857
70.1043  0.0756499
70.2047  0.075415
70.3047  0.0751809
70.4043  0.0749477
70.5035  0.0747152
70.6023  0.0744836
70.7007  0.0742528
70.8033  0.0740119
70.9009  0.0737828
71.0027  0.0735437
71.1041  0.0733054
71.2005  0.0730788
71.301  0.0728423
71.4011  0.0726067
71.5008  0.0723719
71.6045  0.0721274
71.7033  0.0718945
71.8017  0.0716624
71.9042  0.0714207
72.0017  0.0711904
72.1032  0.0709505
72.2043  0.0707116
72.3006  0.070484
72.4008  0.0702469
72.5006  0.0700107
72.6042  0.0697653
72.7031  0.0695311
72.8015  0.0692977
72.9037  0.0690552
73.0013  0.0688238
73.1026  0.0685832
73.2034  0.0683437
73.3038  0.0681051
73.4037  0.0678675
73.5032  0.0676309
73.6021  0.0673953
73.7007  0.0671606
73.8028  0.0669172
73.9004  0.0666845
74.0016  0.0664431
74.1023  0.0662028
74.2026  0.0659635
74.3023  0.0657252
74.4016  0.065488
74.5043  0.0652423
74.6026  0.0650072
74.7004  0.064773
74.8016  0.0645306
74.9023  0.0642892
75.0025  0.0640489
75.1023  0.0638097
75.2015  0.0635716
75.304  0.0633255
75.4022  0.0630895
75.5037  0.0628456
75.6009  0.0626118
75.7013  0.0623701
75.8013  0.0621296
75.9007  0.0618901
76.0032  0.061643
76.1016  0.0614059
76.2031  0.0611611
76.3004  0.0609262
76.4008  0.0606837
76.5007  0.0604425
76.6035  0.0601938
76.7023  0.0599549
76.8006  0.0597171
76.9018  0.0594721
77.0024  0.0592283
77.1025  0.0589858
77.202  0.0587444
77.301  0.0585043
77.4029  0.0582571
77.5007  0.0580194
77.6014  0.0577748
77.7015  0.0575314
77.8011  0.0572893
77.9033  0.0570404
78.0017  0.0568009
78.1028  0.0565546
78.2033  0.0563097
78.3032  0.0560661
78.4025  0.0558238
78.5012  0.0555828
78.6025  0.0553354
78.7032  0.0550894
78.8033  0.0548447
78.9028  0.0546014
79.0016  0.0543594
79.103  0.0541112
79.2006  0.053872
79.3007  0.0536266
79.4032  0.0533753
79.5021  0.0531327
79.6033  0.0528843
79.7009  0.0526445
79.8008  0.052399
79.903  0.0521477
80.0016  0.051905
80.1025  0.0516567
80.2027  0.0514099
80.3023  0.0511646
80.4012  0.0509207
80.5023  0.0506714
80.6027  0.0504237
80.7024  0.0501775
80.8014  0.0499328
80.9025  0.0496829
81.003  0.0494346
81.1027  0.0491879
81.2017  0.0489427
81.3027  0.0486925
81.4004  0.0484505
81.5026  0.0481971
81.6015  0.0479518
81.7023  0.0477016
81.8023  0.0474532
81.9016  0.0472064
82.0028  0.046955
82.1007  0.0467116
82.2028  0.0464574
82.3017  0.0462111
82.4024  0.0459604
82.5023  0.0457114
82.6014  0.0454642
82.7022  0.0452128
82.8022  0.0449631
82.9014  0.0447153
83.0022  0.0444633
83.1023  0.0442132
83.2015  0.0439649
83.3023  0.0437128
83.4022  0.0434625
83.5014  0.043214
83.602  0.0429618
83.7018  0.0427116
83.8008  0.0424632
83.9011  0.0422113
84.0006  0.0419613
84.1015  0.0417079
84.2014  0.0414565
84.3006  0.041207
84.401  0.0409543
84.5005  0.0407037
84.6012  0.0404498
84.7011  0.0401981
84.8021  0.0399433
84.9022  0.0396907
85.0014  0.0394402
85.1017  0.0391868
85.2011  0.0389355
85.3015  0.0386815
85.401  0.0384297
85.5015  0.0381753
85.601  0.0379232
85.7015  0.0376685
85.801  0.0374161
85.9014  0.0371613
86.0009  0.0369089
86.1012  0.0366542
86.2005  0.0364018
86.3006  0.0361473
86.4014  0.0358908
86.5012  0.0356367
86.6018  0.0353807
86.7013  0.0351271
86.8015  0.0348718
86.9006  0.0346189
87.0004  0.0343643
87.1007  0.0341082
87.2015  0.0338505
87.3013  0.0335954
87.4016  0.0333389
87.5008  0.0330851
87.6005  0.03283
87.7006  0.0325736
87.801  0.0323162
87.9004  0.0320614
88.0015  0.031802
88.1015  0.0315453
88.2018  0.0312878
88.3009  0.0310331
88.4016  0.0307741
88.5012  0.0305181
88.6009  0.0302614
88.7008  0.0300042
88.8008  0.0297466
88.9008  0.0294886
89.001  0.0292303
89.1012  0.0289718
89.2013  0.0287131
89.3015  0.0284545
89.4016  0.0281958
89.5015  0.0279372
89.6014  0.0276787
89.7012  0.0274205
89.8008  0.0271626
89.9013  0.026902
90.0005  0.0266449
90.1005  0.0263854
90.2014  0.0261236
90.3008  0.0258654
90.4009  0.0256051
90.5007  0.0253458
90.6011  0.0250846
90.701  0.0248245
90.8005  0.0245655
90.9004  0.0243051
91.0008  0.0240434
91.1006  0.0237831
91.2008  0.0235217
91.3012  0.0232595
91.401  0.022999
91.5009  0.0227378
91.601  0.022476
91.7011  0.0222139
91.8005  0.0219539
91.9007  0.0216914
92.0008  0.021429
92.1008  0.0211668
92.2007  0.0209048
92.3011  0.0206412
92.4004  0.0203802
92.501  0.020116
92.6004  0.0198545
92.7009  0.0195902
92.8009  0.0193271
92.901  0.0190634
93.0005  0.0188012
93.1008  0.0185369
93.2009  0.0182727
93.301  0.0180087
93.4008  0.0177451
93.5004  0.017482
93.6008  0.0172165
93.7008  0.016952
93.8009  0.0166872
93.9004  0.0164237
94.0004  0.0161589
94.1007  0.0158929
94.2007  0.0156277
94.3004  0.0153633
94.4006  0.0150973
94.5007  0.0148314
94.6006  0.0145659
94.7007  0.0142998
94.8007  0.0140335
94.9007  0.0137673
95.0005  0.0135015
95.1004  0.0132354
95.2006  0.0129683
95.3005  0.0127016
95.4005  0.0124348
95.5007  0.0121673
95.6005  0.0119004
95.7006  0.0116329
95.8004  0.011366
95.9006  0.0110977
96.0005  0.0108303
96.1004  0.0105627
96.2004  0.0102946
96.3005  0.010026
96.4005  0.00975764
96.5004  0.0094894
96.6004  0.00922072
96.7005  0.00895178
96.8005  0.0086828
96.9003  0.00841408
97.0003  0.00814484
97.1005  0.0078751
97.2015  0.00760276
97.3005  0.00733582
97.401  0.00706474
97.5007  0.00679559
97.6006  0.0065255
97.7017  0.00625243
97.8004  0.00598543
97.9014  0.00571221
98.0013  0.0054419
98.1005  0.00517322
98.2011  0.00490037
98.3011  0.0046292
98.4004  0.00436001
98.5007  0.00408755
98.6006  0.00381622
98.7005  0.00354497
98.8006  0.0032727
98.9004  0.00300131
99.0004  0.00272908
99.0106  0.00270111
99.0204  0.00267461
99.0303  0.00264745
99.0405  0.00261968
99.0506  0.00259234
99.0605  0.00256542
99.0706  0.00253794
99.0805  0.00251089
99.0906  0.00248332
99.1006  0.0024562
99.1104  0.00242951
99.1207  0.00240145
99.1305  0.00237476
99.1404  0.00234763
99.1505  0.0023201
99.1604  0.00229305
99.1705  0.00226564
99.1804  0.00223871
99.1904  0.00221146
99.2005  0.00218392
99.2104  0.00215688
99.2204  0.00212958
99.2305  0.00210206
99.2404  0.00207506
99.2504  0.00204786
99.2604  0.00202048
99.2705  0.00199297
99.2804  0.00196601
99.2904  0.00193893
99.3006  0.00191111
99.3105  0.00188389
99.3205  0.00185662
99.3305  0.00182933
99.3405  0.00180205
99.3505  0.00177479
99.3605  0.00174758
99.3705  0.00172043
99.3804  0.00169337
99.3905  0.00166589
99.4005  0.00163855
99.4104  0.00161138
99.4205  0.0015839
99.4305  0.00155664
99.4404  0.00152961
99.4504  0.00150237
99.4604  0.00147497
99.4705  0.00144746
99.4804  0.00142029
99.4904  0.00139307
99.5004  0.00136583
99.5104  0.00133863
99.5204  0.00131112
99.5305  0.00128373
99.5404  0.00125649
99.5503  0.00122943
99.5604  0.00120195
99.5704  0.00117474
99.5804  0.00114723
99.5904  0.00112009
99.6004  0.00109277
99.6104  0.00106535
99.6204  0.00103817
99.6304  0.00101075
99.6404  0.000983442
99.6503  0.000956295
99.6604  0.000928927
99.6704  0.000901444
99.6804  0.000874147
99.6904  0.00084691
99.7003  0.000819637
99.7104  0.000792258
99.7204  0.000764898
99.7304  0.000737513
99.7404  0.00071023
99.7504  0.000682888
99.7603  0.000655638
99.7704  0.000628249
99.7804  0.000600913
99.7904  0.000573586
99.8003  0.000546264
99.8104  0.000518884
99.8204  0.000491526
99.8303  0.000464214
99.8403  0.000436868
99.8504  0.000409498
99.8603  0.000382181
99.8704  0.000354791
99.8803  0.00032745
99.8904  0.000300071
99.9003  0.000272732
99.9013  0.000270014
99.9023  0.000267268
99.9033  0.000264529
99.9043  0.000261797
99.9054  0.000259042
99.9063  0.00025633
99.9073  0.000253595
99.9083  0.000250842
99.9093  0.000248101
99.9103  0.000245374
99.9113  0.000242632
99.9123  0.000239906
99.9133  0.000237167
99.9143  0.000234417
99.9153  0.000231687
99.9163  0.000228949
99.9173  0.000226232
99.9183  0.000223483
99.9193  0.000220758
99.9203  0.000218005
99.9213  0.000215277
99.9223  0.000212552
99.9233  0.000209804
99.9243  0.000207062
99.9253  0.000204327
99.9263  0.0002016
99.9273  0.000198859
99.9283  0.000196131
99.9293  0.000193393
99.9303  0.000190649
99.9313  0.000187922
99.9323  0.000185172
99.9333  0.000182443
99.9343  0.000179715
99.9353  0.000176973
99.9363  0.000174238
99.9373  0.000171493
99.9383  0.000168761
99.9393  0.000166024
99.9403  0.000163286
99.9413  0.000160551
99.9423  0.00015782
99.9433  0.00015508
99.9443  0.000152336
99.9453  0.000149605
99.9463  0.000146875
99.9473  0.000144136
99.9483  0.000141391
99.9493  0.000138659
99.9503  0.000135929
99.9513  0.000133191
99.9523  0.000130452
99.9533  0.000127715
99.9543  0.000124974
99.9553  0.000122243
99.9563  0.000119506
99.9573  0.000116769
99.9583  0.000114026
99.9593  0.000111293
99.9603  0.000108558
99.9613  0.000105816
99.9623  0.000103084
99.9633  0.000100343
99.9643  9.7608e-05
99.9653  9.48715e-05
99.9663  9.21339e-05
99.9673  8.93969e-05
99.9683  8.66624e-05
99.9693  8.39208e-05
99.9703  8.11885e-05
99.9713  7.84523e-05
99.9723  7.57131e-05
99.9733  7.29783e-05
99.9743  7.02406e-05
99.9753  6.75009e-05
99.9763  6.47658e-05
99.9773  6.20265e-05
99.9783  5.929e-05
99.9793  5.65537e-05
99.9803  5.38157e-05
99.9813  5.10779e-05
99.9823  4.83432e-05
99.9833  4.56054e-05
99.9843  4.28682e-05
99.9853  4.01302e-05
99.9863  3.73925e-05
99.9873  3.46551e-05
99.9883  3.19187e-05
99.9893  2.9181e-05
99.9903  2.64434e-05
99.9904  2.61706e-05
99.9905  2.58965e-05
99.9906  2.56224e-05
99.9907  2.53453e-05
99.9908  2.50716e-05
99.9909  2.47973e-05
99.991  2.45273e-05
99.9911  2.4252e-05
99.9912  2.39764e-05
99.9913  2.37055e-05
99.9914  2.34298e-05
99.9915  2.31589e-05
99.9916  2.28836e-05
99.9917  2.26088e-05
99.9918  2.23345e-05
99.9919  2.20609e-05
99.992  2.17881e-05
99.9921  2.15162e-05
99.9922  2.12413e-05
99.9923  2.09676e-05
99.9924  2.06953e-05
99.9925  2.04207e-05
99.9926  2.01477e-05
99.9927  1.98729e-05
99.9928  1.96e-05
99.9929  1.93257e-05
99.993  1.90503e-05
99.9931  1.87773e-05
99.9932  1.85035e-05
99.9933  1.82292e-05
99.9934  1.79579e-05
99.9935  1.76833e-05
99.9936  1.74089e-05
99.9937  1.7135e-05
99.9938  1.68618e-05
99.9939  1.65894e-05
99.994  1.63154e-05
99.9941  1.60401e-05
99.9942  1.57665e-05
99.9943  1.54923e-05
99.9944  1.52202e-05
99.9945  1.49456e-05
99.9946  1.46714e-05
99.9947  1.43978e-05
99.9948  1.41252e-05
99.9949  1.38517e-05
99.995  1.35777e-05
99.9951  1.33037e-05
99.9952  1.303e-05
99.9953  1.27571e-05
99.9954  1.24835e-05
99.9955  1.22097e-05
99.9956  1.19345e-05
99.9957  1.16619e-05
99.9958  1.13872e-05
99.9959  1.11144e-05
99.996  1.08408e-05
99.9961  1.05671e-05
99.9962  1.02927e-05
99.9963  1.00194e-05
99.9964  9.74548e-06
99.9965  9.47161e-06
99.9966  9.19741e-06
99.9967  8.92376e-06
99.9968  8.65037e-06
99.9969  8.37713e-06
99.997  8.10305e-06
99.9971  7.82928e-06
99.9972  7.55516e-06
99.9973  7.28192e-06
99.9974  7.00835e-06
99.9975  6.73441e-06
99.9976  6.46094e-06
99.9977  6.18684e-06
99.9978  5.91306e-06
99.9979  5.63914e-06
99.998  5.36585e-06
99.9981  5.09141e-06
99.9982  4.81765e-06
99.9983  4.54468e-06
99.9984  4.27084e-06
99.9985  3.99702e-06
99.9986  3.72335e-06
99.9987  3.44921e-06
99.9988  3.17583e-06
99.9989  2.9019e-06
99.999  2.62842e-06
99.9991  2.3547e-06
99.9992  2.08094e-06
99.9993  1.80713e-06
99.9994  1.53329e-06
99.9995  1.25966e-06
99.9996  9.85872e-07
99.9997  7.1218e-07
99.9998  4.38424e-07
99.9999  1.64669e-07
100  2.73759e-09
