# Supplementary material for: Victory Tax: A Holistic Income Tax System
Source: Entropy (Basel). 2021 Nov 11;23(11):1492. doi: 10.3390/e23111492 (PMC8624733; doi:10.3390/e23111492)
Supplement: Supplementary file 1 [file entropy-23-01492-s001.zip › bundle/results_to_give_away/data4VTpaper/fit2IRSdata/lgnm1_PL35_DE50_DP100_ON_mtr.tax]

2.02332e-22  24.4777
1.01894e-05  24.3515
0.000111367  24.2676
0.000210657  24.2351
0.000314482  24.2117
0.000410828  24.1945
0.000513638  24.1792
0.000611217  24.1666
0.000713087  24.1549
0.000817372  24.144
0.000912205  24.135
0.00101459  24.126
0.00111347  24.1179
0.00121896  24.1098
0.00131848  24.1026
0.00141013  24.0963
0.00152025  24.089
0.00162143  24.0827
0.00171183  24.0773
0.00182168  24.071
0.00191968  24.0656
0.00202129  24.0602
0.00212658  24.0548
0.0022172  24.0503
0.00231045  24.0458
0.00242591  24.0403
0.00252513  24.0358
0.00262712  24.0313
0.00271074  24.0277
0.00281782  24.0232
0.00292779  24.0187
0.00301786  24.0151
0.00313312  24.0106
0.00322747  24.007
0.00332376  24.0034
0.00342201  23.9998
0.00352223  23.9962
0.00362444  23.9926
0.00372867  23.9889
0.00383493  23.9853
0.00391597  23.9826
0.00402584  23.979
0.00413779  23.9754
0.00422314  23.9727
0.00433879  23.9691
0.00442693  23.9664
0.00451628  23.9637
0.00463731  23.9601
0.00472952  23.9574
0.00482297  23.9547
0.00491767  23.952
0.00501362  23.9493
0.00511083  23.9466
0.00524242  23.943
0.00534261  23.9403
0.00541011  23.9384
0.00551245  23.9357
0.00561609  23.933
0.00572104  23.9303
0.00582731  23.9276
0.0059349  23.9249
0.00604383  23.9222
0.00611719  23.9204
0.00622835  23.9177
0.00634087  23.915
0.00641663  23.9132
0.00653142  23.9105
0.00664758  23.9078
0.00672579  23.906
0.00684426  23.9033
0.00692401  23.9015
0.00704481  23.8988
0.00712612  23.897
0.00724926  23.8943
0.00733214  23.8925
0.00741566  23.8907
0.00754212  23.8879
0.00762723  23.8861
0.00771298  23.8843
0.00784281  23.8816
0.00793016  23.8798
0.00801817  23.878
0.0081514  23.8753
0.00824104  23.8735
0.00833133  23.8717
0.00842228  23.8699
0.00851389  23.8681
0.00865254  23.8654
0.00874581  23.8636
0.00883975  23.8618
0.00893435  23.86
0.00902963  23.8582
0.00912558  23.8564
0.00922221  23.8546
0.00931951  23.8528
0.0094175  23.851
0.00951616  23.8492
0.00961551  23.8474
0.00971555  23.8456
0.00981628  23.8438
0.00991769  23.842
0.0100198  23.8402
0.0110248  23.823
0.0120363  23.8068
0.013046  23.7915
0.0140456  23.777
0.0150272  23.7635
0.0160525  23.75
0.0170496  23.7374
0.0180108  23.7256
0.0190844  23.713
0.0200369  23.7022
0.0210195  23.6914
0.0220327  23.6805
0.0230767  23.6697
0.0240612  23.6598
0.0250721  23.6499
0.0260143  23.6409
0.0270765  23.6309
0.0280657  23.6219
0.0290777  23.6129
0.0301125  23.6039
0.0310635  23.5958
0.0320333  23.5877
0.033022  23.5795
0.0340298  23.5714
0.0350567  23.5633
0.0361029  23.5552
0.0370492  23.548
0.0380109  23.5408
0.0391113  23.5327
0.040106  23.5254
0.0411163  23.5182
0.0420133  23.5119
0.0430533  23.5047
0.0441091  23.4975
0.045046  23.4912
0.0461318  23.484
0.0470951  23.4776
0.0480708  23.4713
0.0490589  23.465
0.0500594  23.4587
0.0510724  23.4524
0.052098  23.4461
0.0531363  23.4398
0.0540362  23.4344
0.0550979  23.4281
0.0560181  23.4226
0.0571035  23.4163
0.058044  23.4109
0.0591532  23.4046
0.0601142  23.3992
0.0610847  23.3938
0.0620647  23.3884
0.0630543  23.383
0.0640534  23.3776
0.0650621  23.3721
0.0660804  23.3667
0.0671083  23.3613
0.0681459  23.3559
0.069018  23.3514
0.0700734  23.346
0.0711385  23.3406
0.0720335  23.3361
0.0731165  23.3307
0.0740265  23.3262
0.0751274  23.3207
0.0760524  23.3162
0.0771714  23.3108
0.0781114  23.3063
0.0790583  23.3018
0.080012  23.2973
0.0811656  23.2919
0.0821345  23.2874
0.0831104  23.2829
0.0840931  23.2784
0.0850828  23.2739
0.0860794  23.2693
0.087083  23.2648
0.0880936  23.2603
0.0891111  23.2558
0.0901356  23.2513
0.0911672  23.2468
0.0922057  23.2423
0.0930416  23.2387
0.0940927  23.2342
0.0951509  23.2297
0.0962162  23.2252
0.0970735  23.2215
0.0981514  23.217
0.0990189  23.2134
0.10011  23.2089
0.110014  23.1692
0.12023  23.1305
0.130213  23.0944
0.140129  23.0601
0.150192  23.0268
0.160082  22.9952
0.170037  22.9645
0.180028  22.9348
0.190027  22.9059
0.200332  22.8771
0.210272  22.85
0.220138  22.8239
0.230258  22.7977
0.240268  22.7725
0.250145  22.7481
0.260243  22.7238
0.270174  22.7003
0.280309  22.6769
0.290247  22.6543
0.300373  22.6318
0.310272  22.6102
0.320345  22.5885
0.33016  22.5678
0.340135  22.547
0.350269  22.5263
0.360111  22.5065
0.370098  22.4866
0.380231  22.4668
0.390038  22.4478
0.400453  22.428
0.410047  22.41
0.420249  22.391
0.430087  22.373
0.440044  22.355
0.450119  22.3369
0.460313  22.3189
0.470107  22.3018
0.480531  22.2837
0.490013  22.2675
0.500126  22.2504
0.510344  22.2332
0.520122  22.217
0.530546  22.1999
0.540518  22.1836
0.550023  22.1683
0.560178  22.1521
0.570427  22.1358
0.580193  22.1205
0.590042  22.1052
0.600561  22.0889
0.610581  22.0736
0.620087  22.0592
0.630267  22.0439
0.64053  22.0285
0.650264  22.0141
0.660071  21.9997
0.67057  21.9843
0.680526  21.9699
0.690555  21.9555
0.700021  21.942
0.710189  21.9275
0.720428  21.9131
0.730092  21.8996
0.74047  21.8851
0.750263  21.8716
0.760119  21.8581
0.770037  21.8446
0.780017  21.831
0.790059  21.8175
0.800163  21.804
0.810328  21.7905
0.820554  21.7769
0.830155  21.7643
0.8405  21.7508
0.85021  21.7382
0.860673  21.7246
0.870493  21.712
0.880365  21.6994
0.890291  21.6868
0.900268  21.6741
0.910299  21.6615
0.920381  21.6489
0.930515  21.6363
0.940701  21.6236
0.950207  21.6119
0.960493  21.5993
0.97009  21.5876
0.980475  21.5749
0.990165  21.5632
1.00065  21.5506
1.10042  21.4334
1.2004  21.3206
1.30002  21.2124
1.4005  21.1069
1.5006  21.005
1.60085  20.9058
1.70003  20.8102
1.80069  20.7156
1.90072  20.6236
2.00088  20.5334
2.10102  20.445
2.20095  20.3585
2.30053  20.2737
2.40069  20.1898
2.50023  20.1078
2.60015  20.0266
2.70036  19.9464
2.80078  19.867
2.90017  19.7895
3.00078  19.7119
3.10018  19.6362
3.2007  19.5604
3.30107  19.4856
3.40001  19.4125
3.50116  19.3386
3.60076  19.2664
3.70125  19.1943
3.80007  19.124
3.90098  19.0527
4.00012  18.9833
4.10001  18.9138
4.20065  18.8444
4.30068  18.7759
4.40006  18.7082
4.50011  18.6406
4.60079  18.573
4.70074  18.5063
4.80128  18.4395
4.90104  18.3737
5.00134  18.3079
5.10081  18.2429
5.20078  18.178
5.30126  18.1131
5.40082  18.0491
5.50085  17.985
5.60133  17.921
5.70083  17.8579
5.80076  17.7948
5.9011  17.7316
6.0004  17.6694
6.10008  17.6072
6.20014  17.545
6.30056  17.4828
6.40133  17.4205
6.50099  17.3592
6.60098  17.2979
6.70129  17.2366
6.80043  17.1762
6.90136  17.1148
7.00109  17.0544
7.10111  16.994
7.2014  16.9336
7.30046  16.8741
7.40128  16.8137
7.50085  16.7541
7.60066  16.6946
7.70071  16.6351
7.80099  16.5756
7.90149  16.5161
8.00068  16.4575
8.10008  16.3988
8.20121  16.3393
8.30101  16.2807
8.40099  16.2221
8.50116  16.1635
8.60152  16.1049
8.70049  16.0472
8.80119  15.9885
8.90049  15.9308
9.0015  15.8722
9.10111  15.8145
9.20087  15.7568
9.30077  15.6991
9.40081  15.6414
9.50098  15.5837
9.60127  15.5259
9.70013  15.4691
9.80145  15.411
9.91155  15.3478
10.006  15.2937
10.1006  15.2396
10.2111  15.1765
10.3058  15.1224
10.4007  15.0683
10.5114  15.0052
10.6065  14.9511
10.7016  14.897
10.8126  14.8338
10.9079  14.7797
11.0032  14.7256
11.1145  14.6625
11.21  14.6084
11.3055  14.5543
11.4011  14.5002
11.5126  14.4371
11.6083  14.383
11.704  14.3289
11.8158  14.2657
11.9116  14.2116
12.0075  14.1575
12.1034  14.1034
12.2153  14.0403
12.3113  13.9862
12.4073  13.9321
12.5033  13.878
12.6154  13.8149
12.7114  13.7607
12.8076  13.7066
12.9037  13.6525
13.0158  13.5894
13.112  13.5353
13.2081  13.4812
13.3043  13.4271
13.4005  13.373
13.5127  13.3099
13.6089  13.2558
13.7051  13.2017
13.8013  13.1476
13.9135  13.0844
14.0097  13.0303
14.1059  12.9762
14.2021  12.9221
14.3143  12.859
14.4104  12.8049
14.5065  12.7508
14.6027  12.6967
14.7148  12.6335
14.8109  12.5794
14.9069  12.5253
15.003  12.4712
15.115  12.4081
15.211  12.354
15.307  12.2999
15.4029  12.2458
15.5148  12.1827
15.6107  12.1286
15.7065  12.0745
15.8023  12.0204
15.914  11.9572
16.0098  11.9031
16.1055  11.849
16.2011  11.7949
16.3127  11.7318
16.4082  11.6777
16.5038  11.6236
16.6151  11.5605
16.7106  11.5064
16.8059  11.4522
16.9013  11.3981
17.0124  11.335
17.1077  11.2809
17.2028  11.2268
17.3138  11.1637
17.4088  11.1096
17.5038  11.0555
17.6146  10.9923
17.7095  10.9382
17.8043  10.8841
17.9149  10.821
18.0096  10.7669
18.1042  10.7128
18.2145  10.6497
18.309  10.5956
18.4034  10.5415
18.5135  10.4783
18.6078  10.4242
18.702  10.3701
18.8119  10.307
18.9059  10.2529
19.0156  10.1898
19.1095  10.1357
19.2034  10.0816
19.3128  10.0184
19.4065  9.96434
19.5001  9.91024
19.6092  9.84711
19.7027  9.79301
19.8116  9.72989
19.9049  9.67578
20.0137  9.61266
20.1068  9.55855
20.2153  9.49543
20.3083  9.44132
20.4011  9.38722
20.5094  9.32409
20.6021  9.26999
20.7101  9.20687
20.8026  9.15276
20.9105  9.08964
21.0028  9.03553
21.1104  8.97241
21.2025  8.9183
21.3099  8.85518
21.4019  8.80107
21.5091  8.73795
21.6008  8.68385
21.7078  8.62072
21.8146  8.5576
21.9061  8.50349
22.0127  8.44037
22.104  8.38627
22.2103  8.32314
22.3014  8.26904
22.4076  8.20591
22.5136  8.14279
22.6043  8.08869
22.7101  8.02556
22.8007  7.97146
22.9062  7.90833
23.0116  7.84521
23.1019  7.7911
23.207  7.72798
23.3121  7.66486
23.402  7.61075
23.5068  7.54763
23.6115  7.48451
23.7011  7.4304
23.8055  7.36728
23.9097  7.30416
24.0139  7.24103
24.103  7.18693
24.2069  7.1238
24.3107  7.06068
24.4143  6.99756
24.503  6.94345
24.6064  6.88033
24.7096  6.81721
24.8127  6.75408
24.9009  6.69998
25.0038  6.63685
25.1064  6.57373
25.209  6.51061
25.3114  6.44748
25.4137  6.38436
25.5012  6.33026
25.6032  6.26713
25.7051  6.20401
25.8068  6.14089
25.9084  6.07776
26.0098  6.01464
26.1111  5.95152
26.2123  5.88839
26.3133  5.82527
26.4141  5.76215
26.5005  5.70804
26.6011  5.64492
26.7015  5.5818
26.8018  5.51867
26.902  5.45555
27.002  5.39243
27.1019  5.3293
27.2016  5.26618
27.3012  5.20306
27.4006  5.13993
27.5141  5.06779
27.6132  5.00467
27.7122  4.94155
27.811  4.87842
27.9097  4.8153
28.0082  4.75218
28.1066  4.68906
28.2048  4.62593
28.3029  4.56281
28.4009  4.49969
28.5126  4.42754
28.6102  4.36442
28.7077  4.3013
28.8051  4.23818
28.9022  4.17505
29.0131  4.10291
29.11  4.03979
29.2067  3.97667
29.3033  3.91354
29.4134  3.8414
29.5097  3.77828
29.6058  3.71516
29.7017  3.65203
29.8112  3.57989
29.9068  3.51677
30.0023  3.45365
30.1112  3.3815
30.2064  3.31838
30.3014  3.25526
30.4098  3.18312
30.5045  3.11999
30.6125  3.04785
30.7069  2.98473
30.8011  2.92161
30.9086  2.84947
31.0025  2.78634
31.1097  2.7142
31.2033  2.65108
31.31  2.57894
31.4033  2.51582
31.5097  2.44368
31.6026  2.38055
31.7087  2.30841
31.8013  2.24529
31.907  2.17315
32.0124  2.10101
32.1046  2.03788
32.2097  1.96574
32.3015  1.90262
32.4062  1.83048
32.5108  1.75834
32.6021  1.69522
32.7063  1.62308
32.8103  1.55093
32.9011  1.48781
33.0048  1.41567
33.1082  1.34353
33.2114  1.27139
33.3016  1.20827
33.4045  1.13613
33.5072  1.06399
33.6097  0.991844
33.712  0.919704
33.8014  0.856581
33.9033  0.78444
34.005  0.712299
34.1066  0.640158
34.208  0.568018
34.3091  0.495877
34.4101  0.423736
34.5109  0.351596
34.6115  0.279455
34.7119  0.207314
34.8121  0.135174
34.9121  0.0630329
35.012  0.00901423
35.1116  0.0808898
35.2111  0.152344
35.3103  0.223382
35.4094  0.294005
35.5083  0.364219
35.607  0.434025
35.7055  0.503429
35.8038  0.572434
35.9019  0.641042
36.0121  0.717757
36.1098  0.785535
36.2074  0.852928
36.3047  0.919938
36.4019  0.986569
36.511  1.06108
36.6077  1.12692
36.7043  1.19238
36.8007  1.25748
36.9089  1.33029
37.0049  1.39462
37.1007  1.4586
37.2083  1.53015
37.3037  1.59338
37.4108  1.66409
37.5059  1.72659
37.6007  1.78874
37.7072  1.85826
37.8016  1.91969
37.9077  1.98841
38.0017  2.04914
38.1073  2.11707
38.201  2.17711
38.3062  2.24427
38.4111  2.31103
38.5042  2.37004
38.6087  2.43604
38.7014  2.49438
38.8054  2.55965
38.9093  2.62453
39.0014  2.68188
39.1048  2.74604
39.208  2.80982
39.3109  2.87323
39.4022  2.92928
39.5048  2.99199
39.6071  3.05434
39.7091  3.11633
39.811  3.17796
39.9013  3.23245
40.0028  3.29341
40.104  3.35402
40.205  3.41429
40.3057  3.47422
40.4062  3.5338
40.5066  3.59305
40.6067  3.65197
40.7065  3.71055
40.8062  3.7688
40.9056  3.82673
41.0048  3.88434
41.1038  3.94162
41.2026  3.99859
41.3012  4.05524
41.4104  4.11782
41.5085  4.17381
41.6064  4.2295
41.7041  4.28488
41.8015  4.33997
41.9095  4.40082
42.0065  4.45527
42.1033  4.50942
42.2106  4.56925
42.3069  4.6228
42.403  4.67605
42.5096  4.73489
42.6053  4.78755
42.7007  4.83992
42.8065  4.89779
42.9015  4.94959
43.0069  5.00681
43.1014  5.05803
43.2063  5.11462
43.3004  5.16528
43.4047  5.22125
43.5088  5.2769
43.6023  5.3267
43.7059  5.38175
43.8092  5.43647
43.902  5.48546
44.0049  5.53959
44.1075  5.59342
44.2099  5.64694
44.3018  5.69485
44.4037  5.74779
44.5053  5.80044
44.6067  5.8528
44.7079  5.90486
44.8087  5.95663
44.9094  6.00812
45.0098  6.05932
45.1099  6.11023
45.2098  6.16087
45.3095  6.21123
45.4089  6.26131
45.5081  6.31111
45.607  6.36065
45.7057  6.40991
45.8042  6.45891
45.9024  6.50765
46.0003  6.55612
46.1078  6.60913
46.2053  6.65706
46.3025  6.70473
46.4092  6.75687
46.5059  6.80401
46.6024  6.85089
46.7082  6.90218
46.8042  6.94855
46.9096  6.99928
47.0051  7.04513
47.1003  7.09075
47.2049  7.14066
47.3091  7.19028
47.4036  7.23514
47.5074  7.28422
47.6014  7.3286
47.7046  7.37715
47.8075  7.42543
47.9008  7.46908
48.0032  7.51684
48.1053  7.56433
48.2071  7.61156
48.3087  7.65852
48.4008  7.70099
48.5018  7.74746
48.6026  7.79367
48.7031  7.83963
48.8034  7.88533
48.9033  7.93079
49.003  7.97599
49.1025  8.02095
49.2017  8.06567
49.3006  8.11014
49.4082  8.15838
49.5065  8.20235
49.6046  8.24609
49.7025  8.28959
49.8  8.33286
49.9062  8.3798
50.0032  8.42259
50.1  8.46515
50.2053  8.51133
50.3015  8.55342
50.4062  8.59909
50.502  8.64072
50.6061  8.68589
50.7013  8.72707
50.8048  8.77175
50.9081  8.81617
51.0024  8.85668
51.1051  8.90062
51.2075  8.94432
51.3011  8.98417
51.4029  9.0274
51.5044  9.0704
51.6057  9.11315
51.7066  9.15567
51.8073  9.19795
51.9076  9.24
52.0077  9.28182
52.1075  9.32341
52.207  9.36478
52.3062  9.40592
52.4052  9.44683
52.5038  9.48753
52.6022  9.528
52.7003  9.56826
52.8062  9.61162
52.9037  9.65143
53.0009  9.69103
53.106  9.73368
53.2026  9.77284
53.307  9.81503
53.4031  9.85375
53.5069  9.89548
53.6024  9.93378
53.7055  9.97505
53.8005  10.0129
53.9031  10.0538
54.0053  10.0944
54.1072  10.1347
54.201  10.1718
54.3024  10.2117
54.4034  10.2514
54.5041  10.2909
54.6045  10.3302
54.7046  10.3692
54.8044  10.4081
54.9039  10.4467
55.003  10.4851
55.1019  10.5233
55.2005  10.5613
55.3063  10.602
55.4043  10.6396
55.5019  10.6769
55.6068  10.717
55.7038  10.7539
55.8006  10.7907
55.9044  10.83
56.0006  10.8664
56.1038  10.9053
56.2066  10.944
56.3019  10.9797
56.4041  11.018
56.506  11.0561
56.6003  11.0912
56.7016  11.1289
56.8025  11.1663
56.9031  11.2036
57.0034  11.2406
57.1034  11.2774
57.203  11.314
57.3023  11.3504
57.4013  11.3866
57.507  11.4252
57.6053  11.461
57.7034  11.4966
57.8011  11.532
57.9054  11.5698
58.0024  11.6048
58.1061  11.6421
58.2025  11.6767
58.3054  11.7136
58.4012  11.7478
58.5035  11.7843
58.6054  11.8206
58.7002  11.8542
58.8015  11.8901
58.9024  11.9258
59.0029  11.9613
59.1031  11.9965
59.203  12.0316
59.3025  12.0665
59.4017  12.1011
59.5006  12.1356
59.6057  12.1722
59.7038  12.2063
59.8017  12.2402
59.9057  12.2762
60.0028  12.3097
60.1061  12.3452
60.2026  12.3784
60.3051  12.4135
60.4009  12.4463
60.5028  12.481
60.6042  12.5156
60.7053  12.55
60.8061  12.5841
60.9002  12.616
61.0003  12.6498
61.1062  12.6855
61.2055  12.7188
61.3045  12.7521
61.4031  12.7851
61.5013  12.8179
61.6053  12.8526
61.7029  12.885
61.8001  12.9173
61.903  12.9514
62.0055  12.9853
62.1016  13.017
62.2034  13.0505
62.3048  13.0838
62.4058  13.117
62.5005  13.148
62.6007  13.1807
62.7006  13.2133
62.8002  13.2456
62.9051  13.2797
63.0039  13.3117
63.1023  13.3435
63.2003  13.3751
63.3037  13.4084
63.401  13.4397
63.5036  13.4726
63.6001  13.5035
63.702  13.536
63.8034  13.5684
63.9044  13.6005
64.0051  13.6325
64.1053  13.6643
64.2052  13.6958
64.3047  13.7272
64.4038  13.7585
64.5025  13.7895
64.6008  13.8204
64.7042  13.8527
64.8017  13.8832
64.9043  13.9152
65.001  13.9454
65.1028  13.977
65.2041  14.0085
65.305  14.0397
65.4003  14.0691
65.5004  14.1
65.6001  14.1307
65.7047  14.1629
65.8035  14.1932
65.902  14.2234
66.0001  14.2533
66.103  14.2847
66.2003  14.3143
66.3023  14.3453
66.4038  14.3761
66.505  14.4068
66.6007  14.4357
66.701  14.466
66.8009  14.496
66.9003  14.5259
67.0043  14.5571
67.103  14.5867
67.2012  14.616
67.3039  14.6467
67.4012  14.6757
67.503  14.706
67.6044  14.7361
67.7005  14.7645
67.801  14.7943
67.9011  14.8238
68.0007  14.8532
68.1046  14.8838
68.2034  14.9128
68.3017  14.9416
68.4043  14.9716
68.5017  15.0001
68.6034  15.0297
68.7046  15.0592
68.8007  15.0872
68.901  15.1163
69.0009  15.1452
69.1003  15.174
69.2037  15.2038
69.3022  15.2322
69.4003  15.2604
69.5023  15.2897
69.6039  15.3189
69.7006  15.3466
69.8013  15.3753
69.9015  15.4039
70.0012  15.4323
70.1005  15.4606
70.2036  15.4899
70.3019  15.5177
70.404  15.5466
70.5014  15.5742
70.6026  15.6027
70.7033  15.6311
70.8035  15.6593
70.9032  15.6873
71.0024  15.7151
71.1012  15.7427
71.2036  15.7714
71.3014  15.7986
71.4028  15.8269
71.5037  15.855
71.6001  15.8817
71.7001  15.9095
71.8035  15.9381
71.9024  15.9654
72.0009  15.9926
72.1028  16.0207
72.2003  16.0475
72.3011  16.0752
72.4015  16.1028
72.5014  16.1301
72.6007  16.1573
72.7034  16.1854
72.8017  16.2122
72.9033  16.2399
73.0007  16.2663
73.1012  16.2936
73.2013  16.3208
73.3008  16.3477
73.4035  16.3755
73.502  16.4021
73.6036  16.4295
73.701  16.4557
73.8016  16.4827
73.9016  16.5096
74.001  16.5362
74.1035  16.5637
74.2019  16.59
74.3033  16.6171
74.4006  16.643
74.5009  16.6697
74.6006  16.6962
74.7032  16.7235
74.8019  16.7496
74.9033  16.7765
75.0009  16.8023
75.1013  16.8288
75.2011  16.8551
75.3003  16.8813
75.4023  16.9081
75.5004  16.9339
75.6012  16.9604
75.7015  16.9866
75.8012  17.0127
75.9003  17.0386
76.002  17.0652
76.1031  17.0916
76.2005  17.1169
76.3005  17.1429
76.403  17.1696
76.5018  17.1952
76.6031  17.2215
76.7007  17.2467
76.8008  17.2726
76.9003  17.2983
77.0021  17.3246
77.1004  17.3499
77.2011  17.3758
77.3011  17.4015
77.4006  17.4271
77.5023  17.4532
77.6005  17.4783
77.701  17.504
77.8009  17.5296
77.9001  17.5549
78.0016  17.5808
78.1024  17.6064
78.2025  17.6319
78.3021  17.6572
78.401  17.6823
78.5019  17.708
78.6023  17.7334
78.702  17.7586
78.801  17.7837
78.9021  17.8092
79.0025  17.8346
79.1022  17.8597
79.2013  17.8847
79.3023  17.9101
79.4001  17.9347
79.5023  17.9603
79.6013  17.9852
79.7022  18.0104
79.8023  18.0355
79.9018  18.0604
80.0006  18.0851
80.1012  18.1102
80.2011  18.1352
80.3002  18.1599
80.4011  18.185
80.5013  18.21
80.6008  18.2347
80.7019  18.2598
80.8023  18.2847
80.902  18.3095
81.0009  18.334
81.1015  18.3589
81.2013  18.3836
81.3003  18.4081
81.4009  18.4329
81.5008  18.4576
81.602  18.4826
81.7004  18.5068
81.8002  18.5314
81.9014  18.5563
82.0018  18.581
82.1014  18.6055
82.2003  18.6298
82.3005  18.6544
82.402  18.6793
82.5007  18.7035
82.6006  18.728
82.7017  18.7528
82.8001  18.7768
82.9016  18.8017
83.0004  18.8258
83.1003  18.8502
83.2014  18.8749
83.3016  18.8994
83.401  18.9236
83.5015  18.9481
83.6011  18.9724
83.7018  18.9969
83.8016  19.0212
83.9006  19.0453
84.0006  19.0697
84.1015  19.0942
84.2016  19.1185
84.3007  19.1426
84.4008  19.1669
84.5  19.191
84.6001  19.2153
84.701  19.2398
84.8009  19.264
84.9017  19.2885
85.0015  19.3127
85.1004  19.3367
85.2001  19.3608
85.3005  19.3851
85.4015  19.4096
85.5  19.4335
85.6008  19.4579
85.7005  19.482
85.8009  19.5063
85.9003  19.5304
86.0003  19.5546
86.1008  19.5789
86.2003  19.603
86.3003  19.6272
86.4007  19.6515
86.5002  19.6756
86.6001  19.6998
86.7003  19.724
86.801  19.7484
86.9006  19.7725
87.0005  19.7967
87.1008  19.821
87.2  19.845
87.3008  19.8694
87.4006  19.8936
87.5005  19.9178
87.6007  19.9421
87.701  19.9665
87.8002  19.9905
87.9008  20.0149
88.0003  20.0391
88.1011  20.0636
88.2008  20.0878
88.3005  20.112
88.4002  20.1363
88.501  20.1608
88.6007  20.1851
88.7003  20.2094
88.801  20.2339
88.9005  20.2582
89.0009  20.2827
89.1001  20.3069
89.2002  20.3314
89.3002  20.3558
89.4009  20.3805
89.5003  20.4048
89.6005  20.4294
89.7004  20.4539
89.8  20.4784
89.9002  20.503
90.0001  20.5276
90.1005  20.5524
90.2004  20.577
90.3009  20.6018
90.4008  20.6265
90.5003  20.6512
90.6001  20.6759
90.7002  20.7008
90.8006  20.7257
90.9004  20.7506
91.0004  20.7755
91.1005  20.8005
91.2007  20.8256
91.3002  20.8505
91.4006  20.8757
91.5001  20.9007
91.6004  20.9259
91.7005  20.9512
91.8006  20.9765
91.9004  21.0018
92  21.027
92.1001  21.0525
92.2005  21.0781
92.3006  21.1036
92.4002  21.1291
92.5001  21.1548
92.6002  21.1805
92.7003  21.2063
92.8004  21.2322
92.9006  21.2582
93.0006  21.2842
93.1005  21.3102
93.2002  21.3363
93.3002  21.3625
93.4004  21.3889
93.5002  21.4152
93.6001  21.4417
93.7001  21.4682
93.8004  21.495
93.9001  21.5216
94.0001  21.5485
94.1002  21.5755
94.2005  21.6026
94.3002  21.6298
94.4003  21.6571
94.5003  21.6845
94.6003  21.712
94.7  21.7396
94.8001  21.7675
94.9003  21.7955
95.0003  21.8236
95.1002  21.8518
95.2  21.8801
95.3003  21.9088
95.4002  21.9374
95.5002  21.9663
95.6002  21.9954
95.7  22.0247
95.8002  22.0542
95.9002  22.0839
96.0002  22.1138
96.1002  22.144
96.2002  22.1743
96.3002  22.205
96.4001  22.2358
96.5012  22.2673
96.6003  22.2985
96.7001  22.3302
96.8003  22.3624
96.9005  22.3949
97.0005  22.4277
97.1018  22.4613
97.2004  22.4944
97.3014  22.5287
97.4008  22.563
97.5001  22.5977
97.6002  22.6332
97.7005  22.6694
97.8006  22.706
97.9011  22.7435
98.0002  22.7812
98.1007  22.8201
98.2007  22.8597
98.3004  22.9
98.4007  22.9416
98.5005  22.9841
98.6002  23.0278
98.7006  23.0732
98.8002  23.1198
98.9001  23.1682
99.0002  23.2189
99.0103  23.2241
99.0203  23.2293
99.0301  23.2344
99.0402  23.2398
99.0502  23.245
99.0601  23.2503
99.0703  23.2557
99.0803  23.2611
99.0902  23.2664
99.1003  23.2719
99.1103  23.2774
99.1202  23.2828
99.1303  23.2883
99.1403  23.2938
99.1501  23.2993
99.1601  23.3049
99.17  23.3105
99.1801  23.3162
99.1901  23.3219
99.2002  23.3277
99.2102  23.3334
99.2203  23.3393
99.2303  23.3451
99.2401  23.3509
99.2501  23.3568
99.2603  23.3628
99.2702  23.3688
99.2803  23.3749
99.2902  23.3809
99.3002  23.387
99.3101  23.3931
99.3201  23.3992
99.3301  23.4055
99.3402  23.4119
99.3502  23.4182
99.3602  23.4245
99.3703  23.431
99.3801  23.4374
99.39  23.4439
99.4002  23.4506
99.4102  23.4572
99.4202  23.4639
99.43  23.4706
99.44  23.4774
99.45  23.4843
99.46  23.4912
99.4702  23.4983
99.4801  23.5054
99.49  23.5124
99.5001  23.5197
99.51  23.527
99.5201  23.5344
99.5301  23.5418
99.54  23.5493
99.55  23.5569
99.56  23.5646
99.5701  23.5725
99.58  23.5803
99.5901  23.5883
99.6  23.5964
99.6101  23.6046
99.6201  23.6129
99.6301  23.6214
99.6401  23.6299
99.6501  23.6386
99.6601  23.6474
99.6701  23.6564
99.6801  23.6654
99.69  23.6746
99.7  23.6841
99.71  23.6936
99.72  23.7034
99.7301  23.7134
99.7401  23.7236
99.7501  23.7339
99.7601  23.7445
99.77  23.7554
99.7801  23.7665
99.7901  23.7779
99.8  23.7896
99.81  23.8017
99.82  23.8141
99.83  23.8269
99.84  23.8402
99.85  23.8539
99.86  23.8682
99.87  23.8831
99.88  23.8987
99.89  23.915
99.9  23.9322
99.901  23.934
99.902  23.9358
99.903  23.9376
99.904  23.9394
99.905  23.9412
99.906  23.9431
99.907  23.9449
99.908  23.9468
99.909  23.9486
99.91  23.9505
99.911  23.9524
99.912  23.9544
99.913  23.9562
99.914  23.9582
99.915  23.9602
99.916  23.9621
99.917  23.9641
99.918  23.9661
99.919  23.9681
99.92  23.9701
99.921  23.9721
99.922  23.9742
99.923  23.9762
99.924  23.9783
99.925  23.9804
99.926  23.9825
99.927  23.9847
99.928  23.9868
99.929  23.989
99.93  23.9912
99.931  23.9934
99.932  23.9956
99.933  23.9979
99.934  24.0001
99.935  24.0024
99.936  24.0047
99.937  24.0071
99.938  24.0094
99.939  24.0118
99.94  24.0142
99.941  24.0166
99.942  24.0191
99.943  24.0216
99.944  24.0241
99.945  24.0266
99.946  24.0291
99.947  24.0317
99.948  24.0344
99.949  24.037
99.95  24.0397
99.951  24.0424
99.952  24.0451
99.953  24.048
99.954  24.0508
99.955  24.0536
99.956  24.0565
99.957  24.0595
99.958  24.0625
99.959  24.0655
99.96  24.0686
99.961  24.0717
99.962  24.0749
99.963  24.0781
99.964  24.0814
99.965  24.0847
99.966  24.0881
99.967  24.0916
99.968  24.0951
99.969  24.0988
99.97  24.1024
99.971  24.1062
99.972  24.11
99.973  24.114
99.974  24.118
99.975  24.1221
99.976  24.1263
99.977  24.1307
99.978  24.1351
99.979  24.1397
99.98  24.1445
99.981  24.1494
99.982  24.1545
99.983  24.1597
99.984  24.1652
99.985  24.1709
99.986  24.1768
99.987  24.183
99.988  24.1896
99.989  24.1965
99.99  24.2038
99.9901  24.2046
99.9902  24.2054
99.9903  24.2061
99.9904  24.2069
99.9905  24.2077
99.9906  24.2085
99.9907  24.2093
99.9908  24.2101
99.9909  24.2109
99.991  24.2117
99.9911  24.2125
99.9912  24.2133
99.9913  24.2142
99.9914  24.215
99.9915  24.2158
99.9916  24.2167
99.9917  24.2176
99.9918  24.2184
99.9919  24.2193
99.992  24.2202
99.9921  24.2211
99.9922  24.2219
99.9923  24.2228
99.9924  24.2237
99.9925  24.2247
99.9926  24.2256
99.9927  24.2265
99.9928  24.2275
99.9929  24.2284
99.993  24.2294
99.9931  24.2303
99.9932  24.2313
99.9933  24.2323
99.9934  24.2333
99.9935  24.2343
99.9936  24.2353
99.9937  24.2363
99.9938  24.2374
99.9939  24.2384
99.994  24.2395
99.9941  24.2406
99.9942  24.2417
99.9943  24.2428
99.9944  24.2439
99.9945  24.245
99.9946  24.2461
99.9947  24.2473
99.9948  24.2485
99.9949  24.2497
99.995  24.2508
99.9951  24.2521
99.9952  24.2533
99.9953  24.2545
99.9954  24.2558
99.9955  24.2571
99.9956  24.2584
99.9957  24.2598
99.9958  24.2611
99.9959  24.2625
99.996  24.2639
99.9961  24.2653
99.9962  24.2667
99.9963  24.2682
99.9964  24.2697
99.9965  24.2712
99.9966  24.2728
99.9967  24.2744
99.9968  24.276
99.9969  24.2777
99.997  24.2794
99.9971  24.2811
99.9972  24.2829
99.9973  24.2847
99.9974  24.2866
99.9975  24.2885
99.9976  24.2905
99.9977  24.2925
99.9978  24.2946
99.9979  24.2967
99.998  24.299
99.9981  24.3013
99.9982  24.3037
99.9983  24.3062
99.9984  24.3088
99.9985  24.3115
99.9986  24.3144
99.9987  24.3174
99.9988  24.3205
99.9989  24.3239
99.999  24.3275
99.9991  24.3313
99.9992  24.3355
99.9993  24.3401
99.9994  24.3452
99.9995  24.3509
99.9996  24.3575
99.9997  24.3655
99.9998  24.3759
99.9999  24.3915
100  24.4386
