# Supplementary material for: Victory Tax: A Holistic Income Tax System
Source: Entropy (Basel). 2021 Nov 11;23(11):1492. doi: 10.3390/e23111492 (PMC8624733; doi:10.3390/e23111492)
Supplement: Supplementary file 1 [file entropy-23-01492-s001.zip › bundle/results_to_give_away/data4VTpaper/fit2IRSdata/kfnc1_PL35_DE50_DP100_ON_ptQ.gtr]

# expected (assistance + deduction) subsidy = 9.60018e+11
# (assistance + deduction) subsidy = 9.60018e+11
# ---------------------------------------------- brackets 
# 10,30,50,70,90 => 20% brackets    110 => top 1% bracket 
# 10=>  0-20%  <gov transfer>  % of the pie 
# 30=> 20-40%  <gov transfer>  % of the pie 
# etc ... 
# ------------------------------------------ bracket data 
 10 21860.8  51.053
 30 8308.87  19.4043
 50 4753.33  11.1008
 70 4793.66  11.195
 90 3103.1  7.24688
110 725.433  0.0847078
