# Supplementary material for: Victory Tax: A Holistic Income Tax System
Source: Entropy (Basel). 2021 Nov 11;23(11):1492. doi: 10.3390/e23111492 (PMC8624733; doi:10.3390/e23111492)
Supplement: Supplementary file 1 [file entropy-23-01492-s001.zip › bundle/results_to_give_away/data4VTpaper/fit2IRSdata/kfnc1_PL35_DE50_DP100_ON_mtr.tax]

0.000165773  26.7802
0.000527016  26.7793
0.000933522  26.7784
0.00136652  26.7775
0.00181896  26.7766
0.00228697  26.7756
0.00276805  26.7747
0.00326044  26.7738
0.00376283  26.7729
0.0042742  26.772
0.00479373  26.771
0.00532075  26.7701
0.0058547  26.7692
0.00639511  26.7683
0.00694157  26.7674
0.00749371  26.7664
0.00805122  26.7655
0.00861383  26.7646
0.00918128  26.7637
0.00975336  26.7628
0.0103298  26.7618
0.0109106  26.7609
0.0114954  26.76
0.0126765  26.7581
0.0138723  26.7563
0.0144753  26.7554
0.0156911  26.7535
0.0169194  26.7517
0.0175379  26.7508
0.0187836  26.7489
0.0194105  26.748
0.0206723  26.7462
0.0219441  26.7443
0.0225837  26.7434
0.02387  26.7416
0.0245166  26.7407
0.0258163  26.7388
0.0264695  26.7379
0.027782  26.7361
0.0284413  26.7351
0.0297659  26.7333
0.0304312  26.7324
0.0317673  26.7305
0.0324381  26.7296
0.0337852  26.7278
0.0344613  26.7269
0.0358189  26.725
0.0365002  26.7241
0.0378677  26.7223
0.0385539  26.7213
0.0399311  26.7195
0.040622  26.7186
0.0420085  26.7167
0.042704  26.7158
0.0434009  26.7149
0.0447992  26.713
0.0455004  26.7121
0.0469072  26.7103
0.0476126  26.7094
0.0490276  26.7075
0.0497371  26.7066
0.0504479  26.7057
0.0518734  26.7038
0.0525881  26.7029
0.0540212  26.7011
0.0547397  26.7002
0.0554593  26.6992
0.0569023  26.6974
0.0576256  26.6965
0.0583501  26.6956
0.0598025  26.6937
0.0605304  26.6928
0.0619897  26.691
0.062721  26.69
0.0634535  26.6891
0.0649216  26.6873
0.0656573  26.6864
0.0663941  26.6854
0.0678708  26.6836
0.0686108  26.6827
0.0693518  26.6818
0.0708368  26.6799
0.0715808  26.679
0.0730719  26.6771
0.073819  26.6762
0.074567  26.6753
0.0760659  26.6735
0.0768169  26.6725
0.0775687  26.6716
0.0790753  26.6698
0.07983  26.6689
0.0805856  26.6679
0.0813422  26.667
0.082858  26.6652
0.0836173  26.6643
0.0843774  26.6633
0.0859004  26.6615
0.0866632  26.6606
0.0874269  26.6597
0.0889568  26.6578
0.0897231  26.6569
0.0904902  26.656
0.0920269  26.6541
0.0927966  26.6532
0.093567  26.6523
0.0951104  26.6505
0.0958833  26.6495
0.096657  26.6486
0.0974315  26.6477
0.0989829  26.6459
0.0997598  26.6449
0.100538  26.644
0.110717  26.632
0.121019  26.6201
0.13063  26.609
0.141147  26.5971
0.150945  26.586
0.160827  26.575
0.170787  26.5639
0.180823  26.5529
0.190931  26.5418
0.201108  26.5308
0.210496  26.5207
0.220799  26.5096
0.231164  26.4986
0.240718  26.4885
0.251196  26.4774
0.26085  26.4673
0.270551  26.4572
0.281184  26.4461
0.290977  26.436
0.300812  26.4259
0.310688  26.4157
0.320604  26.4056
0.33056  26.3955
0.340554  26.3854
0.350585  26.3752
0.360653  26.3651
0.370757  26.355
0.380896  26.3449
0.391069  26.3347
0.400347  26.3255
0.410584  26.3154
0.420853  26.3053
0.431154  26.2952
0.440546  26.286
0.450906  26.2758
0.460351  26.2666
0.470768  26.2565
0.481214  26.2464
0.490736  26.2372
0.501237  26.227
0.510807  26.2178
0.520399  26.2086
0.530977  26.1985
0.540616  26.1893
0.551244  26.1792
0.560928  26.17
0.570633  26.1608
0.580359  26.1516
0.591081  26.1414
0.600849  26.1322
0.610637  26.123
0.620445  26.1138
0.631256  26.1037
0.641104  26.0945
0.650971  26.0853
0.660856  26.0761
0.67076  26.0669
0.680683  26.0577
0.690623  26.0485
0.700581  26.0393
0.710556  26.0301
0.720549  26.0209
0.730559  26.0117
0.740586  26.0025
0.75063  25.9932
0.76069  25.984
0.770767  25.9748
0.78086  25.9656
0.790969  25.9564
0.801094  25.9472
0.811235  25.938
0.820375  25.9297
0.830545  25.9205
0.84073  25.9113
0.850931  25.9021
0.861147  25.8929
0.870354  25.8846
0.880597  25.8754
0.890856  25.8662
0.901128  25.857
0.910386  25.8487
0.920686  25.8395
0.931  25.8303
0.941327  25.8211
0.950634  25.8128
0.960988  25.8036
0.971355  25.7944
0.980698  25.7861
0.99109  25.7769
1.00046  25.7687
1.10099  25.6803
1.20051  25.5938
1.30103  25.5072
1.40139  25.4216
1.50041  25.3379
1.6013  25.2532
1.70071  25.1704
1.80078  25.0875
1.90037  25.0056
2.00055  24.9237
2.10129  24.8418
2.20142  24.7608
2.30091  24.6807
2.40087  24.6006
2.50127  24.5205
2.60094  24.4414
2.70102  24.3622
2.80149  24.283
2.90115  24.2048
3.00117  24.1266
3.10152  24.0483
3.20101  23.971
3.30081  23.8937
3.40091  23.8164
3.5013  23.739
3.60076  23.6626
3.70049  23.5862
3.80047  23.5098
3.90069  23.4334
4.00115  23.357
4.10063  23.2816
4.20154  23.2052
4.30145  23.1297
4.40156  23.0542
4.50065  22.9797
4.60115  22.9042
4.7006  22.8296
4.80147  22.7541
4.90127  22.6796
5.00124  22.605
5.10138  22.5305
5.20043  22.4568
5.30087  22.3823
5.40145  22.3077
5.50094  22.2341
5.60055  22.1605
5.70155  22.0859
5.80143  22.0123
5.90143  21.9386
6.00156  21.865
6.10054  21.7923
6.20089  21.7186
6.30135  21.645
6.40066  21.5723
6.50133  21.4986
6.60083  21.4259
6.70044  21.3532
6.80139  21.2796
6.90117  21.2069
7.00104  21.1341
7.10099  21.0614
7.20103  20.9887
7.30114  20.916
7.40132  20.8433
7.50158  20.7706
7.60064  20.6988
7.70104  20.626
7.8015  20.5533
7.90076  20.4815
8.00134  20.4088
8.10072  20.337
8.20142  20.2643
8.3009  20.1925
8.40044  20.1207
8.5013  20.048
8.60093  19.9762
8.70061  19.9044
8.80161  19.8317
8.90138  19.7599
9.00118  19.6881
9.10103  19.6163
9.20091  19.5445
9.30083  19.4727
9.40078  19.4009
9.50076  19.3291
9.60078  19.2573
9.70082  19.1855
9.80089  19.1137
9.90099  19.0419
10.0011  18.9701
10.1013  18.8983
10.2014  18.8265
10.3016  18.7547
10.4005  18.6839
10.5007  18.6121
10.601  18.5403
10.7012  18.4685
10.8015  18.3967
10.9005  18.3258
11.0008  18.254
11.1011  18.1822
11.2014  18.1104
11.3004  18.0395
11.4007  17.9678
11.5011  17.896
11.6014  17.8242
11.7004  17.7533
11.8008  17.6815
11.9011  17.6097
12.0059  17.5347
12.1088  17.461
12.2117  17.3874
12.3017  17.323
12.4046  17.2493
12.5075  17.1757
12.6104  17.1021
12.7004  17.0376
12.8033  16.964
12.9061  16.8904
13.0089  16.8167
13.1117  16.7431
13.2017  16.6786
13.3045  16.605
13.4073  16.5314
13.51  16.4577
13.6128  16.3841
13.7027  16.3197
13.8054  16.246
13.9081  16.1724
14.0107  16.0988
14.1005  16.0343
14.2032  15.9607
14.3058  15.8871
14.4083  15.8134
14.5109  15.7398
14.6006  15.6753
14.7031  15.6017
14.8056  15.5281
14.908  15.4544
15.0104  15.3808
15.1128  15.3072
15.2024  15.2427
15.3047  15.1691
15.407  15.0955
15.5092  15.0218
15.6115  14.9482
15.7009  14.8838
15.803  14.8101
15.9052  14.7365
16.0072  14.6628
16.1093  14.5892
16.2113  14.5156
16.3005  14.4511
16.4024  14.3775
16.5043  14.3039
16.6062  14.2302
16.708  14.1566
16.8098  14.083
16.9115  14.0093
17.0005  13.9449
17.1021  13.8712
17.2037  13.7976
17.3053  13.724
17.4068  13.6503
17.5082  13.5767
17.6096  13.5031
17.711  13.4294
17.8123  13.3558
17.9009  13.2914
18.0021  13.2177
18.1033  13.1441
18.2044  13.0704
18.3055  12.9968
18.4065  12.9232
18.5075  12.8495
18.6084  12.7759
18.7093  12.7023
18.8101  12.6286
18.9108  12.555
19.0115  12.4813
19.1121  12.4077
19.2127  12.3341
19.3007  12.2696
19.4012  12.196
19.5016  12.1224
19.6019  12.0487
19.7022  11.9751
19.8025  11.9015
19.9027  11.8278
20.0028  11.7542
20.1029  11.6805
20.2029  11.6069
20.3028  11.5333
20.4027  11.4596
20.5025  11.386
20.6023  11.3124
20.702  11.2387
20.8016  11.1651
20.9011  11.0915
21.0006  11.0178
21.1125  10.935
21.2119  10.8613
21.3112  10.7877
21.4104  10.7141
21.5096  10.6404
21.6087  10.5668
21.7077  10.4932
21.8067  10.4195
21.9055  10.3459
22.0044  10.2722
22.1031  10.1986
22.2018  10.125
22.3004  10.0513
22.4113  9.96849
22.5098  9.89486
22.6082  9.82122
22.7065  9.74758
22.8048  9.67395
22.9029  9.60031
23.0011  9.52667
23.1113  9.44383
23.2093  9.37019
23.3072  9.29656
23.405  9.22292
23.5027  9.14928
23.6004  9.07565
23.7102  8.99281
23.8077  8.91917
23.9051  8.84553
24.0025  8.77189
24.1119  8.68905
24.2091  8.61542
24.3063  8.54178
24.4033  8.46814
24.5124  8.3853
24.6093  8.31166
24.7061  8.23803
24.8028  8.16439
24.9115  8.08155
25.0081  8.00791
25.1045  7.93428
25.2009  7.86064
25.3093  7.7778
25.4055  7.70416
25.5017  7.63052
25.6098  7.54768
25.7058  7.47405
25.8017  7.40041
25.9095  7.31757
26.0052  7.24393
26.1008  7.17029
26.2083  7.08745
26.3038  7.01382
26.4111  6.93097
26.5064  6.85734
26.6017  6.7837
26.7087  6.70086
26.8037  6.62722
26.9105  6.54438
27.0054  6.47074
27.112  6.3879
27.2067  6.31427
27.3013  6.24063
27.4077  6.15779
27.5021  6.08415
27.6082  6.00131
27.7025  5.92767
27.8084  5.84483
27.9024  5.77119
28.0082  5.68835
28.102  5.61472
28.2076  5.53187
28.3013  5.45824
28.4066  5.3754
28.5118  5.29255
28.6052  5.21892
28.7102  5.13608
28.8034  5.06244
28.9082  4.9796
29.0012  4.90596
29.1058  4.82312
29.2103  4.74028
29.303  4.66664
29.4073  4.5838
29.5114  4.50096
29.6039  4.42732
29.7078  4.34448
29.8116  4.26164
29.9038  4.188
30.0074  4.10516
30.1109  4.02232
30.2028  3.94868
30.306  3.86584
30.4092  3.783
30.5008  3.70936
30.6037  3.62652
30.7066  3.54368
30.8093  3.46084
30.9005  3.3872
31.003  3.30436
31.1053  3.22152
31.2076  3.13868
31.3098  3.05584
31.4005  2.9822
31.5024  2.89936
31.6042  2.81652
31.7059  2.73368
31.8075  2.65083
31.9089  2.56799
32.0103  2.48515
32.1115  2.40231
32.2014  2.32867
32.3024  2.24583
32.4033  2.16299
32.5041  2.08015
32.6047  1.99731
32.7052  1.91447
32.8057  1.83162
32.906  1.74878
33.0061  1.66594
33.1062  1.5831
33.2062  1.50026
33.306  1.41742
33.4057  1.33458
33.5053  1.25173
33.6047  1.16889
33.7041  1.08605
33.8033  1.00321
33.9024  0.920368
34.0014  0.837527
34.1113  0.745481
34.21  0.662639
34.3086  0.579798
34.4071  0.496957
34.5055  0.414115
34.6037  0.331274
34.7019  0.248432
34.8108  0.156386
34.9086  0.0735448
35.0064  0.00920141
35.104  0.0917304
35.2016  0.173752
35.3098  0.264298
35.407  0.345264
35.5042  0.425738
35.6012  0.505722
35.7088  0.594027
35.8056  0.672995
35.9022  0.751488
36.0095  0.838151
36.1059  0.915655
36.2021  0.992698
36.3089  1.07777
36.4049  1.15385
36.5008  1.22948
36.6072  1.31299
36.7028  1.38769
36.8089  1.47018
36.9043  1.54396
37.0101  1.62543
37.1052  1.69831
37.2107  1.77879
37.3056  1.85079
37.4108  1.93029
37.5054  2.00142
37.6103  2.07997
37.7047  2.15024
37.8093  2.22786
37.9034  2.29729
38.0078  2.37398
38.1016  2.44259
38.2057  2.51838
38.3096  2.59369
38.403  2.66108
38.5066  2.73551
38.6101  2.80948
38.7031  2.87567
38.8063  2.94878
38.9094  3.02145
39.002  3.08648
39.1047  3.15831
39.2073  3.22971
39.3098  3.30068
39.4019  3.36419
39.504  3.43435
39.606  3.50409
39.7079  3.57342
39.8096  3.64233
39.901  3.70401
40.0024  3.77215
40.1037  3.83989
40.2048  3.90724
40.3057  3.97419
40.4065  4.04075
40.5072  4.10692
40.6077  4.17271
40.708  4.23811
40.8082  4.30314
40.9082  4.3678
41.0081  4.43208
41.1078  4.496
41.2074  4.55955
41.3068  4.62275
41.4061  4.68558
41.5052  4.74806
41.6042  4.81018
41.703  4.87196
41.8017  4.93339
41.91  5.00056
42.0083  5.06127
42.1065  5.12165
42.2045  5.18169
42.3024  5.24139
42.4099  5.30669
42.5075  5.36571
42.6049  5.4244
42.7021  5.48278
42.8089  5.54662
42.9058  5.60433
43.0026  5.66173
43.1089  5.72451
43.2054  5.78125
43.3017  5.8377
43.4074  5.89943
43.5034  5.95524
43.6088  6.01629
43.7045  6.07148
43.8095  6.13185
43.9049  6.18642
44.0096  6.24612
44.1046  6.3001
44.2089  6.35914
44.3036  6.41253
44.4076  6.47093
44.502  6.52373
44.6057  6.58149
44.7091  6.63893
44.803  6.69086
44.9061  6.74768
45.009  6.80417
45.1025  6.85526
45.205  6.91115
45.3074  6.96673
45.4004  7.01699
45.5024  7.07197
45.6043  7.12666
45.7059  7.18104
45.8074  7.23512
45.9087  7.28891
46.0007  7.33754
46.1016  7.39077
46.2024  7.4437
46.303  7.49634
46.4034  7.5487
46.5037  7.60077
46.6037  7.65257
46.7036  7.70408
46.8033  7.75532
46.9028  7.80628
47.0021  7.85697
47.1012  7.90739
47.2092  7.96209
47.308  8.01195
47.4065  8.06155
47.5049  8.11089
47.6032  8.15997
47.7012  8.20879
47.8079  8.26176
47.9056  8.31005
48.0031  8.35809
48.1004  8.40587
48.2063  8.45773
48.3032  8.505
48.4088  8.55629
48.5053  8.60306
48.6017  8.64959
48.7066  8.70008
48.8026  8.74611
48.9071  8.79606
49.0027  8.84161
49.1069  8.89103
49.2021  8.9361
49.3058  8.98501
49.4007  9.0296
49.504  9.078
49.607  9.12613
49.7014  9.17002
49.804  9.21766
49.9065  9.26503
50.0088  9.31215
50.1023  9.35513
50.2042  9.40177
50.3058  9.44816
50.4072  9.4943
50.5084  9.5402
50.6011  9.58206
50.7019  9.62749
50.8025  9.67269
50.9029  9.71764
51.0031  9.76237
51.1031  9.80685
51.2028  9.85111
51.3024  9.89513
51.4018  9.93893
51.5009  9.9825
51.6081  10.0294
51.7068  10.0726
51.8053  10.1154
51.9036  10.1581
52.0017  10.2005
52.1078  10.2463
52.2055  10.2883
52.3029  10.3301
52.4083  10.3751
52.5053  10.4164
52.6021  10.4576
52.7068  10.5019
52.8032  10.5426
52.9074  10.5865
53.0034  10.6268
53.1072  10.6702
53.2027  10.7101
53.306  10.753
53.4012  10.7925
53.504  10.835
53.6066  10.8774
53.7011  10.9162
53.8032  10.9581
53.9051  10.9997
54.0068  11.0412
54.1004  11.0793
54.2017  11.1203
54.3026  11.1611
54.4034  11.2017
54.5039  11.2421
54.6042  11.2823
54.7042  11.3222
54.804  11.362
54.9036  11.4016
55.003  11.4409
55.1021  11.4801
55.201  11.519
55.3072  11.5608
55.4056  11.5993
55.5038  11.6377
55.6017  11.6758
55.7069  11.7167
55.8044  11.7545
55.9016  11.7921
56.0061  11.8323
56.1028  11.8695
56.2068  11.9093
56.3031  11.9462
56.4065  11.9856
56.5023  12.022
56.6053  12.0611
56.7006  12.0971
56.803  12.1358
56.9052  12.1742
57.0071  12.2124
57.1015  12.2477
57.2029  12.2856
57.3041  12.3232
57.4049  12.3607
57.5056  12.398
57.6059  12.435
57.706  12.4719
57.8059  12.5086
57.9055  12.5451
58.0048  12.5814
58.1039  12.6176
58.2028  12.6535
58.3013  12.6893
58.4067  12.7274
58.5047  12.7628
58.6025  12.798
58.707  12.8356
58.8043  12.8704
58.9013  12.9051
59.005  12.9421
59.1015  12.9764
59.2046  13.013
59.3006  13.0469
59.4032  13.0832
59.5054  13.1192
59.6006  13.1526
59.7024  13.1883
59.8038  13.2238
59.905  13.2591
60.0059  13.2942
60.1065  13.3291
60.2068  13.3638
60.3068  13.3984
60.4066  13.4328
60.5061  13.467
60.6053  13.501
60.7042  13.5349
60.8028  13.5686
60.9012  13.6021
61.0058  13.6377
61.1036  13.6708
61.2011  13.7038
61.3049  13.7389
61.4018  13.7715
61.5049  13.8062
61.6013  13.8385
61.7039  13.8728
61.8061  13.9069
61.9016  13.9388
62.0032  13.9725
62.1045  14.0061
62.2056  14.0396
62.3063  14.0728
62.4004  14.1038
62.5005  14.1367
62.6065  14.1715
62.706  14.2041
62.8052  14.2365
62.9041  14.2687
63.0027  14.3008
63.101  14.3327
63.2051  14.3664
63.3028  14.398
63.4063  14.4313
63.5033  14.4626
63.6062  14.4956
63.7026  14.5265
63.8048  14.5592
63.9007  14.5898
64.0022  14.6221
64.1034  14.6543
64.2043  14.6863
64.3049  14.7181
64.4051  14.7498
64.505  14.7812
64.6046  14.8126
64.7038  14.8437
64.8028  14.8748
64.9014  14.9056
65.0055  14.9381
65.1034  14.9686
65.2011  14.999
65.3041  15.031
65.4011  15.061
65.5035  15.0926
65.6055  15.1241
65.7015  15.1537
65.8028  15.1848
65.9038  15.2158
66.0044  15.2466
66.1047  15.2773
66.2046  15.3078
66.3042  15.3381
66.4035  15.3683
66.5024  15.3983
66.601  15.4281
66.7046  15.4595
66.8025  15.489
66.9054  15.52
67.0026  15.5492
67.1048  15.5799
67.2013  15.6088
67.3028  15.6391
67.4039  15.6693
67.5047  15.6994
67.605  15.7292
67.705  15.7589
67.8047  15.7885
67.904  15.8179
68.0029  15.8471
68.1015  15.8762
68.2048  15.9066
68.3026  15.9353
68.4052  15.9655
68.5023  15.9939
68.6041  16.0237
68.7005  16.0518
68.8015  16.0813
68.9022  16.1106
69.0025  16.1397
69.1024  16.1687
69.2019  16.1975
69.301  16.2262
69.4046  16.2562
69.503  16.2845
69.6009  16.3127
69.7034  16.3422
69.8006  16.3701
69.9022  16.3992
70.0035  16.4282
70.1043  16.457
70.2047  16.4856
70.3047  16.5141
70.4043  16.5424
70.5035  16.5706
70.6023  16.5986
70.7007  16.6265
70.8033  16.6555
70.9009  16.6831
71.0027  16.7118
71.1041  16.7403
71.2005  16.7674
71.301  16.7956
71.4011  16.8237
71.5008  16.8516
71.6045  16.8806
71.7033  16.9082
71.8017  16.9357
71.9042  16.9642
72.0017  16.9913
72.1032  17.0195
72.2043  17.0476
72.3006  17.0743
72.4008  17.102
72.5006  17.1296
72.6042  17.1582
72.7031  17.1854
72.8015  17.2125
72.9037  17.2406
73.0013  17.2674
73.1026  17.2952
73.2034  17.3229
73.3038  17.3503
73.4037  17.3776
73.5032  17.4048
73.6021  17.4318
73.7007  17.4586
73.8028  17.4864
73.9004  17.513
74.0016  17.5404
74.1023  17.5678
74.2026  17.5949
74.3023  17.6219
74.4016  17.6487
74.5043  17.6765
74.6026  17.703
74.7004  17.7294
74.8016  17.7566
74.9023  17.7837
75.0025  17.8106
75.1023  17.8374
75.2015  17.864
75.304  17.8915
75.4022  17.9178
75.5037  17.9449
75.6009  17.9709
75.7013  17.9977
75.8013  18.0243
75.9007  18.0508
76.0032  18.0781
76.1016  18.1043
76.2031  18.1313
76.3004  18.1571
76.4008  18.1838
76.5007  18.2102
76.6035  18.2375
76.7023  18.2636
76.8006  18.2896
76.9018  18.3164
77.0024  18.3429
77.1025  18.3694
77.202  18.3956
77.301  18.4217
77.4029  18.4485
77.5007  18.4743
77.6014  18.5008
77.7015  18.5271
77.8011  18.5532
77.9033  18.5801
78.0017  18.6059
78.1028  18.6324
78.2033  18.6587
78.3032  18.6849
78.4025  18.7108
78.5012  18.7367
78.6025  18.7632
78.7032  18.7895
78.8033  18.8156
78.9028  18.8416
79.0016  18.8674
79.103  18.8938
79.2006  18.9193
79.3007  18.9454
79.4032  18.9721
79.5021  18.9978
79.6033  19.0241
79.7009  19.0495
79.8008  19.0755
79.903  19.1021
80.0016  19.1278
80.1025  19.154
80.2027  19.18
80.3023  19.2059
80.4012  19.2316
80.5023  19.2578
80.6027  19.2839
80.7024  19.3097
80.8014  19.3354
80.9025  19.3617
81.003  19.3877
81.1027  19.4136
81.2017  19.4393
81.3027  19.4654
81.4004  19.4908
81.5026  19.5173
81.6015  19.5429
81.7023  19.569
81.8023  19.595
81.9016  19.6207
82.0028  19.6469
82.1007  19.6723
82.2028  19.6988
82.3017  19.7245
82.4024  19.7506
82.5023  19.7765
82.6014  19.8022
82.7022  19.8284
82.8022  19.8543
82.9014  19.8801
83.0022  19.9063
83.1023  19.9322
83.2015  19.958
83.3023  19.9842
83.4022  20.0102
83.5014  20.036
83.602  20.0621
83.7018  20.0881
83.8008  20.1139
83.9011  20.14
84.0006  20.166
84.1015  20.1922
84.2014  20.2183
84.3006  20.2442
84.401  20.2704
84.5005  20.2964
84.6012  20.3227
84.7011  20.3489
84.8021  20.3753
84.9022  20.4015
85.0014  20.4275
85.1017  20.4538
85.2011  20.4799
85.3015  20.5063
85.401  20.5325
85.5015  20.5589
85.601  20.5851
85.7015  20.6116
85.801  20.6379
85.9014  20.6644
86.0009  20.6907
86.1012  20.7172
86.2005  20.7436
86.3006  20.7701
86.4014  20.7969
86.5012  20.8234
86.6018  20.8502
86.7013  20.8767
86.8015  20.9034
86.9006  20.9299
87.0004  20.9565
87.1007  20.9834
87.2015  21.0105
87.3013  21.0373
87.4016  21.0642
87.5008  21.0909
87.6005  21.1178
87.7006  21.1449
87.801  21.172
87.9004  21.199
88.0015  21.2264
88.1015  21.2536
88.2018  21.2809
88.3009  21.3079
88.4016  21.3355
88.5012  21.3627
88.6009  21.3901
88.7008  21.4176
88.8008  21.4451
88.9008  21.4727
89.001  21.5004
89.1012  21.5282
89.2013  21.556
89.3015  21.5839
89.4016  21.6118
89.5015  21.6398
89.6014  21.6678
89.7012  21.6958
89.8008  21.7239
89.9013  21.7522
90.0005  21.7803
90.1005  21.8087
90.2014  21.8374
90.3008  21.8658
90.4009  21.8945
90.5007  21.9231
90.6011  21.952
90.701  21.9808
90.8005  22.0096
90.9004  22.0387
91.0008  22.0679
91.1006  22.0971
91.2008  22.1265
91.3012  22.156
91.401  22.1855
91.5009  22.2151
91.601  22.2449
91.7011  22.2748
91.8005  22.3046
91.9007  22.3347
92.0008  22.3649
92.1008  22.3953
92.2007  22.4256
92.3011  22.4563
92.4004  22.4868
92.501  22.5179
92.6004  22.5486
92.7009  22.5799
92.8009  22.6112
92.901  22.6426
93.0005  22.674
93.1008  22.7058
93.2009  22.7377
93.301  22.7698
93.4008  22.8019
93.5004  22.8342
93.6008  22.8669
93.7008  22.8996
93.8009  22.9326
93.9004  22.9656
94.0004  22.9989
94.1007  23.0325
94.2007  23.0663
94.3004  23.1002
94.4006  23.1345
94.5007  23.1689
94.6006  23.2036
94.7007  23.2386
94.8007  23.2738
94.9007  23.3092
95.0005  23.3449
95.1004  23.3809
95.2006  23.4173
95.3005  23.4539
95.4005  23.4909
95.5007  23.5282
95.6005  23.5658
95.7006  23.6038
95.8004  23.6421
95.9006  23.6809
96.0005  23.72
96.1004  23.7595
96.2004  23.7995
96.3005  23.84
96.4005  23.8809
96.5004  23.9223
96.6004  23.9643
96.7005  24.0068
96.8005  24.0498
96.9003  24.0934
97.0003  24.1377
97.1005  24.1828
97.2015  24.2289
97.3005  24.2749
97.401  24.3223
97.5007  24.3702
97.6006  24.4192
97.7017  24.4696
97.8004  24.5199
97.9014  24.5724
98.0013  24.6256
98.1005  24.6796
98.2011  24.7359
98.3011  24.7932
98.4004  24.8518
98.5007  24.9128
98.6006  24.9756
98.7005  25.0405
98.8006  25.1081
98.9004  25.1783
99.0004  25.2518
99.0106  25.2596
99.0204  25.267
99.0303  25.2746
99.0405  25.2824
99.0506  25.2902
99.0605  25.2978
99.0706  25.3057
99.0805  25.3134
99.0906  25.3214
99.1006  25.3293
99.1104  25.3371
99.1207  25.3453
99.1305  25.3532
99.1404  25.3613
99.1505  25.3695
99.1604  25.3776
99.1705  25.3859
99.1804  25.3941
99.1904  25.4025
99.2005  25.4109
99.2104  25.4193
99.2204  25.4278
99.2305  25.4365
99.2404  25.445
99.2504  25.4536
99.2604  25.4624
99.2705  25.4713
99.2804  25.48
99.2904  25.4888
99.3006  25.498
99.3105  25.507
99.3205  25.5161
99.3305  25.5253
99.3405  25.5345
99.3505  25.5438
99.3605  25.5532
99.3705  25.5626
99.3804  25.572
99.3905  25.5817
99.4005  25.5914
99.4104  25.6011
99.4205  25.611
99.4305  25.6209
99.4404  25.6309
99.4504  25.641
99.4604  25.6512
99.4705  25.6616
99.4804  25.6719
99.4904  25.6824
99.5004  25.693
99.5104  25.7037
99.5204  25.7146
99.5305  25.7255
99.5404  25.7366
99.5503  25.7476
99.5604  25.759
99.5704  25.7704
99.5804  25.7821
99.5904  25.7937
99.6004  25.8056
99.6104  25.8176
99.6204  25.8297
99.6304  25.8421
99.6404  25.8546
99.6503  25.8672
99.6604  25.8801
99.6704  25.8932
99.6804  25.9064
99.6904  25.9199
99.7003  25.9335
99.7104  25.9475
99.7204  25.9617
99.7304  25.9761
99.7404  25.9908
99.7504  26.0058
99.7603  26.0211
99.7704  26.0367
99.7804  26.0527
99.7904  26.0691
99.8003  26.0858
99.8104  26.1031
99.8204  26.1207
99.8303  26.1389
99.8403  26.1576
99.8504  26.177
99.8603  26.197
99.8704  26.2178
99.8803  26.2394
99.8904  26.2619
99.9003  26.2855
99.9013  26.2879
99.9023  26.2904
99.9033  26.2928
99.9043  26.2953
99.9054  26.2978
99.9063  26.3003
99.9073  26.3028
99.9083  26.3053
99.9093  26.3079
99.9103  26.3104
99.9113  26.313
99.9123  26.3155
99.9133  26.3181
99.9143  26.3207
99.9153  26.3234
99.9163  26.326
99.9173  26.3286
99.9183  26.3313
99.9193  26.334
99.9203  26.3367
99.9213  26.3394
99.9223  26.3422
99.9233  26.345
99.9243  26.3477
99.9253  26.3505
99.9263  26.3533
99.9273  26.3562
99.9283  26.359
99.9293  26.3619
99.9303  26.3648
99.9313  26.3677
99.9323  26.3707
99.9333  26.3736
99.9343  26.3766
99.9353  26.3796
99.9363  26.3827
99.9373  26.3857
99.9383  26.3888
99.9393  26.3919
99.9403  26.3951
99.9413  26.3982
99.9423  26.4014
99.9433  26.4046
99.9443  26.4079
99.9453  26.4111
99.9463  26.4144
99.9473  26.4178
99.9483  26.4212
99.9493  26.4246
99.9503  26.428
99.9513  26.4315
99.9523  26.435
99.9533  26.4386
99.9543  26.4422
99.9553  26.4458
99.9563  26.4494
99.9573  26.4532
99.9583  26.4569
99.9593  26.4607
99.9603  26.4646
99.9613  26.4685
99.9623  26.4725
99.9633  26.4765
99.9643  26.4805
99.9653  26.4847
99.9663  26.4889
99.9673  26.4931
99.9683  26.4974
99.9693  26.5018
99.9703  26.5063
99.9713  26.5108
99.9723  26.5155
99.9733  26.5202
99.9743  26.525
99.9753  26.5299
99.9763  26.5349
99.9773  26.54
99.9783  26.5452
99.9793  26.5506
99.9803  26.5561
99.9813  26.5617
99.9823  26.5675
99.9833  26.5735
99.9843  26.5796
99.9853  26.586
99.9863  26.5926
99.9873  26.5994
99.9883  26.6065
99.9893  26.6139
99.9903  26.6217
99.9904  26.6226
99.9905  26.6234
99.9906  26.6242
99.9907  26.625
99.9908  26.6258
99.9909  26.6266
99.991  26.6275
99.9911  26.6283
99.9912  26.6291
99.9913  26.63
99.9914  26.6308
99.9915  26.6317
99.9916  26.6325
99.9917  26.6334
99.9918  26.6343
99.9919  26.6352
99.992  26.636
99.9921  26.6369
99.9922  26.6378
99.9923  26.6387
99.9924  26.6396
99.9925  26.6405
99.9926  26.6414
99.9927  26.6424
99.9928  26.6433
99.9929  26.6442
99.993  26.6452
99.9931  26.6461
99.9932  26.6471
99.9933  26.6481
99.9934  26.649
99.9935  26.65
99.9936  26.651
99.9937  26.652
99.9938  26.653
99.9939  26.654
99.994  26.655
99.9941  26.6561
99.9942  26.6571
99.9943  26.6581
99.9944  26.6592
99.9945  26.6603
99.9946  26.6613
99.9947  26.6624
99.9948  26.6635
99.9949  26.6646
99.995  26.6658
99.9951  26.6669
99.9952  26.668
99.9953  26.6692
99.9954  26.6704
99.9955  26.6715
99.9956  26.6727
99.9957  26.6739
99.9958  26.6752
99.9959  26.6764
99.996  26.6777
99.9961  26.6789
99.9962  26.6802
99.9963  26.6815
99.9964  26.6829
99.9965  26.6842
99.9966  26.6856
99.9967  26.687
99.9968  26.6884
99.9969  26.6898
99.997  26.6912
99.9971  26.6927
99.9972  26.6942
99.9973  26.6958
99.9974  26.6973
99.9975  26.6989
99.9976  26.7006
99.9977  26.7022
99.9978  26.7039
99.9979  26.7057
99.998  26.7075
99.9981  26.7093
99.9982  26.7112
99.9983  26.7131
99.9984  26.7151
99.9985  26.7172
99.9986  26.7193
99.9987  26.7216
99.9988  26.7239
99.9989  26.7263
99.999  26.7288
99.9991  26.7315
99.9992  26.7343
99.9993  26.7374
99.9994  26.7407
99.9995  26.7442
99.9996  26.7483
99.9997  26.7529
99.9998  26.7585
99.9999  26.7663
100  26.7748
