# Supplementary material for: Victory Tax: A Holistic Income Tax System
Source: Entropy (Basel). 2021 Nov 11;23(11):1492. doi: 10.3390/e23111492 (PMC8624733; doi:10.3390/e23111492)
Supplement: Supplementary file 1 [file entropy-23-01492-s001.zip › bundle/results_to_give_away/data4VTpaper/fit2IRSdata/lgnm1_PL35_DE50_DP100_ON_psr.gtr]

2.02332e-22  0.999985
1.01894e-05  0.995862
0.000111367  0.993123
0.000210657  0.992063
0.000314482  0.991297
0.000410828  0.990738
0.000513638  0.990237
0.000611217  0.989825
0.000713087  0.989442
0.000817372  0.989088
0.000912205  0.988794
0.00101459  0.988499
0.00111347  0.988234
0.00121896  0.987969
0.00131848  0.987733
0.00141013  0.987527
0.00152025  0.987292
0.00162143  0.987086
0.00171183  0.986909
0.00182168  0.986703
0.00191968  0.986526
0.00202129  0.986349
0.00212658  0.986173
0.0022172  0.986025
0.00231045  0.985878
0.00242591  0.985701
0.00252513  0.985554
0.00262712  0.985407
0.00271074  0.985289
0.00281782  0.985142
0.00292779  0.984994
0.00301786  0.984877
0.00313312  0.984729
0.00322747  0.984612
0.00332376  0.984494
0.00342201  0.984376
0.00352223  0.984258
0.00362444  0.98414
0.00372867  0.984023
0.00383493  0.983905
0.00391597  0.983816
0.00402584  0.983699
0.00413779  0.983581
0.00422314  0.983492
0.00433879  0.983375
0.00442693  0.983286
0.00451628  0.983198
0.00463731  0.98308
0.00472952  0.982992
0.00482297  0.982903
0.00491767  0.982815
0.00501362  0.982727
0.00511083  0.982638
0.00524242  0.98252
0.00534261  0.982432
0.00541011  0.982373
0.00551245  0.982285
0.00561609  0.982196
0.00572104  0.982108
0.00582731  0.98202
0.0059349  0.981931
0.00604383  0.981843
0.00611719  0.981784
0.00622835  0.981696
0.00634087  0.981607
0.00641663  0.981548
0.00653142  0.98146
0.00664758  0.981372
0.00672579  0.981313
0.00684426  0.981225
0.00692401  0.981166
0.00704481  0.981077
0.00712612  0.981018
0.00724926  0.98093
0.00733214  0.980871
0.00741566  0.980812
0.00754212  0.980724
0.00762723  0.980665
0.00771298  0.980606
0.00784281  0.980518
0.00793016  0.980459
0.00801817  0.9804
0.0081514  0.980311
0.00824104  0.980253
0.00833133  0.980194
0.00842228  0.980135
0.00851389  0.980076
0.00865254  0.979987
0.00874581  0.979929
0.00883975  0.97987
0.00893435  0.979811
0.00902963  0.979752
0.00912558  0.979693
0.00922221  0.979634
0.00931951  0.979575
0.0094175  0.979516
0.00951616  0.979457
0.00961551  0.979398
0.00971555  0.979339
0.00981628  0.979281
0.00991769  0.979222
0.0100198  0.979163
0.0110248  0.978603
0.0120363  0.978073
0.013046  0.977572
0.0140456  0.977101
0.0150272  0.976659
0.0160525  0.976217
0.0170496  0.975805
0.0180108  0.975422
0.0190844  0.97501
0.0200369  0.974656
0.0210195  0.974303
0.0220327  0.973949
0.0230767  0.973596
0.0240612  0.973272
0.0250721  0.972948
0.0260143  0.972653
0.0270765  0.972329
0.0280657  0.972034
0.0290777  0.97174
0.0301125  0.971445
0.0310635  0.97118
0.0320333  0.970915
0.033022  0.97065
0.0340298  0.970385
0.0350567  0.97012
0.0361029  0.969854
0.0370492  0.969619
0.0380109  0.969383
0.0391113  0.969118
0.040106  0.968882
0.0411163  0.968646
0.0420133  0.96844
0.0430533  0.968205
0.0441091  0.967969
0.045046  0.967763
0.0461318  0.967527
0.0470951  0.967321
0.0480708  0.967114
0.0490589  0.966908
0.0500594  0.966702
0.0510724  0.966496
0.052098  0.966289
0.0531363  0.966083
0.0540362  0.965906
0.0550979  0.9657
0.0560181  0.965523
0.0571035  0.965317
0.058044  0.96514
0.0591532  0.964934
0.0601142  0.964757
0.0610847  0.96458
0.0620647  0.964404
0.0630543  0.964227
0.0640534  0.96405
0.0650621  0.963873
0.0660804  0.963696
0.0671083  0.96352
0.0681459  0.963343
0.069018  0.963195
0.0700734  0.963019
0.0711385  0.962842
0.0720335  0.962694
0.0731165  0.962518
0.0740265  0.96237
0.0751274  0.962194
0.0760524  0.962046
0.0771714  0.961869
0.0781114  0.961722
0.0790583  0.961575
0.080012  0.961427
0.0811656  0.96125
0.0821345  0.961103
0.0831104  0.960956
0.0840931  0.960808
0.0850828  0.960661
0.0860794  0.960514
0.087083  0.960366
0.0880936  0.960219
0.0891111  0.960072
0.0901356  0.959924
0.0911672  0.959777
0.0922057  0.959629
0.0930416  0.959512
0.0940927  0.959364
0.0951509  0.959217
0.0962162  0.959069
0.0970735  0.958952
0.0981514  0.958804
0.0990189  0.958686
0.10011  0.958539
0.110014  0.957242
0.12023  0.955974
0.130213  0.954795
0.140129  0.953675
0.150192  0.952584
0.160082  0.951552
0.170037  0.950549
0.180028  0.949576
0.190027  0.948632
0.200332  0.947688
0.210272  0.946803
0.220138  0.945948
0.230258  0.945092
0.240268  0.944266
0.250145  0.943469
0.260243  0.942672
0.270174  0.941905
0.280309  0.941138
0.290247  0.9404
0.300373  0.939662
0.310272  0.938954
0.320345  0.938245
0.33016  0.937566
0.340135  0.936887
0.350269  0.936208
0.360111  0.935558
0.370098  0.934908
0.380231  0.934259
0.390038  0.933638
0.400453  0.932989
0.410047  0.932398
0.420249  0.931777
0.430087  0.931186
0.440044  0.930596
0.450119  0.930005
0.460313  0.929414
0.470107  0.928852
0.480531  0.928261
0.490013  0.927729
0.500126  0.927167
0.510344  0.926606
0.520122  0.926074
0.530546  0.925512
0.540518  0.92498
0.550023  0.924477
0.560178  0.923945
0.570427  0.923413
0.580193  0.92291
0.590042  0.922407
0.600561  0.921875
0.610581  0.921372
0.620087  0.920898
0.630267  0.920395
0.64053  0.919893
0.650264  0.919419
0.660071  0.918946
0.67057  0.918443
0.680526  0.917969
0.690555  0.917496
0.700021  0.917052
0.710189  0.916578
0.720428  0.916104
0.730092  0.91566
0.74047  0.915187
0.750263  0.914743
0.760119  0.914298
0.770037  0.913854
0.780017  0.91341
0.790059  0.912966
0.800163  0.912522
0.810328  0.912077
0.820554  0.911633
0.830155  0.911218
0.8405  0.910774
0.85021  0.910359
0.860673  0.909915
0.870493  0.9095
0.880365  0.909085
0.890291  0.90867
0.900268  0.908255
0.910299  0.90784
0.920381  0.907426
0.930515  0.907011
0.940701  0.906596
0.950207  0.90621
0.960493  0.905795
0.97009  0.90541
0.980475  0.904995
0.990165  0.904609
1.00065  0.904194
1.10042  0.900338
1.2004  0.896627
1.30002  0.893063
1.4005  0.889586
1.5006  0.886226
1.60085  0.882953
1.70003  0.879797
1.80069  0.876669
1.90072  0.873629
2.00088  0.870646
2.10102  0.867722
2.20095  0.864855
2.30053  0.862047
2.40069  0.859267
2.50023  0.856545
2.60015  0.853851
2.70036  0.851186
2.80078  0.84855
2.90017  0.845972
3.00078  0.843392
3.10018  0.840872
3.2007  0.838349
3.30107  0.835856
3.40001  0.833421
3.50116  0.830955
3.60076  0.828548
3.70125  0.826139
3.80007  0.82379
3.90098  0.821409
4.00012  0.819087
4.10001  0.816764
4.20065  0.81444
4.30068  0.812144
4.40006  0.809878
4.50011  0.80761
4.60079  0.805342
4.70074  0.803102
4.80128  0.800862
4.90104  0.79865
5.00134  0.796437
5.10081  0.794254
5.20078  0.792069
5.30126  0.789884
5.40082  0.787728
5.50085  0.78557
5.60133  0.783412
5.70083  0.781282
5.80076  0.779152
5.9011  0.777021
6.0004  0.774919
6.10008  0.772816
6.20014  0.770712
6.30056  0.768607
6.40133  0.766502
6.50099  0.764425
6.60098  0.762348
6.70129  0.760269
6.80043  0.75822
6.90136  0.75614
7.00109  0.754089
7.10111  0.752037
7.2014  0.749985
7.30046  0.747962
7.40128  0.745907
7.50085  0.743882
7.60066  0.741856
7.70071  0.739829
7.80099  0.737801
7.90149  0.735772
8.00068  0.733773
8.10008  0.731774
8.20121  0.729742
8.30101  0.72774
8.40099  0.725737
8.50116  0.723734
8.60152  0.721729
8.70049  0.719755
8.80119  0.717748
8.90049  0.715772
9.0015  0.713764
9.10111  0.711786
9.20087  0.709807
9.30077  0.707827
9.40081  0.705846
9.50098  0.703864
9.60127  0.701882
9.70013  0.699929
9.80145  0.697929
9.91155  0.695758
10.006  0.693896
10.1006  0.692033
10.2111  0.689858
10.3058  0.687994
10.4007  0.686128
10.5114  0.683951
10.6065  0.682084
10.7016  0.680216
10.8126  0.678036
10.9079  0.676167
11.0032  0.674297
11.1145  0.672114
11.21  0.670242
11.3055  0.668369
11.4011  0.666496
11.5126  0.664309
11.6083  0.662434
11.704  0.660558
11.8158  0.658368
11.9116  0.656491
12.0075  0.654612
12.1034  0.652733
12.2153  0.65054
12.3113  0.648659
12.4073  0.646778
12.5033  0.644895
12.6154  0.642698
12.7114  0.640814
12.8076  0.63893
12.9037  0.637044
13.0158  0.634843
13.112  0.632956
13.2081  0.631068
13.3043  0.62918
13.4005  0.62729
13.5127  0.625085
13.6089  0.623194
13.7051  0.621302
13.8013  0.61941
13.9135  0.617201
14.0097  0.615307
14.1059  0.613412
14.2021  0.611516
14.3143  0.609304
14.4104  0.607407
14.5065  0.605509
14.6027  0.60361
14.7148  0.601394
14.8109  0.599493
14.9069  0.597592
15.003  0.595691
15.115  0.593471
15.211  0.591567
15.307  0.589663
15.4029  0.587758
15.5148  0.585535
15.6107  0.583629
15.7065  0.581722
15.8023  0.579814
15.914  0.577587
16.0098  0.575677
16.1055  0.573767
16.2011  0.571856
16.3127  0.569626
16.4082  0.567713
16.5038  0.5658
16.6151  0.563567
16.7106  0.561652
16.8059  0.559737
16.9013  0.557821
17.0124  0.555584
17.1077  0.553666
17.2028  0.551748
17.3138  0.549509
17.4088  0.547589
17.5038  0.545668
17.6146  0.543427
17.7095  0.541504
17.8043  0.539581
17.9149  0.537337
18.0096  0.535413
18.1042  0.533487
18.2145  0.531241
18.309  0.529314
18.4034  0.527387
18.5135  0.525137
18.6078  0.523208
18.702  0.521279
18.8119  0.519027
18.9059  0.517096
19.0156  0.514842
19.1095  0.512909
19.2034  0.510976
19.3128  0.50872
19.4065  0.506785
19.5001  0.50485
19.6092  0.502591
19.7027  0.500654
19.8116  0.498394
19.9049  0.496455
20.0137  0.494193
20.1068  0.492253
20.2153  0.48999
20.3083  0.488048
20.4011  0.486106
20.5094  0.48384
20.6021  0.481897
20.7101  0.479629
20.8026  0.477684
20.9105  0.475414
21.0028  0.473468
21.1104  0.471197
21.2025  0.469249
21.3099  0.466976
21.4019  0.465027
21.5091  0.462752
21.6008  0.460802
21.7078  0.458526
21.8146  0.456248
21.9061  0.454296
22.0127  0.452017
22.104  0.450063
22.2103  0.447782
22.3014  0.445827
22.4076  0.443545
22.5136  0.441262
22.6043  0.439304
22.7101  0.43702
22.8007  0.435061
22.9062  0.432775
23.0116  0.430488
23.1019  0.428527
23.207  0.426238
23.3121  0.423948
23.402  0.421985
23.5068  0.419694
23.6115  0.417402
23.7011  0.415437
23.8055  0.413144
23.9097  0.410849
24.0139  0.408554
24.103  0.406586
24.2069  0.40429
24.3107  0.401992
24.4143  0.399694
24.503  0.397723
24.6064  0.395423
24.7096  0.393122
24.8127  0.390821
24.9009  0.388847
25.0038  0.386544
25.1064  0.38424
25.209  0.381935
25.3114  0.37963
25.4137  0.377323
25.5012  0.375346
25.6032  0.373038
25.7051  0.370729
25.8068  0.36842
25.9084  0.366109
26.0098  0.363798
26.1111  0.361486
26.2123  0.359174
26.3133  0.35686
26.4141  0.354546
26.5005  0.352562
26.6011  0.350246
26.7015  0.347929
26.8018  0.345612
26.902  0.343294
27.002  0.340975
27.1019  0.338655
27.2016  0.336335
27.3012  0.334014
27.4006  0.331692
27.5141  0.329037
27.6132  0.326714
27.7122  0.324389
27.811  0.322064
27.9097  0.319738
28.0082  0.317411
28.1066  0.315084
28.2048  0.312756
28.3029  0.310427
28.4009  0.308097
28.5126  0.305433
28.6102  0.303102
28.7077  0.30077
28.8051  0.298437
28.9022  0.296104
29.0131  0.293436
29.11  0.291101
29.2067  0.288765
29.3033  0.286428
29.4134  0.283757
29.5097  0.281418
29.6058  0.279079
29.7017  0.27674
29.8112  0.274065
29.9068  0.271724
30.0023  0.269382
30.1112  0.266704
30.2064  0.264361
30.3014  0.262017
30.4098  0.259337
30.5045  0.256991
30.6125  0.254309
30.7069  0.251962
30.8011  0.249614
30.9086  0.24693
31.0025  0.24458
31.1097  0.241894
31.2033  0.239543
31.31  0.236855
31.4033  0.234503
31.5097  0.231814
31.6026  0.22946
31.7087  0.226769
31.8013  0.224413
31.907  0.22172
32.0124  0.219027
32.1046  0.216669
32.2097  0.213974
32.3015  0.211614
32.4062  0.208917
32.5108  0.20622
32.6021  0.203858
32.7063  0.201159
32.8103  0.198458
32.9011  0.196095
33.0048  0.193393
33.1082  0.19069
33.2114  0.187986
33.3016  0.18562
33.4045  0.182914
33.5072  0.180208
33.6097  0.177501
33.712  0.174793
33.8014  0.172423
33.9033  0.169713
34.005  0.167003
34.1066  0.164292
34.208  0.16158
34.3091  0.158867
34.4101  0.156153
34.5109  0.153439
34.6115  0.150723
34.7119  0.148007
34.8121  0.14529
34.9121  0.142572
35.012  0.140173
35.1116  0.139989
35.2111  0.139804
35.3103  0.13962
35.4094  0.139436
35.5083  0.139252
35.607  0.139068
35.7055  0.138885
35.8038  0.138702
35.9019  0.13852
36.0121  0.138315
36.1098  0.138132
36.2074  0.137951
36.3047  0.137769
36.4019  0.137588
36.511  0.137384
36.6077  0.137204
36.7043  0.137023
36.8007  0.136843
36.9089  0.136641
37.0049  0.136461
37.1007  0.136282
37.2083  0.136081
37.3037  0.135902
37.4108  0.135701
37.5059  0.135523
37.6007  0.135345
37.7072  0.135146
37.8016  0.134968
37.9077  0.134769
38.0017  0.134593
38.1073  0.134394
38.201  0.134218
38.3062  0.13402
38.4111  0.133823
38.5042  0.133648
38.6087  0.133451
38.7014  0.133276
38.8054  0.13308
38.9093  0.132884
39.0014  0.132711
39.1048  0.132515
39.208  0.132321
39.3109  0.132126
39.4022  0.131953
39.5048  0.13176
39.6071  0.131566
39.7091  0.131373
39.811  0.13118
39.9013  0.131009
40.0028  0.130817
40.104  0.130625
40.205  0.130434
40.3057  0.130242
40.4062  0.130052
40.5066  0.129861
40.6067  0.129671
40.7065  0.129481
40.8062  0.129292
40.9056  0.129102
41.0048  0.128914
41.1038  0.128725
41.2026  0.128537
41.3012  0.128349
41.4104  0.128141
41.5085  0.127954
41.6064  0.127767
41.7041  0.127581
41.8015  0.127395
41.9095  0.127188
42.0065  0.127003
42.1033  0.126818
42.2106  0.126612
42.3069  0.126428
42.403  0.126244
42.5096  0.12604
42.6053  0.125857
42.7007  0.125674
42.8065  0.125471
42.9015  0.125288
43.0069  0.125086
43.1014  0.124904
43.2063  0.124703
43.3004  0.124522
43.4047  0.124321
43.5088  0.124121
43.6023  0.123941
43.7059  0.123742
43.8092  0.123543
43.902  0.123364
44.0049  0.123165
44.1075  0.122967
44.2099  0.12277
44.3018  0.122592
44.4037  0.122396
44.5053  0.122199
44.6067  0.122003
44.7079  0.121808
44.8087  0.121612
44.9094  0.121418
45.0098  0.121223
45.1099  0.121029
45.2098  0.120835
45.3095  0.120642
45.4089  0.120449
45.5081  0.120257
45.607  0.120065
45.7057  0.119873
45.8042  0.119682
45.9024  0.119491
46.0003  0.1193
46.1078  0.119091
46.2053  0.118901
46.3025  0.118712
46.4092  0.118504
46.5059  0.118315
46.6024  0.118127
46.7082  0.11792
46.8042  0.117733
46.9096  0.117527
47.0051  0.117341
47.1003  0.117154
47.2049  0.11695
47.3091  0.116746
47.4036  0.116561
47.5074  0.116358
47.6014  0.116174
47.7046  0.115971
47.8075  0.11577
47.9008  0.115587
48.0032  0.115386
48.1053  0.115185
48.2071  0.114985
48.3087  0.114786
48.4008  0.114604
48.5018  0.114406
48.6026  0.114207
48.7031  0.11401
48.8034  0.113812
48.9033  0.113615
49.003  0.113419
49.1025  0.113222
49.2017  0.113027
49.3006  0.112832
49.4082  0.112619
49.5065  0.112425
49.6046  0.112231
49.7025  0.112037
49.8  0.111844
49.9062  0.111634
50.0032  0.111442
50.1  0.11125
50.2053  0.111042
50.3015  0.110851
50.4062  0.110643
50.502  0.110453
50.6061  0.110246
50.7013  0.110057
50.8048  0.109852
50.9081  0.109646
51.0024  0.109459
51.1051  0.109254
51.2075  0.10905
51.3011  0.108864
51.4029  0.108661
51.5044  0.108459
51.6057  0.108257
51.7066  0.108055
51.8073  0.107855
51.9076  0.107654
52.0077  0.107454
52.1075  0.107255
52.207  0.107056
52.3062  0.106857
52.4052  0.106659
52.5038  0.106462
52.6022  0.106265
52.7003  0.106068
52.8062  0.105856
52.9037  0.10566
53.0009  0.105465
53.106  0.105254
53.2026  0.10506
53.307  0.10485
53.4031  0.104657
53.5069  0.104448
53.6024  0.104256
53.7055  0.104048
53.8005  0.103857
53.9031  0.10365
54.0053  0.103444
54.1072  0.103239
54.201  0.103049
54.3024  0.102845
54.4034  0.102641
54.5041  0.102437
54.6045  0.102234
54.7046  0.102032
54.8044  0.10183
54.9039  0.101629
55.003  0.101428
55.1019  0.101228
55.2005  0.101028
55.3063  0.100813
55.4043  0.100614
55.5019  0.100416
55.6068  0.100203
55.7038  0.100006
55.8006  0.0998096
55.9044  0.0995984
56.0006  0.0994029
56.1038  0.0991928
56.2066  0.0989834
56.3019  0.0987894
56.4041  0.0985811
56.506  0.0983733
56.6003  0.0981809
56.7016  0.0979743
56.8025  0.0977682
56.9031  0.0975628
57.0034  0.0973578
57.1034  0.0971535
57.203  0.0969497
57.3023  0.0967465
57.4013  0.0965439
57.507  0.0963274
57.6053  0.0961259
57.7034  0.095925
57.8011  0.0957246
57.9054  0.0955105
58.0024  0.0953113
58.1061  0.0950985
58.2025  0.0949004
58.3054  0.0946888
58.4012  0.0944919
58.5035  0.0942814
58.6054  0.0940717
58.7002  0.0938764
58.8015  0.0936678
58.9024  0.0934599
59.0029  0.0932525
59.1031  0.0930458
59.203  0.0928396
59.3025  0.0926341
59.4017  0.0924292
59.5006  0.0922249
59.6057  0.0920076
59.7038  0.0918045
59.8017  0.0916021
59.9057  0.0913867
60.0028  0.0911855
60.1061  0.0909715
60.2026  0.0907715
60.3051  0.0905587
60.4009  0.0903599
60.5028  0.0901485
60.6042  0.0899377
60.7053  0.0897276
60.8061  0.0895181
60.9002  0.0893224
61.0003  0.0891142
61.1062  0.0888937
61.2055  0.0886868
61.3045  0.0884806
61.4031  0.088275
61.5013  0.0880701
61.6053  0.087853
61.7029  0.0876494
61.8001  0.0874464
61.903  0.0872314
62.0055  0.0870171
62.1016  0.0868161
62.2034  0.0866032
62.3048  0.0863909
62.4058  0.0861794
62.5005  0.085981
62.6007  0.0857708
62.7006  0.0855613
62.8002  0.0853525
62.9051  0.0851321
63.0039  0.0849247
63.1023  0.084718
63.2003  0.084512
63.3037  0.0842945
63.401  0.0840898
63.5036  0.0838738
63.6001  0.0836705
63.702  0.083456
63.8034  0.0832422
63.9044  0.0830291
64.0051  0.0828168
64.1053  0.0826052
64.2052  0.0823943
64.3047  0.0821841
64.4038  0.0819747
64.5025  0.081766
64.6008  0.081558
64.7042  0.0813392
64.8017  0.0811326
64.9043  0.0809154
65.001  0.0807103
65.1028  0.0804945
65.2041  0.0802795
65.305  0.0800654
65.4003  0.0798631
65.5004  0.0796504
65.6001  0.0794385
65.7047  0.0792162
65.8035  0.0790058
65.902  0.0787962
66.0001  0.0785873
66.103  0.0783682
66.2003  0.0781609
66.3023  0.0779434
66.4038  0.0777267
66.505  0.0775109
66.6007  0.0773066
66.701  0.0770923
66.8009  0.0768788
66.9003  0.0766661
67.0043  0.0764436
67.103  0.0762326
67.2012  0.0760223
67.3039  0.0758023
67.4012  0.0755937
67.503  0.0753754
67.6044  0.0751579
67.7005  0.0749517
67.801  0.0747359
67.9011  0.0745209
68.0007  0.0743068
68.1046  0.0740834
68.2034  0.0738709
68.3017  0.0736593
68.4043  0.0734385
68.5017  0.0732286
68.6034  0.0730095
68.7046  0.0727914
68.8007  0.0725839
68.901  0.0723675
69.0009  0.0721519
69.1003  0.0719371
69.2037  0.0717136
69.3022  0.0715006
69.4003  0.0712885
69.5023  0.0710676
69.6039  0.0708477
69.7006  0.0706382
69.8013  0.0704201
69.9015  0.0702028
70.0012  0.0699865
70.1005  0.0697711
70.2036  0.0695473
70.3019  0.0693337
70.404  0.0691117
70.5014  0.0688999
70.6026  0.0686799
70.7033  0.0684608
70.8035  0.0682426
70.9032  0.0680253
71.0024  0.067809
71.1012  0.0675937
71.2036  0.0673703
71.3014  0.0671568
71.4028  0.0669354
71.5037  0.066715
71.6001  0.0665043
71.7001  0.0662858
71.8035  0.0660595
71.9024  0.065843
72.0009  0.0656274
72.1028  0.0654042
72.2003  0.0651906
72.3011  0.0649694
72.4015  0.0647492
72.5014  0.0645301
72.6007  0.0643119
72.7034  0.0640864
72.8017  0.0638703
72.9033  0.0636469
73.0007  0.0634327
73.1012  0.0632114
73.2013  0.0629911
73.3008  0.0627718
73.4035  0.0625455
73.502  0.0623284
73.6036  0.0621042
73.701  0.0618891
73.8016  0.0616671
73.9016  0.0614462
74.001  0.0612264
74.1035  0.0609998
74.2019  0.0607821
74.3033  0.0605577
74.4006  0.0603421
74.5009  0.06012
74.6006  0.0598989
74.7032  0.0596714
74.8019  0.0594525
74.9033  0.0592273
75.0009  0.0590107
75.1013  0.0587877
75.2011  0.0585658
75.3003  0.0583451
75.4023  0.0581182
75.5004  0.0578998
75.6012  0.0576752
75.7015  0.0574519
75.8012  0.0572297
75.9003  0.0570086
76.002  0.0567817
76.1031  0.0565559
76.2005  0.0563384
76.3005  0.056115
76.403  0.055886
76.5018  0.055665
76.6031  0.0554384
76.7007  0.0552199
76.8008  0.0549957
76.9003  0.0547728
77.0021  0.0545444
77.1004  0.0543239
77.2011  0.054098
77.3011  0.0538734
77.4006  0.0536501
77.5023  0.0534214
77.6005  0.0532006
77.701  0.0529746
77.8009  0.0527499
77.9001  0.0525264
78.0016  0.0522979
78.1024  0.0520708
78.2025  0.051845
78.3021  0.0516205
78.401  0.0513973
78.5019  0.0511693
78.6023  0.0509426
78.702  0.0507173
78.801  0.0504933
78.9021  0.0502647
79.0025  0.0500375
79.1022  0.0498117
79.2013  0.0495872
79.3023  0.0493583
79.4001  0.0491366
79.5023  0.0489046
79.6013  0.04868
79.7022  0.0484509
79.8023  0.0482234
79.9018  0.0479973
80.0006  0.0477726
80.1012  0.0475438
80.2011  0.0473164
80.3002  0.0470905
80.4011  0.0468607
80.5013  0.0466323
80.6008  0.0464054
80.7019  0.0461747
80.8023  0.0459455
80.902  0.0457179
81.0009  0.0454918
81.1015  0.045262
81.2013  0.0450337
81.3003  0.044807
81.4009  0.0445768
81.5008  0.0443481
81.602  0.044116
81.7004  0.0438905
81.8002  0.0436616
81.9014  0.0434294
82.0018  0.0431989
82.1014  0.04297
82.2003  0.0427428
82.3005  0.0425123
82.402  0.0422789
82.5007  0.0420518
82.6006  0.0418217
82.7017  0.0415887
82.8001  0.041362
82.9016  0.0411279
83.0004  0.0409001
83.1003  0.0406694
83.2014  0.0404361
83.3016  0.0402045
83.401  0.0399747
83.5015  0.0397424
83.6011  0.0395118
83.7018  0.0392788
83.8016  0.0390476
83.9006  0.0388182
84.0006  0.0385865
84.1015  0.0383524
84.2016  0.0381203
84.3007  0.03789
84.4008  0.0376576
84.5  0.0374271
84.6001  0.0371945
84.701  0.0369598
84.8009  0.0367272
84.9017  0.0364926
85.0015  0.0362601
85.1004  0.0360295
85.2001  0.0357971
85.3005  0.035563
85.4015  0.0353272
85.5  0.0350972
85.6008  0.0348619
85.7005  0.0346287
85.8009  0.034394
85.9003  0.0341614
86.0003  0.0339274
86.1008  0.0336921
86.2003  0.033459
86.3003  0.0332246
86.4007  0.032989
86.5002  0.0327556
86.6001  0.0325211
86.7003  0.0322856
86.801  0.0320491
86.9006  0.0318149
87.0005  0.0315799
87.1008  0.0313439
87.2  0.0311103
87.3008  0.0308729
87.4006  0.0306379
87.5005  0.0304022
87.6007  0.0301659
87.701  0.0299291
87.8002  0.0296948
87.9008  0.0294572
88.0003  0.029222
88.1011  0.0289837
88.2008  0.028748
88.3005  0.028512
88.4002  0.0282759
88.501  0.0280369
88.6007  0.0278006
88.7003  0.0275643
88.801  0.0273254
88.9005  0.0270893
89.0009  0.0268508
89.1001  0.026615
89.2002  0.026377
89.3002  0.0261394
89.4009  0.0258997
89.5003  0.0256629
89.6005  0.0254242
89.7004  0.0251862
89.8  0.0249487
89.9002  0.0247096
90.0001  0.0244714
90.1005  0.0242316
90.2004  0.0239928
90.3009  0.0237528
90.4008  0.0235138
90.5003  0.0232758
90.6001  0.0230369
90.7002  0.0227971
90.8006  0.0225565
90.9004  0.0223173
91.0004  0.0220776
91.1005  0.0218373
91.2007  0.0215966
91.3002  0.0213576
91.4006  0.0211165
91.5001  0.0208771
91.6004  0.020636
91.7005  0.0203949
91.8006  0.0201541
91.9004  0.0199136
92  0.0196735
92.1001  0.0194322
92.2005  0.0191899
92.3006  0.0189483
92.4002  0.0187077
92.5001  0.0184663
92.6002  0.0182245
92.7003  0.0179824
92.8004  0.01774
92.9006  0.0174976
93.0006  0.0172553
93.1005  0.0170133
93.2002  0.0167716
93.3002  0.016529
93.4004  0.0162858
93.5002  0.0160434
93.6001  0.0158007
93.7001  0.0155578
93.8004  0.0153138
93.9001  0.0150712
94.0001  0.0148278
94.1002  0.0145839
94.2005  0.0143397
94.3002  0.0140966
94.4003  0.0138524
94.5003  0.0136085
94.6003  0.0133642
94.7  0.0131207
94.8001  0.0128763
94.9003  0.0126311
95.0003  0.0123866
95.1002  0.012142
95.2  0.0118976
95.3003  0.011652
95.4002  0.0114073
95.5002  0.011162
95.6002  0.0109167
95.7  0.0106715
95.8002  0.0104255
95.9002  0.0101797
96.0002  0.00993395
96.1002  0.00968791
96.2002  0.00944207
96.3002  0.00919563
96.4001  0.00894975
96.5012  0.00870053
96.6003  0.00845614
96.7001  0.00820993
96.8003  0.00796269
96.9005  0.0077152
97.0005  0.00746817
97.1018  0.00721776
97.2004  0.00697387
97.3014  0.00672405
97.4008  0.00647789
97.5001  0.0062321
97.6002  0.00598409
97.7005  0.00573529
97.8006  0.00548707
97.9011  0.00523766
98.0002  0.00499153
98.1007  0.00474176
98.2007  0.00449322
98.3004  0.00424532
98.4007  0.00399583
98.5005  0.00374747
98.6002  0.0034991
98.7006  0.00324889
98.8002  0.00300078
98.9001  0.00275163
99.0002  0.00250175
99.0103  0.00247657
99.0203  0.00245171
99.0301  0.00242717
99.0402  0.00240185
99.0502  0.00237687
99.0601  0.00235222
99.0703  0.00232685
99.0803  0.00230183
99.0902  0.00227715
99.1003  0.0022518
99.1103  0.00222681
99.1202  0.00220217
99.1303  0.00217692
99.1403  0.00215204
99.1501  0.00212752
99.1601  0.00210243
99.17  0.00207772
99.1801  0.00205248
99.1901  0.00202764
99.2002  0.00200231
99.2102  0.00197738
99.2203  0.00195201
99.2303  0.00192706
99.2401  0.00190251
99.2501  0.00187756
99.2603  0.00185224
99.2702  0.00182735
99.2803  0.00180213
99.2902  0.00177736
99.3002  0.00175228
99.3101  0.00172766
99.3201  0.00170277
99.3301  0.00167764
99.3402  0.0016523
99.3502  0.00162745
99.3602  0.00160242
99.3703  0.00157724
99.3801  0.00155256
99.39  0.00152776
99.4002  0.00150225
99.4102  0.00147729
99.4202  0.00145227
99.43  0.00142779
99.44  0.00140273
99.45  0.00137769
99.46  0.00135269
99.4702  0.00132723
99.4801  0.00130238
99.49  0.00127762
99.5001  0.00125251
99.51  0.00122755
99.5201  0.00120232
99.5301  0.00117729
99.54  0.0011525
99.55  0.00112753
99.56  0.00110242
99.5701  0.00107723
99.58  0.00105239
99.5901  0.00102714
99.6  0.00100231
99.6101  0.000977174
99.6201  0.00095216
99.6301  0.000926971
99.6401  0.000901988
99.6501  0.000876936
99.6601  0.000851877
99.6701  0.000826868
99.6801  0.000801962
99.69  0.000776951
99.7  0.000751912
99.71  0.000726921
99.72  0.000701817
99.7301  0.000676698
99.7401  0.000651653
99.7501  0.000626566
99.7601  0.000601545
99.77  0.00057651
99.7801  0.00055141
99.7901  0.000526385
99.8  0.000501411
99.81  0.000476348
99.82  0.000451248
99.83  0.000426182
99.84  0.00040112
99.85  0.000376083
99.86  0.000351033
99.87  0.000325915
99.88  0.000300841
99.89  0.000275829
99.9  0.000250737
99.901  0.000248218
99.902  0.00024573
99.903  0.000243212
99.904  0.000240726
99.905  0.000238212
99.906  0.000235672
99.907  0.000233165
99.908  0.000230691
99.909  0.000228194
99.91  0.000225674
99.911  0.000223134
99.912  0.000220629
99.913  0.00021816
99.914  0.000215619
99.915  0.000213115
99.916  0.000210646
99.917  0.000208113
99.918  0.000205617
99.919  0.000203109
99.92  0.000200592
99.921  0.000198065
99.922  0.000195578
99.923  0.000193083
99.924  0.000190583
99.925  0.000188078
99.926  0.00018557
99.927  0.000183061
99.928  0.000180552
99.929  0.000178043
99.93  0.000175537
99.931  0.000173034
99.932  0.000170496
99.933  0.000168005
99.934  0.000165482
99.935  0.00016297
99.936  0.000160467
99.937  0.000157977
99.938  0.000155463
99.939  0.000152965
99.94  0.000150449
99.941  0.000147951
99.942  0.000145439
99.943  0.000142916
99.944  0.000140417
99.945  0.000137911
99.946  0.0001354
99.947  0.000132888
99.948  0.000130377
99.949  0.000127869
99.95  0.000125367
99.951  0.000122872
99.952  0.000120362
99.953  0.000117839
99.954  0.000115334
99.955  0.000112846
99.956  0.000110332
99.957  0.00010782
99.958  0.000105313
99.959  0.000102814
99.96  0.000100306
99.961  9.77935e-05
99.962  9.52815e-05
99.963  9.27742e-05
99.964  9.02578e-05
99.965  8.77556e-05
99.966  8.52544e-05
99.967  8.27436e-05
99.968  8.02298e-05
99.969  7.77196e-05
99.97  7.52191e-05
99.971  7.27066e-05
99.972  7.0204e-05
99.973  6.76928e-05
99.974  6.51825e-05
99.975  6.26822e-05
99.976  6.01674e-05
99.977  5.76611e-05
99.978  5.51539e-05
99.979  5.26491e-05
99.98  5.01423e-05
99.981  4.76323e-05
99.982  4.51205e-05
99.983  4.26182e-05
99.984  4.01036e-05
99.985  3.75956e-05
99.986  3.50896e-05
99.987  3.25826e-05
99.988  3.00745e-05
99.989  2.75653e-05
99.99  2.50577e-05
99.9901  2.48085e-05
99.9902  2.45549e-05
99.9903  2.43045e-05
99.9904  2.40537e-05
99.9905  2.38024e-05
99.9906  2.35544e-05
99.9907  2.33026e-05
99.9908  2.30507e-05
99.9909  2.28021e-05
99.991  2.25502e-05
99.9911  2.22984e-05
99.9912  2.20468e-05
99.9913  2.17986e-05
99.9914  2.15476e-05
99.9915  2.1297e-05
99.9916  2.10439e-05
99.9917  2.07944e-05
99.9918  2.05426e-05
99.9919  2.02917e-05
99.992  2.00415e-05
99.9921  1.97895e-05
99.9922  1.95386e-05
99.9923  1.92888e-05
99.9924  1.90375e-05
99.9925  1.87875e-05
99.9926  1.85363e-05
99.9927  1.82866e-05
99.9928  1.80359e-05
99.9929  1.77845e-05
99.993  1.75324e-05
99.9931  1.72823e-05
99.9932  1.70318e-05
99.9933  1.67811e-05
99.9934  1.65303e-05
99.9935  1.62797e-05
99.9936  1.60292e-05
99.9937  1.5777e-05
99.9938  1.55275e-05
99.9939  1.52766e-05
99.994  1.50246e-05
99.9941  1.47736e-05
99.9942  1.45239e-05
99.9943  1.42716e-05
99.9944  1.4021e-05
99.9945  1.37702e-05
99.9946  1.35195e-05
99.9947  1.32691e-05
99.9948  1.30175e-05
99.9949  1.27668e-05
99.995  1.2517e-05
99.9951  1.22652e-05
99.9952  1.20149e-05
99.9953  1.17647e-05
99.9954  1.15136e-05
99.9955  1.12632e-05
99.9956  1.1011e-05
99.9957  1.07603e-05
99.9958  1.05099e-05
99.9959  1.02589e-05
99.996  1.00089e-05
99.9961  9.75791e-06
99.9962  9.50635e-06
99.9963  9.25584e-06
99.9964  9.00459e-06
99.9965  8.75418e-06
99.9966  8.50301e-06
99.9967  8.25267e-06
99.9968  8.00175e-06
99.9969  7.75092e-06
99.997  7.49993e-06
99.9971  7.24948e-06
99.9972  6.99863e-06
99.9973  6.74742e-06
99.9974  6.49675e-06
99.9975  6.24602e-06
99.9976  5.99488e-06
99.9977  5.74441e-06
99.9978  5.49326e-06
99.9979  5.24273e-06
99.998  4.99194e-06
99.9981  4.74086e-06
99.9982  4.49023e-06
99.9983  4.23909e-06
99.9984  3.9883e-06
99.9985  3.73734e-06
99.9986  3.48667e-06
99.9987  3.23584e-06
99.9988  2.98494e-06
99.9989  2.73407e-06
99.999  2.4834e-06
99.9991  2.23249e-06
99.9992  1.98157e-06
99.9993  1.73082e-06
99.9994  1.47998e-06
99.9995  1.2289e-06
99.9996  9.78325e-07
99.9997  7.27258e-07
99.9998  4.76528e-07
99.9999  2.25759e-07
100  2.50949e-09
