# Supplementary material for: Victory Tax: A Holistic Income Tax System
Source: Entropy (Basel). 2021 Nov 11;23(11):1492. doi: 10.3390/e23111492 (PMC8624733; doi:10.3390/e23111492)
Supplement: Supplementary file 1 [file entropy-23-01492-s001.zip › bundle/results_to_give_away/data4VTpaper/fit2IRSdata/lgnm1_PL35_DE50_DP100_ON_fLz.tax]

2.02332e-22  2.26189e-22
1.01894e-05  5.77001e-06
0.000111367  6.24051e-05
0.000210657  0.000117742
0.000314482  0.000175491
0.000410828  0.00022901
0.000513638  0.00028606
0.000611217  0.000340161
0.000713087  0.000396602
0.000817372  0.000454342
0.000912205  0.00050682
0.00101459  0.000563451
0.00111347  0.000618112
0.00121896  0.000676406
0.00131848  0.000731376
0.00141013  0.000781983
0.00152025  0.000842764
0.00162143  0.000898593
0.00171183  0.000948458
0.00182168  0.00100903
0.00191968  0.00106306
0.00202129  0.00111906
0.00212658  0.00117707
0.0022172  0.00122698
0.00231045  0.00127834
0.00242591  0.00134191
0.00252513  0.00139652
0.00262712  0.00145265
0.00271074  0.00149865
0.00281782  0.00155756
0.00292779  0.00161804
0.00301786  0.00166756
0.00313312  0.00173092
0.00322747  0.00178279
0.00332376  0.0018357
0.00342201  0.00188968
0.00352223  0.00194474
0.00362444  0.00200088
0.00372867  0.00205812
0.00383493  0.00211646
0.00391597  0.00216095
0.00402584  0.00222125
0.00413779  0.00228269
0.00422314  0.00232952
0.00433879  0.00239297
0.00442693  0.00244132
0.00451628  0.00249033
0.00463731  0.00255671
0.00472952  0.00260727
0.00482297  0.0026585
0.00491767  0.00271041
0.00501362  0.002763
0.00511083  0.00281627
0.00524242  0.00288838
0.00534261  0.00294327
0.00541011  0.00298025
0.00551245  0.00303631
0.00561609  0.00309307
0.00572104  0.00315054
0.00582731  0.00320873
0.0059349  0.00326763
0.00604383  0.00332726
0.00611719  0.00336741
0.00622835  0.00342825
0.00634087  0.00348983
0.00641663  0.00353128
0.00653142  0.00359408
0.00664758  0.00365763
0.00672579  0.00370041
0.00684426  0.0037652
0.00692401  0.00380882
0.00704481  0.00387487
0.00712612  0.00391933
0.00724926  0.00398665
0.00733214  0.00403196
0.00741566  0.0040776
0.00754212  0.00414672
0.00762723  0.00419323
0.00771298  0.00424009
0.00784281  0.00431102
0.00793016  0.00435875
0.00801817  0.00440683
0.0081514  0.0044796
0.00824104  0.00452855
0.00833133  0.00457786
0.00842228  0.00462753
0.00851389  0.00467755
0.00865254  0.00475325
0.00874581  0.00480417
0.00883975  0.00485545
0.00893435  0.00490709
0.00902963  0.00495909
0.00912558  0.00501145
0.00922221  0.00506418
0.00931951  0.00511727
0.0094175  0.00517073
0.00951616  0.00522456
0.00961551  0.00527876
0.00971555  0.00533333
0.00981628  0.00538826
0.00991769  0.00544357
0.0100198  0.00549926
0.0110248  0.00604706
0.0120363  0.006598
0.013046  0.00714758
0.0140456  0.00769134
0.0150272  0.00822491
0.0160525  0.00878193
0.0170496  0.0093233
0.0180108  0.00984486
0.0190844  0.0104271
0.0200369  0.0109435
0.0210195  0.0114759
0.0220327  0.0120245
0.0230767  0.0125897
0.0240612  0.0131223
0.0250721  0.013669
0.0260143  0.0141783
0.0270765  0.0147523
0.0280657  0.0152866
0.0290777  0.0158329
0.0301125  0.0163914
0.0310635  0.0169045
0.0320333  0.0174275
0.033022  0.0179605
0.0340298  0.0185036
0.0350567  0.0190568
0.0361029  0.0196203
0.0370492  0.0201297
0.0380109  0.0206472
0.0391113  0.0212392
0.040106  0.0217742
0.0411163  0.0223174
0.0420133  0.0227995
0.0430533  0.0233583
0.0441091  0.0239254
0.045046  0.0244286
0.0461318  0.0250115
0.0470951  0.0255284
0.0480708  0.0260519
0.0490589  0.0265819
0.0500594  0.0271184
0.0510724  0.0276615
0.052098  0.0282111
0.0531363  0.0287674
0.0540362  0.0292494
0.0550979  0.029818
0.0560181  0.0303106
0.0571035  0.0308916
0.058044  0.0313948
0.0591532  0.0319882
0.0601142  0.0325022
0.0610847  0.0330211
0.0620647  0.033545
0.0630543  0.0340738
0.0640534  0.0346077
0.0650621  0.0351465
0.0660804  0.0356903
0.0671083  0.0362392
0.0681459  0.0367931
0.069018  0.0372585
0.0700734  0.0378216
0.0711385  0.0383898
0.0720335  0.0388671
0.0731165  0.0394446
0.0740265  0.0399297
0.0751274  0.0405165
0.0760524  0.0410094
0.0771714  0.0416055
0.0781114  0.0421062
0.0790583  0.0426104
0.080012  0.0431182
0.0811656  0.0437323
0.0821345  0.044248
0.0831104  0.0447672
0.0840931  0.04529
0.0850828  0.0458164
0.0860794  0.0463464
0.087083  0.04688
0.0880936  0.0474171
0.0891111  0.0479579
0.0901356  0.0485023
0.0911672  0.0490503
0.0922057  0.0496019
0.0930416  0.0500458
0.0940927  0.0506039
0.0951509  0.0511657
0.0962162  0.051731
0.0970735  0.052186
0.0981514  0.0527579
0.0990189  0.053218
0.10011  0.0537965
0.110014  0.0590446
0.12023  0.0644481
0.130213  0.06972
0.140129  0.0749484
0.150192  0.0802459
0.160082  0.0854453
0.170037  0.0906718
0.180028  0.0959102
0.190027  0.101146
0.200332  0.106535
0.210272  0.111727
0.220138  0.116875
0.230258  0.122148
0.240268  0.127358
0.250145  0.132494
0.260243  0.137738
0.270174  0.142891
0.280309  0.148144
0.290247  0.153289
0.300373  0.158527
0.310272  0.163642
0.320345  0.168842
0.33016  0.173904
0.340135  0.179044
0.350269  0.184261
0.360111  0.189323
0.370098  0.194456
0.380231  0.199658
0.390038  0.204688
0.400453  0.210027
0.410047  0.21494
0.420249  0.22016
0.430087  0.225189
0.440044  0.230275
0.450119  0.235418
0.460313  0.240617
0.470107  0.245608
0.480531  0.250916
0.490013  0.25574
0.500126  0.260882
0.510344  0.266073
0.520122  0.271037
0.530546  0.276324
0.540518  0.281379
0.550023  0.286193
0.560178  0.291333
0.570427  0.296517
0.580193  0.301453
0.590042  0.306427
0.600561  0.311736
0.610581  0.31679
0.620087  0.321581
0.630267  0.326709
0.64053  0.331874
0.650264  0.33677
0.660071  0.341699
0.67057  0.346973
0.680526  0.351971
0.690555  0.357001
0.700021  0.361747
0.710189  0.366841
0.720428  0.371967
0.730092  0.376802
0.74047  0.381991
0.750263  0.386885
0.760119  0.391807
0.770037  0.396757
0.780017  0.401734
0.790059  0.40674
0.800163  0.411773
0.810328  0.416834
0.820554  0.421922
0.830155  0.426695
0.8405  0.431836
0.85021  0.436658
0.860673  0.441851
0.870493  0.446722
0.880365  0.451617
0.890291  0.456534
0.900268  0.461475
0.910299  0.466438
0.920381  0.471425
0.930515  0.476434
0.940701  0.481466
0.950207  0.486159
0.960493  0.491235
0.97009  0.495968
0.980475  0.501087
0.990165  0.50586
1.00065  0.511022
1.10042  0.559993
1.2004  0.608805
1.30002  0.657189
1.4005  0.705743
1.5006  0.753878
1.60085  0.801858
1.70003  0.849098
1.80069  0.896827
1.90072  0.944045
2.00088  0.991119
2.10102  1.03797
2.20095  1.08453
2.30053  1.13073
2.40069  1.17701
2.50023  1.22281
2.60015  1.2686
2.70036  1.31434
2.80078  1.35999
2.90017  1.405
3.00078  1.45037
3.10018  1.49503
3.2007  1.54002
3.30107  1.58477
3.40001  1.62871
3.50116  1.67346
3.60076  1.71737
3.70125  1.7615
3.80007  1.80473
3.90098  1.84872
4.00012  1.89177
4.10001  1.935
4.20065  1.97838
4.30068  2.02135
4.40006  2.06389
4.50011  2.10655
4.60079  2.14933
4.70074  2.19165
4.80128  2.23406
4.90104  2.27599
5.00134  2.318
5.10081  2.35951
5.20078  2.40108
5.30126  2.44272
5.40082  2.48383
5.50085  2.52498
5.60133  2.56617
5.70083  2.60682
5.80076  2.6475
5.9011  2.6882
6.0004  2.72834
6.10008  2.76849
6.20014  2.80864
6.30056  2.84881
6.40133  2.88897
6.50099  2.92854
6.60098  2.96811
6.70129  3.00766
6.80043  3.04661
6.90136  3.08613
7.00109  3.12504
7.10111  3.16392
7.2014  3.20277
7.30046  3.24101
7.40128  3.27979
7.50085  3.31795
7.60066  3.35607
7.70071  3.39414
7.80099  3.43216
7.90149  3.47013
8.00068  3.50748
8.10008  3.54476
8.20121  3.58257
8.30101  3.61974
8.40099  3.65684
8.50116  3.69388
8.60152  3.73085
8.70049  3.76719
8.80119  3.80402
8.90049  3.84021
9.0015  3.87689
9.10111  3.91292
9.20087  3.94888
9.30077  3.98476
9.40081  4.02056
9.50098  4.05627
9.60127  4.09189
9.70013  4.12687
9.80145  4.16509
9.91155  4.20375
10.006  4.23679
10.1006  4.26976
10.2111  4.30811
10.3058  4.34088
10.4007  4.37357
10.5114  4.4116
10.6065  4.44409
10.7016  4.4765
10.8126  4.51418
10.9079  4.54638
11.0032  4.57849
11.1145  4.61582
11.21  4.64772
11.3055  4.67951
11.4011  4.71121
11.5126  4.74806
11.6083  4.77954
11.704  4.81091
11.8158  4.84739
11.9116  4.87853
12.0075  4.90958
12.1034  4.94051
12.2153  4.97647
12.3113  5.00717
12.4073  5.03776
12.5033  5.06825
12.6154  5.10367
12.7114  5.13391
12.8076  5.16404
12.9037  5.19406
13.0158  5.22893
13.112  5.2587
13.2081  5.28836
13.3043  5.31789
13.4005  5.34731
13.5127  5.38149
13.6089  5.41066
13.7051  5.43971
13.8013  5.46864
13.9135  5.50224
14.0097  5.53091
14.1059  5.55946
14.2021  5.58788
14.3143  5.6209
14.4104  5.64906
14.5065  5.6771
14.6027  5.70502
14.7148  5.73743
14.8109  5.76508
14.9069  5.79261
15.003  5.82001
15.115  5.85182
15.211  5.87895
15.307  5.90595
15.4029  5.93283
15.5148  5.96402
15.6107  5.99063
15.7065  6.0171
15.8023  6.04345
15.914  6.07402
16.0098  6.10009
16.1055  6.12603
16.2011  6.15184
16.3127  6.1818
16.4082  6.20733
16.5038  6.23273
16.6151  6.2622
16.7106  6.28732
16.8059  6.31232
16.9013  6.33718
17.0124  6.36602
17.1077  6.39059
17.2028  6.41504
17.3138  6.4434
17.4088  6.46756
17.5038  6.49159
17.6146  6.51946
17.7095  6.54321
17.8043  6.56682
17.9149  6.5942
18.0096  6.61753
18.1042  6.64073
18.2145  6.66763
18.309  6.69054
18.4034  6.71332
18.5135  6.73972
18.6078  6.76222
18.702  6.78457
18.8119  6.81049
18.9059  6.83257
19.0156  6.85815
19.1095  6.87993
19.2034  6.90159
19.3128  6.92668
19.4065  6.94805
19.5001  6.96928
19.6092  6.99389
19.7027  7.01483
19.8116  7.0391
19.9049  7.05976
20.0137  7.0837
20.1068  7.10407
20.2153  7.12767
20.3083  7.14776
20.4011  7.16771
20.5094  7.19082
20.6021  7.21049
20.7101  7.23327
20.8026  7.25265
20.9105  7.2751
21.0028  7.29419
21.1104  7.31631
21.2025  7.33512
21.3099  7.3569
21.4019  7.37543
21.5091  7.39688
21.6008  7.41512
21.7078  7.43624
21.8146  7.45718
21.9061  7.47499
22.0127  7.4956
22.104  7.51312
22.2103  7.5334
22.3014  7.55065
22.4076  7.5706
22.5136  7.59038
22.6043  7.60719
22.7101  7.62664
22.8007  7.64317
22.9062  7.66229
23.0116  7.68124
23.1019  7.69734
23.207  7.71596
23.3121  7.73441
23.402  7.75008
23.5068  7.76821
23.6115  7.78616
23.7011  7.8014
23.8055  7.81903
23.9097  7.83649
24.0139  7.85377
24.103  7.86845
24.2069  7.88541
24.3107  7.9022
24.4143  7.91882
24.503  7.93293
24.6064  7.94923
24.7096  7.96536
24.8127  7.98133
24.9009  7.99487
25.0038  8.01052
25.1064  8.02599
25.209  8.0413
25.3114  8.05644
25.4137  8.07141
25.5012  8.08411
25.6032  8.09877
25.7051  8.11326
25.8068  8.12759
25.9084  8.14175
26.0098  8.15574
26.1111  8.16957
26.2123  8.18323
26.3133  8.19673
26.4141  8.21006
26.5005  8.22136
26.6011  8.23439
26.7015  8.24725
26.8018  8.25995
26.902  8.27249
27.002  8.28487
27.1019  8.29708
27.2016  8.30914
27.3012  8.32103
27.4006  8.33276
27.5141  8.34597
27.6132  8.35736
27.7122  8.36859
27.811  8.37965
27.9097  8.39057
28.0082  8.40132
28.1066  8.41191
28.2048  8.42235
28.3029  8.43263
28.4009  8.44275
28.5126  8.45413
28.6102  8.46392
28.7077  8.47355
28.8051  8.48303
28.9022  8.49236
29.0131  8.50282
29.11  8.51182
29.2067  8.52066
29.3033  8.52935
29.4134  8.53909
29.5097  8.54745
29.6058  8.55566
29.7017  8.56372
29.8112  8.57275
29.9068  8.58049
30.0023  8.58808
30.1112  8.59657
30.2064  8.60384
30.3014  8.61096
30.4098  8.61891
30.5045  8.62572
30.6125  8.63331
30.7069  8.6398
30.8011  8.64615
30.9086  8.65322
31.0025  8.65925
31.1097  8.66597
31.2033  8.67169
31.31  8.67805
31.4033  8.68347
31.5097  8.68948
31.6026  8.69459
31.7087  8.70026
31.8013  8.70506
31.907  8.71038
32.0124  8.71552
32.1046  8.71986
32.2097  8.72465
32.3015  8.7287
32.4062  8.73315
32.5108  8.73743
32.6021  8.74102
32.7063  8.74495
32.8103  8.74871
32.9011  8.75185
33.0048  8.75528
33.1082  8.75852
33.2114  8.7616
33.3016  8.76414
33.4045  8.76688
33.5072  8.76945
33.6097  8.77185
33.712  8.77407
33.8014  8.77587
33.9033  8.77777
34.005  8.7795
34.1066  8.78106
34.208  8.78244
34.3091  8.78366
34.4101  8.78471
34.5109  8.78559
34.6115  8.78631
34.7119  8.78686
34.8121  8.78724
34.9121  8.78745
35.012  8.78751
35.1116  8.78751
35.2111  8.78751
35.3103  8.78751
35.4094  8.78751
35.5083  8.78751
35.607  8.78751
35.7055  8.78751
35.8038  8.78751
35.9019  8.78751
36.0121  8.78751
36.1098  8.78751
36.2074  8.78751
36.3047  8.78751
36.4019  8.78751
36.511  8.78751
36.6077  8.78751
36.7043  8.78751
36.8007  8.78751
36.9089  8.78751
37.0049  8.78751
37.1007  8.78751
37.2083  8.78751
37.3037  8.78751
37.4108  8.78751
37.5059  8.78751
37.6007  8.78751
37.7072  8.78751
37.8016  8.78751
37.9077  8.78751
38.0017  8.78751
38.1073  8.78751
38.201  8.78751
38.3062  8.78751
38.4111  8.78751
38.5042  8.78751
38.6087  8.78751
38.7014  8.78751
38.8054  8.78751
38.9093  8.78751
39.0014  8.78751
39.1048  8.78751
39.208  8.78751
39.3109  8.78751
39.4022  8.78751
39.5048  8.78751
39.6071  8.78751
39.7091  8.78751
39.811  8.78751
39.9013  8.78751
40.0028  8.78751
40.104  8.78751
40.205  8.78751
40.3057  8.78751
40.4062  8.78751
40.5066  8.78751
40.6067  8.78751
40.7065  8.78751
40.8062  8.78751
40.9056  8.78751
41.0048  8.78751
41.1038  8.78751
41.2026  8.78751
41.3012  8.78751
41.4104  8.78751
41.5085  8.78751
41.6064  8.78751
41.7041  8.78751
41.8015  8.78751
41.9095  8.78751
42.0065  8.78751
42.1033  8.78751
42.2106  8.78751
42.3069  8.78751
42.403  8.78751
42.5096  8.78751
42.6053  8.78751
42.7007  8.78751
42.8065  8.78751
42.9015  8.78751
43.0069  8.78751
43.1014  8.78751
43.2063  8.78751
43.3004  8.78751
43.4047  8.78751
43.5088  8.78751
43.6023  8.78751
43.7059  8.78751
43.8092  8.78751
43.902  8.78751
44.0049  8.78751
44.1075  8.78751
44.2099  8.78751
44.3018  8.78751
44.4037  8.78751
44.5053  8.78751
44.6067  8.78751
44.7079  8.78751
44.8087  8.78751
44.9094  8.78751
45.0098  8.78751
45.1099  8.78751
45.2098  8.78751
45.3095  8.78751
45.4089  8.78751
45.5081  8.78751
45.607  8.78751
45.7057  8.78751
45.8042  8.78751
45.9024  8.78751
46.0003  8.78751
46.1078  8.78751
46.2053  8.78751
46.3025  8.78751
46.4092  8.78751
46.5059  8.78751
46.6024  8.78751
46.7082  8.78751
46.8042  8.78751
46.9096  8.78751
47.0051  8.78751
47.1003  8.78751
47.2049  8.78751
47.3091  8.78751
47.4036  8.78751
47.5074  8.78751
47.6014  8.78751
47.7046  8.78751
47.8075  8.78751
47.9008  8.78751
48.0032  8.78751
48.1053  8.78751
48.2071  8.78751
48.3087  8.78751
48.4008  8.78751
48.5018  8.78751
48.6026  8.78751
48.7031  8.78751
48.8034  8.78751
48.9033  8.78751
49.003  8.78751
49.1025  8.78751
49.2017  8.78751
49.3006  8.78751
49.4082  8.78751
49.5065  8.78751
49.6046  8.78751
49.7025  8.78751
49.8  8.78751
49.9062  8.78751
50.0032  8.78751
50.1  8.78763
50.2053  8.78801
50.3015  8.78858
50.4062  8.78945
50.502  8.79048
50.6061  8.79184
50.7013  8.79331
50.8048  8.79515
50.9081  8.79725
51.0024  8.79938
51.1051  8.80195
51.2075  8.80477
51.3011  8.80756
51.4029  8.81084
51.5044  8.81436
51.6057  8.81813
51.7066  8.82213
51.8073  8.82637
51.9076  8.83084
52.0077  8.83555
52.1075  8.84049
52.207  8.84566
52.3062  8.85107
52.4052  8.8567
52.5038  8.86256
52.6022  8.86864
52.7003  8.87496
52.8062  8.88204
52.9037  8.88882
53.0009  8.89582
53.106  8.90364
53.2026  8.9111
53.307  8.91942
53.4031  8.92732
53.5069  8.93612
53.6024  8.94447
53.7055  8.95375
53.8005  8.96254
53.9031  8.97229
54.0053  8.98229
54.1072  8.99254
54.201  9.0022
54.3024  9.01291
54.4034  9.02385
54.5041  9.03502
54.6045  9.04643
54.7046  9.05808
54.8044  9.06995
54.9039  9.08206
55.003  9.09439
55.1019  9.10695
55.2005  9.11974
55.3063  9.13376
55.4043  9.14701
55.5019  9.16048
55.6068  9.17524
55.7038  9.18916
55.8006  9.20331
55.9044  9.21878
56.0006  9.23337
56.1038  9.24932
56.2066  9.26551
56.3019  9.28076
56.4041  9.29742
56.506  9.31432
56.6003  9.33023
56.7016  9.34759
56.8025  9.36518
56.9031  9.383
57.0034  9.40106
57.1034  9.41934
57.203  9.43786
57.3023  9.4566
57.4013  9.47556
57.507  9.49613
57.6053  9.51556
57.7034  9.5352
57.8011  9.55507
57.9054  9.57659
58.0024  9.5969
58.1061  9.6189
58.2025  9.63966
58.3054  9.66213
58.4012  9.68331
58.5035  9.70625
58.6054  9.72941
58.7002  9.75125
58.8015  9.77487
58.9024  9.79872
59.0029  9.8228
59.1031  9.8471
59.203  9.87164
59.3025  9.89639
59.4017  9.92137
59.5006  9.94657
59.6057  9.97369
59.7038  9.99934
59.8017  10.0252
59.9057  10.053
60.0028  10.0793
60.1061  10.1076
60.2026  10.1344
60.3051  10.1631
60.4009  10.1903
60.5028  10.2195
60.6042  10.2489
60.7053  10.2786
60.8061  10.3084
60.9002  10.3366
61.0003  10.367
61.1062  10.3994
61.2055  10.4302
61.3045  10.4612
61.4031  10.4924
61.5013  10.5238
61.6053  10.5574
61.7029  10.5892
61.8001  10.6213
61.903  10.6555
62.0055  10.69
62.1016  10.7227
62.2034  10.7577
62.3048  10.7929
62.4058  10.8282
62.5005  10.8618
62.6007  10.8976
62.7006  10.9336
62.8002  10.9699
62.9051  11.0085
63.0039  11.0452
63.1023  11.082
63.2003  11.1191
63.3037  11.1586
63.401  11.1962
63.5036  11.2361
63.6001  11.274
63.702  11.3144
63.8034  11.355
63.9044  11.3958
64.0051  11.4368
64.1053  11.4781
64.2052  11.5195
64.3047  11.5611
64.4038  11.603
64.5025  11.6451
64.6008  11.6873
64.7042  11.7321
64.8017  11.7748
64.9043  11.8201
65.001  11.8631
65.1028  11.9088
65.2041  11.9547
65.305  12.0008
65.4003  12.0446
65.5004  12.0911
65.6001  12.1378
65.7047  12.1872
65.8035  12.2343
65.902  12.2816
66.0001  12.329
66.103  12.3792
66.2003  12.4271
66.3023  12.4777
66.4038  12.5285
66.505  12.5795
66.6007  12.6282
66.701  12.6796
66.8009  12.7312
66.9003  12.783
67.0043  12.8375
67.103  12.8897
67.2012  12.9421
67.3039  12.9973
67.4012  13.05
67.503  13.1056
67.6044  13.1613
67.7005  13.2146
67.801  13.2708
67.9011  13.3271
68.0007  13.3836
68.1046  13.443
68.2034  13.4999
68.3017  13.557
68.4043  13.6169
68.5017  13.6744
68.6034  13.7347
68.7046  13.7953
68.8007  13.8532
68.901  13.9141
69.0009  13.9752
69.1003  14.0364
69.2037  14.1006
69.3022  14.1622
69.4003  14.224
69.5023  14.2888
69.6039  14.3537
69.7006  14.416
69.8013  14.4813
69.9015  14.5467
70.0012  14.6124
70.1005  14.6781
70.2036  14.747
70.3019  14.8131
70.404  14.8823
70.5014  14.9487
70.6026  15.0182
70.7033  15.0879
70.8035  15.1577
70.9032  15.2277
71.0024  15.2978
71.1012  15.3681
71.2036  15.4415
71.3014  15.5121
71.4028  15.5858
71.5037  15.6597
71.6001  15.7307
71.7001  15.8049
71.8035  15.8822
71.9024  15.9566
72.0009  16.0313
72.1028  16.109
72.2003  16.1839
72.3011  16.2619
72.4015  16.3401
72.5014  16.4184
72.6007  16.4968
72.7034  16.5784
72.8017  16.6571
72.9033  16.739
73.0007  16.818
73.1012  16.9001
73.2013  16.9824
73.3008  17.0648
73.4035  17.1504
73.502  17.2331
73.6036  17.3189
73.701  17.4018
73.8016  17.4879
73.9016  17.5741
74.001  17.6604
74.1035  17.7499
74.2019  17.8364
74.3033  17.9262
74.4006  18.013
74.5009  18.1029
74.6006  18.193
74.7032  18.2863
74.8019  18.3765
74.9033  18.47
75.0009  18.5605
75.1013  18.6542
75.2011  18.748
75.3003  18.8418
75.4023  18.9389
75.5004  19.033
75.6012  19.1302
75.7015  19.2276
75.8012  19.325
75.9003  19.4225
76.002  19.5233
76.1031  19.6241
76.2005  19.7218
76.3005  19.8227
76.403  19.9269
76.5018  20.028
76.6031  20.1323
76.7007  20.2335
76.8008  20.3379
76.9003  20.4424
77.0021  20.5501
77.1004  20.6547
77.2011  20.7624
77.3011  20.8703
77.4006  20.9781
77.5023  21.0892
77.6005  21.1972
77.701  21.3083
77.8009  21.4195
77.9001  21.5307
78.0016  21.6451
78.1024  21.7595
78.2025  21.874
78.3021  21.9885
78.401  22.1029
78.5019  22.2206
78.6023  22.3382
78.702  22.4559
78.801  22.5735
78.9021  22.6944
79.0025  22.8152
79.1022  22.936
79.2013  23.0568
79.3023  23.1807
79.4001  23.3014
79.5023  23.4285
79.6013  23.5524
79.7022  23.6793
79.8023  23.8063
79.9018  23.9332
80.0006  24.06
80.1012  24.19
80.2011  24.3199
80.3002  24.4498
80.4011  24.5827
80.5013  24.7156
80.6008  24.8484
80.7019  24.9843
80.8023  25.1201
80.902  25.2558
81.0009  25.3914
81.1015  25.53
81.2013  25.6686
81.3003  25.807
81.4009  25.9485
81.5008  26.0898
81.602  26.2342
81.7004  26.3752
81.8002  26.5193
81.9014  26.6664
82.0018  26.8133
82.1014  26.9601
82.2003  27.1067
82.3005  27.2562
82.402  27.4087
82.5007  27.5579
82.6006  27.71
82.7017  27.865
82.8001  28.0167
82.9016  28.1744
83.0004  28.3288
83.1003  28.486
83.2014  28.6461
83.3016  28.806
83.401  28.9656
83.5015  29.128
83.6011  29.2902
83.7018  29.4552
83.8016  29.6198
83.9006  29.7842
84.0006  29.9514
84.1015  30.1213
84.2016  30.2908
84.3007  30.4601
84.4008  30.632
84.5  30.8036
84.6001  30.9779
84.701  31.1548
84.8009  31.3313
84.9017  31.5104
85.0015  31.6892
85.1004  31.8676
85.2001  32.0485
85.3005  32.2319
85.4015  32.4179
85.5  32.6005
85.6008  32.7885
85.7005  32.9761
85.8009  33.1661
85.9003  33.3556
86.0003  33.5475
86.1008  33.7418
86.2003  33.9356
86.3003  34.1318
86.4007  34.3302
86.5002  34.5281
86.6001  34.7282
86.7003  34.9307
86.801  35.1353
86.9006  35.3393
87.0005  35.5455
87.1008  35.7539
87.2  35.9615
87.3008  36.1741
87.4006  36.386
87.5005  36.5999
87.6007  36.8159
87.701  37.0338
87.8002  37.251
87.9008  37.4728
88.0003  37.6939
88.1011  37.9195
88.2008  38.1443
88.3005  38.3708
88.4002  38.5992
88.501  38.832
88.6007  39.0638
88.7003  39.2974
88.801  39.5352
88.9005  39.772
89.0009  40.013
89.1001  40.2529
89.2002  40.497
89.3002  40.7425
89.4009  40.9919
89.5003  41.2403
89.6005  41.4924
89.7004  41.7459
89.8  42.0007
89.9002  42.2592
90.0001  42.5188
90.1005  42.782
90.2004  43.0463
90.3009  43.3141
90.4008  43.5828
90.5003  43.8525
90.6001  44.1254
90.7002  44.4016
90.8006  44.6809
90.9004  44.9609
91.0004  45.2439
91.1005  45.5299
91.2007  45.8187
91.3002  46.1079
91.4006  46.4021
91.5001  46.6967
91.6004  46.9961
91.7005  47.2979
91.8006  47.6021
91.9004  47.9085
92  48.2171
92.1001  48.53
92.2005  48.8471
92.3006  49.166
92.4002  49.4867
92.5001  49.8112
92.6002  50.1394
92.7003  50.4711
92.8004  50.8062
92.9006  51.1446
93.0006  51.4862
93.1005  51.8307
93.2002  52.1781
93.3002  52.5302
93.4004  52.8868
93.5002  53.2457
93.6001  53.6088
93.7001  53.9759
93.8004  54.3486
93.9001  54.723
94.0001  55.1026
94.1002  55.4871
94.2005  55.8764
94.3002  56.2683
94.4003  56.6662
94.5003  57.068
94.6003  57.4753
94.7  57.8859
94.8001  58.3031
94.9003  58.7263
95.0003  59.1536
95.1002  59.5863
95.2  60.024
95.3003  60.4695
95.4002  60.9191
95.5002  61.3756
95.6002  61.8383
95.7  62.3068
95.8002  62.7835
95.9002  63.2663
96.0002  63.756
96.1002  64.2534
96.2002  64.7577
96.3002  65.2708
96.4001  65.7907
96.5012  66.3316
96.6003  66.8648
96.7001  67.4107
96.8003  67.9681
96.9005  68.5357
97.0005  69.1123
97.1018  69.7074
97.2004  70.2978
97.3014  70.9141
97.4008  71.5333
97.5001  72.1641
97.6002  72.8138
97.7005  73.4797
97.8006  74.159
97.9011  74.8575
98.0002  75.5633
98.1007  76.2976
98.2007  77.0474
98.3004  77.8157
98.4007  78.6111
98.5005  79.4269
98.6002  80.2686
98.7006  81.1453
98.8002  82.046
98.9001  82.9851
99.0002  83.9661
99.0103  84.0674
99.0203  84.1677
99.0301  84.2673
99.0402  84.3704
99.0502  84.4726
99.0601  84.574
99.0703  84.6788
99.0803  84.7827
99.0902  84.8856
99.1003  84.9918
99.1103  85.097
99.1202  85.2012
99.1303  85.3086
99.1403  85.4149
99.1501  85.5202
99.1601  85.6285
99.17  85.7357
99.1801  85.8457
99.1901  85.9546
99.2002  86.0662
99.2102  86.1766
99.2203  86.2896
99.2303  86.4014
99.2401  86.5119
99.2501  86.6249
99.2603  86.7402
99.2702  86.8542
99.2803  86.9703
99.2902  87.0851
99.3002  87.202
99.3101  87.3174
99.3201  87.4348
99.3301  87.5541
99.3402  87.6751
99.3502  87.7945
99.3602  87.9155
99.3703  88.0381
99.3801  88.159
99.39  88.2814
99.4002  88.408
99.4102  88.5328
99.4202  88.6588
99.43  88.7829
99.44  88.9108
99.45  89.0396
99.46  89.1691
99.4702  89.302
99.4801  89.4327
99.49  89.5639
99.5001  89.6981
99.51  89.8325
99.5201  89.9695
99.5301  90.1065
99.54  90.2434
99.55  90.3824
99.56  90.5235
99.5701  90.6662
99.58  90.8084
99.5901  90.9541
99.6  91.0989
99.6101  91.2468
99.6201  91.3955
99.6301  91.5468
99.6401  91.6984
99.6501  91.852
99.6601  92.0074
99.6701  92.1643
99.6801  92.3223
99.69  92.4828
99.7  92.6455
99.71  92.8099
99.72  92.9772
99.7301  93.1469
99.7401  93.3184
99.7501  93.4927
99.7601  93.6691
99.77  93.8483
99.7801  94.0308
99.7901  94.2158
99.8  94.4037
99.81  94.5956
99.82  94.7915
99.83  94.9911
99.84  95.1948
99.85  95.4028
99.86  95.6158
99.87  95.8348
99.88  96.0592
99.89  96.2896
99.9  96.528
99.901  96.5523
99.902  96.5765
99.903  96.601
99.904  96.6253
99.905  96.6499
99.906  96.6749
99.907  96.6997
99.908  96.7242
99.909  96.749
99.91  96.7742
99.911  96.7997
99.912  96.8248
99.913  96.8498
99.914  96.8755
99.915  96.901
99.916  96.9262
99.917  96.9522
99.918  96.9779
99.919  97.0038
99.92  97.0299
99.921  97.0563
99.922  97.0823
99.923  97.1085
99.924  97.1349
99.925  97.1614
99.926  97.1881
99.927  97.215
99.928  97.2419
99.929  97.269
99.93  97.2961
99.931  97.3234
99.932  97.3511
99.933  97.3785
99.934  97.4064
99.935  97.4343
99.936  97.4622
99.937  97.4901
99.938  97.5185
99.939  97.5468
99.94  97.5754
99.941  97.604
99.942  97.6329
99.943  97.6621
99.944  97.6912
99.945  97.7206
99.946  97.7501
99.947  97.7799
99.948  97.8098
99.949  97.8399
99.95  97.8701
99.951  97.9004
99.952  97.931
99.953  97.9621
99.954  97.9931
99.955  98.0241
99.956  98.0557
99.957  98.0874
99.958  98.1193
99.959  98.1514
99.96  98.1838
99.961  98.2166
99.962  98.2496
99.963  98.2828
99.964  98.3164
99.965  98.3501
99.966  98.384
99.967  98.4185
99.968  98.4532
99.969  98.4883
99.97  98.5236
99.971  98.5594
99.972  98.5954
99.973  98.632
99.974  98.6689
99.975  98.7062
99.976  98.7441
99.977  98.7823
99.978  98.8211
99.979  98.8603
99.98  98.9002
99.981  98.9406
99.982  98.9818
99.983  99.0234
99.984  99.066
99.985  99.1093
99.986  99.1533
99.987  99.1983
99.988  99.2444
99.989  99.2915
99.99  99.3399
99.9901  99.3447
99.9902  99.3497
99.9903  99.3546
99.9904  99.3596
99.9905  99.3646
99.9906  99.3695
99.9907  99.3745
99.9908  99.3795
99.9909  99.3845
99.991  99.3896
99.9911  99.3947
99.9912  99.3997
99.9913  99.4048
99.9914  99.4099
99.9915  99.415
99.9916  99.4202
99.9917  99.4253
99.9918  99.4305
99.9919  99.4357
99.992  99.4409
99.9921  99.4462
99.9922  99.4514
99.9923  99.4566
99.9924  99.4619
99.9925  99.4672
99.9926  99.4725
99.9927  99.4779
99.9928  99.4832
99.9929  99.4886
99.993  99.494
99.9931  99.4995
99.9932  99.5049
99.9933  99.5104
99.9934  99.5159
99.9935  99.5214
99.9936  99.5269
99.9937  99.5325
99.9938  99.538
99.9939  99.5436
99.994  99.5493
99.9941  99.555
99.9942  99.5606
99.9943  99.5664
99.9944  99.5721
99.9945  99.5779
99.9946  99.5837
99.9947  99.5895
99.9948  99.5954
99.9949  99.6013
99.995  99.6071
99.9951  99.6131
99.9952  99.6191
99.9953  99.6251
99.9954  99.6311
99.9955  99.6372
99.9956  99.6434
99.9957  99.6495
99.9958  99.6557
99.9959  99.662
99.996  99.6682
99.9961  99.6745
99.9962  99.6809
99.9963  99.6873
99.9964  99.6938
99.9965  99.7003
99.9966  99.7068
99.9967  99.7134
99.9968  99.7201
99.9969  99.7268
99.997  99.7336
99.9971  99.7404
99.9972  99.7473
99.9973  99.7542
99.9974  99.7613
99.9975  99.7683
99.9976  99.7755
99.9977  99.7828
99.9978  99.7901
99.9979  99.7975
99.998  99.805
99.9981  99.8126
99.9982  99.8203
99.9983  99.8281
99.9984  99.8361
99.9985  99.8441
99.9986  99.8523
99.9987  99.8607
99.9988  99.8692
99.9989  99.8779
99.999  99.8867
99.9991  99.8959
99.9992  99.9052
99.9993  99.9149
99.9994  99.9249
99.9995  99.9353
99.9996  99.9463
99.9997  99.9579
99.9998  99.9705
99.9999  99.9848
100  99.999
                           
96.0697  0
96.0697  99.95
# Gini coefficient = 0.476438
