# Supplementary material for: Victory Tax: A Holistic Income Tax System
Source: Entropy (Basel). 2021 Nov 11;23(11):1492. doi: 10.3390/e23111492 (PMC8624733; doi:10.3390/e23111492)
Supplement: Supplementary file 1 [file entropy-23-01492-s001.zip › bundle/results_to_give_away/data4VTpaper/fit2IRSdata/lgnm1_PL35_DE50_DP100_ON_pgt.gtr]

2.02332e-22  27144.7
1.01894e-05  27032.7
0.000111367  26958.4
0.000210657  26929.6
0.000314482  26908.8
0.000410828  26893.6
0.000513638  26880
0.000611217  26868.8
0.000713087  26858.4
0.000817372  26848.8
0.000912205  26840.8
0.00101459  26832.8
0.00111347  26825.6
0.00121896  26818.4
0.00131848  26812
0.00141013  26806.4
0.00152025  26800
0.00162143  26794.4
0.00171183  26789.6
0.00182168  26784
0.00191968  26779.2
0.00202129  26774.4
0.00212658  26769.6
0.0022172  26765.6
0.00231045  26761.6
0.00242591  26756.8
0.00252513  26752.8
0.00262712  26748.8
0.00271074  26745.6
0.00281782  26741.6
0.00292779  26737.6
0.00301786  26734.4
0.00313312  26730.4
0.00322747  26727.2
0.00332376  26724
0.00342201  26720.8
0.00352223  26717.5
0.00362444  26714.3
0.00372867  26711.1
0.00383493  26707.9
0.00391597  26705.5
0.00402584  26702.3
0.00413779  26699.1
0.00422314  26696.7
0.00433879  26693.5
0.00442693  26691.1
0.00451628  26688.7
0.00463731  26685.5
0.00472952  26683.1
0.00482297  26680.7
0.00491767  26678.3
0.00501362  26675.9
0.00511083  26673.5
0.00524242  26670.3
0.00534261  26667.9
0.00541011  26666.3
0.00551245  26663.9
0.00561609  26661.5
0.00572104  26659.1
0.00582731  26656.7
0.0059349  26654.3
0.00604383  26651.9
0.00611719  26650.3
0.00622835  26647.8
0.00634087  26645.4
0.00641663  26643.8
0.00653142  26641.4
0.00664758  26639
0.00672579  26637.4
0.00684426  26635
0.00692401  26633.4
0.00704481  26631
0.00712612  26629.4
0.00724926  26627
0.00733214  26625.4
0.00741566  26623.8
0.00754212  26621.4
0.00762723  26619.8
0.00771298  26618.2
0.00784281  26615.8
0.00793016  26614.2
0.00801817  26612.6
0.0081514  26610.2
0.00824104  26608.6
0.00833133  26607
0.00842228  26605.4
0.00851389  26603.8
0.00865254  26601.3
0.00874581  26599.7
0.00883975  26598.1
0.00893435  26596.5
0.00902963  26594.9
0.00912558  26593.3
0.00922221  26591.7
0.00931951  26590.1
0.0094175  26588.5
0.00951616  26586.9
0.00961551  26585.3
0.00971555  26583.7
0.00981628  26582.1
0.00991769  26580.5
0.0100198  26578.9
0.0110248  26563.6
0.0120363  26549.2
0.013046  26535.6
0.0140456  26522.7
0.0150272  26510.7
0.0160525  26498.6
0.0170496  26487.4
0.0180108  26476.9
0.0190844  26465.7
0.0200369  26456
0.0210195  26446.4
0.0220327  26436.7
0.0230767  26427.1
0.0240612  26418.2
0.0250721  26409.4
0.0260143  26401.3
0.0270765  26392.5
0.0280657  26384.4
0.0290777  26376.4
0.0301125  26368.3
0.0310635  26361.1
0.0320333  26353.8
0.033022  26346.6
0.0340298  26339.3
0.0350567  26332.1
0.0361029  26324.8
0.0370492  26318.4
0.0380109  26311.9
0.0391113  26304.7
0.040106  26298.2
0.0411163  26291.8
0.0420133  26286.1
0.0430533  26279.7
0.0441091  26273.2
0.045046  26267.6
0.0461318  26261.1
0.0470951  26255.5
0.0480708  26249.8
0.0490589  26244.2
0.0500594  26238.5
0.0510724  26232.9
0.052098  26227.2
0.0531363  26221.6
0.0540362  26216.7
0.0550979  26211.1
0.0560181  26206.2
0.0571035  26200.6
0.058044  26195.7
0.0591532  26190.1
0.0601142  26185.2
0.0610847  26180.4
0.0620647  26175.5
0.0630543  26170.7
0.0640534  26165.8
0.0650621  26161
0.0660804  26156.1
0.0671083  26151.3
0.0681459  26146.4
0.069018  26142.4
0.0700734  26137.5
0.0711385  26132.7
0.0720335  26128.6
0.0731165  26123.8
0.0740265  26119.7
0.0751274  26114.9
0.0760524  26110.8
0.0771714  26106
0.0781114  26101.9
0.0790583  26097.9
0.080012  26093.8
0.0811656  26088.9
0.0821345  26084.9
0.0831104  26080.8
0.0840931  26076.8
0.0850828  26072.7
0.0860794  26068.7
0.087083  26064.6
0.0880936  26060.6
0.0891111  26056.5
0.0901356  26052.5
0.0911672  26048.4
0.0922057  26044.4
0.0930416  26041.1
0.0940927  26037.1
0.0951509  26033
0.0962162  26029
0.0970735  26025.7
0.0981514  26021.7
0.0990189  26018.4
0.10011  26014.4
0.110014  25978.6
0.12023  25943.7
0.130213  25911.2
0.140129  25880.3
0.150192  25850.1
0.160082  25821.6
0.170037  25793.9
0.180028  25767
0.190027  25740.9
0.200332  25714.7
0.210272  25690.2
0.220138  25666.5
0.230258  25642.7
0.240268  25619.8
0.250145  25597.7
0.260243  25575.5
0.270174  25554.2
0.280309  25532.9
0.290247  25512.3
0.300373  25491.8
0.310272  25472.1
0.320345  25452.3
0.33016  25433.4
0.340135  25414.5
0.350269  25395.6
0.360111  25377.4
0.370098  25359.3
0.380231  25341.2
0.390038  25323.8
0.400453  25305.7
0.410047  25289.2
0.420249  25271.8
0.430087  25255.3
0.440044  25238.8
0.450119  25222.2
0.460313  25205.7
0.470107  25190
0.480531  25173.4
0.490013  25158.5
0.500126  25142.8
0.510344  25127
0.520122  25112.1
0.530546  25096.3
0.540518  25081.4
0.550023  25067.3
0.560178  25052.4
0.570427  25037.4
0.580193  25023.3
0.590042  25009.2
0.600561  24994.2
0.610581  24980.1
0.620087  24966.7
0.630267  24952.6
0.64053  24938.5
0.650264  24925.1
0.660071  24911.8
0.67057  24897.6
0.680526  24884.3
0.690555  24871
0.700021  24858.5
0.710189  24845.1
0.720428  24831.8
0.730092  24819.3
0.74047  24805.9
0.750263  24793.4
0.760119  24780.8
0.770037  24768.3
0.780017  24755.8
0.790059  24743.2
0.800163  24730.7
0.810328  24718.2
0.820554  24705.6
0.830155  24693.9
0.8405  24681.3
0.85021  24669.6
0.860673  24657.1
0.870493  24645.3
0.880365  24633.6
0.890291  24621.9
0.900268  24610.1
0.910299  24598.4
0.920381  24586.6
0.930515  24574.9
0.940701  24563.2
0.950207  24552.2
0.960493  24540.5
0.97009  24529.6
0.980475  24517.8
0.990165  24506.9
1.00065  24495.1
1.10042  24385.8
1.2004  24280.4
1.30002  24179
1.4005  24080
1.5006  23984.2
1.60085  23890.8
1.70003  23800.7
1.80069  23711.3
1.90072  23624.3
2.00088  23538.9
2.10102  23455.1
2.20095  23372.9
2.30053  23292.3
2.40069  23212.5
2.50023  23134.4
2.60015  23057
2.70036  22980.4
2.80078  22904.6
2.90017  22830.4
3.00078  22756.2
3.10018  22683.6
3.2007  22611
3.30107  22539.1
3.40001  22469
3.50116  22397.9
3.60076  22328.6
3.70125  22259.1
3.80007  22191.4
3.90098  22122.7
4.00012  22055.8
4.10001  21988.8
4.20065  21921.8
4.30068  21855.6
4.40006  21790.2
4.50011  21724.8
4.60079  21659.3
4.70074  21594.7
4.80128  21530.1
4.90104  21466.3
5.00134  21402.5
5.10081  21339.5
5.20078  21276.5
5.30126  21213.5
5.40082  21151.3
5.50085  21089.1
5.60133  21026.9
5.70083  20965.5
5.80076  20904.1
5.9011  20842.7
6.0004  20782.1
6.10008  20721.5
6.20014  20660.9
6.30056  20600.3
6.40133  20539.6
6.50099  20479.8
6.60098  20420
6.70129  20360.2
6.80043  20301.2
6.90136  20241.4
7.00109  20182.4
7.10111  20123.4
7.2014  20064.4
7.30046  20006.2
7.40128  19947.1
7.50085  19889
7.60066  19830.8
7.70071  19772.5
7.80099  19714.3
7.90149  19656.1
8.00068  19598.7
8.10008  19541.4
8.20121  19483.1
8.30101  19425.7
8.40099  19368.3
8.50116  19310.9
8.60152  19253.4
8.70049  19196.9
8.80119  19139.4
8.90049  19082.9
9.0015  19025.4
9.10111  18968.8
9.20087  18912.2
9.30077  18855.6
9.40081  18799
9.50098  18742.4
9.60127  18685.8
9.70013  18630
9.80145  18572.9
9.91155  18511
10.006  18457.9
10.1006  18404.7
10.2111  18342.8
10.3058  18289.6
10.4007  18236.5
10.5114  18174.5
10.6065  18121.4
10.7016  18068.2
10.8126  18006.2
10.9079  17953.1
11.0032  17899.9
11.1145  17837.9
11.21  17784.7
11.3055  17731.6
11.4011  17678.4
11.5126  17616.4
11.6083  17563.2
11.704  17510
11.8158  17448
11.9116  17394.8
12.0075  17341.6
12.1034  17288.4
12.2153  17226.3
12.3113  17173.1
12.4073  17120
12.5033  17066.8
12.6154  17004.7
12.7114  16951.5
12.8076  16898.3
12.9037  16845.1
13.0158  16783
13.112  16729.8
13.2081  16676.6
13.3043  16623.4
13.4005  16570.2
13.5127  16508.2
13.6089  16454.9
13.7051  16401.7
13.8013  16348.5
13.9135  16286.5
14.0097  16233.3
14.1059  16180.1
14.2021  16126.9
14.3143  16064.8
14.4104  16011.6
14.5065  15958.4
14.6027  15905.2
14.7148  15843.1
14.8109  15789.9
14.9069  15736.7
15.003  15683.5
15.115  15621.5
15.211  15568.3
15.307  15515.1
15.4029  15461.9
15.5148  15399.8
15.6107  15346.7
15.7065  15293.5
15.8023  15240.3
15.914  15178.2
16.0098  15125.1
16.1055  15071.9
16.2011  15018.7
16.3127  14956.7
16.4082  14903.5
16.5038  14850.3
16.6151  14788.3
16.7106  14735.1
16.8059  14682
16.9013  14628.8
17.0124  14566.8
17.1077  14513.7
17.2028  14460.5
17.3138  14398.5
17.4088  14345.4
17.5038  14292.2
17.6146  14230.2
17.7095  14177.1
17.8043  14124
17.9149  14062
18.0096  14008.9
18.1042  13955.8
18.2145  13893.8
18.309  13840.7
18.4034  13787.6
18.5135  13725.6
18.6078  13672.5
18.702  13619.4
18.8119  13557.5
18.9059  13504.4
19.0156  13442.5
19.1095  13389.4
19.2034  13336.3
19.3128  13274.4
19.4065  13221.3
19.5001  13168.3
19.6092  13106.3
19.7027  13053.3
19.8116  12991.4
19.9049  12938.4
20.0137  12876.5
20.1068  12823.4
20.2153  12761.6
20.3083  12708.5
20.4011  12655.5
20.5094  12593.7
20.6021  12540.6
20.7101  12478.8
20.8026  12425.8
20.9105  12364
21.0028  12311
21.1104  12249.2
21.2025  12196.2
21.3099  12134.4
21.4019  12081.4
21.5091  12019.6
21.6008  11966.6
21.7078  11904.8
21.8146  11843.1
21.9061  11790.1
22.0127  11728.4
22.104  11675.4
22.2103  11613.7
22.3014  11560.7
22.4076  11499
22.5136  11437.3
22.6043  11384.4
22.7101  11322.6
22.8007  11269.7
22.9062  11208
23.0116  11146.3
23.1019  11093.4
23.207  11031.8
23.3121  10970.1
23.402  10917.2
23.5068  10855.6
23.6115  10793.9
23.7011  10741
23.8055  10679.4
23.9097  10617.8
24.0139  10556.1
24.103  10503.3
24.2069  10441.7
24.3107  10380.1
24.4143  10318.5
24.503  10265.7
24.6064  10204.1
24.7096  10142.5
24.8127  10080.9
24.9009  10028.2
25.0038  9966.61
25.1064  9905.05
25.209  9843.51
25.3114  9781.97
25.4137  9720.44
25.5012  9667.71
25.6032  9606.19
25.7051  9544.69
25.8068  9483.19
25.9084  9421.7
26.0098  9360.21
26.1111  9298.74
26.2123  9237.27
26.3133  9175.81
26.4141  9114.35
26.5005  9061.69
26.6011  9000.25
26.7015  8938.82
26.8018  8877.39
26.902  8815.98
27.002  8754.57
27.1019  8693.17
27.2016  8631.78
27.3012  8570.4
27.4006  8509.02
27.5141  8438.89
27.6132  8377.53
27.7122  8316.18
27.811  8254.84
27.9097  8193.51
28.0082  8132.18
28.1066  8070.86
28.2048  8009.55
28.3029  7948.25
28.4009  7886.96
28.5126  7816.92
28.6102  7755.64
28.7077  7694.37
28.8051  7633.11
28.9022  7571.86
29.0131  7501.87
29.11  7440.63
29.2067  7379.4
29.3033  7318.18
29.4134  7248.23
29.5097  7187.03
29.6058  7125.84
29.7017  7064.65
29.8112  6994.73
29.9068  6933.57
30.0023  6872.41
30.1112  6802.52
30.2064  6741.38
30.3014  6680.24
30.4098  6610.38
30.5045  6549.27
30.6125  6479.43
30.7069  6418.33
30.8011  6357.24
30.9086  6287.43
31.0025  6226.36
31.1097  6156.57
31.2033  6095.51
31.31  6025.74
31.4033  5964.7
31.5097  5894.95
31.6026  5833.93
31.7087  5764.2
31.8013  5703.2
31.907  5633.49
32.0124  5563.79
32.1046  5502.81
32.2097  5433.13
32.3015  5372.17
32.4062  5302.52
32.5108  5232.87
32.6021  5171.93
32.7063  5102.3
32.8103  5032.69
32.9011  4971.78
33.0048  4902.18
33.1082  4832.59
33.2114  4763.02
33.3016  4702.15
33.4045  4632.59
33.5072  4563.04
33.6097  4493.51
33.712  4423.98
33.8014  4363.15
33.9033  4293.65
34.005  4224.15
34.1066  4154.67
34.208  4085.19
34.3091  4015.73
34.4101  3946.27
34.5109  3876.83
34.6115  3807.4
34.7119  3737.97
34.8121  3668.56
34.9121  3599.16
35.012  3539.16
35.1116  3544.14
35.2111  3549.11
35.3103  3554.05
35.4094  3558.97
35.5083  3563.87
35.607  3568.74
35.7055  3573.6
35.8038  3578.43
35.9019  3583.25
36.0121  3588.64
36.1098  3593.41
36.2074  3598.16
36.3047  3602.88
36.4019  3607.59
36.511  3612.86
36.6077  3617.53
36.7043  3622.17
36.8007  3626.79
36.9089  3631.97
37.0049  3636.55
37.1007  3641.11
37.2083  3646.22
37.3037  3650.74
37.4108  3655.8
37.5059  3660.27
37.6007  3664.73
37.7072  3669.72
37.8016  3674.13
37.9077  3679.08
38.0017  3683.45
38.1073  3688.35
38.201  3692.68
38.3062  3697.53
38.4111  3702.36
38.5042  3706.63
38.6087  3711.41
38.7014  3715.64
38.8054  3720.38
38.9093  3725.09
39.0014  3729.26
39.1048  3733.93
39.208  3738.58
39.3109  3743.2
39.4022  3747.29
39.5048  3751.87
39.6071  3756.43
39.7091  3760.96
39.811  3765.47
39.9013  3769.46
40.0028  3773.93
40.104  3778.37
40.205  3782.79
40.3057  3787.19
40.4062  3791.57
40.5066  3795.93
40.6067  3800.26
40.7065  3804.57
40.8062  3808.86
40.9056  3813.13
41.0048  3817.38
41.1038  3821.6
41.2026  3825.81
41.3012  3829.99
41.4104  3834.61
41.5085  3838.75
41.6064  3842.86
41.7041  3846.96
41.8015  3851.03
41.9095  3855.53
42.0065  3859.56
42.1033  3863.57
42.2106  3868
42.3069  3871.97
42.403  3875.91
42.5096  3880.27
42.6053  3884.17
42.7007  3888.05
42.8065  3892.34
42.9015  3896.18
43.0069  3900.43
43.1014  3904.22
43.2063  3908.42
43.3004  3912.18
43.4047  3916.33
43.5088  3920.45
43.6023  3924.15
43.7059  3928.23
43.8092  3932.29
43.902  3935.92
44.0049  3939.93
44.1075  3943.92
44.2099  3947.88
44.3018  3951.43
44.4037  3955.35
44.5053  3959.25
44.6067  3963.13
44.7079  3966.98
44.8087  3970.81
44.9094  3974.62
45.0098  3978.4
45.1099  3982.17
45.2098  3985.91
45.3095  3989.62
45.4089  3993.32
45.5081  3996.99
45.607  4000.64
45.7057  4004.27
45.8042  4007.88
45.9024  4011.47
46.0003  4015.03
46.1078  4018.93
46.2053  4022.45
46.3025  4025.95
46.4092  4029.78
46.5059  4033.23
46.6024  4036.66
46.7082  4040.42
46.8042  4043.81
46.9096  4047.51
47.0051  4050.86
47.1003  4054.19
47.2049  4057.82
47.3091  4061.43
47.4036  4064.7
47.5074  4068.26
47.6014  4071.48
47.7046  4075
47.8075  4078.49
47.9008  4081.65
48.0032  4085.1
48.1053  4088.53
48.2071  4091.93
48.3087  4095.31
48.4008  4098.36
48.5018  4101.69
48.6026  4105.01
48.7031  4108.29
48.8034  4111.56
48.9033  4114.8
49.003  4118.02
49.1025  4121.22
49.2017  4124.4
49.3006  4127.55
49.4082  4130.97
49.5065  4134.08
49.6046  4137.16
49.7025  4140.22
49.8  4143.27
49.9062  4146.56
50.0032  4149.56
50.1  4152.53
50.2053  4155.76
50.3015  4158.69
50.4062  4161.86
50.502  4164.75
50.6061  4167.87
50.7013  4170.72
50.8048  4173.8
50.9081  4176.85
51.0024  4179.63
51.1051  4182.64
51.2075  4185.62
51.3011  4188.34
51.4029  4191.28
51.5044  4194.19
51.6057  4197.08
51.7066  4199.95
51.8073  4202.79
51.9076  4205.61
52.0077  4208.41
52.1075  4211.19
52.207  4213.94
52.3062  4216.67
52.4052  4219.38
52.5038  4222.06
52.6022  4224.72
52.7003  4227.36
52.8062  4230.2
52.9037  4232.79
53.0009  4235.37
53.106  4238.13
53.2026  4240.65
53.307  4243.37
53.4031  4245.85
53.5069  4248.51
53.6024  4250.95
53.7055  4253.57
53.8005  4255.96
53.9031  4258.53
54.0053  4261.08
54.1072  4263.6
54.201  4265.91
54.3024  4268.39
54.4034  4270.84
54.5041  4273.27
54.6045  4275.67
54.7046  4278.05
54.8044  4280.41
54.9039  4282.75
55.003  4285.06
55.1019  4287.35
55.2005  4289.61
55.3063  4292.03
55.4043  4294.25
55.5019  4296.45
55.6068  4298.79
55.7038  4300.94
55.8006  4303.07
55.9044  4305.34
56.0006  4307.42
56.1038  4309.64
56.2066  4311.84
56.3019  4313.86
56.4041  4316
56.506  4318.13
56.6003  4320.08
56.7016  4322.15
56.8025  4324.21
56.9031  4326.24
57.0034  4328.24
57.1034  4330.22
57.203  4332.18
57.3023  4334.12
57.4013  4336.03
57.507  4338.05
57.6053  4339.92
57.7034  4341.76
57.8011  4343.58
57.9054  4345.5
58.0024  4347.27
58.1061  4349.15
58.2025  4350.88
58.3054  4352.7
58.4012  4354.38
58.5035  4356.16
58.6054  4357.91
58.7002  4359.53
58.8015  4361.23
58.9024  4362.92
59.0029  4364.57
59.1031  4366.21
59.203  4367.82
59.3025  4369.4
59.4017  4370.97
59.5006  4372.5
59.6057  4374.12
59.7038  4375.61
59.8017  4377.08
59.9057  4378.62
60.0028  4380.05
60.1061  4381.54
60.2026  4382.91
60.3051  4384.36
60.4009  4385.69
60.5028  4387.08
60.6042  4388.45
60.7053  4389.8
60.8061  4391.12
60.9002  4392.34
61.0003  4393.61
61.1062  4394.94
61.2055  4396.17
61.3045  4397.37
61.4031  4398.55
61.5013  4399.7
61.6053  4400.9
61.7029  4402.01
61.8001  4403.1
61.903  4404.23
62.0055  4405.33
62.1016  4406.35
62.2034  4407.4
62.3048  4408.43
62.4058  4409.43
62.5005  4410.36
62.6007  4411.32
62.7006  4412.25
62.8002  4413.16
62.9051  4414.1
63.0039  4414.96
63.1023  4415.8
63.2003  4416.61
63.3037  4417.45
63.401  4418.21
63.5036  4419
63.6001  4419.72
63.702  4420.46
63.8034  4421.17
63.9044  4421.86
64.0051  4422.53
64.1053  4423.17
64.2052  4423.78
64.3047  4424.37
64.4038  4424.94
64.5025  4425.49
64.6008  4426.01
64.7042  4426.53
64.8017  4427
64.9043  4427.48
65.001  4427.9
65.1028  4428.33
65.2041  4428.73
65.305  4429.1
65.4003  4429.44
65.5004  4429.77
65.6001  4430.07
65.7047  4430.36
65.8035  4430.62
65.902  4430.85
66.0001  4431.05
66.103  4431.25
66.2003  4431.41
66.3023  4431.55
66.4038  4431.67
66.505  4431.76
66.6007  4431.83
66.701  4431.87
66.8009  4431.9
66.9003  4431.89
67.0043  4431.86
67.103  4431.81
67.2012  4431.74
67.3039  4431.63
67.4012  4431.51
67.503  4431.36
67.6044  4431.18
67.7005  4430.99
67.801  4430.76
67.9011  4430.51
68.0007  4430.23
68.1046  4429.92
68.2034  4429.59
68.3017  4429.25
68.4043  4428.86
68.5017  4428.46
68.6034  4428.02
68.7046  4427.56
68.8007  4427.09
68.901  4426.58
69.0009  4426.05
69.1003  4425.49
69.2037  4424.87
69.3022  4424.27
69.4003  4423.63
69.5023  4422.95
69.6039  4422.24
69.7006  4421.54
69.8013  4420.78
69.9015  4419.99
70.0012  4419.19
70.1005  4418.35
70.2036  4417.46
70.3019  4416.58
70.404  4415.64
70.5014  4414.71
70.6026  4413.72
70.7033  4412.71
70.8035  4411.67
70.9032  4410.6
71.0024  4409.52
71.1012  4408.4
71.2036  4407.22
71.3014  4406.06
71.4028  4404.83
71.5037  4403.58
71.6001  4402.35
71.7001  4401.05
71.8035  4399.67
71.9024  4398.31
72.0009  4396.94
72.1028  4395.49
72.2003  4394.06
72.3011  4392.56
72.4015  4391.04
72.5014  4389.49
72.6007  4387.91
72.7034  4386.26
72.8017  4384.63
72.9033  4382.93
73.0007  4381.26
73.1012  4379.51
73.2013  4377.73
73.3008  4375.93
73.4035  4374.03
73.502  4372.19
73.6036  4370.24
73.701  4368.35
73.8016  4366.36
73.9016  4364.35
74.001  4362.32
74.1035  4360.18
74.2019  4358.1
74.3033  4355.92
74.4006  4353.8
74.5009  4351.57
74.6006  4349.32
74.7032  4346.97
74.8019  4344.68
74.9033  4342.28
75.0009  4339.94
75.1013  4337.5
75.2011  4335.03
75.3003  4332.54
75.4023  4329.95
75.5004  4327.41
75.6012  4324.77
75.7015  4322.11
75.8012  4319.42
75.9003  4316.71
76.002  4313.89
76.1031  4311.05
76.2005  4308.27
76.3005  4305.39
76.403  4302.39
76.5018  4299.46
76.6031  4296.41
76.7007  4293.43
76.8008  4290.35
76.9003  4287.23
77.0021  4284.01
77.1004  4280.85
77.2011  4277.58
77.3011  4274.28
77.4006  4270.97
77.5023  4267.53
77.6005  4264.18
77.701  4260.7
77.8009  4257.2
77.9001  4253.68
78.0016  4250.03
78.1024  4246.37
78.2025  4242.69
78.3021  4238.98
78.401  4235.25
78.5019  4231.4
78.6023  4227.53
78.702  4223.64
78.801  4219.73
78.9021  4215.69
79.0025  4211.63
79.1022  4207.55
79.2013  4203.45
79.3023  4199.22
79.4001  4195.09
79.5023  4190.71
79.6013  4186.43
79.7022  4182.01
79.8023  4177.58
79.9018  4173.12
80.0006  4168.65
80.1012  4164.05
80.2011  4159.43
80.3002  4154.79
80.4011  4150.02
80.5013  4145.23
80.6008  4140.42
80.7019  4135.48
80.8023  4130.52
80.902  4125.55
81.0009  4120.55
81.1015  4115.42
81.2013  4110.28
81.3003  4105.12
81.4009  4099.83
81.5008  4094.51
81.602  4089.07
81.7004  4083.72
81.8002  4078.24
81.9014  4072.63
82.0018  4067
82.1014  4061.36
82.2003  4055.7
82.3005  4049.9
82.402  4043.97
82.5007  4038.14
82.6006  4032.18
82.7017  4026.09
82.8001  4020.1
82.9016  4013.85
83.0004  4007.72
83.1003  4001.44
83.2014  3995.03
83.3016  3988.61
83.401  3982.18
83.5015  3975.61
83.6011  3969.03
83.7018  3962.31
83.8016  3955.58
83.9006  3948.85
84.0006  3941.97
84.1015  3934.96
84.2016  3927.94
84.3007  3920.92
84.4008  3913.75
84.5  3906.58
84.6001  3899.28
84.701  3891.84
84.8009  3884.39
84.9017  3876.81
85.0015  3869.22
85.1004  3861.63
85.2001  3853.9
85.3005  3846.04
85.4015  3838.05
85.5  3830.18
85.6008  3822.06
85.7005  3813.93
85.8009  3805.67
85.9003  3797.4
86.0003  3789.01
86.1008  3780.49
86.2003  3771.97
86.3003  3763.32
86.4007  3754.54
86.5002  3745.76
86.6001  3736.86
86.7003  3727.83
86.801  3718.68
86.9006  3709.53
87.0005  3700.25
87.1008  3690.86
87.2  3681.47
87.3008  3671.83
87.4006  3662.19
87.5005  3652.44
87.6007  3642.57
87.701  3632.58
87.8002  3622.6
87.9008  3612.38
88.0003  3602.17
88.1011  3591.72
88.2008  3581.29
88.3005  3570.74
88.4002  3560.08
88.501  3549.18
88.6007  3538.31
88.7003  3527.32
88.801  3516.11
88.9005  3504.91
89.0009  3493.49
89.1001  3482.09
89.2002  3470.47
89.3002  3458.75
89.4009  3446.81
89.5003  3434.89
89.6005  3422.76
89.7004  3410.53
89.8  3398.22
89.9002  3385.69
90.0001  3373.08
90.1005  3360.26
90.2004  3347.36
90.3009  3334.26
90.4008  3321.08
90.5003  3307.82
90.6001  3294.36
90.7002  3280.72
90.8006  3266.89
90.9004  3252.99
91.0004  3238.9
91.1005  3224.64
91.2007  3210.2
91.3002  3195.7
91.4006  3180.92
91.5001  3166.09
91.6004  3150.98
91.7005  3135.71
91.8006  3120.28
91.9004  3104.71
92  3088.98
92.1001  3073
92.2005  3056.77
92.3006  3040.41
92.4002  3023.91
92.5001  3007.18
92.6002  2990.22
92.7003  2973.04
92.8004  2955.64
92.9006  2938.03
93.0006  2920.22
93.1005  2902.2
93.2002  2884
93.3002  2865.5
93.4004  2846.72
93.5002  2827.78
93.6001  2808.57
93.7001  2789.1
93.8004  2769.29
93.9001  2749.34
94.0001  2729.07
94.1002  2708.48
94.2005  2687.59
94.3002  2666.51
94.4003  2645.05
94.5003  2623.33
94.6003  2601.26
94.7  2578.95
94.8001  2556.24
94.9003  2533.14
95.0003  2509.75
95.1002  2486.02
95.2  2461.94
95.3003  2437.39
95.4002  2412.54
95.5002  2387.24
95.6002  2361.54
95.7  2335.45
95.8002  2308.83
95.9002  2281.8
96.0002  2254.31
96.1002  2226.32
96.2002  2197.87
96.3002  2168.83
96.4001  2139.34
96.5012  2108.89
96.6003  2078.46
96.7001  2047.22
96.8003  2015.24
96.9005  1982.57
97.0005  1949.3
97.1018  1914.85
97.2004  1880.57
97.3014  1844.68
97.4008  1808.5
97.5001  1771.54
97.6002  1733.34
97.7005  1694.06
97.8006  1653.86
97.9011  1612.39
98.0002  1570.33
98.1007  1526.42
98.2007  1481.41
98.3004  1435.12
98.4007  1387
98.5005  1337.46
98.6002  1286.12
98.7006  1232.42
98.8002  1177
98.9001  1118.94
99.0002  1057.97
99.0103  1051.66
99.0203  1045.4
99.0301  1039.19
99.0402  1032.75
99.0502  1026.37
99.0601  1020.03
99.0703  1013.48
99.0803  1006.98
99.0902  1000.54
99.1003  993.889
99.1103  987.295
99.1202  980.759
99.1303  974.023
99.1403  967.348
99.1501  960.734
99.1601  953.929
99.17  947.188
99.1801  940.264
99.1901  933.408
99.2002  926.376
99.2102  919.414
99.2203  912.286
99.2303  905.231
99.2401  898.248
99.2501  891.108
99.2603  883.816
99.2702  876.603
99.2803  869.246
99.2902  861.972
99.3002  854.561
99.3101  847.235
99.3201  839.78
99.3301  832.203
99.3402  824.51
99.3502  816.911
99.3602  809.203
99.3703  801.393
99.3801  793.682
99.39  785.876
99.4002  777.788
99.4102  769.811
99.4202  761.756
99.43  753.812
99.44  745.617
99.45  737.361
99.46  729.05
99.4702  720.517
99.4801  712.117
99.49  703.678
99.5001  695.042
99.51  686.384
99.5201  677.549
99.5301  668.708
99.54  659.866
99.55  650.876
99.56  641.75
99.5701  632.503
99.58  623.288
99.5901  613.831
99.6  604.426
99.6101  594.809
99.6201  585.13
99.6301  575.274
99.6401  565.385
99.6501  555.352
99.6601  545.194
99.6701  534.931
99.6801  524.581
99.69  514.051
99.7  503.367
99.71  492.557
99.72  481.543
99.7301  470.359
99.7401  459.038
99.7501  447.521
99.7601  435.847
99.77  423.969
99.7801  411.852
99.7901  399.55
99.8  387.041
99.81  374.239
99.82  361.151
99.83  347.796
99.84  334.137
99.85  320.161
99.86  305.819
99.87  291.044
99.88  275.863
99.89  260.245
99.9  244.043
99.901  242.385
99.902  240.741
99.903  239.071
99.904  237.416
99.905  235.736
99.906  234.032
99.907  232.344
99.908  230.671
99.909  228.976
99.91  227.259
99.911  225.522
99.912  223.801
99.913  222.098
99.914  220.338
99.915  218.597
99.916  216.873
99.917  215.096
99.918  213.338
99.919  211.564
99.92  209.775
99.921  207.971
99.922  206.188
99.923  204.391
99.924  202.582
99.925  200.762
99.926  198.93
99.927  197.089
99.928  195.238
99.929  193.379
99.93  191.513
99.931  189.639
99.932  187.73
99.933  185.846
99.934  183.929
99.935  182.009
99.936  180.086
99.937  178.162
99.938  176.21
99.939  174.258
99.94  172.281
99.941  170.308
99.942  168.311
99.943  166.294
99.944  164.284
99.945  162.255
99.946  160.211
99.947  158.152
99.948  156.08
99.949  153.998
99.95  151.906
99.951  149.806
99.952  147.679
99.953  145.526
99.954  143.371
99.955  141.217
99.956  139.023
99.957  136.814
99.958  134.593
99.959  132.36
99.96  130.102
99.961  127.82
99.962  125.519
99.963  123.203
99.964  120.856
99.965  118.502
99.966  116.126
99.967  113.718
99.968  111.283
99.969  108.826
99.97  106.353
99.971  103.841
99.972  101.31
99.973  98.7414
99.974  96.1427
99.975  93.5219
99.976  90.852
99.977  88.1553
99.978  85.42
99.979  82.6475
99.98  79.8306
99.981  76.9652
99.982  74.05
99.983  71.0949
99.984  68.0702
99.985  64.9942
99.986  61.8568
99.987  58.6486
99.988  55.3626
99.989  51.9907
99.99  48.5272
99.9901  48.1774
99.9902  47.8205
99.9903  47.4669
99.9904  47.1115
99.9905  46.7545
99.9906  46.401
99.9907  46.041
99.9908  45.6796
99.9909  45.3219
99.991  44.9581
99.9911  44.5934
99.9912  44.2276
99.9913  43.8657
99.9914  43.4984
99.9915  43.1305
99.9916  42.7575
99.9917  42.3886
99.9918  42.0149
99.9919  41.6411
99.992  41.2672
99.9921  40.8891
99.9922  40.5112
99.9923  40.1336
99.9924  39.7522
99.9925  39.3714
99.9926  38.9872
99.9927  38.6038
99.9928  38.2174
99.9929  37.8282
99.993  37.4365
99.9931  37.0461
99.9932  36.6535
99.9933  36.2588
99.9934  35.8623
99.9935  35.4643
99.9936  35.0648
99.9937  34.6607
99.9938  34.259
99.9939  33.8532
99.994  33.4436
99.9941  33.0338
99.9942  32.6239
99.9943  32.208
99.9944  31.7925
99.9945  31.3746
99.9946  30.9547
99.9947  30.5331
99.9948  30.1072
99.9949  29.6803
99.995  29.2527
99.9951  28.8192
99.9952  28.3857
99.9953  27.9499
99.9954  27.5097
99.9955  27.0681
99.9956  26.6206
99.9957  26.1727
99.9958  25.7224
99.9959  25.268
99.996  24.8124
99.9961  24.3516
99.9962  23.8864
99.9963  23.4198
99.9964  22.9482
99.9965  22.4744
99.9966  21.9955
99.9967  21.5142
99.9968  21.0276
99.9969  20.537
99.997  20.0417
99.9971  19.5428
99.9972  19.0383
99.9973  18.5281
99.9974  18.0138
99.9975  17.4938
99.9976  16.9673
99.9977  16.4361
99.9978  15.8971
99.9979  15.3528
99.998  14.8007
99.9981  14.2405
99.9982  13.6732
99.9983  13.0962
99.9984  12.5108
99.9985  11.9151
99.9986  11.3094
99.9987  10.6916
99.9988  10.0609
99.9989  9.41625
99.999  8.75643
99.9991  8.07839
99.9992  7.38032
99.9993  6.65964
99.9994  5.91148
99.9995  5.12965
99.9996  4.30817
99.9997  3.43048
99.9998  2.47522
99.9999  1.384
100  0.0336756
