# Supplementary material for: Victory Tax: A Holistic Income Tax System
Source: Entropy (Basel). 2021 Nov 11;23(11):1492. doi: 10.3390/e23111492 (PMC8624733; doi:10.3390/e23111492)
Supplement: Supplementary file 1 [file entropy-23-01492-s001.zip › bundle/results_to_give_away/data4VTpaper/fit2IRSdata/lgnm1_PL35_DE50_DP100_ON_fLz.gtr]

2.02332e-22  7.67268e-22
1.01894e-05  1.96002e-05
0.000111367  0.000212176
0.000210657  0.000400458
0.000314482  0.000597023
0.000410828  0.000779234
0.000513638  0.000973512
0.000611217  0.00115778
0.000713087  0.00135005
0.000817372  0.00154678
0.000912205  0.00172561
0.00101459  0.0019186
0.00111347  0.00210491
0.00121896  0.00230362
0.00131848  0.00249102
0.00141013  0.00266356
0.00152025  0.00287081
0.00162143  0.00306119
0.00171183  0.00323124
0.00182168  0.00343784
0.00191968  0.00362211
0.00202129  0.00381313
0.00212658  0.00401104
0.0022172  0.00418132
0.00231045  0.00435654
0.00242591  0.00457343
0.00252513  0.00475979
0.00262712  0.00495132
0.00271074  0.00510832
0.00281782  0.00530936
0.00292779  0.00551577
0.00301786  0.00568482
0.00313312  0.0059011
0.00322747  0.00607814
0.00332376  0.00625878
0.00342201  0.00644307
0.00352223  0.00663104
0.00362444  0.00682272
0.00372867  0.00701816
0.00383493  0.00721738
0.00391597  0.00736931
0.00402584  0.00757524
0.00413779  0.00778507
0.00422314  0.007945
0.00433879  0.00816171
0.00442693  0.00832685
0.00451628  0.00849425
0.00463731  0.00872097
0.00472952  0.00889369
0.00482297  0.0090687
0.00491767  0.00924604
0.00501362  0.00942571
0.00511083  0.00960772
0.00524242  0.00985408
0.00534261  0.0100416
0.00541011  0.010168
0.00551245  0.0103595
0.00561609  0.0105535
0.00572104  0.0107499
0.00582731  0.0109487
0.0059349  0.0111501
0.00604383  0.0113538
0.00611719  0.0114911
0.00622835  0.011699
0.00634087  0.0119095
0.00641663  0.0120512
0.00653142  0.0122658
0.00664758  0.012483
0.00672579  0.0126293
0.00684426  0.0128508
0.00692401  0.0129999
0.00704481  0.0132257
0.00712612  0.0133777
0.00724926  0.0136079
0.00733214  0.0137628
0.00741566  0.0139189
0.00754212  0.0141552
0.00762723  0.0143142
0.00771298  0.0144744
0.00784281  0.014717
0.00793016  0.0148802
0.00801817  0.0150446
0.0081514  0.0152935
0.00824104  0.0154609
0.00833133  0.0156296
0.00842228  0.0157994
0.00851389  0.0159705
0.00865254  0.0162294
0.00874581  0.0164036
0.00883975  0.016579
0.00893435  0.0167556
0.00902963  0.0169335
0.00912558  0.0171126
0.00922221  0.017293
0.00931951  0.0174746
0.0094175  0.0176575
0.00951616  0.0178417
0.00961551  0.0180271
0.00971555  0.0182138
0.00981628  0.0184017
0.00991769  0.018591
0.0100198  0.0187815
0.0110248  0.0206561
0.0120363  0.0225418
0.013046  0.0244233
0.0140456  0.0262853
0.0150272  0.0281127
0.0160525  0.0300208
0.0170496  0.0318756
0.0180108  0.0336629
0.0190844  0.0356585
0.0200369  0.0374284
0.0210195  0.0392537
0.0220327  0.0411351
0.0230767  0.0430731
0.0240612  0.0449
0.0250721  0.0467754
0.0260143  0.0485229
0.0270765  0.0504923
0.0280657  0.052326
0.0290777  0.0542012
0.0301125  0.0561182
0.0310635  0.0578796
0.0320333  0.0596753
0.033022  0.0615057
0.0340298  0.0633708
0.0350567  0.0652709
0.0361029  0.0672063
0.0370492  0.0689563
0.0380109  0.0707345
0.0391113  0.0727687
0.040106  0.0746071
0.0411163  0.0764741
0.0420133  0.0781312
0.0430533  0.080052
0.0441091  0.0820017
0.045046  0.0837316
0.0461318  0.0857359
0.0470951  0.0875137
0.0480708  0.0893139
0.0490589  0.0911368
0.0500594  0.0929823
0.0510724  0.0948505
0.052098  0.0967415
0.0531363  0.0986554
0.0540362  0.100314
0.0550979  0.102271
0.0560181  0.103966
0.0571035  0.105966
0.058044  0.107698
0.0591532  0.109741
0.0601142  0.11151
0.0610847  0.113297
0.0620647  0.115101
0.0630543  0.116922
0.0640534  0.11876
0.0650621  0.120616
0.0660804  0.122489
0.0671083  0.12438
0.0681459  0.126288
0.069018  0.127891
0.0700734  0.129831
0.0711385  0.131789
0.0720335  0.133434
0.0731165  0.135424
0.0740265  0.137095
0.0751274  0.139118
0.0760524  0.140817
0.0771714  0.142872
0.0781114  0.144598
0.0790583  0.146336
0.080012  0.148087
0.0811656  0.150204
0.0821345  0.151982
0.0831104  0.153773
0.0840931  0.155576
0.0850828  0.157391
0.0860794  0.159219
0.087083  0.16106
0.0880936  0.162913
0.0891111  0.164779
0.0901356  0.166657
0.0911672  0.168548
0.0922057  0.170451
0.0930416  0.171983
0.0940927  0.173909
0.0951509  0.175847
0.0962162  0.177799
0.0970735  0.179369
0.0981514  0.181343
0.0990189  0.182931
0.10011  0.184928
0.110014  0.203051
0.12023  0.221722
0.130213  0.239948
0.140129  0.258032
0.150192  0.276364
0.160082  0.294366
0.170037  0.31247
0.180028  0.330623
0.190027  0.348775
0.200332  0.367467
0.210272  0.385482
0.220138  0.403349
0.230258  0.42166
0.240268  0.439762
0.250145  0.457608
0.260243  0.475839
0.270174  0.493758
0.280309  0.512033
0.290247  0.529939
0.300373  0.548174
0.310272  0.565987
0.320345  0.5841
0.33016  0.601741
0.340135  0.619657
0.350269  0.637848
0.360111  0.655504
0.370098  0.673411
0.380231  0.691567
0.390038  0.709129
0.400453  0.727771
0.410047  0.744933
0.420249  0.763172
0.430087  0.780751
0.440044  0.798533
0.450119  0.816517
0.460313  0.834703
0.470107  0.852166
0.480531  0.870744
0.490013  0.887634
0.500126  0.905638
0.510344  0.923821
0.520122  0.941212
0.530546  0.959742
0.540518  0.977461
0.550023  0.994342
0.560178  1.01237
0.570427  1.03055
0.580193  1.04787
0.590042  1.06533
0.600561  1.08397
0.610581  1.10172
0.620087  1.11854
0.630267  1.13656
0.64053  1.15471
0.650264  1.17192
0.660071  1.18925
0.67057  1.20779
0.680526  1.22537
0.690555  1.24307
0.700021  1.25977
0.710189  1.27769
0.720428  1.29574
0.730092  1.31277
0.74047  1.33104
0.750263  1.34828
0.760119  1.36563
0.770037  1.38307
0.780017  1.40062
0.790059  1.41827
0.800163  1.43602
0.810328  1.45387
0.820554  1.47182
0.830155  1.48866
0.8405  1.50681
0.85021  1.52383
0.860673  1.54217
0.870493  1.55937
0.880365  1.57666
0.890291  1.59404
0.900268  1.6115
0.910299  1.62904
0.920381  1.64667
0.930515  1.66439
0.940701  1.68219
0.950207  1.69879
0.960493  1.71675
0.97009  1.7335
0.980475  1.75162
0.990165  1.76852
1.00065  1.78679
1.10042  1.9604
1.2004  2.13376
1.30002  2.30592
1.4005  2.47899
1.5006  2.65088
1.60085  2.8225
1.70003  2.99176
1.80069  3.16306
1.90072  3.33279
2.00088  3.50228
2.10102  3.67125
2.20095  3.83942
2.30053  4.00654
2.40069  4.17419
2.50023  4.34039
2.60015  4.50678
2.70036  4.67323
2.80078  4.83961
2.90017  5.00388
3.00078  5.16974
3.10018  5.33323
3.2007  5.49814
3.30107  5.66242
3.40001  5.82399
3.50116  5.98875
3.60076  6.15062
3.70125  6.31356
3.80007  6.47342
3.90098  6.63629
4.00012  6.79593
4.10001  6.95642
4.20065  7.11774
4.30068  7.27772
4.40006  7.43633
4.50011  7.59563
4.60079  7.75558
4.70074  7.91402
4.80128  8.07306
4.90104  8.2305
5.00134  8.38846
5.10081  8.54475
5.20078  8.70151
5.30126  8.85872
5.40082  9.01415
5.50085  9.16998
5.60133  9.32618
5.70083  9.48053
5.80076  9.6352
5.9011  9.79018
6.0004  9.94323
6.10008  10.0965
6.20014  10.2501
6.30056  10.4039
6.40133  10.5579
6.50099  10.7099
6.60098  10.862
6.70129  11.0144
6.80043  11.1646
6.90136  11.3172
7.00109  11.4677
7.10111  11.6183
7.2014  11.7691
7.30046  11.9176
7.40128  12.0685
7.50085  12.2172
7.60066  12.3659
7.70071  12.5147
7.80099  12.6635
7.90149  12.8123
8.00068  12.9589
8.10008  13.1054
8.20121  13.2543
8.30101  13.4008
8.40099  13.5473
8.50116  13.6938
8.60152  13.8402
8.70049  13.9844
8.80119  14.1307
8.90049  14.2747
9.0015  14.4209
9.10111  14.5647
9.20087  14.7085
9.30077  14.8521
9.40081  14.9957
9.50098  15.1391
9.60127  15.2824
9.70013  15.4234
9.80145  15.5776
9.91155  15.7339
10.006  15.8677
10.1006  16.0014
10.2111  16.1572
10.3058  16.2906
10.4007  16.4239
10.5114  16.5791
10.6065  16.712
10.7016  16.8448
10.8126  16.9994
10.9079  17.1318
11.0032  17.264
11.1145  17.418
11.21  17.5498
11.3055  17.6814
11.4011  17.8128
11.5126  17.9658
11.6083  18.0968
11.704  18.2276
11.8158  18.3799
11.9116  18.5102
12.0075  18.6403
12.1034  18.7701
12.2153  18.9214
12.3113  19.0507
12.4073  19.1799
12.5033  19.3088
12.6154  19.4589
12.7114  19.5872
12.8076  19.7154
12.9037  19.8433
13.0158  19.9922
13.112  20.1195
13.2081  20.2466
13.3043  20.3734
13.4005  20.5
13.5127  20.6473
13.6089  20.7733
13.7051  20.899
13.8013  21.0244
13.9135  21.1704
14.0097  21.2953
14.1059  21.4198
14.2021  21.5441
14.3143  21.6888
14.4104  21.8124
14.5065  21.9358
14.6027  22.0589
14.7148  22.2021
14.8109  22.3245
14.9069  22.4467
15.003  22.5685
15.115  22.7103
15.211  22.8315
15.307  22.9524
15.4029  23.0729
15.5148  23.2132
15.6107  23.3331
15.7065  23.4527
15.8023  23.572
15.914  23.7108
16.0098  23.8294
16.1055  23.9477
16.2011  24.0656
16.3127  24.2028
16.4082  24.3201
16.5038  24.437
16.6151  24.5731
16.7106  24.6893
16.8059  24.8052
16.9013  24.9208
17.0124  25.0552
17.1077  25.1701
17.2028  25.2846
17.3138  25.4178
17.4088  25.5316
17.5038  25.6451
17.6146  25.7771
17.7095  25.8898
17.8043  26.0022
17.9149  26.133
18.0096  26.2446
18.1042  26.356
18.2145  26.4854
18.309  26.596
18.4034  26.7063
18.5135  26.8345
18.6078  26.944
18.702  27.0531
18.8119  27.1801
18.9059  27.2885
19.0156  27.4145
19.1095  27.5222
19.2034  27.6295
19.3128  27.7543
19.4065  27.8608
19.5001  27.967
19.6092  28.0905
19.7027  28.196
19.8116  28.3186
19.9049  28.4232
20.0137  28.5449
20.1068  28.6489
20.2153  28.7697
20.3083  28.8729
20.4011  28.9757
20.5094  29.0952
20.6021  29.1972
20.7101  29.3159
20.8026  29.4171
20.9105  29.5349
21.0028  29.6354
21.1104  29.7522
21.2025  29.852
21.3099  29.9679
21.4019  30.0669
21.5091  30.1819
21.6008  30.2801
21.7078  30.3943
21.8146  30.5079
21.9061  30.605
22.0127  30.7177
22.104  30.814
22.2103  30.9259
22.3014  31.0214
22.4076  31.1323
22.5136  31.2428
22.6043  31.3371
22.7101  31.4467
22.8007  31.5403
22.9062  31.649
23.0116  31.7572
23.1019  31.8496
23.207  31.9569
23.3121  32.0637
23.402  32.1549
23.5068  32.2609
23.6115  32.3663
23.7011  32.4564
23.8055  32.5609
23.9097  32.665
24.0139  32.7687
24.103  32.8571
24.2069  32.9598
24.3107  33.0621
24.4143  33.1639
24.503  33.2507
24.6064  33.3516
24.7096  33.452
24.8127  33.552
24.9009  33.6372
25.0038  33.7363
25.1064  33.8349
25.209  33.933
25.3114  34.0306
25.4137  34.1278
25.5012  34.2107
25.6032  34.307
25.7051  34.4028
25.8068  34.4982
25.9084  34.5931
26.0098  34.6875
26.1111  34.7814
26.2123  34.8749
26.3133  34.9679
26.4141  35.0605
26.5005  35.1394
26.6011  35.2311
26.7015  35.3223
26.8018  35.4131
26.902  35.5034
27.002  35.5932
27.1019  35.6826
27.2016  35.7715
27.3012  35.86
27.4006  35.948
27.5141  36.048
27.6132  36.135
27.7122  36.2216
27.811  36.3077
27.9097  36.3933
28.0082  36.4785
28.1066  36.5633
28.2048  36.6476
28.3029  36.7314
28.4009  36.8148
28.5126  36.9095
28.6102  36.992
28.7077  37.074
28.8051  37.1555
28.9022  37.2366
29.0131  37.3287
29.11  37.4089
29.2067  37.4886
29.3033  37.5678
29.4134  37.6579
29.5097  37.7362
29.6058  37.8141
29.7017  37.8915
29.8112  37.9795
29.9068  38.056
30.0023  38.132
30.1112  38.2185
30.2064  38.2936
30.3014  38.3683
30.4098  38.4532
30.5045  38.5269
30.6125  38.6107
30.7069  38.6836
30.8011  38.7561
30.9086  38.8383
31.0025  38.9099
31.1097  38.9911
31.2033  39.0617
31.31  39.1419
31.4033  39.2116
31.5097  39.2908
31.6026  39.3596
31.7087  39.4378
31.8013  39.5057
31.907  39.5828
32.0124  39.6594
32.1046  39.726
32.2097  39.8016
32.3015  39.8673
32.4062  39.9418
32.5108  40.0159
32.6021  40.0802
32.7063  40.1533
32.8103  40.2258
32.9011  40.2888
33.0048  40.3604
33.1082  40.4314
33.2114  40.5018
33.3016  40.5631
33.4045  40.6326
33.5072  40.7016
33.6097  40.7701
33.712  40.838
33.8014  40.8971
33.9033  40.9641
34.005  41.0305
34.1066  41.0965
34.208  41.162
34.3091  41.227
34.4101  41.2914
34.5109  41.3554
34.6115  41.4188
34.7119  41.4818
34.8121  41.5442
34.9121  41.6062
35.012  41.6677
35.1116  41.729
35.2111  41.7904
35.3103  41.8519
35.4094  41.9135
35.5083  41.9751
35.607  42.0367
35.7055  42.0984
35.8038  42.1602
35.9019  42.2221
36.0121  42.2917
36.1098  42.3537
36.2074  42.4157
36.3047  42.4778
36.4019  42.5399
36.511  42.6099
36.6077  42.6721
36.7043  42.7344
36.8007  42.7968
36.9089  42.867
37.0049  42.9295
37.1007  42.992
37.2083  43.0624
37.3037  43.1251
37.4108  43.1956
37.5059  43.2584
37.6007  43.3212
37.7072  43.3919
37.8016  43.4548
37.9077  43.5256
38.0017  43.5886
38.1073  43.6595
38.201  43.7226
38.3062  43.7937
38.4111  43.8648
38.5042  43.9281
38.6087  43.9993
38.7014  44.0626
38.8054  44.1339
38.9093  44.2053
39.0014  44.2688
39.1048  44.3403
39.208  44.4118
39.3109  44.4834
39.4022  44.5471
39.5048  44.6187
39.6071  44.6905
39.7091  44.7623
39.811  44.8341
39.9013  44.898
40.0028  44.9699
40.104  45.0419
40.205  45.1139
40.3057  45.186
40.4062  45.2581
40.5066  45.3302
40.6067  45.4024
40.7065  45.4747
40.8062  45.547
40.9056  45.6193
41.0048  45.6917
41.1038  45.7641
41.2026  45.8365
41.3012  45.909
41.4104  45.9896
41.5085  46.0622
41.6064  46.1348
41.7041  46.2075
41.8015  46.2802
41.9095  46.361
42.0065  46.4338
42.1033  46.5066
42.2106  46.5876
42.3069  46.6604
42.403  46.7334
42.5096  46.8144
42.6053  46.8874
42.7007  46.9605
42.8065  47.0416
42.9015  47.1147
43.0069  47.196
43.1014  47.2692
43.2063  47.3505
43.3004  47.4237
43.4047  47.5051
43.5088  47.5865
43.6023  47.6599
43.7059  47.7414
43.8092  47.8229
43.902  47.8963
44.0049  47.9779
44.1075  48.0595
44.2099  48.1412
44.3018  48.2147
44.4037  48.2964
44.5053  48.3782
44.6067  48.4599
44.7079  48.5417
44.8087  48.6236
44.9094  48.7054
45.0098  48.7873
45.1099  48.8692
45.2098  48.9512
45.3095  49.0331
45.4089  49.1151
45.5081  49.1971
45.607  49.2792
45.7057  49.3612
45.8042  49.4433
45.9024  49.5254
46.0003  49.6075
46.1078  49.6979
46.2053  49.78
46.3025  49.8622
46.4092  49.9526
46.5059  50.0348
46.6024  50.1171
46.7082  50.2076
46.8042  50.2898
46.9096  50.3803
47.0051  50.4627
47.1003  50.545
47.2049  50.6355
47.3091  50.7261
47.4036  50.8085
47.5074  50.8991
47.6014  50.9815
47.7046  51.0721
47.8075  51.1628
47.9008  51.2452
48.0032  51.3359
48.1053  51.4266
48.2071  51.5173
48.3087  51.608
48.4008  51.6905
48.5018  51.7812
48.6026  51.8719
48.7031  51.9627
48.8034  52.0534
48.9033  52.1442
49.003  52.235
49.1025  52.3257
49.2017  52.4165
49.3006  52.5073
49.4082  52.6063
49.5065  52.6971
49.6046  52.7879
49.7025  52.8787
49.8  52.9695
49.9062  53.0686
50.0032  53.1594
50.1  53.25
50.2053  53.3487
50.3015  53.4388
50.4062  53.5369
50.502  53.6266
50.6061  53.7241
50.7013  53.8133
50.8048  53.9103
50.9081  54.007
51.0024  54.0955
51.1051  54.1917
51.2075  54.2876
51.3011  54.3752
51.4029  54.4706
51.5044  54.5658
51.6057  54.6606
51.7066  54.7552
51.8073  54.8495
51.9076  54.9435
52.0077  55.0372
52.1075  55.1307
52.207  55.2239
52.3062  55.3169
52.4052  55.4096
52.5038  55.502
52.6022  55.5942
52.7003  55.6861
52.8062  55.7853
52.9037  55.8767
53.0009  55.9678
53.106  56.0661
53.2026  56.1567
53.307  56.2545
53.4031  56.3445
53.5069  56.4417
53.6024  56.5312
53.7055  56.6279
53.8005  56.7168
53.9031  56.8129
54.0053  56.9087
54.1072  57.0042
54.201  57.092
54.3024  57.187
54.4034  57.2816
54.5041  57.376
54.6045  57.47
54.7046  57.5638
54.8044  57.6573
54.9039  57.7505
55.003  57.8434
55.1019  57.936
55.2005  58.0284
55.3063  58.1275
55.4043  58.2193
55.5019  58.3108
55.6068  58.409
55.7038  58.4999
55.8006  58.5906
55.9044  58.6879
56.0006  58.7779
56.1038  58.8746
56.2066  58.971
56.3019  59.0602
56.4041  59.156
56.506  59.2514
56.6003  59.3398
56.7016  59.4347
56.8025  59.5292
56.9031  59.6235
57.0034  59.7174
57.1034  59.8111
57.203  59.9044
57.3023  59.9975
57.4013  60.0902
57.507  60.1892
57.6053  60.2814
57.7034  60.3732
57.8011  60.4647
57.9054  60.5625
58.0024  60.6534
58.1061  60.7505
58.2025  60.8408
58.3054  60.9372
58.4012  61.027
58.5035  61.1228
58.6054  61.2183
58.7002  61.3071
58.8015  61.4019
58.9024  61.4965
59.0029  61.5907
59.1031  61.6846
59.203  61.7781
59.3025  61.8714
59.4017  61.9643
59.5006  62.0569
59.6057  62.1554
59.7038  62.2473
59.8017  62.339
59.9057  62.4364
60.0028  62.5274
60.1061  62.6242
60.2026  62.7146
60.3051  62.8107
60.4009  62.9004
60.5028  62.9958
60.6042  63.0909
60.7053  63.1856
60.8061  63.28
60.9002  63.3682
61.0003  63.4619
61.1062  63.5611
61.2055  63.6542
61.3045  63.7469
61.4031  63.8393
61.5013  63.9313
61.6053  64.0288
61.7029  64.1201
61.8001  64.2112
61.903  64.3076
62.0055  64.4036
62.1016  64.4937
62.2034  64.589
62.3048  64.684
62.4058  64.7786
62.5005  64.8674
62.6007  64.9613
62.7006  65.0549
62.8002  65.1481
62.9051  65.2465
63.0039  65.339
63.1023  65.4312
63.2003  65.523
63.3037  65.6199
63.401  65.711
63.5036  65.8071
63.6001  65.8976
63.702  65.993
63.8034  66.088
63.9044  66.1827
64.0051  66.277
64.1053  66.3709
64.2052  66.4645
64.3047  66.5576
64.4038  66.6505
64.5025  66.743
64.6008  66.8351
64.7042  66.9319
64.8017  67.0233
64.9043  67.1194
65.001  67.21
65.1028  67.3054
65.2041  67.4003
65.305  67.4948
65.4003  67.5841
65.5004  67.6779
65.6001  67.7713
65.7047  67.8692
65.8035  67.9619
65.902  68.0541
66.0001  68.1461
66.103  68.2424
66.2003  68.3336
66.3023  68.4291
66.4038  68.5243
66.505  68.619
66.6007  68.7087
66.701  68.8026
66.8009  68.8962
66.9003  68.9894
67.0043  69.0868
67.103  69.1792
67.2012  69.2712
67.3039  69.3674
67.4012  69.4587
67.503  69.554
67.6044  69.649
67.7005  69.7391
67.801  69.8332
67.9011  69.927
68.0007  70.0203
68.1046  70.1177
68.2034  70.2102
68.3017  70.3023
68.4043  70.3984
68.5017  70.4897
68.6034  70.5849
68.7046  70.6797
68.8007  70.7698
68.901  70.8638
69.0009  70.9573
69.1003  71.0504
69.2037  71.1474
69.3022  71.2396
69.4003  71.3315
69.5023  71.4271
69.6039  71.5223
69.7006  71.6129
69.8013  71.7072
69.9015  71.801
70.0012  71.8945
70.1005  71.9875
70.2036  72.084
70.3019  72.1762
70.404  72.2718
70.5014  72.3631
70.6026  72.4579
70.7033  72.5522
70.8035  72.6461
70.9032  72.7395
71.0024  72.8325
71.1012  72.925
71.2036  73.021
71.3014  73.1126
71.4028  73.2076
71.5037  73.3022
71.6001  73.3925
71.7001  73.4861
71.8035  73.583
71.9024  73.6757
72.0009  73.7679
72.1028  73.8634
72.2003  73.9547
72.3011  74.0492
72.4015  74.1432
72.5014  74.2368
72.6007  74.3299
72.7034  74.426
72.8017  74.5182
72.9033  74.6134
73.0007  74.7046
73.1012  74.7988
73.2013  74.8925
73.3008  74.9858
73.4035  75.0819
73.502  75.1742
73.6036  75.2694
73.701  75.3607
73.8016  75.4549
73.9016  75.5486
74.001  75.6418
74.1035  75.7378
74.2019  75.83
74.3033  75.9249
74.4006  76.0161
74.5009  76.1101
74.6006  76.2035
74.7032  76.2996
74.8019  76.392
74.9033  76.4871
75.0009  76.5785
75.1013  76.6725
75.2011  76.766
75.3003  76.859
75.4023  76.9546
75.5004  77.0465
75.6012  77.141
75.7015  77.2349
75.8012  77.3283
75.9003  77.4211
76.002  77.5164
76.1031  77.6112
76.2005  77.7024
76.3005  77.7961
76.403  77.8921
76.5018  77.9846
76.6031  78.0795
76.7007  78.171
76.8008  78.2648
76.9003  78.358
77.0021  78.4534
77.1004  78.5455
77.2011  78.6398
77.3011  78.7335
77.4006  78.8267
77.5023  78.922
77.6005  79.014
77.701  79.1082
77.8009  79.2018
77.9001  79.2947
78.0016  79.3898
78.1024  79.4842
78.2025  79.578
78.3021  79.6713
78.401  79.7639
78.5019  79.8585
78.6023  79.9526
78.702  80.046
78.801  80.1387
78.9021  80.2334
79.0025  80.3275
79.1022  80.4209
79.2013  80.5138
79.3023  80.6084
79.4001  80.7
79.5023  80.7958
79.6013  80.8885
79.7022  80.983
79.8023  81.0768
79.9018  81.17
80.0006  81.2626
80.1012  81.3568
80.2011  81.4504
80.3002  81.5433
80.4011  81.6379
80.5013  81.7317
80.6008  81.8249
80.7019  81.9196
80.8023  82.0137
80.902  82.1071
81.0009  82.1998
81.1015  82.294
81.2013  82.3875
81.3003  82.4803
81.4009  82.5745
81.5008  82.6681
81.602  82.763
81.7004  82.8551
81.8002  82.9486
81.9014  83.0434
82.0018  83.1375
82.1014  83.2308
82.2003  83.3234
82.3005  83.4173
82.402  83.5124
82.5007  83.6049
82.6006  83.6985
82.7017  83.7932
82.8001  83.8854
82.9016  83.9805
83.0004  84.073
83.1003  84.1667
83.2014  84.2613
83.3016  84.3552
83.401  84.4484
83.5015  84.5425
83.6011  84.6359
83.7018  84.7302
83.8016  84.8237
83.9006  84.9165
84.0006  85.0101
84.1015  85.1047
84.2016  85.1984
84.3007  85.2913
84.4008  85.3851
84.5  85.478
84.6001  85.5718
84.701  85.6663
84.8009  85.7599
84.9017  85.8543
85.0015  85.9479
85.1004  86.0405
85.2001  86.1339
85.3005  86.228
85.4015  86.3226
85.5  86.4149
85.6008  86.5093
85.7005  86.6028
85.8009  86.6968
85.9003  86.7899
86.0003  86.8836
86.1008  86.9777
86.2003  87.0709
86.3003  87.1646
86.4007  87.2587
86.5002  87.3519
86.6001  87.4455
86.7003  87.5395
86.801  87.6338
86.9006  87.7271
87.0005  87.8207
87.1008  87.9147
87.2  88.0076
87.3008  88.1021
87.4006  88.1955
87.5005  88.2891
87.6007  88.383
87.701  88.477
87.8002  88.5699
87.9008  88.6642
88.0003  88.7574
88.1011  88.8518
88.2008  88.9452
88.3005  89.0386
88.4002  89.132
88.501  89.2265
88.6007  89.3199
88.7003  89.4132
88.801  89.5076
88.9005  89.6008
89.0009  89.6949
89.1001  89.7878
89.2002  89.8816
89.3002  89.9752
89.4009  90.0696
89.5003  90.1628
89.6005  90.2566
89.7004  90.3502
89.8  90.4435
89.9002  90.5374
90.0001  90.631
90.1005  90.725
90.2004  90.8187
90.3009  90.9128
90.4008  91.0064
90.5003  91.0996
90.6001  91.1931
90.7002  91.2869
90.8006  91.381
90.9004  91.4744
91.0004  91.5681
91.1005  91.6619
91.2007  91.7558
91.3002  91.8491
91.4006  91.9431
91.5001  92.0364
91.6004  92.1303
91.7005  92.2241
91.8006  92.3178
91.9004  92.4114
92  92.5047
92.1001  92.5985
92.2005  92.6925
92.3006  92.7863
92.4002  92.8797
92.5001  92.9732
92.6002  93.067
92.7003  93.1608
92.8004  93.2546
92.9006  93.3484
93.0006  93.4421
93.1005  93.5357
93.2002  93.6291
93.3002  93.7228
93.4004  93.8167
93.5002  93.9102
93.6001  94.0039
93.7001  94.0975
93.8004  94.1915
93.9001  94.2849
94.0001  94.3786
94.1002  94.4724
94.2005  94.5663
94.3002  94.6598
94.4003  94.7536
94.5003  94.8472
94.6003  94.941
94.7  95.0344
94.8001  95.1281
94.9003  95.222
95.0003  95.3157
95.1002  95.4093
95.2  95.5028
95.3003  95.5967
95.4002  95.6903
95.5002  95.784
95.6002  95.8777
95.7  95.9713
95.8002  96.0651
95.9002  96.1588
96.0002  96.2525
96.1002  96.3462
96.2002  96.4398
96.3002  96.5336
96.4001  96.6271
96.5012  96.7229
96.6003  96.8157
96.7001  96.9092
96.8003  97.003
96.9005  97.0969
97.0005  97.1905
97.1018  97.2854
97.2004  97.3777
97.3014  97.4723
97.4008  97.5654
97.5001  97.6584
97.6002  97.7521
97.7005  97.8461
97.8006  97.9398
97.9011  98.034
98.0002  98.1268
98.1007  98.221
98.2007  98.3146
98.3004  98.408
98.4007  98.5019
98.5005  98.5954
98.6002  98.6888
98.7006  98.7829
98.8002  98.8761
98.9001  98.9697
99.0002  99.0635
99.0103  99.0729
99.0203  99.0822
99.0301  99.0914
99.0402  99.1009
99.0502  99.1103
99.0601  99.1196
99.0703  99.1291
99.0803  99.1385
99.0902  99.1477
99.1003  99.1572
99.1103  99.1666
99.1202  99.1758
99.1303  99.1853
99.1403  99.1946
99.1501  99.2038
99.1601  99.2132
99.17  99.2225
99.1801  99.232
99.1901  99.2413
99.2002  99.2508
99.2102  99.2601
99.2203  99.2696
99.2303  99.279
99.2401  99.2882
99.2501  99.2976
99.2603  99.307
99.2702  99.3164
99.2803  99.3258
99.2902  99.3351
99.3002  99.3445
99.3101  99.3537
99.3201  99.3631
99.3301  99.3725
99.3402  99.382
99.3502  99.3913
99.3602  99.4006
99.3703  99.4101
99.3801  99.4193
99.39  99.4286
99.4002  99.4382
99.4102  99.4475
99.4202  99.4569
99.43  99.4661
99.44  99.4754
99.45  99.4848
99.46  99.4942
99.4702  99.5037
99.4801  99.513
99.49  99.5223
99.5001  99.5317
99.51  99.541
99.5201  99.5505
99.5301  99.5598
99.54  99.5691
99.55  99.5785
99.56  99.5879
99.5701  99.5973
99.58  99.6066
99.5901  99.616
99.6  99.6253
99.6101  99.6347
99.6201  99.6441
99.6301  99.6535
99.6401  99.6629
99.6501  99.6722
99.6601  99.6816
99.6701  99.691
99.6801  99.7003
99.69  99.7096
99.7  99.719
99.71  99.7283
99.72  99.7377
99.7301  99.7471
99.7401  99.7565
99.7501  99.7659
99.7601  99.7752
99.77  99.7846
99.7801  99.794
99.7901  99.8033
99.8  99.8127
99.81  99.822
99.82  99.8314
99.83  99.8408
99.84  99.8501
99.85  99.8595
99.86  99.8689
99.87  99.8782
99.88  99.8876
99.89  99.897
99.9  99.9063
99.901  99.9073
99.902  99.9082
99.903  99.9091
99.904  99.9101
99.905  99.911
99.906  99.912
99.907  99.9129
99.908  99.9138
99.909  99.9148
99.91  99.9157
99.911  99.9167
99.912  99.9176
99.913  99.9185
99.914  99.9195
99.915  99.9204
99.916  99.9213
99.917  99.9223
99.918  99.9232
99.919  99.9241
99.92  99.9251
99.921  99.926
99.922  99.9269
99.923  99.9279
99.924  99.9288
99.925  99.9297
99.926  99.9307
99.927  99.9316
99.928  99.9326
99.929  99.9335
99.93  99.9344
99.931  99.9354
99.932  99.9363
99.933  99.9372
99.934  99.9382
99.935  99.9391
99.936  99.9401
99.937  99.941
99.938  99.9419
99.939  99.9429
99.94  99.9438
99.941  99.9447
99.942  99.9457
99.943  99.9466
99.944  99.9476
99.945  99.9485
99.946  99.9494
99.947  99.9504
99.948  99.9513
99.949  99.9522
99.95  99.9532
99.951  99.9541
99.952  99.955
99.953  99.956
99.954  99.9569
99.955  99.9579
99.956  99.9588
99.957  99.9597
99.958  99.9607
99.959  99.9616
99.96  99.9625
99.961  99.9635
99.962  99.9644
99.963  99.9653
99.964  99.9663
99.965  99.9672
99.966  99.9682
99.967  99.9691
99.968  99.97
99.969  99.971
99.97  99.9719
99.971  99.9728
99.972  99.9738
99.973  99.9747
99.974  99.9757
99.975  99.9766
99.976  99.9775
99.977  99.9785
99.978  99.9794
99.979  99.9803
99.98  99.9813
99.981  99.9822
99.982  99.9831
99.983  99.9841
99.984  99.985
99.985  99.986
99.986  99.9869
99.987  99.9878
99.988  99.9888
99.989  99.9897
99.99  99.9906
99.9901  99.9907
99.9902  99.9908
99.9903  99.9909
99.9904  99.991
99.9905  99.9911
99.9906  99.9912
99.9907  99.9913
99.9908  99.9914
99.9909  99.9915
99.991  99.9916
99.9911  99.9917
99.9912  99.9918
99.9913  99.9919
99.9914  99.992
99.9915  99.992
99.9916  99.9921
99.9917  99.9922
99.9918  99.9923
99.9919  99.9924
99.992  99.9925
99.9921  99.9926
99.9922  99.9927
99.9923  99.9928
99.9924  99.9929
99.9925  99.993
99.9926  99.9931
99.9927  99.9932
99.9928  99.9933
99.9929  99.9934
99.993  99.9935
99.9931  99.9935
99.9932  99.9936
99.9933  99.9937
99.9934  99.9938
99.9935  99.9939
99.9936  99.994
99.9937  99.9941
99.9938  99.9942
99.9939  99.9943
99.994  99.9944
99.9941  99.9945
99.9942  99.9946
99.9943  99.9947
99.9944  99.9948
99.9945  99.9949
99.9946  99.995
99.9947  99.995
99.9948  99.9951
99.9949  99.9952
99.995  99.9953
99.9951  99.9954
99.9952  99.9955
99.9953  99.9956
99.9954  99.9957
99.9955  99.9958
99.9956  99.9959
99.9957  99.996
99.9958  99.9961
99.9959  99.9962
99.996  99.9963
99.9961  99.9964
99.9962  99.9965
99.9963  99.9965
99.9964  99.9966
99.9965  99.9967
99.9966  99.9968
99.9967  99.9969
99.9968  99.997
99.9969  99.9971
99.997  99.9972
99.9971  99.9973
99.9972  99.9974
99.9973  99.9975
99.9974  99.9976
99.9975  99.9977
99.9976  99.9978
99.9977  99.9979
99.9978  99.9979
99.9979  99.998
99.998  99.9981
99.9981  99.9982
99.9982  99.9983
99.9983  99.9984
99.9984  99.9985
99.9985  99.9986
99.9986  99.9987
99.9987  99.9988
99.9988  99.9989
99.9989  99.999
99.999  99.9991
99.9991  99.9992
99.9992  99.9993
99.9993  99.9994
99.9994  99.9994
99.9995  99.9995
99.9996  99.9996
99.9997  99.9997
99.9998  99.9998
99.9999  99.9999
100  100
# Gini coefficient = -0.0753278
