# Supplementary material for: Victory Tax: A Holistic Income Tax System
Source: Entropy (Basel). 2021 Nov 11;23(11):1492. doi: 10.3390/e23111492 (PMC8624733; doi:10.3390/e23111492)
Supplement: Supplementary file 1 [file entropy-23-01492-s001.zip › bundle/results_to_give_away/data4VTpaper/fit2IRSdata/kfnc1_PL35_DE50_DP100_ON_fts.ati]

0.000165773  21311.3
0.000527016  21311.6
0.000933522  21311.9
0.00136652  21312.1
0.00181896  21312.4
0.00228697  21312.7
0.00276805  21312.9
0.00326044  21313.2
0.00376283  21313.5
0.0042742  21313.7
0.00479373  21314
0.00532075  21314.3
0.0058547  21314.5
0.00639511  21314.8
0.00694157  21315.1
0.00749371  21315.3
0.00805122  21315.6
0.00861383  21315.9
0.00918128  21316.2
0.00975336  21316.4
0.0103298  21316.7
0.0109106  21317
0.0114954  21317.2
0.0126765  21317.8
0.0138723  21318.3
0.0144753  21318.6
0.0156911  21319.1
0.0169194  21319.6
0.0175379  21319.9
0.0187836  21320.4
0.0194105  21320.7
0.0206723  21321.2
0.0219441  21321.8
0.0225837  21322
0.02387  21322.6
0.0245166  21322.8
0.0258163  21323.4
0.0264695  21323.7
0.027782  21324.2
0.0284413  21324.5
0.0297659  21325
0.0304312  21325.3
0.0317673  21325.8
0.0324381  21326.1
0.0337852  21326.6
0.0344613  21326.9
0.0358189  21327.4
0.0365002  21327.7
0.0378677  21328.2
0.0385539  21328.5
0.0399311  21329
0.040622  21329.3
0.0420085  21329.8
0.042704  21330.1
0.0434009  21330.4
0.0447992  21330.9
0.0455004  21331.2
0.0469072  21331.7
0.0476126  21332
0.0490276  21332.5
0.0497371  21332.8
0.0504479  21333
0.0518734  21333.6
0.0525881  21333.8
0.0540212  21334.4
0.0547397  21334.6
0.0554593  21334.9
0.0569023  21335.4
0.0576256  21335.7
0.0583501  21336
0.0598025  21336.5
0.0605304  21336.8
0.0619897  21337.3
0.062721  21337.6
0.0634535  21337.9
0.0649216  21338.4
0.0656573  21338.7
0.0663941  21338.9
0.0678708  21339.5
0.0686108  21339.7
0.0693518  21340
0.0708368  21340.5
0.0715808  21340.8
0.0730719  21341.3
0.073819  21341.6
0.074567  21341.9
0.0760659  21342.4
0.0768169  21342.7
0.0775687  21342.9
0.0790753  21343.5
0.07983  21343.7
0.0805856  21344
0.0813422  21344.3
0.082858  21344.8
0.0836173  21345.1
0.0843774  21345.4
0.0859004  21345.9
0.0866632  21346.2
0.0874269  21346.4
0.0889568  21347
0.0897231  21347.2
0.0904902  21347.5
0.0920269  21348
0.0927966  21348.3
0.093567  21348.6
0.0951104  21349.1
0.0958833  21349.4
0.096657  21349.6
0.0974315  21349.9
0.0989829  21350.4
0.0997598  21350.7
0.100538  21351
0.110717  21354.5
0.121019  21357.9
0.13063  21361.2
0.141147  21364.6
0.150945  21367.9
0.160827  21371.1
0.170787  21374.3
0.180823  21377.5
0.190931  21380.7
0.201108  21383.9
0.210496  21386.9
0.220799  21390.1
0.231164  21393.3
0.240718  21396.3
0.251196  21399.5
0.26085  21402.4
0.270551  21405.4
0.281184  21408.6
0.290977  21411.5
0.300812  21414.5
0.310688  21417.4
0.320604  21420.4
0.33056  21423.3
0.340554  21426.3
0.350585  21429.2
0.360653  21432.2
0.370757  21435.1
0.380896  21438.1
0.391069  21441
0.400347  21443.7
0.410584  21446.6
0.420853  21449.6
0.431154  21452.5
0.440546  21455.2
0.450906  21458.1
0.460351  21460.8
0.470768  21463.8
0.481214  21466.7
0.490736  21469.4
0.501237  21472.3
0.510807  21475
0.520399  21477.7
0.530977  21480.6
0.540616  21483.3
0.551244  21486.3
0.560928  21489
0.570633  21491.6
0.580359  21494.3
0.591081  21497.3
0.600849  21499.9
0.610637  21502.6
0.620445  21505.3
0.631256  21508.2
0.641104  21510.9
0.650971  21513.6
0.660856  21516.3
0.67076  21519
0.680683  21521.6
0.690623  21524.3
0.700581  21527
0.710556  21529.7
0.720549  21532.4
0.730559  21535
0.740586  21537.7
0.75063  21540.4
0.76069  21543.1
0.770767  21545.7
0.78086  21548.4
0.790969  21551.1
0.801094  21553.8
0.811235  21556.5
0.820375  21558.9
0.830545  21561.6
0.84073  21564.2
0.850931  21566.9
0.861147  21569.6
0.870354  21572
0.880597  21574.7
0.890856  21577.4
0.901128  21580
0.910386  21582.5
0.920686  21585.1
0.931  21587.8
0.941327  21590.5
0.950634  21592.9
0.960988  21595.6
0.971355  21598.3
0.980698  21600.7
0.99109  21603.3
1.00046  21605.8
1.10099  21631.5
1.20051  21656.7
1.30103  21681.8
1.40139  21706.8
1.50041  21731.1
1.6013  21755.8
1.70071  21779.9
1.80078  21804
1.90037  21827.9
2.00055  21851.7
2.10129  21875.5
2.20142  21899.1
2.30091  21922.4
2.40087  21945.7
2.50127  21969
2.60094  21992.1
2.70102  22015.1
2.80149  22038.2
2.90115  22060.9
3.00117  22083.7
3.10152  22106.5
3.20101  22129
3.30081  22151.5
3.40091  22174
3.5013  22196.5
3.60076  22218.7
3.70049  22241
3.80047  22263.2
3.90069  22285.4
4.00115  22307.7
4.10063  22329.7
4.20154  22351.9
4.30145  22373.9
4.40156  22395.8
4.50065  22417.5
4.60115  22439.5
4.7006  22461.2
4.80147  22483.2
4.90127  22504.9
5.00124  22526.6
5.10138  22548.3
5.20043  22569.7
5.30087  22591.4
5.40145  22613.1
5.50094  22634.5
5.60055  22656
5.70155  22677.7
5.80143  22699.1
5.90143  22720.5
6.00156  22742
6.10054  22763.1
6.20089  22784.6
6.30135  22806
6.40066  22827.2
6.50133  22848.6
6.60083  22869.8
6.70044  22890.9
6.80139  22912.4
6.90117  22933.5
7.00104  22954.7
7.10099  22975.8
7.20103  22997
7.30114  23018.2
7.40132  23039.3
7.50158  23060.5
7.60064  23081.4
7.70104  23102.6
7.8015  23123.7
7.90076  23144.6
8.00134  23165.8
8.10072  23186.7
8.20142  23207.9
8.3009  23228.8
8.40044  23249.7
8.5013  23270.8
8.60093  23291.7
8.70061  23312.6
8.80161  23333.8
8.90138  23354.7
9.00118  23375.6
9.10103  23396.5
9.20091  23417.4
9.30083  23438.3
9.40078  23459.2
9.50076  23480.1
9.60078  23500.9
9.70082  23521.8
9.80089  23542.7
9.90099  23563.6
10.0011  23584.5
10.1013  23605.4
10.2014  23626.3
10.3016  23647.2
10.4005  23667.9
10.5007  23688.8
10.601  23709.7
10.7012  23730.5
10.8015  23751.4
10.9005  23772.1
11.0008  23793
11.1011  23813.9
11.2014  23834.8
11.3004  23855.4
11.4007  23876.3
11.5011  23897.2
11.6014  23918.1
11.7004  23938.7
11.8008  23959.6
11.9011  23980.5
12.0059  24002.3
12.1088  24023.8
12.2117  24045.2
12.3017  24064
12.4046  24085.4
12.5075  24106.8
12.6104  24128.3
12.7004  24147
12.8033  24168.4
12.9061  24189.9
13.0089  24211.3
13.1117  24232.7
13.2017  24251.5
13.3045  24272.9
13.4073  24294.4
13.51  24315.8
13.6128  24337.2
13.7027  24356
13.8054  24377.4
13.9081  24398.8
14.0107  24420.3
14.1005  24439
14.2032  24460.5
14.3058  24481.9
14.4083  24503.3
14.5109  24524.8
14.6006  24543.5
14.7031  24564.9
14.8056  24586.4
14.908  24607.8
15.0104  24629.2
15.1128  24650.7
15.2024  24669.4
15.3047  24690.9
15.407  24712.3
15.5092  24733.7
15.6115  24755.2
15.7009  24773.9
15.803  24795.4
15.9052  24816.8
16.0072  24838.2
16.1093  24859.6
16.2113  24881.1
16.3005  24899.8
16.4024  24921.3
16.5043  24942.7
16.6062  24964.1
16.708  24985.6
16.8098  25007
16.9115  25028.4
17.0005  25047.2
17.1021  25068.6
17.2037  25090.1
17.3053  25111.5
17.4068  25132.9
17.5082  25154.3
17.6096  25175.8
17.711  25197.2
17.8123  25218.6
17.9009  25237.4
18.0021  25258.8
18.1033  25280.3
18.2044  25301.7
18.3055  25323.1
18.4065  25344.6
18.5075  25366
18.6084  25387.4
18.7093  25408.9
18.8101  25430.3
18.9108  25451.7
19.0115  25473.2
19.1121  25494.6
19.2127  25516
19.3007  25534.8
19.4012  25556.2
19.5016  25577.6
19.6019  25599.1
19.7022  25620.5
19.8025  25641.9
19.9027  25663.4
20.0028  25684.8
20.1029  25706.2
20.2029  25727.7
20.3028  25749.1
20.4027  25770.5
20.5025  25792
20.6023  25813.4
20.702  25834.8
20.8016  25856.3
20.9011  25877.7
21.0006  25899.1
21.1125  25923.2
21.2119  25944.7
21.3112  25966.1
21.4104  25987.5
21.5096  26009
21.6087  26030.4
21.7077  26051.8
21.8067  26073.3
21.9055  26094.7
22.0044  26116.1
22.1031  26137.6
22.2018  26159
22.3004  26180.4
22.4113  26204.6
22.5098  26226
22.6082  26247.4
22.7065  26268.9
22.8048  26290.3
22.9029  26311.7
23.0011  26333.1
23.1113  26357.3
23.2093  26378.7
23.3072  26400.1
23.405  26421.6
23.5027  26443
23.6004  26464.4
23.7102  26488.5
23.8077  26510
23.9051  26531.4
24.0025  26552.8
24.1119  26576.9
24.2091  26598.4
24.3063  26619.8
24.4033  26641.2
24.5124  26665.4
24.6093  26686.8
24.7061  26708.2
24.8028  26729.7
24.9115  26753.8
25.0081  26775.2
25.1045  26796.6
25.2009  26818.1
25.3093  26842.2
25.4055  26863.6
25.5017  26885
25.6098  26909.2
25.7058  26930.6
25.8017  26952
25.9095  26976.1
26.0052  26997.6
26.1008  27019
26.2083  27043.1
26.3038  27064.5
26.4111  27088.7
26.5064  27110.1
26.6017  27131.5
26.7087  27155.6
26.8037  27177.1
26.9105  27201.2
27.0054  27222.6
27.112  27246.7
27.2067  27268.2
27.3013  27289.6
27.4077  27313.7
27.5021  27335.1
27.6082  27359.2
27.7025  27380.7
27.8084  27404.8
27.9024  27426.2
28.0082  27450.3
28.102  27471.8
28.2076  27495.9
28.3013  27517.3
28.4066  27541.4
28.5118  27565.5
28.6052  27587
28.7102  27611.1
28.8034  27632.5
28.9082  27656.6
29.0012  27678.1
29.1058  27702.2
29.2103  27726.3
29.303  27747.7
29.4073  27771.8
29.5114  27795.9
29.6039  27817.4
29.7078  27841.5
29.8116  27865.6
29.9038  27887
30.0074  27911.1
30.1109  27935.2
30.2028  27956.7
30.306  27980.8
30.4092  28004.9
30.5008  28026.3
30.6037  28050.4
30.7066  28074.6
30.8093  28098.7
30.9005  28120.1
31.003  28144.2
31.1053  28168.3
31.2076  28192.4
31.3098  28216.5
31.4005  28238
31.5024  28262.1
31.6042  28286.2
31.7059  28310.3
31.8075  28334.4
31.9089  28358.5
32.0103  28382.7
32.1115  28406.8
32.2014  28428.2
32.3024  28452.3
32.4033  28476.4
32.5041  28500.5
32.6047  28524.6
32.7052  28548.8
32.8057  28572.9
32.906  28597
33.0061  28621.1
33.1062  28645.2
33.2062  28669.3
33.306  28693.4
33.4057  28717.5
33.5053  28741.7
33.6047  28765.8
33.7041  28789.9
33.8033  28814
33.9024  28838.1
34.0014  28862.2
34.1113  28889
34.21  28913.1
34.3086  28937.2
34.4071  28961.3
34.5055  28985.4
34.6037  29009.6
34.7019  29033.7
34.8108  29060.5
34.9086  29084.6
35.0064  29113.4
35.104  29179.3
35.2016  29245.3
35.3098  29318.5
35.407  29384.4
35.5042  29450.3
35.6012  29516.3
35.7088  29589.5
35.8056  29655.4
35.9022  29721.4
36.0095  29794.6
36.1059  29860.5
36.2021  29926.4
36.3089  29999.7
36.4049  30065.6
36.5008  30131.5
36.6072  30204.8
36.7028  30270.7
36.8089  30344
36.9043  30409.9
37.0101  30483.1
37.1052  30549.1
37.2107  30622.3
37.3056  30688.2
37.4108  30761.5
37.5054  30827.4
37.6103  30900.6
37.7047  30966.6
37.8093  31039.8
37.9034  31105.7
38.0078  31179
38.1016  31244.9
38.2057  31318.1
38.3096  31391.4
38.403  31457.3
38.5066  31530.6
38.6101  31603.8
38.7031  31669.7
38.8063  31743
38.9094  31816.2
39.002  31882.1
39.1047  31955.4
39.2073  32028.6
39.3098  32101.9
39.4019  32167.8
39.504  32241.1
39.606  32314.3
39.7079  32387.6
39.8096  32460.8
39.901  32526.7
40.0024  32600
40.1037  32673.2
40.2048  32746.5
40.3057  32819.7
40.4065  32893
40.5072  32966.2
40.6077  33039.5
40.708  33112.7
40.8082  33185.9
40.9082  33259.2
41.0081  33332.4
41.1078  33405.7
41.2074  33478.9
41.3068  33552.2
41.4061  33625.4
41.5052  33698.7
41.6042  33771.9
41.703  33845.2
41.8017  33918.4
41.91  33999
42.0083  34072.2
42.1065  34145.5
42.2045  34218.7
42.3024  34292
42.4099  34372.6
42.5075  34445.8
42.6049  34519
42.7021  34592.3
42.8089  34672.9
42.9058  34746.1
43.0026  34819.4
43.1089  34899.9
43.2054  34973.2
43.3017  35046.4
43.4074  35127
43.5034  35200.2
43.6088  35280.8
43.7045  35354.1
43.8095  35434.6
43.9049  35507.9
44.0096  35588.5
44.1046  35661.7
44.2089  35742.3
44.3036  35815.5
44.4076  35896.1
44.502  35969.3
44.6057  36049.9
44.7091  36130.5
44.803  36203.7
44.9061  36284.3
45.009  36364.9
45.1025  36438.1
45.205  36518.7
45.3074  36599.3
45.4004  36672.5
45.5024  36753.1
45.6043  36833.7
45.7059  36914.2
45.8074  36994.8
45.9087  37075.4
46.0007  37148.6
46.1016  37229.2
46.2024  37309.8
46.303  37390.3
46.4034  37470.9
46.5037  37551.5
46.6037  37632.1
46.7036  37712.6
46.8033  37793.2
46.9028  37873.8
47.0021  37954.3
47.1012  38034.9
47.2092  38122.8
47.308  38203.4
47.4065  38284
47.5049  38364.5
47.6032  38445.1
47.7012  38525.7
47.8079  38613.6
47.9056  38694.1
48.0031  38774.7
48.1004  38855.3
48.2063  38943.2
48.3032  39023.7
48.4088  39111.6
48.5053  39192.2
48.6017  39272.8
48.7066  39360.7
48.8026  39441.3
48.9071  39529.2
49.0027  39609.7
49.1069  39697.6
49.2021  39778.2
49.3058  39866.1
49.4007  39946.7
49.504  40034.6
49.607  40122.5
49.7014  40203
49.804  40290.9
49.9065  40378.8
50.0088  40466.7
50.1023  40547.3
50.2042  40635.2
50.3058  40723.1
50.4072  40811
50.5084  40898.9
50.6011  40979.4
50.7019  41067.3
50.8025  41155.2
50.9029  41243.1
51.0031  41331
51.1031  41418.9
51.2028  41506.8
51.3024  41594.7
51.4018  41682.6
51.5009  41770.5
51.6081  41865.7
51.7068  41953.6
51.8053  42041.5
51.9036  42129.4
52.0017  42217.3
52.1078  42312.5
52.2055  42400.4
52.3029  42488.3
52.4083  42583.6
52.5053  42671.5
52.6021  42759.4
52.7068  42854.6
52.8032  42942.5
52.9074  43037.7
53.0034  43125.6
53.1072  43220.8
53.2027  43308.7
53.306  43403.9
53.4012  43491.8
53.504  43587
53.6066  43682.3
53.7011  43770.2
53.8032  43865.4
53.9051  43960.6
54.0068  44055.8
54.1004  44143.7
54.2017  44238.9
54.3026  44334.2
54.4034  44429.4
54.5039  44524.6
54.6042  44619.8
54.7042  44715.1
54.804  44810.3
54.9036  44905.5
55.003  45000.7
55.1021  45095.9
55.201  45191.2
55.3072  45293.7
55.4056  45388.9
55.5038  45484.2
55.6017  45579.4
55.7069  45681.9
55.8044  45777.1
55.9016  45872.4
56.0061  45974.9
56.1028  46070.1
56.2068  46172.7
56.3031  46267.9
56.4065  46370.4
56.5023  46465.7
56.6053  46568.2
56.7006  46663.4
56.803  46766
56.9052  46868.5
57.0071  46971.1
57.1015  47066.3
57.2029  47168.8
57.3041  47271.4
57.4049  47373.9
57.5056  47476.5
57.6059  47579
57.706  47681.6
57.8059  47784.1
57.9055  47886.7
58.0048  47989.2
58.1039  48091.8
58.2028  48194.3
58.3013  48296.8
58.4067  48406.7
58.5047  48509.3
58.6025  48611.8
58.707  48721.7
58.8043  48824.2
58.9013  48926.8
59.005  49036.6
59.1015  49139.2
59.2046  49249.1
59.3006  49351.6
59.4032  49461.5
59.5054  49571.3
59.6006  49673.9
59.7024  49783.8
59.8038  49893.6
59.905  50003.5
60.0059  50113.4
60.1065  50223.2
60.2068  50333.1
60.3068  50443
60.4066  50552.9
60.5061  50662.7
60.6053  50772.6
60.7042  50882.5
60.8028  50992.3
60.9012  51102.2
61.0058  51219.4
61.1036  51329.3
61.2011  51439.1
61.3049  51556.3
61.4018  51666.2
61.5049  51783.4
61.6013  51893.3
61.7039  52010.5
61.8061  52127.7
61.9016  52237.5
62.0032  52354.7
62.1045  52471.9
62.2056  52589.1
62.3063  52706.3
62.4004  52816.2
62.5005  52933.4
62.6065  53057.9
62.706  53175.1
62.8052  53292.3
62.9041  53409.5
63.0027  53526.7
63.101  53643.9
63.2051  53768.4
63.3028  53885.6
63.4063  54010.1
63.5033  54127.3
63.6062  54251.8
63.7026  54369
63.8048  54493.6
63.9007  54610.8
64.0022  54735.3
64.1034  54859.8
64.2043  54984.3
64.3049  55108.8
64.4051  55233.4
64.505  55357.9
64.6046  55482.4
64.7038  55606.9
64.8028  55731.4
64.9014  55856
65.0055  55987.8
65.1034  56112.3
65.2011  56236.8
65.3041  56368.7
65.4011  56493.2
65.5035  56625
65.6055  56756.9
65.7015  56881.4
65.8028  57013.3
65.9038  57145.1
66.0044  57276.9
66.1047  57408.8
66.2046  57540.6
66.3042  57672.5
66.4035  57804.3
66.5024  57936.2
66.601  58068
66.7046  58207.2
66.8025  58339
66.9054  58478.2
67.0026  58610
67.1048  58749.2
67.2013  58881.1
67.3028  59020.2
67.4039  59159.4
67.5047  59298.6
67.605  59437.7
67.705  59576.9
67.8047  59716.1
67.904  59855.2
68.0029  59994.4
68.1015  60133.6
68.2048  60280.1
68.3026  60419.3
68.4052  60565.7
68.5023  60704.9
68.6041  60851.4
68.7005  60990.6
68.8015  61137.1
68.9022  61283.6
69.0025  61430.1
69.1024  61576.6
69.2019  61723.1
69.301  61869.5
69.4046  62023.4
69.503  62169.9
69.6009  62316.4
69.7034  62470.2
69.8006  62616.7
69.9022  62770.5
70.0035  62924.3
70.1043  63078.1
70.2047  63231.9
70.3047  63385.8
70.4043  63539.6
70.5035  63693.4
70.6023  63847.2
70.7007  64001
70.8033  64162.2
70.9009  64316
71.0027  64477.1
71.1041  64638.3
71.2005  64792.1
71.301  64953.3
71.4011  65114.4
71.5008  65275.5
71.6045  65444
71.7033  65605.2
71.8017  65766.3
71.9042  65934.8
72.0017  66095.9
72.1032  66264.4
72.2043  66432.8
72.3006  66594
72.4008  66762.5
72.5006  66930.9
72.6042  67106.7
72.7031  67275.2
72.8015  67443.7
72.9037  67619.5
73.0013  67787.9
73.1026  67963.7
73.2034  68139.5
73.3038  68315.3
73.4037  68491.1
73.5032  68666.9
73.6021  68842.7
73.7007  69018.5
73.8028  69201.6
73.9004  69377.4
74.0016  69560.5
74.1023  69743.6
74.2026  69926.7
74.3023  70109.9
74.4016  70293
74.5043  70483.4
74.6026  70666.5
74.7004  70849.7
74.8016  71040.1
74.9023  71230.5
75.0025  71421
75.1023  71611.4
75.2015  71801.9
75.304  71999.6
75.4022  72190.1
75.5037  72387.8
75.6009  72578.3
75.7013  72776.1
75.8013  72973.8
75.9007  73171.6
76.0032  73376.7
76.1016  73574.4
76.2031  73779.5
76.3004  73977.3
76.4008  74182.4
76.5007  74387.5
76.6035  74599.9
76.7023  74805
76.8006  75010.1
76.9018  75222.5
77.0024  75434.9
77.1025  75647.3
77.202  75859.8
77.301  76072.2
77.4029  76291.9
77.5007  76504.3
77.6014  76724.1
77.7015  76943.8
77.8011  77163.6
77.9033  77390.6
78.0017  77610.4
78.1028  77837.4
78.2033  78064.5
78.3032  78291.6
78.4025  78518.6
78.5012  78745.7
78.6025  78980.1
78.7032  79214.5
78.8033  79448.9
78.9028  79683.3
79.0016  79917.7
79.103  80159.4
79.2006  80393.8
79.3007  80635.5
79.4032  80884.5
79.5021  81126.2
79.6033  81375.3
79.7009  81617
79.8008  81866
79.903  82122.4
80.0016  82371.4
80.1025  82627.8
80.2027  82884.2
80.3023  83140.5
80.4012  83396.9
80.5023  83660.6
80.6027  83924.3
80.7024  84188
80.8014  84451.7
80.9025  84722.7
81.003  84993.7
81.1027  85264.7
81.2017  85535.7
81.3027  85814.1
81.4004  86085.1
81.5026  86370.7
81.6015  86649.1
81.7023  86934.7
81.8023  87220.4
81.9016  87506.1
82.0028  87799
82.1007  88084.7
82.2028  88385
82.3017  88678
82.4024  88978.3
82.5023  89278.6
82.6014  89579
82.7022  89886.6
82.8022  90194.2
82.9014  90501.9
83.0022  90816.8
83.1023  91131.8
83.2015  91446.8
83.3023  91769
83.4022  92091.3
83.5014  92413.6
83.602  92743.2
83.7018  93072.8
83.8008  93402.5
83.9011  93739.4
84.0006  94076.3
84.1015  94420.6
84.2014  94764.9
84.3006  95109.1
84.401  95460.7
84.5005  95812.3
84.6012  96171.2
84.7011  96530.1
84.8021  96896.3
84.9022  97262.6
85.0014  97628.8
85.1017  98002.4
85.2011  98375.9
85.3015  98756.8
85.401  99137.7
85.5015  99525.9
85.601  99914.1
85.7015  100310
85.801  100705
85.9014  101108
86.0009  101511
86.1012  101921
86.2005  102331
86.3006  102749
86.4014  103174
86.5012  103598
86.6018  104031
86.7013  104463
86.8015  104902
86.9006  105342
87.0004  105789
87.1007  106243
87.2015  106704
87.3013  107166
87.4016  107634
87.5008  108103
87.6005  108579
87.7006  109063
87.801  109553
87.9004  110044
88.0015  110550
88.1015  111055
88.2018  111568
88.3009  112080
88.4016  112608
88.5012  113135
88.6009  113670
88.7008  114212
88.8008  114761
88.9008  115318
89.001  115882
89.1012  116453
89.2013  117032
89.3015  117618
89.4016  118211
89.5015  118812
89.6014  119420
89.7012  120035
89.8008  120658
89.9013  121295
90.0005  121932
90.1005  122584
90.2014  123251
90.3008  123917
90.4009  124598
90.5007  125287
90.6011  125990
90.701  126701
90.8005  127418
90.9004  128151
91.0008  128898
91.1006  129652
91.2008  130422
91.3012  131205
91.401  131996
91.5009  132802
91.601  133622
91.7011  134458
91.8005  135300
91.9007  136164
92.0008  137043
92.1008  137937
92.2007  138845
92.3011  139775
92.4004  140713
92.501  141680
92.6004  142654
92.7009  143657
92.8009  144675
92.901  145716
93.0005  146770
93.1008  147854
93.2009  148960
93.301  150088
93.4008  151238
93.5004  152410
93.6008  153619
93.7008  154850
93.8009  156109
93.9004  157391
94.0004  158710
94.1007  160065
94.2007  161449
94.3004  162863
94.4006  164320
94.5007  165815
94.6006  167345
94.7007  168920
94.8007  170539
94.9007  172202
95.0005  173908
95.1004  175666
95.2006  177483
95.3005  179351
95.4005  181277
95.5007  183269
95.6005  185320
95.7006  187445
95.8004  189635
95.9006  191913
96.0005  194264
96.1004  196703
96.2004  199237
96.3005  201874
96.4005  204614
96.5004  207463
96.6004  210437
96.7005  213542
96.8005  216787
96.9003  220179
97.0003  223738
97.1005  227481
97.2015  231455
97.3005  235557
97.401  239952
97.5007  244566
97.6006  249474
97.7017  254748
97.8004  260241
97.9014  266248
98.0013  272620
98.1005  279432
98.2011  286903
98.3011  294960
98.4004  303677
98.5007  313345
98.6006  323966
98.7005  335759
98.8006  349017
98.9004  363959
99.0004  381099
99.0106  383004
99.0204  384835
99.0303  386739
99.0405  388717
99.0506  390694
99.0605  392672
99.0706  394723
99.0805  396774
99.0906  398898
99.1006  401022
99.1104  403146
99.1207  405417
99.1305  407615
99.1404  409885
99.1505  412229
99.1604  414573
99.1705  416990
99.1804  419407
99.1904  421898
99.2005  424461
99.2104  427025
99.2204  429662
99.2305  432372
99.2404  435082
99.2504  437866
99.2604  440722
99.2705  443652
99.2804  446582
99.2904  449585
99.3006  452735
99.3105  455884
99.3205  459107
99.3305  462403
99.3405  465773
99.3505  469215
99.3605  472731
99.3705  476320
99.3804  479983
99.3905  483792
99.4005  487674
99.4104  491629
99.4205  495731
99.4305  499906
99.4404  504154
99.4504  508549
99.4604  513091
99.4705  517778
99.4804  522539
99.4904  527447
99.5004  532501
99.5104  537702
99.5204  543122
99.5305  548689
99.5404  554402
99.5503  560262
99.5604  566414
99.5704  572714
99.5804  579306
99.5904  586045
99.6004  593076
99.6104  600401
99.6204  607946
99.6304  615856
99.6404  624060
99.6503  632557
99.6604  641493
99.6704  650868
99.6804  660610
99.6904  670792
99.7003  681486
99.7104  692766
99.7204  704632
99.7304  717157
99.7404  730342
99.7504  744332
99.7603  759128
99.7704  774949
99.7804  791796
99.7904  809815
99.8003  829152
99.8104  850028
99.8204  872588
99.8303  897052
99.8403  923787
99.8504  953160
99.8603  985535
99.8704  1.02165e+06
99.8803  1.06208e+06
99.8904  1.10793e+06
99.9003  1.16038e+06
99.9013  1.16602e+06
99.9023  1.1718e+06
99.9033  1.17766e+06
99.9043  1.1836e+06
99.9054  1.18967e+06
99.9063  1.19575e+06
99.9073  1.20198e+06
99.9083  1.20835e+06
99.9093  1.2148e+06
99.9103  1.22132e+06
99.9113  1.22798e+06
99.9123  1.23472e+06
99.9133  1.24161e+06
99.9143  1.24864e+06
99.9153  1.25574e+06
99.9163  1.263e+06
99.9173  1.27032e+06
99.9183  1.27786e+06
99.9193  1.28548e+06
99.9203  1.29332e+06
99.9213  1.30123e+06
99.9223  1.30929e+06
99.9233  1.31756e+06
99.9243  1.32599e+06
99.9253  1.33456e+06
99.9263  1.34327e+06
99.9273  1.35221e+06
99.9283  1.36129e+06
99.9293  1.3706e+06
99.9303  1.38012e+06
99.9313  1.38979e+06
99.9323  1.39975e+06
99.9333  1.40986e+06
99.9343  1.42018e+06
99.9353  1.4308e+06
99.9363  1.44165e+06
99.9373  1.45278e+06
99.9383  1.46413e+06
99.9393  1.47578e+06
99.9403  1.48772e+06
99.9413  1.49995e+06
99.9423  1.51248e+06
99.9433  1.52537e+06
99.9443  1.53862e+06
99.9453  1.55218e+06
99.9463  1.56609e+06
99.9473  1.58045e+06
99.9483  1.59524e+06
99.9493  1.61041e+06
99.9503  1.62601e+06
99.9513  1.64212e+06
99.9523  1.65875e+06
99.9533  1.67589e+06
99.9543  1.69362e+06
99.9553  1.71185e+06
99.9563  1.73075e+06
99.9573  1.75031e+06
99.9583  1.7706e+06
99.9593  1.79155e+06
99.9603  1.8133e+06
99.9613  1.83593e+06
99.9623  1.85937e+06
99.9633  1.88384e+06
99.9643  1.90926e+06
99.9653  1.93577e+06
99.9663  1.96346e+06
99.9673  1.99239e+06
99.9683  2.02264e+06
99.9693  2.05443e+06
99.9703  2.08769e+06
99.9713  2.1227e+06
99.9723  2.15961e+06
99.9733  2.19851e+06
99.9743  2.23967e+06
99.9753  2.28333e+06
99.9763  2.32962e+06
99.9773  2.37899e+06
99.9783  2.43165e+06
99.9793  2.48805e+06
99.9803  2.5487e+06
99.9813  2.61411e+06
99.9823  2.68487e+06
99.9833  2.76193e+06
99.9843  2.84616e+06
99.9853  2.93882e+06
99.9863  3.04136e+06
99.9873  3.1557e+06
99.9883  3.28425e+06
99.9893  3.43038e+06
99.9903  3.59841e+06
99.9904  3.61657e+06
99.9905  3.63511e+06
99.9906  3.65393e+06
99.9907  3.67327e+06
99.9908  3.69268e+06
99.9909  3.71245e+06
99.991  3.73223e+06
99.9911  3.75274e+06
99.9912  3.77362e+06
99.9913  3.79449e+06
99.9914  3.8161e+06
99.9915  3.83771e+06
99.9916  3.86005e+06
99.9917  3.88275e+06
99.9918  3.90583e+06
99.9919  3.92927e+06
99.992  3.95307e+06
99.9921  3.97724e+06
99.9922  4.00215e+06
99.9923  4.02742e+06
99.9924  4.05305e+06
99.9925  4.07942e+06
99.9926  4.10616e+06
99.9927  4.13363e+06
99.9928  4.16146e+06
99.9929  4.19003e+06
99.993  4.21932e+06
99.9931  4.24899e+06
99.9932  4.27939e+06
99.9933  4.31052e+06
99.9934  4.34201e+06
99.9935  4.37461e+06
99.9936  4.40794e+06
99.9937  4.442e+06
99.9938  4.47679e+06
99.9939  4.51231e+06
99.994  4.54894e+06
99.9941  4.58666e+06
99.9942  4.62511e+06
99.9943  4.66467e+06
99.9944  4.70495e+06
99.9945  4.7467e+06
99.9946  4.78955e+06
99.9947  4.8335e+06
99.9948  4.87855e+06
99.9949  4.92506e+06
99.995  4.97304e+06
99.9951  5.02248e+06
99.9952  5.07339e+06
99.9953  5.12576e+06
99.9954  5.17996e+06
99.9955  5.236e+06
99.9956  5.29423e+06
99.9957  5.35392e+06
99.9958  5.41618e+06
99.9959  5.48028e+06
99.996  5.54693e+06
99.9961  5.61615e+06
99.9962  5.6883e+06
99.9963  5.76301e+06
99.9964  5.84102e+06
99.9965  5.92232e+06
99.9966  6.00729e+06
99.9967  6.09592e+06
99.9968  6.18858e+06
99.9969  6.28563e+06
99.997  6.38781e+06
99.9971  6.49511e+06
99.9972  6.60828e+06
99.9973  6.72731e+06
99.9974  6.85329e+06
99.9975  6.98697e+06
99.9976  7.1287e+06
99.9977  7.27996e+06
99.9978  7.44129e+06
99.9979  7.61415e+06
99.998  7.79946e+06
99.9981  8.00016e+06
99.9982  8.21697e+06
99.9983  8.4521e+06
99.9984  8.70993e+06
99.9985  8.99339e+06
99.9986  9.30689e+06
99.9987  9.65701e+06
99.9988  1.00496e+07
99.9989  1.04964e+07
99.999  1.10092e+07
99.9991  1.16076e+07
99.9992  1.23181e+07
99.9993  1.31809e+07
99.9994  1.42599e+07
99.9995  1.56625e+07
99.9996  1.75963e+07
99.9997  2.05108e+07
99.9998  2.56872e+07
99.9999  3.95411e+07
100  9.74599e+07
