# Supplementary material for: Victory Tax: A Holistic Income Tax System
Source: Entropy (Basel). 2021 Nov 11;23(11):1492. doi: 10.3390/e23111492 (PMC8624733; doi:10.3390/e23111492)
Supplement: Supplementary file 1 [file entropy-23-01492-s001.zip › bundle/results_to_give_away/data4VTpaper/fit2IRSdata/kfnc1_PL35_DE50_DP100_ON_ftf.ati]

0.000165773  21311.3
0.000527016  21311.6
0.000933522  21311.9
0.00136652  21312.1
0.00181896  21312.4
0.00228697  21312.7
0.00276805  21312.9
0.00326044  21313.2
0.00376283  21313.5
0.0042742  21313.7
0.00479373  21314
0.00532075  21314.3
0.0058547  21314.5
0.00639511  21314.8
0.00694157  21315.1
0.00749371  21315.3
0.00805122  21315.6
0.00861383  21315.9
0.00918128  21316.2
0.00975336  21316.4
0.0103298  21316.7
0.0109106  21317
0.0114954  21317.2
0.0126765  21317.8
0.0138723  21318.3
0.0144753  21318.6
0.0156911  21319.1
0.0169194  21319.6
0.0175379  21319.9
0.0187836  21320.4
0.0194105  21320.7
0.0206723  21321.2
0.0219441  21321.8
0.0225837  21322
0.02387  21322.6
0.0245166  21322.8
0.0258163  21323.4
0.0264695  21323.7
0.027782  21324.2
0.0284413  21324.5
0.0297659  21325
0.0304312  21325.3
0.0317673  21325.8
0.0324381  21326.1
0.0337852  21326.6
0.0344613  21326.9
0.0358189  21327.4
0.0365002  21327.7
0.0378677  21328.2
0.0385539  21328.5
0.0399311  21329
0.040622  21329.3
0.0420085  21329.8
0.042704  21330.1
0.0434009  21330.4
0.0447992  21330.9
0.0455004  21331.2
0.0469072  21331.7
0.0476126  21332
0.0490276  21332.5
0.0497371  21332.8
0.0504479  21333
0.0518734  21333.6
0.0525881  21333.8
0.0540212  21334.4
0.0547397  21334.6
0.0554593  21334.9
0.0569023  21335.4
0.0576256  21335.7
0.0583501  21336
0.0598025  21336.5
0.0605304  21336.8
0.0619897  21337.3
0.062721  21337.6
0.0634535  21337.9
0.0649216  21338.4
0.0656573  21338.7
0.0663941  21338.9
0.0678708  21339.5
0.0686108  21339.7
0.0693518  21340
0.0708368  21340.5
0.0715808  21340.8
0.0730719  21341.3
0.073819  21341.6
0.074567  21341.9
0.0760659  21342.4
0.0768169  21342.7
0.0775687  21342.9
0.0790753  21343.5
0.07983  21343.7
0.0805856  21344
0.0813422  21344.3
0.082858  21344.8
0.0836173  21345.1
0.0843774  21345.4
0.0859004  21345.9
0.0866632  21346.2
0.0874269  21346.4
0.0889568  21347
0.0897231  21347.2
0.0904902  21347.5
0.0920269  21348
0.0927966  21348.3
0.093567  21348.6
0.0951104  21349.1
0.0958833  21349.4
0.096657  21349.6
0.0974315  21349.9
0.0989829  21350.4
0.0997598  21350.7
0.100538  21351
0.110717  21354.5
0.121019  21357.9
0.13063  21361.2
0.141147  21364.6
0.150945  21367.9
0.160827  21371.1
0.170787  21374.3
0.180823  21377.5
0.190931  21380.7
0.201108  21383.9
0.210496  21386.9
0.220799  21390.1
0.231164  21393.3
0.240718  21396.3
0.251196  21399.5
0.26085  21402.4
0.270551  21405.4
0.281184  21408.6
0.290977  21411.5
0.300812  21414.5
0.310688  21417.4
0.320604  21420.4
0.33056  21423.3
0.340554  21426.3
0.350585  21429.2
0.360653  21432.2
0.370757  21435.1
0.380896  21438.1
0.391069  21441
0.400347  21443.7
0.410584  21446.6
0.420853  21449.6
0.431154  21452.5
0.440546  21455.2
0.450906  21458.1
0.460351  21460.8
0.470768  21463.8
0.481214  21466.7
0.490736  21469.4
0.501237  21472.3
0.510807  21475
0.520399  21477.7
0.530977  21480.6
0.540616  21483.3
0.551244  21486.3
0.560928  21489
0.570633  21491.6
0.580359  21494.3
0.591081  21497.3
0.600849  21499.9
0.610637  21502.6
0.620445  21505.3
0.631256  21508.2
0.641104  21510.9
0.650971  21513.6
0.660856  21516.3
0.67076  21519
0.680683  21521.6
0.690623  21524.3
0.700581  21527
0.710556  21529.7
0.720549  21532.4
0.730559  21535
0.740586  21537.7
0.75063  21540.4
0.76069  21543.1
0.770767  21545.7
0.78086  21548.4
0.790969  21551.1
0.801094  21553.8
0.811235  21556.5
0.820375  21558.9
0.830545  21561.6
0.84073  21564.2
0.850931  21566.9
0.861147  21569.6
0.870354  21572
0.880597  21574.7
0.890856  21577.4
0.901128  21580
0.910386  21582.5
0.920686  21585.1
0.931  21587.8
0.941327  21590.5
0.950634  21592.9
0.960988  21595.6
0.971355  21598.3
0.980698  21600.7
0.99109  21603.3
1.00046  21605.8
1.10099  21631.5
1.20051  21656.7
1.30103  21681.8
1.40139  21706.8
1.50041  21731.1
1.6013  21755.8
1.70071  21779.9
1.80078  21804
1.90037  21827.9
2.00055  21851.7
2.10129  21875.5
2.20142  21899.1
2.30091  21922.4
2.40087  21945.7
2.50127  21969
2.60094  21992.1
2.70102  22015.1
2.80149  22038.2
2.90115  22060.9
3.00117  22083.7
3.10152  22106.5
3.20101  22129
3.30081  22151.5
3.40091  22174
3.5013  22196.5
3.60076  22218.7
3.70049  22241
3.80047  22263.2
3.90069  22285.4
4.00115  22307.7
4.10063  22329.7
4.20154  22351.9
4.30145  22373.9
4.40156  22395.8
4.50065  22417.5
4.60115  22439.5
4.7006  22461.2
4.80147  22483.2
4.90127  22504.9
5.00124  22526.6
5.10138  22548.3
5.20043  22569.7
5.30087  22591.4
5.40145  22613.1
5.50094  22634.5
5.60055  22656
5.70155  22677.7
5.80143  22699.1
5.90143  22720.5
6.00156  22742
6.10054  22763.1
6.20089  22784.6
6.30135  22806
6.40066  22827.2
6.50133  22848.6
6.60083  22869.8
6.70044  22890.9
6.80139  22912.4
6.90117  22933.5
7.00104  22954.7
7.10099  22975.8
7.20103  22997
7.30114  23018.2
7.40132  23039.3
7.50158  23060.5
7.60064  23081.4
7.70104  23102.6
7.8015  23123.7
7.90076  23144.6
8.00134  23165.8
8.10072  23186.7
8.20142  23207.9
8.3009  23228.8
8.40044  23249.7
8.5013  23270.8
8.60093  23291.7
8.70061  23312.6
8.80161  23333.8
8.90138  23354.7
9.00118  23375.6
9.10103  23396.5
9.20091  23417.4
9.30083  23438.3
9.40078  23459.2
9.50076  23480.1
9.60078  23500.9
9.70082  23521.8
9.80089  23542.7
9.90099  23563.6
10.0011  23584.5
10.1013  23605.4
10.2014  23626.3
10.3016  23647.2
10.4005  23667.9
10.5007  23688.8
10.601  23709.7
10.7012  23730.5
10.8015  23751.4
10.9005  23772.1
11.0008  23793
11.1011  23813.9
11.2014  23834.8
11.3004  23855.4
11.4007  23876.3
11.5011  23897.2
11.6014  23918.1
11.7004  23938.7
11.8008  23959.6
11.9011  23980.5
12.0059  24002.3
12.1088  24023.8
12.2117  24045.2
12.3017  24064
12.4046  24085.4
12.5075  24106.8
12.6104  24128.3
12.7004  24147
12.8033  24168.4
12.9061  24189.9
13.0089  24211.3
13.1117  24232.7
13.2017  24251.5
13.3045  24272.9
13.4073  24294.4
13.51  24315.8
13.6128  24337.2
13.7027  24356
13.8054  24377.4
13.9081  24398.8
14.0107  24420.3
14.1005  24439
14.2032  24460.5
14.3058  24481.9
14.4083  24503.3
14.5109  24524.8
14.6006  24543.5
14.7031  24564.9
14.8056  24586.4
14.908  24607.8
15.0104  24629.2
15.1128  24650.7
15.2024  24669.4
15.3047  24690.9
15.407  24712.3
15.5092  24733.7
15.6115  24755.2
15.7009  24773.9
15.803  24795.4
15.9052  24816.8
16.0072  24838.2
16.1093  24859.6
16.2113  24881.1
16.3005  24899.8
16.4024  24921.3
16.5043  24942.7
16.6062  24964.1
16.708  24985.6
16.8098  25007
16.9115  25028.4
17.0005  25047.2
17.1021  25068.6
17.2037  25090.1
17.3053  25111.5
17.4068  25132.9
17.5082  25154.3
17.6096  25175.8
17.711  25197.2
17.8123  25218.6
17.9009  25237.4
18.0021  25258.8
18.1033  25280.3
18.2044  25301.7
18.3055  25323.1
18.4065  25344.6
18.5075  25366
18.6084  25387.4
18.7093  25408.9
18.8101  25430.3
18.9108  25451.7
19.0115  25473.2
19.1121  25494.6
19.2127  25516
19.3007  25534.8
19.4012  25556.2
19.5016  25577.6
19.6019  25599.1
19.7022  25620.5
19.8025  25641.9
19.9027  25663.4
20.0028  25684.8
20.1029  25706.2
20.2029  25727.7
20.3028  25749.1
20.4027  25770.5
20.5025  25792
20.6023  25813.4
20.702  25834.8
20.8016  25856.3
20.9011  25877.7
21.0006  25899.1
21.1125  25923.2
21.2119  25944.7
21.3112  25966.1
21.4104  25987.5
21.5096  26009
21.6087  26030.4
21.7077  26051.8
21.8067  26073.3
21.9055  26094.7
22.0044  26116.1
22.1031  26137.6
22.2018  26159
22.3004  26180.4
22.4113  26204.6
22.5098  26226
22.6082  26247.4
22.7065  26268.9
22.8048  26290.3
22.9029  26311.7
23.0011  26333.1
23.1113  26357.3
23.2093  26378.7
23.3072  26400.1
23.405  26421.6
23.5027  26443
23.6004  26464.4
23.7102  26488.5
23.8077  26510
23.9051  26531.4
24.0025  26552.8
24.1119  26576.9
24.2091  26598.4
24.3063  26619.8
24.4033  26641.2
24.5124  26665.4
24.6093  26686.8
24.7061  26708.2
24.8028  26729.7
24.9115  26753.8
25.0081  26775.2
25.1045  26796.6
25.2009  26818.1
25.3093  26842.2
25.4055  26863.6
25.5017  26885
25.6098  26909.2
25.7058  26930.6
25.8017  26952
25.9095  26976.1
26.0052  26997.6
26.1008  27019
26.2083  27043.1
26.3038  27064.5
26.4111  27088.7
26.5064  27110.1
26.6017  27131.5
26.7087  27155.6
26.8037  27177.1
26.9105  27201.2
27.0054  27222.6
27.112  27246.7
27.2067  27268.2
27.3013  27289.6
27.4077  27313.7
27.5021  27335.1
27.6082  27359.2
27.7025  27380.7
27.8084  27404.8
27.9024  27426.2
28.0082  27450.3
28.102  27471.8
28.2076  27495.9
28.3013  27517.3
28.4066  27541.4
28.5118  27565.5
28.6052  27587
28.7102  27611.1
28.8034  27632.5
28.9082  27656.6
29.0012  27678.1
29.1058  27702.2
29.2103  27726.3
29.303  27747.7
29.4073  27771.8
29.5114  27795.9
29.6039  27817.4
29.7078  27841.5
29.8116  27865.6
29.9038  27887
30.0074  27911.1
30.1109  27935.2
30.2028  27956.7
30.306  27980.8
30.4092  28004.9
30.5008  28026.3
30.6037  28050.4
30.7066  28074.6
30.8093  28098.7
30.9005  28120.1
31.003  28144.2
31.1053  28168.3
31.2076  28192.4
31.3098  28216.5
31.4005  28238
31.5024  28262.1
31.6042  28286.2
31.7059  28310.3
31.8075  28334.4
31.9089  28358.5
32.0103  28382.7
32.1115  28406.8
32.2014  28428.2
32.3024  28452.3
32.4033  28476.4
32.5041  28500.5
32.6047  28524.6
32.7052  28548.8
32.8057  28572.9
32.906  28597
33.0061  28621.1
33.1062  28645.2
33.2062  28669.3
33.306  28693.4
33.4057  28717.5
33.5053  28741.7
33.6047  28765.8
33.7041  28789.9
33.8033  28814
33.9024  28838.1
34.0014  28862.2
34.1113  28889
34.21  28913.1
34.3086  28937.2
34.4071  28961.3
34.5055  28985.4
34.6037  29009.6
34.7019  29033.7
34.8108  29060.5
34.9086  29084.6
35.0064  29116.1
35.104  29206.1
35.2016  29296.2
35.3098  29396.2
35.407  29486.2
35.5042  29576.3
35.6012  29666.3
35.7088  29766.3
35.8056  29856.4
35.9022  29946.4
36.0095  30046.4
36.1059  30136.5
36.2021  30226.5
36.3089  30326.5
36.4049  30416.6
36.5008  30506.6
36.6072  30606.7
36.7028  30696.7
36.8089  30796.7
36.9043  30886.8
37.0101  30986.8
37.1052  31076.8
37.2107  31176.9
37.3056  31266.9
37.4108  31366.9
37.5054  31457
37.6103  31557
37.7047  31647
37.8093  31747.1
37.9034  31837.1
38.0078  31937.2
38.1016  32027.2
38.2057  32127.2
38.3096  32227.3
38.403  32317.3
38.5066  32417.3
38.6101  32517.4
38.7031  32607.4
38.8063  32707.5
38.9094  32807.5
39.002  32897.5
39.1047  32997.6
39.2073  33097.6
39.3098  33197.6
39.4019  33287.7
39.504  33387.7
39.606  33487.7
39.7079  33587.8
39.8096  33687.8
39.901  33777.9
40.0024  33877.9
40.1037  33977.9
40.2048  34078
40.3057  34178
40.4065  34278
40.5072  34378.1
40.6077  34478.1
40.708  34578.2
40.8082  34678.2
40.9082  34778.2
41.0081  34878.3
41.1078  34978.3
41.2074  35078.4
41.3068  35178.4
41.4061  35278.4
41.5052  35378.5
41.6042  35478.5
41.703  35578.5
41.8017  35678.6
41.91  35788.6
42.0083  35888.7
42.1065  35988.7
42.2045  36088.7
42.3024  36188.8
42.4099  36298.8
42.5075  36398.9
42.6049  36498.9
42.7021  36598.9
42.8089  36709
42.9058  36809
43.0026  36909.1
43.1089  37019.1
43.2054  37119.1
43.3017  37219.2
43.4074  37329.2
43.5034  37429.2
43.6088  37539.3
43.7045  37639.3
43.8095  37749.4
43.9049  37849.4
44.0096  37959.5
44.1046  38059.5
44.2089  38169.5
44.3036  38269.6
44.4076  38379.6
44.502  38479.6
44.6057  38589.7
44.7091  38699.7
44.803  38799.8
44.9061  38909.8
45.009  39019.9
45.1025  39119.9
45.205  39229.9
45.3074  39340
45.4004  39440
45.5024  39550.1
45.6043  39660.1
45.7059  39770.1
45.8074  39880.2
45.9087  39990.2
46.0007  40090.3
46.1016  40200.3
46.2024  40310.3
46.303  40420.4
46.4034  40530.4
46.5037  40640.5
46.6037  40750.5
46.7036  40860.6
46.8033  40970.6
46.9028  41080.6
47.0021  41190.7
47.1012  41300.7
47.2092  41420.8
47.308  41530.8
47.4065  41640.9
47.5049  41750.9
47.6032  41860.9
47.7012  41971
47.8079  42091
47.9056  42201.1
48.0031  42311.1
48.1004  42421.1
48.2063  42541.2
48.3032  42651.2
48.4088  42771.3
48.5053  42881.3
48.6017  42991.4
48.7066  43111.4
48.8026  43221.5
48.9071  43341.5
49.0027  43451.5
49.1069  43571.6
49.2021  43681.6
49.3058  43801.7
49.4007  43911.7
49.504  44031.8
49.607  44151.8
49.7014  44261.9
49.804  44381.9
49.9065  44501.9
50.0088  44619.3
50.1023  44699.9
50.2042  44787.8
50.3058  44875.7
50.4072  44963.6
50.5084  45051.5
50.6011  45132
50.7019  45219.9
50.8025  45307.8
50.9029  45395.7
51.0031  45483.6
51.1031  45571.5
51.2028  45659.4
51.3024  45747.3
51.4018  45835.2
51.5009  45923.1
51.6081  46018.3
51.7068  46106.2
51.8053  46194.1
51.9036  46282
52.0017  46369.9
52.1078  46465.1
52.2055  46553
52.3029  46640.9
52.4083  46736.2
52.5053  46824
52.6021  46911.9
52.7068  47007.2
52.8032  47095.1
52.9074  47190.3
53.0034  47278.2
53.1072  47373.4
53.2027  47461.3
53.306  47556.5
53.4012  47644.4
53.504  47739.6
53.6066  47834.9
53.7011  47922.8
53.8032  48018
53.9051  48113.2
54.0068  48208.4
54.1004  48296.3
54.2017  48391.5
54.3026  48486.8
54.4034  48582
54.5039  48677.2
54.6042  48772.4
54.7042  48867.6
54.804  48962.9
54.9036  49058.1
55.003  49153.3
55.1021  49248.5
55.201  49343.8
55.3072  49446.3
55.4056  49541.5
55.5038  49636.7
55.6017  49732
55.7069  49834.5
55.8044  49929.7
55.9016  50025
56.0061  50127.5
56.1028  50222.7
56.2068  50325.3
56.3031  50420.5
56.4065  50523
56.5023  50618.3
56.6053  50720.8
56.7006  50816
56.803  50918.6
56.9052  51021.1
57.0071  51123.7
57.1015  51218.9
57.2029  51321.4
57.3041  51424
57.4049  51526.5
57.5056  51629.1
57.6059  51731.6
57.706  51834.2
57.8059  51936.7
57.9055  52039.2
58.0048  52141.8
58.1039  52244.3
58.2028  52346.9
58.3013  52449.4
58.4067  52559.3
58.5047  52661.8
58.6025  52764.4
58.707  52874.3
58.8043  52976.8
58.9013  53079.4
59.005  53189.2
59.1015  53291.8
59.2046  53401.6
59.3006  53504.2
59.4032  53614.1
59.5054  53723.9
59.6006  53826.5
59.7024  53936.4
59.8038  54046.2
59.905  54156.1
60.0059  54266
60.1065  54375.8
60.2068  54485.7
60.3068  54595.6
60.4066  54705.4
60.5061  54815.3
60.6053  54925.2
60.7042  55035.1
60.8028  55144.9
60.9012  55254.8
61.0058  55372
61.1036  55481.9
61.2011  55591.7
61.3049  55708.9
61.4018  55818.8
61.5049  55936
61.6013  56045.9
61.7039  56163.1
61.8061  56280.3
61.9016  56390.1
62.0032  56507.3
62.1045  56624.5
62.2056  56741.7
62.3063  56858.9
62.4004  56968.8
62.5005  57086
62.6065  57210.5
62.706  57327.7
62.8052  57444.9
62.9041  57562.1
63.0027  57679.3
63.101  57796.5
63.2051  57921
63.3028  58038.2
63.4063  58162.7
63.5033  58279.9
63.6062  58404.4
63.7026  58521.6
63.8048  58646.1
63.9007  58763.3
64.0022  58887.9
64.1034  59012.4
64.2043  59136.9
64.3049  59261.4
64.4051  59385.9
64.505  59510.5
64.6046  59635
64.7038  59759.5
64.8028  59884
64.9014  60008.5
65.0055  60140.4
65.1034  60264.9
65.2011  60389.4
65.3041  60521.3
65.4011  60645.8
65.5035  60777.6
65.6055  60909.5
65.7015  61034
65.8028  61165.8
65.9038  61297.7
66.0044  61429.5
66.1047  61561.4
66.2046  61693.2
66.3042  61825.1
66.4035  61956.9
66.5024  62088.8
66.601  62220.6
66.7046  62359.8
66.8025  62491.6
66.9054  62630.8
67.0026  62762.6
67.1048  62901.8
67.2013  63033.7
67.3028  63172.8
67.4039  63312
67.5047  63451.2
67.605  63590.3
67.705  63729.5
67.8047  63868.7
67.904  64007.8
68.0029  64147
68.1015  64286.2
68.2048  64432.7
68.3026  64571.8
68.4052  64718.3
68.5023  64857.5
68.6041  65004
68.7005  65143.2
68.8015  65289.7
68.9022  65436.2
69.0025  65582.7
69.1024  65729.1
69.2019  65875.6
69.301  66022.1
69.4046  66176
69.503  66322.4
69.6009  66468.9
69.7034  66622.8
69.8006  66769.3
69.9022  66923.1
70.0035  67076.9
70.1043  67230.7
70.2047  67384.5
70.3047  67538.4
70.4043  67692.2
70.5035  67846
70.6023  67999.8
70.7007  68153.6
70.8033  68314.8
70.9009  68468.6
71.0027  68629.7
71.1041  68790.9
71.2005  68944.7
71.301  69105.8
71.4011  69267
71.5008  69428.1
71.6045  69596.6
71.7033  69757.7
71.8017  69918.9
71.9042  70087.4
72.0017  70248.5
72.1032  70417
72.2043  70585.4
72.3006  70746.6
72.4008  70915
72.5006  71083.5
72.6042  71259.3
72.7031  71427.8
72.8015  71596.2
72.9037  71772
73.0013  71940.5
73.1026  72116.3
73.2034  72292.1
73.3038  72467.9
73.4037  72643.7
73.5032  72819.5
73.6021  72995.3
73.7007  73171.1
73.8028  73354.2
73.9004  73530
74.0016  73713.1
74.1023  73896.2
74.2026  74079.3
74.3023  74262.4
74.4016  74445.6
74.5043  74636
74.6026  74819.1
74.7004  75002.2
74.8016  75192.7
74.9023  75383.1
75.0025  75573.6
75.1023  75764
75.2015  75954.5
75.304  76152.2
75.4022  76342.7
75.5037  76540.4
75.6009  76730.9
75.7013  76928.6
75.8013  77126.4
75.9007  77324.2
76.0032  77529.3
76.1016  77727
76.2031  77932.1
76.3004  78129.9
76.4008  78335
76.5007  78540.1
76.6035  78752.5
76.7023  78957.6
76.8006  79162.7
76.9018  79375.1
77.0024  79587.5
77.1025  79799.9
77.202  80012.3
77.301  80224.8
77.4029  80444.5
77.5007  80656.9
77.6014  80876.7
77.7015  81096.4
77.8011  81316.1
77.9033  81543.2
78.0017  81763
78.1028  81990
78.2033  82217.1
78.3032  82444.2
78.4025  82671.2
78.5012  82898.3
78.6025  83132.7
78.7032  83367.1
78.8033  83601.5
78.9028  83835.9
79.0016  84070.2
79.103  84312
79.2006  84546.3
79.3007  84788.1
79.4032  85037.1
79.5021  85278.8
79.6033  85527.9
79.7009  85769.6
79.8008  86018.6
79.903  86275
80.0016  86524
80.1025  86780.4
80.2027  87036.8
80.3023  87293.1
80.4012  87549.5
80.5023  87813.2
80.6027  88076.9
80.7024  88340.6
80.8014  88604.2
80.9025  88875.3
81.003  89146.3
81.1027  89417.3
81.2017  89688.3
81.3027  89966.6
81.4004  90237.7
81.5026  90523.3
81.6015  90801.7
81.7023  91087.3
81.8023  91373
81.9016  91658.7
82.0028  91951.6
82.1007  92237.3
82.2028  92537.6
82.3017  92830.6
82.4024  93130.9
82.5023  93431.2
82.6014  93731.5
82.7022  94039.2
82.8022  94346.8
82.9014  94654.5
83.0022  94969.4
83.1023  95284.4
83.2015  95599.3
83.3023  95921.6
83.4022  96243.9
83.5014  96566.2
83.602  96895.8
83.7018  97225.4
83.8008  97555
83.9011  97892
84.0006  98228.9
84.1015  98573.2
84.2014  98917.4
84.3006  99261.7
84.401  99613.3
84.5005  99964.9
84.6012  100324
84.7011  100683
84.8021  101049
84.9022  101415
85.0014  101781
85.1017  102155
85.2011  102529
85.3015  102909
85.401  103290
85.5015  103679
85.601  104067
85.7015  104462
85.801  104858
85.9014  105261
86.0009  105664
86.1012  106074
86.2005  106484
86.3006  106901
86.4014  107326
86.5012  107751
86.6018  108183
86.7013  108615
86.8015  109055
86.9006  109494
87.0004  109941
87.1007  110395
87.2015  110857
87.3013  111318
87.4016  111787
87.5008  112256
87.6005  112732
87.7006  113215
87.801  113706
87.9004  114197
88.0015  114702
88.1015  115208
88.2018  115720
88.3009  116233
88.4016  116760
88.5012  117288
88.6009  117823
88.7008  118365
88.8008  118914
88.9008  119471
89.001  120035
89.1012  120606
89.2013  121185
89.3015  121771
89.4016  122364
89.5015  122964
89.6014  123572
89.7012  124188
89.8008  124810
89.9013  125448
90.0005  126085
90.1005  126737
90.2014  127403
90.3008  128070
90.4009  128751
90.5007  129440
90.6011  130143
90.701  130853
90.8005  131571
90.9004  132304
91.0008  133051
91.1006  133805
91.2008  134574
91.3012  135358
91.401  136149
91.5009  136955
91.601  137775
91.7011  138610
91.8005  139452
91.9007  140317
92.0008  141196
92.1008  142089
92.2007  142998
92.3011  143928
92.4004  144865
92.501  145832
92.6004  146806
92.7009  147810
92.8009  148828
92.901  149868
93.0005  150923
93.1008  152007
93.2009  153113
93.301  154241
93.4008  155391
93.5004  156563
93.6008  157772
93.7008  159002
93.8009  160262
93.9004  161544
94.0004  162862
94.1007  164217
94.2007  165602
94.3004  167015
94.4006  168473
94.5007  169967
94.6006  171498
94.7007  173073
94.8007  174692
94.9007  176354
95.0005  178061
95.1004  179819
95.2006  181635
95.3005  183503
95.4005  185430
95.5007  187422
95.6005  189473
95.7006  191597
95.8004  193787
95.9006  196065
96.0005  198416
96.1004  200856
96.2004  203390
96.3005  206027
96.4005  208766
96.5004  211616
96.6004  214589
96.7005  217695
96.8005  220940
96.9003  224331
97.0003  227891
97.1005  231634
97.2015  235608
97.3005  239710
97.401  244104
97.5007  248719
97.6006  253626
97.7017  258900
97.8004  264394
97.9014  270400
98.0013  276773
98.1005  283585
98.2011  291056
98.3011  299113
98.4004  307829
98.5007  317498
98.6006  328119
98.7005  339912
98.8006  353169
98.9004  368112
99.0004  385252
99.0106  387156
99.0204  388987
99.0303  390892
99.0405  392869
99.0506  394847
99.0605  396825
99.0706  398876
99.0805  400927
99.0906  403051
99.1006  405175
99.1104  407299
99.1207  409570
99.1305  411767
99.1404  414038
99.1505  416382
99.1604  418726
99.1705  421143
99.1804  423560
99.1904  426050
99.2005  428614
99.2104  431178
99.2204  433815
99.2305  436525
99.2404  439235
99.2504  442018
99.2604  444875
99.2705  447805
99.2804  450735
99.2904  453738
99.3006  456887
99.3105  460037
99.3205  463260
99.3305  466556
99.3405  469925
99.3505  473368
99.3605  476884
99.3705  480473
99.3804  484135
99.3905  487944
99.4005  491826
99.4104  495782
99.4205  499884
99.4305  504059
99.4404  508307
99.4504  512702
99.4604  517243
99.4705  521931
99.4804  526692
99.4904  531600
99.5004  536654
99.5104  541854
99.5204  547274
99.5305  552841
99.5404  558555
99.5503  564414
99.5604  570567
99.5704  576866
99.5804  583459
99.5904  590197
99.6004  597229
99.6104  604554
99.6204  612098
99.6304  620009
99.6404  628213
99.6503  636709
99.6604  645645
99.6704  655021
99.6804  664763
99.6904  674944
99.7003  685638
99.7104  696918
99.7204  708784
99.7304  721310
99.7404  734494
99.7504  748484
99.7603  763280
99.7704  779102
99.7804  795949
99.7904  813967
99.8003  833305
99.8104  854180
99.8204  876740
99.8303  901205
99.8403  927940
99.8504  957312
99.8603  989687
99.8704  1.0258e+06
99.8803  1.06623e+06
99.8904  1.11208e+06
99.9003  1.16453e+06
99.9013  1.17017e+06
99.9023  1.17596e+06
99.9033  1.18181e+06
99.9043  1.18775e+06
99.9054  1.19383e+06
99.9063  1.19991e+06
99.9073  1.20613e+06
99.9083  1.21251e+06
99.9093  1.21895e+06
99.9103  1.22547e+06
99.9113  1.23214e+06
99.9123  1.23887e+06
99.9133  1.24576e+06
99.9143  1.25279e+06
99.9153  1.2599e+06
99.9163  1.26715e+06
99.9173  1.27447e+06
99.9183  1.28202e+06
99.9193  1.28963e+06
99.9203  1.29747e+06
99.9213  1.30538e+06
99.9223  1.31344e+06
99.9233  1.32172e+06
99.9243  1.33014e+06
99.9253  1.33871e+06
99.9263  1.34743e+06
99.9273  1.35636e+06
99.9283  1.36545e+06
99.9293  1.37475e+06
99.9303  1.38427e+06
99.9313  1.39394e+06
99.9323  1.4039e+06
99.9333  1.41401e+06
99.9343  1.42434e+06
99.9353  1.43496e+06
99.9363  1.4458e+06
99.9373  1.45693e+06
99.9383  1.46828e+06
99.9393  1.47993e+06
99.9403  1.49187e+06
99.9413  1.5041e+06
99.9423  1.51663e+06
99.9433  1.52952e+06
99.9443  1.54278e+06
99.9453  1.55633e+06
99.9463  1.57024e+06
99.9473  1.5846e+06
99.9483  1.5994e+06
99.9493  1.61456e+06
99.9503  1.63016e+06
99.9513  1.64628e+06
99.9523  1.6629e+06
99.9533  1.68004e+06
99.9543  1.69777e+06
99.9553  1.71601e+06
99.9563  1.7349e+06
99.9573  1.75446e+06
99.9583  1.77475e+06
99.9593  1.7957e+06
99.9603  1.81745e+06
99.9613  1.84009e+06
99.9623  1.86353e+06
99.9633  1.88799e+06
99.9643  1.91341e+06
99.9653  1.93992e+06
99.9663  1.96761e+06
99.9673  1.99654e+06
99.9683  2.02679e+06
99.9693  2.05858e+06
99.9703  2.09184e+06
99.9713  2.12685e+06
99.9723  2.16377e+06
99.9733  2.20266e+06
99.9743  2.24383e+06
99.9753  2.28748e+06
99.9763  2.33377e+06
99.9773  2.38314e+06
99.9783  2.43581e+06
99.9793  2.49221e+06
99.9803  2.55286e+06
99.9813  2.61827e+06
99.9823  2.68902e+06
99.9833  2.76608e+06
99.9843  2.85031e+06
99.9853  2.94297e+06
99.9863  3.04552e+06
99.9873  3.15986e+06
99.9883  3.2884e+06
99.9893  3.43453e+06
99.9903  3.60256e+06
99.9904  3.62073e+06
99.9905  3.63926e+06
99.9906  3.65808e+06
99.9907  3.67742e+06
99.9908  3.69683e+06
99.9909  3.71661e+06
99.991  3.73638e+06
99.9911  3.75689e+06
99.9912  3.77777e+06
99.9913  3.79864e+06
99.9914  3.82025e+06
99.9915  3.84186e+06
99.9916  3.8642e+06
99.9917  3.88691e+06
99.9918  3.90998e+06
99.9919  3.93342e+06
99.992  3.95722e+06
99.9921  3.9814e+06
99.9922  4.0063e+06
99.9923  4.03157e+06
99.9924  4.05721e+06
99.9925  4.08358e+06
99.9926  4.11031e+06
99.9927  4.13778e+06
99.9928  4.16561e+06
99.9929  4.19418e+06
99.993  4.22348e+06
99.9931  4.25314e+06
99.9932  4.28354e+06
99.9933  4.31467e+06
99.9934  4.34617e+06
99.9935  4.37876e+06
99.9936  4.41209e+06
99.9937  4.44615e+06
99.9938  4.48094e+06
99.9939  4.51647e+06
99.994  4.55309e+06
99.9941  4.59081e+06
99.9942  4.62927e+06
99.9943  4.66882e+06
99.9944  4.70911e+06
99.9945  4.75086e+06
99.9946  4.79371e+06
99.9947  4.83766e+06
99.9948  4.8827e+06
99.9949  4.92921e+06
99.995  4.97719e+06
99.9951  5.02663e+06
99.9952  5.07754e+06
99.9953  5.12991e+06
99.9954  5.18411e+06
99.9955  5.24015e+06
99.9956  5.29838e+06
99.9957  5.35808e+06
99.9958  5.42034e+06
99.9959  5.48443e+06
99.996  5.55108e+06
99.9961  5.6203e+06
99.9962  5.69245e+06
99.9963  5.76716e+06
99.9964  5.84517e+06
99.9965  5.92647e+06
99.9966  6.01144e+06
99.9967  6.10007e+06
99.9968  6.19273e+06
99.9969  6.28978e+06
99.997  6.39196e+06
99.9971  6.49927e+06
99.9972  6.61243e+06
99.9973  6.73146e+06
99.9974  6.85745e+06
99.9975  6.99112e+06
99.9976  7.13286e+06
99.9977  7.28411e+06
99.9978  7.44544e+06
99.9979  7.6183e+06
99.998  7.80362e+06
99.9981  8.00431e+06
99.9982  8.22113e+06
99.9983  8.45625e+06
99.9984  8.71408e+06
99.9985  8.99755e+06
99.9986  9.31104e+06
99.9987  9.66117e+06
99.9988  1.00538e+07
99.9989  1.05006e+07
99.999  1.10133e+07
99.9991  1.16117e+07
99.9992  1.23222e+07
99.9993  1.31851e+07
99.9994  1.4264e+07
99.9995  1.56667e+07
99.9996  1.76004e+07
99.9997  2.05149e+07
99.9998  2.56913e+07
99.9999  3.95453e+07
100  9.7464e+07
