# Supplementary material for: Victory Tax: A Holistic Income Tax System
Source: Entropy (Basel). 2021 Nov 11;23(11):1492. doi: 10.3390/e23111492 (PMC8624733; doi:10.3390/e23111492)
Supplement: Supplementary file 1 [file entropy-23-01492-s001.zip › bundle/results_to_give_away/data4VTpaper/fit2IRSdata/kfnc1_PL35_DE50_DP100_ON_ptp.tax]

# expected tax revenue collected = 1.42771e+12
0.000165773  0.0103699  3.85409
0.000527016  0.0329673  18.3018
0.000933522  0.0583961  45.9314
0.00136652  0.0854819  88.47
0.00181896  0.113784  147.268
0.00228697  0.143061  223.453
0.00276805  0.173154  318.003
0.00326044  0.203956  431.788
0.00376283  0.235382  565.594
0.0042742  0.267371  720.14
0.00479373  0.29987  896.092
0.00532075  0.332837  1094.07
0.0058547  0.366238  1314.66
0.00639511  0.400044  1558.4
0.00694157  0.434227  1825.82
0.00749371  0.468766  2117.42
0.00805122  0.503641  2433.65
0.00861383  0.538835  2774.99
0.00918128  0.574331  3141.85
0.00975336  0.610117  3534.66
0.0103298  0.646179  3953.81
0.0109106  0.682506  4399.7
0.0114954  0.719087  4872.71
0.0126765  0.792975  5901.49
0.0138723  0.867773  7042.94
0.0144753  0.905495  7656.74
0.0156911  0.98155  8972.07
0.0169194  1.05838  10406.4
0.0175379  1.09708  11168.9
0.0187836  1.175  12786
0.0194105  1.21422  13641.2
0.0206723  1.29314  15446.1
0.0219441  1.37271  17378.6
0.0225837  1.41272  18393.4
0.02387  1.49318  20521.3
0.0245166  1.53362  21634.8
0.0258163  1.61493  23962.1
0.0264695  1.65579  25176.3
0.027782  1.73789  27707.1
0.0284413  1.77913  29024.1
0.0297659  1.862  31762.3
0.0304312  1.90361  33183.9
0.0317673  1.98719  36133.1
0.0324381  2.02915  37661.1
0.0337852  2.11342  40824.8
0.0344613  2.15571  42461
0.0358189  2.24063  45842.7
0.0365002  2.28325  47588.6
0.0378677  2.3688  51191.6
0.0385539  2.41173  53049
0.0399311  2.49787  56876.3
0.040622  2.5411  58846.7
0.0420085  2.62782  62901.6
0.042704  2.67133  64986.4
0.0434009  2.71493  67109.8
0.0447992  2.80239  71472.6
0.0455004  2.84626  73712.3
0.0469072  2.93426  78309.4
0.0476126  2.97839  80667.1
0.0490276  3.0669  85501.2
0.0497371  3.11128  87978
0.0504479  3.15575  90494.9
0.0518734  3.24492  95649.4
0.0525881  3.28963  98287.2
0.0540212  3.37928  103685
0.0547397  3.42422  106445
0.0554593  3.46924  109246
0.0569023  3.5595  114972
0.0576256  3.60474  117897
0.0583501  3.65006  120864
0.0598025  3.74092  126923
0.0605304  3.78645  130015
0.0619897  3.87774  136326
0.062721  3.92349  139545
0.0634535  3.9693  142806
0.0649216  4.06114  149457
0.0656573  4.10717  152847
0.0663941  4.15326  156280
0.0678708  4.24563  163275
0.0686108  4.29192  166838
0.0693518  4.33827  170444
0.0708368  4.43117  177787
0.0715808  4.47771  181524
0.0730719  4.57098  189131
0.073819  4.61772  193000
0.074567  4.66451  196914
0.0760659  4.75827  204875
0.0768169  4.80525  208923
0.0775687  4.85228  213015
0.0790753  4.94652  221335
0.07983  4.99373  225562
0.0805856  5.041  229834
0.0813422  5.08833  234152
0.082858  5.18315  242925
0.0836173  5.23064  247379
0.0843774  5.27819  251880
0.0859004  5.37346  261018
0.0866632  5.42118  265657
0.0874269  5.46895  270341
0.0889568  5.56466  279849
0.0897231  5.61259  284673
0.0904902  5.66058  289543
0.0920269  5.75671  299424
0.0927966  5.80485  304435
0.093567  5.85305  309493
0.0951104  5.94959  319750
0.0958833  5.99794  324950
0.096657  6.04634  330197
0.0974315  6.09479  335491
0.0989829  6.19184  346223
0.0997598  6.24044  351661
0.100538  6.28908  357146
0.110717  6.92584  432859
0.121019  7.57028  516887
0.13063  8.17153  601998
0.141147  8.82939  702547
0.150945  9.44233  803213
0.160827  10.0604  911551
0.170787  10.6835  1.02769e+06
0.180823  11.3113  1.15174e+06
0.190931  11.9436  1.28383e+06
0.201108  12.5802  1.42406e+06
0.210496  13.1675  1.55986e+06
0.220799  13.812  1.71601e+06
0.231164  14.4603  1.88062e+06
0.240718  15.058  2.03902e+06
0.251196  15.7135  2.2201e+06
0.26085  16.3174  2.39377e+06
0.270551  16.9242  2.57484e+06
0.281184  17.5894  2.78092e+06
0.290977  18.2019  2.97771e+06
0.300812  18.8172  3.18212e+06
0.310688  19.435  3.39422e+06
0.320604  20.0553  3.61407e+06
0.33056  20.678  3.84172e+06
0.340554  21.3032  4.07724e+06
0.350585  21.9307  4.32068e+06
0.360653  22.5605  4.57212e+06
0.370757  23.1925  4.83159e+06
0.380896  23.8268  5.09916e+06
0.391069  24.4632  5.37489e+06
0.400347  25.0435  5.63267e+06
0.410584  25.6839  5.92411e+06
0.420853  26.3263  6.22386e+06
0.431154  26.9707  6.53197e+06
0.440546  27.5582  6.81936e+06
0.450906  28.2062  7.14356e+06
0.460351  28.797  7.44567e+06
0.470768  29.4487  7.78615e+06
0.481214  30.1022  8.13523e+06
0.490736  30.6978  8.46007e+06
0.501237  31.3546  8.82568e+06
0.510807  31.9533  9.16563e+06
0.520399  32.5534  9.51282e+06
0.530977  33.2151  9.90315e+06
0.540616  33.818  1.02657e+07
0.551244  34.4828  1.06729e+07
0.560928  35.0886  1.10509e+07
0.570633  35.6957  1.14364e+07
0.580359  36.3041  1.18292e+07
0.591081  36.9748  1.227e+07
0.600849  37.5859  1.26786e+07
0.610637  38.1982  1.30948e+07
0.620445  38.8117  1.35185e+07
0.631256  39.4879  1.39934e+07
0.641104  40.104  1.44331e+07
0.650971  40.7212  1.48805e+07
0.660856  41.3396  1.53355e+07
0.67076  41.9591  1.57983e+07
0.680683  42.5798  1.62689e+07
0.690623  43.2016  1.67472e+07
0.700581  43.8245  1.72333e+07
0.710556  44.4485  1.77273e+07
0.720549  45.0736  1.82291e+07
0.730559  45.6998  1.87387e+07
0.740586  46.327  1.92563e+07
0.75063  46.9553  1.97819e+07
0.76069  47.5846  2.03154e+07
0.770767  48.215  2.08569e+07
0.78086  48.8464  2.14063e+07
0.790969  49.4787  2.19639e+07
0.801094  50.1121  2.25295e+07
0.811235  50.7464  2.31031e+07
0.820375  51.3182  2.36264e+07
0.830545  51.9544  2.42155e+07
0.84073  52.5915  2.48127e+07
0.850931  53.2296  2.54182e+07
0.861147  53.8687  2.60318e+07
0.870354  54.4446  2.65911e+07
0.880597  55.0854  2.72204e+07
0.890856  55.7271  2.7858e+07
0.901128  56.3697  2.85038e+07
0.910386  56.9488  2.90922e+07
0.920686  57.5931  2.97539e+07
0.931  58.2383  3.04239e+07
0.941327  58.8844  3.11023e+07
0.950634  59.4665  3.17201e+07
0.960988  60.1142  3.24145e+07
0.971355  60.7627  3.31173e+07
0.980698  61.3471  3.37571e+07
0.99109  61.9973  3.4476e+07
1.00046  62.5831  3.51303e+07
1.10099  68.8721  4.2542e+07
1.20051  75.0977  5.05771e+07
1.30103  81.3854  5.93974e+07
1.40139  87.6632  6.89108e+07
1.50041  93.8575  7.89897e+07
1.6013  100.169  8.99658e+07
1.70071  106.387  1.01479e+08
1.80078  112.647  1.1377e+08
1.90037  118.877  1.26698e+08
2.00055  125.144  1.40404e+08
2.10129  131.445  1.54896e+08
2.20142  137.709  1.70007e+08
2.30091  143.933  1.85717e+08
2.40087  150.185  2.02199e+08
2.50127  156.466  2.19461e+08
2.60094  162.701  2.37296e+08
2.70102  168.961  2.55905e+08
2.80149  175.246  2.75292e+08
2.90115  181.48  2.95224e+08
3.00117  187.737  3.15926e+08
3.10152  194.014  3.37403e+08
3.20101  200.238  3.59394e+08
3.30081  206.481  3.8215e+08
3.40091  212.743  4.05675e+08
3.5013  219.022  4.29973e+08
3.60076  225.244  4.54746e+08
3.70049  231.482  4.80279e+08
3.80047  237.737  5.06578e+08
3.90069  244.006  5.33645e+08
4.00115  250.29  5.61483e+08
4.10063  256.513  5.89745e+08
4.20154  262.826  6.19124e+08
4.30145  269.075  6.48914e+08
4.40156  275.338  6.79468e+08
4.50065  281.536  7.104e+08
4.60115  287.823  7.42476e+08
4.7006  294.044  7.74917e+08
4.80147  300.354  8.08526e+08
4.90127  306.597  8.42484e+08
5.00124  312.851  8.77199e+08
5.10138  319.115  9.12673e+08
5.20043  325.311  9.48454e+08
5.30087  331.593  9.8544e+08
5.40145  337.886  1.02319e+09
5.50094  344.109  1.06122e+09
5.60055  350.34  1.1e+09
5.70155  356.658  1.14003e+09
5.80143  362.906  1.18032e+09
5.90143  369.162  1.22136e+09
6.00156  375.425  1.26315e+09
6.10054  381.617  1.30515e+09
6.20089  387.894  1.34844e+09
6.30135  394.178  1.39248e+09
6.40066  400.391  1.43671e+09
6.50133  406.688  1.48225e+09
6.60083  412.912  1.52797e+09
6.70044  419.143  1.57443e+09
6.80139  425.458  1.62222e+09
6.90117  431.7  1.67017e+09
7.00104  437.947  1.71885e+09
7.10099  444.2  1.76828e+09
7.20103  450.457  1.81844e+09
7.30114  456.72  1.86935e+09
7.40132  462.987  1.921e+09
7.50158  469.258  1.9734e+09
7.60064  475.455  2.02585e+09
7.70104  481.735  2.07972e+09
7.8015  488.02  2.13433e+09
7.90076  494.229  2.18898e+09
8.00134  500.521  2.24507e+09
8.10072  506.737  2.30118e+09
8.20142  513.036  2.35874e+09
8.3009  519.259  2.41631e+09
8.40044  525.486  2.4746e+09
8.5013  531.795  2.53437e+09
8.60093  538.028  2.59412e+09
8.70061  544.263  2.65459e+09
8.80161  550.581  2.71658e+09
8.90138  556.822  2.77851e+09
9.00118  563.065  2.84116e+09
9.10103  569.311  2.90454e+09
9.20091  575.559  2.96863e+09
9.30083  581.809  3.03346e+09
9.40078  588.062  3.099e+09
9.50076  594.316  3.16527e+09
9.60078  600.573  3.23225e+09
9.70082  606.831  3.29996e+09
9.80089  613.091  3.36839e+09
9.90099  619.352  3.43754e+09
10.0011  625.615  3.50741e+09
10.1013  631.88  3.578e+09
10.2014  638.146  3.64931e+09
10.3016  644.413  3.72133e+09
10.4005  650.6  3.79314e+09
10.5007  656.87  3.86659e+09
10.601  663.14  3.94076e+09
10.7012  669.411  4.01564e+09
10.8015  675.683  4.09124e+09
10.9005  681.876  4.16657e+09
11.0008  688.149  4.24358e+09
11.1011  694.423  4.32131e+09
11.2014  700.698  4.39975e+09
11.3004  706.893  4.47788e+09
11.4007  713.168  4.55774e+09
11.5011  719.444  4.6383e+09
11.6014  725.72  4.71957e+09
11.7004  731.915  4.80049e+09
11.8008  738.191  4.88317e+09
11.9011  744.468  4.96655e+09
12.0059  751.025  5.0593e+09
12.1088  757.462  5.14635e+09
12.2117  763.899  5.23414e+09
12.3017  769.531  5.31156e+09
12.4046  775.967  5.40073e+09
12.5075  782.402  5.49064e+09
12.6104  788.838  5.58129e+09
12.7004  794.468  5.6612e+09
12.8033  800.902  5.75322e+09
12.9061  807.335  5.84598e+09
13.0089  813.768  5.93946e+09
13.1117  820.2  6.03367e+09
13.2017  825.827  6.1167e+09
13.3045  832.257  6.21228e+09
13.4073  838.687  6.30858e+09
13.51  845.115  6.40561e+09
13.6128  851.542  6.50336e+09
13.7027  857.165  6.58949e+09
13.8054  863.589  6.68859e+09
13.9081  870.013  6.78842e+09
14.0107  876.435  6.88896e+09
14.1005  882.054  6.97752e+09
14.2032  888.473  7.07941e+09
14.3058  894.891  7.18201e+09
14.4083  901.308  7.28533e+09
14.5109  907.723  7.38935e+09
14.6006  913.334  7.48096e+09
14.7031  919.746  7.58631e+09
14.8056  926.156  7.69238e+09
14.908  932.564  7.79915e+09
15.0104  938.971  7.90662e+09
15.1128  945.375  8.0148e+09
15.2024  950.978  8.11003e+09
15.3047  957.378  8.21952e+09
15.407  963.777  8.32971e+09
15.5092  970.174  8.4406e+09
15.6115  976.568  8.55218e+09
15.7009  982.162  8.65039e+09
15.803  988.552  8.76327e+09
15.9052  994.94  8.87685e+09
16.0072  1001.33  8.99111e+09
16.1093  1007.71  9.10607e+09
16.2113  1014.09  9.22171e+09
16.3005  1019.67  9.32345e+09
16.4024  1026.05  9.44037e+09
16.5043  1032.42  9.55798e+09
16.6062  1038.79  9.67626e+09
16.708  1045.16  9.79522e+09
16.8098  1051.53  9.91486e+09
16.9115  1057.89  1.00352e+10
17.0005  1063.46  1.0141e+10
17.1021  1069.82  1.02626e+10
17.2037  1076.17  1.03848e+10
17.3053  1082.52  1.05077e+10
17.4068  1088.87  1.06313e+10
17.5082  1095.22  1.07556e+10
17.6096  1101.56  1.08805e+10
17.711  1107.9  1.1006e+10
17.8123  1114.24  1.11323e+10
17.9009  1119.78  1.12433e+10
18.0021  1126.12  1.13707e+10
18.1033  1132.44  1.14988e+10
18.2044  1138.77  1.16276e+10
18.3055  1145.09  1.1757e+10
18.4065  1151.41  1.18871e+10
18.5075  1157.73  1.20178e+10
18.6084  1164.04  1.21492e+10
18.7093  1170.35  1.22812e+10
18.8101  1176.66  1.24138e+10
18.9108  1182.96  1.25471e+10
19.0115  1189.26  1.2681e+10
19.1121  1195.55  1.28156e+10
19.2127  1201.84  1.29508e+10
19.3007  1207.35  1.30696e+10
19.4012  1213.63  1.3206e+10
19.5016  1219.91  1.3343e+10
19.6019  1226.19  1.34807e+10
19.7022  1232.47  1.36189e+10
19.8025  1238.74  1.37578e+10
19.9027  1245  1.38973e+10
20.0028  1251.27  1.40374e+10
20.1029  1257.53  1.41782e+10
20.2029  1263.78  1.43196e+10
20.3028  1270.03  1.44615e+10
20.4027  1276.28  1.46041e+10
20.5025  1282.53  1.47473e+10
20.6023  1288.77  1.48911e+10
20.702  1295  1.50355e+10
20.8016  1301.23  1.51805e+10
20.9011  1307.46  1.53262e+10
21.0006  1313.69  1.54724e+10
21.1125  1320.68  1.56376e+10
21.2119  1326.9  1.57851e+10
21.3112  1333.11  1.59332e+10
21.4104  1339.32  1.60818e+10
21.5096  1345.52  1.62311e+10
21.6087  1351.72  1.6381e+10
21.7077  1357.92  1.65314e+10
21.8067  1364.11  1.66824e+10
21.9055  1370.29  1.6834e+10
22.0044  1376.47  1.69862e+10
22.1031  1382.65  1.7139e+10
22.2018  1388.83  1.72923e+10
22.3004  1394.99  1.74462e+10
22.4113  1401.93  1.76201e+10
22.5098  1408.09  1.77752e+10
22.6082  1414.24  1.79309e+10
22.7065  1420.4  1.80872e+10
22.8048  1426.54  1.8244e+10
22.9029  1432.68  1.84014e+10
23.0011  1438.82  1.85593e+10
23.1113  1445.72  1.87377e+10
23.2093  1451.85  1.88968e+10
23.3072  1457.97  1.90565e+10
23.405  1464.09  1.92167e+10
23.5027  1470.2  1.93775e+10
23.6004  1476.31  1.95388e+10
23.7102  1483.18  1.9721e+10
23.8077  1489.28  1.98835e+10
23.9051  1495.38  2.00465e+10
24.0025  1501.47  2.02101e+10
24.1119  1508.31  2.03947e+10
24.2091  1514.39  2.05594e+10
24.3063  1520.47  2.07247e+10
24.4033  1526.54  2.08904e+10
24.5124  1533.36  2.10776e+10
24.6093  1539.42  2.12444e+10
24.7061  1545.48  2.14119e+10
24.8028  1551.53  2.15798e+10
24.9115  1558.33  2.17693e+10
25.0081  1564.37  2.19384e+10
25.1045  1570.4  2.21079e+10
25.2009  1576.43  2.2278e+10
25.3093  1583.21  2.24699e+10
25.4055  1589.23  2.26411e+10
25.5017  1595.25  2.28127e+10
25.6098  1602.01  2.30065e+10
25.7058  1608.01  2.31792e+10
25.8017  1614.01  2.33524e+10
25.9095  1620.75  2.35479e+10
26.0052  1626.74  2.37222e+10
26.1008  1632.73  2.38969e+10
26.2083  1639.45  2.40942e+10
26.3038  1645.42  2.427e+10
26.4111  1652.14  2.44684e+10
26.5064  1658.1  2.46452e+10
26.6017  1664.06  2.48225e+10
26.7087  1670.75  2.50226e+10
26.8037  1676.7  2.5201e+10
26.9105  1683.38  2.54022e+10
27.0054  1689.31  2.55816e+10
27.112  1695.98  2.57839e+10
27.2067  1701.91  2.59643e+10
27.3013  1707.82  2.61451e+10
27.4077  1714.47  2.63491e+10
27.5021  1720.38  2.65309e+10
27.6082  1727.02  2.6736e+10
27.7025  1732.92  2.69188e+10
27.8084  1739.54  2.7125e+10
27.9024  1745.43  2.73088e+10
28.0082  1752.04  2.7516e+10
28.102  1757.91  2.77008e+10
28.2076  1764.51  2.79091e+10
28.3013  1770.37  2.80948e+10
28.4066  1776.96  2.83042e+10
28.5118  1783.54  2.85142e+10
28.6052  1789.38  2.87013e+10
28.7102  1795.95  2.89123e+10
28.8034  1801.78  2.91003e+10
28.9082  1808.34  2.93124e+10
29.0012  1814.16  2.95013e+10
29.1058  1820.7  2.97144e+10
29.2103  1827.24  2.9928e+10
29.303  1833.04  3.01183e+10
29.4073  1839.56  3.0333e+10
29.5114  1846.07  3.05481e+10
29.6039  1851.86  3.07398e+10
29.7078  1858.36  3.0956e+10
29.8116  1864.85  3.11726e+10
29.9038  1870.62  3.13657e+10
30.0074  1877.1  3.15833e+10
30.1109  1883.57  3.18015e+10
30.2028  1889.32  3.19958e+10
30.306  1895.78  3.22149e+10
30.4092  1902.23  3.24346e+10
30.5008  1907.96  3.26302e+10
30.6037  1914.4  3.28508e+10
30.7066  1920.84  3.30718e+10
30.8093  1927.26  3.32934e+10
30.9005  1932.97  3.34908e+10
31.003  1939.38  3.37132e+10
31.1053  1945.78  3.39362e+10
31.2076  1952.18  3.41597e+10
31.3098  1958.57  3.43836e+10
31.4005  1964.24  3.45831e+10
31.5024  1970.62  3.48079e+10
31.6042  1976.99  3.50332e+10
31.7059  1983.35  3.52589e+10
31.8075  1989.7  3.54852e+10
31.9089  1996.05  3.57119e+10
32.0103  2002.39  3.5939e+10
32.1115  2008.72  3.61666e+10
32.2014  2014.34  3.63693e+10
32.3024  2020.66  3.65978e+10
32.4033  2026.97  3.68267e+10
32.5041  2033.28  3.70561e+10
32.6047  2039.57  3.72859e+10
32.7052  2045.86  3.75161e+10
32.8057  2052.14  3.77468e+10
32.906  2058.42  3.79779e+10
33.0061  2064.69  3.82094e+10
33.1062  2070.95  3.84414e+10
33.2062  2077.2  3.86738e+10
33.306  2083.44  3.89066e+10
33.4057  2089.68  3.91399e+10
33.5053  2095.91  3.93735e+10
33.6047  2102.13  3.96076e+10
33.7041  2108.35  3.98421e+10
33.8033  2114.55  4.0077e+10
33.9024  2120.75  4.03123e+10
34.0014  2126.94  4.0548e+10
34.1113  2133.82  4.08103e+10
34.21  2139.99  4.10469e+10
34.3086  2146.16  4.12838e+10
34.4071  2152.32  4.15211e+10
34.5055  2158.48  4.17588e+10
34.6037  2164.62  4.19969e+10
34.7019  2170.76  4.22354e+10
34.8108  2177.57  4.25009e+10
34.9086  2183.7  4.27401e+10
35.0064  2190.57  4.29798e+10
35.104  2203.47  4.32203e+10
35.2016  2216.41  4.3462e+10
35.3098  2230.81  4.37318e+10
35.407  2243.81  4.39758e+10
35.5042  2256.83  4.42209e+10
35.6012  2269.89  4.44671e+10
35.7088  2284.43  4.4742e+10
35.8056  2297.55  4.49905e+10
35.9022  2310.7  4.52402e+10
36.0095  2325.34  4.55189e+10
36.1059  2338.55  4.57709e+10
36.2021  2351.79  4.60241e+10
36.3089  2366.54  4.63066e+10
36.4049  2379.84  4.65621e+10
36.5008  2393.17  4.68186e+10
36.6072  2408.01  4.7105e+10
36.7028  2421.41  4.73639e+10
36.8089  2436.32  4.76528e+10
36.9043  2449.77  4.79141e+10
37.0101  2464.76  4.82056e+10
37.1052  2478.27  4.84692e+10
37.2107  2493.32  4.87633e+10
37.3056  2506.89  4.90292e+10
37.4108  2522.01  4.93259e+10
37.5054  2535.64  4.95941e+10
37.6103  2550.82  4.98933e+10
37.7047  2564.51  5.01638e+10
37.8093  2579.76  5.04657e+10
37.9034  2593.52  5.07385e+10
38.0078  2608.83  5.10429e+10
38.1016  2622.64  5.1318e+10
38.2057  2638.02  5.1625e+10
38.3096  2653.43  5.19333e+10
38.403  2667.33  5.22119e+10
38.5066  2682.81  5.25228e+10
38.6101  2698.32  5.2835e+10
38.7031  2712.31  5.31171e+10
38.8063  2727.89  5.34319e+10
38.9094  2743.5  5.37479e+10
39.002  2757.57  5.40336e+10
39.1047  2773.25  5.43522e+10
39.2073  2788.95  5.46721e+10
39.3098  2804.69  5.49934e+10
39.4019  2818.88  5.52837e+10
39.504  2834.69  5.56075e+10
39.606  2850.52  5.59326e+10
39.7079  2866.39  5.6259e+10
39.8096  2882.29  5.65868e+10
39.901  2896.63  5.68829e+10
40.0024  2912.59  5.72132e+10
40.1037  2928.59  5.75448e+10
40.2048  2944.61  5.78777e+10
40.3057  2960.67  5.82119e+10
40.4065  2976.77  5.85474e+10
40.5072  2992.89  5.88842e+10
40.6077  3009.04  5.92223e+10
40.708  3025.23  5.95618e+10
40.8082  3041.45  5.99025e+10
40.9082  3057.7  6.02446e+10
41.0081  3073.99  6.05879e+10
41.1078  3090.3  6.09325e+10
41.2074  3106.64  6.12785e+10
41.3068  3123.02  6.16257e+10
41.4061  3139.43  6.19742e+10
41.5052  3155.87  6.2324e+10
41.6042  3172.34  6.26751e+10
41.703  3188.84  6.30274e+10
41.8017  3205.37  6.33811e+10
41.91  3223.59  6.37716e+10
42.0083  3240.18  6.41279e+10
42.1065  3256.81  6.44855e+10
42.2045  3273.47  6.48444e+10
42.3024  3290.15  6.52045e+10
42.4099  3308.54  6.56021e+10
42.5075  3325.29  6.59649e+10
42.6049  3342.07  6.6329e+10
42.7021  3358.88  6.66943e+10
42.8089  3377.41  6.70976e+10
42.9058  3394.28  6.74656e+10
43.0026  3411.18  6.78348e+10
43.1089  3429.81  6.82424e+10
43.2054  3446.77  6.86142e+10
43.3017  3463.76  6.89873e+10
43.4074  3482.49  6.93991e+10
43.5034  3499.54  6.97748e+10
43.6088  3518.33  7.01894e+10
43.7045  3535.45  7.05677e+10
43.8095  3554.31  7.09852e+10
43.9049  3571.48  7.13661e+10
44.0096  3590.41  7.17864e+10
44.1046  3607.64  7.21699e+10
44.2089  3626.63  7.2593e+10
44.3036  3643.93  7.2979e+10
44.4076  3662.98  7.3405e+10
44.502  3680.34  7.37936e+10
44.6057  3699.46  7.42223e+10
44.7091  3718.61  7.46526e+10
44.803  3736.06  7.5045e+10
44.9061  3755.27  7.5478e+10
45.009  3774.53  7.59124e+10
45.1025  3792.06  7.63087e+10
45.205  3811.37  7.67459e+10
45.3074  3830.72  7.71845e+10
45.4004  3848.34  7.75846e+10
45.5024  3867.75  7.80259e+10
45.6043  3887.19  7.84688e+10
45.7059  3906.67  7.8913e+10
45.8074  3926.18  7.93586e+10
45.9087  3945.72  7.98057e+10
46.0007  3963.51  8.02134e+10
46.1016  3983.11  8.06631e+10
46.2024  4002.75  8.11143e+10
46.303  4022.41  8.15668e+10
46.4034  4042.11  8.20208e+10
46.5037  4061.84  8.24761e+10
46.6037  4081.6  8.29329e+10
46.7036  4101.39  8.3391e+10
46.8033  4121.22  8.38505e+10
46.9028  4141.07  8.43114e+10
47.0021  4160.96  8.47736e+10
47.1012  4180.87  8.52372e+10
47.2092  4202.63  8.57445e+10
47.308  4222.61  8.6211e+10
47.4065  4242.63  8.66788e+10
47.5049  4262.67  8.71479e+10
47.6032  4282.74  8.76184e+10
47.7012  4302.84  8.80903e+10
47.8079  4324.8  8.86065e+10
47.9056  4344.97  8.90812e+10
48.0031  4365.16  8.95571e+10
48.1004  4385.39  9.00344e+10
48.2063  4407.48  9.05566e+10
48.3032  4427.77  9.10366e+10
48.4088  4449.93  9.15618e+10
48.5053  4470.28  9.20446e+10
48.6017  4490.65  9.25287e+10
48.7066  4512.91  9.30582e+10
48.8026  4533.35  9.3545e+10
48.9071  4555.68  9.40775e+10
49.0027  4576.17  9.4567e+10
49.1069  4598.57  9.51024e+10
49.2021  4619.12  9.55946e+10
49.3058  4641.58  9.61329e+10
49.4007  4662.19  9.66277e+10
49.504  4684.71  9.71689e+10
49.607  4707.27  9.77116e+10
49.7014  4727.97  9.82104e+10
49.804  4750.59  9.8756e+10
49.9065  4773.24  9.9303e+10
50.0088  4795.92  9.98515e+10
50.1023  4816.74  1.00356e+11
50.2042  4839.48  1.00907e+11
50.3058  4862.26  1.0146e+11
50.4072  4885.07  1.02014e+11
50.5084  4907.91  1.0257e+11
50.6011  4928.88  1.0308e+11
50.7019  4951.78  1.03639e+11
50.8025  4974.71  1.04198e+11
50.9029  4997.68  1.0476e+11
51.0031  5020.67  1.05322e+11
51.1031  5043.7  1.05886e+11
51.2028  5066.76  1.06452e+11
51.3024  5089.85  1.07019e+11
51.4018  5112.97  1.07587e+11
51.5009  5136.12  1.08157e+11
51.6081  5161.23  1.08775e+11
51.7068  5184.44  1.09348e+11
51.8053  5207.69  1.09922e+11
51.9036  5230.96  1.10497e+11
52.0017  5254.26  1.11074e+11
52.1078  5279.54  1.117e+11
52.2055  5302.91  1.12279e+11
52.3029  5326.3  1.1286e+11
52.4083  5351.68  1.1349e+11
52.5053  5375.13  1.14074e+11
52.6021  5398.62  1.14659e+11
52.7068  5424.09  1.15294e+11
52.8032  5447.64  1.15881e+11
52.9074  5473.18  1.16519e+11
53.0034  5496.78  1.17109e+11
53.1072  5522.38  1.1775e+11
53.2027  5546.05  1.18343e+11
53.306  5571.71  1.18987e+11
53.4012  5595.44  1.19582e+11
53.504  5621.16  1.20229e+11
53.6066  5646.93  1.20877e+11
53.7011  5670.74  1.21477e+11
53.8032  5696.56  1.22127e+11
53.9051  5722.42  1.2278e+11
54.0068  5748.3  1.23433e+11
54.1004  5772.23  1.24038e+11
54.2017  5798.18  1.24695e+11
54.3026  5824.16  1.25352e+11
54.4034  5850.17  1.26012e+11
54.5039  5876.21  1.26672e+11
54.6042  5902.29  1.27334e+11
54.7042  5928.39  1.27998e+11
54.804  5954.52  1.28663e+11
54.9036  5980.69  1.29329e+11
55.003  6006.88  1.29997e+11
55.1021  6033.11  1.30665e+11
55.201  6059.37  1.31336e+11
55.3072  6087.67  1.32059e+11
55.4056  6113.99  1.32732e+11
55.5038  6140.34  1.33406e+11
55.6017  6166.71  1.34082e+11
55.7069  6195.15  1.34811e+11
55.8044  6221.59  1.3549e+11
55.9016  6248.05  1.36169e+11
56.0061  6276.59  1.36903e+11
56.1028  6303.11  1.37585e+11
56.2068  6331.71  1.38321e+11
56.3031  6358.29  1.39006e+11
56.4065  6386.95  1.39745e+11
56.5023  6413.59  1.40432e+11
56.6053  6442.32  1.41174e+11
56.7006  6469.02  1.41864e+11
56.803  6497.8  1.42609e+11
56.9052  6526.62  1.43355e+11
57.0071  6555.46  1.44102e+11
57.1015  6582.28  1.44797e+11
57.2029  6611.18  1.45547e+11
57.3041  6640.12  1.46298e+11
57.4049  6669.09  1.47051e+11
57.5056  6698.09  1.47805e+11
57.6059  6727.12  1.4856e+11
57.706  6756.18  1.49317e+11
57.8059  6785.27  1.50075e+11
57.9055  6814.39  1.50834e+11
58.0048  6843.54  1.51594e+11
58.1039  6872.72  1.52356e+11
58.2028  6901.93  1.53119e+11
58.3013  6931.17  1.53884e+11
58.4067  6962.53  1.54704e+11
58.5047  6991.83  1.55471e+11
58.6025  7021.16  1.56239e+11
58.707  7052.61  1.57064e+11
58.8043  7081.99  1.57834e+11
58.9013  7111.41  1.58606e+11
59.005  7142.96  1.59434e+11
59.1015  7172.43  1.60209e+11
59.2046  7204.04  1.6104e+11
59.3006  7233.56  1.61817e+11
59.4032  7265.23  1.6265e+11
59.5054  7296.93  1.63485e+11
59.6006  7326.55  1.64265e+11
59.7024  7358.31  1.65103e+11
59.8038  7390.1  1.65941e+11
59.905  7421.92  1.66781e+11
60.0059  7453.77  1.67622e+11
60.1065  7485.65  1.68465e+11
60.2068  7517.56  1.69308e+11
60.3068  7549.5  1.70153e+11
60.4066  7581.47  1.70999e+11
60.5061  7613.47  1.71847e+11
60.6053  7645.5  1.72695e+11
60.7042  7677.55  1.73545e+11
60.8028  7709.64  1.74396e+11
60.9012  7741.75  1.75248e+11
61.0058  7776.04  1.76158e+11
61.1036  7808.21  1.77012e+11
61.2011  7840.41  1.77867e+11
61.3049  7874.79  1.78781e+11
61.4018  7907.04  1.79639e+11
61.5049  7941.48  1.80555e+11
61.6013  7973.79  1.81415e+11
61.7039  8008.29  1.82333e+11
61.8061  8042.82  1.83253e+11
61.9016  8075.21  1.84116e+11
62.0032  8109.8  1.85038e+11
62.1045  8144.42  1.85961e+11
62.2056  8179.06  1.86885e+11
62.3063  8213.73  1.8781e+11
62.4004  8246.27  1.88679e+11
62.5005  8281  1.89606e+11
62.6065  8317.93  1.90593e+11
62.706  8352.72  1.91523e+11
62.8052  8387.54  1.92453e+11
62.9041  8422.39  1.93385e+11
63.0027  8457.26  1.94318e+11
63.101  8492.16  1.95252e+11
63.2051  8529.28  1.96245e+11
63.3028  8564.23  1.97181e+11
63.4063  8601.41  1.98177e+11
63.5033  8636.42  1.99115e+11
63.6062  8673.65  2.00112e+11
63.7026  8708.72  2.01052e+11
63.8048  8746.01  2.02052e+11
63.9007  8781.13  2.02994e+11
64.0022  8818.48  2.03995e+11
64.1034  8855.85  2.04998e+11
64.2043  8893.26  2.06001e+11
64.3049  8930.69  2.07006e+11
64.4051  8968.15  2.08012e+11
64.505  9005.64  2.09018e+11
64.6046  9043.15  2.10026e+11
64.7038  9080.7  2.11034e+11
64.8028  9118.27  2.12043e+11
64.9014  9155.87  2.13053e+11
65.0055  9195.71  2.14124e+11
65.1034  9233.36  2.15136e+11
65.2011  9271.04  2.16149e+11
65.3041  9310.97  2.17222e+11
65.4011  9348.7  2.18236e+11
65.5035  9388.68  2.19311e+11
65.6055  9428.69  2.20387e+11
65.7015  9466.5  2.21404e+11
65.8028  9506.57  2.22482e+11
65.9038  9546.66  2.2356e+11
66.0044  9586.78  2.24639e+11
66.1047  9626.93  2.25719e+11
66.2046  9667.11  2.268e+11
66.3042  9707.31  2.27882e+11
66.4035  9747.54  2.28964e+11
66.5024  9787.79  2.30047e+11
66.601  9828.07  2.3113e+11
66.7046  9870.62  2.32275e+11
66.8025  9910.96  2.3336e+11
66.9054  9953.56  2.34506e+11
67.0026  9993.95  2.35593e+11
67.1048  10036.6  2.3674e+11
67.2013  10077  2.37828e+11
67.3028  10119.8  2.38977e+11
67.4039  10162.5  2.40127e+11
67.5047  10205.3  2.41277e+11
67.605  10248  2.42427e+11
67.705  10290.9  2.43579e+11
67.8047  10333.7  2.44731e+11
67.904  10376.6  2.45883e+11
68.0029  10419.5  2.47036e+11
68.1015  10462.4  2.4819e+11
68.2048  10507.6  2.49405e+11
68.3026  10550.6  2.50559e+11
68.4052  10595.8  2.51775e+11
68.5023  10638.9  2.52931e+11
68.6041  10684.2  2.54148e+11
68.7005  10727.2  2.55304e+11
68.8015  10772.6  2.56522e+11
68.9022  10818  2.5774e+11
69.0025  10863.4  2.58959e+11
69.1024  10908.9  2.60178e+11
69.2019  10954.3  2.61397e+11
69.301  10999.8  2.62617e+11
69.4046  11047.6  2.63898e+11
69.503  11093.1  2.65118e+11
69.6009  11138.7  2.66339e+11
69.7034  11186.6  2.67621e+11
69.8006  11232.2  2.68842e+11
69.9022  11280.1  2.70125e+11
70.0035  11328  2.71407e+11
70.1043  11376  2.7269e+11
70.2047  11424  2.73974e+11
70.3047  11472  2.75257e+11
70.4043  11520.1  2.76541e+11
70.5035  11568.1  2.77824e+11
70.6023  11616.2  2.79108e+11
70.7007  11664.3  2.80392e+11
70.8033  11714.7  2.81737e+11
70.9009  11762.9  2.83021e+11
71.0027  11813.4  2.84367e+11
71.1041  11863.9  2.85712e+11
71.2005  11912.1  2.86996e+11
71.301  11962.6  2.88341e+11
71.4011  12013.2  2.89687e+11
71.5008  12063.8  2.91032e+11
71.6045  12116.7  2.92438e+11
71.7033  12167.4  2.93783e+11
71.8017  12218  2.95128e+11
71.9042  12271  2.96534e+11
72.0017  12321.7  2.97878e+11
72.1032  12374.7  2.99284e+11
72.2043  12427.8  3.00689e+11
72.3006  12478.6  3.02033e+11
72.4008  12531.7  3.03438e+11
72.5006  12584.8  3.04842e+11
72.6042  12640.2  3.06307e+11
72.7031  12693.4  3.07711e+11
72.8015  12746.6  3.09114e+11
72.9037  12802.1  3.10579e+11
73.0013  12855.3  3.11981e+11
73.1026  12910.9  3.13444e+11
73.2034  12966.5  3.14907e+11
73.3038  13022.1  3.16369e+11
73.4037  13077.7  3.17831e+11
73.5032  13133.3  3.19292e+11
73.6021  13189  3.20752e+11
73.7007  13244.7  3.22212e+11
73.8028  13302.7  3.23732e+11
73.9004  13358.5  3.25191e+11
74.0016  13416.5  3.26709e+11
74.1023  13474.6  3.28227e+11
74.2026  13532.7  3.29744e+11
74.3023  13590.8  3.3126e+11
74.4016  13649  3.32776e+11
74.5043  13709.5  3.34351e+11
74.6026  13767.7  3.35865e+11
74.7004  13825.9  3.37378e+11
74.8016  13886.4  3.3895e+11
74.9023  13947  3.40521e+11
75.0025  14007.6  3.42092e+11
75.1023  14068.2  3.43661e+11
75.2015  14128.8  3.45229e+11
75.304  14191.8  3.46856e+11
75.4022  14252.4  3.48422e+11
75.5037  14315.5  3.50047e+11
75.6009  14376.1  3.5161e+11
75.7013  14439.2  3.53232e+11
75.8013  14502.3  3.54853e+11
75.9007  14565.3  3.56473e+11
76.0032  14630.8  3.58151e+11
76.1016  14693.9  3.59768e+11
76.2031  14759.3  3.61443e+11
76.3004  14822.5  3.63056e+11
76.4008  14888  3.64728e+11
76.5007  14953.5  3.66399e+11
76.6035  15021.4  3.68127e+11
76.7023  15086.9  3.69794e+11
76.8006  15152.5  3.71459e+11
76.9018  15220.4  3.73182e+11
77.0024  15288.3  3.74903e+11
77.1025  15356.3  3.76622e+11
77.202  15424.2  3.7834e+11
77.301  15492.2  3.80055e+11
77.4029  15562.5  3.81827e+11
77.5007  15630.5  3.83538e+11
77.6014  15700.9  3.85307e+11
77.7015  15771.3  3.87072e+11
77.8011  15841.7  3.88836e+11
77.9033  15914.4  3.90656e+11
78.0017  15984.8  3.92415e+11
78.1028  16057.6  3.94231e+11
78.2033  16130.4  3.96044e+11
78.3032  16203.2  3.97854e+11
78.4025  16276  3.99662e+11
78.5012  16348.8  4.01467e+11
78.6025  16424  4.03328e+11
78.7032  16499.2  4.05186e+11
78.8033  16574.3  4.07041e+11
78.9028  16649.6  4.08893e+11
79.0016  16724.8  4.10743e+11
79.103  16802.4  4.12647e+11
79.2006  16877.6  4.14491e+11
79.3007  16955.2  4.16389e+11
79.4032  17035.1  4.18342e+11
79.5021  17112.8  4.20233e+11
79.6033  17192.7  4.22179e+11
79.7009  17270.4  4.24064e+11
79.8008  17350.3  4.26003e+11
79.903  17432.7  4.27996e+11
80.0016  17512.7  4.29928e+11
80.1025  17595.1  4.31913e+11
80.2027  17677.4  4.33894e+11
80.3023  17759.8  4.35872e+11
80.4012  17842.2  4.37846e+11
80.5023  17926.9  4.39872e+11
80.6027  18011.7  4.41894e+11
80.7024  18096.4  4.43912e+11
80.8014  18181.2  4.45926e+11
80.9025  18268.3  4.47991e+11
81.003  18355.4  4.50053e+11
81.1027  18442.5  4.52109e+11
81.2017  18529.6  4.54161e+11
81.3027  18619.1  4.56265e+11
81.4004  18706.2  4.58308e+11
81.5026  18798  4.60456e+11
81.6015  18887.5  4.62545e+11
81.7023  18979.3  4.64684e+11
81.8023  19071.2  4.66817e+11
81.9016  19163  4.68946e+11
82.0028  19257.2  4.71124e+11
82.1007  19349  4.73242e+11
82.2028  19445.6  4.75463e+11
82.3017  19539.7  4.77624e+11
82.4024  19636.3  4.79834e+11
82.5023  19732.8  4.82038e+11
82.6014  19829.3  4.84236e+11
82.7022  19928.2  4.86482e+11
82.8022  20027.1  4.88722e+11
82.9014  20125.9  4.90955e+11
83.0022  20227.1  4.93236e+11
83.1023  20328.3  4.95509e+11
83.2015  20429.5  4.97777e+11
83.3023  20533.1  5.0009e+11
83.4022  20636.6  5.02397e+11
83.5014  20740.2  5.04696e+11
83.602  20846  5.07041e+11
83.7018  20951.9  5.09379e+11
83.8008  21057.7  5.11709e+11
83.9011  21165.9  5.14084e+11
84.0006  21274.1  5.16451e+11
84.1015  21384.6  5.18862e+11
84.2014  21495.2  5.21265e+11
84.3006  21605.6  5.23659e+11
84.401  21718.5  5.26097e+11
84.5005  21831.3  5.28527e+11
84.6012  21946.5  5.30998e+11
84.7011  22061.6  5.33461e+11
84.8021  22179.1  5.35965e+11
84.9022  22296.5  5.3846e+11
85.0014  22413.9  5.40947e+11
85.1017  22533.7  5.43473e+11
85.2011  22653.4  5.4599e+11
85.3015  22775.5  5.48547e+11
85.401  22897.6  5.51094e+11
85.5015  23021.9  5.5368e+11
85.601  23146.3  5.56256e+11
85.7015  23272.9  5.5887e+11
85.801  23399.6  5.61474e+11
85.9014  23528.5  5.64115e+11
86.0009  23657.5  5.66745e+11
86.1012  23788.7  5.69412e+11
86.2005  23920  5.72067e+11
86.3006  24053.5  5.74759e+11
86.4014  24189.3  5.77485e+11
86.5012  24325.2  5.802e+11
86.6018  24463.3  5.82949e+11
86.7013  24601.4  5.85685e+11
86.8015  24741.8  5.88456e+11
86.9006  24882.1  5.91213e+11
87.0004  25024.8  5.94003e+11
87.1007  25169.8  5.96826e+11
87.2015  25317  5.9968e+11
87.3013  25464.3  6.0252e+11
87.4016  25613.8  6.05391e+11
87.5008  25763.2  6.08248e+11
87.6005  25915  6.11134e+11
87.7006  26069.1  6.1405e+11
87.801  26225.4  6.16995e+11
87.9004  26381.7  6.19924e+11
88.0015  26542.6  6.22924e+11
88.1015  26703.5  6.25908e+11
88.2018  26866.6  6.28918e+11
88.3009  27029.7  6.31912e+11
88.4016  27197.4  6.34974e+11
88.5012  27365  6.38018e+11
88.6009  27534.9  6.41087e+11
88.7008  27707.1  6.44179e+11
88.8008  27881.5  6.47295e+11
88.9008  28058.2  6.50433e+11
89.001  28237.1  6.53592e+11
89.1012  28418.3  6.56773e+11
89.2013  28601.8  6.59974e+11
89.3015  28787.5  6.63196e+11
89.4016  28975.5  6.66436e+11
89.5015  29165.7  6.69694e+11
89.6014  29358.1  6.72971e+11
89.7012  29552.8  6.76264e+11
89.8008  29749.7  6.79574e+11
89.9013  29951.2  6.82938e+11
90.0005  30152.6  6.86278e+11
90.1005  30358.5  6.89671e+11
90.2014  30568.9  6.93115e+11
90.3008  30779.3  6.96534e+11
90.4009  30994.2  7.00001e+11
90.5007  31211.3  7.03479e+11
90.6011  31432.9  7.07004e+11
90.701  31656.8  7.10538e+11
90.8005  31882.8  7.1408e+11
90.9004  32113.3  7.17665e+11
91.0008  32348.4  7.21292e+11
91.1006  32585.6  7.24925e+11
91.2008  32827.3  7.28596e+11
91.3012  33073.5  7.32306e+11
91.401  33321.9  7.36017e+11
91.5009  33574.7  7.39764e+11
91.601  33832  7.43545e+11
91.7011  34093.8  7.47358e+11
91.8005  34357.7  7.5117e+11
91.9007  34628.3  7.55044e+11
92.0008  34903.4  7.58946e+11
92.1008  35182.9  7.62874e+11
92.2007  35466.9  7.66828e+11
92.3011  35757.5  7.70836e+11
92.4004  36050.3  7.74835e+11
92.501  36352.1  7.78916e+11
92.6004  36656  7.82985e+11
92.7009  36968.8  7.87131e+11
92.8009  37286  7.91292e+11
92.901  37609.8  7.95495e+11
93.0005  37938.1  7.99709e+11
93.1008  38275.2  8.0399e+11
93.2009  38619  8.08307e+11
93.301  38969.3  8.12657e+11
93.4008  39326.3  8.17038e+11
93.5004  39689.9  8.21448e+11
93.6008  40064.6  8.25938e+11
93.7008  40445.8  8.3045e+11
93.8009  40835.9  8.3501e+11
93.9004  41232.5  8.39587e+11
94.0004  41640.2  8.4423e+11
94.1007  42058.9  8.48937e+11
94.2007  42486.4  8.53677e+11
94.3004  42922.7  8.58447e+11
94.4006  43372.2  8.63292e+11
94.5007  43832.7  8.68185e+11
94.6006  44304.1  8.7312e+11
94.7007  44788.7  8.78116e+11
94.8007  45286.5  8.8317e+11
94.9007  45797.4  8.88274e+11
95.0005  46321.5  8.93426e+11
95.1004  46860.9  8.98641e+11
95.2006  47417.9  9.03935e+11
95.3005  47990.2  9.0928e+11
95.4005  48580  9.14691e+11
95.5007  49189.5  9.2018e+11
95.6005  49816.4  9.25722e+11
95.7006  50465.3  9.31346e+11
95.8004  51133.7  9.37027e+11
95.9006  51828.5  9.42811e+11
96.0005  52545  9.48652e+11
96.1004  53287.7  9.54578e+11
96.2004  54058.8  9.60594e+11
96.3005  54860.5  9.66707e+11
96.4005  55692.6  9.72903e+11
96.5004  56557.4  9.79188e+11
96.6004  57459.2  9.85579e+11
96.7005  58400.3  9.92075e+11
96.8005  59382.7  9.98677e+11
96.9003  60408.5  1.00538e+12
97.0003  61484.4  1.01221e+12
97.1005  62614.7  1.01918e+12
97.2015  63813.6  1.02639e+12
97.3005  65050.1  1.03354e+12
97.401  66373.7  1.04094e+12
97.5007  67762.3  1.04843e+12
97.6006  69237.8  1.05611e+12
97.7017  70821.9  1.06403e+12
97.8004  72470.5  1.07196e+12
97.9014  74271.4  1.08026e+12
98.0013  76180.2  1.08868e+12
98.1005  78218.9  1.09726e+12
98.2011  80452.7  1.10621e+12
98.3011  82859.5  1.11536e+12
98.4004  85460.7  1.12472e+12
98.5007  88343.4  1.13449e+12
98.6006  91506.9  1.14456e+12
98.7005  95016.1  1.15499e+12
98.8006  98957.3  1.16587e+12
98.9004  103395  1.17717e+12
99.0004  108480  1.18904e+12
99.0106  109045  1.1903e+12
99.0204  109588  1.19149e+12
99.0303  110153  1.19272e+12
99.0405  110739  1.19398e+12
99.0506  111325  1.19523e+12
99.0605  111911  1.19646e+12
99.0706  112519  1.19773e+12
99.0805  113127  1.19899e+12
99.0906  113756  1.20028e+12
99.1006  114386  1.20155e+12
99.1104  115015  1.20281e+12
99.1207  115687  1.20414e+12
99.1305  116338  1.20541e+12
99.1404  117011  1.20672e+12
99.1505  117705  1.20804e+12
99.1604  118399  1.20936e+12
99.1705  119114  1.2107e+12
99.1804  119830  1.21202e+12
99.1904  120567  1.21337e+12
99.2005  121326  1.21474e+12
99.2104  122085  1.21609e+12
99.2204  122865  1.21746e+12
99.2305  123667  1.21886e+12
99.2404  124469  1.22024e+12
99.2504  125292  1.22163e+12
99.2604  126137  1.22305e+12
99.2705  127004  1.22448e+12
99.2804  127870  1.22589e+12
99.2904  128758  1.22732e+12
99.3006  129689  1.2288e+12
99.3105  130621  1.23025e+12
99.3205  131573  1.23172e+12
99.3305  132548  1.2332e+12
99.3405  133543  1.23469e+12
99.3505  134561  1.2362e+12
99.3605  135600  1.23771e+12
99.3705  136660  1.23922e+12
99.3804  137742  1.24075e+12
99.3905  138867  1.24231e+12
99.4005  140014  1.24388e+12
99.4104  141182  1.24545e+12
99.4205  142394  1.24705e+12
99.4305  143626  1.24865e+12
99.4404  144881  1.25025e+12
99.4504  146178  1.25188e+12
99.4604  147519  1.25353e+12
99.4705  148902  1.2552e+12
99.4804  150308  1.25687e+12
99.4904  151756  1.25856e+12
99.5004  153247  1.26027e+12
99.5104  154782  1.26199e+12
99.5204  156381  1.26374e+12
99.5305  158023  1.26551e+12
99.5404  159708  1.26729e+12
99.5503  161436  1.26907e+12
99.5604  163250  1.2709e+12
99.5704  165108  1.27273e+12
99.5804  167051  1.27461e+12
99.5904  169038  1.27648e+12
99.6004  171111  1.27839e+12
99.6104  173270  1.28032e+12
99.6204  175493  1.28227e+12
99.6304  177824  1.28426e+12
99.6404  180241  1.28626e+12
99.6503  182745  1.28828e+12
99.6604  185377  1.29035e+12
99.6704  188139  1.29245e+12
99.6804  191008  1.29458e+12
99.6904  194006  1.29673e+12
99.7003  197155  1.29892e+12
99.7104  200477  1.30115e+12
99.7204  203970  1.30342e+12
99.7304  207657  1.30573e+12
99.7404  211538  1.30807e+12
99.7504  215655  1.31047e+12
99.7603  220010  1.3129e+12
99.7704  224665  1.3154e+12
99.7804  229622  1.31794e+12
99.7904  234923  1.32054e+12
99.8003  240611  1.32321e+12
99.8104  246751  1.32594e+12
99.8204  253386  1.32874e+12
99.8303  260580  1.33162e+12
99.8403  268441  1.33458e+12
99.8504  277077  1.33764e+12
99.8603  286594  1.3408e+12
99.8704  297209  1.34407e+12
99.8803  309093  1.34747e+12
99.8904  322568  1.35101e+12
99.9003  337979  1.3547e+12
99.9013  339636  1.35508e+12
99.9023  341337  1.35546e+12
99.9033  343058  1.35585e+12
99.9043  344802  1.35623e+12
99.9054  346588  1.35662e+12
99.9063  348374  1.35701e+12
99.9073  350204  1.3574e+12
99.9083  352076  1.3578e+12
99.9093  353970  1.35819e+12
99.9103  355885  1.35859e+12
99.9113  357843  1.35899e+12
99.9123  359823  1.35939e+12
99.9133  361846  1.3598e+12
99.9143  363912  1.3602e+12
99.9153  365999  1.36061e+12
99.9163  368130  1.36102e+12
99.9173  370282  1.36144e+12
99.9183  372498  1.36185e+12
99.9193  374736  1.36227e+12
99.9203  377039  1.36269e+12
99.9213  379362  1.36312e+12
99.9223  381729  1.36354e+12
99.9233  384161  1.36397e+12
99.9243  386635  1.36441e+12
99.9253  389153  1.36484e+12
99.9263  391713  1.36528e+12
99.9273  394339  1.36572e+12
99.9283  397007  1.36616e+12
99.9293  399739  1.36661e+12
99.9303  402536  1.36706e+12
99.9313  405376  1.36751e+12
99.9323  408302  1.36797e+12
99.9333  411272  1.36843e+12
99.9343  414305  1.36889e+12
99.9353  417425  1.36935e+12
99.9363  420609  1.36982e+12
99.9373  423879  1.3703e+12
99.9383  427214  1.37077e+12
99.9393  430635  1.37125e+12
99.9403  434141  1.37174e+12
99.9413  437734  1.37223e+12
99.9423  441413  1.37272e+12
99.9433  445199  1.37322e+12
99.9443  449093  1.37372e+12
99.9453  453073  1.37422e+12
99.9463  457160  1.37473e+12
99.9473  461377  1.37525e+12
99.9483  465722  1.37577e+12
99.9493  470175  1.37629e+12
99.9503  474757  1.37682e+12
99.9513  479490  1.37736e+12
99.9523  484373  1.3779e+12
99.9533  489406  1.37844e+12
99.9543  494612  1.379e+12
99.9553  499968  1.37955e+12
99.9563  505517  1.38012e+12
99.9573  511261  1.38069e+12
99.9583  517219  1.38126e+12
99.9593  523370  1.38185e+12
99.9603  529759  1.38244e+12
99.9613  536405  1.38303e+12
99.9623  543288  1.38364e+12
99.9633  550472  1.38425e+12
99.9643  557935  1.38487e+12
99.9653  565721  1.3855e+12
99.9663  573851  1.38614e+12
99.9673  582347  1.38679e+12
99.9683  591229  1.38745e+12
99.9693  600563  1.38811e+12
99.9703  610328  1.38879e+12
99.9713  620608  1.38948e+12
99.9723  631447  1.39018e+12
99.9733  642867  1.3909e+12
99.9743  654953  1.39163e+12
99.9753  667771  1.39237e+12
99.9763  681363  1.39312e+12
99.9773  695857  1.3939e+12
99.9783  711319  1.39468e+12
99.9793  727878  1.39549e+12
99.9803  745684  1.39632e+12
99.9813  764888  1.39716e+12
99.9823  785661  1.39803e+12
99.9833  808283  1.39892e+12
99.9843  833013  1.39984e+12
99.9853  860215  1.40079e+12
99.9863  890319  1.40177e+12
99.9873  923886  1.40279e+12
99.9883  961624  1.40385e+12
99.9893  1.00452e+06  1.40495e+12
99.9903  1.05385e+06  1.4061e+12
99.9904  1.05918e+06  1.40622e+12
99.9905  1.06462e+06  1.40634e+12
99.9906  1.07015e+06  1.40646e+12
99.9907  1.07582e+06  1.40658e+12
99.9908  1.08152e+06  1.4067e+12
99.9909  1.08733e+06  1.40682e+12
99.991  1.09313e+06  1.40694e+12
99.9911  1.09915e+06  1.40707e+12
99.9912  1.10528e+06  1.40719e+12
99.9913  1.11141e+06  1.40731e+12
99.9914  1.11775e+06  1.40744e+12
99.9915  1.1241e+06  1.40756e+12
99.9916  1.13065e+06  1.40769e+12
99.9917  1.13732e+06  1.40782e+12
99.9918  1.14409e+06  1.40795e+12
99.9919  1.15097e+06  1.40808e+12
99.992  1.15796e+06  1.40821e+12
99.9921  1.16506e+06  1.40833e+12
99.9922  1.17237e+06  1.40847e+12
99.9923  1.17979e+06  1.4086e+12
99.9924  1.18731e+06  1.40873e+12
99.9925  1.19505e+06  1.40886e+12
99.9926  1.2029e+06  1.409e+12
99.9927  1.21096e+06  1.40913e+12
99.9928  1.21913e+06  1.40927e+12
99.9929  1.22752e+06  1.40941e+12
99.993  1.23612e+06  1.40955e+12
99.9931  1.24483e+06  1.40968e+12
99.9932  1.25375e+06  1.40982e+12
99.9933  1.26289e+06  1.40997e+12
99.9934  1.27214e+06  1.41011e+12
99.9935  1.2817e+06  1.41025e+12
99.9936  1.29149e+06  1.41039e+12
99.9937  1.30149e+06  1.41054e+12
99.9938  1.3117e+06  1.41069e+12
99.9939  1.32213e+06  1.41083e+12
99.994  1.33288e+06  1.41098e+12
99.9941  1.34395e+06  1.41113e+12
99.9942  1.35524e+06  1.41128e+12
99.9943  1.36685e+06  1.41144e+12
99.9944  1.37868e+06  1.41159e+12
99.9945  1.39093e+06  1.41175e+12
99.9946  1.40351e+06  1.4119e+12
99.9947  1.41641e+06  1.41206e+12
99.9948  1.42964e+06  1.41222e+12
99.9949  1.44329e+06  1.41238e+12
99.995  1.45737e+06  1.41254e+12
99.9951  1.47189e+06  1.41271e+12
99.9952  1.48683e+06  1.41287e+12
99.9953  1.5022e+06  1.41304e+12
99.9954  1.51811e+06  1.41321e+12
99.9955  1.53456e+06  1.41338e+12
99.9956  1.55165e+06  1.41355e+12
99.9957  1.56918e+06  1.41373e+12
99.9958  1.58745e+06  1.41391e+12
99.9959  1.60627e+06  1.41408e+12
99.996  1.62583e+06  1.41427e+12
99.9961  1.64615e+06  1.41445e+12
99.9962  1.66733e+06  1.41463e+12
99.9963  1.68926e+06  1.41482e+12
99.9964  1.71216e+06  1.41501e+12
99.9965  1.73603e+06  1.41521e+12
99.9966  1.76097e+06  1.4154e+12
99.9967  1.78698e+06  1.4156e+12
99.9968  1.81418e+06  1.4158e+12
99.9969  1.84267e+06  1.41601e+12
99.997  1.87266e+06  1.41622e+12
99.9971  1.90416e+06  1.41643e+12
99.9972  1.93738e+06  1.41664e+12
99.9973  1.97232e+06  1.41686e+12
99.9974  2.0093e+06  1.41709e+12
99.9975  2.04854e+06  1.41731e+12
99.9976  2.09015e+06  1.41754e+12
99.9977  2.13454e+06  1.41778e+12
99.9978  2.1819e+06  1.41802e+12
99.9979  2.23264e+06  1.41827e+12
99.998  2.28704e+06  1.41852e+12
99.9981  2.34595e+06  1.41878e+12
99.9982  2.40959e+06  1.41905e+12
99.9983  2.47861e+06  1.41932e+12
99.9984  2.55429e+06  1.41961e+12
99.9985  2.6375e+06  1.4199e+12
99.9986  2.72952e+06  1.4202e+12
99.9987  2.83229e+06  1.42051e+12
99.9988  2.94753e+06  1.42083e+12
99.9989  3.07869e+06  1.42117e+12
99.999  3.22919e+06  1.42152e+12
99.9991  3.40485e+06  1.4219e+12
99.9992  3.6134e+06  1.42229e+12
99.9993  3.86668e+06  1.42271e+12
99.9994  4.18338e+06  1.42316e+12
99.9995  4.59511e+06  1.42365e+12
99.9996  5.16271e+06  1.42419e+12
99.9997  6.01821e+06  1.42482e+12
99.9998  7.53763e+06  1.42557e+12
99.9999  1.16042e+07  1.42659e+12
100  2.8605e+07  1.42768e+12
