# Supplementary material for: Victory Tax: A Holistic Income Tax System
Source: Entropy (Basel). 2021 Nov 11;23(11):1492. doi: 10.3390/e23111492 (PMC8624733; doi:10.3390/e23111492)
Supplement: Supplementary file 1 [file entropy-23-01492-s001.zip › bundle/results_to_give_away/data4VTpaper/fit2IRSdata/lgnm1_PL35_DE50_DP100_ON_lpt.ati]

2.02332e-22  27145.1
1.01894e-05  27145.1
0.000111367  27145
0.000210657  27145
0.000314482  27145
0.000410828  27145
0.000513638  27145
0.000611217  27145
0.000713087  27145
0.000817372  27145
0.000912205  27145
0.00101459  27145
0.00111347  27145
0.00121896  27145
0.00131848  27145
0.00141013  27145
0.00152025  27145
0.00162143  27145
0.00171183  27145
0.00182168  27145
0.00191968  27144.9
0.00202129  27144.9
0.00212658  27144.9
0.0022172  27144.9
0.00231045  27144.9
0.00242591  27144.9
0.00252513  27144.9
0.00262712  27144.9
0.00271074  27144.9
0.00281782  27144.9
0.00292779  27144.9
0.00301786  27144.9
0.00313312  27144.9
0.00322747  27144.9
0.00332376  27144.9
0.00342201  27144.9
0.00352223  27144.9
0.00362444  27144.9
0.00372867  27144.8
0.00383493  27144.8
0.00391597  27144.8
0.00402584  27144.8
0.00413779  27144.8
0.00422314  27144.8
0.00433879  27144.8
0.00442693  27144.8
0.00451628  27144.8
0.00463731  27144.8
0.00472952  27144.8
0.00482297  27144.8
0.00491767  27144.8
0.00501362  27144.8
0.00511083  27144.8
0.00524242  27144.8
0.00534261  27144.8
0.00541011  27144.8
0.00551245  27144.8
0.00561609  27144.7
0.00572104  27144.7
0.00582731  27144.7
0.0059349  27144.7
0.00604383  27144.7
0.00611719  27144.7
0.00622835  27144.7
0.00634087  27144.7
0.00641663  27144.7
0.00653142  27144.7
0.00664758  27144.7
0.00672579  27144.7
0.00684426  27144.7
0.00692401  27144.7
0.00704481  27144.7
0.00712612  27144.7
0.00724926  27144.7
0.00733214  27144.7
0.00741566  27144.6
0.00754212  27144.6
0.00762723  27144.6
0.00771298  27144.6
0.00784281  27144.6
0.00793016  27144.6
0.00801817  27144.6
0.0081514  27144.6
0.00824104  27144.6
0.00833133  27144.6
0.00842228  27144.6
0.00851389  27144.6
0.00865254  27144.6
0.00874581  27144.6
0.00883975  27144.6
0.00893435  27144.6
0.00902963  27144.6
0.00912558  27144.6
0.00922221  27144.5
0.00931951  27144.5
0.0094175  27144.5
0.00951616  27144.5
0.00961551  27144.5
0.00971555  27144.5
0.00981628  27144.5
0.00991769  27144.5
0.0100198  27144.5
0.0110248  27144.5
0.0120363  27144.4
0.013046  27144.3
0.0140456  27144.3
0.0150272  27144.2
0.0160525  27144.2
0.0170496  27144.1
0.0180108  27144.1
0.0190844  27144
0.0200369  27144
0.0210195  27143.9
0.0220327  27143.9
0.0230767  27143.8
0.0240612  27143.7
0.0250721  27143.7
0.0260143  27143.6
0.0270765  27143.6
0.0280657  27143.5
0.0290777  27143.5
0.0301125  27143.4
0.0310635  27143.4
0.0320333  27143.3
0.033022  27143.3
0.0340298  27143.2
0.0350567  27143.1
0.0361029  27143.1
0.0370492  27143
0.0380109  27143
0.0391113  27142.9
0.040106  27142.9
0.0411163  27142.8
0.0420133  27142.8
0.0430533  27142.7
0.0441091  27142.6
0.045046  27142.6
0.0461318  27142.5
0.0470951  27142.5
0.0480708  27142.4
0.0490589  27142.4
0.0500594  27142.3
0.0510724  27142.3
0.052098  27142.2
0.0531363  27142.2
0.0540362  27142.1
0.0550979  27142.1
0.0560181  27142
0.0571035  27141.9
0.058044  27141.9
0.0591532  27141.8
0.0601142  27141.8
0.0610847  27141.7
0.0620647  27141.7
0.0630543  27141.6
0.0640534  27141.6
0.0650621  27141.5
0.0660804  27141.5
0.0671083  27141.4
0.0681459  27141.3
0.069018  27141.3
0.0700734  27141.2
0.0711385  27141.2
0.0720335  27141.1
0.0731165  27141.1
0.0740265  27141
0.0751274  27141
0.0760524  27140.9
0.0771714  27140.8
0.0781114  27140.8
0.0790583  27140.7
0.080012  27140.7
0.0811656  27140.6
0.0821345  27140.6
0.0831104  27140.5
0.0840931  27140.5
0.0850828  27140.4
0.0860794  27140.4
0.087083  27140.3
0.0880936  27140.3
0.0891111  27140.2
0.0901356  27140.1
0.0911672  27140.1
0.0922057  27140
0.0930416  27140
0.0940927  27139.9
0.0951509  27139.9
0.0962162  27139.8
0.0970735  27139.8
0.0981514  27139.7
0.0990189  27139.7
0.10011  27139.6
0.110014  27139.1
0.12023  27138.5
0.130213  27138
0.140129  27137.4
0.150192  27136.9
0.160082  27136.3
0.170037  27135.8
0.180028  27135.3
0.190027  27134.7
0.200332  27134.1
0.210272  27133.6
0.220138  27133.1
0.230258  27132.5
0.240268  27132
0.250145  27131.4
0.260243  27130.9
0.270174  27130.3
0.280309  27129.8
0.290247  27129.3
0.300373  27128.7
0.310272  27128.2
0.320345  27127.6
0.33016  27127.1
0.340135  27126.5
0.350269  27126
0.360111  27125.4
0.370098  27124.9
0.380231  27124.4
0.390038  27123.8
0.400453  27123.3
0.410047  27122.7
0.420249  27122.2
0.430087  27121.6
0.440044  27121.1
0.450119  27120.5
0.460313  27120
0.470107  27119.5
0.480531  27118.9
0.490013  27118.4
0.500126  27117.8
0.510344  27117.3
0.520122  27116.7
0.530546  27116.2
0.540518  27115.6
0.550023  27115.1
0.560178  27114.6
0.570427  27114
0.580193  27113.5
0.590042  27112.9
0.600561  27112.4
0.610581  27111.8
0.620087  27111.3
0.630267  27110.7
0.64053  27110.2
0.650264  27109.7
0.660071  27109.1
0.67057  27108.5
0.680526  27108
0.690555  27107.5
0.700021  27106.9
0.710189  27106.4
0.720428  27105.8
0.730092  27105.3
0.74047  27104.7
0.750263  27104.2
0.760119  27103.7
0.770037  27103.1
0.780017  27102.6
0.790059  27102
0.800163  27101.5
0.810328  27100.9
0.820554  27100.4
0.830155  27099.9
0.8405  27099.3
0.85021  27098.8
0.860673  27098.2
0.870493  27097.7
0.880365  27097.1
0.890291  27096.6
0.900268  27096
0.910299  27095.5
0.920381  27094.9
0.930515  27094.4
0.940701  27093.8
0.950207  27093.3
0.960493  27092.8
0.97009  27092.2
0.980475  27091.7
0.990165  27091.1
1.00065  27090.6
1.10042  27085.1
1.2004  27079.7
1.30002  27074.3
1.4005  27068.8
1.5006  27063.4
1.60085  27057.9
1.70003  27052.5
1.80069  27047
1.90072  27041.6
2.00088  27036.1
2.10102  27030.7
2.20095  27025.2
2.30053  27019.8
2.40069  27014.4
2.50023  27008.9
2.60015  27003.5
2.70036  26998
2.80078  26992.6
2.90017  26987.2
3.00078  26981.7
3.10018  26976.3
3.2007  26970.8
3.30107  26965.3
3.40001  26960
3.50116  26954.5
3.60076  26949
3.70125  26943.6
3.80007  26938.2
3.90098  26932.7
4.00012  26927.3
4.10001  26921.9
4.20065  26916.4
4.30068  26910.9
4.40006  26905.5
4.50011  26900.1
4.60079  26894.6
4.70074  26889.2
4.80128  26883.7
4.90104  26878.2
5.00134  26872.8
5.10081  26867.4
5.20078  26861.9
5.30126  26856.5
5.40082  26851
5.50085  26845.6
5.60133  26840.1
5.70083  26834.7
5.80076  26829.3
5.9011  26823.8
6.0004  26818.4
6.10008  26813
6.20014  26807.5
6.30056  26802.1
6.40133  26796.6
6.50099  26791.1
6.60098  26785.7
6.70129  26780.2
6.80043  26774.8
6.90136  26769.4
7.00109  26763.9
7.10111  26758.5
7.2014  26753
7.30046  26747.6
7.40128  26742.1
7.50085  26736.7
7.60066  26731.3
7.70071  26725.8
7.80099  26720.4
7.90149  26714.9
8.00068  26709.5
8.10008  26704.1
8.20121  26698.6
8.30101  26693.2
8.40099  26687.7
8.50116  26682.3
8.60152  26676.8
8.70049  26671.4
8.80119  26665.9
8.90049  26660.5
9.0015  26655
9.10111  26649.6
9.20087  26644.2
9.30077  26638.7
9.40081  26633.3
9.50098  26627.8
9.60127  26622.4
9.70013  26617
9.80145  26611.5
9.91155  26605.5
10.006  26600.3
10.1006  26595.2
10.2111  26589.2
10.3058  26584
10.4007  26578.9
10.5114  26572.8
10.6065  26567.7
10.7016  26562.5
10.8126  26556.4
10.9079  26551.2
11.0032  26546.1
11.1145  26540
11.21  26534.8
11.3055  26529.6
11.4011  26524.4
11.5126  26518.3
11.6083  26513.1
11.704  26507.9
11.8158  26501.8
11.9116  26496.6
12.0075  26491.4
12.1034  26486.2
12.2153  26480.1
12.3113  26474.8
12.4073  26469.6
12.5033  26464.4
12.6154  26458.3
12.7114  26453.1
12.8076  26447.8
12.9037  26442.6
13.0158  26436.5
13.112  26431.3
13.2081  26426
13.3043  26420.8
13.4005  26415.5
13.5127  26409.4
13.6089  26404.2
13.7051  26399
13.8013  26393.7
13.9135  26387.6
14.0097  26382.4
14.1059  26377.1
14.2021  26371.9
14.3143  26365.8
14.4104  26360.6
14.5065  26355.3
14.6027  26350.1
14.7148  26344
14.8109  26338.8
14.9069  26333.5
15.003  26328.3
15.115  26322.2
15.211  26317
15.307  26311.8
15.4029  26306.5
15.5148  26300.5
15.6107  26295.2
15.7065  26290
15.8023  26284.8
15.914  26278.7
16.0098  26273.5
16.1055  26268.3
16.2011  26263.1
16.3127  26257
16.4082  26251.8
16.5038  26246.6
16.6151  26240.5
16.7106  26235.4
16.8059  26230.2
16.9013  26225
17.0124  26218.9
17.1077  26213.7
17.2028  26208.6
17.3138  26202.5
17.4088  26197.3
17.5038  26192.2
17.6146  26186.1
17.7095  26181
17.8043  26175.8
17.9149  26169.8
18.0096  26164.6
18.1042  26159.5
18.2145  26153.5
18.309  26148.3
18.4034  26143.2
18.5135  26137.2
18.6078  26132.1
18.702  26126.9
18.8119  26121
18.9059  26115.8
19.0156  26109.9
19.1095  26104.8
19.2034  26099.6
19.3128  26093.7
19.4065  26088.6
19.5001  26083.5
19.6092  26077.6
19.7027  26072.5
19.8116  26066.5
19.9049  26061.5
20.0137  26055.5
20.1068  26050.5
20.2153  26044.6
20.3083  26039.5
20.4011  26034.4
20.5094  26028.6
20.6021  26023.5
20.7101  26017.6
20.8026  26012.6
20.9105  26006.7
21.0028  26001.7
21.1104  25995.8
21.2025  25990.8
21.3099  25985
21.4019  25980
21.5091  25974.1
21.6008  25969.1
21.7078  25963.3
21.8146  25957.5
21.9061  25952.5
22.0127  25946.7
22.104  25941.7
22.2103  25936
22.3014  25931
22.4076  25925.2
22.5136  25919.4
22.6043  25914.5
22.7101  25908.7
22.8007  25903.8
22.9062  25898.1
23.0116  25892.3
23.1019  25887.4
23.207  25881.7
23.3121  25876
23.402  25871.1
23.5068  25865.4
23.6115  25859.7
23.7011  25854.8
23.8055  25849.1
23.9097  25843.4
24.0139  25837.8
24.103  25832.9
24.2069  25827.3
24.3107  25821.6
24.4143  25816
24.503  25811.1
24.6064  25805.5
24.7096  25799.9
24.8127  25794.3
24.9009  25789.5
25.0038  25783.9
25.1064  25778.3
25.209  25772.7
25.3114  25767.1
25.4137  25761.6
25.5012  25756.8
25.6032  25751.3
25.7051  25745.7
25.8068  25740.2
25.9084  25734.6
26.0098  25729.1
26.1111  25723.6
26.2123  25718.1
26.3133  25712.6
26.4141  25707.1
26.5005  25702.4
26.6011  25696.9
26.7015  25691.5
26.8018  25686
26.902  25680.5
27.002  25675.1
27.1019  25669.7
27.2016  25664.2
27.3012  25658.8
27.4006  25653.4
27.5141  25647.2
27.6132  25641.8
27.7122  25636.4
27.811  25631.1
27.9097  25625.7
28.0082  25620.3
28.1066  25615
28.2048  25609.6
28.3029  25604.3
28.4009  25599
28.5126  25592.9
28.6102  25587.6
28.7077  25582.2
28.8051  25576.9
28.9022  25571.7
29.0131  25565.6
29.11  25560.4
29.2067  25555.1
29.3033  25549.8
29.4134  25543.8
29.5097  25538.6
29.6058  25533.4
29.7017  25528.1
29.8112  25522.2
29.9068  25517
30.0023  25511.8
30.1112  25505.8
30.2064  25500.7
30.3014  25495.5
30.4098  25489.6
30.5045  25484.4
30.6125  25478.6
30.7069  25473.4
30.8011  25468.3
30.9086  25462.4
31.0025  25457.3
31.1097  25451.5
31.2033  25446.4
31.31  25440.6
31.4033  25435.5
31.5097  25429.7
31.6026  25424.7
31.7087  25418.9
31.8013  25413.8
31.907  25408.1
32.0124  25402.3
32.1046  25397.3
32.2097  25391.6
32.3015  25386.6
32.4062  25380.9
32.5108  25375.2
32.6021  25370.2
32.7063  25364.6
32.8103  25358.9
32.9011  25354
33.0048  25348.3
33.1082  25342.7
33.2114  25337.1
33.3016  25332.2
33.4045  25326.6
33.5072  25321
33.6097  25315.4
33.712  25309.8
33.8014  25305
33.9033  25299.4
34.005  25293.9
34.1066  25288.3
34.208  25282.8
34.3091  25277.3
34.4101  25271.8
34.5109  25266.3
34.6115  25260.9
34.7119  25255.4
34.8121  25249.9
34.9121  25244.5
35.012  25248.4
35.1116  25317.4
35.2111  25386.3
35.3103  25455.2
35.4094  25524.1
35.5083  25592.9
35.607  25661.8
35.7055  25730.6
35.8038  25799.4
35.9019  25868.1
36.0121  25945.5
36.1098  26014.2
36.2074  26082.9
36.3047  26151.6
36.4019  26220.3
36.511  26297.5
36.6077  26366.1
36.7043  26434.7
36.8007  26503.3
36.9089  26580.4
37.0049  26649
37.1007  26717.5
37.2083  26794.5
37.3037  26863
37.4108  26940
37.5059  27008.4
37.6007  27076.9
37.7072  27153.8
37.8016  27222.2
37.9077  27299.1
38.0017  27367.4
38.1073  27444.2
38.201  27512.5
38.3062  27589.3
38.4111  27666.1
38.5042  27734.3
38.6087  27811.1
38.7014  27879.3
38.8054  27956
38.9093  28032.6
39.0014  28100.7
39.1048  28177.4
39.208  28254
39.3109  28330.5
39.4022  28398.6
39.5048  28475.1
39.6071  28551.6
39.7091  28628.1
39.811  28704.6
39.9013  28772.5
40.0028  28848.9
40.104  28925.3
40.205  29001.7
40.3057  29078.1
40.4062  29154.4
40.5066  29230.7
40.6067  29307
40.7065  29383.2
40.8062  29459.5
40.9056  29535.7
41.0048  29611.9
41.1038  29688.1
41.2026  29764.2
41.3012  29840.4
41.4104  29924.9
41.5085  30001
41.6064  30077.1
41.7041  30153.1
41.8015  30229.2
41.9095  30313.6
42.0065  30389.6
42.1033  30465.5
42.2106  30549.9
42.3069  30625.8
42.403  30701.7
42.5096  30786
42.6053  30861.9
42.7007  30937.7
42.8065  31022
42.9015  31097.7
43.0069  31181.9
43.1014  31257.7
43.2063  31341.8
43.3004  31417.5
43.4047  31501.6
43.5088  31585.7
43.6023  31661.3
43.7059  31745.4
43.8092  31829.4
43.902  31905
44.0049  31988.9
44.1075  32072.9
44.2099  32156.8
44.3018  32232.3
44.4037  32316.1
44.5053  32400
44.6067  32483.8
44.7079  32567.6
44.8087  32651.4
44.9094  32735.1
45.0098  32818.9
45.1099  32902.6
45.2098  32986.3
45.3095  33069.9
45.4089  33153.6
45.5081  33237.2
45.607  33320.8
45.7057  33404.3
45.8042  33487.9
45.9024  33571.4
46.0003  33654.9
46.1078  33746.8
46.2053  33830.2
46.3025  33913.7
46.4092  34005.5
46.5059  34088.9
46.6024  34172.2
46.7082  34263.9
46.8042  34347.3
46.9096  34438.9
47.0051  34522.2
47.1003  34605.5
47.2049  34697.1
47.3091  34788.6
47.4036  34871.8
47.5074  34963.3
47.6014  35046.5
47.7046  35137.9
47.8075  35229.4
47.9008  35312.5
48.0032  35403.9
48.1053  35495.2
48.2071  35586.6
48.3087  35677.9
48.4008  35760.9
48.5018  35852.2
48.6026  35943.4
48.7031  36034.7
48.8034  36125.9
48.9033  36217
49.003  36308.2
49.1025  36399.3
49.2017  36490.5
49.3006  36581.6
49.4082  36680.9
49.5065  36772
49.6046  36863
49.7025  36954
49.8  37045
49.9062  37144.2
50.0032  37235.1
50.1  37326.1
50.2053  37425.2
50.3015  37516.1
50.4062  37615.2
50.502  37706
50.6061  37805.1
50.7013  37895.9
50.8048  37994.9
50.9081  38093.9
51.0024  38184.6
51.1051  38283.5
51.2075  38382.4
51.3011  38473.1
51.4029  38572
51.5044  38670.8
51.6057  38769.7
51.7066  38868.5
51.8073  38967.2
51.9076  39066
52.0077  39164.7
52.1075  39263.4
52.207  39362.1
52.3062  39460.8
52.4052  39559.4
52.5038  39658
52.6022  39756.6
52.7003  39855.2
52.8062  39962
52.9037  40060.5
53.0009  40159
53.106  40265.7
53.2026  40364.2
53.307  40470.8
53.4031  40569.2
53.5069  40675.8
53.6024  40774.2
53.7055  40880.7
53.8005  40979.1
53.9031  41085.6
54.0053  41192.1
54.1072  41298.5
54.201  41396.7
54.3024  41503.1
54.4034  41609.5
54.5041  41715.9
54.6045  41822.2
54.7046  41928.5
54.8044  42034.8
54.9039  42141.1
55.003  42247.3
55.1019  42353.5
55.2005  42459.7
55.3063  42574.1
55.4043  42680.2
55.5019  42786.4
55.6068  42900.6
55.7038  43006.7
55.8006  43112.8
55.9044  43227
56.0006  43333
56.1038  43447.1
56.2066  43561.2
56.3019  43667.2
56.4041  43781.3
56.506  43895.3
56.6003  44001.2
56.7016  44115.2
56.8025  44229.2
56.9031  44343.1
57.0034  44457
57.1034  44571
57.203  44684.8
57.3023  44798.7
57.4013  44912.5
57.507  45034.5
57.6053  45148.3
57.7034  45262
57.8011  45375.8
57.9054  45497.6
58.0024  45611.3
58.1061  45733.1
58.2025  45846.8
58.3054  45968.5
58.4012  46082.1
58.5035  46203.8
58.6054  46325.5
58.7002  46439
58.8015  46560.6
58.9024  46682.2
59.0029  46803.8
59.1031  46925.4
59.203  47046.9
59.3025  47168.4
59.4017  47289.9
59.5006  47411.3
59.6057  47540.9
59.7038  47662.3
59.8017  47783.7
59.9057  47913.1
60.0028  48034.5
60.1061  48163.9
60.2026  48285.2
60.3051  48414.5
60.4009  48535.8
60.5028  48665.1
60.6042  48794.4
60.7053  48923.6
60.8061  49052.9
60.9002  49174
61.0003  49303.2
61.1062  49440.4
61.2055  49569.5
61.3045  49698.7
61.4031  49827.8
61.5013  49956.8
61.6053  50093.9
61.7029  50223
61.8001  50352
61.903  50489
62.0055  50626
62.1016  50754.9
62.2034  50891.9
62.3048  51028.8
62.4058  51165.7
62.5005  51294.6
62.6007  51431.4
62.7006  51568.3
62.8002  51705.1
62.9051  51849.9
63.0039  51986.7
63.1023  52123.5
63.2003  52260.2
63.3037  52404.9
63.401  52541.6
63.5036  52686.3
63.6001  52822.9
63.702  52967.6
63.8034  53112.2
63.9044  53256.8
64.0051  53401.3
64.1053  53545.9
64.2052  53690.4
64.3047  53834.9
64.4038  53979.4
64.5025  54123.8
64.6008  54268.2
64.7042  54420.6
64.8017  54565
64.9043  54717.4
65.001  54861.7
65.1028  55014
65.2041  55166.3
65.305  55318.6
65.4003  55462.8
65.5004  55615.1
65.6001  55767.3
65.7047  55927.5
65.8035  56079.6
65.902  56231.7
66.0001  56383.8
66.103  56543.9
66.2003  56696
66.3023  56856
66.4038  57016
66.505  57176
66.6007  57328
66.701  57487.9
66.8009  57647.8
66.9003  57807.7
67.0043  57975.6
67.103  58135.4
67.2012  58295.2
67.3039  58463
67.4012  58622.8
67.503  58790.5
67.6044  58958.2
67.7005  59117.9
67.801  59285.6
67.9011  59453.2
68.0007  59620.8
68.1046  59796.4
68.2034  59964
68.3017  60131.5
68.4043  60307
68.5017  60474.5
68.6034  60649.9
68.7046  60825.3
68.8007  60992.8
68.901  61168.1
69.0009  61343.5
69.1003  61518.8
69.2037  61702.1
69.3022  61877.3
69.4003  62052.6
69.5023  62235.8
69.6039  62418.9
69.7006  62594.1
69.8013  62777.2
69.9015  62960.3
70.0012  63143.4
70.1005  63326.4
70.2036  63517.4
70.3019  63700.4
70.404  63891.3
70.5014  64074.3
70.6026  64265.2
70.7033  64456
70.8035  64646.8
70.9032  64837.6
71.0024  65028.4
71.1012  65219.2
71.2036  65417.9
71.3014  65608.6
71.4028  65807.2
71.5037  66005.8
71.6001  66196.5
71.7001  66395
71.8035  66601.5
71.9024  66800
72.0009  66998.5
72.1028  67204.9
72.2003  67403.4
72.3011  67609.7
72.4015  67816.1
72.5014  68022.4
72.6007  68228.6
72.7034  68442.8
72.8017  68649.1
72.9033  68863.2
73.0007  69069.4
73.1012  69283.5
73.2013  69497.6
73.3008  69711.6
73.4035  69933.6
73.502  70147.6
73.6036  70369.5
73.701  70583.5
73.8016  70805.3
73.9016  71027.2
74.001  71249
74.1035  71478.7
74.2019  71700.5
74.3033  71930.1
74.4006  72151.8
74.5009  72381.5
74.6006  72611.1
74.7032  72848.5
74.8019  73078.1
74.9033  73315.5
75.0009  73545
75.1013  73782.4
75.2011  74019.8
75.3003  74257.2
75.4023  74502.4
75.5004  74739.7
75.6012  74984.9
75.7015  75230.1
75.8012  75475.2
75.9003  75720.3
76.002  75973.3
76.1031  76226.3
76.2005  76471.4
76.3005  76724.3
76.403  76985.1
76.5018  77238
76.6031  77498.8
76.7007  77751.6
76.8008  78012.4
76.9003  78273.1
77.0021  78541.7
77.1004  78802.3
77.2011  79070.9
77.3011  79339.4
77.4006  79607.9
77.5023  79884.3
77.6005  80152.7
77.701  80429.1
77.8009  80705.4
77.9001  80981.7
78.0016  81265.8
78.1024  81550
78.2025  81834.1
78.3021  82118.2
78.401  82402.3
78.5019  82694.2
78.6023  82986.2
78.702  83278.1
78.801  83569.9
78.9021  83869.7
79.0025  84169.4
79.1022  84469.2
79.2013  84768.8
79.3023  85076.4
79.4001  85376.1
79.5023  85691.5
79.6013  85999
79.7022  86314.3
79.8023  86629.7
79.9018  86945
80.0006  87260.3
80.1012  87583.5
80.2011  87906.7
80.3002  88229.8
80.4011  88560.8
80.5013  88891.8
80.6008  89222.8
80.7019  89561.6
80.8023  89900.4
80.902  90239.2
81.0009  90578
81.1015  90924.6
81.2013  91271.2
81.3003  91617.8
81.4009  91972.3
81.5008  92326.7
81.602  92689
81.7004  93043.4
81.8002  93405.7
81.9014  93775.8
82.0018  94146
82.1014  94516.1
82.2003  94886.1
82.3005  95264.1
82.402  95649.9
82.5007  96027.8
82.6006  96413.6
82.7017  96807.2
82.8001  97193
82.9016  97594.4
83.0004  97988
83.1003  98389.5
83.2014  98798.8
83.3016  99208.1
83.401  99617.4
83.5015  100035
83.6011  100452
83.7018  100877
83.8016  101302
83.9006  101727
84.0006  102159
84.1015  102600
84.2016  103041
84.3007  103481
84.4008  103930
84.5  104378
84.6001  104835
84.701  105299
84.8009  105763
84.9017  106235
85.0015  106708
85.1004  107180
85.2001  107660
85.3005  108147
85.4015  108643
85.5  109131
85.6008  109634
85.7005  110138
85.8009  110649
85.9003  111161
86.0003  111680
86.1008  112207
86.2003  112734
86.3003  113269
86.4007  113812
86.5002  114355
86.6001  114906
86.7003  115464
86.801  116031
86.9006  116597
87.0005  117171
87.1008  117754
87.2  118336
87.3008  118934
87.4006  119532
87.5005  120137
87.6007  120751
87.701  121373
87.8002  121994
87.9008  122632
88.0003  123269
88.1011  123922
88.2008  124575
88.3005  125236
88.4002  125905
88.501  126590
88.6007  127274
88.7003  127967
88.801  128675
88.9005  129384
89.0009  130108
89.1001  130832
89.2002  131572
89.3002  132319
89.4009  133083
89.5003  133847
89.6005  134626
89.7004  135413
89.8  136208
89.9002  137019
90.0001  137838
90.1005  138673
90.2004  139515
90.3009  140373
90.4008  141240
90.5003  142114
90.6001  143004
90.7002  143909
90.8006  144831
90.9004  145760
91.0004  146706
91.1005  147667
91.2007  148644
91.3002  149628
91.4006  150637
91.5001  151653
91.6004  152694
91.7005  153750
91.8006  154821
91.9004  155909
92  157013
92.1001  158140
92.2005  159291
92.3006  160458
92.4002  161640
92.5001  162847
92.6002  164077
92.7003  165331
92.8004  166609
92.9006  167910
93.0006  169235
93.1005  170585
93.2002  171957
93.3002  173362
93.4004  174798
93.5002  176258
93.6001  177750
93.7001  179273
93.8004  180837
93.9001  182424
94.0001  184050
94.1002  185716
94.2005  187422
94.3002  189160
94.4003  190945
94.5003  192770
94.6003  194643
94.7  196555
94.8001  198523
94.9003  200547
95.0003  202618
95.1002  204745
95.2  206927
95.3003  209181
95.4002  211491
95.5002  213872
95.6002  216325
95.7  218849
95.8002  221460
95.9002  224151
96.0002  226930
96.1002  229804
96.2002  232774
96.3002  235854
96.4001  239039
96.5012  242386
96.6003  245793
96.7001  249360
96.8003  253085
96.9005  256970
97.0005  261014
97.1018  265296
97.2004  269659
97.3014  274340
97.4008  279181
97.5001  284260
97.6002  289658
97.7005  295375
97.8006  301411
97.9011  307845
98.0002  314598
98.1007  321909
98.2007  329699
98.3004  338047
98.4007  347113
98.5005  356896
98.6002  367558
98.7006  379336
98.8002  392232
98.9001  406644
99.0002  422892
99.0103  424645
99.0203  426397
99.0301  428150
99.0402  429982
99.0502  431814
99.0601  433647
99.0703  435559
99.0803  437471
99.0902  439383
99.1003  441375
99.1103  443367
99.1202  445360
99.1303  447431
99.1403  449503
99.1501  451575
99.1601  453727
99.17  455879
99.1801  458110
99.1901  460342
99.2002  462653
99.2102  464965
99.2203  467356
99.2303  469747
99.2401  472139
99.2501  474610
99.2603  477161
99.2702  479712
99.2803  482343
99.2902  484974
99.3002  487685
99.3101  490395
99.3201  493186
99.3301  496057
99.3402  499007
99.3502  501957
99.3602  504987
99.3703  508098
99.3801  511208
99.39  514398
99.4002  517747
99.4102  521097
99.4202  524527
99.43  527957
99.44  531546
99.45  535215
99.46  538964
99.4702  542873
99.4801  546782
99.49  550771
99.5001  554919
99.51  559148
99.5201  563536
99.5301  568004
99.54  572552
99.55  577260
99.56  582128
99.5701  587155
99.58  592262
99.5901  597609
99.6  603036
99.6101  608703
99.6201  614529
99.6301  620595
99.6401  626821
99.6501  633287
99.6601  639992
99.6701  646937
99.6801  654122
99.69  661626
99.7  669450
99.71  677594
99.72  686137
99.7301  695080
99.7401  704422
99.7501  714244
99.7601  724545
99.77  735406
99.7801  746906
99.7901  759045
99.8  771904
99.81  785642
99.82  800339
99.83  816075
99.84  833010
99.85  851303
99.86  871196
99.87  893006
99.88  916975
99.89  943501
99.9  973305
99.901  976501
99.902  979697
99.903  982973
99.904  986249
99.905  989605
99.906  993041
99.907  996477
99.908  999913
99.909  1.00343e+06
99.91  1.00702e+06
99.911  1.0107e+06
99.912  1.01438e+06
99.913  1.01805e+06
99.914  1.02189e+06
99.915  1.02572e+06
99.916  1.02956e+06
99.917  1.03355e+06
99.918  1.03755e+06
99.919  1.04163e+06
99.92  1.04578e+06
99.921  1.05002e+06
99.922  1.05425e+06
99.923  1.05857e+06
99.924  1.06296e+06
99.925  1.06744e+06
99.926  1.07199e+06
99.927  1.07663e+06
99.928  1.08134e+06
99.929  1.08614e+06
99.93  1.09101e+06
99.931  1.09597e+06
99.932  1.10108e+06
99.933  1.1062e+06
99.934  1.11147e+06
99.935  1.11683e+06
99.936  1.12226e+06
99.937  1.12777e+06
99.938  1.13345e+06
99.939  1.1392e+06
99.94  1.14512e+06
99.941  1.15111e+06
99.942  1.15726e+06
99.943  1.16358e+06
99.944  1.16997e+06
99.945  1.17652e+06
99.946  1.18324e+06
99.947  1.19011e+06
99.948  1.19714e+06
99.949  1.20434e+06
99.95  1.21169e+06
99.951  1.2192e+06
99.952  1.22696e+06
99.953  1.23495e+06
99.954  1.2431e+06
99.955  1.25141e+06
99.956  1.26005e+06
99.957  1.26892e+06
99.958  1.27803e+06
99.959  1.28738e+06
99.96  1.29705e+06
99.961  1.30704e+06
99.962  1.31735e+06
99.963  1.32798e+06
99.964  1.33901e+06
99.965  1.35036e+06
99.966  1.36211e+06
99.967  1.37434e+06
99.968  1.38705e+06
99.969  1.40024e+06
99.97  1.41391e+06
99.971  1.42822e+06
99.972  1.44308e+06
99.973  1.45867e+06
99.974  1.47498e+06
99.975  1.492e+06
99.976  1.50999e+06
99.977  1.52885e+06
99.978  1.54876e+06
99.979  1.56978e+06
99.98  1.59208e+06
99.981  1.61582e+06
99.982  1.64116e+06
99.983  1.66818e+06
99.984  1.69736e+06
99.985  1.72877e+06
99.986  1.76283e+06
99.987  1.8e+06
99.988  1.84085e+06
99.989  1.88609e+06
99.99  1.93662e+06
99.9901  1.94197e+06
99.9902  1.94749e+06
99.9903  1.953e+06
99.9904  1.9586e+06
99.9905  1.96428e+06
99.9906  1.96995e+06
99.9907  1.97579e+06
99.9908  1.9817e+06
99.9909  1.98762e+06
99.991  1.99369e+06
99.9911  1.99985e+06
99.9912  2.00608e+06
99.9913  2.01232e+06
99.9914  2.01872e+06
99.9915  2.02519e+06
99.9916  2.03183e+06
99.9917  2.03846e+06
99.9918  2.04526e+06
99.9919  2.05213e+06
99.992  2.05909e+06
99.9921  2.0662e+06
99.9922  2.0734e+06
99.9923  2.08067e+06
99.9924  2.0881e+06
99.9925  2.09562e+06
99.9926  2.10329e+06
99.9927  2.11105e+06
99.9928  2.11896e+06
99.9929  2.12704e+06
99.993  2.13527e+06
99.9931  2.14358e+06
99.9932  2.15206e+06
99.9933  2.16069e+06
99.9934  2.16949e+06
99.9935  2.17844e+06
99.9936  2.18755e+06
99.9937  2.19691e+06
99.9938  2.20634e+06
99.9939  2.21601e+06
99.994  2.22592e+06
99.9941  2.236e+06
99.9942  2.24623e+06
99.9943  2.25678e+06
99.9944  2.2675e+06
99.9945  2.27845e+06
99.9946  2.28964e+06
99.9947  2.30107e+06
99.9948  2.31282e+06
99.9949  2.32481e+06
99.995  2.33705e+06
99.9951  2.34968e+06
99.9952  2.36255e+06
99.9953  2.37574e+06
99.9954  2.38933e+06
99.9955  2.40324e+06
99.9956  2.41763e+06
99.9957  2.43234e+06
99.9958  2.44745e+06
99.9959  2.46304e+06
99.996  2.47902e+06
99.9961  2.49557e+06
99.9962  2.51268e+06
99.9963  2.53027e+06
99.9964  2.5485e+06
99.9965  2.56728e+06
99.9966  2.58679e+06
99.9967  2.60693e+06
99.9968  2.62788e+06
99.9969  2.64962e+06
99.997  2.67225e+06
99.9971  2.69575e+06
99.9972  2.7203e+06
99.9973  2.74596e+06
99.9974  2.77274e+06
99.9975  2.8008e+06
99.9976  2.8303e+06
99.9977  2.86124e+06
99.9978  2.89393e+06
99.9979  2.92839e+06
99.998  2.96493e+06
99.9981  3.00378e+06
99.9982  3.04511e+06
99.9983  3.0894e+06
99.9984  3.13689e+06
99.9985  3.18813e+06
99.9986  3.24361e+06
99.9987  3.30413e+06
99.9988  3.37057e+06
99.9989  3.44404e+06
99.999  3.52598e+06
99.9991  3.61856e+06
99.9992  3.72448e+06
99.9993  3.84768e+06
99.9994  3.9943e+06
99.9995  4.17418e+06
99.9996  4.40362e+06
99.9997  4.71701e+06
99.9998  5.19428e+06
99.9999  6.13045e+06
100  1.34193e+07
