# Supplementary material for: Victory Tax: A Holistic Income Tax System
Source: Entropy (Basel). 2021 Nov 11;23(11):1492. doi: 10.3390/e23111492 (PMC8624733; doi:10.3390/e23111492)
Supplement: Supplementary file 1 [file entropy-23-01492-s001.zip › bundle/results_to_give_away/data4VTpaper/fit2IRSdata/kfnc1_PL35_DE50_DP100_ON_fgt.gtr]

0.000165773  21311
0.000527016  21310.5
0.000933522  21310
0.00136652  21309.6
0.00181896  21309.1
0.00228697  21308.6
0.00276805  21308.2
0.00326044  21307.7
0.00376283  21307.2
0.0042742  21306.8
0.00479373  21306.3
0.00532075  21305.9
0.0058547  21305.4
0.00639511  21304.9
0.00694157  21304.5
0.00749371  21304
0.00805122  21303.5
0.00861383  21303.1
0.00918128  21302.6
0.00975336  21302.1
0.0103298  21301.7
0.0109106  21301.2
0.0114954  21300.7
0.0126765  21299.8
0.0138723  21298.9
0.0144753  21298.4
0.0156911  21297.5
0.0169194  21296.6
0.0175379  21296.1
0.0187836  21295.2
0.0194105  21294.7
0.0206723  21293.8
0.0219441  21292.8
0.0225837  21292.4
0.02387  21291.5
0.0245166  21291
0.0258163  21290.1
0.0264695  21289.6
0.027782  21288.7
0.0284413  21288.2
0.0297659  21287.3
0.0304312  21286.8
0.0317673  21285.9
0.0324381  21285.4
0.0337852  21284.5
0.0344613  21284
0.0358189  21283.1
0.0365002  21282.6
0.0378677  21281.7
0.0385539  21281.2
0.0399311  21280.3
0.040622  21279.8
0.0420085  21278.9
0.042704  21278.4
0.0434009  21278
0.0447992  21277
0.0455004  21276.6
0.0469072  21275.7
0.0476126  21275.2
0.0490276  21274.3
0.0497371  21273.8
0.0504479  21273.3
0.0518734  21272.4
0.0525881  21271.9
0.0540212  21271
0.0547397  21270.5
0.0554593  21270.1
0.0569023  21269.2
0.0576256  21268.7
0.0583501  21268.2
0.0598025  21267.3
0.0605304  21266.8
0.0619897  21265.9
0.062721  21265.4
0.0634535  21265
0.0649216  21264
0.0656573  21263.6
0.0663941  21263.1
0.0678708  21262.2
0.0686108  21261.7
0.0693518  21261.3
0.0708368  21260.3
0.0715808  21259.9
0.0730719  21258.9
0.073819  21258.5
0.074567  21258
0.0760659  21257.1
0.0768169  21256.6
0.0775687  21256.1
0.0790753  21255.2
0.07983  21254.8
0.0805856  21254.3
0.0813422  21253.8
0.082858  21252.9
0.0836173  21252.4
0.0843774  21252
0.0859004  21251
0.0866632  21250.6
0.0874269  21250.1
0.0889568  21249.2
0.0897231  21248.7
0.0904902  21248.2
0.0920269  21247.3
0.0927966  21246.9
0.093567  21246.4
0.0951104  21245.5
0.0958833  21245
0.096657  21244.5
0.0974315  21244.1
0.0989829  21243.1
0.0997598  21242.7
0.100538  21242.2
0.110717  21236.2
0.121019  21230.1
0.13063  21224.6
0.141147  21218.5
0.150945  21212.9
0.160827  21207.4
0.170787  21201.8
0.180823  21196.2
0.190931  21190.6
0.201108  21185.1
0.210496  21180
0.220799  21174.4
0.231164  21168.8
0.240718  21163.7
0.251196  21158.1
0.26085  21153
0.270551  21147.9
0.281184  21142.3
0.290977  21137.2
0.300812  21132.1
0.310688  21127
0.320604  21121.9
0.33056  21116.8
0.340554  21111.7
0.350585  21106.6
0.360653  21101.4
0.370757  21096.3
0.380896  21091.2
0.391069  21086.1
0.400347  21081.5
0.410584  21076.4
0.420853  21071.2
0.431154  21066.1
0.440546  21061.5
0.450906  21056.4
0.460351  21051.7
0.470768  21046.6
0.481214  21041.5
0.490736  21036.9
0.501237  21031.8
0.510807  21027.1
0.520399  21022.5
0.530977  21017.4
0.540616  21012.7
0.551244  21007.6
0.560928  21003
0.570633  20998.3
0.580359  20993.7
0.591081  20988.6
0.600849  20983.9
0.610637  20979.3
0.620445  20974.6
0.631256  20969.5
0.641104  20964.9
0.650971  20960.2
0.660856  20955.6
0.67076  20950.9
0.680683  20946.3
0.690623  20941.6
0.700581  20937
0.710556  20932.3
0.720549  20927.7
0.730559  20923.1
0.740586  20918.4
0.75063  20913.8
0.76069  20909.1
0.770767  20904.5
0.78086  20899.8
0.790969  20895.2
0.801094  20890.5
0.811235  20885.9
0.820375  20881.7
0.830545  20877.1
0.84073  20872.4
0.850931  20867.8
0.861147  20863.1
0.870354  20858.9
0.880597  20854.3
0.890856  20849.7
0.901128  20845
0.910386  20840.8
0.920686  20836.2
0.931  20831.5
0.941327  20826.9
0.950634  20822.7
0.960988  20818.1
0.971355  20813.4
0.980698  20809.2
0.99109  20804.6
1.00046  20800.4
1.10099  20755.8
1.20051  20712.1
1.30103  20668.5
1.40139  20625.3
1.50041  20583
1.6013  20540.3
1.70071  20498.4
1.80078  20456.6
1.90037  20415.3
2.00055  20373.9
2.10129  20332.6
2.20142  20291.7
2.30091  20251.3
2.40087  20210.9
2.50127  20170.5
2.60094  20130.5
2.70102  20090.6
2.80149  20050.6
2.90115  20011.1
3.00117  19971.6
3.10152  19932.1
3.20101  19893.1
3.30081  19854.1
3.40091  19815.1
3.5013  19776
3.60076  19737.5
3.70049  19698.9
3.80047  19660.4
3.90069  19621.8
4.00115  19583.3
4.10063  19545.2
4.20154  19506.6
4.30145  19468.5
4.40156  19430.4
4.50065  19392.8
4.60115  19354.7
4.7006  19317.1
4.80147  19279
4.90127  19241.3
5.00124  19203.7
5.10138  19166.1
5.20043  19128.9
5.30087  19091.3
5.40145  19053.7
5.50094  19016.5
5.60055  18979.3
5.70155  18941.7
5.80143  18904.5
5.90143  18867.4
6.00156  18830.2
6.10054  18793.5
6.20089  18756.3
6.30135  18719.2
6.40066  18682.5
6.50133  18645.3
6.60083  18608.6
6.70044  18571.9
6.80139  18534.7
6.90117  18498
7.00104  18461.3
7.10099  18424.6
7.20103  18387.9
7.30114  18351.2
7.40132  18314.5
7.50158  18277.8
7.60064  18241.6
7.70104  18204.9
7.8015  18168.2
7.90076  18132
8.00134  18095.3
8.10072  18059
8.20142  18022.3
8.3009  17986.1
8.40044  17949.9
8.5013  17913.2
8.60093  17876.9
8.70061  17840.7
8.80161  17804
8.90138  17767.7
9.00118  17731.5
9.10103  17695.3
9.20091  17659
9.30083  17622.8
9.40078  17586.6
9.50076  17550.3
9.60078  17514.1
9.70082  17477.9
9.80089  17441.6
9.90099  17405.4
10.0011  17369.1
10.1013  17332.9
10.2014  17296.7
10.3016  17260.4
10.4005  17224.7
10.5007  17188.4
10.601  17152.2
10.7012  17116
10.8015  17079.7
10.9005  17044
11.0008  17007.7
11.1011  16971.5
11.2014  16935.2
11.3004  16899.5
11.4007  16863.2
11.5011  16827
11.6014  16790.8
11.7004  16755
11.8008  16718.8
11.9011  16682.5
12.0059  16644.7
12.1088  16607.5
12.2117  16570.3
12.3017  16537.8
12.4046  16500.6
12.5075  16463.5
12.6104  16426.3
12.7004  16393.8
12.8033  16356.6
12.9061  16319.5
13.0089  16282.3
13.1117  16245.1
13.2017  16212.6
13.3045  16175.5
13.4073  16138.3
13.51  16101.1
13.6128  16064
13.7027  16031.4
13.8054  15994.3
13.9081  15957.1
14.0107  15919.9
14.1005  15887.4
14.2032  15850.3
14.3058  15813.1
14.4083  15775.9
14.5109  15738.8
14.6006  15706.2
14.7031  15669.1
14.8056  15631.9
14.908  15594.7
15.0104  15557.6
15.1128  15520.4
15.2024  15487.9
15.3047  15450.7
15.407  15413.6
15.5092  15376.4
15.6115  15339.2
15.7009  15306.7
15.803  15269.6
15.9052  15232.4
16.0072  15195.2
16.1093  15158.1
16.2113  15120.9
16.3005  15088.4
16.4024  15051.2
16.5043  15014
16.6062  14976.9
16.708  14939.7
16.8098  14902.6
16.9115  14865.4
17.0005  14832.9
17.1021  14795.7
17.2037  14758.5
17.3053  14721.4
17.4068  14684.2
17.5082  14647
17.6096  14609.9
17.711  14572.7
17.8123  14535.5
17.9009  14503
18.0021  14465.9
18.1033  14428.7
18.2044  14391.5
18.3055  14354.4
18.4065  14317.2
18.5075  14280
18.6084  14242.9
18.7093  14205.7
18.8101  14168.5
18.9108  14131.4
19.0115  14094.2
19.1121  14057
19.2127  14019.9
19.3007  13987.4
19.4012  13950.2
19.5016  13913
19.6019  13875.9
19.7022  13838.7
19.8025  13801.5
19.9027  13764.4
20.0028  13727.2
20.1029  13690
20.2029  13652.9
20.3028  13615.7
20.4027  13578.5
20.5025  13541.4
20.6023  13504.2
20.702  13467.1
20.8016  13429.9
20.9011  13392.7
21.0006  13355.6
21.1125  13313.7
21.2119  13276.6
21.3112  13239.4
21.4104  13202.3
21.5096  13165.1
21.6087  13127.9
21.7077  13090.8
21.8067  13053.6
21.9055  13016.4
22.0044  12979.3
22.1031  12942.1
22.2018  12904.9
22.3004  12867.8
22.4113  12826
22.5098  12788.8
22.6082  12751.6
22.7065  12714.5
22.8048  12677.3
22.9029  12640.1
23.0011  12603
23.1113  12561.2
23.2093  12524
23.3072  12486.8
23.405  12449.7
23.5027  12412.5
23.6004  12375.3
23.7102  12333.5
23.8077  12296.4
23.9051  12259.2
24.0025  12222
24.1119  12180.2
24.2091  12143
24.3063  12105.9
24.4033  12068.7
24.5124  12026.9
24.6093  11989.7
24.7061  11952.6
24.8028  11915.4
24.9115  11873.6
25.0081  11836.4
25.1045  11799.3
25.2009  11762.1
25.3093  11720.3
25.4055  11683.1
25.5017  11646
25.6098  11604.2
25.7058  11567
25.8017  11529.8
25.9095  11488
26.0052  11450.8
26.1008  11413.7
26.2083  11371.9
26.3038  11334.7
26.4111  11292.9
26.5064  11255.7
26.6017  11218.6
26.7087  11176.8
26.8037  11139.6
26.9105  11097.8
27.0054  11060.6
27.112  11018.8
27.2067  10981.6
27.3013  10944.5
27.4077  10902.7
27.5021  10865.5
27.6082  10823.7
27.7025  10786.5
27.8084  10744.7
27.9024  10707.5
28.0082  10665.7
28.102  10628.6
28.2076  10586.8
28.3013  10549.6
28.4066  10507.8
28.5118  10466
28.6052  10428.8
28.7102  10387
28.8034  10349.8
28.9082  10308
29.0012  10270.9
29.1058  10229
29.2103  10187.2
29.303  10150.1
29.4073  10108.3
29.5114  10066.5
29.6039  10029.3
29.7078  9987.48
29.8116  9945.67
29.9038  9908.5
30.0074  9866.69
30.1109  9824.88
30.2028  9787.71
30.306  9745.9
30.4092  9704.09
30.5008  9666.93
30.6037  9625.12
30.7066  9583.31
30.8093  9541.5
30.9005  9504.33
31.003  9462.52
31.1053  9420.71
31.2076  9378.9
31.3098  9337.09
31.4005  9299.92
31.5024  9258.11
31.6042  9216.3
31.7059  9174.49
31.8075  9132.68
31.9089  9090.87
32.0103  9049.06
32.1115  9007.25
32.2014  8970.08
32.3024  8928.27
32.4033  8886.46
32.5041  8844.65
32.6047  8802.84
32.7052  8761.03
32.8057  8719.22
32.906  8677.41
33.0061  8635.6
33.1062  8593.79
33.2062  8551.98
33.306  8510.17
33.4057  8468.36
33.5053  8426.54
33.6047  8384.73
33.7041  8342.92
33.8033  8301.11
33.9024  8259.3
34.0014  8217.49
34.1113  8171.04
34.21  8129.22
34.3086  8087.41
34.4071  8045.6
34.5055  8003.79
34.6037  7961.98
34.7019  7920.17
34.8108  7873.71
34.9086  7831.9
35.0064  7797.49
35.104  7821.6
35.2016  7845.72
35.3098  7872.51
35.407  7896.62
35.5042  7920.73
35.6012  7944.84
35.7088  7971.63
35.8056  7995.74
35.9022  8019.86
36.0095  8046.65
36.1059  8070.76
36.2021  8094.87
36.3089  8121.66
36.4049  8145.77
36.5008  8169.88
36.6072  8196.68
36.7028  8220.79
36.8089  8247.58
36.9043  8271.69
37.0101  8298.48
37.1052  8322.59
37.2107  8349.38
37.3056  8373.5
37.4108  8400.29
37.5054  8424.4
37.6103  8451.19
37.7047  8475.3
37.8093  8502.09
37.9034  8526.2
38.0078  8552.99
38.1016  8577.11
38.2057  8603.9
38.3096  8630.69
38.403  8654.8
38.5066  8681.59
38.6101  8708.38
38.7031  8732.49
38.8063  8759.28
38.9094  8786.08
39.002  8810.19
39.1047  8836.98
39.2073  8863.77
39.3098  8890.56
39.4019  8914.67
39.504  8941.46
39.606  8968.25
39.7079  8995.04
39.8096  9021.84
39.901  9045.95
40.0024  9072.74
40.1037  9099.53
40.2048  9126.32
40.3057  9153.11
40.4065  9179.9
40.5072  9206.69
40.6077  9233.48
40.708  9260.27
40.8082  9287.07
40.9082  9313.86
41.0081  9340.65
41.1078  9367.44
41.2074  9394.23
41.3068  9421.02
41.4061  9447.81
41.5052  9474.6
41.6042  9501.39
41.703  9528.18
41.8017  9554.97
41.91  9584.44
42.0083  9611.24
42.1065  9638.03
42.2045  9664.82
42.3024  9691.61
42.4099  9721.08
42.5075  9747.87
42.6049  9774.66
42.7021  9801.45
42.8089  9830.92
42.9058  9857.71
43.0026  9884.5
43.1089  9913.97
43.2054  9940.76
43.3017  9967.55
43.4074  9997.02
43.5034  10023.8
43.6088  10053.3
43.7045  10080.1
43.8095  10109.5
43.9049  10136.3
44.0096  10165.8
44.1046  10192.6
44.2089  10222.1
44.3036  10248.9
44.4076  10278.3
44.502  10305.1
44.6057  10334.6
44.7091  10364.1
44.803  10390.9
44.9061  10420.3
45.009  10449.8
45.1025  10476.6
45.205  10506.1
45.3074  10535.5
45.4004  10562.3
45.5024  10591.8
45.6043  10621.3
45.7059  10650.7
45.8074  10680.2
45.9087  10709.7
46.0007  10736.5
46.1016  10765.9
46.2024  10795.4
46.303  10824.9
46.4034  10854.3
46.5037  10883.8
46.6037  10913.3
46.7036  10942.7
46.8033  10972.2
46.9028  11001.7
47.0021  11031.2
47.1012  11060.6
47.2092  11092.8
47.308  11122.2
47.4065  11151.7
47.5049  11181.2
47.6032  11210.7
47.7012  11240.1
47.8079  11272.3
47.9056  11301.7
48.0031  11331.2
48.1004  11360.7
48.2063  11392.8
48.3032  11422.3
48.4088  11454.4
48.5053  11483.9
48.6017  11513.4
48.7066  11545.5
48.8026  11575
48.9071  11607.2
49.0027  11636.6
49.1069  11668.8
49.2021  11698.2
49.3058  11730.4
49.4007  11759.9
49.504  11792
49.607  11824.2
49.7014  11853.6
49.804  11885.8
49.9065  11917.9
50.0088  11947.4
50.1023  11947.4
50.2042  11947.4
50.3058  11947.4
50.4072  11947.4
50.5084  11947.4
50.6011  11947.4
50.7019  11947.4
50.8025  11947.4
50.9029  11947.4
51.0031  11947.4
51.1031  11947.4
51.2028  11947.4
51.3024  11947.4
51.4018  11947.4
51.5009  11947.4
51.6081  11947.4
51.7068  11947.4
51.8053  11947.4
51.9036  11947.4
52.0017  11947.4
52.1078  11947.4
52.2055  11947.4
52.3029  11947.4
52.4083  11947.4
52.5053  11947.4
52.6021  11947.4
52.7068  11947.4
52.8032  11947.4
52.9074  11947.4
53.0034  11947.4
53.1072  11947.4
53.2027  11947.4
53.306  11947.4
53.4012  11947.4
53.504  11947.4
53.6066  11947.4
53.7011  11947.4
53.8032  11947.4
53.9051  11947.4
54.0068  11947.4
54.1004  11947.4
54.2017  11947.4
54.3026  11947.4
54.4034  11947.4
54.5039  11947.4
54.6042  11947.4
54.7042  11947.4
54.804  11947.4
54.9036  11947.4
55.003  11947.4
55.1021  11947.4
55.201  11947.4
55.3072  11947.4
55.4056  11947.4
55.5038  11947.4
55.6017  11947.4
55.7069  11947.4
55.8044  11947.4
55.9016  11947.4
56.0061  11947.4
56.1028  11947.4
56.2068  11947.4
56.3031  11947.4
56.4065  11947.4
56.5023  11947.4
56.6053  11947.4
56.7006  11947.4
56.803  11947.4
56.9052  11947.4
57.0071  11947.4
57.1015  11947.4
57.2029  11947.4
57.3041  11947.4
57.4049  11947.4
57.5056  11947.4
57.6059  11947.4
57.706  11947.4
57.8059  11947.4
57.9055  11947.4
58.0048  11947.4
58.1039  11947.4
58.2028  11947.4
58.3013  11947.4
58.4067  11947.4
58.5047  11947.4
58.6025  11947.4
58.707  11947.4
58.8043  11947.4
58.9013  11947.4
59.005  11947.4
59.1015  11947.4
59.2046  11947.4
59.3006  11947.4
59.4032  11947.4
59.5054  11947.4
59.6006  11947.4
59.7024  11947.4
59.8038  11947.4
59.905  11947.4
60.0059  11947.4
60.1065  11947.4
60.2068  11947.4
60.3068  11947.4
60.4066  11947.4
60.5061  11947.4
60.6053  11947.4
60.7042  11947.4
60.8028  11947.4
60.9012  11947.4
61.0058  11947.4
61.1036  11947.4
61.2011  11947.4
61.3049  11947.4
61.4018  11947.4
61.5049  11947.4
61.6013  11947.4
61.7039  11947.4
61.8061  11947.4
61.9016  11947.4
62.0032  11947.4
62.1045  11947.4
62.2056  11947.4
62.3063  11947.4
62.4004  11947.4
62.5005  11947.4
62.6065  11947.4
62.706  11947.4
62.8052  11947.4
62.9041  11947.4
63.0027  11947.4
63.101  11947.4
63.2051  11947.4
63.3028  11947.4
63.4063  11947.4
63.5033  11947.4
63.6062  11947.4
63.7026  11947.4
63.8048  11947.4
63.9007  11947.4
64.0022  11947.4
64.1034  11947.4
64.2043  11947.4
64.3049  11947.4
64.4051  11947.4
64.505  11947.4
64.6046  11947.4
64.7038  11947.4
64.8028  11947.4
64.9014  11947.4
65.0055  11947.4
65.1034  11947.4
65.2011  11947.4
65.3041  11947.4
65.4011  11947.4
65.5035  11947.4
65.6055  11947.4
65.7015  11947.4
65.8028  11947.4
65.9038  11947.4
66.0044  11947.4
66.1047  11947.4
66.2046  11947.4
66.3042  11947.4
66.4035  11947.4
66.5024  11947.4
66.601  11947.4
66.7046  11947.4
66.8025  11947.4
66.9054  11947.4
67.0026  11947.4
67.1048  11947.4
67.2013  11947.4
67.3028  11947.4
67.4039  11947.4
67.5047  11947.4
67.605  11947.4
67.705  11947.4
67.8047  11947.4
67.904  11947.4
68.0029  11947.4
68.1015  11947.4
68.2048  11947.4
68.3026  11947.4
68.4052  11947.4
68.5023  11947.4
68.6041  11947.4
68.7005  11947.4
68.8015  11947.4
68.9022  11947.4
69.0025  11947.4
69.1024  11947.4
69.2019  11947.4
69.301  11947.4
69.4046  11947.4
69.503  11947.4
69.6009  11947.4
69.7034  11947.4
69.8006  11947.4
69.9022  11947.4
70.0035  11947.4
70.1043  11947.4
70.2047  11947.4
70.3047  11947.4
70.4043  11947.4
70.5035  11947.4
70.6023  11947.4
70.7007  11947.4
70.8033  11947.4
70.9009  11947.4
71.0027  11947.4
71.1041  11947.4
71.2005  11947.4
71.301  11947.4
71.4011  11947.4
71.5008  11947.4
71.6045  11947.4
71.7033  11947.4
71.8017  11947.4
71.9042  11947.4
72.0017  11947.4
72.1032  11947.4
72.2043  11947.4
72.3006  11947.4
72.4008  11947.4
72.5006  11947.4
72.6042  11947.4
72.7031  11947.4
72.8015  11947.4
72.9037  11947.4
73.0013  11947.4
73.1026  11947.4
73.2034  11947.4
73.3038  11947.4
73.4037  11947.4
73.5032  11947.4
73.6021  11947.4
73.7007  11947.4
73.8028  11947.4
73.9004  11947.4
74.0016  11947.4
74.1023  11947.4
74.2026  11947.4
74.3023  11947.4
74.4016  11947.4
74.5043  11947.4
74.6026  11947.4
74.7004  11947.4
74.8016  11947.4
74.9023  11947.4
75.0025  11947.4
75.1023  11947.4
75.2015  11947.4
75.304  11947.4
75.4022  11947.4
75.5037  11947.4
75.6009  11947.4
75.7013  11947.4
75.8013  11947.4
75.9007  11947.4
76.0032  11947.4
76.1016  11947.4
76.2031  11947.4
76.3004  11947.4
76.4008  11947.4
76.5007  11947.4
76.6035  11947.4
76.7023  11947.4
76.8006  11947.4
76.9018  11947.4
77.0024  11947.4
77.1025  11947.4
77.202  11947.4
77.301  11947.4
77.4029  11947.4
77.5007  11947.4
77.6014  11947.4
77.7015  11947.4
77.8011  11947.4
77.9033  11947.4
78.0017  11947.4
78.1028  11947.4
78.2033  11947.4
78.3032  11947.4
78.4025  11947.4
78.5012  11947.4
78.6025  11947.4
78.7032  11947.4
78.8033  11947.4
78.9028  11947.4
79.0016  11947.4
79.103  11947.4
79.2006  11947.4
79.3007  11947.4
79.4032  11947.4
79.5021  11947.4
79.6033  11947.4
79.7009  11947.4
79.8008  11947.4
79.903  11947.4
80.0016  11947.4
80.1025  11947.4
80.2027  11947.4
80.3023  11947.4
80.4012  11947.4
80.5023  11947.4
80.6027  11947.4
80.7024  11947.4
80.8014  11947.4
80.9025  11947.4
81.003  11947.4
81.1027  11947.4
81.2017  11947.4
81.3027  11947.4
81.4004  11947.4
81.5026  11947.4
81.6015  11947.4
81.7023  11947.4
81.8023  11947.4
81.9016  11947.4
82.0028  11947.4
82.1007  11947.4
82.2028  11947.4
82.3017  11947.4
82.4024  11947.4
82.5023  11947.4
82.6014  11947.4
82.7022  11947.4
82.8022  11947.4
82.9014  11947.4
83.0022  11947.4
83.1023  11947.4
83.2015  11947.4
83.3023  11947.4
83.4022  11947.4
83.5014  11947.4
83.602  11947.4
83.7018  11947.4
83.8008  11947.4
83.9011  11947.4
84.0006  11947.4
84.1015  11947.4
84.2014  11947.4
84.3006  11947.4
84.401  11947.4
84.5005  11947.4
84.6012  11947.4
84.7011  11947.4
84.8021  11947.4
84.9022  11947.4
85.0014  11947.4
85.1017  11947.4
85.2011  11947.4
85.3015  11947.4
85.401  11947.4
85.5015  11947.4
85.601  11947.4
85.7015  11947.4
85.801  11947.4
85.9014  11947.4
86.0009  11947.4
86.1012  11947.4
86.2005  11947.4
86.3006  11947.4
86.4014  11947.4
86.5012  11947.4
86.6018  11947.4
86.7013  11947.4
86.8015  11947.4
86.9006  11947.4
87.0004  11947.4
87.1007  11947.4
87.2015  11947.4
87.3013  11947.4
87.4016  11947.4
87.5008  11947.4
87.6005  11947.4
87.7006  11947.4
87.801  11947.4
87.9004  11947.4
88.0015  11947.4
88.1015  11947.4
88.2018  11947.4
88.3009  11947.4
88.4016  11947.4
88.5012  11947.4
88.6009  11947.4
88.7008  11947.4
88.8008  11947.4
88.9008  11947.4
89.001  11947.4
89.1012  11947.4
89.2013  11947.4
89.3015  11947.4
89.4016  11947.4
89.5015  11947.4
89.6014  11947.4
89.7012  11947.4
89.8008  11947.4
89.9013  11947.4
90.0005  11947.4
90.1005  11947.4
90.2014  11947.4
90.3008  11947.4
90.4009  11947.4
90.5007  11947.4
90.6011  11947.4
90.701  11947.4
90.8005  11947.4
90.9004  11947.4
91.0008  11947.4
91.1006  11947.4
91.2008  11947.4
91.3012  11947.4
91.401  11947.4
91.5009  11947.4
91.601  11947.4
91.7011  11947.4
91.8005  11947.4
91.9007  11947.4
92.0008  11947.4
92.1008  11947.4
92.2007  11947.4
92.3011  11947.4
92.4004  11947.4
92.501  11947.4
92.6004  11947.4
92.7009  11947.4
92.8009  11947.4
92.901  11947.4
93.0005  11947.4
93.1008  11947.4
93.2009  11947.4
93.301  11947.4
93.4008  11947.4
93.5004  11947.4
93.6008  11947.4
93.7008  11947.4
93.8009  11947.4
93.9004  11947.4
94.0004  11947.4
94.1007  11947.4
94.2007  11947.4
94.3004  11947.4
94.4006  11947.4
94.5007  11947.4
94.6006  11947.4
94.7007  11947.4
94.8007  11947.4
94.9007  11947.4
95.0005  11947.4
95.1004  11947.4
95.2006  11947.4
95.3005  11947.4
95.4005  11947.4
95.5007  11947.4
95.6005  11947.4
95.7006  11947.4
95.8004  11947.4
95.9006  11947.4
96.0005  11947.4
96.1004  11947.4
96.2004  11947.4
96.3005  11947.4
96.4005  11947.4
96.5004  11947.4
96.6004  11947.4
96.7005  11947.4
96.8005  11947.4
96.9003  11947.4
97.0003  11947.4
97.1005  11947.4
97.2015  11947.4
97.3005  11947.4
97.401  11947.4
97.5007  11947.4
97.6006  11947.4
97.7017  11947.4
97.8004  11947.4
97.9014  11947.4
98.0013  11947.4
98.1005  11947.4
98.2011  11947.4
98.3011  11947.4
98.4004  11947.4
98.5007  11947.4
98.6006  11947.4
98.7005  11947.4
98.8006  11947.4
98.9004  11947.4
99.0004  11947.4
99.0106  11947.4
99.0204  11947.4
99.0303  11947.4
99.0405  11947.4
99.0506  11947.4
99.0605  11947.4
99.0706  11947.4
99.0805  11947.4
99.0906  11947.4
99.1006  11947.4
99.1104  11947.4
99.1207  11947.4
99.1305  11947.4
99.1404  11947.4
99.1505  11947.4
99.1604  11947.4
99.1705  11947.4
99.1804  11947.4
99.1904  11947.4
99.2005  11947.4
99.2104  11947.4
99.2204  11947.4
99.2305  11947.4
99.2404  11947.4
99.2504  11947.4
99.2604  11947.4
99.2705  11947.4
99.2804  11947.4
99.2904  11947.4
99.3006  11947.4
99.3105  11947.4
99.3205  11947.4
99.3305  11947.4
99.3405  11947.4
99.3505  11947.4
99.3605  11947.4
99.3705  11947.4
99.3804  11947.4
99.3905  11947.4
99.4005  11947.4
99.4104  11947.4
99.4205  11947.4
99.4305  11947.4
99.4404  11947.4
99.4504  11947.4
99.4604  11947.4
99.4705  11947.4
99.4804  11947.4
99.4904  11947.4
99.5004  11947.4
99.5104  11947.4
99.5204  11947.4
99.5305  11947.4
99.5404  11947.4
99.5503  11947.4
99.5604  11947.4
99.5704  11947.4
99.5804  11947.4
99.5904  11947.4
99.6004  11947.4
99.6104  11947.4
99.6204  11947.4
99.6304  11947.4
99.6404  11947.4
99.6503  11947.4
99.6604  11947.4
99.6704  11947.4
99.6804  11947.4
99.6904  11947.4
99.7003  11947.4
99.7104  11947.4
99.7204  11947.4
99.7304  11947.4
99.7404  11947.4
99.7504  11947.4
99.7603  11947.4
99.7704  11947.4
99.7804  11947.4
99.7904  11947.4
99.8003  11947.4
99.8104  11947.4
99.8204  11947.4
99.8303  11947.4
99.8403  11947.4
99.8504  11947.4
99.8603  11947.4
99.8704  11947.4
99.8803  11947.4
99.8904  11947.4
99.9003  11947.4
99.9013  11947.4
99.9023  11947.4
99.9033  11947.4
99.9043  11947.4
99.9054  11947.4
99.9063  11947.4
99.9073  11947.4
99.9083  11947.4
99.9093  11947.4
99.9103  11947.4
99.9113  11947.4
99.9123  11947.4
99.9133  11947.4
99.9143  11947.4
99.9153  11947.4
99.9163  11947.4
99.9173  11947.4
99.9183  11947.4
99.9193  11947.4
99.9203  11947.4
99.9213  11947.4
99.9223  11947.4
99.9233  11947.4
99.9243  11947.4
99.9253  11947.4
99.9263  11947.4
99.9273  11947.4
99.9283  11947.4
99.9293  11947.4
99.9303  11947.4
99.9313  11947.4
99.9323  11947.4
99.9333  11947.4
99.9343  11947.4
99.9353  11947.4
99.9363  11947.4
99.9373  11947.4
99.9383  11947.4
99.9393  11947.4
99.9403  11947.4
99.9413  11947.4
99.9423  11947.4
99.9433  11947.4
99.9443  11947.4
99.9453  11947.4
99.9463  11947.4
99.9473  11947.4
99.9483  11947.4
99.9493  11947.4
99.9503  11947.4
99.9513  11947.4
99.9523  11947.4
99.9533  11947.4
99.9543  11947.4
99.9553  11947.4
99.9563  11947.4
99.9573  11947.4
99.9583  11947.4
99.9593  11947.4
99.9603  11947.4
99.9613  11947.4
99.9623  11947.4
99.9633  11947.4
99.9643  11947.4
99.9653  11947.4
99.9663  11947.4
99.9673  11947.4
99.9683  11947.4
99.9693  11947.4
99.9703  11947.4
99.9713  11947.4
99.9723  11947.4
99.9733  11947.4
99.9743  11947.4
99.9753  11947.4
99.9763  11947.4
99.9773  11947.4
99.9783  11947.4
99.9793  11947.4
99.9803  11947.4
99.9813  11947.4
99.9823  11947.4
99.9833  11947.4
99.9843  11947.4
99.9853  11947.4
99.9863  11947.4
99.9873  11947.4
99.9883  11947.4
99.9893  11947.4
99.9903  11947.4
99.9904  11947.4
99.9905  11947.4
99.9906  11947.4
99.9907  11947.4
99.9908  11947.4
99.9909  11947.4
99.991  11947.4
99.9911  11947.4
99.9912  11947.4
99.9913  11947.4
99.9914  11947.4
99.9915  11947.4
99.9916  11947.4
99.9917  11947.4
99.9918  11947.4
99.9919  11947.4
99.992  11947.4
99.9921  11947.4
99.9922  11947.4
99.9923  11947.4
99.9924  11947.4
99.9925  11947.4
99.9926  11947.4
99.9927  11947.4
99.9928  11947.4
99.9929  11947.4
99.993  11947.4
99.9931  11947.4
99.9932  11947.4
99.9933  11947.4
99.9934  11947.4
99.9935  11947.4
99.9936  11947.4
99.9937  11947.4
99.9938  11947.4
99.9939  11947.4
99.994  11947.4
99.9941  11947.4
99.9942  11947.4
99.9943  11947.4
99.9944  11947.4
99.9945  11947.4
99.9946  11947.4
99.9947  11947.4
99.9948  11947.4
99.9949  11947.4
99.995  11947.4
99.9951  11947.4
99.9952  11947.4
99.9953  11947.4
99.9954  11947.4
99.9955  11947.4
99.9956  11947.4
99.9957  11947.4
99.9958  11947.4
99.9959  11947.4
99.996  11947.4
99.9961  11947.4
99.9962  11947.4
99.9963  11947.4
99.9964  11947.4
99.9965  11947.4
99.9966  11947.4
99.9967  11947.4
99.9968  11947.4
99.9969  11947.4
99.997  11947.4
99.9971  11947.4
99.9972  11947.4
99.9973  11947.4
99.9974  11947.4
99.9975  11947.4
99.9976  11947.4
99.9977  11947.4
99.9978  11947.4
99.9979  11947.4
99.998  11947.4
99.9981  11947.4
99.9982  11947.4
99.9983  11947.4
99.9984  11947.4
99.9985  11947.4
99.9986  11947.4
99.9987  11947.4
99.9988  11947.4
99.9989  11947.4
99.999  11947.4
99.9991  11947.4
99.9992  11947.4
99.9993  11947.4
99.9994  11947.4
99.9995  11947.4
99.9996  11947.4
99.9997  11947.4
99.9998  11947.4
99.9999  11947.4
100  11947.4
