# Supplementary material for: Victory Tax: A Holistic Income Tax System
Source: Entropy (Basel). 2021 Nov 11;23(11):1492. doi: 10.3390/e23111492 (PMC8624733; doi:10.3390/e23111492)
Supplement: Supplementary file 1 [file entropy-23-01492-s001.zip › bundle/results_to_give_away/data4VTpaper/fit2IRSdata/kfnc1_PL35_DE50_DP100_ON_pLz.tax]

0.000165773  2.69949e-10
0.000527016  1.2819e-09
0.000933522  3.21713e-09
0.00136652  6.19662e-09
0.00181896  1.03149e-08
0.00228697  1.56511e-08
0.00276805  2.22736e-08
0.00326044  3.02433e-08
0.00376283  3.96154e-08
0.0042742  5.04401e-08
0.00479373  6.27641e-08
0.00532075  7.6631e-08
0.0058547  9.20813e-08
0.00639511  1.09154e-07
0.00694157  1.27884e-07
0.00749371  1.48308e-07
0.00805122  1.70458e-07
0.00861383  1.94366e-07
0.00918128  2.20062e-07
0.00975336  2.47575e-07
0.0103298  2.76933e-07
0.0109106  3.08164e-07
0.0114954  3.41294e-07
0.0126765  4.13352e-07
0.0138723  4.93302e-07
0.0144753  5.36294e-07
0.0156911  6.28422e-07
0.0169194  7.28885e-07
0.0175379  7.82293e-07
0.0187836  8.95561e-07
0.0194105  9.55459e-07
0.0206723  1.08187e-06
0.0219441  1.21723e-06
0.0225837  1.28831e-06
0.02387  1.43735e-06
0.0245166  1.51534e-06
0.0258163  1.67835e-06
0.0264695  1.7634e-06
0.027782  1.94067e-06
0.0284413  2.03291e-06
0.0297659  2.2247e-06
0.0304312  2.32427e-06
0.0317673  2.53083e-06
0.0324381  2.63786e-06
0.0337852  2.85945e-06
0.0344613  2.97405e-06
0.0358189  3.21091e-06
0.0365002  3.3332e-06
0.0378677  3.58556e-06
0.0385539  3.71566e-06
0.0399311  3.98374e-06
0.040622  4.12174e-06
0.0420085  4.40576e-06
0.042704  4.55178e-06
0.0434009  4.70051e-06
0.0447992  5.00608e-06
0.0455004  5.16296e-06
0.0469072  5.48495e-06
0.0476126  5.65009e-06
0.0490276  5.98868e-06
0.0497371  6.16216e-06
0.0504479  6.33845e-06
0.0518734  6.69948e-06
0.0525881  6.88424e-06
0.0540212  7.2623e-06
0.0547397  7.45563e-06
0.0554593  7.65183e-06
0.0569023  8.05289e-06
0.0576256  8.25777e-06
0.0583501  8.46556e-06
0.0598025  8.88993e-06
0.0605304  9.10651e-06
0.0619897  9.54855e-06
0.062721  9.77401e-06
0.0634535  1.00025e-05
0.0649216  1.04683e-05
0.0656573  1.07057e-05
0.0663941  1.09462e-05
0.0678708  1.14361e-05
0.0686108  1.16856e-05
0.0693518  1.19382e-05
0.0708368  1.24525e-05
0.0715808  1.27143e-05
0.0730719  1.32471e-05
0.073819  1.35181e-05
0.074567  1.37923e-05
0.0760659  1.43499e-05
0.0768169  1.46334e-05
0.0775687  1.492e-05
0.0790753  1.55027e-05
0.07983  1.57988e-05
0.0805856  1.60981e-05
0.0813422  1.64005e-05
0.082858  1.70149e-05
0.0836173  1.7327e-05
0.0843774  1.76422e-05
0.0859004  1.82823e-05
0.0866632  1.86071e-05
0.0874269  1.89352e-05
0.0889568  1.96012e-05
0.0897231  1.99391e-05
0.0904902  2.02802e-05
0.0920269  2.09723e-05
0.0927966  2.13233e-05
0.093567  2.16775e-05
0.0951104  2.2396e-05
0.0958833  2.27601e-05
0.096657  2.31277e-05
0.0974315  2.34985e-05
0.0989829  2.42502e-05
0.0997598  2.4631e-05
0.100538  2.50152e-05
0.110717  3.03183e-05
0.121019  3.62038e-05
0.13063  4.21652e-05
0.141147  4.92078e-05
0.150945  5.62587e-05
0.160827  6.38469e-05
0.170787  7.19812e-05
0.180823  8.06702e-05
0.190931  8.99219e-05
0.201108  9.97442e-05
0.210496  0.000109256
0.220799  0.000120193
0.231164  0.000131722
0.240718  0.000142817
0.251196  0.0001555
0.26085  0.000167664
0.270551  0.000180347
0.281184  0.000194781
0.290977  0.000208565
0.300812  0.000222883
0.310688  0.000237738
0.320604  0.000253137
0.33056  0.000269082
0.340554  0.000285578
0.350585  0.00030263
0.360653  0.00032024
0.370757  0.000338415
0.380896  0.000357156
0.391069  0.000376468
0.400347  0.000394524
0.410584  0.000414937
0.420853  0.000435932
0.431154  0.000457512
0.440546  0.000477642
0.450906  0.00050035
0.460351  0.00052151
0.470768  0.000545358
0.481214  0.000569808
0.490736  0.00059256
0.501237  0.000618169
0.510807  0.000641979
0.520399  0.000666298
0.530977  0.000693637
0.540616  0.000719029
0.551244  0.000747555
0.560928  0.000774031
0.570633  0.000801026
0.580359  0.000828543
0.591081  0.000859417
0.600849  0.000888037
0.610637  0.000917184
0.620445  0.000946863
0.631256  0.000980124
0.641104  0.00101092
0.650971  0.00104226
0.660856  0.00107413
0.67076  0.00110655
0.680683  0.00113951
0.690623  0.00117301
0.700581  0.00120706
0.710556  0.00124165
0.720549  0.0012768
0.730559  0.0013125
0.740586  0.00134875
0.75063  0.00138556
0.76069  0.00142293
0.770767  0.00146086
0.78086  0.00149934
0.790969  0.00153839
0.801094  0.00157801
0.811235  0.00161819
0.820375  0.00165484
0.830545  0.0016961
0.84073  0.00173794
0.850931  0.00178034
0.861147  0.00182332
0.870354  0.0018625
0.880597  0.00190657
0.890856  0.00195123
0.901128  0.00199647
0.910386  0.00203768
0.920686  0.00208402
0.931  0.00213095
0.941327  0.00217847
0.950634  0.00222174
0.960988  0.00227038
0.971355  0.0023196
0.980698  0.00236442
0.99109  0.00241477
1.00046  0.0024606
1.10099  0.00297973
1.20051  0.00354253
1.30103  0.00416032
1.40139  0.00482665
1.50041  0.0055326
1.6013  0.00630139
1.70071  0.0071078
1.80078  0.00796867
1.90037  0.00887417
2.00055  0.00983417
2.10129  0.0108493
2.20142  0.0119076
2.30091  0.013008
2.40087  0.0141624
2.50127  0.0153715
2.60094  0.0166207
2.70102  0.0179241
2.80149  0.019282
2.90115  0.0206781
3.00117  0.0221281
3.10152  0.0236324
3.20101  0.0251727
3.30081  0.0267666
3.40091  0.0284143
3.5013  0.0301162
3.60076  0.0318513
3.70049  0.0336398
3.80047  0.0354818
3.90069  0.0373776
4.00115  0.0393274
4.10063  0.041307
4.20154  0.0433647
4.30145  0.0454513
4.40156  0.0475913
4.50065  0.0497578
4.60115  0.0520046
4.7006  0.0542768
4.80147  0.0566308
4.90127  0.0590093
5.00124  0.0614408
5.10138  0.0639255
5.20043  0.0664317
5.30087  0.0690222
5.40145  0.0716662
5.50094  0.0743301
5.60055  0.0770464
5.70155  0.07985
5.80143  0.0826718
5.90143  0.0855462
6.00156  0.0884733
6.10054  0.0914155
6.20089  0.0944474
6.30135  0.0975321
6.40066  0.10063
6.50133  0.10382
6.60083  0.107022
6.70044  0.110276
6.80139  0.113624
6.90117  0.116982
7.00104  0.120392
7.10099  0.123854
7.20103  0.127368
7.30114  0.130933
7.40132  0.134551
7.50158  0.138221
7.60064  0.141895
7.70104  0.145668
7.8015  0.149493
7.90076  0.153321
8.00134  0.157249
8.10072  0.161179
8.20142  0.165211
8.3009  0.169243
8.40044  0.173326
8.5013  0.177513
8.60093  0.181698
8.70061  0.185933
8.80161  0.190275
8.90138  0.194612
9.00118  0.199001
9.10103  0.20344
9.20091  0.207929
9.30083  0.21247
9.40078  0.21706
9.50076  0.221702
9.60078  0.226394
9.70082  0.231136
9.80089  0.235929
9.90099  0.240773
10.0011  0.245666
10.1013  0.250611
10.2014  0.255605
10.3016  0.26065
10.4005  0.265679
10.5007  0.270824
10.601  0.276019
10.7012  0.281264
10.8015  0.286559
10.9005  0.291835
11.0008  0.297229
11.1011  0.302673
11.2014  0.308168
11.3004  0.31364
11.4007  0.319233
11.5011  0.324876
11.6014  0.330568
11.7004  0.336236
11.8008  0.342027
11.9011  0.347867
12.0059  0.354364
12.1088  0.360461
12.2117  0.36661
12.3017  0.372033
12.4046  0.378279
12.5075  0.384576
12.6104  0.390925
12.7004  0.396522
12.8033  0.402968
12.9061  0.409464
13.0089  0.416012
13.1117  0.422611
13.2017  0.428426
13.3045  0.435121
13.4073  0.441866
13.51  0.448662
13.6128  0.455509
13.7027  0.461541
13.8054  0.468483
13.9081  0.475475
14.0107  0.482517
14.1005  0.48872
14.2032  0.495856
14.3058  0.503043
14.4083  0.510279
14.5109  0.517565
14.6006  0.523982
14.7031  0.531361
14.8056  0.53879
14.908  0.546268
15.0104  0.553796
15.1128  0.561373
15.2024  0.568043
15.3047  0.575712
15.407  0.58343
15.5092  0.591197
15.6115  0.599013
15.7009  0.605891
15.803  0.613798
15.9052  0.621753
16.0072  0.629756
16.1093  0.637808
16.2113  0.645907
16.3005  0.653034
16.4024  0.661223
16.5043  0.66946
16.6062  0.677745
16.708  0.686078
16.8098  0.694457
16.9115  0.702884
17.0005  0.710297
17.1021  0.718812
17.2037  0.727374
17.3053  0.735983
17.4068  0.744639
17.5082  0.753342
17.6096  0.76209
17.711  0.770886
17.8123  0.779727
17.9009  0.787501
18.0021  0.796429
18.1033  0.805402
18.2044  0.814421
18.3055  0.823486
18.4065  0.832597
18.5075  0.841752
18.6084  0.850953
18.7093  0.860199
18.8101  0.86949
18.9108  0.878826
19.0115  0.888206
19.1121  0.897631
19.2127  0.907101
19.3007  0.915423
19.4012  0.924976
19.5016  0.934572
19.6019  0.944213
19.7022  0.953897
19.8025  0.963625
19.9027  0.973396
20.0028  0.983211
20.1029  0.993069
20.2029  1.00297
20.3028  1.01291
20.4027  1.0229
20.5025  1.03293
20.6023  1.043
20.702  1.05312
20.8016  1.06328
20.9011  1.07348
21.0006  1.08372
21.1125  1.09529
21.2119  1.10562
21.3112  1.11599
21.4104  1.12641
21.5096  1.13686
21.6087  1.14736
21.7077  1.15789
21.8067  1.16847
21.9055  1.17909
22.0044  1.18975
22.1031  1.20045
22.2018  1.21119
22.3004  1.22197
22.4113  1.23415
22.5098  1.24501
22.6082  1.25592
22.7065  1.26686
22.8048  1.27785
22.9029  1.28887
23.0011  1.29993
23.1113  1.31242
23.2093  1.32357
23.3072  1.33476
23.405  1.34598
23.5027  1.35724
23.6004  1.36854
23.7102  1.3813
23.8077  1.39268
23.9051  1.4041
24.0025  1.41555
24.1119  1.42849
24.2091  1.44002
24.3063  1.4516
24.4033  1.46321
24.5124  1.47632
24.6093  1.488
24.7061  1.49973
24.8028  1.51149
24.9115  1.52477
25.0081  1.53661
25.1045  1.54848
25.2009  1.5604
25.3093  1.57384
25.4055  1.58583
25.5017  1.59785
25.6098  1.61142
25.7058  1.62352
25.8017  1.63565
25.9095  1.64934
26.0052  1.66155
26.1008  1.67379
26.2083  1.6876
26.3038  1.69992
26.4111  1.71381
26.5064  1.7262
26.6017  1.73862
26.7087  1.75264
26.8037  1.76513
26.9105  1.77922
27.0054  1.79178
27.112  1.80596
27.2067  1.81859
27.3013  1.83126
27.4077  1.84554
27.5021  1.85828
27.6082  1.87265
27.7025  1.88545
27.8084  1.89989
27.9024  1.91276
28.0082  1.92728
28.102  1.94022
28.2076  1.95481
28.3013  1.96782
28.4066  1.98248
28.5118  1.99719
28.6052  2.0103
28.7102  2.02508
28.8034  2.03825
28.9082  2.0531
29.0012  2.06633
29.1058  2.08126
29.2103  2.09622
29.303  2.10955
29.4073  2.12458
29.5114  2.13965
29.6039  2.15308
29.7078  2.16822
29.8116  2.18339
29.9038  2.19692
30.0074  2.21216
30.1109  2.22744
30.2028  2.24105
30.306  2.2564
30.4092  2.27178
30.5008  2.28549
30.6037  2.30094
30.7066  2.31642
30.8093  2.33194
30.9005  2.34576
31.003  2.36135
31.1053  2.37696
31.2076  2.39261
31.3098  2.4083
31.4005  2.42227
31.5024  2.43802
31.6042  2.4538
31.7059  2.46961
31.8075  2.48545
31.9089  2.50133
32.0103  2.51724
32.1115  2.53319
32.2014  2.54738
32.3024  2.56339
32.4033  2.57942
32.5041  2.59548
32.6047  2.61158
32.7052  2.62771
32.8057  2.64386
32.906  2.66005
33.0061  2.67627
33.1062  2.69252
33.2062  2.70879
33.306  2.7251
33.4057  2.74144
33.5053  2.7578
33.6047  2.7742
33.7041  2.79062
33.8033  2.80707
33.9024  2.82355
34.0014  2.84006
34.1113  2.85844
34.21  2.87501
34.3086  2.8916
34.4071  2.90822
34.5055  2.92487
34.6037  2.94155
34.7019  2.95826
34.8108  2.97685
34.9086  2.99361
35.0064  3.01039
35.104  3.02724
35.2016  3.04417
35.3098  3.06306
35.407  3.08015
35.5042  3.09732
35.6012  3.11457
35.7088  3.13382
35.8056  3.15123
35.9022  3.16872
36.0095  3.18824
36.1059  3.20589
36.2021  3.22362
36.3089  3.24341
36.4049  3.2613
36.5008  3.27927
36.6072  3.29933
36.7028  3.31746
36.8089  3.3377
36.9043  3.356
37.0101  3.37642
37.1052  3.39488
37.2107  3.41548
37.3056  3.4341
37.4108  3.45488
37.5054  3.47367
37.6103  3.49463
37.7047  3.51358
37.8093  3.53472
37.9034  3.55383
38.0078  3.57515
38.1016  3.59442
38.2057  3.61592
38.3096  3.63751
38.403  3.65703
38.5066  3.6788
38.6101  3.70067
38.7031  3.72043
38.8063  3.74248
38.9094  3.76462
39.002  3.78462
39.1047  3.80694
39.2073  3.82935
39.3098  3.85185
39.4019  3.87218
39.504  3.89486
39.606  3.91763
39.7079  3.9405
39.8096  3.96345
39.901  3.9842
40.0024  4.00733
40.1037  4.03055
40.2048  4.05387
40.3057  4.07728
40.4065  4.10078
40.5072  4.12437
40.6077  4.14805
40.708  4.17183
40.8082  4.1957
40.9082  4.21965
41.0081  4.2437
41.1078  4.26784
41.2074  4.29207
41.3068  4.31639
41.4061  4.3408
41.5052  4.3653
41.6042  4.38989
41.703  4.41457
41.8017  4.43934
41.91  4.46669
42.0083  4.49165
42.1065  4.5167
42.2045  4.54183
42.3024  4.56706
42.4099  4.59491
42.5075  4.62032
42.6049  4.64582
42.7021  4.67141
42.8089  4.69965
42.9058  4.72543
43.0026  4.75129
43.1089  4.77983
43.2054  4.80588
43.3017  4.83201
43.4074  4.86085
43.5034  4.88717
43.6088  4.91621
43.7045  4.94271
43.8095  4.97195
43.9049  4.99863
44.0096  5.02807
44.1046  5.05493
44.2089  5.08457
44.3036  5.1116
44.4076  5.14144
44.502  5.16865
44.6057  5.19868
44.7091  5.22882
44.803  5.2563
44.9061  5.28663
45.009  5.31706
45.1025  5.34481
45.205  5.37544
45.3074  5.40616
45.4004  5.43418
45.5024  5.4651
45.6043  5.49611
45.7059  5.52723
45.8074  5.55844
45.9087  5.58976
46.0007  5.61831
46.1016  5.64981
46.2024  5.68141
46.303  5.71311
46.4034  5.7449
46.5037  5.7768
46.6037  5.80879
46.7036  5.84088
46.8033  5.87306
46.9028  5.90534
47.0021  5.93772
47.1012  5.97019
47.2092  6.00572
47.308  6.03839
47.4065  6.07116
47.5049  6.10402
47.6032  6.13697
47.7012  6.17002
47.8079  6.20618
47.9056  6.23943
48.0031  6.27276
48.1004  6.30619
48.2063  6.34277
48.3032  6.37639
48.4088  6.41318
48.5053  6.44699
48.6017  6.4809
48.7066  6.51799
48.8026  6.55209
48.9071  6.58938
49.0027  6.62367
49.1069  6.66117
49.2021  6.69564
49.3058  6.73335
49.4007  6.768
49.504  6.80591
49.607  6.84392
49.7014  6.87886
49.804  6.91707
49.9065  6.95539
50.0088  6.99381
50.1023  7.02911
50.2042  7.06773
50.3058  7.10645
50.4072  7.14526
50.5084  7.18418
50.6011  7.21995
50.7019  7.25906
50.8025  7.29827
50.9029  7.33758
51.0031  7.37699
51.1031  7.4165
51.2028  7.45611
51.3024  7.49582
51.4018  7.53562
51.5009  7.57552
51.6081  7.61885
51.7068  7.65895
51.8053  7.69915
51.9036  7.73944
52.0017  7.77982
52.1078  7.82368
52.2055  7.86426
52.3029  7.90494
52.4083  7.94911
52.5053  7.98997
52.6021  8.03093
52.7068  8.07541
52.8032  8.11656
52.9074  8.16125
53.0034  8.20258
53.1072  8.24747
53.2027  8.289
53.306  8.33409
53.4012  8.3758
53.504  8.42108
53.6066  8.46647
53.7011  8.50846
53.8032  8.55405
53.9051  8.59974
54.0068  8.64552
54.1004  8.68788
54.2017  8.73386
54.3026  8.77994
54.4034  8.82612
54.5039  8.87239
54.6042  8.91877
54.7042  8.96524
54.804  9.0118
54.9036  9.05847
55.003  9.10522
55.1021  9.15208
55.201  9.19902
55.3072  9.24969
55.4056  9.29683
55.5038  9.34406
55.6017  9.39138
55.7069  9.44245
55.8044  9.48997
55.9016  9.53757
56.0061  9.58894
56.1028  9.63673
56.2068  9.68829
56.3031  9.73626
56.4065  9.78802
56.5023  9.83618
56.6053  9.88813
56.7006  9.93646
56.803  9.98861
56.9052  10.0409
57.0071  10.0932
57.1015  10.1419
57.2029  10.1944
57.3041  10.247
57.4049  10.2997
57.5056  10.3526
57.6059  10.4055
57.706  10.4585
57.8059  10.5115
57.9055  10.5647
58.0048  10.618
58.1039  10.6713
58.2028  10.7248
58.3013  10.7783
58.4067  10.8358
58.5047  10.8895
58.6025  10.9433
58.707  11.0011
58.8043  11.055
58.9013  11.1091
59.005  11.1671
59.1015  11.2214
59.2046  11.2796
59.3006  11.334
59.4032  11.3923
59.5054  11.4508
59.6006  11.5055
59.7024  11.5641
59.8038  11.6229
59.905  11.6817
60.0059  11.7406
60.1065  11.7996
60.2068  11.8587
60.3068  11.9179
60.4066  11.9772
60.5061  12.0365
60.6053  12.0959
60.7042  12.1554
60.8028  12.215
60.9012  12.2747
61.0058  12.3384
61.1036  12.3983
61.2011  12.4582
61.3049  12.5222
61.4018  12.5823
61.5049  12.6464
61.6013  12.7067
61.7039  12.771
61.8061  12.8354
61.9016  12.8959
62.0032  12.9604
62.1045  13.0251
62.2056  13.0898
62.3063  13.1546
62.4004  13.2155
62.5005  13.2804
62.6065  13.3495
62.706  13.4146
62.8052  13.4798
62.9041  13.5451
63.0027  13.6104
63.101  13.6758
63.2051  13.7454
63.3028  13.811
63.4063  13.8807
63.5033  13.9464
63.6062  14.0163
63.7026  14.0821
63.8048  14.1521
63.9007  14.2181
64.0022  14.2882
64.1034  14.3585
64.2043  14.4288
64.3049  14.4991
64.4051  14.5696
64.505  14.6401
64.6046  14.7106
64.7038  14.7813
64.8028  14.8519
64.9014  14.9227
65.0055  14.9977
65.1034  15.0686
65.2011  15.1395
65.3041  15.2147
65.4011  15.2857
65.5035  15.361
65.6055  15.4364
65.7015  15.5076
65.8028  15.5831
65.9038  15.6586
66.0044  15.7342
66.1047  15.8098
66.2046  15.8855
66.3042  15.9613
66.4035  16.0371
66.5024  16.1129
66.601  16.1889
66.7046  16.269
66.8025  16.345
66.9054  16.4253
67.0026  16.5014
67.1048  16.5818
67.2013  16.658
67.3028  16.7384
67.4039  16.819
67.5047  16.8995
67.605  16.9801
67.705  17.0608
67.8047  17.1414
67.904  17.2222
68.0029  17.3029
68.1015  17.3837
68.2048  17.4688
68.3026  17.5497
68.4052  17.6349
68.5023  17.7158
68.6041  17.801
68.7005  17.882
68.8015  17.9673
68.9022  18.0526
69.0025  18.138
69.1024  18.2234
69.2019  18.3088
69.301  18.3942
69.4046  18.4839
69.503  18.5694
69.6009  18.6549
69.7034  18.7447
69.8006  18.8302
69.9022  18.9201
70.0035  19.0099
70.1043  19.0998
70.2047  19.1897
70.3047  19.2796
70.4043  19.3695
70.5035  19.4594
70.6023  19.5493
70.7007  19.6392
70.8033  19.7334
70.9009  19.8234
71.0027  19.9176
71.1041  20.0118
71.2005  20.1018
71.301  20.196
71.4011  20.2902
71.5008  20.3845
71.6045  20.483
71.7033  20.5772
71.8017  20.6714
71.9042  20.7698
72.0017  20.864
72.1032  20.9624
72.2043  21.0609
72.3006  21.155
72.4008  21.2534
72.5006  21.3518
72.6042  21.4544
72.7031  21.5527
72.8015  21.651
72.9037  21.7536
73.0013  21.8518
73.1026  21.9543
73.2034  22.0567
73.3038  22.1591
73.4037  22.2615
73.5032  22.3638
73.6021  22.4661
73.7007  22.5684
73.8028  22.6749
73.9004  22.777
74.0016  22.8834
74.1023  22.9897
74.2026  23.096
74.3023  23.2022
74.4016  23.3083
74.5043  23.4186
74.6026  23.5247
74.7004  23.6306
74.8016  23.7407
74.9023  23.8508
75.0025  23.9608
75.1023  24.0707
75.2015  24.1805
75.304  24.2945
75.4022  24.4042
75.5037  24.518
75.6009  24.6275
75.7013  24.7411
75.8013  24.8546
75.9007  24.9681
76.0032  25.0856
76.1016  25.1989
76.2031  25.3162
76.3004  25.4292
76.4008  25.5463
76.5007  25.6633
76.6035  25.7844
76.7023  25.9011
76.8006  26.0178
76.9018  26.1384
77.0024  26.259
77.1025  26.3794
77.202  26.4997
77.301  26.6198
77.4029  26.744
77.5007  26.8638
77.6014  26.9877
77.7015  27.1113
77.8011  27.2349
77.9033  27.3624
78.0017  27.4856
78.1028  27.6127
78.2033  27.7397
78.3032  27.8665
78.4025  27.9931
78.5012  28.1196
78.6025  28.2499
78.7032  28.38
78.8033  28.51
78.9028  28.6397
79.0016  28.7693
79.103  28.9027
79.2006  29.0318
79.3007  29.1647
79.4032  29.3015
79.5021  29.434
79.6033  29.5703
79.7009  29.7023
79.8008  29.8382
79.903  29.9777
80.0016  30.113
80.1025  30.2521
80.2027  30.3908
80.3023  30.5294
80.4012  30.6676
80.5023  30.8095
80.6027  30.9512
80.7024  31.0925
80.8014  31.2336
80.9025  31.3782
81.003  31.5226
81.1027  31.6667
81.2017  31.8104
81.3027  31.9577
81.4004  32.1008
81.5026  32.2513
81.6015  32.3976
81.7023  32.5474
81.8023  32.6969
81.9016  32.8459
82.0028  32.9985
82.1007  33.1468
82.2028  33.3024
82.3017  33.4538
82.4024  33.6086
82.5023  33.7629
82.6014  33.9169
82.7022  34.0742
82.8022  34.2311
82.9014  34.3875
83.0022  34.5472
83.1023  34.7065
83.2015  34.8653
83.3023  35.0273
83.4022  35.1889
83.5014  35.35
83.602  35.5142
83.7018  35.6779
83.8008  35.8411
83.9011  36.0075
84.0006  36.1733
84.1015  36.3421
84.2014  36.5104
84.3006  36.6782
84.401  36.8489
84.5005  37.0191
84.6012  37.1922
84.7011  37.3647
84.8021  37.5401
84.9022  37.7149
85.0014  37.889
85.1017  38.066
85.2011  38.2423
85.3015  38.4214
85.401  38.5998
85.5015  38.7809
85.601  38.9613
85.7015  39.1444
85.801  39.3268
85.9014  39.5118
86.0009  39.696
86.1012  39.8828
86.2005  40.0688
86.3006  40.2573
86.4014  40.4483
86.5012  40.6384
86.6018  40.8309
86.7013  41.0226
86.8015  41.2166
86.9006  41.4098
87.0004  41.6052
87.1007  41.8029
87.2015  42.0028
87.3013  42.2018
87.4016  42.4028
87.5008  42.6029
87.6005  42.8051
87.7006  43.0093
87.801  43.2156
87.9004  43.4207
88.0015  43.6309
88.1015  43.8399
88.2018  44.0507
88.3009  44.2604
88.4016  44.4749
88.5012  44.6881
88.6009  44.903
88.7008  45.1196
88.8008  45.3378
88.9008  45.5576
89.001  45.779
89.1012  46.0017
89.2013  46.226
89.3015  46.4516
89.4016  46.6785
89.5015  46.9068
89.6014  47.1362
89.7012  47.3669
89.8008  47.5987
89.9013  47.8344
90.0005  48.0683
90.1005  48.306
90.2014  48.5472
90.3008  48.7866
90.4009  49.0295
90.5007  49.2731
90.6011  49.52
90.701  49.7675
90.8005  50.0156
90.9004  50.2668
91.0008  50.5208
91.1006  50.7752
91.2008  51.0324
91.3012  51.2922
91.401  51.5521
91.5009  51.8146
91.601  52.0794
91.7011  52.3465
91.8005  52.6135
91.9007  52.8848
92.0008  53.1581
92.1008  53.4333
92.2007  53.7102
92.3011  53.991
92.4004  54.2711
92.501  54.5569
92.6004  54.8419
92.7009  55.1323
92.8009  55.4237
92.901  55.7181
93.0005  56.0133
93.1008  56.3131
93.2009  56.6155
93.301  56.9202
93.4008  57.227
93.5004  57.5359
93.6008  57.8504
93.7008  58.1664
93.8009  58.4858
93.9004  58.8064
94.0004  59.1316
94.1007  59.4613
94.2007  59.7933
94.3004  60.1274
94.4006  60.4668
94.5007  60.8094
94.6006  61.1551
94.7007  61.5051
94.8007  61.859
94.9007  62.2166
95.0005  62.5774
95.1004  62.9427
95.2006  63.3135
95.3005  63.6878
95.4005  64.0668
95.5007  64.4513
95.6005  64.8394
95.7006  65.2334
95.8004  65.6313
95.9006  66.0364
96.0005  66.4456
96.1004  66.8606
96.2004  67.282
96.3005  67.7101
96.4005  68.1442
96.5004  68.5843
96.6004  69.0319
96.7005  69.487
96.8005  69.9494
96.9003  70.419
97.0003  70.8975
97.1005  71.3852
97.2015  71.8908
97.3005  72.3914
97.401  72.9095
97.5007  73.4343
97.6006  73.9718
97.7017  74.5272
97.8004  75.0824
97.9014  75.6639
98.0013  76.2534
98.1005  76.8545
98.2011  77.4813
98.3011  78.1222
98.4004  78.7776
98.5007  79.4621
98.6006  80.1671
98.7005  80.8976
98.8006  81.6597
98.9004  82.4517
99.0004  83.283
99.0106  83.3707
99.0204  83.4542
99.0303  83.5403
99.0405  83.6287
99.0506  83.7162
99.0605  83.8028
99.0706  83.8917
99.0805  83.9796
99.0906  84.0698
99.1006  84.1589
99.1104  84.2471
99.1207  84.3404
99.1305  84.4296
99.1404  84.5208
99.1505  84.6139
99.1604  84.7059
99.1705  84.7997
99.1804  84.8923
99.1904  84.9867
99.2005  85.0826
99.2104  85.1774
99.2204  85.2737
99.2305  85.3714
99.2404  85.4679
99.2504  85.5657
99.2604  85.6648
99.2705  85.765
99.2804  85.864
99.2904  85.964
99.3006  86.0675
99.3105  86.1695
99.3205  86.2724
99.3305  86.3761
99.3405  86.4805
99.3505  86.5857
99.3605  86.6915
99.3705  86.7978
99.3804  86.9047
99.3905  87.014
99.4005  87.1237
99.4104  87.2336
99.4205  87.3457
99.4305  87.4579
99.4404  87.57
99.4504  87.684
99.4604  87.7998
99.4705  87.917
99.4804  88.0339
99.4904  88.1522
99.5004  88.2716
99.5104  88.3921
99.5204  88.5152
99.5305  88.639
99.5404  88.7634
99.5503  88.8882
99.5604  89.0165
99.5704  89.1449
99.5804  89.2762
99.5904  89.4073
99.6004  89.5409
99.6104  89.6765
99.6204  89.8128
99.6304  89.9519
99.6404  90.0924
99.6503  90.234
99.6604  90.3787
99.6704  90.5262
99.6804  90.6748
99.6904  90.8255
99.7003  90.9787
99.7104  91.135
99.7204  91.2939
99.7304  91.4558
99.7404  91.62
99.7504  91.7877
99.7603  91.9582
99.7704  92.133
99.7804  92.3113
99.7904  92.4935
99.8003  92.68
99.8104  92.8715
99.8204  93.0679
99.8303  93.2693
99.8403  93.4769
99.8504  93.6911
99.8603  93.9121
99.8704  94.1414
99.8803  94.3792
99.8904  94.6273
99.9003  94.8862
99.9013  94.9126
99.9023  94.9395
99.9033  94.9664
99.9043  94.9933
99.9054  95.0207
99.9063  95.0477
99.9073  95.0751
99.9083  95.1029
99.9093  95.1306
99.9103  95.1584
99.9113  95.1865
99.9123  95.2145
99.9133  95.2429
99.9143  95.2715
99.9153  95.3001
99.9163  95.3289
99.9173  95.3577
99.9183  95.387
99.9193  95.4162
99.9203  95.4459
99.9213  95.4755
99.9223  95.5053
99.9233  95.5355
99.9243  95.5658
99.9253  95.5962
99.9263  95.6268
99.9273  95.6577
99.9283  95.6887
99.9293  95.72
99.9303  95.7515
99.9313  95.7831
99.9323  95.8152
99.9333  95.8473
99.9343  95.8796
99.9353  95.9123
99.9363  95.9452
99.9373  95.9785
99.9383  96.0118
99.9393  96.0455
99.9403  96.0795
99.9413  96.1137
99.9423  96.1481
99.9433  96.183
99.9443  96.2182
99.9453  96.2535
99.9463  96.2892
99.9473  96.3252
99.9483  96.3617
99.9493  96.3984
99.9503  96.4354
99.9513  96.4729
99.9523  96.5108
99.9533  96.549
99.9543  96.5877
99.9553  96.6266
99.9563  96.6661
99.9573  96.706
99.9583  96.7465
99.9593  96.7873
99.9603  96.8286
99.9613  96.8705
99.9623  96.9128
99.9633  96.9558
99.9643  96.9993
99.9653  97.0434
99.9663  97.0881
99.9673  97.1335
99.9683  97.1796
99.9693  97.2264
99.9703  97.2739
99.9713  97.3222
99.9723  97.3714
99.9733  97.4213
99.9743  97.4723
99.9753  97.5243
99.9763  97.5772
99.9773  97.6313
99.9783  97.6865
99.9793  97.743
99.9803  97.8008
99.9813  97.8601
99.9823  97.9209
99.9833  97.9835
99.9843  98.0479
99.9853  98.1144
99.9863  98.1831
99.9873  98.2543
99.9883  98.3283
99.9893  98.4054
99.9903  98.4862
99.9904  98.4944
99.9905  98.5028
99.9906  98.5112
99.9907  98.5198
99.9908  98.5282
99.9909  98.5368
99.991  98.5452
99.9911  98.5539
99.9912  98.5626
99.9913  98.5712
99.9914  98.58
99.9915  98.5887
99.9916  98.5976
99.9917  98.6066
99.9918  98.6155
99.9919  98.6245
99.992  98.6336
99.9921  98.6426
99.9922  98.6518
99.9923  98.6611
99.9924  98.6703
99.9925  98.6797
99.9926  98.6891
99.9927  98.6986
99.9928  98.7081
99.9929  98.7177
99.993  98.7275
99.9931  98.7372
99.9932  98.747
99.9933  98.7569
99.9934  98.7667
99.9935  98.7768
99.9936  98.7869
99.9937  98.7971
99.9938  98.8073
99.9939  98.8176
99.994  98.8281
99.9941  98.8386
99.9942  98.8492
99.9943  98.8599
99.9944  98.8706
99.9945  98.8815
99.9946  98.8925
99.9947  98.9036
99.9948  98.9147
99.9949  98.926
99.995  98.9374
99.9951  98.9489
99.9952  98.9605
99.9953  98.9722
99.9954  98.9841
99.9955  98.996
99.9956  99.0082
99.9957  99.0204
99.9958  99.0329
99.9959  99.0453
99.996  99.058
99.9961  99.0709
99.9962  99.0839
99.9963  99.0971
99.9964  99.1104
99.9965  99.124
99.9966  99.1377
99.9967  99.1516
99.9968  99.1657
99.9969  99.1801
99.997  99.1947
99.9971  99.2095
99.9972  99.2246
99.9973  99.2399
99.9974  99.2555
99.9975  99.2715
99.9976  99.2877
99.9977  99.3043
99.9978  99.3213
99.9979  99.3386
99.998  99.3563
99.9981  99.3746
99.9982  99.3932
99.9983  99.4123
99.9984  99.4321
99.9985  99.4525
99.9986  99.4735
99.9987  99.4954
99.9988  99.518
99.9989  99.5417
99.999  99.5664
99.9991  99.5925
99.9992  99.62
99.9993  99.6493
99.9994  99.6809
99.9995  99.7152
99.9996  99.7534
99.9997  99.797
99.9998  99.8496
99.9999  99.9213
100  99.999
                           
94.2112  0
94.2112  99.95
# Gini coefficient = 0.457574
