# Supplementary material for: Victory Tax: A Holistic Income Tax System
Source: Entropy (Basel). 2021 Nov 11;23(11):1492. doi: 10.3390/e23111492 (PMC8624733; doi:10.3390/e23111492)
Supplement: Supplementary file 1 [file entropy-23-01492-s001.zip › bundle/results_to_give_away/data4VTpaper/fit2IRSdata/lgnm1_PL35_DE50_DP100_ON_Pmi.inc]

# tot_earnings = 8.44113e+12
# max_earnings = 2.62112e+08
# ave_earnings = 75300
# E20_earnings = 16475.1
# E40_earnings = 31365.2
# E50_earnings = 41385.2
# E60_earnings = 54605.3
# E80_earnings = 103936
# E99_earnings = 527653
# std_earnings = 114436
# min_earnings = 0
# num_earners  = 1.121e+08
# ------------------------------- 
0.5  4.53628e-16  4.53628e-16
11.5  2.45901e-06  5.39809e-06
22.5  0.000102569  0.000413531
33.5  0.000784713  0.00472538
44.5  0.00309025  0.025086
55.5  0.0085678  0.0882346
66.5  0.0191524  0.24038
77.5  0.0370431  0.550706
88.5  0.0645986  1.11363
99.5  0.104255  2.05003
110.5  0.158464  3.50776
121.5  0.229645  5.66144
132.5  0.32015  8.71195
143.5  0.432244  12.8855
154.5  0.568084  18.4327
165.5  0.729711  25.6271
176.5  0.919042  34.7639
187.5  1.13787  46.1587
198.5  1.38786  60.1462
209.5  1.67055  77.0784
220.5  1.98737  97.3237
231.5  2.3396  121.265
242.5  2.72844  149.3
253.5  3.15497  181.838
264.5  3.62014  219.298
275.5  4.12484  262.111
286.5  4.66985  310.718
297.5  5.25584  365.564
308.5  5.88342  427.106
319.5  6.55311  495.803
330.5  7.26537  572.122
341.5  8.02058  656.533
352.5  8.81903  749.511
363.5  9.66099  851.532
374.5  10.5467  963.077
385.5  11.4761  1084.63
396.5  12.4496  1216.67
407.5  13.4669  1359.68
418.5  14.5283  1514.14
429.5  15.6335  1680.54
440.5  16.7826  1859.37
451.5  17.9755  2051.09
462.5  19.2118  2256.2
473.5  20.4916  2475.17
484.5  21.8146  2708.48
495.5  23.1804  2956.59
506.5  24.589  3219.99
517.5  26.04  3499.14
528.5  27.5331  3794.5
539.5  29.0679  4106.53
550.5  30.6442  4435.7
561.5  32.2616  4782.45
572.5  33.9197  5147.24
583.5  35.6181  5530.51
594.5  37.3565  5932.71
605.5  39.1344  6354.26
616.5  40.9514  6795.61
627.5  42.8072  7257.17
638.5  44.7012  7739.38
649.5  46.633  8242.65
660.5  48.6022  8767.39
671.5  50.6084  9314.02
682.5  52.651  9882.94
693.5  54.7296  10474.5
704.5  56.8438  11089.2
715.5  58.9931  11727.4
726.5  61.177  12389.4
737.5  63.3951  13075.6
748.5  65.6468  13786.4
759.5  67.9317  14522.2
770.5  70.2494  15283.3
781.5  72.5993  16070.1
792.5  74.9811  16883
803.5  77.3941  17722.2
814.5  79.838  18588.2
825.5  82.3122  19481.2
836.5  84.8164  20401.7
847.5  87.3499  21349.8
858.5  89.9125  22326
869.5  92.5036  23330.6
880.5  95.1227  24363.8
891.5  97.7694  25426
902.5  100.443  26517.5
913.5  103.144  27638.6
924.5  105.87  28789.5
935.5  108.623  29970.5
946.5  111.401  31182
957.5  114.204  32424.2
968.5  117.031  33697.4
979.5  119.882  35001.8
990.5  122.757  36337.8
1001.5  125.655  37705.5
1012.5  128.576  39105.2
1023.5  131.519  40537.1
1034.5  134.484  42001.6
1045.5  137.47  43498.8
1056.5  140.478  45029
1067.5  143.506  46592.5
1078.5  146.555  48189.3
1089.5  149.623  49819.8
1100.5  152.711  51484.2
1111.5  155.819  53182.6
1122.5  158.945  54915.4
1133.5  162.089  56682.6
1144.5  165.251  58484.5
1155.5  168.431  60321.4
1166.5  171.628  62193.3
1177.5  174.842  64100.4
1188.5  178.073  66043.1
1199.5  181.32  68021.3
1210.5  184.582  70035.4
1221.5  187.86  72085.5
1232.5  191.154  74171.7
1243.5  194.462  76294.2
1254.5  197.784  78453.2
1265.5  201.121  80648.9
1276.5  204.472  82881.3
1287.5  207.836  85150.7
1298.5  211.213  87457.1
1309.5  214.604  89800.8
1320.5  218.006  92181.8
1331.5  221.421  94600.4
1342.5  224.848  97056.6
1353.5  228.287  99550.5
1364.5  231.737  102082
1375.5  235.198  104652
1386.5  238.67  107260
1397.5  242.153  109906
1408.5  245.646  112591
1419.5  249.148  115314
1430.5  252.661  118076
1441.5  256.183  120876
1452.5  259.714  123716
1463.5  263.254  126594
1474.5  266.802  129511
1485.5  270.36  132467
1496.5  273.925  135462
1507.5  277.498  138497
1518.5  281.079  141571
1529.5  284.667  144684
1540.5  288.262  147837
1551.5  291.865  151030
1562.5  295.474  154262
1573.5  299.089  157534
1584.5  302.711  160845
1595.5  306.339  164197
1606.5  309.973  167588
1617.5  313.612  171020
1628.5  317.257  174492
1639.5  320.907  178003
1650.5  324.562  181555
1661.5  328.222  185147
1672.5  331.886  188780
1683.5  335.555  192452
1694.5  339.228  196166
1705.5  342.905  199919
1716.5  346.586  203713
1727.5  350.271  207548
1738.5  353.959  211423
1749.5  357.65  215339
1760.5  361.344  219295
1771.5  365.042  223292
1782.5  368.742  227330
1793.5  372.444  231408
1804.5  376.149  235527
1815.5  379.857  239687
1826.5  383.566  243888
1837.5  387.277  248129
1848.5  390.99  252411
1859.5  394.705  256735
1870.5  398.421  261099
1881.5  402.139  265504
1892.5  405.857  269949
1903.5  409.577  274436
1914.5  413.297  278964
1925.5  417.019  283532
1936.5  420.74  288142
1947.5  424.463  292792
1958.5  428.185  297484
1969.5  431.908  302216
1980.5  435.631  306990
1991.5  439.354  311804
2002.5  443.076  316659
2013.5  446.798  321555
2024.5  450.52  326492
2035.5  454.241  331470
2046.5  457.961  336489
2057.5  461.681  341549
2068.5  465.399  346650
2079.5  469.117  351792
2090.5  472.833  356974
2101.5  476.548  362198
2112.5  480.262  367462
2123.5  483.974  372767
2134.5  487.685  378113
2145.5  491.394  383500
2156.5  495.101  388928
2167.5  498.806  394396
2178.5  502.509  399905
2189.5  506.21  405455
2200.5  509.909  411045
2211.5  513.605  416676
2222.5  517.299  422348
2233.5  520.991  428061
2244.5  524.68  433814
2255.5  528.366  439607
2266.5  532.049  445442
2277.5  535.73  451316
2288.5  539.408  457231
2299.5  543.082  463187
2310.5  546.754  469183
2321.5  550.422  475219
2332.5  554.087  481296
2343.5  557.749  487413
2354.5  561.408  493570
2365.5  565.062  499767
2376.5  568.714  506005
2387.5  572.361  512283
2398.5  576.005  518600
2409.5  579.645  524958
2420.5  583.281  531356
2431.5  586.914  537794
2442.5  590.542  544272
2453.5  594.166  550790
2464.5  597.786  557347
2475.5  601.402  563945
2486.5  605.014  570582
2497.5  608.621  577258
2508.5  612.224  583975
2519.5  615.823  590731
2530.5  619.417  597527
2541.5  623.006  604362
2552.5  626.591  611236
2563.5  630.171  618150
2574.5  633.746  625104
2585.5  637.317  632096
2596.5  640.883  639128
2607.5  644.444  646199
2618.5  648  653309
2629.5  651.551  660459
2640.5  655.096  667647
2651.5  658.637  674874
2662.5  662.173  682141
2673.5  665.703  689446
2684.5  669.229  696790
2695.5  672.749  704172
2706.5  676.263  711594
2717.5  679.773  719054
2728.5  683.277  726552
2739.5  686.775  734089
2750.5  690.268  741665
2761.5  693.755  749278
2772.5  697.237  756931
2783.5  700.713  764621
2794.5  704.184  772350
2805.5  707.649  780117
2816.5  711.108  787922
2827.5  714.561  795764
2838.5  718.009  803645
2849.5  721.451  811564
2860.5  724.887  819521
2871.5  728.317  827515
2882.5  731.741  835547
2893.5  735.159  843617
2904.5  738.571  851724
2915.5  741.977  859869
2926.5  745.377  868051
2937.5  748.771  876270
2948.5  752.159  884527
2959.5  755.541  892821
2970.5  758.917  901152
2981.5  762.286  909521
2992.5  765.649  917926
3003.5  769.006  926368
3014.5  772.357  934847
3025.5  775.701  943363
3036.5  779.039  951916
3047.5  782.371  960506
3058.5  785.696  969132
3069.5  789.015  977794
3080.5  792.328  986493
3091.5  795.634  995229
3102.5  798.933  1.004e+06
3113.5  802.226  1.01281e+06
3124.5  805.513  1.02165e+06
3135.5  808.793  1.03053e+06
3146.5  812.067  1.03945e+06
3157.5  815.334  1.0484e+06
3168.5  818.594  1.05739e+06
3179.5  821.848  1.06641e+06
3190.5  825.096  1.07547e+06
3201.5  828.336  1.08457e+06
3212.5  831.57  1.0937e+06
3223.5  834.798  1.10287e+06
3234.5  838.018  1.11207e+06
3245.5  841.232  1.12131e+06
3256.5  844.44  1.13058e+06
3267.5  847.64  1.13989e+06
3278.5  850.834  1.14923e+06
3289.5  854.021  1.15861e+06
3300.5  857.202  1.16802e+06
3311.5  860.375  1.17747e+06
3322.5  863.542  1.18695e+06
3333.5  866.702  1.19647e+06
3344.5  869.856  1.20602e+06
3355.5  873.002  1.21561e+06
3366.5  876.142  1.22523e+06
3377.5  879.274  1.23489e+06
3388.5  882.4  1.24458e+06
3399.5  885.519  1.25431e+06
3410.5  888.632  1.26407e+06
3421.5  891.737  1.27386e+06
3432.5  894.836  1.28369e+06
3443.5  897.927  1.29355e+06
3454.5  901.012  1.30344e+06
3465.5  904.09  1.31337e+06
3476.5  907.16  1.32334e+06
3487.5  910.224  1.33333e+06
3498.5  913.281  1.34337e+06
3509.5  916.332  1.35343e+06
3520.5  919.375  1.36353e+06
3531.5  922.411  1.37366e+06
3542.5  925.44  1.38382e+06
3553.5  928.463  1.39402e+06
3564.5  931.478  1.40425e+06
3575.5  934.486  1.41452e+06
3586.5  937.488  1.42481e+06
3597.5  940.482  1.43514e+06
3608.5  943.47  1.44551e+06
3619.5  946.45  1.4559e+06
3630.5  949.424  1.46633e+06
3641.5  952.39  1.47679e+06
3652.5  955.35  1.48729e+06
3663.5  958.302  1.49781e+06
3674.5  961.248  1.50837e+06
3685.5  964.186  1.51897e+06
3696.5  967.118  1.52959e+06
3707.5  970.042  1.54024e+06
3718.5  972.96  1.55093e+06
3729.5  975.87  1.56165e+06
3740.5  978.774  1.5724e+06
3751.5  981.67  1.58319e+06
3762.5  984.56  1.594e+06
3773.5  987.442  1.60485e+06
3784.5  990.318  1.61573e+06
3795.5  993.186  1.62664e+06
3806.5  996.048  1.63758e+06
3817.5  998.902  1.64856e+06
3828.5  1001.75  1.65956e+06
3839.5  1004.59  1.6706e+06
3850.5  1007.42  1.68167e+06
3861.5  1010.25  1.69276e+06
3872.5  1013.07  1.70389e+06
3883.5  1015.88  1.71506e+06
3894.5  1018.69  1.72625e+06
3905.5  1021.49  1.73747e+06
3916.5  1024.28  1.74872e+06
3927.5  1027.06  1.76001e+06
3938.5  1029.84  1.77132e+06
3949.5  1032.61  1.78267e+06
3960.5  1035.37  1.79404e+06
3971.5  1038.13  1.80545e+06
3982.5  1040.88  1.81688e+06
3993.5  1043.62  1.82835e+06
4004.5  1046.36  1.83984e+06
4015.5  1049.09  1.85137e+06
4026.5  1051.81  1.86293e+06
4037.5  1054.52  1.87451e+06
4048.5  1057.23  1.88613e+06
4059.5  1059.93  1.89778e+06
4070.5  1062.63  1.90945e+06
4081.5  1065.31  1.92116e+06
4092.5  1067.99  1.93289e+06
4103.5  1070.67  1.94465e+06
4114.5  1073.33  1.95645e+06
4125.5  1075.99  1.96827e+06
4136.5  1078.64  1.98012e+06
4147.5  1081.29  1.992e+06
4158.5  1083.93  2.00391e+06
4169.5  1086.56  2.01585e+06
4180.5  1089.18  2.02782e+06
4191.5  1091.8  2.03982e+06
4202.5  1094.41  2.05184e+06
4213.5  1097.02  2.0639e+06
4224.5  1099.61  2.07598e+06
4235.5  1102.2  2.08809e+06
4246.5  1104.79  2.10023e+06
4257.5  1107.36  2.1124e+06
4268.5  1109.93  2.12459e+06
4279.5  1112.5  2.13682e+06
4290.5  1115.05  2.14907e+06
4301.5  1117.6  2.16135e+06
4312.5  1120.15  2.17366e+06
4323.5  1122.68  2.186e+06
4334.5  1125.21  2.19836e+06
4345.5  1127.73  2.21076e+06
4356.5  1130.25  2.22318e+06
4367.5  1132.76  2.23562e+06
4378.5  1135.26  2.2481e+06
4389.5  1137.75  2.2606e+06
4400.5  1140.24  2.27313e+06
4411.5  1142.72  2.28569e+06
4422.5  1145.2  2.29827e+06
4433.5  1147.67  2.31089e+06
4444.5  1150.13  2.32353e+06
4455.5  1152.58  2.33619e+06
4466.5  1155.03  2.34888e+06
4477.5  1157.47  2.3616e+06
4488.5  1159.9  2.37435e+06
4499.5  1162.33  2.38712e+06
4510.5  1164.75  2.39993e+06
4521.5  1167.17  2.41275e+06
4532.5  1169.58  2.42561e+06
4543.5  1171.98  2.43848e+06
4554.5  1174.37  2.45139e+06
4565.5  1176.76  2.46432e+06
4576.5  1179.14  2.47728e+06
4587.5  1181.52  2.49027e+06
4598.5  1183.88  2.50328e+06
4609.5  1186.25  2.51631e+06
4620.5  1188.6  2.52938e+06
4631.5  1190.95  2.54247e+06
4642.5  1193.29  2.55558e+06
4653.5  1195.63  2.56872e+06
4664.5  1197.95  2.58189e+06
4675.5  1200.28  2.59508e+06
4686.5  1202.59  2.6083e+06
4697.5  1204.9  2.62154e+06
4708.5  1207.2  2.63481e+06
4719.5  1209.5  2.6481e+06
4730.5  1211.79  2.66142e+06
4741.5  1214.07  2.67476e+06
4752.5  1216.35  2.68813e+06
4763.5  1218.62  2.70152e+06
4774.5  1220.88  2.71494e+06
4785.5  1223.14  2.72838e+06
4796.5  1225.39  2.74185e+06
4807.5  1227.64  2.75534e+06
4818.5  1229.87  2.76886e+06
4829.5  1232.11  2.7824e+06
4840.5  1234.33  2.79597e+06
4851.5  1236.55  2.80956e+06
4862.5  1238.76  2.82318e+06
4873.5  1240.97  2.83682e+06
4884.5  1243.17  2.85048e+06
4895.5  1245.36  2.86417e+06
4906.5  1247.55  2.87788e+06
4917.5  1249.73  2.89162e+06
4928.5  1251.91  2.90538e+06
4939.5  1254.07  2.91916e+06
4950.5  1256.24  2.93297e+06
4961.5  1258.39  2.9468e+06
4972.5  1260.54  2.96066e+06
4983.5  1262.68  2.97453e+06
4994.5  1264.82  2.98844e+06
5005.5  1266.95  3.00236e+06
5016.5  1269.08  3.01631e+06
5027.5  1271.2  3.03028e+06
5038.5  1273.31  3.04428e+06
5049.5  1275.41  3.0583e+06
5060.5  1277.51  3.07234e+06
5071.5  1279.61  3.08641e+06
5082.5  1281.7  3.10049e+06
5093.5  1283.78  3.11461e+06
5104.5  1285.85  3.12874e+06
5115.5  1287.92  3.1429e+06
5126.5  1289.98  3.15708e+06
5137.5  1292.04  3.17128e+06
5148.5  1294.09  3.1855e+06
5159.5  1296.14  3.19975e+06
5170.5  1298.18  3.21402e+06
5181.5  1300.21  3.22831e+06
5192.5  1302.24  3.24263e+06
5203.5  1304.26  3.25696e+06
5214.5  1306.27  3.27132e+06
5225.5  1308.28  3.2857e+06
5236.5  1310.28  3.30011e+06
5247.5  1312.28  3.31453e+06
5258.5  1314.27  3.32898e+06
5269.5  1316.26  3.34345e+06
5280.5  1318.23  3.35794e+06
5291.5  1320.21  3.37245e+06
5302.5  1322.17  3.38698e+06
5313.5  1324.13  3.40154e+06
5324.5  1326.09  3.41612e+06
5335.5  1328.04  3.43072e+06
5346.5  1329.98  3.44534e+06
5357.5  1331.92  3.45998e+06
5368.5  1333.85  3.47464e+06
5379.5  1335.78  3.48932e+06
5390.5  1337.7  3.50403e+06
5401.5  1339.61  3.51876e+06
5412.5  1341.52  3.5335e+06
5423.5  1343.42  3.54827e+06
5434.5  1345.32  3.56306e+06
5445.5  1347.21  3.57787e+06
5456.5  1349.1  3.5927e+06
5467.5  1350.98  3.60755e+06
5478.5  1352.85  3.62242e+06
5489.5  1354.72  3.63732e+06
5500.5  1356.58  3.65223e+06
5511.5  1358.44  3.66716e+06
5522.5  1360.29  3.68212e+06
5533.5  1362.13  3.69709e+06
5544.5  1363.97  3.71209e+06
5555.5  1365.81  3.7271e+06
5566.5  1367.64  3.74214e+06
5577.5  1369.46  3.75719e+06
5588.5  1371.28  3.77227e+06
5599.5  1373.09  3.78736e+06
5610.5  1374.89  3.80247e+06
5621.5  1376.69  3.81761e+06
5632.5  1378.49  3.83276e+06
5643.5  1380.28  3.84794e+06
5654.5  1382.06  3.86313e+06
5665.5  1383.84  3.87835e+06
5676.5  1385.61  3.89358e+06
5687.5  1387.38  3.90883e+06
5698.5  1389.14  3.9241e+06
5709.5  1390.9  3.93939e+06
5720.5  1392.65  3.9547e+06
5731.5  1394.39  3.97003e+06
5742.5  1396.13  3.98538e+06
5753.5  1397.87  4.00075e+06
5764.5  1399.6  4.01614e+06
5775.5  1401.32  4.03154e+06
5786.5  1403.04  4.04697e+06
5797.5  1404.75  4.06241e+06
5808.5  1406.46  4.07787e+06
5819.5  1408.16  4.09335e+06
5830.5  1409.85  4.10885e+06
5841.5  1411.55  4.12437e+06
5852.5  1413.23  4.13991e+06
5863.5  1414.91  4.15547e+06
5874.5  1416.59  4.17104e+06
5885.5  1418.26  4.18663e+06
5896.5  1419.92  4.20224e+06
5907.5  1421.58  4.21787e+06
5918.5  1423.23  4.23352e+06
5929.5  1424.88  4.24919e+06
5940.5  1426.53  4.26487e+06
5951.5  1428.17  4.28057e+06
5962.5  1429.8  4.29629e+06
5973.5  1431.43  4.31203e+06
5984.5  1433.05  4.32778e+06
5995.5  1434.67  4.34356e+06
6006.5  1436.28  4.35935e+06
6017.5  1437.89  4.37516e+06
6028.5  1439.49  4.39098e+06
6039.5  1441.08  4.40683e+06
6050.5  1442.68  4.42269e+06
6061.5  1444.26  4.43857e+06
6072.5  1445.84  4.45446e+06
6083.5  1447.42  4.47038e+06
6094.5  1448.99  4.48631e+06
6105.5  1450.56  4.50226e+06
6116.5  1452.12  4.51822e+06
6127.5  1453.67  4.5342e+06
6138.5  1455.22  4.5502e+06
6149.5  1456.77  4.56622e+06
6160.5  1458.31  4.58225e+06
6171.5  1459.85  4.59831e+06
6182.5  1461.38  4.61437e+06
6193.5  1462.9  4.63046e+06
6204.5  1464.43  4.64656e+06
6215.5  1465.94  4.66268e+06
6226.5  1467.45  4.67881e+06
6237.5  1468.96  4.69496e+06
6248.5  1470.46  4.71113e+06
6259.5  1471.96  4.72731e+06
6270.5  1473.45  4.74351e+06
6281.5  1474.93  4.75973e+06
6292.5  1476.42  4.77596e+06
6303.5  1477.89  4.79221e+06
6314.5  1479.36  4.80848e+06
6325.5  1480.83  4.82476e+06
6336.5  1482.29  4.84106e+06
6347.5  1483.75  4.85737e+06
6358.5  1485.2  4.8737e+06
6369.5  1486.65  4.89005e+06
6380.5  1488.09  4.90641e+06
6391.5  1489.53  4.92279e+06
6402.5  1490.96  4.93918e+06
6413.5  1492.39  4.95559e+06
6424.5  1493.82  4.97202e+06
6435.5  1495.24  4.98846e+06
6446.5  1496.65  5.00491e+06
6457.5  1498.06  5.02138e+06
6468.5  1499.47  5.03787e+06
6479.5  1500.87  5.05437e+06
6490.5  1502.26  5.07089e+06
6501.5  1503.65  5.08742e+06
6512.5  1505.04  5.10397e+06
6523.5  1506.42  5.12054e+06
6534.5  1507.8  5.13712e+06
6545.5  1509.17  5.15371e+06
6556.5  1510.54  5.17032e+06
6567.5  1511.9  5.18694e+06
6578.5  1513.26  5.20358e+06
6589.5  1514.61  5.22024e+06
6600.5  1515.96  5.2369e+06
6611.5  1517.31  5.25359e+06
6622.5  1518.65  5.27029e+06
6633.5  1519.98  5.287e+06
6644.5  1521.31  5.30373e+06
6655.5  1522.64  5.32047e+06
6666.5  1523.96  5.33723e+06
6677.5  1525.28  5.354e+06
6688.5  1526.59  5.37078e+06
6699.5  1527.9  5.38758e+06
6710.5  1529.21  5.4044e+06
6721.5  1530.51  5.42123e+06
6732.5  1531.8  5.43807e+06
6743.5  1533.09  5.45493e+06
6754.5  1534.38  5.4718e+06
6765.5  1535.66  5.48869e+06
6776.5  1536.94  5.50559e+06
6787.5  1538.21  5.5225e+06
6798.5  1539.48  5.53943e+06
6809.5  1540.74  5.55637e+06
6820.5  1542  5.57333e+06
6831.5  1543.26  5.5903e+06
6842.5  1544.51  5.60728e+06
6853.5  1545.76  5.62428e+06
6864.5  1547  5.64129e+06
6875.5  1548.24  5.65831e+06
6886.5  1549.47  5.67535e+06
6897.5  1550.7  5.6924e+06
6908.5  1551.93  5.70947e+06
6919.5  1553.15  5.72654e+06
6930.5  1554.37  5.74364e+06
6941.5  1555.58  5.76074e+06
6952.5  1556.79  5.77786e+06
6963.5  1557.99  5.79499e+06
6974.5  1559.19  5.81214e+06
6985.5  1560.39  5.8293e+06
6996.5  1561.58  5.84647e+06
7007.5  1562.77  5.86365e+06
7018.5  1563.95  5.88085e+06
7029.5  1565.13  5.89806e+06
7040.5  1566.31  5.91528e+06
7051.5  1567.48  5.93252e+06
7062.5  1568.64  5.94977e+06
7073.5  1569.81  5.96703e+06
7084.5  1570.96  5.98431e+06
7095.5  1572.12  6.00159e+06
7106.5  1573.27  6.01889e+06
7117.5  1574.41  6.03621e+06
7128.5  1575.56  6.05353e+06
7139.5  1576.69  6.07087e+06
7150.5  1577.83  6.08822e+06
7161.5  1578.96  6.10558e+06
7172.5  1580.08  6.12296e+06
7183.5  1581.21  6.14035e+06
7194.5  1582.32  6.15775e+06
7205.5  1583.44  6.17516e+06
7216.5  1584.55  6.19258e+06
7227.5  1585.65  6.21002e+06
7238.5  1586.76  6.22747e+06
7249.5  1587.85  6.24493e+06
7260.5  1588.95  6.2624e+06
7271.5  1590.04  6.27989e+06
7282.5  1591.12  6.29738e+06
7293.5  1592.2  6.31489e+06
7304.5  1593.28  6.33241e+06
7315.5  1594.36  6.34995e+06
7326.5  1595.43  6.36749e+06
7337.5  1596.49  6.38505e+06
7348.5  1597.56  6.40261e+06
7359.5  1598.62  6.42019e+06
7370.5  1599.67  6.43779e+06
7381.5  1600.72  6.45539e+06
7392.5  1601.77  6.473e+06
7403.5  1602.81  6.49063e+06
7414.5  1603.85  6.50826e+06
7425.5  1604.89  6.52591e+06
7436.5  1605.92  6.54357e+06
7447.5  1606.95  6.56124e+06
7458.5  1607.97  6.57893e+06
7469.5  1608.99  6.59662e+06
7480.5  1610.01  6.61433e+06
7491.5  1611.02  6.63204e+06
7502.5  1612.03  6.64977e+06
7513.5  1613.04  6.66751e+06
7524.5  1614.04  6.68526e+06
7535.5  1615.04  6.70302e+06
7546.5  1616.03  6.72079e+06
7557.5  1617.02  6.73857e+06
7568.5  1618.01  6.75636e+06
7579.5  1618.99  6.77417e+06
7590.5  1619.97  6.79198e+06
7601.5  1620.95  6.80981e+06
7612.5  1621.92  6.82765e+06
7623.5  1622.89  6.84549e+06
7634.5  1623.85  6.86335e+06
7645.5  1624.81  6.88122e+06
7656.5  1625.77  6.8991e+06
7667.5  1626.72  6.91699e+06
7678.5  1627.68  6.93489e+06
7689.5  1628.62  6.9528e+06
7700.5  1629.57  6.97072e+06
7711.5  1630.51  6.98865e+06
7722.5  1631.44  7.00659e+06
7733.5  1632.37  7.02454e+06
7744.5  1633.3  7.0425e+06
7755.5  1634.23  7.06047e+06
7766.5  1635.15  7.07845e+06
7777.5  1636.07  7.09645e+06
7788.5  1636.98  7.11445e+06
7799.5  1637.89  7.13246e+06
7810.5  1638.8  7.15048e+06
7821.5  1639.71  7.16852e+06
7832.5  1640.61  7.18656e+06
7843.5  1641.51  7.20461e+06
7854.5  1642.4  7.22267e+06
7865.5  1643.29  7.24074e+06
7876.5  1644.18  7.25883e+06
7887.5  1645.06  7.27692e+06
7898.5  1645.94  7.29502e+06
7909.5  1646.82  7.31313e+06
7920.5  1647.69  7.33125e+06
7931.5  1648.56  7.34938e+06
7942.5  1649.43  7.36752e+06
7953.5  1650.29  7.38567e+06
7964.5  1651.15  7.40383e+06
7975.5  1652.01  7.42199e+06
7986.5  1652.86  7.44017e+06
7997.5  1653.71  7.45836e+06
8008.5  1654.56  7.47655e+06
8019.5  1655.4  7.49476e+06
8030.5  1656.24  7.51297e+06
8041.5  1657.08  7.5312e+06
8052.5  1657.91  7.54943e+06
8063.5  1658.74  7.56767e+06
8074.5  1659.56  7.58592e+06
8085.5  1660.39  7.60418e+06
8096.5  1661.21  7.62245e+06
8107.5  1662.02  7.64073e+06
8118.5  1662.84  7.65902e+06
8129.5  1663.65  7.67731e+06
8140.5  1664.45  7.69562e+06
8151.5  1665.26  7.71393e+06
8162.5  1666.06  7.73225e+06
8173.5  1666.86  7.75059e+06
8184.5  1667.65  7.76893e+06
8195.5  1668.44  7.78727e+06
8206.5  1669.23  7.80563e+06
8217.5  1670.01  7.824e+06
8228.5  1670.79  7.84237e+06
8239.5  1671.57  7.86076e+06
8250.5  1672.35  7.87915e+06
8261.5  1673.12  7.89755e+06
8272.5  1673.89  7.91596e+06
8283.5  1674.65  7.93438e+06
8294.5  1675.41  7.9528e+06
8305.5  1676.17  7.97123e+06
8316.5  1676.93  7.98968e+06
8327.5  1677.68  8.00813e+06
8338.5  1678.43  8.02659e+06
8349.5  1679.18  8.04505e+06
8360.5  1679.92  8.06353e+06
8371.5  1680.66  8.08201e+06
8382.5  1681.4  8.10051e+06
8393.5  1682.14  8.11901e+06
8404.5  1682.87  8.13751e+06
8415.5  1683.6  8.15603e+06
8426.5  1684.32  8.17455e+06
8437.5  1685.04  8.19308e+06
8448.5  1685.76  8.21162e+06
8459.5  1686.48  8.23017e+06
8470.5  1687.19  8.24873e+06
8481.5  1687.9  8.26729e+06
8492.5  1688.61  8.28586e+06
8503.5  1689.31  8.30444e+06
8514.5  1690.02  8.32303e+06
8525.5  1690.71  8.34162e+06
8536.5  1691.41  8.36022e+06
8547.5  1692.1  8.37883e+06
8558.5  1692.79  8.39745e+06
8569.5  1693.48  8.41608e+06
8580.5  1694.16  8.43471e+06
8591.5  1694.84  8.45335e+06
8602.5  1695.52  8.472e+06
8613.5  1696.19  8.49065e+06
8624.5  1696.87  8.50931e+06
8635.5  1697.54  8.52798e+06
8646.5  1698.2  8.54666e+06
8657.5  1698.86  8.56534e+06
8668.5  1699.52  8.58403e+06
8679.5  1700.18  8.60273e+06
8690.5  1700.84  8.62144e+06
8701.5  1701.49  8.64015e+06
8712.5  1702.14  8.65887e+06
8723.5  1702.78  8.6776e+06
8734.5  1703.43  8.69633e+06
8745.5  1704.07  8.71508e+06
8756.5  1704.71  8.73382e+06
8767.5  1705.34  8.75258e+06
8778.5  1705.97  8.77134e+06
8789.5  1706.6  8.79011e+06
8800.5  1707.23  8.80889e+06
8811.5  1707.85  8.82767e+06
8822.5  1708.47  8.84646e+06
8833.5  1709.09  8.86526e+06
8844.5  1709.71  8.88406e+06
8855.5  1710.32  8.90287e+06
8866.5  1710.93  8.92169e+06
8877.5  1711.54  8.94051e+06
8888.5  1712.14  8.95934e+06
8899.5  1712.74  8.97818e+06
8910.5  1713.34  8.99703e+06
8921.5  1713.94  9.01588e+06
8932.5  1714.53  9.03473e+06
8943.5  1715.12  9.0536e+06
8954.5  1715.71  9.07247e+06
8965.5  1716.3  9.09134e+06
8976.5  1716.88  9.11022e+06
8987.5  1717.46  9.12911e+06
8998.5  1718.04  9.14801e+06
9009.5  1718.61  9.16691e+06
9020.5  1719.18  9.18582e+06
9031.5  1719.75  9.20473e+06
9042.5  1720.32  9.22365e+06
9053.5  1720.88  9.24258e+06
9064.5  1721.45  9.26151e+06
9075.5  1722  9.28045e+06
9086.5  1722.56  9.2994e+06
9097.5  1723.11  9.31835e+06
9108.5  1723.67  9.33731e+06
9119.5  1724.21  9.35627e+06
9130.5  1724.76  9.37524e+06
9141.5  1725.3  9.39422e+06
9152.5  1725.85  9.4132e+06
9163.5  1726.38  9.43219e+06
9174.5  1726.92  9.45118e+06
9185.5  1727.45  9.47018e+06
9196.5  1727.98  9.48918e+06
9207.5  1728.51  9.5082e+06
9218.5  1729.04  9.52721e+06
9229.5  1729.56  9.54623e+06
9240.5  1730.08  9.56526e+06
9251.5  1730.6  9.5843e+06
9262.5  1731.11  9.60334e+06
9273.5  1731.63  9.62238e+06
9284.5  1732.14  9.64143e+06
9295.5  1732.65  9.66049e+06
9306.5  1733.15  9.67955e+06
9317.5  1733.66  9.69862e+06
9328.5  1734.16  9.71769e+06
9339.5  1734.65  9.73677e+06
9350.5  1735.15  9.75586e+06
9361.5  1735.64  9.77495e+06
9372.5  1736.13  9.79404e+06
9383.5  1736.62  9.81314e+06
9394.5  1737.11  9.83225e+06
9405.5  1737.59  9.85136e+06
9416.5  1738.07  9.87047e+06
9427.5  1738.55  9.8896e+06
9438.5  1739.03  9.90872e+06
9449.5  1739.5  9.92785e+06
9460.5  1739.97  9.94699e+06
9471.5  1740.44  9.96613e+06
9482.5  1740.91  9.98528e+06
9493.5  1741.38  1.00044e+07
9504.5  1741.84  1.00236e+07
9515.5  1742.3  1.00428e+07
9526.5  1742.75  1.00619e+07
9537.5  1743.21  1.00811e+07
9548.5  1743.66  1.01003e+07
9559.5  1744.11  1.01195e+07
9570.5  1744.56  1.01386e+07
9581.5  1745.01  1.01578e+07
9592.5  1745.45  1.0177e+07
9603.5  1745.89  1.01962e+07
9614.5  1746.33  1.02154e+07
9625.5  1746.77  1.02347e+07
9636.5  1747.2  1.02539e+07
9647.5  1747.63  1.02731e+07
9658.5  1748.06  1.02923e+07
9669.5  1748.49  1.03116e+07
9680.5  1748.91  1.03308e+07
9691.5  1749.34  1.035e+07
9702.5  1749.76  1.03693e+07
9713.5  1750.18  1.03885e+07
9724.5  1750.59  1.04078e+07
9735.5  1751.01  1.0427e+07
9746.5  1751.42  1.04463e+07
9757.5  1751.83  1.04656e+07
9768.5  1752.23  1.04848e+07
9779.5  1752.64  1.05041e+07
9790.5  1753.04  1.05234e+07
9801.5  1753.44  1.05427e+07
9812.5  1753.84  1.0562e+07
9823.5  1754.24  1.05813e+07
9834.5  1754.63  1.06006e+07
9845.5  1755.02  1.06199e+07
9856.5  1755.41  1.06392e+07
9867.5  1755.8  1.06585e+07
9878.5  1756.18  1.06778e+07
9889.5  1756.57  1.06971e+07
9900.5  1756.95  1.07165e+07
9911.5  1757.33  1.07358e+07
9922.5  1757.7  1.07551e+07
9933.5  1758.08  1.07745e+07
9944.5  1758.45  1.07938e+07
9955.5  1758.82  1.08131e+07
9966.5  1759.19  1.08325e+07
9977.5  1759.55  1.08518e+07
9988.5  1759.92  1.08712e+07
9999.5  1760.28  1.08906e+07
10105  1763.64  1.10844e+07
10215  1766.95  1.12786e+07
10325  1770.05  1.14731e+07
10435  1772.97  1.1668e+07
10545  1775.69  1.18632e+07
10655  1778.22  1.20587e+07
10765  1780.58  1.22544e+07
10875  1782.76  1.24504e+07
10985  1784.77  1.26467e+07
11095  1786.61  1.28431e+07
11205  1788.29  1.30397e+07
11315  1789.82  1.32365e+07
11425  1791.18  1.34335e+07
11535  1792.4  1.36306e+07
11645  1793.47  1.38278e+07
11755  1794.4  1.40252e+07
11865  1795.19  1.42226e+07
11975  1795.85  1.44201e+07
12085  1796.37  1.46177e+07
12195  1796.77  1.48153e+07
12305  1797.03  1.5013e+07
12415  1797.18  1.52107e+07
12525  1797.21  1.54084e+07
12635  1797.13  1.5606e+07
12745  1796.93  1.58037e+07
12855  1796.62  1.60014e+07
12965  1796.2  1.6199e+07
13075  1795.68  1.63965e+07
13185  1795.06  1.6594e+07
13295  1794.35  1.67914e+07
13405  1793.53  1.69888e+07
13515  1792.62  1.7186e+07
13625  1791.62  1.73831e+07
13735  1790.54  1.75801e+07
13845  1789.36  1.7777e+07
13955  1788.11  1.79738e+07
14065  1786.77  1.81704e+07
14175  1785.35  1.83668e+07
14285  1783.85  1.85631e+07
14395  1782.28  1.87593e+07
14505  1780.64  1.89552e+07
14615  1778.92  1.9151e+07
14725  1777.14  1.93466e+07
14835  1775.29  1.95419e+07
14945  1773.37  1.97371e+07
15055  1771.39  1.99321e+07
15165  1769.34  2.01268e+07
15275  1767.24  2.03213e+07
15385  1765.08  2.05156e+07
15495  1762.86  2.07096e+07
15605  1760.58  2.09034e+07
15715  1758.26  2.10969e+07
15825  1755.88  2.12902e+07
15935  1753.44  2.14832e+07
16045  1750.96  2.16759e+07
16155  1748.43  2.18683e+07
16265  1745.86  2.20605e+07
16375  1743.24  2.22524e+07
16485  1740.57  2.2444e+07
16595  1737.87  2.26353e+07
16705  1735.12  2.28263e+07
16815  1732.33  2.3017e+07
16925  1729.5  2.32074e+07
17035  1726.63  2.33975e+07
17145  1723.73  2.35872e+07
17255  1720.79  2.37767e+07
17365  1717.82  2.39658e+07
17475  1714.81  2.41545e+07
17585  1711.78  2.4343e+07
17695  1708.71  2.45311e+07
17805  1705.61  2.47189e+07
17915  1702.48  2.49063e+07
18025  1699.32  2.50934e+07
18135  1696.13  2.52801e+07
18245  1692.92  2.54665e+07
18355  1689.68  2.56525e+07
18465  1686.42  2.58382e+07
18575  1683.13  2.60235e+07
18685  1679.82  2.62085e+07
18795  1676.49  2.6393e+07
18905  1673.13  2.65772e+07
19015  1669.76  2.67611e+07
19125  1666.36  2.69446e+07
19235  1662.95  2.71277e+07
19345  1659.51  2.73104e+07
19455  1656.06  2.74927e+07
19565  1652.59  2.76747e+07
19675  1649.1  2.78562e+07
19785  1645.6  2.80374e+07
19895  1642.08  2.82182e+07
20005  1638.55  2.83987e+07
20115  1635  2.85787e+07
20225  1631.44  2.87583e+07
20335  1627.87  2.89376e+07
20445  1624.28  2.91164e+07
20555  1620.68  2.92949e+07
20665  1617.07  2.94729e+07
20775  1613.45  2.96506e+07
20885  1609.82  2.98279e+07
20995  1606.18  3.00047e+07
21105  1602.53  3.01812e+07
21215  1598.87  3.03572e+07
21325  1595.2  3.05329e+07
21435  1591.52  3.07081e+07
21545  1587.84  3.0883e+07
21655  1584.15  3.10574e+07
21765  1580.45  3.12315e+07
21875  1576.75  3.14051e+07
21985  1573.04  3.15783e+07
22095  1569.32  3.17511e+07
22205  1565.6  3.19235e+07
22315  1561.87  3.20955e+07
22425  1558.14  3.22671e+07
22535  1554.41  3.24383e+07
22645  1550.67  3.2609e+07
22755  1546.93  3.27794e+07
22865  1543.19  3.29493e+07
22975  1539.44  3.31188e+07
23085  1535.69  3.3288e+07
23195  1531.94  3.34567e+07
23305  1528.19  3.3625e+07
23415  1524.43  3.37928e+07
23525  1520.68  3.39603e+07
23635  1516.92  3.41273e+07
23745  1513.16  3.4294e+07
23855  1509.4  3.44602e+07
23965  1505.64  3.4626e+07
24075  1501.89  3.47914e+07
24185  1498.13  3.49564e+07
24295  1494.37  3.51209e+07
24405  1490.62  3.52851e+07
24515  1486.86  3.54488e+07
24625  1483.11  3.56122e+07
24735  1479.36  3.57751e+07
24845  1475.61  3.59376e+07
24955  1471.86  3.60997e+07
25065  1468.11  3.62614e+07
25175  1464.37  3.64226e+07
25285  1460.63  3.65835e+07
25395  1456.89  3.67439e+07
25505  1453.15  3.6904e+07
25615  1449.42  3.70636e+07
25725  1445.69  3.72228e+07
25835  1441.96  3.73816e+07
25945  1438.24  3.754e+07
26055  1434.52  3.7698e+07
26165  1430.81  3.78556e+07
26275  1427.1  3.80127e+07
26385  1423.39  3.81695e+07
26495  1419.69  3.83258e+07
26605  1416  3.84818e+07
26715  1412.3  3.86373e+07
26825  1408.62  3.87924e+07
26935  1404.93  3.89472e+07
27045  1401.26  3.91015e+07
27155  1397.58  3.92554e+07
27265  1393.92  3.94089e+07
27375  1390.26  3.9562e+07
27485  1386.6  3.97148e+07
27595  1382.95  3.98671e+07
27705  1379.31  4.0019e+07
27815  1375.67  4.01705e+07
27925  1372.04  4.03216e+07
28035  1368.41  4.04723e+07
28145  1364.79  4.06226e+07
28255  1361.18  4.07725e+07
28365  1357.57  4.0922e+07
28475  1353.97  4.10711e+07
28585  1350.37  4.12198e+07
28695  1346.79  4.13682e+07
28805  1343.21  4.15161e+07
28915  1339.63  4.16636e+07
29025  1336.07  4.18108e+07
29135  1332.51  4.19575e+07
29245  1328.95  4.21039e+07
29355  1325.41  4.22499e+07
29465  1321.87  4.23955e+07
29575  1318.34  4.25407e+07
29685  1314.81  4.26855e+07
29795  1311.3  4.28299e+07
29905  1307.79  4.29739e+07
30015  1304.28  4.31176e+07
30125  1300.79  4.32608e+07
30235  1297.3  4.34037e+07
30345  1293.83  4.35462e+07
30455  1290.35  4.36883e+07
30565  1286.89  4.383e+07
30675  1283.44  4.39714e+07
30785  1279.99  4.41124e+07
30895  1276.55  4.42529e+07
31005  1273.12  4.43932e+07
31115  1269.69  4.4533e+07
31225  1266.28  4.46725e+07
31335  1262.87  4.48115e+07
31445  1259.47  4.49503e+07
31555  1256.08  4.50886e+07
31665  1252.7  4.52266e+07
31775  1249.32  4.53642e+07
31885  1245.95  4.55014e+07
31995  1242.6  4.56382e+07
32105  1239.25  4.57747e+07
32215  1235.9  4.59108e+07
32325  1232.57  4.60466e+07
32435  1229.25  4.6182e+07
32545  1225.93  4.6317e+07
32655  1222.62  4.64516e+07
32765  1219.32  4.65859e+07
32875  1216.03  4.67199e+07
32985  1212.75  4.68534e+07
33095  1209.47  4.69866e+07
33205  1206.21  4.71195e+07
33315  1202.95  4.7252e+07
33425  1199.7  4.73841e+07
33535  1196.46  4.75159e+07
33645  1193.23  4.76473e+07
33755  1190.01  4.77783e+07
33865  1186.8  4.7909e+07
33975  1183.59  4.80394e+07
34085  1180.39  4.81694e+07
34195  1177.21  4.82991e+07
34305  1174.03  4.84284e+07
34415  1170.86  4.85573e+07
34525  1167.69  4.86859e+07
34635  1164.54  4.88142e+07
34745  1161.4  4.89421e+07
34855  1158.26  4.90697e+07
34965  1155.13  4.91969e+07
35075  1152.02  4.93237e+07
35185  1148.91  4.94503e+07
35295  1145.8  4.95765e+07
35405  1142.71  4.97023e+07
35515  1139.63  4.98278e+07
35625  1136.55  4.9953e+07
35735  1133.49  5.00779e+07
35845  1130.43  5.02024e+07
35955  1127.38  5.03265e+07
36065  1124.34  5.04504e+07
36175  1121.31  5.05738e+07
36285  1118.29  5.0697e+07
36395  1115.28  5.08198e+07
36505  1112.27  5.09423e+07
36615  1109.27  5.10645e+07
36725  1106.29  5.11864e+07
36835  1103.31  5.13079e+07
36945  1100.34  5.1429e+07
37055  1097.38  5.15499e+07
37165  1094.42  5.16704e+07
37275  1091.48  5.17907e+07
37385  1088.54  5.19105e+07
37495  1085.62  5.20301e+07
37605  1082.7  5.21493e+07
37715  1079.79  5.22683e+07
37825  1076.89  5.23869e+07
37935  1074  5.25052e+07
38045  1071.11  5.26231e+07
38155  1068.24  5.27408e+07
38265  1065.37  5.28581e+07
38375  1062.51  5.29751e+07
38485  1059.66  5.30918e+07
38595  1056.82  5.32082e+07
38705  1053.99  5.33243e+07
38815  1051.17  5.34401e+07
38925  1048.35  5.35555e+07
39035  1045.54  5.36707e+07
39145  1042.74  5.37855e+07
39255  1039.95  5.39001e+07
39365  1037.17  5.40143e+07
39475  1034.4  5.41282e+07
39585  1031.64  5.42418e+07
39695  1028.88  5.43551e+07
39805  1026.13  5.44682e+07
39915  1023.39  5.45809e+07
40025  1020.66  5.46933e+07
40135  1017.94  5.48054e+07
40245  1015.22  5.49172e+07
40355  1012.52  5.50287e+07
40465  1009.82  5.51399e+07
40575  1007.13  5.52508e+07
40685  1004.45  5.53615e+07
40795  1001.77  5.54718e+07
40905  999.11  5.55818e+07
41015  996.453  5.56916e+07
41125  993.805  5.5801e+07
41235  991.165  5.59102e+07
41345  988.532  5.6019e+07
41455  985.908  5.61276e+07
41565  983.292  5.62359e+07
41675  980.685  5.63439e+07
41785  978.085  5.64516e+07
41895  975.493  5.65591e+07
42005  972.91  5.66662e+07
42115  970.334  5.67731e+07
42225  967.766  5.68797e+07
42335  965.207  5.6986e+07
42445  962.655  5.7092e+07
42555  960.111  5.71977e+07
42665  957.576  5.73032e+07
42775  955.048  5.74084e+07
42885  952.528  5.75133e+07
42995  950.016  5.76179e+07
43105  947.511  5.77223e+07
43215  945.015  5.78263e+07
43325  942.526  5.79301e+07
43435  940.045  5.80337e+07
43545  937.572  5.81369e+07
43655  935.107  5.82399e+07
43765  932.649  5.83426e+07
43875  930.199  5.84451e+07
43985  927.757  5.85472e+07
44095  925.322  5.86492e+07
44205  922.895  5.87508e+07
44315  920.476  5.88522e+07
44425  918.064  5.89533e+07
44535  915.66  5.90541e+07
44645  913.263  5.91547e+07
44755  910.874  5.9255e+07
44865  908.493  5.93551e+07
44975  906.119  5.94549e+07
45085  903.752  5.95544e+07
45195  901.393  5.96537e+07
45305  899.041  5.97527e+07
45415  896.697  5.98514e+07
45525  894.36  5.99499e+07
45635  892.03  6.00482e+07
45745  889.708  6.01461e+07
45855  887.393  6.02439e+07
45965  885.086  6.03413e+07
46075  882.785  6.04386e+07
46185  880.492  6.05355e+07
46295  878.206  6.06323e+07
46405  875.928  6.07287e+07
46515  873.656  6.08249e+07
46625  871.392  6.09209e+07
46735  869.135  6.10166e+07
46845  866.885  6.11121e+07
46955  864.642  6.12073e+07
47065  862.406  6.13023e+07
47175  860.178  6.1397e+07
47285  857.956  6.14915e+07
47395  855.741  6.15857e+07
47505  853.534  6.16797e+07
47615  851.333  6.17735e+07
47725  849.139  6.1867e+07
47835  846.952  6.19603e+07
47945  844.772  6.20533e+07
48055  842.599  6.21461e+07
48165  840.433  6.22387e+07
48275  838.274  6.2331e+07
48385  836.121  6.24231e+07
48495  833.976  6.25149e+07
48605  831.837  6.26065e+07
48715  829.704  6.26979e+07
48825  827.579  6.2789e+07
48935  825.46  6.28799e+07
49045  823.348  6.29706e+07
49155  821.243  6.30611e+07
49265  819.144  6.31513e+07
49375  817.052  6.32413e+07
49485  814.967  6.3331e+07
49595  812.888  6.34205e+07
49705  810.815  6.35098e+07
49815  808.75  6.35989e+07
49925  806.69  6.36877e+07
50035  804.638  6.37763e+07
50145  802.591  6.38647e+07
50255  800.551  6.39529e+07
50365  798.518  6.40408e+07
50475  796.491  6.41285e+07
50585  794.47  6.4216e+07
50695  792.456  6.43033e+07
50805  790.448  6.43904e+07
50915  788.447  6.44772e+07
51025  786.452  6.45638e+07
51135  784.463  6.46502e+07
51245  782.48  6.47364e+07
51355  780.504  6.48223e+07
51465  778.533  6.4908e+07
51575  776.569  6.49936e+07
51685  774.612  6.50789e+07
51795  772.66  6.5164e+07
51905  770.714  6.52488e+07
52015  768.775  6.53335e+07
52125  766.842  6.54179e+07
52235  764.915  6.55022e+07
52345  762.993  6.55862e+07
52455  761.078  6.567e+07
52565  759.169  6.57536e+07
52675  757.266  6.5837e+07
52785  755.369  6.59202e+07
52895  753.478  6.60032e+07
53005  751.593  6.6086e+07
53115  749.713  6.61685e+07
53225  747.84  6.62509e+07
53335  745.972  6.6333e+07
53445  744.111  6.6415e+07
53555  742.255  6.64967e+07
53665  740.405  6.65782e+07
53775  738.561  6.66596e+07
53885  736.722  6.67407e+07
53995  734.889  6.68216e+07
54105  733.062  6.69024e+07
54215  731.241  6.69829e+07
54325  729.426  6.70632e+07
54435  727.616  6.71434e+07
54545  725.812  6.72233e+07
54655  724.013  6.7303e+07
54765  722.22  6.73825e+07
54875  720.433  6.74619e+07
54985  718.651  6.7541e+07
55095  716.875  6.762e+07
55205  715.104  6.76987e+07
55315  713.339  6.77773e+07
55425  711.579  6.78556e+07
55535  709.825  6.79338e+07
55645  708.076  6.80118e+07
55755  706.333  6.80896e+07
55865  704.595  6.81672e+07
55975  702.863  6.82446e+07
56085  701.136  6.83218e+07
56195  699.414  6.83988e+07
56305  697.698  6.84756e+07
56415  695.987  6.85523e+07
56525  694.281  6.86287e+07
56635  692.581  6.8705e+07
56745  690.886  6.87811e+07
56855  689.196  6.8857e+07
56965  687.511  6.89327e+07
57075  685.832  6.90082e+07
57185  684.158  6.90835e+07
57295  682.489  6.91587e+07
57405  680.825  6.92337e+07
57515  679.166  6.93085e+07
57625  677.513  6.93831e+07
57735  675.864  6.94575e+07
57845  674.221  6.95318e+07
57955  672.583  6.96058e+07
58065  670.95  6.96797e+07
58175  669.321  6.97534e+07
58285  667.698  6.98269e+07
58395  666.08  6.99003e+07
58505  664.467  6.99735e+07
58615  662.859  7.00465e+07
58725  661.256  7.01193e+07
58835  659.657  7.01919e+07
58945  658.064  7.02644e+07
59055  656.476  7.03367e+07
59165  654.892  7.04088e+07
59275  653.313  7.04807e+07
59385  651.739  7.05525e+07
59495  650.17  7.06241e+07
59605  648.606  7.06955e+07
59715  647.047  7.07668e+07
59825  645.492  7.08379e+07
59935  643.942  7.09088e+07
60045  642.397  7.09795e+07
60155  640.857  7.10501e+07
60265  639.321  7.11205e+07
60375  637.79  7.11907e+07
60485  636.264  7.12608e+07
60595  634.742  7.13307e+07
60705  633.225  7.14004e+07
60815  631.713  7.147e+07
60925  630.205  7.15394e+07
61035  628.702  7.16086e+07
61145  627.203  7.16777e+07
61255  625.709  7.17466e+07
61365  624.22  7.18153e+07
61475  622.735  7.18839e+07
61585  621.255  7.19523e+07
61695  619.779  7.20206e+07
61805  618.307  7.20886e+07
61915  616.84  7.21566e+07
62025  615.378  7.22243e+07
62135  613.92  7.22919e+07
62245  612.466  7.23594e+07
62355  611.017  7.24267e+07
62465  609.572  7.24938e+07
62575  608.132  7.25608e+07
62685  606.696  7.26276e+07
62795  605.264  7.26942e+07
62905  603.837  7.27607e+07
63015  602.414  7.2827e+07
63125  600.995  7.28932e+07
63235  599.58  7.29593e+07
63345  598.17  7.30251e+07
63455  596.764  7.30908e+07
63565  595.362  7.31564e+07
63675  593.965  7.32218e+07
63785  592.571  7.32871e+07
63895  591.182  7.33522e+07
64005  589.797  7.34171e+07
64115  588.417  7.34819e+07
64225  587.04  7.35465e+07
64335  585.667  7.3611e+07
64445  584.299  7.36754e+07
64555  582.935  7.37396e+07
64665  581.575  7.38036e+07
64775  580.218  7.38675e+07
64885  578.866  7.39312e+07
64995  577.518  7.39948e+07
65105  576.174  7.40583e+07
65215  574.834  7.41216e+07
65325  573.499  7.41847e+07
65435  572.167  7.42477e+07
65545  570.839  7.43106e+07
65655  569.515  7.43733e+07
65765  568.195  7.44359e+07
65875  566.878  7.44983e+07
65985  565.566  7.45606e+07
66095  564.258  7.46227e+07
66205  562.954  7.46847e+07
66315  561.653  7.47465e+07
66425  560.356  7.48082e+07
66535  559.064  7.48698e+07
66645  557.775  7.49312e+07
66755  556.489  7.49925e+07
66865  555.208  7.50536e+07
66975  553.931  7.51146e+07
67085  552.657  7.51755e+07
67195  551.387  7.52362e+07
67305  550.121  7.52968e+07
67415  548.858  7.53572e+07
67525  547.599  7.54175e+07
67635  546.344  7.54777e+07
67745  545.093  7.55377e+07
67855  543.845  7.55976e+07
67965  542.601  7.56573e+07
68075  541.361  7.5717e+07
68185  540.125  7.57764e+07
68295  538.892  7.58358e+07
68405  537.662  7.5895e+07
68515  536.436  7.5954e+07
68625  535.214  7.6013e+07
68735  533.996  7.60718e+07
68845  532.781  7.61304e+07
68955  531.569  7.6189e+07
69065  530.362  7.62474e+07
69175  529.157  7.63056e+07
69285  527.956  7.63638e+07
69395  526.759  7.64218e+07
69505  525.565  7.64797e+07
69615  524.375  7.65374e+07
69725  523.188  7.6595e+07
69835  522.005  7.66525e+07
69945  520.825  7.67098e+07
70055  519.649  7.67671e+07
70165  518.476  7.68241e+07
70275  517.306  7.68811e+07
70385  516.14  7.69379e+07
70495  514.977  7.69946e+07
70605  513.818  7.70512e+07
70715  512.662  7.71077e+07
70825  511.509  7.7164e+07
70935  510.36  7.72202e+07
71045  509.214  7.72763e+07
71155  508.071  7.73322e+07
71265  506.932  7.7388e+07
71375  505.796  7.74437e+07
71485  504.663  7.74993e+07
71595  503.533  7.75547e+07
71705  502.407  7.76101e+07
71815  501.284  7.76653e+07
71925  500.164  7.77203e+07
72035  499.048  7.77753e+07
72145  497.935  7.78301e+07
72255  496.825  7.78848e+07
72365  495.718  7.79394e+07
72475  494.614  7.79939e+07
72585  493.513  7.80482e+07
72695  492.416  7.81024e+07
72805  491.322  7.81565e+07
72915  490.231  7.82105e+07
73025  489.143  7.82644e+07
73135  488.058  7.83181e+07
73245  486.977  7.83717e+07
73355  485.898  7.84252e+07
73465  484.823  7.84786e+07
73575  483.75  7.85319e+07
73685  482.681  7.8585e+07
73795  481.615  7.86381e+07
73905  480.551  7.8691e+07
74015  479.491  7.87438e+07
74125  478.434  7.87965e+07
74235  477.38  7.8849e+07
74345  476.329  7.89015e+07
74455  475.281  7.89538e+07
74565  474.235  7.9006e+07
74675  473.193  7.90581e+07
74785  472.154  7.91101e+07
74895  471.118  7.9162e+07
75005  470.084  7.92137e+07
75115  469.054  7.92654e+07
75225  468.026  7.93169e+07
75335  467.002  7.93683e+07
75445  465.98  7.94197e+07
75555  464.962  7.94709e+07
75665  463.946  7.95219e+07
75775  462.933  7.95729e+07
75885  461.923  7.96238e+07
75995  460.915  7.96745e+07
76105  459.911  7.97252e+07
76215  458.909  7.97757e+07
76325  457.91  7.98261e+07
76435  456.914  7.98764e+07
76545  455.921  7.99266e+07
76655  454.931  7.99767e+07
76765  453.943  8.00267e+07
76875  452.959  8.00766e+07
76985  451.977  8.01263e+07
77095  450.997  8.0176e+07
77205  450.021  8.02256e+07
77315  449.047  8.0275e+07
77425  448.076  8.03243e+07
77535  447.108  8.03736e+07
77645  446.142  8.04227e+07
77755  445.179  8.04717e+07
77865  444.219  8.05206e+07
77975  443.261  8.05694e+07
78085  442.306  8.06181e+07
78195  441.354  8.06667e+07
78305  440.405  8.07152e+07
78415  439.458  8.07636e+07
78525  438.514  8.08119e+07
78635  437.572  8.08601e+07
78745  436.633  8.09081e+07
78855  435.697  8.09561e+07
78965  434.763  8.1004e+07
79075  433.832  8.10518e+07
79185  432.903  8.10994e+07
79295  431.977  8.1147e+07
79405  431.053  8.11944e+07
79515  430.133  8.12418e+07
79625  429.214  8.12891e+07
79735  428.298  8.13362e+07
79845  427.385  8.13833e+07
79955  426.474  8.14302e+07
80065  425.566  8.14771e+07
80175  424.66  8.15239e+07
80285  423.757  8.15705e+07
80395  422.856  8.16171e+07
80505  421.958  8.16635e+07
80615  421.062  8.17099e+07
80725  420.169  8.17562e+07
80835  419.278  8.18023e+07
80945  418.39  8.18484e+07
81055  417.504  8.18944e+07
81165  416.62  8.19402e+07
81275  415.739  8.1986e+07
81385  414.861  8.20317e+07
81495  413.984  8.20773e+07
81605  413.11  8.21228e+07
81715  412.239  8.21681e+07
81825  411.37  8.22134e+07
81935  410.503  8.22586e+07
82045  409.639  8.23037e+07
82155  408.777  8.23487e+07
82265  407.917  8.23937e+07
82375  407.06  8.24385e+07
82485  406.205  8.24832e+07
82595  405.352  8.25278e+07
82705  404.502  8.25724e+07
82815  403.654  8.26168e+07
82925  402.808  8.26612e+07
83035  401.965  8.27054e+07
83145  401.124  8.27496e+07
83255  400.285  8.27937e+07
83365  399.448  8.28376e+07
83475  398.614  8.28815e+07
83585  397.782  8.29253e+07
83695  396.952  8.2969e+07
83805  396.125  8.30127e+07
83915  395.3  8.30562e+07
84025  394.477  8.30996e+07
84135  393.656  8.3143e+07
84245  392.837  8.31862e+07
84355  392.021  8.32294e+07
84465  391.207  8.32724e+07
84575  390.395  8.33154e+07
84685  389.585  8.33583e+07
84795  388.777  8.34011e+07
84905  387.972  8.34438e+07
85015  387.168  8.34865e+07
85125  386.367  8.3529e+07
85235  385.568  8.35715e+07
85345  384.772  8.36138e+07
85455  383.977  8.36561e+07
85565  383.184  8.36983e+07
85675  382.394  8.37404e+07
85785  381.606  8.37824e+07
85895  380.819  8.38244e+07
86005  380.035  8.38662e+07
86115  379.253  8.3908e+07
86225  378.473  8.39496e+07
86335  377.695  8.39912e+07
86445  376.92  8.40327e+07
86555  376.146  8.40741e+07
86665  375.374  8.41155e+07
86775  374.605  8.41567e+07
86885  373.837  8.41979e+07
86995  373.072  8.42389e+07
87105  372.308  8.42799e+07
87215  371.547  8.43208e+07
87325  370.787  8.43617e+07
87435  370.03  8.44024e+07
87545  369.275  8.44431e+07
87655  368.521  8.44836e+07
87765  367.77  8.45241e+07
87875  367.021  8.45645e+07
87985  366.273  8.46049e+07
88095  365.528  8.46451e+07
88205  364.784  8.46853e+07
88315  364.043  8.47254e+07
88425  363.303  8.47654e+07
88535  362.566  8.48053e+07
88645  361.83  8.48451e+07
88755  361.096  8.48849e+07
88865  360.364  8.49245e+07
88975  359.635  8.49641e+07
89085  358.907  8.50037e+07
89195  358.181  8.50431e+07
89305  357.456  8.50824e+07
89415  356.734  8.51217e+07
89525  356.014  8.51609e+07
89635  355.296  8.52e+07
89745  354.579  8.52391e+07
89855  353.864  8.5278e+07
89965  353.151  8.53169e+07
90075  352.441  8.53557e+07
90185  351.731  8.53945e+07
90295  351.024  8.54331e+07
90405  350.319  8.54717e+07
90515  349.615  8.55102e+07
90625  348.914  8.55486e+07
90735  348.214  8.55869e+07
90845  347.516  8.56252e+07
90955  346.819  8.56634e+07
91065  346.125  8.57015e+07
91175  345.432  8.57395e+07
91285  344.742  8.57775e+07
91395  344.053  8.58153e+07
91505  343.365  8.58531e+07
91615  342.68  8.58909e+07
91725  341.996  8.59285e+07
91835  341.314  8.59661e+07
91945  340.634  8.60036e+07
92055  339.956  8.6041e+07
92165  339.279  8.60784e+07
92275  338.604  8.61157e+07
92385  337.931  8.61529e+07
92495  337.26  8.619e+07
92605  336.59  8.62271e+07
92715  335.922  8.62641e+07
92825  335.256  8.6301e+07
92935  334.591  8.63378e+07
93045  333.929  8.63746e+07
93155  333.268  8.64113e+07
93265  332.608  8.64479e+07
93375  331.95  8.64844e+07
93485  331.294  8.65209e+07
93595  330.64  8.65573e+07
93705  329.987  8.65936e+07
93815  329.336  8.66299e+07
93925  328.687  8.66661e+07
94035  328.04  8.67022e+07
94145  327.394  8.67383e+07
94255  326.749  8.67742e+07
94365  326.107  8.68101e+07
94475  325.466  8.6846e+07
94585  324.826  8.68817e+07
94695  324.188  8.69174e+07
94805  323.552  8.6953e+07
94915  322.918  8.69886e+07
95025  322.285  8.70241e+07
95135  321.653  8.70595e+07
95245  321.024  8.70948e+07
95355  320.396  8.71301e+07
95465  319.769  8.71653e+07
95575  319.144  8.72005e+07
95685  318.521  8.72355e+07
95795  317.899  8.72705e+07
95905  317.279  8.73055e+07
96015  316.66  8.73403e+07
96125  316.043  8.73751e+07
96235  315.428  8.74098e+07
96345  314.814  8.74445e+07
96455  314.202  8.74791e+07
96565  313.591  8.75136e+07
96675  312.982  8.75481e+07
96785  312.374  8.75825e+07
96895  311.768  8.76168e+07
97005  311.163  8.76511e+07
97115  310.56  8.76852e+07
97225  309.958  8.77194e+07
97335  309.358  8.77534e+07
97445  308.759  8.77874e+07
97555  308.162  8.78213e+07
97665  307.567  8.78552e+07
97775  306.973  8.7889e+07
97885  306.38  8.79227e+07
97995  305.789  8.79564e+07
98105  305.199  8.799e+07
98215  304.611  8.80235e+07
98325  304.024  8.8057e+07
98435  303.439  8.80904e+07
98545  302.855  8.81238e+07
98655  302.273  8.8157e+07
98765  301.692  8.81903e+07
98875  301.113  8.82234e+07
98985  300.535  8.82565e+07
99095  299.958  8.82895e+07
99205  299.383  8.83225e+07
99315  298.809  8.83554e+07
99425  298.237  8.83882e+07
99535  297.666  8.8421e+07
99645  297.097  8.84537e+07
99755  296.529  8.84863e+07
99865  295.962  8.85189e+07
99975  295.397  8.85515e+07
100085  294.833  8.85839e+07
100195  294.271  8.86163e+07
100305  293.71  8.86486e+07
100415  293.15  8.86809e+07
100525  292.592  8.87131e+07
100635  292.035  8.87453e+07
100745  291.48  8.87774e+07
100855  290.926  8.88094e+07
100965  290.373  8.88414e+07
101075  289.822  8.88733e+07
101185  289.272  8.89051e+07
101295  288.723  8.89369e+07
101405  288.176  8.89686e+07
101515  287.63  8.90003e+07
101625  287.085  8.90319e+07
101735  286.542  8.90635e+07
101845  286  8.90949e+07
101955  285.46  8.91264e+07
102065  284.92  8.91577e+07
102175  284.382  8.91891e+07
102285  283.846  8.92203e+07
102395  283.31  8.92515e+07
102505  282.776  8.92826e+07
102615  282.244  8.93137e+07
102725  281.712  8.93447e+07
102835  281.182  8.93757e+07
102945  280.653  8.94066e+07
103055  280.126  8.94374e+07
103165  279.6  8.94682e+07
103275  279.075  8.94989e+07
103385  278.551  8.95296e+07
103495  278.029  8.95602e+07
103605  277.508  8.95907e+07
103715  276.988  8.96212e+07
103825  276.469  8.96517e+07
103935  275.952  8.96821e+07
104045  275.436  8.97124e+07
104155  274.921  8.97426e+07
104265  274.407  8.97729e+07
104375  273.895  8.9803e+07
104485  273.384  8.98331e+07
104595  272.874  8.98632e+07
104705  272.366  8.98931e+07
104815  271.858  8.99231e+07
104925  271.352  8.99529e+07
105035  270.847  8.99828e+07
105145  270.343  9.00125e+07
105255  269.841  9.00422e+07
105365  269.34  9.00719e+07
105475  268.839  9.01015e+07
105585  268.341  9.0131e+07
105695  267.843  9.01605e+07
105805  267.346  9.01899e+07
105915  266.851  9.02193e+07
106025  266.357  9.02486e+07
106135  265.864  9.02779e+07
106245  265.372  9.03071e+07
106355  264.882  9.03363e+07
106465  264.393  9.03654e+07
106575  263.904  9.03945e+07
106685  263.417  9.04235e+07
106795  262.932  9.04524e+07
106905  262.447  9.04813e+07
107015  261.963  9.05101e+07
107125  261.481  9.05389e+07
107235  261  9.05677e+07
107345  260.52  9.05963e+07
107455  260.041  9.0625e+07
107565  259.563  9.06535e+07
107675  259.086  9.06821e+07
107785  258.611  9.07105e+07
107895  258.136  9.0739e+07
108005  257.663  9.07673e+07
108115  257.191  9.07956e+07
108225  256.72  9.08239e+07
108335  256.25  9.08521e+07
108445  255.781  9.08803e+07
108555  255.314  9.09084e+07
108665  254.847  9.09364e+07
108775  254.382  9.09644e+07
108885  253.917  9.09924e+07
108995  253.454  9.10203e+07
109105  252.992  9.10481e+07
109215  252.531  9.10759e+07
109325  252.071  9.11037e+07
109435  251.612  9.11314e+07
109545  251.154  9.1159e+07
109655  250.697  9.11866e+07
109765  250.242  9.12142e+07
109875  249.787  9.12417e+07
109985  249.334  9.12691e+07
110095  248.881  9.12965e+07
110205  248.43  9.13239e+07
110315  247.98  9.13512e+07
110425  247.53  9.13784e+07
110535  247.082  9.14056e+07
110645  246.635  9.14328e+07
110755  246.189  9.14599e+07
110865  245.744  9.1487e+07
110975  245.3  9.1514e+07
111085  244.857  9.15409e+07
111195  244.415  9.15678e+07
111305  243.974  9.15947e+07
111415  243.534  9.16215e+07
111525  243.096  9.16483e+07
111635  242.658  9.1675e+07
111745  242.221  9.17016e+07
111855  241.785  9.17283e+07
111965  241.35  9.17548e+07
112075  240.917  9.17814e+07
112185  240.484  9.18078e+07
112295  240.052  9.18343e+07
112405  239.622  9.18606e+07
112515  239.192  9.1887e+07
112625  238.763  9.19133e+07
112735  238.335  9.19395e+07
112845  237.909  9.19657e+07
112955  237.483  9.19918e+07
113065  237.058  9.20179e+07
113175  236.635  9.2044e+07
113285  236.212  9.207e+07
113395  235.79  9.20959e+07
113505  235.369  9.21218e+07
113615  234.949  9.21477e+07
113725  234.53  9.21735e+07
113835  234.113  9.21993e+07
113945  233.696  9.2225e+07
114055  233.28  9.22507e+07
114165  232.865  9.22763e+07
114275  232.451  9.23019e+07
114385  232.037  9.23275e+07
114495  231.625  9.2353e+07
114605  231.214  9.23784e+07
114715  230.804  9.24038e+07
114825  230.394  9.24292e+07
114935  229.986  9.24545e+07
115045  229.579  9.24798e+07
115155  229.172  9.2505e+07
115265  228.767  9.25302e+07
115375  228.362  9.25554e+07
115485  227.958  9.25805e+07
115595  227.555  9.26055e+07
115705  227.154  9.26305e+07
115815  226.753  9.26555e+07
115925  226.353  9.26804e+07
116035  225.953  9.27053e+07
116145  225.555  9.27301e+07
116255  225.158  9.27549e+07
116365  224.762  9.27796e+07
116475  224.366  9.28043e+07
116585  223.971  9.2829e+07
116695  223.578  9.28536e+07
116805  223.185  9.28782e+07
116915  222.793  9.29027e+07
117025  222.402  9.29272e+07
117135  222.012  9.29516e+07
117245  221.623  9.2976e+07
117355  221.234  9.30004e+07
117465  220.847  9.30247e+07
117575  220.46  9.3049e+07
117685  220.075  9.30732e+07
117795  219.69  9.30974e+07
117905  219.306  9.31215e+07
118015  218.923  9.31456e+07
118125  218.541  9.31697e+07
118235  218.159  9.31937e+07
118345  217.779  9.32177e+07
118455  217.399  9.32416e+07
118565  217.02  9.32655e+07
118675  216.642  9.32893e+07
118785  216.265  9.33131e+07
118895  215.889  9.33369e+07
119005  215.514  9.33606e+07
119115  215.139  9.33843e+07
119225  214.765  9.3408e+07
119335  214.393  9.34316e+07
119445  214.021  9.34551e+07
119555  213.649  9.34786e+07
119665  213.279  9.35021e+07
119775  212.909  9.35256e+07
119885  212.541  9.3549e+07
119995  212.173  9.35723e+07
120105  211.806  9.35956e+07
120215  211.44  9.36189e+07
120325  211.074  9.36421e+07
120435  210.71  9.36653e+07
120545  210.346  9.36885e+07
120655  209.983  9.37116e+07
120765  209.621  9.37347e+07
120875  209.26  9.37577e+07
120985  208.899  9.37807e+07
121095  208.539  9.38037e+07
121205  208.18  9.38266e+07
121315  207.822  9.38495e+07
121425  207.465  9.38723e+07
121535  207.108  9.38951e+07
121645  206.753  9.39179e+07
121755  206.398  9.39406e+07
121865  206.044  9.39633e+07
121975  205.69  9.39859e+07
122085  205.338  9.40085e+07
122195  204.986  9.40311e+07
122305  204.635  9.40536e+07
122415  204.285  9.40761e+07
122525  203.935  9.40986e+07
122635  203.586  9.4121e+07
122745  203.239  9.41434e+07
122855  202.891  9.41657e+07
122965  202.545  9.4188e+07
123075  202.199  9.42102e+07
123185  201.855  9.42325e+07
123295  201.51  9.42546e+07
123405  201.167  9.42768e+07
123515  200.825  9.42989e+07
123625  200.483  9.4321e+07
123735  200.142  9.4343e+07
123845  199.801  9.4365e+07
123955  199.462  9.4387e+07
124065  199.123  9.44089e+07
124175  198.785  9.44308e+07
124285  198.447  9.44526e+07
124395  198.111  9.44744e+07
124505  197.775  9.44962e+07
124615  197.44  9.45179e+07
124725  197.106  9.45396e+07
124835  196.772  9.45613e+07
124945  196.439  9.45829e+07
125055  196.107  9.46045e+07
125165  195.775  9.4626e+07
125275  195.445  9.46476e+07
125385  195.115  9.4669e+07
125495  194.785  9.46905e+07
125605  194.457  9.47119e+07
125715  194.129  9.47333e+07
125825  193.802  9.47546e+07
125935  193.475  9.47759e+07
126045  193.149  9.47972e+07
126155  192.824  9.48184e+07
126265  192.5  9.48396e+07
126375  192.177  9.48607e+07
126485  191.854  9.48819e+07
126595  191.531  9.49029e+07
126705  191.21  9.4924e+07
126815  190.889  9.4945e+07
126925  190.569  9.4966e+07
127035  190.25  9.49869e+07
127145  189.931  9.50078e+07
127255  189.613  9.50287e+07
127365  189.296  9.50495e+07
127475  188.979  9.50703e+07
127585  188.663  9.50911e+07
127695  188.348  9.51118e+07
127805  188.033  9.51325e+07
127915  187.719  9.51532e+07
128025  187.406  9.51738e+07
128135  187.093  9.51944e+07
128245  186.781  9.5215e+07
128355  186.47  9.52355e+07
128465  186.16  9.5256e+07
128575  185.85  9.52765e+07
128685  185.541  9.52969e+07
128795  185.232  9.53173e+07
128905  184.924  9.53377e+07
129015  184.617  9.5358e+07
129125  184.31  9.53783e+07
129235  184.004  9.53985e+07
129345  183.699  9.54187e+07
129455  183.395  9.54389e+07
129565  183.091  9.54591e+07
129675  182.787  9.54792e+07
129785  182.485  9.54993e+07
129895  182.183  9.55194e+07
130005  181.881  9.55394e+07
130115  181.581  9.55594e+07
130225  181.28  9.55793e+07
130335  180.981  9.55992e+07
130445  180.682  9.56191e+07
130555  180.384  9.5639e+07
130665  180.087  9.56588e+07
130775  179.79  9.56786e+07
130885  179.493  9.56984e+07
130995  179.198  9.57181e+07
131105  178.903  9.57378e+07
131215  178.609  9.57574e+07
131325  178.315  9.57771e+07
131435  178.022  9.57967e+07
131545  177.729  9.58162e+07
131655  177.437  9.58358e+07
131765  177.146  9.58553e+07
131875  176.855  9.58747e+07
131985  176.565  9.58942e+07
132095  176.276  9.59136e+07
132205  175.987  9.5933e+07
132315  175.699  9.59523e+07
132425  175.411  9.59716e+07
132535  175.125  9.59909e+07
132645  174.838  9.60101e+07
132755  174.552  9.60293e+07
132865  174.267  9.60485e+07
132975  173.983  9.60677e+07
133085  173.699  9.60868e+07
133195  173.415  9.61059e+07
133305  173.133  9.61249e+07
133415  172.851  9.6144e+07
133525  172.569  9.6163e+07
133635  172.288  9.61819e+07
133745  172.008  9.62009e+07
133855  171.728  9.62198e+07
133965  171.449  9.62387e+07
134075  171.17  9.62575e+07
134185  170.892  9.62763e+07
134295  170.615  9.62951e+07
134405  170.338  9.63138e+07
134515  170.061  9.63326e+07
134625  169.786  9.63512e+07
134735  169.511  9.63699e+07
134845  169.236  9.63885e+07
134955  168.962  9.64071e+07
135065  168.689  9.64257e+07
135175  168.416  9.64442e+07
135285  168.144  9.64628e+07
135395  167.872  9.64812e+07
135505  167.601  9.64997e+07
135615  167.33  9.65181e+07
135725  167.06  9.65365e+07
135835  166.791  9.65549e+07
135945  166.522  9.65732e+07
136055  166.254  9.65915e+07
136165  165.986  9.66098e+07
136275  165.719  9.6628e+07
136385  165.452  9.66462e+07
136495  165.186  9.66644e+07
136605  164.92  9.66826e+07
136715  164.655  9.67007e+07
136825  164.391  9.67188e+07
136935  164.127  9.67368e+07
137045  163.864  9.67549e+07
137155  163.601  9.67729e+07
137265  163.339  9.67909e+07
137375  163.077  9.68088e+07
137485  162.816  9.68267e+07
137595  162.555  9.68446e+07
137705  162.295  9.68625e+07
137815  162.035  9.68803e+07
137925  161.776  9.68981e+07
138035  161.518  9.69159e+07
138145  161.26  9.69337e+07
138255  161.003  9.69514e+07
138365  160.746  9.69691e+07
138475  160.489  9.69868e+07
138585  160.233  9.70044e+07
138695  159.978  9.7022e+07
138805  159.723  9.70396e+07
138915  159.469  9.70572e+07
139025  159.215  9.70747e+07
139135  158.962  9.70922e+07
139245  158.709  9.71096e+07
139355  158.457  9.71271e+07
139465  158.206  9.71445e+07
139575  157.954  9.71619e+07
139685  157.704  9.71793e+07
139795  157.454  9.71966e+07
139905  157.204  9.72139e+07
140015  156.955  9.72312e+07
140125  156.706  9.72484e+07
140235  156.458  9.72656e+07
140345  156.211  9.72828e+07
140455  155.964  9.73e+07
140565  155.717  9.73171e+07
140675  155.471  9.73343e+07
140785  155.225  9.73513e+07
140895  154.98  9.73684e+07
141005  154.736  9.73854e+07
141115  154.492  9.74024e+07
141225  154.248  9.74194e+07
141335  154.005  9.74364e+07
141445  153.763  9.74533e+07
141555  153.52  9.74702e+07
141665  153.279  9.74871e+07
141775  153.038  9.75039e+07
141885  152.797  9.75207e+07
141995  152.557  9.75375e+07
142105  152.317  9.75543e+07
142215  152.078  9.7571e+07
142325  151.84  9.75878e+07
142435  151.601  9.76044e+07
142545  151.364  9.76211e+07
142655  151.126  9.76377e+07
142765  150.89  9.76544e+07
142875  150.653  9.76709e+07
142985  150.418  9.76875e+07
143095  150.182  9.7704e+07
143205  149.947  9.77205e+07
143315  149.713  9.7737e+07
143425  149.479  9.77535e+07
143535  149.246  9.77699e+07
143645  149.013  9.77863e+07
143755  148.78  9.78027e+07
143865  148.548  9.7819e+07
143975  148.317  9.78354e+07
144085  148.086  9.78517e+07
144195  147.855  9.78679e+07
144305  147.625  9.78842e+07
144415  147.395  9.79004e+07
144525  147.166  9.79166e+07
144635  146.937  9.79328e+07
144745  146.709  9.79489e+07
144855  146.481  9.79651e+07
144965  146.254  9.79812e+07
145075  146.027  9.79972e+07
145185  145.8  9.80133e+07
145295  145.574  9.80293e+07
145405  145.349  9.80453e+07
145515  145.123  9.80613e+07
145625  144.899  9.80772e+07
145735  144.674  9.80932e+07
145845  144.451  9.81091e+07
145955  144.227  9.81249e+07
146065  144.004  9.81408e+07
146175  143.782  9.81566e+07
146285  143.56  9.81724e+07
146395  143.338  9.81882e+07
146505  143.117  9.82039e+07
146615  142.896  9.82197e+07
146725  142.676  9.82354e+07
146835  142.456  9.82511e+07
146945  142.237  9.82667e+07
147055  142.018  9.82823e+07
147165  141.8  9.8298e+07
147275  141.581  9.83135e+07
147385  141.364  9.83291e+07
147495  141.147  9.83446e+07
147605  140.93  9.83602e+07
147715  140.713  9.83756e+07
147825  140.497  9.83911e+07
147935  140.282  9.84065e+07
148045  140.067  9.8422e+07
148155  139.852  9.84374e+07
148265  139.638  9.84527e+07
148375  139.424  9.84681e+07
148485  139.211  9.84834e+07
148595  138.998  9.84987e+07
148705  138.785  9.8514e+07
148815  138.573  9.85292e+07
148925  138.361  9.85445e+07
149035  138.15  9.85597e+07
149145  137.939  9.85749e+07
149255  137.729  9.859e+07
149365  137.519  9.86052e+07
149475  137.309  9.86203e+07
149585  137.1  9.86354e+07
149695  136.891  9.86504e+07
149805  136.683  9.86655e+07
149915  136.475  9.86805e+07
150025  136.267  9.86955e+07
150135  136.06  9.87105e+07
150245  135.853  9.87254e+07
150355  135.647  9.87404e+07
150465  135.441  9.87553e+07
150575  135.235  9.87702e+07
150685  135.03  9.8785e+07
150795  134.825  9.87999e+07
150905  134.621  9.88147e+07
151015  134.417  9.88295e+07
151125  134.213  9.88442e+07
151235  134.01  9.8859e+07
151345  133.807  9.88737e+07
151455  133.605  9.88884e+07
151565  133.403  9.89031e+07
151675  133.201  9.89178e+07
151785  133  9.89324e+07
151895  132.799  9.8947e+07
152005  132.599  9.89616e+07
152115  132.399  9.89762e+07
152225  132.199  9.89908e+07
152335  132  9.90053e+07
152445  131.801  9.90198e+07
152555  131.603  9.90343e+07
152665  131.404  9.90487e+07
152775  131.207  9.90632e+07
152885  131.009  9.90776e+07
152995  130.812  9.9092e+07
153105  130.616  9.91064e+07
153215  130.42  9.91207e+07
153325  130.224  9.91351e+07
153435  130.028  9.91494e+07
153545  129.833  9.91637e+07
153655  129.639  9.9178e+07
153765  129.444  9.91922e+07
153875  129.25  9.92064e+07
153985  129.057  9.92206e+07
154095  128.864  9.92348e+07
154205  128.671  9.9249e+07
154315  128.478  9.92631e+07
154425  128.286  9.92772e+07
154535  128.095  9.92913e+07
154645  127.903  9.93054e+07
154755  127.712  9.93195e+07
154865  127.522  9.93335e+07
154975  127.332  9.93475e+07
155085  127.142  9.93615e+07
155195  126.952  9.93755e+07
155305  126.763  9.93895e+07
155415  126.574  9.94034e+07
155525  126.386  9.94173e+07
155635  126.198  9.94312e+07
155745  126.01  9.94451e+07
155855  125.823  9.94589e+07
155965  125.636  9.94727e+07
156075  125.449  9.94866e+07
156185  125.263  9.95003e+07
156295  125.077  9.95141e+07
156405  124.891  9.95279e+07
156515  124.706  9.95416e+07
156625  124.521  9.95553e+07
156735  124.337  9.9569e+07
156845  124.153  9.95826e+07
156955  123.969  9.95963e+07
157065  123.785  9.96099e+07
157175  123.602  9.96235e+07
157285  123.42  9.96371e+07
157395  123.237  9.96507e+07
157505  123.055  9.96642e+07
157615  122.873  9.96777e+07
157725  122.692  9.96912e+07
157835  122.511  9.97047e+07
157945  122.33  9.97182e+07
158055  122.15  9.97316e+07
158165  121.97  9.97451e+07
158275  121.79  9.97585e+07
158385  121.611  9.97719e+07
158495  121.432  9.97852e+07
158605  121.253  9.97986e+07
158715  121.075  9.98119e+07
158825  120.897  9.98252e+07
158935  120.72  9.98385e+07
159045  120.542  9.98518e+07
159155  120.365  9.9865e+07
159265  120.189  9.98782e+07
159375  120.012  9.98915e+07
159485  119.836  9.99046e+07
159595  119.661  9.99178e+07
159705  119.486  9.9931e+07
159815  119.311  9.99441e+07
159925  119.136  9.99572e+07
160035  118.962  9.99703e+07
160145  118.788  9.99834e+07
160255  118.614  9.99964e+07
160365  118.441  1.00009e+08
160475  118.268  1.00022e+08
160585  118.095  1.00035e+08
160695  117.923  1.00048e+08
160805  117.751  1.00061e+08
160915  117.579  1.00074e+08
161025  117.408  1.00087e+08
161135  117.237  1.001e+08
161245  117.066  1.00113e+08
161355  116.895  1.00126e+08
161465  116.725  1.00139e+08
161575  116.555  1.00152e+08
161685  116.386  1.00164e+08
161795  116.217  1.00177e+08
161905  116.048  1.0019e+08
162015  115.88  1.00203e+08
162125  115.711  1.00216e+08
162235  115.543  1.00228e+08
162345  115.376  1.00241e+08
162455  115.209  1.00254e+08
162565  115.042  1.00266e+08
162675  114.875  1.00279e+08
162785  114.709  1.00292e+08
162895  114.543  1.00304e+08
163005  114.377  1.00317e+08
163115  114.211  1.00329e+08
163225  114.046  1.00342e+08
163335  113.882  1.00354e+08
163445  113.717  1.00367e+08
163555  113.553  1.00379e+08
163665  113.389  1.00392e+08
163775  113.225  1.00404e+08
163885  113.062  1.00417e+08
163995  112.899  1.00429e+08
164105  112.737  1.00442e+08
164215  112.574  1.00454e+08
164325  112.412  1.00466e+08
164435  112.25  1.00479e+08
164545  112.089  1.00491e+08
164655  111.928  1.00503e+08
164765  111.767  1.00516e+08
164875  111.606  1.00528e+08
164985  111.446  1.0054e+08
165095  111.286  1.00553e+08
165205  111.126  1.00565e+08
165315  110.967  1.00577e+08
165425  110.808  1.00589e+08
165535  110.649  1.00601e+08
165645  110.49  1.00614e+08
165755  110.332  1.00626e+08
165865  110.174  1.00638e+08
165975  110.017  1.0065e+08
166085  109.859  1.00662e+08
166195  109.702  1.00674e+08
166305  109.545  1.00686e+08
166415  109.389  1.00698e+08
166525  109.233  1.0071e+08
166635  109.077  1.00722e+08
166745  108.921  1.00734e+08
166855  108.766  1.00746e+08
166965  108.611  1.00758e+08
167075  108.456  1.0077e+08
167185  108.301  1.00782e+08
167295  108.147  1.00794e+08
167405  107.993  1.00806e+08
167515  107.84  1.00818e+08
167625  107.686  1.00829e+08
167735  107.533  1.00841e+08
167845  107.38  1.00853e+08
167955  107.228  1.00865e+08
168065  107.076  1.00877e+08
168175  106.924  1.00888e+08
168285  106.772  1.009e+08
168395  106.62  1.00912e+08
168505  106.469  1.00924e+08
168615  106.318  1.00935e+08
168725  106.168  1.00947e+08
168835  106.018  1.00959e+08
168945  105.867  1.0097e+08
169055  105.718  1.00982e+08
169165  105.568  1.00994e+08
169275  105.419  1.01005e+08
169385  105.27  1.01017e+08
169495  105.121  1.01028e+08
169605  104.973  1.0104e+08
169715  104.825  1.01052e+08
169825  104.677  1.01063e+08
169935  104.529  1.01075e+08
170045  104.382  1.01086e+08
170155  104.235  1.01098e+08
170265  104.088  1.01109e+08
170375  103.941  1.0112e+08
170485  103.795  1.01132e+08
170595  103.649  1.01143e+08
170705  103.503  1.01155e+08
170815  103.358  1.01166e+08
170925  103.212  1.01177e+08
171035  103.068  1.01189e+08
171145  102.923  1.012e+08
171255  102.778  1.01211e+08
171365  102.634  1.01223e+08
171475  102.49  1.01234e+08
171585  102.347  1.01245e+08
171695  102.203  1.01256e+08
171805  102.06  1.01268e+08
171915  101.917  1.01279e+08
172025  101.774  1.0129e+08
172135  101.632  1.01301e+08
172245  101.49  1.01312e+08
172355  101.348  1.01324e+08
172465  101.206  1.01335e+08
172575  101.065  1.01346e+08
172685  100.924  1.01357e+08
172795  100.783  1.01368e+08
172905  100.642  1.01379e+08
173015  100.502  1.0139e+08
173125  100.362  1.01401e+08
173235  100.222  1.01412e+08
173345  100.082  1.01423e+08
173455  99.943  1.01434e+08
173565  99.8039  1.01445e+08
173675  99.665  1.01456e+08
173785  99.5264  1.01467e+08
173895  99.388  1.01478e+08
174005  99.2499  1.01489e+08
174115  99.112  1.015e+08
174225  98.9743  1.01511e+08
174335  98.8369  1.01522e+08
174445  98.6998  1.01533e+08
174555  98.5629  1.01543e+08
174665  98.4262  1.01554e+08
174775  98.2898  1.01565e+08
174885  98.1536  1.01576e+08
174995  98.0177  1.01587e+08
175105  97.882  1.01597e+08
175215  97.7466  1.01608e+08
175325  97.6113  1.01619e+08
175435  97.4764  1.0163e+08
175545  97.3416  1.0164e+08
175655  97.2071  1.01651e+08
175765  97.0729  1.01662e+08
175875  96.9389  1.01672e+08
175985  96.8051  1.01683e+08
176095  96.6715  1.01694e+08
176205  96.5382  1.01704e+08
176315  96.4051  1.01715e+08
176425  96.2723  1.01726e+08
176535  96.1397  1.01736e+08
176645  96.0073  1.01747e+08
176755  95.8752  1.01757e+08
176865  95.7433  1.01768e+08
176975  95.6116  1.01778e+08
177085  95.4802  1.01789e+08
177195  95.349  1.01799e+08
177305  95.218  1.0181e+08
177415  95.0872  1.0182e+08
177525  94.9567  1.01831e+08
177635  94.8264  1.01841e+08
177745  94.6964  1.01852e+08
177855  94.5665  1.01862e+08
177965  94.4369  1.01872e+08
178075  94.3076  1.01883e+08
178185  94.1784  1.01893e+08
178295  94.0495  1.01904e+08
178405  93.9208  1.01914e+08
178515  93.7923  1.01924e+08
178625  93.6641  1.01935e+08
178735  93.5361  1.01945e+08
178845  93.4083  1.01955e+08
178955  93.2807  1.01965e+08
179065  93.1533  1.01976e+08
179175  93.0262  1.01986e+08
179285  92.8993  1.01996e+08
179395  92.7726  1.02006e+08
179505  92.6462  1.02016e+08
179615  92.5199  1.02027e+08
179725  92.3939  1.02037e+08
179835  92.2681  1.02047e+08
179945  92.1425  1.02057e+08
180055  92.0171  1.02067e+08
180165  91.892  1.02077e+08
180275  91.7671  1.02087e+08
180385  91.6424  1.02098e+08
180495  91.5179  1.02108e+08
180605  91.3936  1.02118e+08
180715  91.2695  1.02128e+08
180825  91.1457  1.02138e+08
180935  91.022  1.02148e+08
181045  90.8986  1.02158e+08
181155  90.7754  1.02168e+08
181265  90.6524  1.02178e+08
181375  90.5297  1.02188e+08
181485  90.4071  1.02198e+08
181595  90.2848  1.02208e+08
181705  90.1626  1.02218e+08
181815  90.0407  1.02227e+08
181925  89.919  1.02237e+08
182035  89.7975  1.02247e+08
182145  89.6762  1.02257e+08
182255  89.5551  1.02267e+08
182365  89.4342  1.02277e+08
182475  89.3135  1.02287e+08
182585  89.1931  1.02296e+08
182695  89.0728  1.02306e+08
182805  88.9528  1.02316e+08
182915  88.833  1.02326e+08
183025  88.7133  1.02336e+08
183135  88.5939  1.02345e+08
183245  88.4747  1.02355e+08
183355  88.3557  1.02365e+08
183465  88.2369  1.02375e+08
183575  88.1183  1.02384e+08
183685  87.9999  1.02394e+08
183795  87.8817  1.02404e+08
183905  87.7637  1.02413e+08
184015  87.6459  1.02423e+08
184125  87.5283  1.02433e+08
184235  87.4109  1.02442e+08
184345  87.2937  1.02452e+08
184455  87.1767  1.02461e+08
184565  87.0599  1.02471e+08
184675  86.9434  1.02481e+08
184785  86.827  1.0249e+08
184895  86.7108  1.025e+08
185005  86.5948  1.02509e+08
185115  86.479  1.02519e+08
185225  86.3634  1.02528e+08
185335  86.248  1.02538e+08
185445  86.1328  1.02547e+08
185555  86.0179  1.02557e+08
185665  85.903  1.02566e+08
185775  85.7884  1.02576e+08
185885  85.674  1.02585e+08
185995  85.5598  1.02594e+08
186105  85.4458  1.02604e+08
186215  85.332  1.02613e+08
186325  85.2183  1.02623e+08
186435  85.1049  1.02632e+08
186545  84.9917  1.02641e+08
186655  84.8786  1.02651e+08
186765  84.7657  1.0266e+08
186875  84.6531  1.02669e+08
186985  84.5406  1.02679e+08
187095  84.4283  1.02688e+08
187205  84.3162  1.02697e+08
187315  84.2043  1.02706e+08
187425  84.0926  1.02716e+08
187535  83.9811  1.02725e+08
187645  83.8697  1.02734e+08
187755  83.7586  1.02743e+08
187865  83.6476  1.02753e+08
187975  83.5369  1.02762e+08
188085  83.4263  1.02771e+08
188195  83.3159  1.0278e+08
188305  83.2057  1.02789e+08
188415  83.0956  1.02798e+08
188525  82.9858  1.02808e+08
188635  82.8761  1.02817e+08
188745  82.7667  1.02826e+08
188855  82.6574  1.02835e+08
188965  82.5483  1.02844e+08
189075  82.4394  1.02853e+08
189185  82.3307  1.02862e+08
189295  82.2221  1.02871e+08
189405  82.1137  1.0288e+08
189515  82.0056  1.02889e+08
189625  81.8976  1.02898e+08
189735  81.7897  1.02907e+08
189845  81.6821  1.02916e+08
189955  81.5746  1.02925e+08
190065  81.4674  1.02934e+08
190175  81.3603  1.02943e+08
190285  81.2534  1.02952e+08
190395  81.1466  1.02961e+08
190505  81.0401  1.0297e+08
190615  80.9337  1.02979e+08
190725  80.8275  1.02988e+08
190835  80.7215  1.02997e+08
190945  80.6156  1.03005e+08
191055  80.51  1.03014e+08
191165  80.4045  1.03023e+08
191275  80.2992  1.03032e+08
191385  80.194  1.03041e+08
191495  80.0891  1.0305e+08
191605  79.9843  1.03058e+08
191715  79.8797  1.03067e+08
191825  79.7752  1.03076e+08
191935  79.671  1.03085e+08
192045  79.5669  1.03094e+08
192155  79.463  1.03102e+08
192265  79.3592  1.03111e+08
192375  79.2557  1.0312e+08
192485  79.1523  1.03128e+08
192595  79.0491  1.03137e+08
192705  78.946  1.03146e+08
192815  78.8431  1.03155e+08
192925  78.7404  1.03163e+08
193035  78.6379  1.03172e+08
193145  78.5355  1.0318e+08
193255  78.4333  1.03189e+08
193365  78.3313  1.03198e+08
193475  78.2294  1.03206e+08
193585  78.1278  1.03215e+08
193695  78.0262  1.03224e+08
193805  77.9249  1.03232e+08
193915  77.8237  1.03241e+08
194025  77.7227  1.03249e+08
194135  77.6218  1.03258e+08
194245  77.5212  1.03266e+08
194355  77.4207  1.03275e+08
194465  77.3203  1.03283e+08
194575  77.2201  1.03292e+08
194685  77.1201  1.033e+08
194795  77.0203  1.03309e+08
194905  76.9206  1.03317e+08
195015  76.8211  1.03326e+08
195125  76.7217  1.03334e+08
195235  76.6225  1.03343e+08
195345  76.5235  1.03351e+08
195455  76.4246  1.03359e+08
195565  76.3259  1.03368e+08
195675  76.2274  1.03376e+08
195785  76.129  1.03385e+08
195895  76.0308  1.03393e+08
196005  75.9328  1.03401e+08
196115  75.8349  1.0341e+08
196225  75.7371  1.03418e+08
196335  75.6396  1.03426e+08
196445  75.5422  1.03435e+08
196555  75.4449  1.03443e+08
196665  75.3478  1.03451e+08
196775  75.2509  1.0346e+08
196885  75.1541  1.03468e+08
196995  75.0575  1.03476e+08
197105  74.9611  1.03484e+08
197215  74.8648  1.03493e+08
197325  74.7686  1.03501e+08
197435  74.6727  1.03509e+08
197545  74.5768  1.03517e+08
197655  74.4812  1.03525e+08
197765  74.3857  1.03534e+08
197875  74.2903  1.03542e+08
197985  74.1951  1.0355e+08
198095  74.1001  1.03558e+08
198205  74.0052  1.03566e+08
198315  73.9105  1.03574e+08
198425  73.8159  1.03583e+08
198535  73.7215  1.03591e+08
198645  73.6272  1.03599e+08
198755  73.5331  1.03607e+08
198865  73.4391  1.03615e+08
198975  73.3453  1.03623e+08
199085  73.2517  1.03631e+08
199195  73.1582  1.03639e+08
199305  73.0648  1.03647e+08
199415  72.9716  1.03655e+08
199525  72.8786  1.03663e+08
199635  72.7857  1.03671e+08
199745  72.6929  1.03679e+08
199855  72.6004  1.03687e+08
199965  72.5079  1.03695e+08
200075  72.4156  1.03703e+08
200185  72.3235  1.03711e+08
200295  72.2315  1.03719e+08
200405  72.1397  1.03727e+08
200515  72.048  1.03735e+08
200625  71.9564  1.03743e+08
200735  71.865  1.03751e+08
200845  71.7738  1.03759e+08
200955  71.6827  1.03767e+08
201065  71.5917  1.03774e+08
201175  71.5009  1.03782e+08
201285  71.4103  1.0379e+08
201395  71.3197  1.03798e+08
201505  71.2294  1.03806e+08
201615  71.1392  1.03814e+08
201725  71.0491  1.03821e+08
201835  70.9592  1.03829e+08
201945  70.8694  1.03837e+08
202055  70.7797  1.03845e+08
202165  70.6902  1.03853e+08
202275  70.6009  1.0386e+08
202385  70.5117  1.03868e+08
202495  70.4226  1.03876e+08
202605  70.3337  1.03884e+08
202715  70.2449  1.03891e+08
202825  70.1563  1.03899e+08
202935  70.0678  1.03907e+08
203045  69.9795  1.03915e+08
203155  69.8913  1.03922e+08
203265  69.8032  1.0393e+08
203375  69.7153  1.03938e+08
203485  69.6275  1.03945e+08
203595  69.5398  1.03953e+08
203705  69.4523  1.03961e+08
203815  69.365  1.03968e+08
203925  69.2778  1.03976e+08
204035  69.1907  1.03983e+08
204145  69.1037  1.03991e+08
204255  69.0169  1.03999e+08
204365  68.9303  1.04006e+08
204475  68.8438  1.04014e+08
204585  68.7574  1.04021e+08
204695  68.6711  1.04029e+08
204805  68.585  1.04036e+08
204915  68.4991  1.04044e+08
205025  68.4132  1.04052e+08
205135  68.3275  1.04059e+08
205245  68.242  1.04067e+08
205355  68.1565  1.04074e+08
205465  68.0713  1.04082e+08
205575  67.9861  1.04089e+08
205685  67.9011  1.04097e+08
205795  67.8162  1.04104e+08
205905  67.7315  1.04111e+08
206015  67.6469  1.04119e+08
206125  67.5624  1.04126e+08
206235  67.478  1.04134e+08
206345  67.3938  1.04141e+08
206455  67.3098  1.04149e+08
206565  67.2258  1.04156e+08
206675  67.142  1.04163e+08
206785  67.0584  1.04171e+08
206895  66.9748  1.04178e+08
207005  66.8914  1.04185e+08
207115  66.8081  1.04193e+08
207225  66.725  1.042e+08
207335  66.642  1.04208e+08
207445  66.5591  1.04215e+08
207555  66.4764  1.04222e+08
207665  66.3937  1.04229e+08
207775  66.3113  1.04237e+08
207885  66.2289  1.04244e+08
207995  66.1467  1.04251e+08
208105  66.0646  1.04259e+08
208215  65.9826  1.04266e+08
208325  65.9008  1.04273e+08
208435  65.8191  1.0428e+08
208545  65.7375  1.04288e+08
208655  65.656  1.04295e+08
208765  65.5747  1.04302e+08
208875  65.4935  1.04309e+08
208985  65.4125  1.04316e+08
209095  65.3315  1.04324e+08
209205  65.2507  1.04331e+08
209315  65.1701  1.04338e+08
209425  65.0895  1.04345e+08
209535  65.0091  1.04352e+08
209645  64.9288  1.04359e+08
209755  64.8486  1.04367e+08
209865  64.7685  1.04374e+08
209975  64.6886  1.04381e+08
210085  64.6088  1.04388e+08
210195  64.5292  1.04395e+08
210305  64.4496  1.04402e+08
210415  64.3702  1.04409e+08
210525  64.2909  1.04416e+08
210635  64.2117  1.04423e+08
210745  64.1327  1.0443e+08
210855  64.0538  1.04437e+08
210965  63.975  1.04445e+08
211075  63.8963  1.04452e+08
211185  63.8177  1.04459e+08
211295  63.7393  1.04466e+08
211405  63.661  1.04473e+08
211515  63.5828  1.0448e+08
211625  63.5047  1.04487e+08
211735  63.4268  1.04494e+08
211845  63.349  1.04501e+08
211955  63.2713  1.04508e+08
212065  63.1937  1.04514e+08
212175  63.1162  1.04521e+08
212285  63.0389  1.04528e+08
212395  62.9617  1.04535e+08
212505  62.8846  1.04542e+08
212615  62.8076  1.04549e+08
212725  62.7308  1.04556e+08
212835  62.654  1.04563e+08
212945  62.5774  1.0457e+08
213055  62.5009  1.04577e+08
213165  62.4246  1.04584e+08
213275  62.3483  1.0459e+08
213385  62.2722  1.04597e+08
213495  62.1961  1.04604e+08
213605  62.1202  1.04611e+08
213715  62.0445  1.04618e+08
213825  61.9688  1.04625e+08
213935  61.8932  1.04631e+08
214045  61.8178  1.04638e+08
214155  61.7425  1.04645e+08
214265  61.6673  1.04652e+08
214375  61.5922  1.04659e+08
214485  61.5173  1.04665e+08
214595  61.4424  1.04672e+08
214705  61.3677  1.04679e+08
214815  61.2931  1.04686e+08
214925  61.2186  1.04692e+08
215035  61.1442  1.04699e+08
215145  61.0699  1.04706e+08
215255  60.9957  1.04713e+08
215365  60.9217  1.04719e+08
215475  60.8478  1.04726e+08
215585  60.774  1.04733e+08
215695  60.7003  1.04739e+08
215805  60.6267  1.04746e+08
215915  60.5532  1.04753e+08
216025  60.4798  1.04759e+08
216135  60.4066  1.04766e+08
216245  60.3335  1.04773e+08
216355  60.2604  1.04779e+08
216465  60.1875  1.04786e+08
216575  60.1147  1.04792e+08
216685  60.042  1.04799e+08
216795  59.9695  1.04806e+08
216905  59.897  1.04812e+08
217015  59.8247  1.04819e+08
217125  59.7524  1.04825e+08
217235  59.6803  1.04832e+08
217345  59.6083  1.04839e+08
217455  59.5364  1.04845e+08
217565  59.4646  1.04852e+08
217675  59.3929  1.04858e+08
217785  59.3213  1.04865e+08
217895  59.2499  1.04871e+08
218005  59.1785  1.04878e+08
218115  59.1073  1.04884e+08
218225  59.0361  1.04891e+08
218335  58.9651  1.04897e+08
218445  58.8942  1.04904e+08
218555  58.8234  1.0491e+08
218665  58.7526  1.04917e+08
218775  58.6821  1.04923e+08
218885  58.6116  1.0493e+08
218995  58.5412  1.04936e+08
219105  58.4709  1.04942e+08
219215  58.4007  1.04949e+08
219325  58.3307  1.04955e+08
219435  58.2607  1.04962e+08
219545  58.1909  1.04968e+08
219655  58.1212  1.04975e+08
219765  58.0515  1.04981e+08
219875  57.982  1.04987e+08
219985  57.9126  1.04994e+08
220095  57.8433  1.05e+08
220205  57.7741  1.05006e+08
220315  57.705  1.05013e+08
220425  57.636  1.05019e+08
220535  57.5671  1.05025e+08
220645  57.4983  1.05032e+08
220755  57.4296  1.05038e+08
220865  57.361  1.05044e+08
220975  57.2925  1.05051e+08
221085  57.2242  1.05057e+08
221195  57.1559  1.05063e+08
221305  57.0877  1.0507e+08
221415  57.0197  1.05076e+08
221525  56.9517  1.05082e+08
221635  56.8839  1.05088e+08
221745  56.8161  1.05095e+08
221855  56.7484  1.05101e+08
221965  56.6809  1.05107e+08
222075  56.6135  1.05113e+08
222185  56.5461  1.0512e+08
222295  56.4789  1.05126e+08
222405  56.4117  1.05132e+08
222515  56.3447  1.05138e+08
222625  56.2778  1.05144e+08
222735  56.2109  1.05151e+08
222845  56.1442  1.05157e+08
222955  56.0776  1.05163e+08
223065  56.011  1.05169e+08
223175  55.9446  1.05175e+08
223285  55.8783  1.05181e+08
223395  55.812  1.05188e+08
223505  55.7459  1.05194e+08
223615  55.6798  1.052e+08
223725  55.6139  1.05206e+08
223835  55.5481  1.05212e+08
223945  55.4823  1.05218e+08
224055  55.4167  1.05224e+08
224165  55.3512  1.0523e+08
224275  55.2857  1.05236e+08
224385  55.2204  1.05242e+08
224495  55.1551  1.05249e+08
224605  55.09  1.05255e+08
224715  55.0249  1.05261e+08
224825  54.96  1.05267e+08
224935  54.8951  1.05273e+08
225045  54.8304  1.05279e+08
225155  54.7657  1.05285e+08
225265  54.7012  1.05291e+08
225375  54.6367  1.05297e+08
225485  54.5723  1.05303e+08
225595  54.5081  1.05309e+08
225705  54.4439  1.05315e+08
225815  54.3798  1.05321e+08
225925  54.3158  1.05327e+08
226035  54.2519  1.05333e+08
226145  54.1881  1.05339e+08
226255  54.1244  1.05345e+08
226365  54.0608  1.05351e+08
226475  53.9973  1.05357e+08
226585  53.9339  1.05363e+08
226695  53.8706  1.05368e+08
226805  53.8074  1.05374e+08
226915  53.7442  1.0538e+08
227025  53.6812  1.05386e+08
227135  53.6183  1.05392e+08
227245  53.5554  1.05398e+08
227355  53.4927  1.05404e+08
227465  53.43  1.0541e+08
227575  53.3674  1.05416e+08
227685  53.3049  1.05421e+08
227795  53.2426  1.05427e+08
227905  53.1803  1.05433e+08
228015  53.1181  1.05439e+08
228125  53.056  1.05445e+08
228235  52.994  1.05451e+08
228345  52.932  1.05457e+08
228455  52.8702  1.05462e+08
228565  52.8085  1.05468e+08
228675  52.7468  1.05474e+08
228785  52.6853  1.0548e+08
228895  52.6238  1.05486e+08
229005  52.5624  1.05491e+08
229115  52.5012  1.05497e+08
229225  52.44  1.05503e+08
229335  52.3789  1.05509e+08
229445  52.3179  1.05514e+08
229555  52.2569  1.0552e+08
229665  52.1961  1.05526e+08
229775  52.1354  1.05532e+08
229885  52.0747  1.05537e+08
229995  52.0142  1.05543e+08
230105  51.9537  1.05549e+08
230215  51.8933  1.05555e+08
230325  51.833  1.0556e+08
230435  51.7728  1.05566e+08
230545  51.7127  1.05572e+08
230655  51.6527  1.05577e+08
230765  51.5927  1.05583e+08
230875  51.5329  1.05589e+08
230985  51.4731  1.05594e+08
231095  51.4135  1.056e+08
231205  51.3539  1.05606e+08
231315  51.2944  1.05611e+08
231425  51.235  1.05617e+08
231535  51.1756  1.05623e+08
231645  51.1164  1.05628e+08
231755  51.0573  1.05634e+08
231865  50.9982  1.05639e+08
231975  50.9392  1.05645e+08
232085  50.8803  1.05651e+08
232195  50.8215  1.05656e+08
232305  50.7628  1.05662e+08
232415  50.7042  1.05667e+08
232525  50.6456  1.05673e+08
232635  50.5872  1.05679e+08
232745  50.5288  1.05684e+08
232855  50.4705  1.0569e+08
232965  50.4123  1.05695e+08
233075  50.3542  1.05701e+08
233185  50.2962  1.05706e+08
233295  50.2382  1.05712e+08
233405  50.1804  1.05717e+08
233515  50.1226  1.05723e+08
233625  50.0649  1.05728e+08
233735  50.0073  1.05734e+08
233845  49.9498  1.05739e+08
233955  49.8923  1.05745e+08
234065  49.835  1.0575e+08
234175  49.7777  1.05756e+08
234285  49.7205  1.05761e+08
234395  49.6634  1.05767e+08
234505  49.6064  1.05772e+08
234615  49.5494  1.05778e+08
234725  49.4926  1.05783e+08
234835  49.4358  1.05789e+08
234945  49.3791  1.05794e+08
235055  49.3225  1.05799e+08
235165  49.266  1.05805e+08
235275  49.2095  1.0581e+08
235385  49.1532  1.05816e+08
235495  49.0969  1.05821e+08
235605  49.0407  1.05826e+08
235715  48.9846  1.05832e+08
235825  48.9285  1.05837e+08
235935  48.8726  1.05843e+08
236045  48.8167  1.05848e+08
236155  48.7609  1.05853e+08
236265  48.7052  1.05859e+08
236375  48.6496  1.05864e+08
236485  48.594  1.05869e+08
236595  48.5386  1.05875e+08
236705  48.4832  1.0588e+08
236815  48.4279  1.05885e+08
236925  48.3726  1.05891e+08
237035  48.3175  1.05896e+08
237145  48.2624  1.05901e+08
237255  48.2074  1.05907e+08
237365  48.1525  1.05912e+08
237475  48.0977  1.05917e+08
237585  48.0429  1.05923e+08
237695  47.9883  1.05928e+08
237805  47.9337  1.05933e+08
237915  47.8792  1.05938e+08
238025  47.8247  1.05944e+08
238135  47.7704  1.05949e+08
238245  47.7161  1.05954e+08
238355  47.6619  1.05959e+08
238465  47.6078  1.05965e+08
238575  47.5537  1.0597e+08
238685  47.4997  1.05975e+08
238795  47.4459  1.0598e+08
238905  47.392  1.05986e+08
239015  47.3383  1.05991e+08
239125  47.2846  1.05996e+08
239235  47.2311  1.06001e+08
239345  47.1776  1.06006e+08
239455  47.1241  1.06012e+08
239565  47.0708  1.06017e+08
239675  47.0175  1.06022e+08
239785  46.9643  1.06027e+08
239895  46.9112  1.06032e+08
240005  46.8582  1.06037e+08
240115  46.8052  1.06043e+08
240225  46.7523  1.06048e+08
240335  46.6995  1.06053e+08
240445  46.6467  1.06058e+08
240555  46.5941  1.06063e+08
240665  46.5415  1.06068e+08
240775  46.489  1.06073e+08
240885  46.4365  1.06078e+08
240995  46.3842  1.06084e+08
241105  46.3319  1.06089e+08
241215  46.2796  1.06094e+08
241325  46.2275  1.06099e+08
241435  46.1754  1.06104e+08
241545  46.1234  1.06109e+08
241655  46.0715  1.06114e+08
241765  46.0197  1.06119e+08
241875  45.9679  1.06124e+08
241985  45.9162  1.06129e+08
242095  45.8646  1.06134e+08
242205  45.813  1.06139e+08
242315  45.7616  1.06144e+08
242425  45.7102  1.06149e+08
242535  45.6588  1.06154e+08
242645  45.6076  1.06159e+08
242755  45.5564  1.06164e+08
242865  45.5053  1.06169e+08
242975  45.4543  1.06174e+08
243085  45.4033  1.06179e+08
243195  45.3524  1.06184e+08
243305  45.3016  1.06189e+08
243415  45.2508  1.06194e+08
243525  45.2001  1.06199e+08
243635  45.1495  1.06204e+08
243745  45.099  1.06209e+08
243855  45.0486  1.06214e+08
243965  44.9982  1.06219e+08
244075  44.9478  1.06224e+08
244185  44.8976  1.06229e+08
244295  44.8474  1.06234e+08
244405  44.7973  1.06239e+08
244515  44.7473  1.06244e+08
244625  44.6973  1.06249e+08
244735  44.6474  1.06254e+08
244845  44.5976  1.06259e+08
244955  44.5479  1.06264e+08
245065  44.4982  1.06268e+08
245175  44.4486  1.06273e+08
245285  44.399  1.06278e+08
245395  44.3496  1.06283e+08
245505  44.3002  1.06288e+08
245615  44.2508  1.06293e+08
245725  44.2016  1.06298e+08
245835  44.1524  1.06303e+08
245945  44.1032  1.06307e+08
246055  44.0542  1.06312e+08
246165  44.0052  1.06317e+08
246275  43.9563  1.06322e+08
246385  43.9074  1.06327e+08
246495  43.8587  1.06332e+08
246605  43.81  1.06336e+08
246715  43.7613  1.06341e+08
246825  43.7127  1.06346e+08
246935  43.6642  1.06351e+08
247045  43.6158  1.06356e+08
247155  43.5674  1.0636e+08
247265  43.5191  1.06365e+08
247375  43.4709  1.0637e+08
247485  43.4227  1.06375e+08
247595  43.3746  1.0638e+08
247705  43.3266  1.06384e+08
247815  43.2787  1.06389e+08
247925  43.2308  1.06394e+08
248035  43.1829  1.06399e+08
248145  43.1352  1.06403e+08
248255  43.0875  1.06408e+08
248365  43.0398  1.06413e+08
248475  42.9923  1.06418e+08
248585  42.9448  1.06422e+08
248695  42.8974  1.06427e+08
248805  42.85  1.06432e+08
248915  42.8027  1.06436e+08
249025  42.7555  1.06441e+08
249135  42.7083  1.06446e+08
249245  42.6612  1.06451e+08
249355  42.6142  1.06455e+08
249465  42.5672  1.0646e+08
249575  42.5203  1.06465e+08
249685  42.4735  1.06469e+08
249795  42.4267  1.06474e+08
249905  42.38  1.06479e+08
250015  42.3334  1.06483e+08
250125  42.2868  1.06488e+08
250235  42.2403  1.06493e+08
250345  42.1938  1.06497e+08
250455  42.1475  1.06502e+08
250565  42.1012  1.06507e+08
250675  42.0549  1.06511e+08
250785  42.0087  1.06516e+08
250895  41.9626  1.0652e+08
251005  41.9165  1.06525e+08
251115  41.8705  1.0653e+08
251225  41.8246  1.06534e+08
251335  41.7787  1.06539e+08
251445  41.7329  1.06543e+08
251555  41.6872  1.06548e+08
251665  41.6415  1.06553e+08
251775  41.5959  1.06557e+08
251885  41.5504  1.06562e+08
251995  41.5049  1.06566e+08
252105  41.4595  1.06571e+08
252215  41.4141  1.06575e+08
252325  41.3688  1.0658e+08
252435  41.3236  1.06584e+08
252545  41.2784  1.06589e+08
252655  41.2333  1.06594e+08
252765  41.1882  1.06598e+08
252875  41.1432  1.06603e+08
252985  41.0983  1.06607e+08
253095  41.0535  1.06612e+08
253205  41.0087  1.06616e+08
253315  40.9639  1.06621e+08
253425  40.9193  1.06625e+08
253535  40.8746  1.0663e+08
253645  40.8301  1.06634e+08
253755  40.7856  1.06639e+08
253865  40.7412  1.06643e+08
253975  40.6968  1.06648e+08
254085  40.6525  1.06652e+08
254195  40.6082  1.06657e+08
254305  40.5641  1.06661e+08
254415  40.5199  1.06666e+08
254525  40.4759  1.0667e+08
254635  40.4319  1.06674e+08
254745  40.3879  1.06679e+08
254855  40.344  1.06683e+08
254965  40.3002  1.06688e+08
255075  40.2565  1.06692e+08
255185  40.2128  1.06697e+08
255295  40.1691  1.06701e+08
255405  40.1255  1.06705e+08
255515  40.082  1.0671e+08
255625  40.0386  1.06714e+08
255735  39.9952  1.06719e+08
255845  39.9518  1.06723e+08
255955  39.9085  1.06727e+08
256065  39.8653  1.06732e+08
256175  39.8221  1.06736e+08
256285  39.779  1.06741e+08
256395  39.736  1.06745e+08
256505  39.693  1.06749e+08
256615  39.6501  1.06754e+08
256725  39.6072  1.06758e+08
256835  39.5644  1.06762e+08
256945  39.5216  1.06767e+08
257055  39.4789  1.06771e+08
257165  39.4363  1.06775e+08
257275  39.3937  1.0678e+08
257385  39.3512  1.06784e+08
257495  39.3087  1.06788e+08
257605  39.2663  1.06793e+08
257715  39.224  1.06797e+08
257825  39.1817  1.06801e+08
257935  39.1395  1.06806e+08
258045  39.0973  1.0681e+08
258155  39.0552  1.06814e+08
258265  39.0131  1.06819e+08
258375  38.9711  1.06823e+08
258485  38.9292  1.06827e+08
258595  38.8873  1.06831e+08
258705  38.8455  1.06836e+08
258815  38.8037  1.0684e+08
258925  38.762  1.06844e+08
259035  38.7203  1.06849e+08
259145  38.6787  1.06853e+08
259255  38.6372  1.06857e+08
259365  38.5957  1.06861e+08
259475  38.5542  1.06866e+08
259585  38.5129  1.0687e+08
259695  38.4715  1.06874e+08
259805  38.4303  1.06878e+08
259915  38.3891  1.06882e+08
260025  38.3479  1.06887e+08
260135  38.3068  1.06891e+08
260245  38.2658  1.06895e+08
260355  38.2248  1.06899e+08
260465  38.1839  1.06903e+08
260575  38.143  1.06908e+08
260685  38.1022  1.06912e+08
260795  38.0614  1.06916e+08
260905  38.0207  1.0692e+08
261015  37.98  1.06924e+08
261125  37.9394  1.06929e+08
261235  37.8989  1.06933e+08
261345  37.8584  1.06937e+08
261455  37.818  1.06941e+08
261565  37.7776  1.06945e+08
261675  37.7373  1.06949e+08
261785  37.697  1.06954e+08
261895  37.6568  1.06958e+08
262005  37.6166  1.06962e+08
262115  37.5765  1.06966e+08
262225  37.5364  1.0697e+08
262335  37.4964  1.06974e+08
262445  37.4565  1.06978e+08
262555  37.4166  1.06982e+08
262665  37.3768  1.06987e+08
262775  37.337  1.06991e+08
262885  37.2972  1.06995e+08
262995  37.2576  1.06999e+08
263105  37.2179  1.07003e+08
263215  37.1784  1.07007e+08
263325  37.1388  1.07011e+08
263435  37.0994  1.07015e+08
263545  37.06  1.07019e+08
263655  37.0206  1.07023e+08
263765  36.9813  1.07027e+08
263875  36.942  1.07032e+08
263985  36.9028  1.07036e+08
264095  36.8637  1.0704e+08
264205  36.8246  1.07044e+08
264315  36.7855  1.07048e+08
264425  36.7466  1.07052e+08
264535  36.7076  1.07056e+08
264645  36.6687  1.0706e+08
264755  36.6299  1.07064e+08
264865  36.5911  1.07068e+08
264975  36.5524  1.07072e+08
265085  36.5137  1.07076e+08
265195  36.4751  1.0708e+08
265305  36.4365  1.07084e+08
265415  36.398  1.07088e+08
265525  36.3595  1.07092e+08
265635  36.3211  1.07096e+08
265745  36.2827  1.071e+08
265855  36.2444  1.07104e+08
265965  36.2061  1.07108e+08
266075  36.1679  1.07112e+08
266185  36.1297  1.07116e+08
266295  36.0916  1.0712e+08
266405  36.0535  1.07124e+08
266515  36.0155  1.07128e+08
266625  35.9776  1.07132e+08
266735  35.9396  1.07136e+08
266845  35.9018  1.0714e+08
266955  35.864  1.07144e+08
267065  35.8262  1.07148e+08
267175  35.7885  1.07152e+08
267285  35.7508  1.07155e+08
267395  35.7132  1.07159e+08
267505  35.6757  1.07163e+08
267615  35.6381  1.07167e+08
267725  35.6007  1.07171e+08
267835  35.5633  1.07175e+08
267945  35.5259  1.07179e+08
268055  35.4886  1.07183e+08
268165  35.4513  1.07187e+08
268275  35.4141  1.07191e+08
268385  35.3769  1.07195e+08
268495  35.3398  1.07198e+08
268605  35.3028  1.07202e+08
268715  35.2657  1.07206e+08
268825  35.2288  1.0721e+08
268935  35.1919  1.07214e+08
269045  35.155  1.07218e+08
269155  35.1182  1.07222e+08
269265  35.0814  1.07226e+08
269375  35.0447  1.07229e+08
269485  35.008  1.07233e+08
269595  34.9714  1.07237e+08
269705  34.9348  1.07241e+08
269815  34.8982  1.07245e+08
269925  34.8618  1.07249e+08
270035  34.8253  1.07253e+08
270145  34.7889  1.07256e+08
270255  34.7526  1.0726e+08
270365  34.7163  1.07264e+08
270475  34.6801  1.07268e+08
270585  34.6439  1.07272e+08
270695  34.6077  1.07275e+08
270805  34.5716  1.07279e+08
270915  34.5356  1.07283e+08
271025  34.4996  1.07287e+08
271135  34.4636  1.07291e+08
271245  34.4277  1.07294e+08
271355  34.3918  1.07298e+08
271465  34.356  1.07302e+08
271575  34.3203  1.07306e+08
271685  34.2845  1.0731e+08
271795  34.2489  1.07313e+08
271905  34.2132  1.07317e+08
272015  34.1776  1.07321e+08
272125  34.1421  1.07325e+08
272235  34.1066  1.07328e+08
272345  34.0712  1.07332e+08
272455  34.0358  1.07336e+08
272565  34.0004  1.0734e+08
272675  33.9651  1.07343e+08
272785  33.9299  1.07347e+08
272895  33.8947  1.07351e+08
273005  33.8595  1.07354e+08
273115  33.8244  1.07358e+08
273225  33.7893  1.07362e+08
273335  33.7543  1.07366e+08
273445  33.7193  1.07369e+08
273555  33.6844  1.07373e+08
273665  33.6495  1.07377e+08
273775  33.6146  1.0738e+08
273885  33.5799  1.07384e+08
273995  33.5451  1.07388e+08
274105  33.5104  1.07392e+08
274215  33.4757  1.07395e+08
274325  33.4411  1.07399e+08
274435  33.4065  1.07403e+08
274545  33.372  1.07406e+08
274655  33.3375  1.0741e+08
274765  33.3031  1.07414e+08
274875  33.2687  1.07417e+08
274985  33.2344  1.07421e+08
275095  33.2001  1.07425e+08
275205  33.1658  1.07428e+08
275315  33.1316  1.07432e+08
275425  33.0974  1.07436e+08
275535  33.0633  1.07439e+08
275645  33.0292  1.07443e+08
275755  32.9952  1.07446e+08
275865  32.9612  1.0745e+08
275975  32.9273  1.07454e+08
276085  32.8934  1.07457e+08
276195  32.8595  1.07461e+08
276305  32.8257  1.07465e+08
276415  32.7919  1.07468e+08
276525  32.7582  1.07472e+08
276635  32.7245  1.07475e+08
276745  32.6909  1.07479e+08
276855  32.6573  1.07483e+08
276965  32.6237  1.07486e+08
277075  32.5902  1.0749e+08
277185  32.5567  1.07493e+08
277295  32.5233  1.07497e+08
277405  32.4899  1.075e+08
277515  32.4566  1.07504e+08
277625  32.4233  1.07508e+08
277735  32.3901  1.07511e+08
277845  32.3569  1.07515e+08
277955  32.3237  1.07518e+08
278065  32.2906  1.07522e+08
278175  32.2575  1.07525e+08
278285  32.2245  1.07529e+08
278395  32.1915  1.07532e+08
278505  32.1585  1.07536e+08
278615  32.1256  1.0754e+08
278725  32.0928  1.07543e+08
278835  32.0599  1.07547e+08
278945  32.0272  1.0755e+08
279055  31.9944  1.07554e+08
279165  31.9617  1.07557e+08
279275  31.9291  1.07561e+08
279385  31.8965  1.07564e+08
279495  31.8639  1.07568e+08
279605  31.8314  1.07571e+08
279715  31.7989  1.07575e+08
279825  31.7664  1.07578e+08
279935  31.734  1.07582e+08
280045  31.7017  1.07585e+08
280155  31.6694  1.07589e+08
280265  31.6371  1.07592e+08
280375  31.6049  1.07596e+08
280485  31.5727  1.07599e+08
280595  31.5405  1.07603e+08
280705  31.5084  1.07606e+08
280815  31.4763  1.07609e+08
280925  31.4443  1.07613e+08
281035  31.4123  1.07616e+08
281145  31.3804  1.0762e+08
281255  31.3485  1.07623e+08
281365  31.3166  1.07627e+08
281475  31.2848  1.0763e+08
281585  31.253  1.07634e+08
281695  31.2212  1.07637e+08
281805  31.1895  1.0764e+08
281915  31.1579  1.07644e+08
282025  31.1263  1.07647e+08
282135  31.0947  1.07651e+08
282245  31.0631  1.07654e+08
282355  31.0316  1.07658e+08
282465  31.0002  1.07661e+08
282575  30.9688  1.07664e+08
282685  30.9374  1.07668e+08
282795  30.906  1.07671e+08
282905  30.8747  1.07675e+08
283015  30.8435  1.07678e+08
283125  30.8123  1.07681e+08
283235  30.7811  1.07685e+08
283345  30.75  1.07688e+08
283455  30.7189  1.07692e+08
283565  30.6878  1.07695e+08
283675  30.6568  1.07698e+08
283785  30.6258  1.07702e+08
283895  30.5949  1.07705e+08
284005  30.5639  1.07708e+08
284115  30.5331  1.07712e+08
284225  30.5023  1.07715e+08
284335  30.4715  1.07718e+08
284445  30.4407  1.07722e+08
284555  30.41  1.07725e+08
284665  30.3794  1.07729e+08
284775  30.3487  1.07732e+08
284885  30.3181  1.07735e+08
284995  30.2876  1.07739e+08
285105  30.2571  1.07742e+08
285215  30.2266  1.07745e+08
285325  30.1962  1.07749e+08
285435  30.1658  1.07752e+08
285545  30.1354  1.07755e+08
285655  30.1051  1.07758e+08
285765  30.0748  1.07762e+08
285875  30.0446  1.07765e+08
285985  30.0144  1.07768e+08
286095  29.9842  1.07772e+08
286205  29.9541  1.07775e+08
286315  29.924  1.07778e+08
286425  29.894  1.07782e+08
286535  29.8639  1.07785e+08
286645  29.834  1.07788e+08
286755  29.804  1.07791e+08
286865  29.7741  1.07795e+08
286975  29.7443  1.07798e+08
287085  29.7144  1.07801e+08
287195  29.6847  1.07805e+08
287305  29.6549  1.07808e+08
287415  29.6252  1.07811e+08
287525  29.5955  1.07814e+08
287635  29.5659  1.07818e+08
287745  29.5363  1.07821e+08
287855  29.5067  1.07824e+08
287965  29.4772  1.07827e+08
288075  29.4477  1.07831e+08
288185  29.4183  1.07834e+08
288295  29.3889  1.07837e+08
288405  29.3595  1.0784e+08
288515  29.3301  1.07843e+08
288625  29.3008  1.07847e+08
288735  29.2716  1.0785e+08
288845  29.2424  1.07853e+08
288955  29.2132  1.07856e+08
289065  29.184  1.0786e+08
289175  29.1549  1.07863e+08
289285  29.1258  1.07866e+08
289395  29.0968  1.07869e+08
289505  29.0678  1.07872e+08
289615  29.0388  1.07876e+08
289725  29.0099  1.07879e+08
289835  28.981  1.07882e+08
289945  28.9521  1.07885e+08
290055  28.9233  1.07888e+08
290165  28.8945  1.07891e+08
290275  28.8657  1.07895e+08
290385  28.837  1.07898e+08
290495  28.8083  1.07901e+08
290605  28.7797  1.07904e+08
290715  28.7511  1.07907e+08
290825  28.7225  1.0791e+08
290935  28.694  1.07914e+08
291045  28.6655  1.07917e+08
291155  28.637  1.0792e+08
291265  28.6086  1.07923e+08
291375  28.5802  1.07926e+08
291485  28.5518  1.07929e+08
291595  28.5235  1.07933e+08
291705  28.4952  1.07936e+08
291815  28.4669  1.07939e+08
291925  28.4387  1.07942e+08
292035  28.4105  1.07945e+08
292145  28.3824  1.07948e+08
292255  28.3543  1.07951e+08
292365  28.3262  1.07954e+08
292475  28.2981  1.07958e+08
292585  28.2701  1.07961e+08
292695  28.2422  1.07964e+08
292805  28.2142  1.07967e+08
292915  28.1863  1.0797e+08
293025  28.1584  1.07973e+08
293135  28.1306  1.07976e+08
293245  28.1028  1.07979e+08
293355  28.075  1.07982e+08
293465  28.0473  1.07985e+08
293575  28.0196  1.07989e+08
293685  27.992  1.07992e+08
293795  27.9643  1.07995e+08
293905  27.9367  1.07998e+08
294015  27.9092  1.08001e+08
294125  27.8817  1.08004e+08
294235  27.8542  1.08007e+08
294345  27.8267  1.0801e+08
294455  27.7993  1.08013e+08
294565  27.7719  1.08016e+08
294675  27.7445  1.08019e+08
294785  27.7172  1.08022e+08
294895  27.6899  1.08025e+08
295005  27.6627  1.08028e+08
295115  27.6355  1.08031e+08
295225  27.6083  1.08034e+08
295335  27.5811  1.08037e+08
295445  27.554  1.0804e+08
295555  27.5269  1.08043e+08
295665  27.4999  1.08047e+08
295775  27.4729  1.0805e+08
295885  27.4459  1.08053e+08
295995  27.4189  1.08056e+08
296105  27.392  1.08059e+08
296215  27.3651  1.08062e+08
296325  27.3383  1.08065e+08
296435  27.3114  1.08068e+08
296545  27.2847  1.08071e+08
296655  27.2579  1.08074e+08
296765  27.2312  1.08077e+08
296875  27.2045  1.0808e+08
296985  27.1779  1.08083e+08
297095  27.1512  1.08086e+08
297205  27.1246  1.08089e+08
297315  27.0981  1.08092e+08
297425  27.0716  1.08095e+08
297535  27.0451  1.08098e+08
297645  27.0186  1.081e+08
297755  26.9922  1.08103e+08
297865  26.9658  1.08106e+08
297975  26.9395  1.08109e+08
298085  26.9131  1.08112e+08
298195  26.8868  1.08115e+08
298305  26.8606  1.08118e+08
298415  26.8343  1.08121e+08
298525  26.8081  1.08124e+08
298635  26.782  1.08127e+08
298745  26.7558  1.0813e+08
298855  26.7297  1.08133e+08
298965  26.7037  1.08136e+08
299075  26.6776  1.08139e+08
299185  26.6516  1.08142e+08
299295  26.6257  1.08145e+08
299405  26.5997  1.08148e+08
299515  26.5738  1.08151e+08
299625  26.5479  1.08154e+08
299735  26.5221  1.08156e+08
299845  26.4963  1.08159e+08
299955  26.4705  1.08162e+08
300650  26.3083  1.08182e+08
301750  26.0542  1.08211e+08
302850  25.8031  1.08239e+08
303950  25.5551  1.08267e+08
305050  25.3101  1.08295e+08
306150  25.068  1.08323e+08
307250  24.8288  1.0835e+08
308350  24.5925  1.08378e+08
309450  24.359  1.08404e+08
310550  24.1283  1.08431e+08
311650  23.9004  1.08458e+08
312750  23.6751  1.08484e+08
313850  23.4525  1.0851e+08
314950  23.2325  1.08535e+08
316050  23.0151  1.08561e+08
317150  22.8002  1.08586e+08
318250  22.5879  1.08611e+08
319350  22.378  1.08636e+08
320450  22.1706  1.0866e+08
321550  21.9656  1.08684e+08
322650  21.763  1.08708e+08
323750  21.5627  1.08732e+08
324850  21.3647  1.08756e+08
325950  21.1689  1.08779e+08
327050  20.9755  1.08802e+08
328150  20.7842  1.08825e+08
329250  20.5951  1.08848e+08
330350  20.4082  1.08871e+08
331450  20.2234  1.08893e+08
332550  20.0407  1.08915e+08
333650  19.8601  1.08937e+08
334750  19.6815  1.08959e+08
335850  19.5049  1.0898e+08
336950  19.3302  1.09002e+08
338050  19.1576  1.09023e+08
339150  18.9868  1.09044e+08
340250  18.818  1.09065e+08
341350  18.6511  1.09085e+08
342450  18.4859  1.09106e+08
343550  18.3227  1.09126e+08
344650  18.1612  1.09146e+08
345750  18.0015  1.09166e+08
346850  17.8436  1.09185e+08
347950  17.6873  1.09205e+08
349050  17.5328  1.09224e+08
350150  17.38  1.09244e+08
351250  17.2289  1.09263e+08
352350  17.0793  1.09281e+08
353450  16.9314  1.093e+08
354550  16.7852  1.09319e+08
355650  16.6404  1.09337e+08
356750  16.4973  1.09355e+08
357850  16.3556  1.09373e+08
358950  16.2155  1.09391e+08
360050  16.0769  1.09409e+08
361150  15.9398  1.09427e+08
362250  15.8041  1.09444e+08
363350  15.6699  1.09461e+08
364450  15.5371  1.09478e+08
365550  15.4057  1.09495e+08
366650  15.2757  1.09512e+08
367750  15.147  1.09529e+08
368850  15.0197  1.09546e+08
369950  14.8937  1.09562e+08
371050  14.7691  1.09578e+08
372150  14.6457  1.09595e+08
373250  14.5237  1.09611e+08
374350  14.4029  1.09627e+08
375450  14.2833  1.09642e+08
376550  14.165  1.09658e+08
377650  14.0479  1.09673e+08
378750  13.932  1.09689e+08
379850  13.8173  1.09704e+08
380950  13.7038  1.09719e+08
382050  13.5915  1.09734e+08
383150  13.4803  1.09749e+08
384250  13.3702  1.09764e+08
385350  13.2612  1.09779e+08
386450  13.1534  1.09793e+08
387550  13.0466  1.09807e+08
388650  12.9409  1.09822e+08
389750  12.8363  1.09836e+08
390850  12.7328  1.0985e+08
391950  12.6302  1.09864e+08
393050  12.5287  1.09878e+08
394150  12.4283  1.09891e+08
395250  12.3288  1.09905e+08
396350  12.2303  1.09919e+08
397450  12.1328  1.09932e+08
398550  12.0362  1.09945e+08
399650  11.9406  1.09958e+08
400750  11.846  1.09972e+08
401850  11.7523  1.09985e+08
402950  11.6595  1.09997e+08
404050  11.5676  1.1001e+08
405150  11.4766  1.10023e+08
406250  11.3865  1.10035e+08
407350  11.2973  1.10048e+08
408450  11.209  1.1006e+08
409550  11.1215  1.10073e+08
410650  11.0349  1.10085e+08
411750  10.9491  1.10097e+08
412850  10.8641  1.10109e+08
413950  10.78  1.10121e+08
415050  10.6966  1.10132e+08
416150  10.6141  1.10144e+08
417250  10.5323  1.10156e+08
418350  10.4514  1.10167e+08
419450  10.3712  1.10179e+08
420550  10.2917  1.1019e+08
421650  10.2131  1.10201e+08
422750  10.1351  1.10213e+08
423850  10.0579  1.10224e+08
424950  9.98147  1.10235e+08
426050  9.90573  1.10246e+08
427150  9.8307  1.10257e+08
428250  9.75638  1.10267e+08
429350  9.68275  1.10278e+08
430450  9.60982  1.10289e+08
431550  9.53756  1.10299e+08
432650  9.46598  1.1031e+08
433750  9.39507  1.1032e+08
434850  9.32481  1.1033e+08
435950  9.25521  1.1034e+08
437050  9.18625  1.10351e+08
438150  9.11793  1.10361e+08
439250  9.05023  1.10371e+08
440350  8.98317  1.10381e+08
441450  8.91671  1.1039e+08
442550  8.85087  1.104e+08
443650  8.78563  1.1041e+08
444750  8.72098  1.10419e+08
445850  8.65692  1.10429e+08
446950  8.59345  1.10439e+08
448050  8.53055  1.10448e+08
449150  8.46823  1.10457e+08
450250  8.40646  1.10467e+08
451350  8.34526  1.10476e+08
452450  8.28461  1.10485e+08
453550  8.2245  1.10494e+08
454650  8.16493  1.10503e+08
455750  8.1059  1.10512e+08
456850  8.0474  1.10521e+08
457950  7.98942  1.1053e+08
459050  7.93195  1.10538e+08
460150  7.875  1.10547e+08
461250  7.81856  1.10556e+08
462350  7.76261  1.10564e+08
463450  7.70716  1.10573e+08
464550  7.6522  1.10581e+08
465650  7.59773  1.1059e+08
466750  7.54373  1.10598e+08
467850  7.49021  1.10606e+08
468950  7.43716  1.10614e+08
470050  7.38458  1.10623e+08
471150  7.33245  1.10631e+08
472250  7.28078  1.10639e+08
473350  7.22956  1.10647e+08
474450  7.17879  1.10655e+08
475550  7.12845  1.10662e+08
476650  7.07855  1.1067e+08
477750  7.02909  1.10678e+08
478850  6.98005  1.10686e+08
479950  6.93144  1.10693e+08
481050  6.88324  1.10701e+08
482150  6.83546  1.10709e+08
483250  6.78809  1.10716e+08
484350  6.74112  1.10723e+08
485450  6.69455  1.10731e+08
486550  6.64839  1.10738e+08
487650  6.60261  1.10745e+08
488750  6.55723  1.10753e+08
489850  6.51223  1.1076e+08
490950  6.46761  1.10767e+08
492050  6.42337  1.10774e+08
493150  6.37951  1.10781e+08
494250  6.33601  1.10788e+08
495350  6.29288  1.10795e+08
496450  6.25011  1.10802e+08
497550  6.2077  1.10809e+08
498650  6.16565  1.10816e+08
499750  6.12395  1.10822e+08
500850  6.0826  1.10829e+08
501950  6.04159  1.10836e+08
503050  6.00092  1.10842e+08
504150  5.96059  1.10849e+08
505250  5.9206  1.10856e+08
506350  5.88093  1.10862e+08
507450  5.8416  1.10868e+08
508550  5.80259  1.10875e+08
509650  5.7639  1.10881e+08
510750  5.72553  1.10888e+08
511850  5.68747  1.10894e+08
512950  5.64973  1.109e+08
514050  5.61229  1.10906e+08
515150  5.57516  1.10912e+08
516250  5.53834  1.10918e+08
517350  5.50181  1.10925e+08
518450  5.46558  1.10931e+08
519550  5.42965  1.10937e+08
520650  5.394  1.10943e+08
521750  5.35865  1.10948e+08
522850  5.32358  1.10954e+08
523950  5.28879  1.1096e+08
525050  5.25429  1.10966e+08
526150  5.22006  1.10972e+08
527250  5.18611  1.10977e+08
528350  5.15242  1.10983e+08
529450  5.11901  1.10989e+08
530550  5.08587  1.10994e+08
531650  5.05299  1.11e+08
532750  5.02037  1.11005e+08
533850  4.98801  1.11011e+08
534950  4.95591  1.11016e+08
536050  4.92406  1.11022e+08
537150  4.89247  1.11027e+08
538250  4.86112  1.11033e+08
539350  4.83002  1.11038e+08
540450  4.79917  1.11043e+08
541550  4.76856  1.11049e+08
542650  4.73819  1.11054e+08
543750  4.70806  1.11059e+08
544850  4.67816  1.11064e+08
545950  4.6485  1.11069e+08
547050  4.61907  1.11074e+08
548150  4.58987  1.11079e+08
549250  4.5609  1.11084e+08
550350  4.53215  1.11089e+08
551450  4.50362  1.11094e+08
552550  4.47532  1.11099e+08
553650  4.44723  1.11104e+08
554750  4.41936  1.11109e+08
555850  4.39171  1.11114e+08
556950  4.36427  1.11119e+08
558050  4.33704  1.11124e+08
559150  4.31002  1.11128e+08
560250  4.2832  1.11133e+08
561350  4.25659  1.11138e+08
562450  4.23019  1.11142e+08
563550  4.20399  1.11147e+08
564650  4.17798  1.11152e+08
565750  4.15218  1.11156e+08
566850  4.12657  1.11161e+08
567950  4.10115  1.11165e+08
569050  4.07593  1.1117e+08
570150  4.05089  1.11174e+08
571250  4.02605  1.11179e+08
572350  4.00139  1.11183e+08
573450  3.97692  1.11188e+08
574550  3.95264  1.11192e+08
575650  3.92853  1.11196e+08
576750  3.90461  1.11201e+08
577850  3.88087  1.11205e+08
578950  3.8573  1.11209e+08
580050  3.83391  1.11213e+08
581150  3.81069  1.11217e+08
582250  3.78765  1.11222e+08
583350  3.76477  1.11226e+08
584450  3.74207  1.1123e+08
585550  3.71954  1.11234e+08
586650  3.69717  1.11238e+08
587750  3.67497  1.11242e+08
588850  3.65293  1.11246e+08
589950  3.63105  1.1125e+08
591050  3.60933  1.11254e+08
592150  3.58778  1.11258e+08
593250  3.56638  1.11262e+08
594350  3.54514  1.11266e+08
595450  3.52405  1.1127e+08
596550  3.50312  1.11274e+08
597650  3.48234  1.11278e+08
598750  3.46171  1.11281e+08
599850  3.44124  1.11285e+08
600950  3.42091  1.11289e+08
602050  3.40072  1.11293e+08
603150  3.38069  1.11296e+08
604250  3.3608  1.113e+08
605350  3.34105  1.11304e+08
606450  3.32145  1.11307e+08
607550  3.30198  1.11311e+08
608650  3.28266  1.11315e+08
609750  3.26348  1.11318e+08
610850  3.24443  1.11322e+08
611950  3.22552  1.11325e+08
613050  3.20674  1.11329e+08
614150  3.1881  1.11333e+08
615250  3.16959  1.11336e+08
616350  3.15122  1.1134e+08
617450  3.13297  1.11343e+08
618550  3.11485  1.11346e+08
619650  3.09687  1.1135e+08
620750  3.079  1.11353e+08
621850  3.06127  1.11357e+08
622950  3.04366  1.1136e+08
624050  3.02618  1.11363e+08
625150  3.00882  1.11367e+08
626250  2.99158  1.1137e+08
627350  2.97446  1.11373e+08
628450  2.95746  1.11376e+08
629550  2.94058  1.1138e+08
630650  2.92382  1.11383e+08
631750  2.90718  1.11386e+08
632850  2.89065  1.11389e+08
633950  2.87424  1.11392e+08
635050  2.85794  1.11396e+08
636150  2.84175  1.11399e+08
637250  2.82568  1.11402e+08
638350  2.80972  1.11405e+08
639450  2.79387  1.11408e+08
640550  2.77813  1.11411e+08
641650  2.7625  1.11414e+08
642750  2.74697  1.11417e+08
643850  2.73155  1.1142e+08
644950  2.71624  1.11423e+08
646050  2.70103  1.11426e+08
647150  2.68593  1.11429e+08
648250  2.67093  1.11432e+08
649350  2.65604  1.11435e+08
650450  2.64124  1.11438e+08
651550  2.62655  1.11441e+08
652650  2.61195  1.11444e+08
653750  2.59746  1.11447e+08
654850  2.58306  1.11449e+08
655950  2.56877  1.11452e+08
657050  2.55457  1.11455e+08
658150  2.54046  1.11458e+08
659250  2.52645  1.11461e+08
660350  2.51254  1.11463e+08
661450  2.49871  1.11466e+08
662550  2.48499  1.11469e+08
663650  2.47135  1.11472e+08
664750  2.45781  1.11474e+08
665850  2.44435  1.11477e+08
666950  2.43099  1.1148e+08
668050  2.41771  1.11482e+08
669150  2.40453  1.11485e+08
670250  2.39143  1.11488e+08
671350  2.37842  1.1149e+08
672450  2.3655  1.11493e+08
673550  2.35266  1.11496e+08
674650  2.33991  1.11498e+08
675750  2.32724  1.11501e+08
676850  2.31466  1.11503e+08
677950  2.30216  1.11506e+08
679050  2.28974  1.11508e+08
680150  2.2774  1.11511e+08
681250  2.26515  1.11513e+08
682350  2.25298  1.11516e+08
683450  2.24088  1.11518e+08
684550  2.22887  1.11521e+08
685650  2.21693  1.11523e+08
686750  2.20507  1.11526e+08
687850  2.19329  1.11528e+08
688950  2.18159  1.1153e+08
690050  2.16996  1.11533e+08
691150  2.15841  1.11535e+08
692250  2.14694  1.11538e+08
693350  2.13554  1.1154e+08
694450  2.12421  1.11542e+08
695550  2.11295  1.11545e+08
696650  2.10177  1.11547e+08
697750  2.09066  1.11549e+08
698850  2.07963  1.11551e+08
699950  2.06866  1.11554e+08
701050  2.05777  1.11556e+08
702150  2.04694  1.11558e+08
703250  2.03619  1.11561e+08
704350  2.0255  1.11563e+08
705450  2.01488  1.11565e+08
706550  2.00433  1.11567e+08
707650  1.99385  1.11569e+08
708750  1.98344  1.11572e+08
709850  1.97309  1.11574e+08
710950  1.9628  1.11576e+08
712050  1.95259  1.11578e+08
713150  1.94243  1.1158e+08
714250  1.93235  1.11582e+08
715350  1.92232  1.11584e+08
716450  1.91236  1.11587e+08
717550  1.90246  1.11589e+08
718650  1.89263  1.11591e+08
719750  1.88286  1.11593e+08
720850  1.87315  1.11595e+08
721950  1.8635  1.11597e+08
723050  1.85391  1.11599e+08
724150  1.84438  1.11601e+08
725250  1.83491  1.11603e+08
726350  1.8255  1.11605e+08
727450  1.81615  1.11607e+08
728550  1.80686  1.11609e+08
729650  1.79762  1.11611e+08
730750  1.78844  1.11613e+08
731850  1.77932  1.11615e+08
732950  1.77026  1.11617e+08
734050  1.76125  1.11619e+08
735150  1.7523  1.11621e+08
736250  1.74341  1.11623e+08
737350  1.73457  1.11625e+08
738450  1.72578  1.11627e+08
739550  1.71705  1.11628e+08
740650  1.70838  1.1163e+08
741750  1.69975  1.11632e+08
742850  1.69118  1.11634e+08
743950  1.68266  1.11636e+08
745050  1.6742  1.11638e+08
746150  1.66578  1.1164e+08
747250  1.65742  1.11641e+08
748350  1.64911  1.11643e+08
749450  1.64085  1.11645e+08
750550  1.63264  1.11647e+08
751650  1.62448  1.11649e+08
752750  1.61637  1.1165e+08
753850  1.60831  1.11652e+08
754950  1.6003  1.11654e+08
756050  1.59234  1.11656e+08
757150  1.58442  1.11657e+08
758250  1.57656  1.11659e+08
759350  1.56874  1.11661e+08
760450  1.56097  1.11663e+08
761550  1.55324  1.11664e+08
762650  1.54557  1.11666e+08
763750  1.53793  1.11668e+08
764850  1.53035  1.11669e+08
765950  1.52281  1.11671e+08
767050  1.51531  1.11673e+08
768150  1.50786  1.11674e+08
769250  1.50046  1.11676e+08
770350  1.4931  1.11678e+08
771450  1.48578  1.11679e+08
772550  1.47851  1.11681e+08
773650  1.47128  1.11683e+08
774750  1.46409  1.11684e+08
775850  1.45695  1.11686e+08
776950  1.44985  1.11687e+08
778050  1.44279  1.11689e+08
779150  1.43577  1.11691e+08
780250  1.42879  1.11692e+08
781350  1.42186  1.11694e+08
782450  1.41497  1.11695e+08
783550  1.40811  1.11697e+08
784650  1.4013  1.11698e+08
785750  1.39453  1.117e+08
786850  1.3878  1.11702e+08
787950  1.3811  1.11703e+08
789050  1.37445  1.11705e+08
790150  1.36784  1.11706e+08
791250  1.36126  1.11708e+08
792350  1.35472  1.11709e+08
793450  1.34822  1.11711e+08
794550  1.34176  1.11712e+08
795650  1.33534  1.11714e+08
796750  1.32895  1.11715e+08
797850  1.3226  1.11716e+08
798950  1.31629  1.11718e+08
800050  1.31002  1.11719e+08
801150  1.30378  1.11721e+08
802250  1.29758  1.11722e+08
803350  1.29141  1.11724e+08
804450  1.28528  1.11725e+08
805550  1.27918  1.11726e+08
806650  1.27312  1.11728e+08
807750  1.2671  1.11729e+08
808850  1.26111  1.11731e+08
809950  1.25515  1.11732e+08
811050  1.24923  1.11733e+08
812150  1.24334  1.11735e+08
813250  1.23749  1.11736e+08
814350  1.23167  1.11737e+08
815450  1.22588  1.11739e+08
816550  1.22013  1.1174e+08
817650  1.2144  1.11742e+08
818750  1.20872  1.11743e+08
819850  1.20306  1.11744e+08
820950  1.19743  1.11745e+08
822050  1.19184  1.11747e+08
823150  1.18628  1.11748e+08
824250  1.18075  1.11749e+08
825350  1.17526  1.11751e+08
826450  1.16979  1.11752e+08
827550  1.16435  1.11753e+08
828650  1.15895  1.11755e+08
829750  1.15358  1.11756e+08
830850  1.14823  1.11757e+08
831950  1.14292  1.11758e+08
833050  1.13763  1.1176e+08
834150  1.13238  1.11761e+08
835250  1.12716  1.11762e+08
836350  1.12196  1.11763e+08
837450  1.11679  1.11765e+08
838550  1.11166  1.11766e+08
839650  1.10655  1.11767e+08
840750  1.10147  1.11768e+08
841850  1.09642  1.11769e+08
842950  1.09139  1.11771e+08
844050  1.0864  1.11772e+08
845150  1.08143  1.11773e+08
846250  1.07649  1.11774e+08
847350  1.07158  1.11775e+08
848450  1.06669  1.11777e+08
849550  1.06183  1.11778e+08
850650  1.057  1.11779e+08
851750  1.0522  1.1178e+08
852850  1.04742  1.11781e+08
853950  1.04267  1.11782e+08
855050  1.03794  1.11784e+08
856150  1.03324  1.11785e+08
857250  1.02857  1.11786e+08
858350  1.02392  1.11787e+08
859450  1.0193  1.11788e+08
860550  1.0147  1.11789e+08
861650  1.01013  1.1179e+08
862750  1.00558  1.11791e+08
863850  1.00106  1.11792e+08
864950  0.996561  1.11794e+08
866050  0.992088  1.11795e+08
867150  0.98764  1.11796e+08
868250  0.983215  1.11797e+08
869350  0.978815  1.11798e+08
870450  0.974439  1.11799e+08
871550  0.970086  1.118e+08
872650  0.965757  1.11801e+08
873750  0.961452  1.11802e+08
874850  0.95717  1.11803e+08
875950  0.952911  1.11804e+08
877050  0.948675  1.11805e+08
878150  0.944462  1.11806e+08
879250  0.940271  1.11807e+08
880350  0.936104  1.11808e+08
881450  0.931958  1.11809e+08
882550  0.927835  1.11811e+08
883650  0.923734  1.11812e+08
884750  0.919655  1.11813e+08
885850  0.915598  1.11814e+08
886950  0.911563  1.11815e+08
888050  0.907549  1.11816e+08
889150  0.903557  1.11817e+08
890250  0.899586  1.11818e+08
891350  0.895636  1.11819e+08
892450  0.891707  1.1182e+08
893550  0.887799  1.1182e+08
894650  0.883912  1.11821e+08
895750  0.880046  1.11822e+08
896850  0.8762  1.11823e+08
897950  0.872374  1.11824e+08
899050  0.868569  1.11825e+08
900150  0.864784  1.11826e+08
901250  0.861019  1.11827e+08
902350  0.857274  1.11828e+08
903450  0.853548  1.11829e+08
904550  0.849842  1.1183e+08
905650  0.846156  1.11831e+08
906750  0.842489  1.11832e+08
907850  0.838842  1.11833e+08
908950  0.835213  1.11834e+08
910050  0.831604  1.11835e+08
911150  0.828013  1.11836e+08
912250  0.824442  1.11836e+08
913350  0.820889  1.11837e+08
914450  0.817354  1.11838e+08
915550  0.813838  1.11839e+08
916650  0.810341  1.1184e+08
917750  0.806861  1.11841e+08
918850  0.8034  1.11842e+08
919950  0.799957  1.11843e+08
921050  0.796531  1.11844e+08
922150  0.793124  1.11844e+08
923250  0.789734  1.11845e+08
924350  0.786362  1.11846e+08
925450  0.783007  1.11847e+08
926550  0.779669  1.11848e+08
927650  0.776349  1.11849e+08
928750  0.773046  1.1185e+08
929850  0.76976  1.11851e+08
930950  0.766491  1.11851e+08
932050  0.763238  1.11852e+08
933150  0.760003  1.11853e+08
934250  0.756784  1.11854e+08
935350  0.753581  1.11855e+08
936450  0.750395  1.11856e+08
937550  0.747225  1.11856e+08
938650  0.744072  1.11857e+08
939750  0.740935  1.11858e+08
940850  0.737813  1.11859e+08
941950  0.734708  1.1186e+08
943050  0.731618  1.1186e+08
944150  0.728545  1.11861e+08
945250  0.725486  1.11862e+08
946350  0.722444  1.11863e+08
947450  0.719417  1.11864e+08
948550  0.716405  1.11864e+08
949650  0.713408  1.11865e+08
950750  0.710427  1.11866e+08
951850  0.707461  1.11867e+08
952950  0.70451  1.11868e+08
954050  0.701573  1.11868e+08
955150  0.698652  1.11869e+08
956250  0.695745  1.1187e+08
957350  0.692853  1.11871e+08
958450  0.689976  1.11871e+08
959550  0.687113  1.11872e+08
960650  0.684264  1.11873e+08
961750  0.68143  1.11874e+08
962850  0.678609  1.11874e+08
963950  0.675803  1.11875e+08
965050  0.673011  1.11876e+08
966150  0.670234  1.11877e+08
967250  0.667469  1.11877e+08
968350  0.664719  1.11878e+08
969450  0.661983  1.11879e+08
970550  0.65926  1.1188e+08
971650  0.65655  1.1188e+08
972750  0.653854  1.11881e+08
973850  0.651172  1.11882e+08
974950  0.648503  1.11882e+08
976050  0.645847  1.11883e+08
977150  0.643204  1.11884e+08
978250  0.640574  1.11885e+08
979350  0.637958  1.11885e+08
980450  0.635354  1.11886e+08
981550  0.632763  1.11887e+08
982650  0.630185  1.11887e+08
983750  0.62762  1.11888e+08
984850  0.625067  1.11889e+08
985950  0.622527  1.11889e+08
987050  0.62  1.1189e+08
988150  0.617484  1.11891e+08
989250  0.614981  1.11891e+08
990350  0.612491  1.11892e+08
991450  0.610013  1.11893e+08
992550  0.607546  1.11893e+08
993650  0.605092  1.11894e+08
994750  0.60265  1.11895e+08
995850  0.60022  1.11895e+08
996950  0.597801  1.11896e+08
998050  0.595395  1.11897e+08
999150  0.593  1.11897e+08
1.00025e+06  0.590617  1.11898e+08
1.00135e+06  0.588245  1.11899e+08
1.00245e+06  0.585885  1.11899e+08
1.00355e+06  0.583536  1.119e+08
1.00465e+06  0.581199  1.11901e+08
1.00575e+06  0.578873  1.11901e+08
1.00685e+06  0.576558  1.11902e+08
1.00795e+06  0.574255  1.11903e+08
1.00905e+06  0.571962  1.11903e+08
1.01015e+06  0.569681  1.11904e+08
1.01125e+06  0.567411  1.11904e+08
1.01235e+06  0.565151  1.11905e+08
1.01345e+06  0.562903  1.11906e+08
1.01455e+06  0.560665  1.11906e+08
1.01565e+06  0.558438  1.11907e+08
1.01675e+06  0.556222  1.11908e+08
1.01785e+06  0.554017  1.11908e+08
1.01895e+06  0.551822  1.11909e+08
1.02005e+06  0.549637  1.11909e+08
1.02115e+06  0.547463  1.1191e+08
1.02225e+06  0.5453  1.11911e+08
1.02335e+06  0.543146  1.11911e+08
1.02445e+06  0.541003  1.11912e+08
1.02555e+06  0.538871  1.11912e+08
1.02665e+06  0.536748  1.11913e+08
1.02775e+06  0.534636  1.11914e+08
1.02885e+06  0.532533  1.11914e+08
1.02995e+06  0.530441  1.11915e+08
1.03105e+06  0.528358  1.11915e+08
1.03215e+06  0.526286  1.11916e+08
1.03325e+06  0.524223  1.11916e+08
1.03435e+06  0.52217  1.11917e+08
1.03545e+06  0.520126  1.11918e+08
1.03655e+06  0.518093  1.11918e+08
1.03765e+06  0.516069  1.11919e+08
1.03875e+06  0.514054  1.11919e+08
1.03985e+06  0.512049  1.1192e+08
1.04095e+06  0.510054  1.1192e+08
1.04205e+06  0.508068  1.11921e+08
1.04315e+06  0.506091  1.11922e+08
1.04425e+06  0.504123  1.11922e+08
1.04535e+06  0.502165  1.11923e+08
1.04645e+06  0.500216  1.11923e+08
1.04755e+06  0.498276  1.11924e+08
1.04865e+06  0.496345  1.11924e+08
1.04975e+06  0.494424  1.11925e+08
1.05085e+06  0.492511  1.11925e+08
1.05195e+06  0.490607  1.11926e+08
1.05305e+06  0.488712  1.11926e+08
1.05415e+06  0.486826  1.11927e+08
1.05525e+06  0.484949  1.11928e+08
1.05635e+06  0.48308  1.11928e+08
1.05745e+06  0.48122  1.11929e+08
1.05855e+06  0.479369  1.11929e+08
1.05965e+06  0.477526  1.1193e+08
1.06075e+06  0.475692  1.1193e+08
1.06185e+06  0.473867  1.11931e+08
1.06295e+06  0.47205  1.11931e+08
1.06405e+06  0.470241  1.11932e+08
1.06515e+06  0.468441  1.11932e+08
1.06625e+06  0.466649  1.11933e+08
1.06735e+06  0.464865  1.11933e+08
1.06845e+06  0.46309  1.11934e+08
1.06955e+06  0.461322  1.11934e+08
1.07065e+06  0.459563  1.11935e+08
1.07175e+06  0.457812  1.11935e+08
1.07285e+06  0.456069  1.11936e+08
1.07395e+06  0.454334  1.11936e+08
1.07505e+06  0.452607  1.11937e+08
1.07615e+06  0.450888  1.11937e+08
1.07725e+06  0.449177  1.11938e+08
1.07835e+06  0.447474  1.11938e+08
1.07945e+06  0.445778  1.11939e+08
1.08055e+06  0.44409  1.11939e+08
1.08165e+06  0.44241  1.1194e+08
1.08275e+06  0.440738  1.1194e+08
1.08385e+06  0.439073  1.11941e+08
1.08495e+06  0.437416  1.11941e+08
1.08605e+06  0.435766  1.11942e+08
1.08715e+06  0.434124  1.11942e+08
1.08825e+06  0.43249  1.11943e+08
1.08935e+06  0.430862  1.11943e+08
1.09045e+06  0.429243  1.11944e+08
1.09155e+06  0.42763  1.11944e+08
1.09265e+06  0.426025  1.11945e+08
1.09375e+06  0.424427  1.11945e+08
1.09485e+06  0.422836  1.11945e+08
1.09595e+06  0.421253  1.11946e+08
1.09705e+06  0.419677  1.11946e+08
1.09815e+06  0.418107  1.11947e+08
1.09925e+06  0.416545  1.11947e+08
1.10035e+06  0.41499  1.11948e+08
1.10145e+06  0.413442  1.11948e+08
1.10255e+06  0.411901  1.11949e+08
1.10365e+06  0.410367  1.11949e+08
1.10475e+06  0.40884  1.1195e+08
1.10585e+06  0.407319  1.1195e+08
1.10695e+06  0.405806  1.1195e+08
1.10805e+06  0.404299  1.11951e+08
1.10915e+06  0.402799  1.11951e+08
1.11025e+06  0.401306  1.11952e+08
1.11135e+06  0.399819  1.11952e+08
1.11245e+06  0.398339  1.11953e+08
1.11355e+06  0.396865  1.11953e+08
1.11465e+06  0.395399  1.11954e+08
1.11575e+06  0.393938  1.11954e+08
1.11685e+06  0.392485  1.11954e+08
1.11795e+06  0.391037  1.11955e+08
1.11905e+06  0.389596  1.11955e+08
1.12015e+06  0.388162  1.11956e+08
1.12125e+06  0.386734  1.11956e+08
1.12235e+06  0.385312  1.11957e+08
1.12345e+06  0.383897  1.11957e+08
1.12455e+06  0.382487  1.11957e+08
1.12565e+06  0.381085  1.11958e+08
1.12675e+06  0.379688  1.11958e+08
1.12785e+06  0.378297  1.11959e+08
1.12895e+06  0.376913  1.11959e+08
1.13005e+06  0.375534  1.11959e+08
1.13115e+06  0.374162  1.1196e+08
1.13225e+06  0.372796  1.1196e+08
1.13335e+06  0.371436  1.11961e+08
1.13445e+06  0.370082  1.11961e+08
1.13555e+06  0.368733  1.11962e+08
1.13665e+06  0.367391  1.11962e+08
1.13775e+06  0.366055  1.11962e+08
1.13885e+06  0.364724  1.11963e+08
1.13995e+06  0.363399  1.11963e+08
1.14105e+06  0.362081  1.11964e+08
1.14215e+06  0.360767  1.11964e+08
1.14325e+06  0.35946  1.11964e+08
1.14435e+06  0.358158  1.11965e+08
1.14545e+06  0.356862  1.11965e+08
1.14655e+06  0.355572  1.11966e+08
1.14765e+06  0.354287  1.11966e+08
1.14875e+06  0.353008  1.11966e+08
1.14985e+06  0.351734  1.11967e+08
1.15095e+06  0.350466  1.11967e+08
1.15205e+06  0.349204  1.11967e+08
1.15315e+06  0.347947  1.11968e+08
1.15425e+06  0.346695  1.11968e+08
1.15535e+06  0.345449  1.11969e+08
1.15645e+06  0.344208  1.11969e+08
1.15755e+06  0.342973  1.11969e+08
1.15865e+06  0.341743  1.1197e+08
1.15975e+06  0.340518  1.1197e+08
1.16085e+06  0.339299  1.1197e+08
1.16195e+06  0.338084  1.11971e+08
1.16305e+06  0.336875  1.11971e+08
1.16415e+06  0.335672  1.11972e+08
1.16525e+06  0.334473  1.11972e+08
1.16635e+06  0.33328  1.11972e+08
1.16745e+06  0.332091  1.11973e+08
1.16855e+06  0.330908  1.11973e+08
1.16965e+06  0.32973  1.11973e+08
1.17075e+06  0.328557  1.11974e+08
1.17185e+06  0.327389  1.11974e+08
1.17295e+06  0.326226  1.11974e+08
1.17405e+06  0.325068  1.11975e+08
1.17515e+06  0.323915  1.11975e+08
1.17625e+06  0.322767  1.11976e+08
1.17735e+06  0.321624  1.11976e+08
1.17845e+06  0.320485  1.11976e+08
1.17955e+06  0.319352  1.11977e+08
1.18065e+06  0.318223  1.11977e+08
1.18175e+06  0.317099  1.11977e+08
1.18285e+06  0.31598  1.11978e+08
1.18395e+06  0.314866  1.11978e+08
1.18505e+06  0.313756  1.11978e+08
1.18615e+06  0.312651  1.11979e+08
1.18725e+06  0.311551  1.11979e+08
1.18835e+06  0.310455  1.11979e+08
1.18945e+06  0.309364  1.1198e+08
1.19055e+06  0.308278  1.1198e+08
1.19165e+06  0.307196  1.1198e+08
1.19275e+06  0.306119  1.11981e+08
1.19385e+06  0.305047  1.11981e+08
1.19495e+06  0.303979  1.11981e+08
1.19605e+06  0.302915  1.11982e+08
1.19715e+06  0.301856  1.11982e+08
1.19825e+06  0.300801  1.11982e+08
1.19935e+06  0.299751  1.11983e+08
1.20045e+06  0.298705  1.11983e+08
1.20155e+06  0.297664  1.11983e+08
1.20265e+06  0.296627  1.11984e+08
1.20375e+06  0.295594  1.11984e+08
1.20485e+06  0.294566  1.11984e+08
1.20595e+06  0.293542  1.11985e+08
1.20705e+06  0.292522  1.11985e+08
1.20815e+06  0.291507  1.11985e+08
1.20925e+06  0.290496  1.11986e+08
1.21035e+06  0.289489  1.11986e+08
1.21145e+06  0.288486  1.11986e+08
1.21255e+06  0.287487  1.11987e+08
1.21365e+06  0.286493  1.11987e+08
1.21475e+06  0.285502  1.11987e+08
1.21585e+06  0.284516  1.11988e+08
1.21695e+06  0.283534  1.11988e+08
1.21805e+06  0.282556  1.11988e+08
1.21915e+06  0.281582  1.11989e+08
1.22025e+06  0.280612  1.11989e+08
1.22135e+06  0.279646  1.11989e+08
1.22245e+06  0.278684  1.11989e+08
1.22355e+06  0.277726  1.1199e+08
1.22465e+06  0.276772  1.1199e+08
1.22575e+06  0.275822  1.1199e+08
1.22685e+06  0.274876  1.11991e+08
1.22795e+06  0.273934  1.11991e+08
1.22905e+06  0.272996  1.11991e+08
1.23015e+06  0.272061  1.11992e+08
1.23125e+06  0.271131  1.11992e+08
1.23235e+06  0.270204  1.11992e+08
1.23345e+06  0.269281  1.11992e+08
1.23455e+06  0.268362  1.11993e+08
1.23565e+06  0.267447  1.11993e+08
1.23675e+06  0.266535  1.11993e+08
1.23785e+06  0.265627  1.11994e+08
1.23895e+06  0.264723  1.11994e+08
1.24005e+06  0.263823  1.11994e+08
1.24115e+06  0.262926  1.11994e+08
1.24225e+06  0.262033  1.11995e+08
1.24335e+06  0.261143  1.11995e+08
1.24445e+06  0.260257  1.11995e+08
1.24555e+06  0.259375  1.11996e+08
1.24665e+06  0.258497  1.11996e+08
1.24775e+06  0.257622  1.11996e+08
1.24885e+06  0.25675  1.11996e+08
1.24995e+06  0.255882  1.11997e+08
1.25105e+06  0.255018  1.11997e+08
1.25215e+06  0.254157  1.11997e+08
1.25325e+06  0.253299  1.11998e+08
1.25435e+06  0.252446  1.11998e+08
1.25545e+06  0.251595  1.11998e+08
1.25655e+06  0.250748  1.11998e+08
1.25765e+06  0.249905  1.11999e+08
1.25875e+06  0.249064  1.11999e+08
1.25985e+06  0.248228  1.11999e+08
1.26095e+06  0.247394  1.12e+08
1.26205e+06  0.246564  1.12e+08
1.26315e+06  0.245737  1.12e+08
1.26425e+06  0.244914  1.12e+08
1.26535e+06  0.244094  1.12001e+08
1.26645e+06  0.243277  1.12001e+08
1.26755e+06  0.242464  1.12001e+08
1.26865e+06  0.241654  1.12001e+08
1.26975e+06  0.240847  1.12002e+08
1.27085e+06  0.240043  1.12002e+08
1.27195e+06  0.239243  1.12002e+08
1.27305e+06  0.238446  1.12002e+08
1.27415e+06  0.237651  1.12003e+08
1.27525e+06  0.236861  1.12003e+08
1.27635e+06  0.236073  1.12003e+08
1.27745e+06  0.235288  1.12004e+08
1.27855e+06  0.234507  1.12004e+08
1.27965e+06  0.233729  1.12004e+08
1.28075e+06  0.232953  1.12004e+08
1.28185e+06  0.232181  1.12005e+08
1.28295e+06  0.231412  1.12005e+08
1.28405e+06  0.230646  1.12005e+08
1.28515e+06  0.229883  1.12005e+08
1.28625e+06  0.229124  1.12006e+08
1.28735e+06  0.228367  1.12006e+08
1.28845e+06  0.227613  1.12006e+08
1.28955e+06  0.226862  1.12006e+08
1.29065e+06  0.226114  1.12007e+08
1.29175e+06  0.225369  1.12007e+08
1.29285e+06  0.224627  1.12007e+08
1.29395e+06  0.223888  1.12007e+08
1.29505e+06  0.223152  1.12008e+08
1.29615e+06  0.222419  1.12008e+08
1.29725e+06  0.221688  1.12008e+08
1.29835e+06  0.220961  1.12008e+08
1.29945e+06  0.220236  1.12009e+08
1.30055e+06  0.219515  1.12009e+08
1.30165e+06  0.218796  1.12009e+08
1.30275e+06  0.21808  1.12009e+08
1.30385e+06  0.217366  1.12009e+08
1.30495e+06  0.216656  1.1201e+08
1.30605e+06  0.215948  1.1201e+08
1.30715e+06  0.215243  1.1201e+08
1.30825e+06  0.214541  1.1201e+08
1.30935e+06  0.213842  1.12011e+08
1.31045e+06  0.213145  1.12011e+08
1.31155e+06  0.212452  1.12011e+08
1.31265e+06  0.21176  1.12011e+08
1.31375e+06  0.211072  1.12012e+08
1.31485e+06  0.210386  1.12012e+08
1.31595e+06  0.209703  1.12012e+08
1.31705e+06  0.209023  1.12012e+08
1.31815e+06  0.208345  1.12013e+08
1.31925e+06  0.20767  1.12013e+08
1.32035e+06  0.206997  1.12013e+08
1.32145e+06  0.206327  1.12013e+08
1.32255e+06  0.20566  1.12013e+08
1.32365e+06  0.204995  1.12014e+08
1.32475e+06  0.204333  1.12014e+08
1.32585e+06  0.203673  1.12014e+08
1.32695e+06  0.203016  1.12014e+08
1.32805e+06  0.202362  1.12015e+08
1.32915e+06  0.20171  1.12015e+08
1.33025e+06  0.201061  1.12015e+08
1.33135e+06  0.200414  1.12015e+08
1.33245e+06  0.199769  1.12015e+08
1.33355e+06  0.199127  1.12016e+08
1.33465e+06  0.198488  1.12016e+08
1.33575e+06  0.197851  1.12016e+08
1.33685e+06  0.197217  1.12016e+08
1.33795e+06  0.196584  1.12017e+08
1.33905e+06  0.195955  1.12017e+08
1.34015e+06  0.195328  1.12017e+08
1.34125e+06  0.194703  1.12017e+08
1.34235e+06  0.19408  1.12017e+08
1.34345e+06  0.19346  1.12018e+08
1.34455e+06  0.192843  1.12018e+08
1.34565e+06  0.192227  1.12018e+08
1.34675e+06  0.191615  1.12018e+08
1.34785e+06  0.191004  1.12018e+08
1.34895e+06  0.190396  1.12019e+08
1.35005e+06  0.18979  1.12019e+08
1.35115e+06  0.189186  1.12019e+08
1.35225e+06  0.188585  1.12019e+08
1.35335e+06  0.187986  1.12019e+08
1.35445e+06  0.187389  1.1202e+08
1.35555e+06  0.186795  1.1202e+08
1.35665e+06  0.186203  1.1202e+08
1.35775e+06  0.185613  1.1202e+08
1.35885e+06  0.185025  1.12021e+08
1.35995e+06  0.18444  1.12021e+08
1.36105e+06  0.183856  1.12021e+08
1.36215e+06  0.183275  1.12021e+08
1.36325e+06  0.182696  1.12021e+08
1.36435e+06  0.18212  1.12022e+08
1.36545e+06  0.181545  1.12022e+08
1.36655e+06  0.180973  1.12022e+08
1.36765e+06  0.180403  1.12022e+08
1.36875e+06  0.179835  1.12022e+08
1.36985e+06  0.179269  1.12023e+08
1.37095e+06  0.178706  1.12023e+08
1.37205e+06  0.178144  1.12023e+08
1.37315e+06  0.177585  1.12023e+08
1.37425e+06  0.177027  1.12023e+08
1.37535e+06  0.176472  1.12024e+08
1.37645e+06  0.175919  1.12024e+08
1.37755e+06  0.175368  1.12024e+08
1.37865e+06  0.174819  1.12024e+08
1.37975e+06  0.174272  1.12024e+08
1.38085e+06  0.173727  1.12024e+08
1.38195e+06  0.173185  1.12025e+08
1.38305e+06  0.172644  1.12025e+08
1.38415e+06  0.172105  1.12025e+08
1.38525e+06  0.171568  1.12025e+08
1.38635e+06  0.171034  1.12025e+08
1.38745e+06  0.170501  1.12026e+08
1.38855e+06  0.16997  1.12026e+08
1.38965e+06  0.169441  1.12026e+08
1.39075e+06  0.168915  1.12026e+08
1.39185e+06  0.16839  1.12026e+08
1.39295e+06  0.167867  1.12027e+08
1.39405e+06  0.167346  1.12027e+08
1.39515e+06  0.166827  1.12027e+08
1.39625e+06  0.16631  1.12027e+08
1.39735e+06  0.165795  1.12027e+08
1.39845e+06  0.165282  1.12027e+08
1.39955e+06  0.16477  1.12028e+08
1.40065e+06  0.164261  1.12028e+08
1.40175e+06  0.163753  1.12028e+08
1.40285e+06  0.163248  1.12028e+08
1.40395e+06  0.162744  1.12028e+08
1.40505e+06  0.162242  1.12029e+08
1.40615e+06  0.161742  1.12029e+08
1.40725e+06  0.161244  1.12029e+08
1.40835e+06  0.160747  1.12029e+08
1.40945e+06  0.160253  1.12029e+08
1.41055e+06  0.15976  1.12029e+08
1.41165e+06  0.159269  1.1203e+08
1.41275e+06  0.15878  1.1203e+08
1.41385e+06  0.158293  1.1203e+08
1.41495e+06  0.157807  1.1203e+08
1.41605e+06  0.157324  1.1203e+08
1.41715e+06  0.156842  1.1203e+08
1.41825e+06  0.156362  1.12031e+08
1.41935e+06  0.155883  1.12031e+08
1.42045e+06  0.155407  1.12031e+08
1.42155e+06  0.154932  1.12031e+08
1.42265e+06  0.154459  1.12031e+08
1.42375e+06  0.153987  1.12031e+08
1.42485e+06  0.153518  1.12032e+08
1.42595e+06  0.15305  1.12032e+08
1.42705e+06  0.152583  1.12032e+08
1.42815e+06  0.152119  1.12032e+08
1.42925e+06  0.151656  1.12032e+08
1.43035e+06  0.151195  1.12032e+08
1.43145e+06  0.150735  1.12033e+08
1.43255e+06  0.150277  1.12033e+08
1.43365e+06  0.149821  1.12033e+08
1.43475e+06  0.149367  1.12033e+08
1.43585e+06  0.148914  1.12033e+08
1.43695e+06  0.148463  1.12033e+08
1.43805e+06  0.148013  1.12034e+08
1.43915e+06  0.147565  1.12034e+08
1.44025e+06  0.147119  1.12034e+08
1.44135e+06  0.146674  1.12034e+08
1.44245e+06  0.146231  1.12034e+08
1.44355e+06  0.14579  1.12034e+08
1.44465e+06  0.14535  1.12035e+08
1.44575e+06  0.144911  1.12035e+08
1.44685e+06  0.144475  1.12035e+08
1.44795e+06  0.14404  1.12035e+08
1.44905e+06  0.143606  1.12035e+08
1.45015e+06  0.143174  1.12035e+08
1.45125e+06  0.142744  1.12036e+08
1.45235e+06  0.142315  1.12036e+08
1.45345e+06  0.141887  1.12036e+08
1.45455e+06  0.141462  1.12036e+08
1.45565e+06  0.141037  1.12036e+08
1.45675e+06  0.140615  1.12036e+08
1.45785e+06  0.140193  1.12036e+08
1.45895e+06  0.139774  1.12037e+08
1.46005e+06  0.139355  1.12037e+08
1.46115e+06  0.138939  1.12037e+08
1.46225e+06  0.138524  1.12037e+08
1.46335e+06  0.13811  1.12037e+08
1.46445e+06  0.137698  1.12037e+08
1.46555e+06  0.137287  1.12038e+08
1.46665e+06  0.136877  1.12038e+08
1.46775e+06  0.13647  1.12038e+08
1.46885e+06  0.136063  1.12038e+08
1.46995e+06  0.135658  1.12038e+08
1.47105e+06  0.135255  1.12038e+08
1.47215e+06  0.134853  1.12038e+08
1.47325e+06  0.134452  1.12039e+08
1.47435e+06  0.134053  1.12039e+08
1.47545e+06  0.133655  1.12039e+08
1.47655e+06  0.133259  1.12039e+08
1.47765e+06  0.132864  1.12039e+08
1.47875e+06  0.13247  1.12039e+08
1.47985e+06  0.132078  1.12039e+08
1.48095e+06  0.131687  1.1204e+08
1.48205e+06  0.131298  1.1204e+08
1.48315e+06  0.13091  1.1204e+08
1.48425e+06  0.130523  1.1204e+08
1.48535e+06  0.130138  1.1204e+08
1.48645e+06  0.129754  1.1204e+08
1.48755e+06  0.129371  1.1204e+08
1.48865e+06  0.12899  1.12041e+08
1.48975e+06  0.12861  1.12041e+08
1.49085e+06  0.128232  1.12041e+08
1.49195e+06  0.127855  1.12041e+08
1.49305e+06  0.127479  1.12041e+08
1.49415e+06  0.127104  1.12041e+08
1.49525e+06  0.126731  1.12041e+08
1.49635e+06  0.126359  1.12042e+08
1.49745e+06  0.125989  1.12042e+08
1.49855e+06  0.125619  1.12042e+08
1.49965e+06  0.125251  1.12042e+08
1.50075e+06  0.124885  1.12042e+08
1.50185e+06  0.124519  1.12042e+08
1.50295e+06  0.124155  1.12042e+08
1.50405e+06  0.123792  1.12043e+08
1.50515e+06  0.123431  1.12043e+08
1.50625e+06  0.12307  1.12043e+08
1.50735e+06  0.122711  1.12043e+08
1.50845e+06  0.122353  1.12043e+08
1.50955e+06  0.121997  1.12043e+08
1.51065e+06  0.121641  1.12043e+08
1.51175e+06  0.121287  1.12044e+08
1.51285e+06  0.120934  1.12044e+08
1.51395e+06  0.120583  1.12044e+08
1.51505e+06  0.120232  1.12044e+08
1.51615e+06  0.119883  1.12044e+08
1.51725e+06  0.119535  1.12044e+08
1.51835e+06  0.119188  1.12044e+08
1.51945e+06  0.118843  1.12044e+08
1.52055e+06  0.118499  1.12045e+08
1.52165e+06  0.118155  1.12045e+08
1.52275e+06  0.117813  1.12045e+08
1.52385e+06  0.117473  1.12045e+08
1.52495e+06  0.117133  1.12045e+08
1.52605e+06  0.116795  1.12045e+08
1.52715e+06  0.116457  1.12045e+08
1.52825e+06  0.116121  1.12045e+08
1.52935e+06  0.115786  1.12046e+08
1.53045e+06  0.115452  1.12046e+08
1.53155e+06  0.11512  1.12046e+08
1.53265e+06  0.114788  1.12046e+08
1.53375e+06  0.114458  1.12046e+08
1.53485e+06  0.114129  1.12046e+08
1.53595e+06  0.113801  1.12046e+08
1.53705e+06  0.113474  1.12046e+08
1.53815e+06  0.113148  1.12047e+08
1.53925e+06  0.112823  1.12047e+08
1.54035e+06  0.1125  1.12047e+08
1.54145e+06  0.112177  1.12047e+08
1.54255e+06  0.111856  1.12047e+08
1.54365e+06  0.111535  1.12047e+08
1.54475e+06  0.111216  1.12047e+08
1.54585e+06  0.110898  1.12047e+08
1.54695e+06  0.110581  1.12048e+08
1.54805e+06  0.110265  1.12048e+08
1.54915e+06  0.10995  1.12048e+08
1.55025e+06  0.109637  1.12048e+08
1.55135e+06  0.109324  1.12048e+08
1.55245e+06  0.109012  1.12048e+08
1.55355e+06  0.108702  1.12048e+08
1.55465e+06  0.108392  1.12048e+08
1.55575e+06  0.108084  1.12049e+08
1.55685e+06  0.107777  1.12049e+08
1.55795e+06  0.10747  1.12049e+08
1.55905e+06  0.107165  1.12049e+08
1.56015e+06  0.106861  1.12049e+08
1.56125e+06  0.106557  1.12049e+08
1.56235e+06  0.106255  1.12049e+08
1.56345e+06  0.105954  1.12049e+08
1.56455e+06  0.105654  1.1205e+08
1.56565e+06  0.105355  1.1205e+08
1.56675e+06  0.105057  1.1205e+08
1.56785e+06  0.104759  1.1205e+08
1.56895e+06  0.104463  1.1205e+08
1.57005e+06  0.104168  1.1205e+08
1.57115e+06  0.103874  1.1205e+08
1.57225e+06  0.103581  1.1205e+08
1.57335e+06  0.103289  1.1205e+08
1.57445e+06  0.102998  1.12051e+08
1.57555e+06  0.102707  1.12051e+08
1.57665e+06  0.102418  1.12051e+08
1.57775e+06  0.10213  1.12051e+08
1.57885e+06  0.101843  1.12051e+08
1.57995e+06  0.101557  1.12051e+08
1.58105e+06  0.101271  1.12051e+08
1.58215e+06  0.100987  1.12051e+08
1.58325e+06  0.100703  1.12051e+08
1.58435e+06  0.100421  1.12052e+08
1.58545e+06  0.100139  1.12052e+08
1.58655e+06  0.0998589  1.12052e+08
1.58765e+06  0.0995793  1.12052e+08
1.58875e+06  0.0993006  1.12052e+08
1.58985e+06  0.0990228  1.12052e+08
1.59095e+06  0.098746  1.12052e+08
1.59205e+06  0.0984701  1.12052e+08
1.59315e+06  0.0981951  1.12052e+08
1.59425e+06  0.0979211  1.12053e+08
1.59535e+06  0.0976479  1.12053e+08
1.59645e+06  0.0973757  1.12053e+08
1.59755e+06  0.0971043  1.12053e+08
1.59865e+06  0.0968339  1.12053e+08
1.59975e+06  0.0965644  1.12053e+08
1.60085e+06  0.0962957  1.12053e+08
1.60195e+06  0.096028  1.12053e+08
1.60305e+06  0.0957612  1.12053e+08
1.60415e+06  0.0954952  1.12053e+08
1.60525e+06  0.0952301  1.12054e+08
1.60635e+06  0.0949659  1.12054e+08
1.60745e+06  0.0947026  1.12054e+08
1.60855e+06  0.0944401  1.12054e+08
1.60965e+06  0.0941786  1.12054e+08
1.61075e+06  0.0939178  1.12054e+08
1.61185e+06  0.093658  1.12054e+08
1.61295e+06  0.093399  1.12054e+08
1.61405e+06  0.0931408  1.12054e+08
1.61515e+06  0.0928836  1.12055e+08
1.61625e+06  0.0926271  1.12055e+08
1.61735e+06  0.0923715  1.12055e+08
1.61845e+06  0.0921168  1.12055e+08
1.61955e+06  0.0918629  1.12055e+08
1.62065e+06  0.0916098  1.12055e+08
1.62175e+06  0.0913576  1.12055e+08
1.62285e+06  0.0911061  1.12055e+08
1.62395e+06  0.0908556  1.12055e+08
1.62505e+06  0.0906058  1.12055e+08
1.62615e+06  0.0903569  1.12056e+08
1.62725e+06  0.0901087  1.12056e+08
1.62835e+06  0.0898614  1.12056e+08
1.62945e+06  0.0896149  1.12056e+08
1.63055e+06  0.0893692  1.12056e+08
1.63165e+06  0.0891244  1.12056e+08
1.63275e+06  0.0888803  1.12056e+08
1.63385e+06  0.088637  1.12056e+08
1.63495e+06  0.0883945  1.12056e+08
1.63605e+06  0.0881528  1.12056e+08
1.63715e+06  0.0879119  1.12057e+08
1.63825e+06  0.0876718  1.12057e+08
1.63935e+06  0.0874324  1.12057e+08
1.64045e+06  0.0871939  1.12057e+08
1.64155e+06  0.0869561  1.12057e+08
1.64265e+06  0.0867191  1.12057e+08
1.64375e+06  0.0864829  1.12057e+08
1.64485e+06  0.0862474  1.12057e+08
1.64595e+06  0.0860127  1.12057e+08
1.64705e+06  0.0857788  1.12057e+08
1.64815e+06  0.0855456  1.12057e+08
1.64925e+06  0.0853132  1.12058e+08
1.65035e+06  0.0850815  1.12058e+08
1.65145e+06  0.0848506  1.12058e+08
1.65255e+06  0.0846204  1.12058e+08
1.65365e+06  0.084391  1.12058e+08
1.65475e+06  0.0841623  1.12058e+08
1.65585e+06  0.0839344  1.12058e+08
1.65695e+06  0.0837072  1.12058e+08
1.65805e+06  0.0834807  1.12058e+08
1.65915e+06  0.083255  1.12058e+08
1.66025e+06  0.08303  1.12058e+08
1.66135e+06  0.0828057  1.12059e+08
1.66245e+06  0.0825822  1.12059e+08
1.66355e+06  0.0823593  1.12059e+08
1.66465e+06  0.0821372  1.12059e+08
1.66575e+06  0.0819158  1.12059e+08
1.66685e+06  0.0816951  1.12059e+08
1.66795e+06  0.0814751  1.12059e+08
1.66905e+06  0.0812559  1.12059e+08
1.67015e+06  0.0810373  1.12059e+08
1.67125e+06  0.0808194  1.12059e+08
1.67235e+06  0.0806023  1.12059e+08
1.67345e+06  0.0803858  1.1206e+08
1.67455e+06  0.08017  1.1206e+08
1.67565e+06  0.079955  1.1206e+08
1.67675e+06  0.0797406  1.1206e+08
1.67785e+06  0.0795269  1.1206e+08
1.67895e+06  0.0793138  1.1206e+08
1.68005e+06  0.0791015  1.1206e+08
1.68115e+06  0.0788898  1.1206e+08
1.68225e+06  0.0786788  1.1206e+08
1.68335e+06  0.0784685  1.1206e+08
1.68445e+06  0.0782589  1.1206e+08
1.68555e+06  0.0780499  1.12061e+08
1.68665e+06  0.0778416  1.12061e+08
1.68775e+06  0.077634  1.12061e+08
1.68885e+06  0.077427  1.12061e+08
1.68995e+06  0.0772206  1.12061e+08
1.69105e+06  0.077015  1.12061e+08
1.69215e+06  0.07681  1.12061e+08
1.69325e+06  0.0766056  1.12061e+08
1.69435e+06  0.0764019  1.12061e+08
1.69545e+06  0.0761988  1.12061e+08
1.69655e+06  0.0759964  1.12061e+08
1.69765e+06  0.0757946  1.12061e+08
1.69875e+06  0.0755935  1.12062e+08
1.69985e+06  0.075393  1.12062e+08
1.70095e+06  0.0751931  1.12062e+08
1.70205e+06  0.0749939  1.12062e+08
1.70315e+06  0.0747953  1.12062e+08
1.70425e+06  0.0745973  1.12062e+08
1.70535e+06  0.0743999  1.12062e+08
1.70645e+06  0.0742032  1.12062e+08
1.70755e+06  0.0740071  1.12062e+08
1.70865e+06  0.0738116  1.12062e+08
1.70975e+06  0.0736167  1.12062e+08
1.71085e+06  0.0734224  1.12062e+08
1.71195e+06  0.0732288  1.12063e+08
1.71305e+06  0.0730358  1.12063e+08
1.71415e+06  0.0728433  1.12063e+08
1.71525e+06  0.0726515  1.12063e+08
1.71635e+06  0.0724603  1.12063e+08
1.71745e+06  0.0722696  1.12063e+08
1.71855e+06  0.0720796  1.12063e+08
1.71965e+06  0.0718902  1.12063e+08
1.72075e+06  0.0717014  1.12063e+08
1.72185e+06  0.0715131  1.12063e+08
1.72295e+06  0.0713255  1.12063e+08
1.72405e+06  0.0711384  1.12063e+08
1.72515e+06  0.0709519  1.12063e+08
1.72625e+06  0.070766  1.12064e+08
1.72735e+06  0.0705807  1.12064e+08
1.72845e+06  0.0703959  1.12064e+08
1.72955e+06  0.0702118  1.12064e+08
1.73065e+06  0.0700282  1.12064e+08
1.73175e+06  0.0698452  1.12064e+08
1.73285e+06  0.0696627  1.12064e+08
1.73395e+06  0.0694809  1.12064e+08
1.73505e+06  0.0692996  1.12064e+08
1.73615e+06  0.0691188  1.12064e+08
1.73725e+06  0.0689386  1.12064e+08
1.73835e+06  0.068759  1.12064e+08
1.73945e+06  0.0685799  1.12064e+08
1.74055e+06  0.0684014  1.12065e+08
1.74165e+06  0.0682235  1.12065e+08
1.74275e+06  0.0680461  1.12065e+08
1.74385e+06  0.0678692  1.12065e+08
1.74495e+06  0.0676929  1.12065e+08
1.74605e+06  0.0675172  1.12065e+08
1.74715e+06  0.067342  1.12065e+08
1.74825e+06  0.0671673  1.12065e+08
1.74935e+06  0.0669932  1.12065e+08
1.75045e+06  0.0668196  1.12065e+08
1.75155e+06  0.0666465  1.12065e+08
1.75265e+06  0.066474  1.12065e+08
1.75375e+06  0.066302  1.12065e+08
1.75485e+06  0.0661305  1.12066e+08
1.75595e+06  0.0659596  1.12066e+08
1.75705e+06  0.0657892  1.12066e+08
1.75815e+06  0.0656193  1.12066e+08
1.75925e+06  0.06545  1.12066e+08
1.76035e+06  0.0652812  1.12066e+08
1.76145e+06  0.0651128  1.12066e+08
1.76255e+06  0.0649451  1.12066e+08
1.76365e+06  0.0647778  1.12066e+08
1.76475e+06  0.064611  1.12066e+08
1.76585e+06  0.0644448  1.12066e+08
1.76695e+06  0.064279  1.12066e+08
1.76805e+06  0.0641138  1.12066e+08
1.76915e+06  0.063949  1.12066e+08
1.77025e+06  0.0637848  1.12067e+08
1.77135e+06  0.0636211  1.12067e+08
1.77245e+06  0.0634579  1.12067e+08
1.77355e+06  0.0632952  1.12067e+08
1.77465e+06  0.0631329  1.12067e+08
1.77575e+06  0.0629712  1.12067e+08
1.77685e+06  0.06281  1.12067e+08
1.77795e+06  0.0626492  1.12067e+08
1.77905e+06  0.062489  1.12067e+08
1.78015e+06  0.0623292  1.12067e+08
1.78125e+06  0.0621699  1.12067e+08
1.78235e+06  0.0620112  1.12067e+08
1.78345e+06  0.0618528  1.12067e+08
1.78455e+06  0.061695  1.12067e+08
1.78565e+06  0.0615377  1.12067e+08
1.78675e+06  0.0613808  1.12068e+08
1.78785e+06  0.0612244  1.12068e+08
1.78895e+06  0.0610685  1.12068e+08
1.79005e+06  0.0609131  1.12068e+08
1.79115e+06  0.0607581  1.12068e+08
1.79225e+06  0.0606036  1.12068e+08
1.79335e+06  0.0604496  1.12068e+08
1.79445e+06  0.060296  1.12068e+08
1.79555e+06  0.0601429  1.12068e+08
1.79665e+06  0.0599903  1.12068e+08
1.79775e+06  0.0598381  1.12068e+08
1.79885e+06  0.0596864  1.12068e+08
1.79995e+06  0.0595351  1.12068e+08
1.80105e+06  0.0593843  1.12068e+08
1.80215e+06  0.059234  1.12068e+08
1.80325e+06  0.0590841  1.12069e+08
1.80435e+06  0.0589346  1.12069e+08
1.80545e+06  0.0587856  1.12069e+08
1.80655e+06  0.0586371  1.12069e+08
1.80765e+06  0.058489  1.12069e+08
1.80875e+06  0.0583414  1.12069e+08
1.80985e+06  0.0581942  1.12069e+08
1.81095e+06  0.0580474  1.12069e+08
1.81205e+06  0.0579011  1.12069e+08
1.81315e+06  0.0577552  1.12069e+08
1.81425e+06  0.0576098  1.12069e+08
1.81535e+06  0.0574648  1.12069e+08
1.81645e+06  0.0573202  1.12069e+08
1.81755e+06  0.0571761  1.12069e+08
1.81865e+06  0.0570324  1.12069e+08
1.81975e+06  0.0568891  1.12069e+08
1.82085e+06  0.0567462  1.1207e+08
1.82195e+06  0.0566038  1.1207e+08
1.82305e+06  0.0564618  1.1207e+08
1.82415e+06  0.0563203  1.1207e+08
1.82525e+06  0.0561791  1.1207e+08
1.82635e+06  0.0560384  1.1207e+08
1.82745e+06  0.0558981  1.1207e+08
1.82855e+06  0.0557582  1.1207e+08
1.82965e+06  0.0556187  1.1207e+08
1.83075e+06  0.0554797  1.1207e+08
1.83185e+06  0.055341  1.1207e+08
1.83295e+06  0.0552028  1.1207e+08
1.83405e+06  0.055065  1.1207e+08
1.83515e+06  0.0549276  1.1207e+08
1.83625e+06  0.0547906  1.1207e+08
1.83735e+06  0.054654  1.1207e+08
1.83845e+06  0.0545178  1.12071e+08
1.83955e+06  0.0543821  1.12071e+08
1.84065e+06  0.0542467  1.12071e+08
1.84175e+06  0.0541117  1.12071e+08
1.84285e+06  0.0539771  1.12071e+08
1.84395e+06  0.053843  1.12071e+08
1.84505e+06  0.0537092  1.12071e+08
1.84615e+06  0.0535758  1.12071e+08
1.84725e+06  0.0534428  1.12071e+08
1.84835e+06  0.0533102  1.12071e+08
1.84945e+06  0.053178  1.12071e+08
1.85055e+06  0.0530462  1.12071e+08
1.85165e+06  0.0529148  1.12071e+08
1.85275e+06  0.0527837  1.12071e+08
1.85385e+06  0.0526531  1.12071e+08
1.85495e+06  0.0525228  1.12071e+08
1.85605e+06  0.0523929  1.12071e+08
1.85715e+06  0.0522634  1.12072e+08
1.85825e+06  0.0521343  1.12072e+08
1.85935e+06  0.0520056  1.12072e+08
1.86045e+06  0.0518772  1.12072e+08
1.86155e+06  0.0517493  1.12072e+08
1.86265e+06  0.0516216  1.12072e+08
1.86375e+06  0.0514944  1.12072e+08
1.86485e+06  0.0513676  1.12072e+08
1.86595e+06  0.0512411  1.12072e+08
1.86705e+06  0.051115  1.12072e+08
1.86815e+06  0.0509892  1.12072e+08
1.86925e+06  0.0508638  1.12072e+08
1.87035e+06  0.0507388  1.12072e+08
1.87145e+06  0.0506142  1.12072e+08
1.87255e+06  0.0504899  1.12072e+08
1.87365e+06  0.050366  1.12072e+08
1.87475e+06  0.0502425  1.12072e+08
1.87585e+06  0.0501193  1.12072e+08
1.87695e+06  0.0499964  1.12073e+08
1.87805e+06  0.049874  1.12073e+08
1.87915e+06  0.0497518  1.12073e+08
1.88025e+06  0.0496301  1.12073e+08
1.88135e+06  0.0495087  1.12073e+08
1.88245e+06  0.0493876  1.12073e+08
1.88355e+06  0.0492669  1.12073e+08
1.88465e+06  0.0491466  1.12073e+08
1.88575e+06  0.0490266  1.12073e+08
1.88685e+06  0.0489069  1.12073e+08
1.88795e+06  0.0487876  1.12073e+08
1.88905e+06  0.0486687  1.12073e+08
1.89015e+06  0.0485501  1.12073e+08
1.89125e+06  0.0484318  1.12073e+08
1.89235e+06  0.0483139  1.12073e+08
1.89345e+06  0.0481963  1.12073e+08
1.89455e+06  0.0480791  1.12073e+08
1.89565e+06  0.0479621  1.12073e+08
1.89675e+06  0.0478456  1.12074e+08
1.89785e+06  0.0477294  1.12074e+08
1.89895e+06  0.0476135  1.12074e+08
1.90005e+06  0.0474979  1.12074e+08
1.90115e+06  0.0473827  1.12074e+08
1.90225e+06  0.0472678  1.12074e+08
1.90335e+06  0.0471533  1.12074e+08
1.90445e+06  0.047039  1.12074e+08
1.90555e+06  0.0469251  1.12074e+08
1.90665e+06  0.0468116  1.12074e+08
1.90775e+06  0.0466983  1.12074e+08
1.90885e+06  0.0465854  1.12074e+08
1.90995e+06  0.0464728  1.12074e+08
1.91105e+06  0.0463606  1.12074e+08
1.91215e+06  0.0462486  1.12074e+08
1.91325e+06  0.046137  1.12074e+08
1.91435e+06  0.0460257  1.12074e+08
1.91545e+06  0.0459147  1.12074e+08
1.91655e+06  0.045804  1.12074e+08
1.91765e+06  0.0456937  1.12074e+08
1.91875e+06  0.0455837  1.12075e+08
1.91985e+06  0.045474  1.12075e+08
1.92095e+06  0.0453646  1.12075e+08
1.92205e+06  0.0452555  1.12075e+08
1.92315e+06  0.0451467  1.12075e+08
1.92425e+06  0.0450382  1.12075e+08
1.92535e+06  0.0449301  1.12075e+08
1.92645e+06  0.0448222  1.12075e+08
1.92755e+06  0.0447147  1.12075e+08
1.92865e+06  0.0446075  1.12075e+08
1.92975e+06  0.0445005  1.12075e+08
1.93085e+06  0.0443939  1.12075e+08
1.93195e+06  0.0442876  1.12075e+08
1.93305e+06  0.0441816  1.12075e+08
1.93415e+06  0.0440759  1.12075e+08
1.93525e+06  0.0439705  1.12075e+08
1.93635e+06  0.0438654  1.12075e+08
1.93745e+06  0.0437606  1.12075e+08
1.93855e+06  0.0436561  1.12075e+08
1.93965e+06  0.0435518  1.12075e+08
1.94075e+06  0.0434479  1.12076e+08
1.94185e+06  0.0433443  1.12076e+08
1.94295e+06  0.043241  1.12076e+08
1.94405e+06  0.0431379  1.12076e+08
1.94515e+06  0.0430352  1.12076e+08
1.94625e+06  0.0429327  1.12076e+08
1.94735e+06  0.0428306  1.12076e+08
1.94845e+06  0.0427287  1.12076e+08
1.94955e+06  0.0426271  1.12076e+08
1.95065e+06  0.0425258  1.12076e+08
1.95175e+06  0.0424248  1.12076e+08
1.95285e+06  0.0423241  1.12076e+08
1.95395e+06  0.0422236  1.12076e+08
1.95505e+06  0.0421235  1.12076e+08
1.95615e+06  0.0420236  1.12076e+08
1.95725e+06  0.041924  1.12076e+08
1.95835e+06  0.0418247  1.12076e+08
1.95945e+06  0.0417257  1.12076e+08
1.96055e+06  0.0416269  1.12076e+08
1.96165e+06  0.0415284  1.12076e+08
1.96275e+06  0.0414302  1.12076e+08
1.96385e+06  0.0413323  1.12076e+08
1.96495e+06  0.0412346  1.12077e+08
1.96605e+06  0.0411373  1.12077e+08
1.96715e+06  0.0410402  1.12077e+08
1.96825e+06  0.0409433  1.12077e+08
1.96935e+06  0.0408468  1.12077e+08
1.97045e+06  0.0407505  1.12077e+08
1.97155e+06  0.0406545  1.12077e+08
1.97265e+06  0.0405587  1.12077e+08
1.97375e+06  0.0404633  1.12077e+08
1.97485e+06  0.0403681  1.12077e+08
1.97595e+06  0.0402731  1.12077e+08
1.97705e+06  0.0401784  1.12077e+08
1.97815e+06  0.040084  1.12077e+08
1.97925e+06  0.0399899  1.12077e+08
1.98035e+06  0.039896  1.12077e+08
1.98145e+06  0.0398024  1.12077e+08
1.98255e+06  0.039709  1.12077e+08
1.98365e+06  0.0396159  1.12077e+08
1.98475e+06  0.039523  1.12077e+08
1.98585e+06  0.0394305  1.12077e+08
1.98695e+06  0.0393381  1.12077e+08
1.98805e+06  0.0392461  1.12077e+08
1.98915e+06  0.0391542  1.12078e+08
1.99025e+06  0.0390627  1.12078e+08
1.99135e+06  0.0389714  1.12078e+08
1.99245e+06  0.0388803  1.12078e+08
1.99355e+06  0.0387895  1.12078e+08
1.99465e+06  0.038699  1.12078e+08
1.99575e+06  0.0386087  1.12078e+08
1.99685e+06  0.0385187  1.12078e+08
1.99795e+06  0.0384289  1.12078e+08
1.99905e+06  0.0383393  1.12078e+08
2.00015e+06  0.03825  1.12078e+08
2.00125e+06  0.038161  1.12078e+08
2.00235e+06  0.0380722  1.12078e+08
2.00345e+06  0.0379836  1.12078e+08
2.00455e+06  0.0378953  1.12078e+08
2.00565e+06  0.0378072  1.12078e+08
2.00675e+06  0.0377194  1.12078e+08
2.00785e+06  0.0376318  1.12078e+08
2.00895e+06  0.0375445  1.12078e+08
2.01005e+06  0.0374574  1.12078e+08
2.01115e+06  0.0373705  1.12078e+08
2.01225e+06  0.0372839  1.12078e+08
2.01335e+06  0.0371975  1.12078e+08
2.01445e+06  0.0371114  1.12078e+08
2.01555e+06  0.0370255  1.12079e+08
2.01665e+06  0.0369398  1.12079e+08
2.01775e+06  0.0368544  1.12079e+08
2.01885e+06  0.0367692  1.12079e+08
2.01995e+06  0.0366842  1.12079e+08
2.02105e+06  0.0365995  1.12079e+08
2.02215e+06  0.036515  1.12079e+08
2.02325e+06  0.0364307  1.12079e+08
2.02435e+06  0.0363467  1.12079e+08
2.02545e+06  0.0362629  1.12079e+08
2.02655e+06  0.0361793  1.12079e+08
2.02765e+06  0.0360959  1.12079e+08
2.02875e+06  0.0360128  1.12079e+08
2.02985e+06  0.0359299  1.12079e+08
2.03095e+06  0.0358473  1.12079e+08
2.03205e+06  0.0357648  1.12079e+08
2.03315e+06  0.0356826  1.12079e+08
2.03425e+06  0.0356006  1.12079e+08
2.03535e+06  0.0355189  1.12079e+08
2.03645e+06  0.0354373  1.12079e+08
2.03755e+06  0.035356  1.12079e+08
2.03865e+06  0.0352749  1.12079e+08
2.03975e+06  0.035194  1.12079e+08
2.04085e+06  0.0351134  1.12079e+08
2.04195e+06  0.0350329  1.12079e+08
2.04305e+06  0.0349527  1.1208e+08
2.04415e+06  0.0348727  1.1208e+08
2.04525e+06  0.0347929  1.1208e+08
2.04635e+06  0.0347134  1.1208e+08
2.04745e+06  0.034634  1.1208e+08
2.04855e+06  0.0345549  1.1208e+08
2.04965e+06  0.034476  1.1208e+08
2.05075e+06  0.0343973  1.1208e+08
2.05185e+06  0.0343188  1.1208e+08
2.05295e+06  0.0342405  1.1208e+08
2.05405e+06  0.0341624  1.1208e+08
2.05515e+06  0.0340846  1.1208e+08
2.05625e+06  0.0340069  1.1208e+08
2.05735e+06  0.0339295  1.1208e+08
2.05845e+06  0.0338523  1.1208e+08
2.05955e+06  0.0337753  1.1208e+08
2.06065e+06  0.0336985  1.1208e+08
2.06175e+06  0.0336219  1.1208e+08
2.06285e+06  0.0335455  1.1208e+08
2.06395e+06  0.0334693  1.1208e+08
2.06505e+06  0.0333933  1.1208e+08
2.06615e+06  0.0333175  1.1208e+08
2.06725e+06  0.0332419  1.1208e+08
2.06835e+06  0.0331666  1.1208e+08
2.06945e+06  0.0330914  1.1208e+08
2.07055e+06  0.0330165  1.1208e+08
2.07165e+06  0.0329417  1.1208e+08
2.07275e+06  0.0328671  1.12081e+08
2.07385e+06  0.0327928  1.12081e+08
2.07495e+06  0.0327186  1.12081e+08
2.07605e+06  0.0326447  1.12081e+08
2.07715e+06  0.0325709  1.12081e+08
2.07825e+06  0.0324973  1.12081e+08
2.07935e+06  0.032424  1.12081e+08
2.08045e+06  0.0323508  1.12081e+08
2.08155e+06  0.0322778  1.12081e+08
2.08265e+06  0.032205  1.12081e+08
2.08375e+06  0.0321325  1.12081e+08
2.08485e+06  0.0320601  1.12081e+08
2.08595e+06  0.0319879  1.12081e+08
2.08705e+06  0.0319159  1.12081e+08
2.08815e+06  0.0318441  1.12081e+08
2.08925e+06  0.0317724  1.12081e+08
2.09035e+06  0.031701  1.12081e+08
2.09145e+06  0.0316298  1.12081e+08
2.09255e+06  0.0315587  1.12081e+08
2.09365e+06  0.0314879  1.12081e+08
2.09475e+06  0.0314172  1.12081e+08
2.09585e+06  0.0313467  1.12081e+08
2.09695e+06  0.0312764  1.12081e+08
2.09805e+06  0.0312063  1.12081e+08
2.09915e+06  0.0311364  1.12081e+08
2.10025e+06  0.0310667  1.12081e+08
2.10135e+06  0.0309972  1.12081e+08
2.10245e+06  0.0309278  1.12081e+08
2.10355e+06  0.0308586  1.12081e+08
2.10465e+06  0.0307896  1.12082e+08
2.10575e+06  0.0307208  1.12082e+08
2.10685e+06  0.0306522  1.12082e+08
2.10795e+06  0.0305837  1.12082e+08
2.10905e+06  0.0305155  1.12082e+08
2.11015e+06  0.0304474  1.12082e+08
2.11125e+06  0.0303795  1.12082e+08
2.11235e+06  0.0303118  1.12082e+08
2.11345e+06  0.0302442  1.12082e+08
2.11455e+06  0.0301769  1.12082e+08
2.11565e+06  0.0301097  1.12082e+08
2.11675e+06  0.0300427  1.12082e+08
2.11785e+06  0.0299758  1.12082e+08
2.11895e+06  0.0299092  1.12082e+08
2.12005e+06  0.0298427  1.12082e+08
2.12115e+06  0.0297764  1.12082e+08
2.12225e+06  0.0297103  1.12082e+08
2.12335e+06  0.0296443  1.12082e+08
2.12445e+06  0.0295785  1.12082e+08
2.12555e+06  0.0295129  1.12082e+08
2.12665e+06  0.0294475  1.12082e+08
2.12775e+06  0.0293822  1.12082e+08
2.12885e+06  0.0293171  1.12082e+08
2.12995e+06  0.0292522  1.12082e+08
2.13105e+06  0.0291875  1.12082e+08
2.13215e+06  0.0291229  1.12082e+08
2.13325e+06  0.0290585  1.12082e+08
2.13435e+06  0.0289943  1.12082e+08
2.13545e+06  0.0289302  1.12082e+08
2.13655e+06  0.0288663  1.12082e+08
2.13765e+06  0.0288025  1.12083e+08
2.13875e+06  0.028739  1.12083e+08
2.13985e+06  0.0286756  1.12083e+08
2.14095e+06  0.0286123  1.12083e+08
2.14205e+06  0.0285493  1.12083e+08
2.14315e+06  0.0284864  1.12083e+08
2.14425e+06  0.0284236  1.12083e+08
2.14535e+06  0.028361  1.12083e+08
2.14645e+06  0.0282986  1.12083e+08
2.14755e+06  0.0282364  1.12083e+08
2.14865e+06  0.0281743  1.12083e+08
2.14975e+06  0.0281124  1.12083e+08
2.15085e+06  0.0280506  1.12083e+08
2.15195e+06  0.027989  1.12083e+08
2.15305e+06  0.0279276  1.12083e+08
2.15415e+06  0.0278663  1.12083e+08
2.15525e+06  0.0278052  1.12083e+08
2.15635e+06  0.0277442  1.12083e+08
2.15745e+06  0.0276834  1.12083e+08
2.15855e+06  0.0276227  1.12083e+08
2.15965e+06  0.0275622  1.12083e+08
2.16075e+06  0.0275019  1.12083e+08
2.16185e+06  0.0274417  1.12083e+08
2.16295e+06  0.0273817  1.12083e+08
2.16405e+06  0.0273219  1.12083e+08
2.16515e+06  0.0272622  1.12083e+08
2.16625e+06  0.0272026  1.12083e+08
2.16735e+06  0.0271432  1.12083e+08
2.16845e+06  0.027084  1.12083e+08
2.16955e+06  0.0270249  1.12083e+08
2.17065e+06  0.0269659  1.12083e+08
2.17175e+06  0.0269071  1.12083e+08
2.17285e+06  0.0268485  1.12083e+08
2.17395e+06  0.02679  1.12084e+08
2.17505e+06  0.0267317  1.12084e+08
2.17615e+06  0.0266735  1.12084e+08
2.17725e+06  0.0266155  1.12084e+08
2.17835e+06  0.0265576  1.12084e+08
2.17945e+06  0.0264999  1.12084e+08
2.18055e+06  0.0264423  1.12084e+08
2.18165e+06  0.0263849  1.12084e+08
2.18275e+06  0.0263276  1.12084e+08
2.18385e+06  0.0262704  1.12084e+08
2.18495e+06  0.0262134  1.12084e+08
2.18605e+06  0.0261566  1.12084e+08
2.18715e+06  0.0260999  1.12084e+08
2.18825e+06  0.0260434  1.12084e+08
2.18935e+06  0.0259869  1.12084e+08
2.19045e+06  0.0259307  1.12084e+08
2.19155e+06  0.0258746  1.12084e+08
2.19265e+06  0.0258186  1.12084e+08
2.19375e+06  0.0257628  1.12084e+08
2.19485e+06  0.0257071  1.12084e+08
2.19595e+06  0.0256515  1.12084e+08
2.19705e+06  0.0255961  1.12084e+08
2.19815e+06  0.0255409  1.12084e+08
2.19925e+06  0.0254858  1.12084e+08
2.20035e+06  0.0254308  1.12084e+08
2.20145e+06  0.0253759  1.12084e+08
2.20255e+06  0.0253213  1.12084e+08
2.20365e+06  0.0252667  1.12084e+08
2.20475e+06  0.0252123  1.12084e+08
2.20585e+06  0.025158  1.12084e+08
2.20695e+06  0.0251039  1.12084e+08
2.20805e+06  0.0250499  1.12084e+08
2.20915e+06  0.024996  1.12084e+08
2.21025e+06  0.0249423  1.12084e+08
2.21135e+06  0.0248887  1.12084e+08
2.21245e+06  0.0248352  1.12085e+08
2.21355e+06  0.0247819  1.12085e+08
2.21465e+06  0.0247287  1.12085e+08
2.21575e+06  0.0246757  1.12085e+08
2.21685e+06  0.0246228  1.12085e+08
2.21795e+06  0.02457  1.12085e+08
2.21905e+06  0.0245174  1.12085e+08
2.22015e+06  0.0244649  1.12085e+08
2.22125e+06  0.0244125  1.12085e+08
2.22235e+06  0.0243603  1.12085e+08
2.22345e+06  0.0243081  1.12085e+08
2.22455e+06  0.0242562  1.12085e+08
2.22565e+06  0.0242043  1.12085e+08
2.22675e+06  0.0241526  1.12085e+08
2.22785e+06  0.024101  1.12085e+08
2.22895e+06  0.0240496  1.12085e+08
2.23005e+06  0.0239983  1.12085e+08
2.23115e+06  0.0239471  1.12085e+08
2.23225e+06  0.023896  1.12085e+08
2.23335e+06  0.0238451  1.12085e+08
2.23445e+06  0.0237943  1.12085e+08
2.23555e+06  0.0237436  1.12085e+08
2.23665e+06  0.0236931  1.12085e+08
2.23775e+06  0.0236426  1.12085e+08
2.23885e+06  0.0235923  1.12085e+08
2.23995e+06  0.0235422  1.12085e+08
2.24105e+06  0.0234921  1.12085e+08
2.24215e+06  0.0234422  1.12085e+08
2.24325e+06  0.0233924  1.12085e+08
2.24435e+06  0.0233428  1.12085e+08
2.24545e+06  0.0232932  1.12085e+08
2.24655e+06  0.0232438  1.12085e+08
2.24765e+06  0.0231945  1.12085e+08
2.24875e+06  0.0231454  1.12085e+08
2.24985e+06  0.0230963  1.12085e+08
2.25095e+06  0.0230474  1.12085e+08
2.25205e+06  0.0229986  1.12085e+08
2.25315e+06  0.02295  1.12085e+08
2.25425e+06  0.0229014  1.12086e+08
2.25535e+06  0.022853  1.12086e+08
2.25645e+06  0.0228047  1.12086e+08
2.25755e+06  0.0227565  1.12086e+08
2.25865e+06  0.0227084  1.12086e+08
2.25975e+06  0.0226605  1.12086e+08
2.26085e+06  0.0226127  1.12086e+08
2.26195e+06  0.0225649  1.12086e+08
2.26305e+06  0.0225174  1.12086e+08
2.26415e+06  0.0224699  1.12086e+08
2.26525e+06  0.0224225  1.12086e+08
2.26635e+06  0.0223753  1.12086e+08
2.26745e+06  0.0223282  1.12086e+08
2.26855e+06  0.0222812  1.12086e+08
2.26965e+06  0.0222343  1.12086e+08
2.27075e+06  0.0221876  1.12086e+08
2.27185e+06  0.0221409  1.12086e+08
2.27295e+06  0.0220944  1.12086e+08
2.27405e+06  0.022048  1.12086e+08
2.27515e+06  0.0220017  1.12086e+08
2.27625e+06  0.0219555  1.12086e+08
2.27735e+06  0.0219095  1.12086e+08
2.27845e+06  0.0218635  1.12086e+08
2.27955e+06  0.0218177  1.12086e+08
2.28065e+06  0.0217719  1.12086e+08
2.28175e+06  0.0217263  1.12086e+08
2.28285e+06  0.0216808  1.12086e+08
2.28395e+06  0.0216355  1.12086e+08
2.28505e+06  0.0215902  1.12086e+08
2.28615e+06  0.021545  1.12086e+08
2.28725e+06  0.0215  1.12086e+08
2.28835e+06  0.0214551  1.12086e+08
2.28945e+06  0.0214102  1.12086e+08
2.29055e+06  0.0213655  1.12086e+08
2.29165e+06  0.0213209  1.12086e+08
2.29275e+06  0.0212764  1.12086e+08
2.29385e+06  0.021232  1.12086e+08
2.29495e+06  0.0211878  1.12086e+08
2.29605e+06  0.0211436  1.12086e+08
2.29715e+06  0.0210996  1.12086e+08
2.29825e+06  0.0210556  1.12086e+08
2.29935e+06  0.0210118  1.12086e+08
2.30045e+06  0.0209681  1.12087e+08
2.30155e+06  0.0209244  1.12087e+08
2.30265e+06  0.0208809  1.12087e+08
2.30375e+06  0.0208375  1.12087e+08
2.30485e+06  0.0207942  1.12087e+08
2.30595e+06  0.020751  1.12087e+08
2.30705e+06  0.0207079  1.12087e+08
2.30815e+06  0.020665  1.12087e+08
2.30925e+06  0.0206221  1.12087e+08
2.31035e+06  0.0205793  1.12087e+08
2.31145e+06  0.0205367  1.12087e+08
2.31255e+06  0.0204941  1.12087e+08
2.31365e+06  0.0204516  1.12087e+08
2.31475e+06  0.0204093  1.12087e+08
2.31585e+06  0.0203671  1.12087e+08
2.31695e+06  0.0203249  1.12087e+08
2.31805e+06  0.0202829  1.12087e+08
2.31915e+06  0.0202409  1.12087e+08
2.32025e+06  0.0201991  1.12087e+08
2.32135e+06  0.0201574  1.12087e+08
2.32245e+06  0.0201157  1.12087e+08
2.32355e+06  0.0200742  1.12087e+08
2.32465e+06  0.0200328  1.12087e+08
2.32575e+06  0.0199915  1.12087e+08
2.32685e+06  0.0199503  1.12087e+08
2.32795e+06  0.0199091  1.12087e+08
2.32905e+06  0.0198681  1.12087e+08
2.33015e+06  0.0198272  1.12087e+08
2.33125e+06  0.0197864  1.12087e+08
2.33235e+06  0.0197456  1.12087e+08
2.33345e+06  0.019705  1.12087e+08
2.33455e+06  0.0196645  1.12087e+08
2.33565e+06  0.0196241  1.12087e+08
2.33675e+06  0.0195837  1.12087e+08
2.33785e+06  0.0195435  1.12087e+08
2.33895e+06  0.0195034  1.12087e+08
2.34005e+06  0.0194634  1.12087e+08
2.34115e+06  0.0194234  1.12087e+08
2.34225e+06  0.0193836  1.12087e+08
2.34335e+06  0.0193438  1.12087e+08
2.34445e+06  0.0193042  1.12087e+08
2.34555e+06  0.0192647  1.12087e+08
2.34665e+06  0.0192252  1.12087e+08
2.34775e+06  0.0191858  1.12087e+08
2.34885e+06  0.0191466  1.12087e+08
2.34995e+06  0.0191074  1.12088e+08
2.35105e+06  0.0190683  1.12088e+08
2.35215e+06  0.0190294  1.12088e+08
2.35325e+06  0.0189905  1.12088e+08
2.35435e+06  0.0189517  1.12088e+08
2.35545e+06  0.018913  1.12088e+08
2.35655e+06  0.0188744  1.12088e+08
2.35765e+06  0.0188359  1.12088e+08
2.35875e+06  0.0187975  1.12088e+08
2.35985e+06  0.0187592  1.12088e+08
2.36095e+06  0.0187209  1.12088e+08
2.36205e+06  0.0186828  1.12088e+08
2.36315e+06  0.0186447  1.12088e+08
2.36425e+06  0.0186068  1.12088e+08
2.36535e+06  0.0185689  1.12088e+08
2.36645e+06  0.0185312  1.12088e+08
2.36755e+06  0.0184935  1.12088e+08
2.36865e+06  0.0184559  1.12088e+08
2.36975e+06  0.0184184  1.12088e+08
2.37085e+06  0.018381  1.12088e+08
2.37195e+06  0.0183437  1.12088e+08
2.37305e+06  0.0183064  1.12088e+08
2.37415e+06  0.0182693  1.12088e+08
2.37525e+06  0.0182323  1.12088e+08
2.37635e+06  0.0181953  1.12088e+08
2.37745e+06  0.0181584  1.12088e+08
2.37855e+06  0.0181216  1.12088e+08
2.37965e+06  0.0180849  1.12088e+08
2.38075e+06  0.0180483  1.12088e+08
2.38185e+06  0.0180118  1.12088e+08
2.38295e+06  0.0179754  1.12088e+08
2.38405e+06  0.017939  1.12088e+08
2.38515e+06  0.0179028  1.12088e+08
2.38625e+06  0.0178666  1.12088e+08
2.38735e+06  0.0178305  1.12088e+08
2.38845e+06  0.0177945  1.12088e+08
2.38955e+06  0.0177586  1.12088e+08
2.39065e+06  0.0177228  1.12088e+08
2.39175e+06  0.0176871  1.12088e+08
2.39285e+06  0.0176514  1.12088e+08
2.39395e+06  0.0176158  1.12088e+08
2.39505e+06  0.0175803  1.12088e+08
2.39615e+06  0.0175449  1.12088e+08
2.39725e+06  0.0175096  1.12088e+08
2.39835e+06  0.0174744  1.12088e+08
2.39945e+06  0.0174392  1.12088e+08
2.40055e+06  0.0174042  1.12088e+08
2.40165e+06  0.0173692  1.12088e+08
2.40275e+06  0.0173343  1.12088e+08
2.40385e+06  0.0172995  1.12088e+08
2.40495e+06  0.0172648  1.12089e+08
2.40605e+06  0.0172301  1.12089e+08
2.40715e+06  0.0171955  1.12089e+08
2.40825e+06  0.0171611  1.12089e+08
2.40935e+06  0.0171267  1.12089e+08
2.41045e+06  0.0170923  1.12089e+08
2.41155e+06  0.0170581  1.12089e+08
2.41265e+06  0.0170239  1.12089e+08
2.41375e+06  0.0169899  1.12089e+08
2.41485e+06  0.0169559  1.12089e+08
2.41595e+06  0.0169219  1.12089e+08
2.41705e+06  0.0168881  1.12089e+08
2.41815e+06  0.0168544  1.12089e+08
2.41925e+06  0.0168207  1.12089e+08
2.42035e+06  0.0167871  1.12089e+08
2.42145e+06  0.0167536  1.12089e+08
2.42255e+06  0.0167201  1.12089e+08
2.42365e+06  0.0166868  1.12089e+08
2.42475e+06  0.0166535  1.12089e+08
2.42585e+06  0.0166203  1.12089e+08
2.42695e+06  0.0165872  1.12089e+08
2.42805e+06  0.0165541  1.12089e+08
2.42915e+06  0.0165212  1.12089e+08
2.43025e+06  0.0164883  1.12089e+08
2.43135e+06  0.0164555  1.12089e+08
2.43245e+06  0.0164227  1.12089e+08
2.43355e+06  0.0163901  1.12089e+08
2.43465e+06  0.0163575  1.12089e+08
2.43575e+06  0.016325  1.12089e+08
2.43685e+06  0.0162925  1.12089e+08
2.43795e+06  0.0162602  1.12089e+08
2.43905e+06  0.0162279  1.12089e+08
2.44015e+06  0.0161957  1.12089e+08
2.44125e+06  0.0161636  1.12089e+08
2.44235e+06  0.0161315  1.12089e+08
2.44345e+06  0.0160996  1.12089e+08
2.44455e+06  0.0160677  1.12089e+08
2.44565e+06  0.0160359  1.12089e+08
2.44675e+06  0.0160041  1.12089e+08
2.44785e+06  0.0159724  1.12089e+08
2.44895e+06  0.0159408  1.12089e+08
2.45005e+06  0.0159093  1.12089e+08
2.45115e+06  0.0158779  1.12089e+08
2.45225e+06  0.0158465  1.12089e+08
2.45335e+06  0.0158152  1.12089e+08
2.45445e+06  0.0157839  1.12089e+08
2.45555e+06  0.0157528  1.12089e+08
2.45665e+06  0.0157217  1.12089e+08
2.45775e+06  0.0156907  1.12089e+08
2.45885e+06  0.0156597  1.12089e+08
2.45995e+06  0.0156289  1.12089e+08
2.46105e+06  0.0155981  1.12089e+08
2.46215e+06  0.0155673  1.12089e+08
2.46325e+06  0.0155367  1.12089e+08
2.46435e+06  0.0155061  1.12089e+08
2.46545e+06  0.0154756  1.12089e+08
2.46655e+06  0.0154452  1.1209e+08
2.46765e+06  0.0154148  1.1209e+08
2.46875e+06  0.0153845  1.1209e+08
2.46985e+06  0.0153543  1.1209e+08
2.47095e+06  0.0153241  1.1209e+08
2.47205e+06  0.015294  1.1209e+08
2.47315e+06  0.015264  1.1209e+08
2.47425e+06  0.015234  1.1209e+08
2.47535e+06  0.0152042  1.1209e+08
2.47645e+06  0.0151744  1.1209e+08
2.47755e+06  0.0151446  1.1209e+08
2.47865e+06  0.0151149  1.1209e+08
2.47975e+06  0.0150853  1.1209e+08
2.48085e+06  0.0150558  1.1209e+08
2.48195e+06  0.0150263  1.1209e+08
2.48305e+06  0.0149969  1.1209e+08
2.48415e+06  0.0149676  1.1209e+08
2.48525e+06  0.0149384  1.1209e+08
2.48635e+06  0.0149092  1.1209e+08
2.48745e+06  0.01488  1.1209e+08
2.48855e+06  0.014851  1.1209e+08
2.48965e+06  0.014822  1.1209e+08
2.49075e+06  0.0147931  1.1209e+08
2.49185e+06  0.0147642  1.1209e+08
2.49295e+06  0.0147354  1.1209e+08
2.49405e+06  0.0147067  1.1209e+08
2.49515e+06  0.014678  1.1209e+08
2.49625e+06  0.0146494  1.1209e+08
2.49735e+06  0.0146209  1.1209e+08
2.49845e+06  0.0145924  1.1209e+08
2.49955e+06  0.0145641  1.1209e+08
2.50065e+06  0.0145357  1.1209e+08
2.50175e+06  0.0145075  1.1209e+08
2.50285e+06  0.0144793  1.1209e+08
2.50395e+06  0.0144511  1.1209e+08
2.50505e+06  0.0144231  1.1209e+08
2.50615e+06  0.014395  1.1209e+08
2.50725e+06  0.0143671  1.1209e+08
2.50835e+06  0.0143392  1.1209e+08
2.50945e+06  0.0143114  1.1209e+08
2.51055e+06  0.0142837  1.1209e+08
2.51165e+06  0.014256  1.1209e+08
2.51275e+06  0.0142284  1.1209e+08
2.51385e+06  0.0142008  1.1209e+08
2.51495e+06  0.0141733  1.1209e+08
2.51605e+06  0.0141459  1.1209e+08
2.51715e+06  0.0141185  1.1209e+08
2.51825e+06  0.0140912  1.1209e+08
2.51935e+06  0.0140639  1.1209e+08
2.52045e+06  0.0140368  1.1209e+08
2.52155e+06  0.0140096  1.1209e+08
2.52265e+06  0.0139826  1.1209e+08
2.52375e+06  0.0139556  1.1209e+08
2.52485e+06  0.0139286  1.1209e+08
2.52595e+06  0.0139018  1.1209e+08
2.52705e+06  0.013875  1.1209e+08
2.52815e+06  0.0138482  1.1209e+08
2.52925e+06  0.0138215  1.1209e+08
2.53035e+06  0.0137949  1.1209e+08
2.53145e+06  0.0137683  1.1209e+08
2.53255e+06  0.0137418  1.1209e+08
2.53365e+06  0.0137154  1.1209e+08
2.53475e+06  0.013689  1.12091e+08
2.53585e+06  0.0136626  1.12091e+08
2.53695e+06  0.0136364  1.12091e+08
2.53805e+06  0.0136102  1.12091e+08
2.53915e+06  0.013584  1.12091e+08
2.54025e+06  0.0135579  1.12091e+08
2.54135e+06  0.0135319  1.12091e+08
2.54245e+06  0.0135059  1.12091e+08
2.54355e+06  0.01348  1.12091e+08
2.54465e+06  0.0134542  1.12091e+08
2.54575e+06  0.0134284  1.12091e+08
2.54685e+06  0.0134026  1.12091e+08
2.54795e+06  0.013377  1.12091e+08
2.54905e+06  0.0133513  1.12091e+08
2.55015e+06  0.0133258  1.12091e+08
2.55125e+06  0.0133003  1.12091e+08
2.55235e+06  0.0132748  1.12091e+08
2.55345e+06  0.0132494  1.12091e+08
2.55455e+06  0.0132241  1.12091e+08
2.55565e+06  0.0131988  1.12091e+08
2.55675e+06  0.0131736  1.12091e+08
2.55785e+06  0.0131485  1.12091e+08
2.55895e+06  0.0131234  1.12091e+08
2.56005e+06  0.0130983  1.12091e+08
2.56115e+06  0.0130733  1.12091e+08
2.56225e+06  0.0130484  1.12091e+08
2.56335e+06  0.0130235  1.12091e+08
2.56445e+06  0.0129987  1.12091e+08
2.56555e+06  0.0129739  1.12091e+08
2.56665e+06  0.0129492  1.12091e+08
2.56775e+06  0.0129246  1.12091e+08
2.56885e+06  0.0129  1.12091e+08
2.56995e+06  0.0128754  1.12091e+08
2.57105e+06  0.0128509  1.12091e+08
2.57215e+06  0.0128265  1.12091e+08
2.57325e+06  0.0128021  1.12091e+08
2.57435e+06  0.0127778  1.12091e+08
2.57545e+06  0.0127535  1.12091e+08
2.57655e+06  0.0127293  1.12091e+08
2.57765e+06  0.0127052  1.12091e+08
2.57875e+06  0.0126811  1.12091e+08
2.57985e+06  0.012657  1.12091e+08
2.58095e+06  0.012633  1.12091e+08
2.58205e+06  0.0126091  1.12091e+08
2.58315e+06  0.0125852  1.12091e+08
2.58425e+06  0.0125613  1.12091e+08
2.58535e+06  0.0125376  1.12091e+08
2.58645e+06  0.0125138  1.12091e+08
2.58755e+06  0.0124901  1.12091e+08
2.58865e+06  0.0124665  1.12091e+08
2.58975e+06  0.012443  1.12091e+08
2.59085e+06  0.0124194  1.12091e+08
2.59195e+06  0.012396  1.12091e+08
2.59305e+06  0.0123726  1.12091e+08
2.59415e+06  0.0123492  1.12091e+08
2.59525e+06  0.0123259  1.12091e+08
2.59635e+06  0.0123026  1.12091e+08
2.59745e+06  0.0122794  1.12091e+08
2.59855e+06  0.0122563  1.12091e+08
2.59965e+06  0.0122332  1.12091e+08
2.60075e+06  0.0122101  1.12091e+08
2.60185e+06  0.0121871  1.12091e+08
2.60295e+06  0.0121642  1.12091e+08
2.60405e+06  0.0121413  1.12091e+08
2.60515e+06  0.0121184  1.12091e+08
2.60625e+06  0.0120956  1.12091e+08
2.60735e+06  0.0120729  1.12091e+08
2.60845e+06  0.0120502  1.12091e+08
2.60955e+06  0.0120276  1.12091e+08
2.61065e+06  0.012005  1.12091e+08
2.61175e+06  0.0119824  1.12091e+08
2.61285e+06  0.0119599  1.12092e+08
2.61395e+06  0.0119375  1.12092e+08
2.61505e+06  0.0119151  1.12092e+08
2.61615e+06  0.0118927  1.12092e+08
2.61725e+06  0.0118704  1.12092e+08
2.61835e+06  0.0118482  1.12092e+08
2.61945e+06  0.011826  1.12092e+08
2.62055e+06  0.0118039  1.12092e+08
2.62165e+06  0.0117818  1.12092e+08
2.62275e+06  0.0117597  1.12092e+08
2.62385e+06  0.0117377  1.12092e+08
2.62495e+06  0.0117158  1.12092e+08
2.62605e+06  0.0116939  1.12092e+08
2.62715e+06  0.011672  1.12092e+08
2.62825e+06  0.0116502  1.12092e+08
2.62935e+06  0.0116284  1.12092e+08
2.63045e+06  0.0116067  1.12092e+08
2.63155e+06  0.0115851  1.12092e+08
2.63265e+06  0.0115635  1.12092e+08
2.63375e+06  0.0115419  1.12092e+08
2.63485e+06  0.0115204  1.12092e+08
2.63595e+06  0.0114989  1.12092e+08
2.63705e+06  0.0114775  1.12092e+08
2.63815e+06  0.0114561  1.12092e+08
2.63925e+06  0.0114348  1.12092e+08
2.64035e+06  0.0114135  1.12092e+08
2.64145e+06  0.0113923  1.12092e+08
2.64255e+06  0.0113711  1.12092e+08
2.64365e+06  0.0113499  1.12092e+08
2.64475e+06  0.0113288  1.12092e+08
2.64585e+06  0.0113078  1.12092e+08
2.64695e+06  0.0112868  1.12092e+08
2.64805e+06  0.0112658  1.12092e+08
2.64915e+06  0.0112449  1.12092e+08
2.65025e+06  0.011224  1.12092e+08
2.65135e+06  0.0112032  1.12092e+08
2.65245e+06  0.0111824  1.12092e+08
2.65355e+06  0.0111617  1.12092e+08
2.65465e+06  0.011141  1.12092e+08
2.65575e+06  0.0111204  1.12092e+08
2.65685e+06  0.0110998  1.12092e+08
2.65795e+06  0.0110792  1.12092e+08
2.65905e+06  0.0110587  1.12092e+08
2.66015e+06  0.0110383  1.12092e+08
2.66125e+06  0.0110179  1.12092e+08
2.66235e+06  0.0109975  1.12092e+08
2.66345e+06  0.0109772  1.12092e+08
2.66455e+06  0.0109569  1.12092e+08
2.66565e+06  0.0109367  1.12092e+08
2.66675e+06  0.0109165  1.12092e+08
2.66785e+06  0.0108963  1.12092e+08
2.66895e+06  0.0108762  1.12092e+08
2.67005e+06  0.0108562  1.12092e+08
2.67115e+06  0.0108361  1.12092e+08
2.67225e+06  0.0108162  1.12092e+08
2.67335e+06  0.0107962  1.12092e+08
2.67445e+06  0.0107764  1.12092e+08
2.67555e+06  0.0107565  1.12092e+08
2.67665e+06  0.0107367  1.12092e+08
2.67775e+06  0.010717  1.12092e+08
2.67885e+06  0.0106972  1.12092e+08
2.67995e+06  0.0106776  1.12092e+08
2.68105e+06  0.0106579  1.12092e+08
2.68215e+06  0.0106384  1.12092e+08
2.68325e+06  0.0106188  1.12092e+08
2.68435e+06  0.0105993  1.12092e+08
2.68545e+06  0.0105799  1.12092e+08
2.68655e+06  0.0105604  1.12092e+08
2.68765e+06  0.0105411  1.12092e+08
2.68875e+06  0.0105217  1.12092e+08
2.68985e+06  0.0105024  1.12092e+08
2.69095e+06  0.0104832  1.12092e+08
2.69205e+06  0.010464  1.12092e+08
2.69315e+06  0.0104448  1.12092e+08
2.69425e+06  0.0104257  1.12092e+08
2.69535e+06  0.0104066  1.12092e+08
2.69645e+06  0.0103876  1.12092e+08
2.69755e+06  0.0103686  1.12092e+08
2.69865e+06  0.0103496  1.12092e+08
2.69975e+06  0.0103307  1.12092e+08
2.70085e+06  0.0103118  1.12092e+08
2.70195e+06  0.010293  1.12092e+08
2.70305e+06  0.0102742  1.12093e+08
2.70415e+06  0.0102554  1.12093e+08
2.70525e+06  0.0102367  1.12093e+08
2.70635e+06  0.010218  1.12093e+08
2.70745e+06  0.0101994  1.12093e+08
2.70855e+06  0.0101808  1.12093e+08
2.70965e+06  0.0101623  1.12093e+08
2.71075e+06  0.0101437  1.12093e+08
2.71185e+06  0.0101253  1.12093e+08
2.71295e+06  0.0101068  1.12093e+08
2.71405e+06  0.0100884  1.12093e+08
2.71515e+06  0.0100701  1.12093e+08
2.71625e+06  0.0100518  1.12093e+08
2.71735e+06  0.0100335  1.12093e+08
2.71845e+06  0.0100153  1.12093e+08
2.71955e+06  0.00999706  1.12093e+08
2.72065e+06  0.0099789  1.12093e+08
2.72175e+06  0.00996078  1.12093e+08
2.72285e+06  0.0099427  1.12093e+08
2.72395e+06  0.00992466  1.12093e+08
2.72505e+06  0.00990665  1.12093e+08
2.72615e+06  0.00988869  1.12093e+08
2.72725e+06  0.00987076  1.12093e+08
2.72835e+06  0.00985287  1.12093e+08
2.72945e+06  0.00983502  1.12093e+08
2.73055e+06  0.00981721  1.12093e+08
2.73165e+06  0.00979943  1.12093e+08
2.73275e+06  0.0097817  1.12093e+08
2.73385e+06  0.009764  1.12093e+08
2.73495e+06  0.00974634  1.12093e+08
2.73605e+06  0.00972872  1.12093e+08
2.73715e+06  0.00971113  1.12093e+08
2.73825e+06  0.00969358  1.12093e+08
2.73935e+06  0.00967607  1.12093e+08
2.74045e+06  0.0096586  1.12093e+08
2.74155e+06  0.00964116  1.12093e+08
2.74265e+06  0.00962377  1.12093e+08
2.74375e+06  0.00960641  1.12093e+08
2.74485e+06  0.00958908  1.12093e+08
2.74595e+06  0.00957179  1.12093e+08
2.74705e+06  0.00955454  1.12093e+08
2.74815e+06  0.00953733  1.12093e+08
2.74925e+06  0.00952015  1.12093e+08
2.75035e+06  0.00950301  1.12093e+08
2.75145e+06  0.00948591  1.12093e+08
2.75255e+06  0.00946884  1.12093e+08
2.75365e+06  0.00945181  1.12093e+08
2.75475e+06  0.00943481  1.12093e+08
2.75585e+06  0.00941785  1.12093e+08
2.75695e+06  0.00940093  1.12093e+08
2.75805e+06  0.00938404  1.12093e+08
2.75915e+06  0.00936719  1.12093e+08
2.76025e+06  0.00935037  1.12093e+08
2.76135e+06  0.00933359  1.12093e+08
2.76245e+06  0.00931685  1.12093e+08
2.76355e+06  0.00930014  1.12093e+08
2.76465e+06  0.00928346  1.12093e+08
2.76575e+06  0.00926682  1.12093e+08
2.76685e+06  0.00925022  1.12093e+08
2.76795e+06  0.00923365  1.12093e+08
2.76905e+06  0.00921712  1.12093e+08
2.77015e+06  0.00920062  1.12093e+08
2.77125e+06  0.00918416  1.12093e+08
2.77235e+06  0.00916773  1.12093e+08
2.77345e+06  0.00915133  1.12093e+08
2.77455e+06  0.00913497  1.12093e+08
2.77565e+06  0.00911865  1.12093e+08
2.77675e+06  0.00910236  1.12093e+08
2.77785e+06  0.0090861  1.12093e+08
2.77895e+06  0.00906988  1.12093e+08
2.78005e+06  0.00905369  1.12093e+08
2.78115e+06  0.00903754  1.12093e+08
2.78225e+06  0.00902142  1.12093e+08
2.78335e+06  0.00900533  1.12093e+08
2.78445e+06  0.00898928  1.12093e+08
2.78555e+06  0.00897326  1.12093e+08
2.78665e+06  0.00895728  1.12093e+08
2.78775e+06  0.00894132  1.12093e+08
2.78885e+06  0.00892541  1.12093e+08
2.78995e+06  0.00890952  1.12093e+08
2.79105e+06  0.00889367  1.12093e+08
2.79215e+06  0.00887785  1.12093e+08
2.79325e+06  0.00886207  1.12093e+08
2.79435e+06  0.00884632  1.12093e+08
2.79545e+06  0.0088306  1.12093e+08
2.79655e+06  0.00881492  1.12093e+08
2.79765e+06  0.00879926  1.12093e+08
2.79875e+06  0.00878364  1.12093e+08
2.79985e+06  0.00876806  1.12093e+08
2.80095e+06  0.0087525  1.12093e+08
2.80205e+06  0.00873698  1.12093e+08
2.80315e+06  0.00872149  1.12093e+08
2.80425e+06  0.00870604  1.12093e+08
2.80535e+06  0.00869061  1.12093e+08
2.80645e+06  0.00867522  1.12093e+08
2.80755e+06  0.00865986  1.12093e+08
2.80865e+06  0.00864453  1.12094e+08
2.80975e+06  0.00862924  1.12094e+08
2.81085e+06  0.00861397  1.12094e+08
2.81195e+06  0.00859874  1.12094e+08
2.81305e+06  0.00858354  1.12094e+08
2.81415e+06  0.00856837  1.12094e+08
2.81525e+06  0.00855324  1.12094e+08
2.81635e+06  0.00853813  1.12094e+08
2.81745e+06  0.00852306  1.12094e+08
2.81855e+06  0.00850801  1.12094e+08
2.81965e+06  0.008493  1.12094e+08
2.82075e+06  0.00847802  1.12094e+08
2.82185e+06  0.00846307  1.12094e+08
2.82295e+06  0.00844816  1.12094e+08
2.82405e+06  0.00843327  1.12094e+08
2.82515e+06  0.00841841  1.12094e+08
2.82625e+06  0.00840359  1.12094e+08
2.82735e+06  0.0083888  1.12094e+08
2.82845e+06  0.00837403  1.12094e+08
2.82955e+06  0.0083593  1.12094e+08
2.83065e+06  0.0083446  1.12094e+08
2.83175e+06  0.00832993  1.12094e+08
2.83285e+06  0.00831528  1.12094e+08
2.83395e+06  0.00830067  1.12094e+08
2.83505e+06  0.00828609  1.12094e+08
2.83615e+06  0.00827154  1.12094e+08
2.83725e+06  0.00825702  1.12094e+08
2.83835e+06  0.00824253  1.12094e+08
2.83945e+06  0.00822807  1.12094e+08
2.84055e+06  0.00821364  1.12094e+08
2.84165e+06  0.00819924  1.12094e+08
2.84275e+06  0.00818487  1.12094e+08
2.84385e+06  0.00817053  1.12094e+08
2.84495e+06  0.00815622  1.12094e+08
2.84605e+06  0.00814194  1.12094e+08
2.84715e+06  0.00812769  1.12094e+08
2.84825e+06  0.00811346  1.12094e+08
2.84935e+06  0.00809927  1.12094e+08
2.85045e+06  0.00808511  1.12094e+08
2.85155e+06  0.00807097  1.12094e+08
2.85265e+06  0.00805687  1.12094e+08
2.85375e+06  0.00804279  1.12094e+08
2.85485e+06  0.00802874  1.12094e+08
2.85595e+06  0.00801472  1.12094e+08
2.85705e+06  0.00800073  1.12094e+08
2.85815e+06  0.00798677  1.12094e+08
2.85925e+06  0.00797284  1.12094e+08
2.86035e+06  0.00795894  1.12094e+08
2.86145e+06  0.00794506  1.12094e+08
2.86255e+06  0.00793122  1.12094e+08
2.86365e+06  0.0079174  1.12094e+08
2.86475e+06  0.00790361  1.12094e+08
2.86585e+06  0.00788985  1.12094e+08
2.86695e+06  0.00787611  1.12094e+08
2.86805e+06  0.00786241  1.12094e+08
2.86915e+06  0.00784873  1.12094e+08
2.87025e+06  0.00783508  1.12094e+08
2.87135e+06  0.00782146  1.12094e+08
2.87245e+06  0.00780787  1.12094e+08
2.87355e+06  0.00779431  1.12094e+08
2.87465e+06  0.00778077  1.12094e+08
2.87575e+06  0.00776726  1.12094e+08
2.87685e+06  0.00775378  1.12094e+08
2.87795e+06  0.00774032  1.12094e+08
2.87905e+06  0.0077269  1.12094e+08
2.88015e+06  0.0077135  1.12094e+08
2.88125e+06  0.00770013  1.12094e+08
2.88235e+06  0.00768678  1.12094e+08
2.88345e+06  0.00767346  1.12094e+08
2.88455e+06  0.00766017  1.12094e+08
2.88565e+06  0.00764691  1.12094e+08
2.88675e+06  0.00763368  1.12094e+08
2.88785e+06  0.00762047  1.12094e+08
2.88895e+06  0.00760729  1.12094e+08
2.89005e+06  0.00759413  1.12094e+08
2.89115e+06  0.007581  1.12094e+08
2.89225e+06  0.0075679  1.12094e+08
2.89335e+06  0.00755483  1.12094e+08
2.89445e+06  0.00754178  1.12094e+08
2.89555e+06  0.00752876  1.12094e+08
2.89665e+06  0.00751576  1.12094e+08
2.89775e+06  0.0075028  1.12094e+08
2.89885e+06  0.00748985  1.12094e+08
2.89995e+06  0.00747694  1.12094e+08
2.90105e+06  0.00746405  1.12094e+08
2.90215e+06  0.00745118  1.12094e+08
2.90325e+06  0.00743835  1.12094e+08
2.90435e+06  0.00742554  1.12094e+08
2.90545e+06  0.00741275  1.12094e+08
2.90655e+06  0.00739999  1.12094e+08
2.90765e+06  0.00738726  1.12094e+08
2.90875e+06  0.00737455  1.12094e+08
2.90985e+06  0.00736187  1.12094e+08
2.91095e+06  0.00734922  1.12094e+08
2.91205e+06  0.00733659  1.12094e+08
2.91315e+06  0.00732398  1.12094e+08
2.91425e+06  0.0073114  1.12094e+08
2.91535e+06  0.00729885  1.12094e+08
2.91645e+06  0.00728632  1.12094e+08
2.91755e+06  0.00727382  1.12094e+08
2.91865e+06  0.00726134  1.12094e+08
2.91975e+06  0.00724889  1.12094e+08
2.92085e+06  0.00723646  1.12094e+08
2.92195e+06  0.00722406  1.12094e+08
2.92305e+06  0.00721168  1.12094e+08
2.92415e+06  0.00719933  1.12094e+08
2.92525e+06  0.007187  1.12094e+08
2.92635e+06  0.0071747  1.12094e+08
2.92745e+06  0.00716242  1.12094e+08
2.92855e+06  0.00715017  1.12094e+08
2.92965e+06  0.00713794  1.12094e+08
2.93075e+06  0.00712574  1.12094e+08
2.93185e+06  0.00711356  1.12094e+08
2.93295e+06  0.00710141  1.12094e+08
2.93405e+06  0.00708928  1.12094e+08
2.93515e+06  0.00707717  1.12094e+08
2.93625e+06  0.00706509  1.12094e+08
2.93735e+06  0.00705304  1.12095e+08
2.93845e+06  0.007041  1.12095e+08
2.93955e+06  0.007029  1.12095e+08
2.94065e+06  0.00701701  1.12095e+08
2.94175e+06  0.00700505  1.12095e+08
2.94285e+06  0.00699312  1.12095e+08
2.94395e+06  0.0069812  1.12095e+08
2.94505e+06  0.00696932  1.12095e+08
2.94615e+06  0.00695745  1.12095e+08
2.94725e+06  0.00694561  1.12095e+08
2.94835e+06  0.0069338  1.12095e+08
2.94945e+06  0.006922  1.12095e+08
2.95055e+06  0.00691023  1.12095e+08
2.95165e+06  0.00689849  1.12095e+08
2.95275e+06  0.00688677  1.12095e+08
2.95385e+06  0.00687507  1.12095e+08
2.95495e+06  0.00686339  1.12095e+08
2.95605e+06  0.00685174  1.12095e+08
2.95715e+06  0.00684011  1.12095e+08
2.95825e+06  0.00682851  1.12095e+08
2.95935e+06  0.00681693  1.12095e+08
2.96045e+06  0.00680537  1.12095e+08
2.96155e+06  0.00679383  1.12095e+08
2.96265e+06  0.00678232  1.12095e+08
2.96375e+06  0.00677083  1.12095e+08
2.96485e+06  0.00675936  1.12095e+08
2.96595e+06  0.00674792  1.12095e+08
2.96705e+06  0.0067365  1.12095e+08
2.96815e+06  0.0067251  1.12095e+08
2.96925e+06  0.00671372  1.12095e+08
2.97035e+06  0.00670237  1.12095e+08
2.97145e+06  0.00669104  1.12095e+08
2.97255e+06  0.00667973  1.12095e+08
2.97365e+06  0.00666845  1.12095e+08
2.97475e+06  0.00665719  1.12095e+08
2.97585e+06  0.00664595  1.12095e+08
2.97695e+06  0.00663473  1.12095e+08
2.97805e+06  0.00662353  1.12095e+08
2.97915e+06  0.00661236  1.12095e+08
2.98025e+06  0.00660121  1.12095e+08
2.98135e+06  0.00659008  1.12095e+08
2.98245e+06  0.00657897  1.12095e+08
2.98355e+06  0.00656789  1.12095e+08
2.98465e+06  0.00655682  1.12095e+08
2.98575e+06  0.00654578  1.12095e+08
2.98685e+06  0.00653477  1.12095e+08
2.98795e+06  0.00652377  1.12095e+08
2.98905e+06  0.00651279  1.12095e+08
2.99015e+06  0.00650184  1.12095e+08
2.99125e+06  0.00649091  1.12095e+08
2.99235e+06  0.00648  1.12095e+08
2.99345e+06  0.00646911  1.12095e+08
2.99455e+06  0.00645824  1.12095e+08
2.99565e+06  0.0064474  1.12095e+08
2.99675e+06  0.00643657  1.12095e+08
2.99785e+06  0.00642577  1.12095e+08
2.99895e+06  0.00641499  1.12095e+08
3.00005e+06  0.00640423  1.12095e+08
3.00115e+06  0.00639349  1.12095e+08
3.00225e+06  0.00638277  1.12095e+08
3.00335e+06  0.00637208  1.12095e+08
3.00445e+06  0.0063614  1.12095e+08
3.00555e+06  0.00635075  1.12095e+08
3.00665e+06  0.00634012  1.12095e+08
3.00775e+06  0.0063295  1.12095e+08
3.00885e+06  0.00631891  1.12095e+08
3.00995e+06  0.00630834  1.12095e+08
3.01105e+06  0.00629779  1.12095e+08
3.01215e+06  0.00628726  1.12095e+08
3.01325e+06  0.00627676  1.12095e+08
3.01435e+06  0.00626627  1.12095e+08
3.01545e+06  0.0062558  1.12095e+08
3.01655e+06  0.00624536  1.12095e+08
3.01765e+06  0.00623493  1.12095e+08
3.01875e+06  0.00622453  1.12095e+08
3.01985e+06  0.00621414  1.12095e+08
3.02095e+06  0.00620378  1.12095e+08
3.02205e+06  0.00619343  1.12095e+08
3.02315e+06  0.00618311  1.12095e+08
3.02425e+06  0.00617281  1.12095e+08
3.02535e+06  0.00616253  1.12095e+08
3.02645e+06  0.00615226  1.12095e+08
3.02755e+06  0.00614202  1.12095e+08
3.02865e+06  0.0061318  1.12095e+08
3.02975e+06  0.0061216  1.12095e+08
3.03085e+06  0.00611141  1.12095e+08
3.03195e+06  0.00610125  1.12095e+08
3.03305e+06  0.00609111  1.12095e+08
3.03415e+06  0.00608099  1.12095e+08
3.03525e+06  0.00607088  1.12095e+08
3.03635e+06  0.0060608  1.12095e+08
3.03745e+06  0.00605074  1.12095e+08
3.03855e+06  0.00604069  1.12095e+08
3.03965e+06  0.00603067  1.12095e+08
3.04075e+06  0.00602066  1.12095e+08
3.04185e+06  0.00601068  1.12095e+08
3.04295e+06  0.00600071  1.12095e+08
3.04405e+06  0.00599077  1.12095e+08
3.04515e+06  0.00598084  1.12095e+08
3.04625e+06  0.00597093  1.12095e+08
3.04735e+06  0.00596105  1.12095e+08
3.04845e+06  0.00595118  1.12095e+08
3.04955e+06  0.00594133  1.12095e+08
3.05065e+06  0.0059315  1.12095e+08
3.05175e+06  0.00592169  1.12095e+08
3.05285e+06  0.0059119  1.12095e+08
3.05395e+06  0.00590212  1.12095e+08
3.05505e+06  0.00589237  1.12095e+08
3.05615e+06  0.00588263  1.12095e+08
3.05725e+06  0.00587292  1.12095e+08
3.05835e+06  0.00586322  1.12095e+08
3.05945e+06  0.00585354  1.12095e+08
3.06055e+06  0.00584388  1.12095e+08
3.06165e+06  0.00583424  1.12095e+08
3.06275e+06  0.00582462  1.12095e+08
3.06385e+06  0.00581502  1.12095e+08
3.06495e+06  0.00580544  1.12095e+08
3.06605e+06  0.00579587  1.12095e+08
3.06715e+06  0.00578632  1.12095e+08
3.06825e+06  0.00577679  1.12095e+08
3.06935e+06  0.00576728  1.12095e+08
3.07045e+06  0.00575779  1.12095e+08
3.07155e+06  0.00574832  1.12095e+08
3.07265e+06  0.00573886  1.12095e+08
3.07375e+06  0.00572943  1.12095e+08
3.07485e+06  0.00572001  1.12095e+08
3.07595e+06  0.00571061  1.12095e+08
3.07705e+06  0.00570123  1.12095e+08
3.07815e+06  0.00569186  1.12095e+08
3.07925e+06  0.00568252  1.12095e+08
3.08035e+06  0.00567319  1.12095e+08
3.08145e+06  0.00566388  1.12095e+08
3.08255e+06  0.00565459  1.12095e+08
3.08365e+06  0.00564531  1.12095e+08
3.08475e+06  0.00563606  1.12095e+08
3.08585e+06  0.00562682  1.12095e+08
3.08695e+06  0.0056176  1.12095e+08
3.08805e+06  0.0056084  1.12095e+08
3.08915e+06  0.00559921  1.12095e+08
3.09025e+06  0.00559005  1.12095e+08
3.09135e+06  0.0055809  1.12095e+08
3.09245e+06  0.00557177  1.12095e+08
3.09355e+06  0.00556265  1.12095e+08
3.09465e+06  0.00555355  1.12095e+08
3.09575e+06  0.00554448  1.12095e+08
3.09685e+06  0.00553541  1.12096e+08
3.09795e+06  0.00552637  1.12096e+08
3.09905e+06  0.00551734  1.12096e+08
3.10015e+06  0.00550833  1.12096e+08
3.10125e+06  0.00549934  1.12096e+08
3.10235e+06  0.00549037  1.12096e+08
3.10345e+06  0.00548141  1.12096e+08
3.10455e+06  0.00547247  1.12096e+08
3.10565e+06  0.00546355  1.12096e+08
3.10675e+06  0.00545464  1.12096e+08
3.10785e+06  0.00544575  1.12096e+08
3.10895e+06  0.00543688  1.12096e+08
3.11005e+06  0.00542803  1.12096e+08
3.11115e+06  0.00541919  1.12096e+08
3.11225e+06  0.00541037  1.12096e+08
3.11335e+06  0.00540156  1.12096e+08
3.11445e+06  0.00539278  1.12096e+08
3.11555e+06  0.00538401  1.12096e+08
3.11665e+06  0.00537525  1.12096e+08
3.11775e+06  0.00536652  1.12096e+08
3.11885e+06  0.0053578  1.12096e+08
3.11995e+06  0.00534909  1.12096e+08
3.12105e+06  0.00534041  1.12096e+08
3.12215e+06  0.00533174  1.12096e+08
3.12325e+06  0.00532308  1.12096e+08
3.12435e+06  0.00531445  1.12096e+08
3.12545e+06  0.00530583  1.12096e+08
3.12655e+06  0.00529722  1.12096e+08
3.12765e+06  0.00528864  1.12096e+08
3.12875e+06  0.00528006  1.12096e+08
3.12985e+06  0.00527151  1.12096e+08
3.13095e+06  0.00526297  1.12096e+08
3.13205e+06  0.00525445  1.12096e+08
3.13315e+06  0.00524594  1.12096e+08
3.13425e+06  0.00523745  1.12096e+08
3.13535e+06  0.00522898  1.12096e+08
3.13645e+06  0.00522052  1.12096e+08
3.13755e+06  0.00521208  1.12096e+08
3.13865e+06  0.00520366  1.12096e+08
3.13975e+06  0.00519525  1.12096e+08
3.14085e+06  0.00518685  1.12096e+08
3.14195e+06  0.00517848  1.12096e+08
3.14305e+06  0.00517012  1.12096e+08
3.14415e+06  0.00516177  1.12096e+08
3.14525e+06  0.00515344  1.12096e+08
3.14635e+06  0.00514513  1.12096e+08
3.14745e+06  0.00513683  1.12096e+08
3.14855e+06  0.00512855  1.12096e+08
3.14965e+06  0.00512028  1.12096e+08
3.15075e+06  0.00511203  1.12096e+08
3.15185e+06  0.00510379  1.12096e+08
3.15295e+06  0.00509557  1.12096e+08
3.15405e+06  0.00508737  1.12096e+08
3.15515e+06  0.00507918  1.12096e+08
3.15625e+06  0.00507101  1.12096e+08
3.15735e+06  0.00506285  1.12096e+08
3.15845e+06  0.00505471  1.12096e+08
3.15955e+06  0.00504658  1.12096e+08
3.16065e+06  0.00503847  1.12096e+08
3.16175e+06  0.00503038  1.12096e+08
3.16285e+06  0.0050223  1.12096e+08
3.16395e+06  0.00501423  1.12096e+08
3.16505e+06  0.00500618  1.12096e+08
3.16615e+06  0.00499815  1.12096e+08
3.16725e+06  0.00499013  1.12096e+08
3.16835e+06  0.00498212  1.12096e+08
3.16945e+06  0.00497413  1.12096e+08
3.17055e+06  0.00496616  1.12096e+08
3.17165e+06  0.0049582  1.12096e+08
3.17275e+06  0.00495025  1.12096e+08
3.17385e+06  0.00494233  1.12096e+08
3.17495e+06  0.00493441  1.12096e+08
3.17605e+06  0.00492651  1.12096e+08
3.17715e+06  0.00491863  1.12096e+08
3.17825e+06  0.00491076  1.12096e+08
3.17935e+06  0.0049029  1.12096e+08
3.18045e+06  0.00489506  1.12096e+08
3.18155e+06  0.00488724  1.12096e+08
3.18265e+06  0.00487943  1.12096e+08
3.18375e+06  0.00487163  1.12096e+08
3.18485e+06  0.00486385  1.12096e+08
3.18595e+06  0.00485608  1.12096e+08
3.18705e+06  0.00484833  1.12096e+08
3.18815e+06  0.00484059  1.12096e+08
3.18925e+06  0.00483287  1.12096e+08
3.19035e+06  0.00482516  1.12096e+08
3.19145e+06  0.00481747  1.12096e+08
3.19255e+06  0.00480979  1.12096e+08
3.19365e+06  0.00480212  1.12096e+08
3.19475e+06  0.00479447  1.12096e+08
3.19585e+06  0.00478684  1.12096e+08
3.19695e+06  0.00477921  1.12096e+08
3.19805e+06  0.00477161  1.12096e+08
3.19915e+06  0.00476401  1.12096e+08
3.20025e+06  0.00475643  1.12096e+08
3.20135e+06  0.00474887  1.12096e+08
3.20245e+06  0.00474132  1.12096e+08
3.20355e+06  0.00473378  1.12096e+08
3.20465e+06  0.00472626  1.12096e+08
3.20575e+06  0.00471875  1.12096e+08
3.20685e+06  0.00471125  1.12096e+08
3.20795e+06  0.00470377  1.12096e+08
3.20905e+06  0.00469631  1.12096e+08
3.21015e+06  0.00468885  1.12096e+08
3.21125e+06  0.00468142  1.12096e+08
3.21235e+06  0.00467399  1.12096e+08
3.21345e+06  0.00466658  1.12096e+08
3.21455e+06  0.00465918  1.12096e+08
3.21565e+06  0.0046518  1.12096e+08
3.21675e+06  0.00464443  1.12096e+08
3.21785e+06  0.00463707  1.12096e+08
3.21895e+06  0.00462973  1.12096e+08
3.22005e+06  0.0046224  1.12096e+08
3.22115e+06  0.00461509  1.12096e+08
3.22225e+06  0.00460779  1.12096e+08
3.22335e+06  0.0046005  1.12096e+08
3.22445e+06  0.00459322  1.12096e+08
3.22555e+06  0.00458596  1.12096e+08
3.22665e+06  0.00457872  1.12096e+08
3.22775e+06  0.00457148  1.12096e+08
3.22885e+06  0.00456426  1.12096e+08
3.22995e+06  0.00455706  1.12096e+08
3.23105e+06  0.00454986  1.12096e+08
3.23215e+06  0.00454268  1.12096e+08
3.23325e+06  0.00453552  1.12096e+08
3.23435e+06  0.00452836  1.12096e+08
3.23545e+06  0.00452122  1.12096e+08
3.23655e+06  0.0045141  1.12096e+08
3.23765e+06  0.00450698  1.12096e+08
3.23875e+06  0.00449988  1.12096e+08
3.23985e+06  0.00449279  1.12096e+08
3.24095e+06  0.00448572  1.12096e+08
3.24205e+06  0.00447866  1.12096e+08
3.24315e+06  0.00447161  1.12096e+08
3.24425e+06  0.00446458  1.12096e+08
3.24535e+06  0.00445755  1.12096e+08
3.24645e+06  0.00445054  1.12096e+08
3.24755e+06  0.00444355  1.12096e+08
3.24865e+06  0.00443657  1.12096e+08
3.24975e+06  0.0044296  1.12096e+08
3.25085e+06  0.00442264  1.12096e+08
3.25195e+06  0.00441569  1.12096e+08
3.25305e+06  0.00440876  1.12096e+08
3.25415e+06  0.00440184  1.12096e+08
3.25525e+06  0.00439494  1.12096e+08
3.25635e+06  0.00438804  1.12096e+08
3.25745e+06  0.00438116  1.12096e+08
3.25855e+06  0.0043743  1.12096e+08
3.25965e+06  0.00436744  1.12096e+08
3.26075e+06  0.0043606  1.12096e+08
3.26185e+06  0.00435377  1.12096e+08
3.26295e+06  0.00434695  1.12096e+08
3.26405e+06  0.00434015  1.12096e+08
3.26515e+06  0.00433335  1.12096e+08
3.26625e+06  0.00432657  1.12096e+08
3.26735e+06  0.00431981  1.12096e+08
3.26845e+06  0.00431305  1.12096e+08
3.26955e+06  0.00430631  1.12096e+08
3.27065e+06  0.00429958  1.12096e+08
3.27175e+06  0.00429286  1.12096e+08
3.27285e+06  0.00428616  1.12096e+08
3.27395e+06  0.00427946  1.12096e+08
3.27505e+06  0.00427278  1.12096e+08
3.27615e+06  0.00426611  1.12096e+08
3.27725e+06  0.00425946  1.12096e+08
3.27835e+06  0.00425281  1.12096e+08
3.27945e+06  0.00424618  1.12096e+08
3.28055e+06  0.00423956  1.12096e+08
3.28165e+06  0.00423295  1.12096e+08
3.28275e+06  0.00422636  1.12096e+08
3.28385e+06  0.00421978  1.12096e+08
3.28495e+06  0.0042132  1.12096e+08
3.28605e+06  0.00420664  1.12096e+08
3.28715e+06  0.0042001  1.12096e+08
3.28825e+06  0.00419356  1.12096e+08
3.28935e+06  0.00418704  1.12096e+08
3.29045e+06  0.00418053  1.12096e+08
3.29155e+06  0.00417403  1.12096e+08
3.29265e+06  0.00416754  1.12096e+08
3.29375e+06  0.00416106  1.12096e+08
3.29485e+06  0.0041546  1.12096e+08
3.29595e+06  0.00414815  1.12096e+08
3.29705e+06  0.00414171  1.12096e+08
3.29815e+06  0.00413528  1.12096e+08
3.29925e+06  0.00412886  1.12096e+08
3.30035e+06  0.00412246  1.12096e+08
3.30145e+06  0.00411606  1.12096e+08
3.30255e+06  0.00410968  1.12096e+08
3.30365e+06  0.00410331  1.12096e+08
3.30475e+06  0.00409695  1.12096e+08
3.30585e+06  0.00409061  1.12097e+08
3.30695e+06  0.00408427  1.12097e+08
3.30805e+06  0.00407795  1.12097e+08
3.30915e+06  0.00407164  1.12097e+08
3.31025e+06  0.00406534  1.12097e+08
3.31135e+06  0.00405905  1.12097e+08
3.31245e+06  0.00405277  1.12097e+08
3.31355e+06  0.0040465  1.12097e+08
3.31465e+06  0.00404025  1.12097e+08
3.31575e+06  0.004034  1.12097e+08
3.31685e+06  0.00402777  1.12097e+08
3.31795e+06  0.00402155  1.12097e+08
3.31905e+06  0.00401534  1.12097e+08
3.32015e+06  0.00400914  1.12097e+08
3.32125e+06  0.00400295  1.12097e+08
3.32235e+06  0.00399678  1.12097e+08
3.32345e+06  0.00399061  1.12097e+08
3.32455e+06  0.00398446  1.12097e+08
3.32565e+06  0.00397832  1.12097e+08
3.32675e+06  0.00397219  1.12097e+08
3.32785e+06  0.00396607  1.12097e+08
3.32895e+06  0.00395996  1.12097e+08
3.33005e+06  0.00395386  1.12097e+08
3.33115e+06  0.00394777  1.12097e+08
3.33225e+06  0.0039417  1.12097e+08
3.33335e+06  0.00393563  1.12097e+08
3.33445e+06  0.00392958  1.12097e+08
3.33555e+06  0.00392353  1.12097e+08
3.33665e+06  0.0039175  1.12097e+08
3.33775e+06  0.00391148  1.12097e+08
3.33885e+06  0.00390547  1.12097e+08
3.33995e+06  0.00389947  1.12097e+08
3.34105e+06  0.00389348  1.12097e+08
3.34215e+06  0.0038875  1.12097e+08
3.34325e+06  0.00388154  1.12097e+08
3.34435e+06  0.00387558  1.12097e+08
3.34545e+06  0.00386963  1.12097e+08
3.34655e+06  0.0038637  1.12097e+08
3.34765e+06  0.00385777  1.12097e+08
3.34875e+06  0.00385186  1.12097e+08
3.34985e+06  0.00384596  1.12097e+08
3.35095e+06  0.00384007  1.12097e+08
3.35205e+06  0.00383418  1.12097e+08
3.35315e+06  0.00382831  1.12097e+08
3.35425e+06  0.00382245  1.12097e+08
3.35535e+06  0.0038166  1.12097e+08
3.35645e+06  0.00381076  1.12097e+08
3.35755e+06  0.00380494  1.12097e+08
3.35865e+06  0.00379912  1.12097e+08
3.35975e+06  0.00379331  1.12097e+08
3.36085e+06  0.00378751  1.12097e+08
3.36195e+06  0.00378172  1.12097e+08
3.36305e+06  0.00377595  1.12097e+08
3.36415e+06  0.00377018  1.12097e+08
3.36525e+06  0.00376443  1.12097e+08
3.36635e+06  0.00375868  1.12097e+08
3.36745e+06  0.00375294  1.12097e+08
3.36855e+06  0.00374722  1.12097e+08
3.36965e+06  0.0037415  1.12097e+08
3.37075e+06  0.0037358  1.12097e+08
3.37185e+06  0.00373011  1.12097e+08
3.37295e+06  0.00372442  1.12097e+08
3.37405e+06  0.00371875  1.12097e+08
3.37515e+06  0.00371308  1.12097e+08
3.37625e+06  0.00370743  1.12097e+08
3.37735e+06  0.00370179  1.12097e+08
3.37845e+06  0.00369615  1.12097e+08
3.37955e+06  0.00369053  1.12097e+08
3.38065e+06  0.00368492  1.12097e+08
3.38175e+06  0.00367931  1.12097e+08
3.38285e+06  0.00367372  1.12097e+08
3.38395e+06  0.00366814  1.12097e+08
3.38505e+06  0.00366256  1.12097e+08
3.38615e+06  0.003657  1.12097e+08
3.38725e+06  0.00365145  1.12097e+08
3.38835e+06  0.0036459  1.12097e+08
3.38945e+06  0.00364037  1.12097e+08
3.39055e+06  0.00363485  1.12097e+08
3.39165e+06  0.00362933  1.12097e+08
3.39275e+06  0.00362383  1.12097e+08
3.39385e+06  0.00361833  1.12097e+08
3.39495e+06  0.00361285  1.12097e+08
3.39605e+06  0.00360738  1.12097e+08
3.39715e+06  0.00360191  1.12097e+08
3.39825e+06  0.00359646  1.12097e+08
3.39935e+06  0.00359101  1.12097e+08
3.40045e+06  0.00358557  1.12097e+08
3.40155e+06  0.00358015  1.12097e+08
3.40265e+06  0.00357473  1.12097e+08
3.40375e+06  0.00356932  1.12097e+08
3.40485e+06  0.00356393  1.12097e+08
3.40595e+06  0.00355854  1.12097e+08
3.40705e+06  0.00355316  1.12097e+08
3.40815e+06  0.00354779  1.12097e+08
3.40925e+06  0.00354243  1.12097e+08
3.41035e+06  0.00353708  1.12097e+08
3.41145e+06  0.00353174  1.12097e+08
3.41255e+06  0.00352641  1.12097e+08
3.41365e+06  0.00352109  1.12097e+08
3.41475e+06  0.00351578  1.12097e+08
3.41585e+06  0.00351048  1.12097e+08
3.41695e+06  0.00350519  1.12097e+08
3.41805e+06  0.0034999  1.12097e+08
3.41915e+06  0.00349463  1.12097e+08
3.42025e+06  0.00348936  1.12097e+08
3.42135e+06  0.00348411  1.12097e+08
3.42245e+06  0.00347886  1.12097e+08
3.42355e+06  0.00347363  1.12097e+08
3.42465e+06  0.0034684  1.12097e+08
3.42575e+06  0.00346318  1.12097e+08
3.42685e+06  0.00345797  1.12097e+08
3.42795e+06  0.00345277  1.12097e+08
3.42905e+06  0.00344758  1.12097e+08
3.43015e+06  0.0034424  1.12097e+08
3.43125e+06  0.00343723  1.12097e+08
3.43235e+06  0.00343206  1.12097e+08
3.43345e+06  0.00342691  1.12097e+08
3.43455e+06  0.00342176  1.12097e+08
3.43565e+06  0.00341663  1.12097e+08
3.43675e+06  0.0034115  1.12097e+08
3.43785e+06  0.00340638  1.12097e+08
3.43895e+06  0.00340127  1.12097e+08
3.44005e+06  0.00339617  1.12097e+08
3.44115e+06  0.00339108  1.12097e+08
3.44225e+06  0.003386  1.12097e+08
3.44335e+06  0.00338093  1.12097e+08
3.44445e+06  0.00337586  1.12097e+08
3.44555e+06  0.00337081  1.12097e+08
3.44665e+06  0.00336576  1.12097e+08
3.44775e+06  0.00336073  1.12097e+08
3.44885e+06  0.0033557  1.12097e+08
3.44995e+06  0.00335068  1.12097e+08
3.45105e+06  0.00334567  1.12097e+08
3.45215e+06  0.00334067  1.12097e+08
3.45325e+06  0.00333567  1.12097e+08
3.45435e+06  0.00333069  1.12097e+08
3.45545e+06  0.00332571  1.12097e+08
3.45655e+06  0.00332074  1.12097e+08
3.45765e+06  0.00331579  1.12097e+08
3.45875e+06  0.00331084  1.12097e+08
3.45985e+06  0.0033059  1.12097e+08
3.46095e+06  0.00330096  1.12097e+08
3.46205e+06  0.00329604  1.12097e+08
3.46315e+06  0.00329113  1.12097e+08
3.46425e+06  0.00328622  1.12097e+08
3.46535e+06  0.00328132  1.12097e+08
3.46645e+06  0.00327643  1.12097e+08
3.46755e+06  0.00327155  1.12097e+08
3.46865e+06  0.00326668  1.12097e+08
3.46975e+06  0.00326182  1.12097e+08
3.47085e+06  0.00325696  1.12097e+08
3.47195e+06  0.00325211  1.12097e+08
3.47305e+06  0.00324728  1.12097e+08
3.47415e+06  0.00324245  1.12097e+08
3.47525e+06  0.00323763  1.12097e+08
3.47635e+06  0.00323281  1.12097e+08
3.47745e+06  0.00322801  1.12097e+08
3.47855e+06  0.00322321  1.12097e+08
3.47965e+06  0.00321842  1.12097e+08
3.48075e+06  0.00321365  1.12097e+08
3.48185e+06  0.00320887  1.12097e+08
3.48295e+06  0.00320411  1.12097e+08
3.48405e+06  0.00319936  1.12097e+08
3.48515e+06  0.00319461  1.12097e+08
3.48625e+06  0.00318987  1.12097e+08
3.48735e+06  0.00318514  1.12097e+08
3.48845e+06  0.00318042  1.12097e+08
3.48955e+06  0.00317571  1.12097e+08
3.49065e+06  0.003171  1.12097e+08
3.49175e+06  0.00316631  1.12097e+08
3.49285e+06  0.00316162  1.12097e+08
3.49395e+06  0.00315694  1.12097e+08
3.49505e+06  0.00315227  1.12097e+08
3.49615e+06  0.0031476  1.12097e+08
3.49725e+06  0.00314295  1.12097e+08
3.49835e+06  0.0031383  1.12097e+08
3.49945e+06  0.00313366  1.12097e+08
3.50055e+06  0.00312903  1.12097e+08
3.50165e+06  0.0031244  1.12097e+08
3.50275e+06  0.00311979  1.12097e+08
3.50385e+06  0.00311518  1.12097e+08
3.50495e+06  0.00311058  1.12097e+08
3.50605e+06  0.00310599  1.12097e+08
3.50715e+06  0.00310141  1.12097e+08
3.50825e+06  0.00309683  1.12097e+08
3.50935e+06  0.00309226  1.12097e+08
3.51045e+06  0.0030877  1.12097e+08
3.51155e+06  0.00308315  1.12097e+08
3.51265e+06  0.00307861  1.12097e+08
3.51375e+06  0.00307407  1.12097e+08
3.51485e+06  0.00306954  1.12097e+08
3.51595e+06  0.00306502  1.12097e+08
3.51705e+06  0.00306051  1.12097e+08
3.51815e+06  0.003056  1.12097e+08
3.51925e+06  0.00305151  1.12097e+08
3.52035e+06  0.00304702  1.12097e+08
3.52145e+06  0.00304253  1.12097e+08
3.52255e+06  0.00303806  1.12097e+08
3.52365e+06  0.00303359  1.12097e+08
3.52475e+06  0.00302914  1.12097e+08
3.52585e+06  0.00302468  1.12097e+08
3.52695e+06  0.00302024  1.12097e+08
3.52805e+06  0.00301581  1.12097e+08
3.52915e+06  0.00301138  1.12097e+08
3.53025e+06  0.00300696  1.12097e+08
3.53135e+06  0.00300255  1.12097e+08
3.53245e+06  0.00299814  1.12097e+08
3.53355e+06  0.00299374  1.12097e+08
3.53465e+06  0.00298935  1.12097e+08
3.53575e+06  0.00298497  1.12097e+08
3.53685e+06  0.0029806  1.12097e+08
3.53795e+06  0.00297623  1.12097e+08
3.53905e+06  0.00297187  1.12097e+08
3.54015e+06  0.00296752  1.12097e+08
3.54125e+06  0.00296317  1.12097e+08
3.54235e+06  0.00295884  1.12097e+08
3.54345e+06  0.00295451  1.12097e+08
3.54455e+06  0.00295018  1.12097e+08
3.54565e+06  0.00294587  1.12097e+08
3.54675e+06  0.00294156  1.12097e+08
3.54785e+06  0.00293726  1.12097e+08
3.54895e+06  0.00293297  1.12097e+08
3.55005e+06  0.00292868  1.12097e+08
3.55115e+06  0.0029244  1.12097e+08
3.55225e+06  0.00292013  1.12097e+08
3.55335e+06  0.00291587  1.12097e+08
3.55445e+06  0.00291161  1.12097e+08
3.55555e+06  0.00290737  1.12097e+08
3.55665e+06  0.00290312  1.12097e+08
3.55775e+06  0.00289889  1.12097e+08
3.55885e+06  0.00289466  1.12097e+08
3.55995e+06  0.00289044  1.12097e+08
3.56105e+06  0.00288623  1.12097e+08
3.56215e+06  0.00288203  1.12097e+08
3.56325e+06  0.00287783  1.12097e+08
3.56435e+06  0.00287364  1.12097e+08
3.56545e+06  0.00286945  1.12097e+08
3.56655e+06  0.00286528  1.12097e+08
3.56765e+06  0.00286111  1.12097e+08
3.56875e+06  0.00285694  1.12097e+08
3.56985e+06  0.00285279  1.12097e+08
3.57095e+06  0.00284864  1.12097e+08
3.57205e+06  0.0028445  1.12097e+08
3.57315e+06  0.00284037  1.12097e+08
3.57425e+06  0.00283624  1.12097e+08
3.57535e+06  0.00283212  1.12097e+08
3.57645e+06  0.00282801  1.12097e+08
3.57755e+06  0.0028239  1.12097e+08
3.57865e+06  0.0028198  1.12097e+08
3.57975e+06  0.00281571  1.12097e+08
3.58085e+06  0.00281163  1.12097e+08
3.58195e+06  0.00280755  1.12097e+08
3.58305e+06  0.00280348  1.12097e+08
3.58415e+06  0.00279941  1.12097e+08
3.58525e+06  0.00279535  1.12097e+08
3.58635e+06  0.0027913  1.12097e+08
3.58745e+06  0.00278726  1.12097e+08
3.58855e+06  0.00278322  1.12097e+08
3.58965e+06  0.0027792  1.12097e+08
3.59075e+06  0.00277517  1.12097e+08
3.59185e+06  0.00277116  1.12097e+08
3.59295e+06  0.00276715  1.12097e+08
3.59405e+06  0.00276315  1.12097e+08
3.59515e+06  0.00275915  1.12097e+08
3.59625e+06  0.00275516  1.12097e+08
3.59735e+06  0.00275118  1.12097e+08
3.59845e+06  0.0027472  1.12097e+08
3.59955e+06  0.00274324  1.12097e+08
3.60065e+06  0.00273927  1.12097e+08
3.60175e+06  0.00273532  1.12097e+08
3.60285e+06  0.00273137  1.12097e+08
3.60395e+06  0.00272743  1.12098e+08
3.60505e+06  0.00272349  1.12098e+08
3.60615e+06  0.00271957  1.12098e+08
3.60725e+06  0.00271564  1.12098e+08
3.60835e+06  0.00271173  1.12098e+08
3.60945e+06  0.00270782  1.12098e+08
3.61055e+06  0.00270392  1.12098e+08
3.61165e+06  0.00270002  1.12098e+08
3.61275e+06  0.00269613  1.12098e+08
3.61385e+06  0.00269225  1.12098e+08
3.61495e+06  0.00268838  1.12098e+08
3.61605e+06  0.00268451  1.12098e+08
3.61715e+06  0.00268065  1.12098e+08
3.61825e+06  0.00267679  1.12098e+08
3.61935e+06  0.00267294  1.12098e+08
3.62045e+06  0.0026691  1.12098e+08
3.62155e+06  0.00266526  1.12098e+08
3.62265e+06  0.00266143  1.12098e+08
3.62375e+06  0.00265761  1.12098e+08
3.62485e+06  0.00265379  1.12098e+08
3.62595e+06  0.00264998  1.12098e+08
3.62705e+06  0.00264618  1.12098e+08
3.62815e+06  0.00264238  1.12098e+08
3.62925e+06  0.00263859  1.12098e+08
3.63035e+06  0.0026348  1.12098e+08
3.63145e+06  0.00263102  1.12098e+08
3.63255e+06  0.00262725  1.12098e+08
3.63365e+06  0.00262349  1.12098e+08
3.63475e+06  0.00261973  1.12098e+08
3.63585e+06  0.00261597  1.12098e+08
3.63695e+06  0.00261223  1.12098e+08
3.63805e+06  0.00260849  1.12098e+08
3.63915e+06  0.00260475  1.12098e+08
3.64025e+06  0.00260102  1.12098e+08
3.64135e+06  0.0025973  1.12098e+08
3.64245e+06  0.00259359  1.12098e+08
3.64355e+06  0.00258988  1.12098e+08
3.64465e+06  0.00258617  1.12098e+08
3.64575e+06  0.00258248  1.12098e+08
3.64685e+06  0.00257879  1.12098e+08
3.64795e+06  0.0025751  1.12098e+08
3.64905e+06  0.00257142  1.12098e+08
3.65015e+06  0.00256775  1.12098e+08
3.65125e+06  0.00256409  1.12098e+08
3.65235e+06  0.00256043  1.12098e+08
3.65345e+06  0.00255677  1.12098e+08
3.65455e+06  0.00255313  1.12098e+08
3.65565e+06  0.00254948  1.12098e+08
3.65675e+06  0.00254585  1.12098e+08
3.65785e+06  0.00254222  1.12098e+08
3.65895e+06  0.0025386  1.12098e+08
3.66005e+06  0.00253498  1.12098e+08
3.66115e+06  0.00253137  1.12098e+08
3.66225e+06  0.00252776  1.12098e+08
3.66335e+06  0.00252416  1.12098e+08
3.66445e+06  0.00252057  1.12098e+08
3.66555e+06  0.00251698  1.12098e+08
3.66665e+06  0.0025134  1.12098e+08
3.66775e+06  0.00250983  1.12098e+08
3.66885e+06  0.00250626  1.12098e+08
3.66995e+06  0.0025027  1.12098e+08
3.67105e+06  0.00249914  1.12098e+08
3.67215e+06  0.00249559  1.12098e+08
3.67325e+06  0.00249204  1.12098e+08
3.67435e+06  0.0024885  1.12098e+08
3.67545e+06  0.00248497  1.12098e+08
3.67655e+06  0.00248144  1.12098e+08
3.67765e+06  0.00247792  1.12098e+08
3.67875e+06  0.0024744  1.12098e+08
3.67985e+06  0.00247089  1.12098e+08
3.68095e+06  0.00246739  1.12098e+08
3.68205e+06  0.00246389  1.12098e+08
3.68315e+06  0.0024604  1.12098e+08
3.68425e+06  0.00245691  1.12098e+08
3.68535e+06  0.00245343  1.12098e+08
3.68645e+06  0.00244996  1.12098e+08
3.68755e+06  0.00244649  1.12098e+08
3.68865e+06  0.00244302  1.12098e+08
3.68975e+06  0.00243956  1.12098e+08
3.69085e+06  0.00243611  1.12098e+08
3.69195e+06  0.00243267  1.12098e+08
3.69305e+06  0.00242922  1.12098e+08
3.69415e+06  0.00242579  1.12098e+08
3.69525e+06  0.00242236  1.12098e+08
3.69635e+06  0.00241894  1.12098e+08
3.69745e+06  0.00241552  1.12098e+08
3.69855e+06  0.00241211  1.12098e+08
3.69965e+06  0.0024087  1.12098e+08
3.70075e+06  0.0024053  1.12098e+08
3.70185e+06  0.0024019  1.12098e+08
3.70295e+06  0.00239851  1.12098e+08
3.70405e+06  0.00239513  1.12098e+08
3.70515e+06  0.00239175  1.12098e+08
3.70625e+06  0.00238838  1.12098e+08
3.70735e+06  0.00238501  1.12098e+08
3.70845e+06  0.00238165  1.12098e+08
3.70955e+06  0.00237829  1.12098e+08
3.71065e+06  0.00237494  1.12098e+08
3.71175e+06  0.0023716  1.12098e+08
3.71285e+06  0.00236826  1.12098e+08
3.71395e+06  0.00236492  1.12098e+08
3.71505e+06  0.0023616  1.12098e+08
3.71615e+06  0.00235827  1.12098e+08
3.71725e+06  0.00235496  1.12098e+08
3.71835e+06  0.00235164  1.12098e+08
3.71945e+06  0.00234834  1.12098e+08
3.72055e+06  0.00234504  1.12098e+08
3.72165e+06  0.00234174  1.12098e+08
3.72275e+06  0.00233845  1.12098e+08
3.72385e+06  0.00233516  1.12098e+08
3.72495e+06  0.00233189  1.12098e+08
3.72605e+06  0.00232861  1.12098e+08
3.72715e+06  0.00232534  1.12098e+08
3.72825e+06  0.00232208  1.12098e+08
3.72935e+06  0.00231882  1.12098e+08
3.73045e+06  0.00231557  1.12098e+08
3.73155e+06  0.00231232  1.12098e+08
3.73265e+06  0.00230908  1.12098e+08
3.73375e+06  0.00230584  1.12098e+08
3.73485e+06  0.00230261  1.12098e+08
3.73595e+06  0.00229939  1.12098e+08
3.73705e+06  0.00229617  1.12098e+08
3.73815e+06  0.00229295  1.12098e+08
3.73925e+06  0.00228974  1.12098e+08
3.74035e+06  0.00228654  1.12098e+08
3.74145e+06  0.00228334  1.12098e+08
3.74255e+06  0.00228014  1.12098e+08
3.74365e+06  0.00227695  1.12098e+08
3.74475e+06  0.00227377  1.12098e+08
3.74585e+06  0.00227059  1.12098e+08
3.74695e+06  0.00226742  1.12098e+08
3.74805e+06  0.00226425  1.12098e+08
3.74915e+06  0.00226109  1.12098e+08
3.75025e+06  0.00225793  1.12098e+08
3.75135e+06  0.00225478  1.12098e+08
3.75245e+06  0.00225163  1.12098e+08
3.75355e+06  0.00224849  1.12098e+08
3.75465e+06  0.00224535  1.12098e+08
3.75575e+06  0.00224222  1.12098e+08
3.75685e+06  0.00223909  1.12098e+08
3.75795e+06  0.00223597  1.12098e+08
3.75905e+06  0.00223285  1.12098e+08
3.76015e+06  0.00222974  1.12098e+08
3.76125e+06  0.00222663  1.12098e+08
3.76235e+06  0.00222353  1.12098e+08
3.76345e+06  0.00222044  1.12098e+08
3.76455e+06  0.00221734  1.12098e+08
3.76565e+06  0.00221426  1.12098e+08
3.76675e+06  0.00221118  1.12098e+08
3.76785e+06  0.0022081  1.12098e+08
3.76895e+06  0.00220503  1.12098e+08
3.77005e+06  0.00220196  1.12098e+08
3.77115e+06  0.0021989  1.12098e+08
3.77225e+06  0.00219585  1.12098e+08
3.77335e+06  0.0021928  1.12098e+08
3.77445e+06  0.00218975  1.12098e+08
3.77555e+06  0.00218671  1.12098e+08
3.77665e+06  0.00218367  1.12098e+08
3.77775e+06  0.00218064  1.12098e+08
3.77885e+06  0.00217761  1.12098e+08
3.77995e+06  0.00217459  1.12098e+08
3.78105e+06  0.00217158  1.12098e+08
3.78215e+06  0.00216856  1.12098e+08
3.78325e+06  0.00216556  1.12098e+08
3.78435e+06  0.00216256  1.12098e+08
3.78545e+06  0.00215956  1.12098e+08
3.78655e+06  0.00215657  1.12098e+08
3.78765e+06  0.00215358  1.12098e+08
3.78875e+06  0.0021506  1.12098e+08
3.78985e+06  0.00214762  1.12098e+08
3.79095e+06  0.00214465  1.12098e+08
3.79205e+06  0.00214168  1.12098e+08
3.79315e+06  0.00213872  1.12098e+08
3.79425e+06  0.00213576  1.12098e+08
3.79535e+06  0.0021328  1.12098e+08
3.79645e+06  0.00212986  1.12098e+08
3.79755e+06  0.00212691  1.12098e+08
3.79865e+06  0.00212397  1.12098e+08
3.79975e+06  0.00212104  1.12098e+08
3.80085e+06  0.00211811  1.12098e+08
3.80195e+06  0.00211518  1.12098e+08
3.80305e+06  0.00211226  1.12098e+08
3.80415e+06  0.00210935  1.12098e+08
3.80525e+06  0.00210644  1.12098e+08
3.80635e+06  0.00210353  1.12098e+08
3.80745e+06  0.00210063  1.12098e+08
3.80855e+06  0.00209773  1.12098e+08
3.80965e+06  0.00209484  1.12098e+08
3.81075e+06  0.00209195  1.12098e+08
3.81185e+06  0.00208907  1.12098e+08
3.81295e+06  0.00208619  1.12098e+08
3.81405e+06  0.00208332  1.12098e+08
3.81515e+06  0.00208045  1.12098e+08
3.81625e+06  0.00207759  1.12098e+08
3.81735e+06  0.00207473  1.12098e+08
3.81845e+06  0.00207187  1.12098e+08
3.81955e+06  0.00206902  1.12098e+08
3.82065e+06  0.00206618  1.12098e+08
3.82175e+06  0.00206334  1.12098e+08
3.82285e+06  0.0020605  1.12098e+08
3.82395e+06  0.00205767  1.12098e+08
3.82505e+06  0.00205484  1.12098e+08
3.82615e+06  0.00205202  1.12098e+08
3.82725e+06  0.0020492  1.12098e+08
3.82835e+06  0.00204639  1.12098e+08
3.82945e+06  0.00204358  1.12098e+08
3.83055e+06  0.00204077  1.12098e+08
3.83165e+06  0.00203797  1.12098e+08
3.83275e+06  0.00203518  1.12098e+08
3.83385e+06  0.00203239  1.12098e+08
3.83495e+06  0.0020296  1.12098e+08
3.83605e+06  0.00202682  1.12098e+08
3.83715e+06  0.00202404  1.12098e+08
3.83825e+06  0.00202127  1.12098e+08
3.83935e+06  0.0020185  1.12098e+08
3.84045e+06  0.00201573  1.12098e+08
3.84155e+06  0.00201297  1.12098e+08
3.84265e+06  0.00201022  1.12098e+08
3.84375e+06  0.00200747  1.12098e+08
3.84485e+06  0.00200472  1.12098e+08
3.84595e+06  0.00200198  1.12098e+08
3.84705e+06  0.00199924  1.12098e+08
3.84815e+06  0.00199651  1.12098e+08
3.84925e+06  0.00199378  1.12098e+08
3.85035e+06  0.00199105  1.12098e+08
3.85145e+06  0.00198833  1.12098e+08
3.85255e+06  0.00198562  1.12098e+08
3.85365e+06  0.00198291  1.12098e+08
3.85475e+06  0.0019802  1.12098e+08
3.85585e+06  0.0019775  1.12098e+08
3.85695e+06  0.0019748  1.12098e+08
3.85805e+06  0.0019721  1.12098e+08
3.85915e+06  0.00196941  1.12098e+08
3.86025e+06  0.00196673  1.12098e+08
3.86135e+06  0.00196405  1.12098e+08
3.86245e+06  0.00196137  1.12098e+08
3.86355e+06  0.0019587  1.12098e+08
3.86465e+06  0.00195603  1.12098e+08
3.86575e+06  0.00195336  1.12098e+08
3.86685e+06  0.0019507  1.12098e+08
3.86795e+06  0.00194805  1.12098e+08
3.86905e+06  0.0019454  1.12098e+08
3.87015e+06  0.00194275  1.12098e+08
3.87125e+06  0.00194011  1.12098e+08
3.87235e+06  0.00193747  1.12098e+08
3.87345e+06  0.00193483  1.12098e+08
3.87455e+06  0.0019322  1.12098e+08
3.87565e+06  0.00192958  1.12098e+08
3.87675e+06  0.00192695  1.12098e+08
3.87785e+06  0.00192434  1.12098e+08
3.87895e+06  0.00192172  1.12098e+08
3.88005e+06  0.00191911  1.12098e+08
3.88115e+06  0.00191651  1.12098e+08
3.88225e+06  0.00191391  1.12098e+08
3.88335e+06  0.00191131  1.12098e+08
3.88445e+06  0.00190872  1.12098e+08
3.88555e+06  0.00190613  1.12098e+08
3.88665e+06  0.00190354  1.12098e+08
3.88775e+06  0.00190096  1.12098e+08
3.88885e+06  0.00189839  1.12098e+08
3.88995e+06  0.00189581  1.12098e+08
3.89105e+06  0.00189325  1.12098e+08
3.89215e+06  0.00189068  1.12098e+08
3.89325e+06  0.00188812  1.12098e+08
3.89435e+06  0.00188556  1.12098e+08
3.89545e+06  0.00188301  1.12098e+08
3.89655e+06  0.00188046  1.12098e+08
3.89765e+06  0.00187792  1.12098e+08
3.89875e+06  0.00187538  1.12098e+08
3.89985e+06  0.00187284  1.12098e+08
3.90095e+06  0.00187031  1.12098e+08
3.90205e+06  0.00186778  1.12098e+08
3.90315e+06  0.00186526  1.12098e+08
3.90425e+06  0.00186274  1.12098e+08
3.90535e+06  0.00186023  1.12098e+08
3.90645e+06  0.00185771  1.12098e+08
3.90755e+06  0.00185521  1.12098e+08
3.90865e+06  0.0018527  1.12098e+08
3.90975e+06  0.0018502  1.12098e+08
3.91085e+06  0.00184771  1.12098e+08
3.91195e+06  0.00184521  1.12098e+08
3.91305e+06  0.00184272  1.12098e+08
3.91415e+06  0.00184024  1.12098e+08
3.91525e+06  0.00183776  1.12098e+08
3.91635e+06  0.00183528  1.12098e+08
3.91745e+06  0.00183281  1.12098e+08
3.91855e+06  0.00183034  1.12098e+08
3.91965e+06  0.00182788  1.12098e+08
3.92075e+06  0.00182542  1.12098e+08
3.92185e+06  0.00182296  1.12098e+08
3.92295e+06  0.00182051  1.12098e+08
3.92405e+06  0.00181806  1.12098e+08
3.92515e+06  0.00181561  1.12098e+08
3.92625e+06  0.00181317  1.12098e+08
3.92735e+06  0.00181073  1.12098e+08
3.92845e+06  0.0018083  1.12098e+08
3.92955e+06  0.00180587  1.12098e+08
3.93065e+06  0.00180344  1.12098e+08
3.93175e+06  0.00180102  1.12098e+08
3.93285e+06  0.0017986  1.12098e+08
3.93395e+06  0.00179619  1.12098e+08
3.93505e+06  0.00179378  1.12098e+08
3.93615e+06  0.00179137  1.12098e+08
3.93725e+06  0.00178897  1.12098e+08
3.93835e+06  0.00178657  1.12098e+08
3.93945e+06  0.00178417  1.12098e+08
3.94055e+06  0.00178178  1.12098e+08
3.94165e+06  0.00177939  1.12098e+08
3.94275e+06  0.00177701  1.12098e+08
3.94385e+06  0.00177463  1.12098e+08
3.94495e+06  0.00177225  1.12098e+08
3.94605e+06  0.00176988  1.12098e+08
3.94715e+06  0.00176751  1.12098e+08
3.94825e+06  0.00176514  1.12098e+08
3.94935e+06  0.00176278  1.12098e+08
3.95045e+06  0.00176042  1.12098e+08
3.95155e+06  0.00175806  1.12098e+08
3.95265e+06  0.00175571  1.12098e+08
3.95375e+06  0.00175337  1.12098e+08
3.95485e+06  0.00175102  1.12098e+08
3.95595e+06  0.00174868  1.12098e+08
3.95705e+06  0.00174635  1.12098e+08
3.95815e+06  0.00174401  1.12098e+08
3.95925e+06  0.00174168  1.12098e+08
3.96035e+06  0.00173936  1.12098e+08
3.96145e+06  0.00173704  1.12098e+08
3.96255e+06  0.00173472  1.12098e+08
3.96365e+06  0.0017324  1.12098e+08
3.96475e+06  0.00173009  1.12098e+08
3.96585e+06  0.00172779  1.12098e+08
3.96695e+06  0.00172548  1.12098e+08
3.96805e+06  0.00172318  1.12098e+08
3.96915e+06  0.00172089  1.12098e+08
3.97025e+06  0.00171859  1.12098e+08
3.97135e+06  0.0017163  1.12098e+08
3.97245e+06  0.00171402  1.12098e+08
3.97355e+06  0.00171174  1.12098e+08
3.97465e+06  0.00170946  1.12098e+08
3.97575e+06  0.00170718  1.12098e+08
3.97685e+06  0.00170491  1.12098e+08
3.97795e+06  0.00170264  1.12098e+08
3.97905e+06  0.00170038  1.12098e+08
3.98015e+06  0.00169812  1.12098e+08
3.98125e+06  0.00169586  1.12098e+08
3.98235e+06  0.00169361  1.12098e+08
3.98345e+06  0.00169136  1.12098e+08
3.98455e+06  0.00168911  1.12098e+08
3.98565e+06  0.00168687  1.12098e+08
3.98675e+06  0.00168463  1.12098e+08
3.98785e+06  0.00168239  1.12098e+08
3.98895e+06  0.00168016  1.12098e+08
3.99005e+06  0.00167793  1.12098e+08
3.99115e+06  0.0016757  1.12098e+08
3.99225e+06  0.00167348  1.12098e+08
3.99335e+06  0.00167126  1.12098e+08
3.99445e+06  0.00166904  1.12098e+08
3.99555e+06  0.00166683  1.12098e+08
3.99665e+06  0.00166462  1.12098e+08
3.99775e+06  0.00166242  1.12098e+08
3.99885e+06  0.00166022  1.12098e+08
3.99995e+06  0.00165802  1.12098e+08
4.00105e+06  0.00165582  1.12098e+08
4.00215e+06  0.00165363  1.12098e+08
4.00325e+06  0.00165144  1.12098e+08
4.00435e+06  0.00164926  1.12098e+08
4.00545e+06  0.00164708  1.12098e+08
4.00655e+06  0.0016449  1.12098e+08
4.00765e+06  0.00164272  1.12098e+08
4.00875e+06  0.00164055  1.12098e+08
4.00985e+06  0.00163838  1.12098e+08
4.01095e+06  0.00163622  1.12098e+08
4.01205e+06  0.00163406  1.12098e+08
4.01315e+06  0.0016319  1.12098e+08
4.01425e+06  0.00162974  1.12098e+08
4.01535e+06  0.00162759  1.12098e+08
4.01645e+06  0.00162545  1.12098e+08
4.01755e+06  0.0016233  1.12098e+08
4.01865e+06  0.00162116  1.12098e+08
4.01975e+06  0.00161902  1.12098e+08
4.02085e+06  0.00161689  1.12098e+08
4.02195e+06  0.00161476  1.12098e+08
4.02305e+06  0.00161263  1.12098e+08
4.02415e+06  0.0016105  1.12098e+08
4.02525e+06  0.00160838  1.12098e+08
4.02635e+06  0.00160626  1.12098e+08
4.02745e+06  0.00160415  1.12098e+08
4.02855e+06  0.00160204  1.12098e+08
4.02965e+06  0.00159993  1.12098e+08
4.03075e+06  0.00159782  1.12098e+08
4.03185e+06  0.00159572  1.12098e+08
4.03295e+06  0.00159362  1.12098e+08
4.03405e+06  0.00159153  1.12098e+08
4.03515e+06  0.00158943  1.12098e+08
4.03625e+06  0.00158734  1.12098e+08
4.03735e+06  0.00158526  1.12098e+08
4.03845e+06  0.00158318  1.12098e+08
4.03955e+06  0.0015811  1.12098e+08
4.04065e+06  0.00157902  1.12098e+08
4.04175e+06  0.00157695  1.12098e+08
4.04285e+06  0.00157488  1.12098e+08
4.04395e+06  0.00157281  1.12098e+08
4.04505e+06  0.00157075  1.12098e+08
4.04615e+06  0.00156869  1.12098e+08
4.04725e+06  0.00156663  1.12098e+08
4.04835e+06  0.00156457  1.12098e+08
4.04945e+06  0.00156252  1.12098e+08
4.05055e+06  0.00156048  1.12098e+08
4.05165e+06  0.00155843  1.12098e+08
4.05275e+06  0.00155639  1.12098e+08
4.05385e+06  0.00155435  1.12098e+08
4.05495e+06  0.00155232  1.12098e+08
4.05605e+06  0.00155028  1.12098e+08
4.05715e+06  0.00154826  1.12098e+08
4.05825e+06  0.00154623  1.12098e+08
4.05935e+06  0.00154421  1.12098e+08
4.06045e+06  0.00154219  1.12098e+08
4.06155e+06  0.00154017  1.12098e+08
4.06265e+06  0.00153816  1.12098e+08
4.06375e+06  0.00153615  1.12098e+08
4.06485e+06  0.00153414  1.12098e+08
4.06595e+06  0.00153214  1.12098e+08
4.06705e+06  0.00153013  1.12098e+08
4.06815e+06  0.00152814  1.12098e+08
4.06925e+06  0.00152614  1.12098e+08
4.07035e+06  0.00152415  1.12098e+08
4.07145e+06  0.00152216  1.12098e+08
4.07255e+06  0.00152017  1.12098e+08
4.07365e+06  0.00151819  1.12098e+08
4.07475e+06  0.00151621  1.12098e+08
4.07585e+06  0.00151423  1.12098e+08
4.07695e+06  0.00151226  1.12098e+08
4.07805e+06  0.00151029  1.12098e+08
4.07915e+06  0.00150832  1.12098e+08
4.08025e+06  0.00150636  1.12098e+08
4.08135e+06  0.0015044  1.12098e+08
4.08245e+06  0.00150244  1.12098e+08
4.08355e+06  0.00150048  1.12098e+08
4.08465e+06  0.00149853  1.12098e+08
4.08575e+06  0.00149658  1.12098e+08
4.08685e+06  0.00149463  1.12098e+08
4.08795e+06  0.00149269  1.12098e+08
4.08905e+06  0.00149075  1.12098e+08
4.09015e+06  0.00148881  1.12098e+08
4.09125e+06  0.00148687  1.12098e+08
4.09235e+06  0.00148494  1.12098e+08
4.09345e+06  0.00148301  1.12098e+08
4.09455e+06  0.00148109  1.12098e+08
4.09565e+06  0.00147916  1.12099e+08
4.09675e+06  0.00147724  1.12099e+08
4.09785e+06  0.00147532  1.12099e+08
4.09895e+06  0.00147341  1.12099e+08
4.10005e+06  0.0014715  1.12099e+08
4.10115e+06  0.00146959  1.12099e+08
4.10225e+06  0.00146768  1.12099e+08
4.10335e+06  0.00146578  1.12099e+08
4.10445e+06  0.00146388  1.12099e+08
4.10555e+06  0.00146198  1.12099e+08
4.10665e+06  0.00146009  1.12099e+08
4.10775e+06  0.0014582  1.12099e+08
4.10885e+06  0.00145631  1.12099e+08
4.10995e+06  0.00145442  1.12099e+08
4.11105e+06  0.00145254  1.12099e+08
4.11215e+06  0.00145066  1.12099e+08
4.11325e+06  0.00144878  1.12099e+08
4.11435e+06  0.00144691  1.12099e+08
4.11545e+06  0.00144504  1.12099e+08
4.11655e+06  0.00144317  1.12099e+08
4.11765e+06  0.0014413  1.12099e+08
4.11875e+06  0.00143944  1.12099e+08
4.11985e+06  0.00143758  1.12099e+08
4.12095e+06  0.00143572  1.12099e+08
4.12205e+06  0.00143387  1.12099e+08
4.12315e+06  0.00143202  1.12099e+08
4.12425e+06  0.00143017  1.12099e+08
4.12535e+06  0.00142832  1.12099e+08
4.12645e+06  0.00142648  1.12099e+08
4.12755e+06  0.00142464  1.12099e+08
4.12865e+06  0.0014228  1.12099e+08
4.12975e+06  0.00142096  1.12099e+08
4.13085e+06  0.00141913  1.12099e+08
4.13195e+06  0.0014173  1.12099e+08
4.13305e+06  0.00141548  1.12099e+08
4.13415e+06  0.00141365  1.12099e+08
4.13525e+06  0.00141183  1.12099e+08
4.13635e+06  0.00141001  1.12099e+08
4.13745e+06  0.0014082  1.12099e+08
4.13855e+06  0.00140638  1.12099e+08
4.13965e+06  0.00140457  1.12099e+08
4.14075e+06  0.00140277  1.12099e+08
4.14185e+06  0.00140096  1.12099e+08
4.14295e+06  0.00139916  1.12099e+08
4.14405e+06  0.00139736  1.12099e+08
4.14515e+06  0.00139556  1.12099e+08
4.14625e+06  0.00139377  1.12099e+08
4.14735e+06  0.00139198  1.12099e+08
4.14845e+06  0.00139019  1.12099e+08
4.14955e+06  0.0013884  1.12099e+08
4.15065e+06  0.00138662  1.12099e+08
4.15175e+06  0.00138484  1.12099e+08
4.15285e+06  0.00138306  1.12099e+08
4.15395e+06  0.00138129  1.12099e+08
4.15505e+06  0.00137951  1.12099e+08
4.15615e+06  0.00137774  1.12099e+08
4.15725e+06  0.00137598  1.12099e+08
4.15835e+06  0.00137421  1.12099e+08
4.15945e+06  0.00137245  1.12099e+08
4.16055e+06  0.00137069  1.12099e+08
4.16165e+06  0.00136894  1.12099e+08
4.16275e+06  0.00136718  1.12099e+08
4.16385e+06  0.00136543  1.12099e+08
4.16495e+06  0.00136368  1.12099e+08
4.16605e+06  0.00136193  1.12099e+08
4.16715e+06  0.00136019  1.12099e+08
4.16825e+06  0.00135845  1.12099e+08
4.16935e+06  0.00135671  1.12099e+08
4.17045e+06  0.00135498  1.12099e+08
4.17155e+06  0.00135324  1.12099e+08
4.17265e+06  0.00135151  1.12099e+08
4.17375e+06  0.00134979  1.12099e+08
4.17485e+06  0.00134806  1.12099e+08
4.17595e+06  0.00134634  1.12099e+08
4.17705e+06  0.00134462  1.12099e+08
4.17815e+06  0.0013429  1.12099e+08
4.17925e+06  0.00134118  1.12099e+08
4.18035e+06  0.00133947  1.12099e+08
4.18145e+06  0.00133776  1.12099e+08
4.18255e+06  0.00133606  1.12099e+08
4.18365e+06  0.00133435  1.12099e+08
4.18475e+06  0.00133265  1.12099e+08
4.18585e+06  0.00133095  1.12099e+08
4.18695e+06  0.00132925  1.12099e+08
4.18805e+06  0.00132756  1.12099e+08
4.18915e+06  0.00132586  1.12099e+08
4.19025e+06  0.00132418  1.12099e+08
4.19135e+06  0.00132249  1.12099e+08
4.19245e+06  0.0013208  1.12099e+08
4.19355e+06  0.00131912  1.12099e+08
4.19465e+06  0.00131744  1.12099e+08
4.19575e+06  0.00131577  1.12099e+08
4.19685e+06  0.00131409  1.12099e+08
4.19795e+06  0.00131242  1.12099e+08
4.19905e+06  0.00131075  1.12099e+08
4.20015e+06  0.00130908  1.12099e+08
4.20125e+06  0.00130742  1.12099e+08
4.20235e+06  0.00130576  1.12099e+08
4.20345e+06  0.0013041  1.12099e+08
4.20455e+06  0.00130244  1.12099e+08
4.20565e+06  0.00130078  1.12099e+08
4.20675e+06  0.00129913  1.12099e+08
4.20785e+06  0.00129748  1.12099e+08
4.20895e+06  0.00129584  1.12099e+08
4.21005e+06  0.00129419  1.12099e+08
4.21115e+06  0.00129255  1.12099e+08
4.21225e+06  0.00129091  1.12099e+08
4.21335e+06  0.00128927  1.12099e+08
4.21445e+06  0.00128764  1.12099e+08
4.21555e+06  0.001286  1.12099e+08
4.21665e+06  0.00128437  1.12099e+08
4.21775e+06  0.00128274  1.12099e+08
4.21885e+06  0.00128112  1.12099e+08
4.21995e+06  0.0012795  1.12099e+08
4.22105e+06  0.00127788  1.12099e+08
4.22215e+06  0.00127626  1.12099e+08
4.22325e+06  0.00127464  1.12099e+08
4.22435e+06  0.00127303  1.12099e+08
4.22545e+06  0.00127142  1.12099e+08
4.22655e+06  0.00126981  1.12099e+08
4.22765e+06  0.0012682  1.12099e+08
4.22875e+06  0.0012666  1.12099e+08
4.22985e+06  0.001265  1.12099e+08
4.23095e+06  0.0012634  1.12099e+08
4.23205e+06  0.0012618  1.12099e+08
4.23315e+06  0.00126021  1.12099e+08
4.23425e+06  0.00125861  1.12099e+08
4.23535e+06  0.00125703  1.12099e+08
4.23645e+06  0.00125544  1.12099e+08
4.23755e+06  0.00125385  1.12099e+08
4.23865e+06  0.00125227  1.12099e+08
4.23975e+06  0.00125069  1.12099e+08
4.24085e+06  0.00124911  1.12099e+08
4.24195e+06  0.00124754  1.12099e+08
4.24305e+06  0.00124596  1.12099e+08
4.24415e+06  0.00124439  1.12099e+08
4.24525e+06  0.00124282  1.12099e+08
4.24635e+06  0.00124126  1.12099e+08
4.24745e+06  0.00123969  1.12099e+08
4.24855e+06  0.00123813  1.12099e+08
4.24965e+06  0.00123657  1.12099e+08
4.25075e+06  0.00123501  1.12099e+08
4.25185e+06  0.00123346  1.12099e+08
4.25295e+06  0.00123191  1.12099e+08
4.25405e+06  0.00123036  1.12099e+08
4.25515e+06  0.00122881  1.12099e+08
4.25625e+06  0.00122726  1.12099e+08
4.25735e+06  0.00122572  1.12099e+08
4.25845e+06  0.00122418  1.12099e+08
4.25955e+06  0.00122264  1.12099e+08
4.26065e+06  0.0012211  1.12099e+08
4.26175e+06  0.00121957  1.12099e+08
4.26285e+06  0.00121804  1.12099e+08
4.26395e+06  0.00121651  1.12099e+08
4.26505e+06  0.00121498  1.12099e+08
4.26615e+06  0.00121345  1.12099e+08
4.26725e+06  0.00121193  1.12099e+08
4.26835e+06  0.00121041  1.12099e+08
4.26945e+06  0.00120889  1.12099e+08
4.27055e+06  0.00120737  1.12099e+08
4.27165e+06  0.00120586  1.12099e+08
4.27275e+06  0.00120435  1.12099e+08
4.27385e+06  0.00120284  1.12099e+08
4.27495e+06  0.00120133  1.12099e+08
4.27605e+06  0.00119982  1.12099e+08
4.27715e+06  0.00119832  1.12099e+08
4.27825e+06  0.00119682  1.12099e+08
4.27935e+06  0.00119532  1.12099e+08
4.28045e+06  0.00119383  1.12099e+08
4.28155e+06  0.00119233  1.12099e+08
4.28265e+06  0.00119084  1.12099e+08
4.28375e+06  0.00118935  1.12099e+08
4.28485e+06  0.00118786  1.12099e+08
4.28595e+06  0.00118638  1.12099e+08
4.28705e+06  0.00118489  1.12099e+08
4.28815e+06  0.00118341  1.12099e+08
4.28925e+06  0.00118193  1.12099e+08
4.29035e+06  0.00118045  1.12099e+08
4.29145e+06  0.00117898  1.12099e+08
4.29255e+06  0.00117751  1.12099e+08
4.29365e+06  0.00117604  1.12099e+08
4.29475e+06  0.00117457  1.12099e+08
4.29585e+06  0.0011731  1.12099e+08
4.29695e+06  0.00117164  1.12099e+08
4.29805e+06  0.00117018  1.12099e+08
4.29915e+06  0.00116872  1.12099e+08
4.30025e+06  0.00116726  1.12099e+08
4.30135e+06  0.0011658  1.12099e+08
4.30245e+06  0.00116435  1.12099e+08
4.30355e+06  0.0011629  1.12099e+08
4.30465e+06  0.00116145  1.12099e+08
4.30575e+06  0.00116  1.12099e+08
4.30685e+06  0.00115856  1.12099e+08
4.30795e+06  0.00115711  1.12099e+08
4.30905e+06  0.00115567  1.12099e+08
4.31015e+06  0.00115423  1.12099e+08
4.31125e+06  0.0011528  1.12099e+08
4.31235e+06  0.00115136  1.12099e+08
4.31345e+06  0.00114993  1.12099e+08
4.31455e+06  0.0011485  1.12099e+08
4.31565e+06  0.00114707  1.12099e+08
4.31675e+06  0.00114565  1.12099e+08
4.31785e+06  0.00114422  1.12099e+08
4.31895e+06  0.0011428  1.12099e+08
4.32005e+06  0.00114138  1.12099e+08
4.32115e+06  0.00113996  1.12099e+08
4.32225e+06  0.00113855  1.12099e+08
4.32335e+06  0.00113713  1.12099e+08
4.32445e+06  0.00113572  1.12099e+08
4.32555e+06  0.00113431  1.12099e+08
4.32665e+06  0.0011329  1.12099e+08
4.32775e+06  0.0011315  1.12099e+08
4.32885e+06  0.0011301  1.12099e+08
4.32995e+06  0.00112869  1.12099e+08
4.33105e+06  0.00112729  1.12099e+08
4.33215e+06  0.0011259  1.12099e+08
4.33325e+06  0.0011245  1.12099e+08
4.33435e+06  0.00112311  1.12099e+08
4.33545e+06  0.00112172  1.12099e+08
4.33655e+06  0.00112033  1.12099e+08
4.33765e+06  0.00111894  1.12099e+08
4.33875e+06  0.00111755  1.12099e+08
4.33985e+06  0.00111617  1.12099e+08
4.34095e+06  0.00111479  1.12099e+08
4.34205e+06  0.00111341  1.12099e+08
4.34315e+06  0.00111203  1.12099e+08
4.34425e+06  0.00111066  1.12099e+08
4.34535e+06  0.00110928  1.12099e+08
4.34645e+06  0.00110791  1.12099e+08
4.34755e+06  0.00110654  1.12099e+08
4.34865e+06  0.00110518  1.12099e+08
4.34975e+06  0.00110381  1.12099e+08
4.35085e+06  0.00110245  1.12099e+08
4.35195e+06  0.00110109  1.12099e+08
4.35305e+06  0.00109973  1.12099e+08
4.35415e+06  0.00109837  1.12099e+08
4.35525e+06  0.00109701  1.12099e+08
4.35635e+06  0.00109566  1.12099e+08
4.35745e+06  0.00109431  1.12099e+08
4.35855e+06  0.00109296  1.12099e+08
4.35965e+06  0.00109161  1.12099e+08
4.36075e+06  0.00109027  1.12099e+08
4.36185e+06  0.00108892  1.12099e+08
4.36295e+06  0.00108758  1.12099e+08
4.36405e+06  0.00108624  1.12099e+08
4.36515e+06  0.0010849  1.12099e+08
4.36625e+06  0.00108356  1.12099e+08
4.36735e+06  0.00108223  1.12099e+08
4.36845e+06  0.0010809  1.12099e+08
4.36955e+06  0.00107957  1.12099e+08
4.37065e+06  0.00107824  1.12099e+08
4.37175e+06  0.00107691  1.12099e+08
4.37285e+06  0.00107559  1.12099e+08
4.37395e+06  0.00107427  1.12099e+08
4.37505e+06  0.00107294  1.12099e+08
4.37615e+06  0.00107163  1.12099e+08
4.37725e+06  0.00107031  1.12099e+08
4.37835e+06  0.00106899  1.12099e+08
4.37945e+06  0.00106768  1.12099e+08
4.38055e+06  0.00106637  1.12099e+08
4.38165e+06  0.00106506  1.12099e+08
4.38275e+06  0.00106375  1.12099e+08
4.38385e+06  0.00106245  1.12099e+08
4.38495e+06  0.00106114  1.12099e+08
4.38605e+06  0.00105984  1.12099e+08
4.38715e+06  0.00105854  1.12099e+08
4.38825e+06  0.00105724  1.12099e+08
4.38935e+06  0.00105595  1.12099e+08
4.39045e+06  0.00105465  1.12099e+08
4.39155e+06  0.00105336  1.12099e+08
4.39265e+06  0.00105207  1.12099e+08
4.39375e+06  0.00105078  1.12099e+08
4.39485e+06  0.00104949  1.12099e+08
4.39595e+06  0.00104821  1.12099e+08
4.39705e+06  0.00104692  1.12099e+08
4.39815e+06  0.00104564  1.12099e+08
4.39925e+06  0.00104436  1.12099e+08
4.40035e+06  0.00104308  1.12099e+08
4.40145e+06  0.00104181  1.12099e+08
4.40255e+06  0.00104053  1.12099e+08
4.40365e+06  0.00103926  1.12099e+08
4.40475e+06  0.00103799  1.12099e+08
4.40585e+06  0.00103672  1.12099e+08
4.40695e+06  0.00103545  1.12099e+08
4.40805e+06  0.00103419  1.12099e+08
4.40915e+06  0.00103292  1.12099e+08
4.41025e+06  0.00103166  1.12099e+08
4.41135e+06  0.0010304  1.12099e+08
4.41245e+06  0.00102915  1.12099e+08
4.41355e+06  0.00102789  1.12099e+08
4.41465e+06  0.00102663  1.12099e+08
4.41575e+06  0.00102538  1.12099e+08
4.41685e+06  0.00102413  1.12099e+08
4.41795e+06  0.00102288  1.12099e+08
4.41905e+06  0.00102163  1.12099e+08
4.42015e+06  0.00102039  1.12099e+08
4.42125e+06  0.00101915  1.12099e+08
4.42235e+06  0.0010179  1.12099e+08
4.42345e+06  0.00101666  1.12099e+08
4.42455e+06  0.00101542  1.12099e+08
4.42565e+06  0.00101419  1.12099e+08
4.42675e+06  0.00101295  1.12099e+08
4.42785e+06  0.00101172  1.12099e+08
4.42895e+06  0.00101049  1.12099e+08
4.43005e+06  0.00100926  1.12099e+08
4.43115e+06  0.00100803  1.12099e+08
4.43225e+06  0.0010068  1.12099e+08
4.43335e+06  0.00100558  1.12099e+08
4.43445e+06  0.00100436  1.12099e+08
4.43555e+06  0.00100314  1.12099e+08
4.43665e+06  0.00100192  1.12099e+08
4.43775e+06  0.0010007  1.12099e+08
4.43885e+06  0.000999485  1.12099e+08
4.43995e+06  0.000998271  1.12099e+08
4.44105e+06  0.000997058  1.12099e+08
4.44215e+06  0.000995848  1.12099e+08
4.44325e+06  0.000994639  1.12099e+08
4.44435e+06  0.000993432  1.12099e+08
4.44545e+06  0.000992226  1.12099e+08
4.44655e+06  0.000991023  1.12099e+08
4.44765e+06  0.000989821  1.12099e+08
4.44875e+06  0.00098862  1.12099e+08
4.44985e+06  0.000987422  1.12099e+08
4.45095e+06  0.000986225  1.12099e+08
4.45205e+06  0.00098503  1.12099e+08
4.45315e+06  0.000983836  1.12099e+08
4.45425e+06  0.000982644  1.12099e+08
4.45535e+06  0.000981454  1.12099e+08
4.45645e+06  0.000980266  1.12099e+08
4.45755e+06  0.000979079  1.12099e+08
4.45865e+06  0.000977894  1.12099e+08
4.45975e+06  0.000976711  1.12099e+08
4.46085e+06  0.000975529  1.12099e+08
4.46195e+06  0.000974349  1.12099e+08
4.46305e+06  0.00097317  1.12099e+08
4.46415e+06  0.000971994  1.12099e+08
4.46525e+06  0.000970819  1.12099e+08
4.46635e+06  0.000969645  1.12099e+08
4.46745e+06  0.000968474  1.12099e+08
4.46855e+06  0.000967303  1.12099e+08
4.46965e+06  0.000966135  1.12099e+08
4.47075e+06  0.000964968  1.12099e+08
4.47185e+06  0.000963803  1.12099e+08
4.47295e+06  0.00096264  1.12099e+08
4.47405e+06  0.000961478  1.12099e+08
4.47515e+06  0.000960318  1.12099e+08
4.47625e+06  0.000959159  1.12099e+08
4.47735e+06  0.000958002  1.12099e+08
4.47845e+06  0.000956847  1.12099e+08
4.47955e+06  0.000955693  1.12099e+08
4.48065e+06  0.000954541  1.12099e+08
4.48175e+06  0.000953391  1.12099e+08
4.48285e+06  0.000952242  1.12099e+08
4.48395e+06  0.000951095  1.12099e+08
4.48505e+06  0.000949949  1.12099e+08
4.48615e+06  0.000948805  1.12099e+08
4.48725e+06  0.000947663  1.12099e+08
4.48835e+06  0.000946522  1.12099e+08
4.48945e+06  0.000945383  1.12099e+08
4.49055e+06  0.000944245  1.12099e+08
4.49165e+06  0.000943109  1.12099e+08
4.49275e+06  0.000941975  1.12099e+08
4.49385e+06  0.000940842  1.12099e+08
4.49495e+06  0.000939711  1.12099e+08
4.49605e+06  0.000938581  1.12099e+08
4.49715e+06  0.000937453  1.12099e+08
4.49825e+06  0.000936327  1.12099e+08
4.49935e+06  0.000935202  1.12099e+08
4.50045e+06  0.000934079  1.12099e+08
4.50155e+06  0.000932957  1.12099e+08
4.50265e+06  0.000931837  1.12099e+08
4.50375e+06  0.000930719  1.12099e+08
4.50485e+06  0.000929602  1.12099e+08
4.50595e+06  0.000928486  1.12099e+08
4.50705e+06  0.000927373  1.12099e+08
4.50815e+06  0.00092626  1.12099e+08
4.50925e+06  0.00092515  1.12099e+08
4.51035e+06  0.00092404  1.12099e+08
4.51145e+06  0.000922933  1.12099e+08
4.51255e+06  0.000921827  1.12099e+08
4.51365e+06  0.000920722  1.12099e+08
4.51475e+06  0.000919619  1.12099e+08
4.51585e+06  0.000918518  1.12099e+08
4.51695e+06  0.000917418  1.12099e+08
4.51805e+06  0.00091632  1.12099e+08
4.51915e+06  0.000915223  1.12099e+08
4.52025e+06  0.000914128  1.12099e+08
4.52135e+06  0.000913034  1.12099e+08
4.52245e+06  0.000911942  1.12099e+08
4.52355e+06  0.000910851  1.12099e+08
4.52465e+06  0.000909762  1.12099e+08
4.52575e+06  0.000908675  1.12099e+08
4.52685e+06  0.000907588  1.12099e+08
4.52795e+06  0.000906504  1.12099e+08
4.52905e+06  0.000905421  1.12099e+08
4.53015e+06  0.000904339  1.12099e+08
4.53125e+06  0.000903259  1.12099e+08
4.53235e+06  0.000902181  1.12099e+08
4.53345e+06  0.000901104  1.12099e+08
4.53455e+06  0.000900028  1.12099e+08
4.53565e+06  0.000898954  1.12099e+08
4.53675e+06  0.000897882  1.12099e+08
4.53785e+06  0.000896811  1.12099e+08
4.53895e+06  0.000895741  1.12099e+08
4.54005e+06  0.000894673  1.12099e+08
4.54115e+06  0.000893606  1.12099e+08
4.54225e+06  0.000892541  1.12099e+08
4.54335e+06  0.000891478  1.12099e+08
4.54445e+06  0.000890416  1.12099e+08
4.54555e+06  0.000889355  1.12099e+08
4.54665e+06  0.000888296  1.12099e+08
4.54775e+06  0.000887238  1.12099e+08
4.54885e+06  0.000886182  1.12099e+08
4.54995e+06  0.000885127  1.12099e+08
4.55105e+06  0.000884074  1.12099e+08
4.55215e+06  0.000883022  1.12099e+08
4.55325e+06  0.000881972  1.12099e+08
4.55435e+06  0.000880923  1.12099e+08
4.55545e+06  0.000879875  1.12099e+08
4.55655e+06  0.000878829  1.12099e+08
4.55765e+06  0.000877785  1.12099e+08
4.55875e+06  0.000876742  1.12099e+08
4.55985e+06  0.0008757  1.12099e+08
4.56095e+06  0.00087466  1.12099e+08
4.56205e+06  0.000873621  1.12099e+08
4.56315e+06  0.000872584  1.12099e+08
4.56425e+06  0.000871548  1.12099e+08
4.56535e+06  0.000870514  1.12099e+08
4.56645e+06  0.000869481  1.12099e+08
4.56755e+06  0.000868449  1.12099e+08
4.56865e+06  0.000867419  1.12099e+08
4.56975e+06  0.00086639  1.12099e+08
4.57085e+06  0.000865363  1.12099e+08
4.57195e+06  0.000864337  1.12099e+08
4.57305e+06  0.000863313  1.12099e+08
4.57415e+06  0.00086229  1.12099e+08
4.57525e+06  0.000861268  1.12099e+08
4.57635e+06  0.000860248  1.12099e+08
4.57745e+06  0.000859229  1.12099e+08
4.57855e+06  0.000858212  1.12099e+08
4.57965e+06  0.000857196  1.12099e+08
4.58075e+06  0.000856181  1.12099e+08
4.58185e+06  0.000855168  1.12099e+08
4.58295e+06  0.000854156  1.12099e+08
4.58405e+06  0.000853146  1.12099e+08
4.58515e+06  0.000852137  1.12099e+08
4.58625e+06  0.00085113  1.12099e+08
4.58735e+06  0.000850123  1.12099e+08
4.58845e+06  0.000849119  1.12099e+08
4.58955e+06  0.000848115  1.12099e+08
4.59065e+06  0.000847113  1.12099e+08
4.59175e+06  0.000846113  1.12099e+08
4.59285e+06  0.000845113  1.12099e+08
4.59395e+06  0.000844116  1.12099e+08
4.59505e+06  0.000843119  1.12099e+08
4.59615e+06  0.000842124  1.12099e+08
4.59725e+06  0.00084113  1.12099e+08
4.59835e+06  0.000840138  1.12099e+08
4.59945e+06  0.000839147  1.12099e+08
4.60055e+06  0.000838157  1.12099e+08
4.60165e+06  0.000837169  1.12099e+08
4.60275e+06  0.000836182  1.12099e+08
4.60385e+06  0.000835197  1.12099e+08
4.60495e+06  0.000834212  1.12099e+08
4.60605e+06  0.000833229  1.12099e+08
4.60715e+06  0.000832248  1.12099e+08
4.60825e+06  0.000831268  1.12099e+08
4.60935e+06  0.000830289  1.12099e+08
4.61045e+06  0.000829312  1.12099e+08
4.61155e+06  0.000828336  1.12099e+08
4.61265e+06  0.000827361  1.12099e+08
4.61375e+06  0.000826387  1.12099e+08
4.61485e+06  0.000825415  1.12099e+08
4.61595e+06  0.000824445  1.12099e+08
4.61705e+06  0.000823475  1.12099e+08
4.61815e+06  0.000822507  1.12099e+08
4.61925e+06  0.00082154  1.12099e+08
4.62035e+06  0.000820575  1.12099e+08
4.62145e+06  0.000819611  1.12099e+08
4.62255e+06  0.000818648  1.12099e+08
4.62365e+06  0.000817687  1.12099e+08
4.62475e+06  0.000816726  1.12099e+08
4.62585e+06  0.000815768  1.12099e+08
4.62695e+06  0.00081481  1.12099e+08
4.62805e+06  0.000813854  1.12099e+08
4.62915e+06  0.000812899  1.12099e+08
4.63025e+06  0.000811945  1.12099e+08
4.63135e+06  0.000810993  1.12099e+08
4.63245e+06  0.000810042  1.12099e+08
4.63355e+06  0.000809093  1.12099e+08
4.63465e+06  0.000808144  1.12099e+08
4.63575e+06  0.000807197  1.12099e+08
4.63685e+06  0.000806251  1.12099e+08
4.63795e+06  0.000805307  1.12099e+08
4.63905e+06  0.000804364  1.12099e+08
4.64015e+06  0.000803422  1.12099e+08
4.64125e+06  0.000802481  1.12099e+08
4.64235e+06  0.000801542  1.12099e+08
4.64345e+06  0.000800604  1.12099e+08
4.64455e+06  0.000799667  1.12099e+08
4.64565e+06  0.000798732  1.12099e+08
4.64675e+06  0.000797798  1.12099e+08
4.64785e+06  0.000796865  1.12099e+08
4.64895e+06  0.000795933  1.12099e+08
4.65005e+06  0.000795003  1.12099e+08
4.65115e+06  0.000794074  1.12099e+08
4.65225e+06  0.000793146  1.12099e+08
4.65335e+06  0.000792219  1.12099e+08
4.65445e+06  0.000791294  1.12099e+08
4.65555e+06  0.00079037  1.12099e+08
4.65665e+06  0.000789447  1.12099e+08
4.65775e+06  0.000788526  1.12099e+08
4.65885e+06  0.000787605  1.12099e+08
4.65995e+06  0.000786686  1.12099e+08
4.66105e+06  0.000785769  1.12099e+08
4.66215e+06  0.000784852  1.12099e+08
4.66325e+06  0.000783937  1.12099e+08
4.66435e+06  0.000783023  1.12099e+08
4.66545e+06  0.00078211  1.12099e+08
4.66655e+06  0.000781198  1.12099e+08
4.66765e+06  0.000780288  1.12099e+08
4.66875e+06  0.000779379  1.12099e+08
4.66985e+06  0.000778471  1.12099e+08
4.67095e+06  0.000777565  1.12099e+08
4.67205e+06  0.000776659  1.12099e+08
4.67315e+06  0.000775755  1.12099e+08
4.67425e+06  0.000774852  1.12099e+08
4.67535e+06  0.000773951  1.12099e+08
4.67645e+06  0.00077305  1.12099e+08
4.67755e+06  0.000772151  1.12099e+08
4.67865e+06  0.000771253  1.12099e+08
4.67975e+06  0.000770356  1.12099e+08
4.68085e+06  0.000769461  1.12099e+08
4.68195e+06  0.000768567  1.12099e+08
4.68305e+06  0.000767673  1.12099e+08
4.68415e+06  0.000766782  1.12099e+08
4.68525e+06  0.000765891  1.12099e+08
4.68635e+06  0.000765001  1.12099e+08
4.68745e+06  0.000764113  1.12099e+08
4.68855e+06  0.000763226  1.12099e+08
4.68965e+06  0.00076234  1.12099e+08
4.69075e+06  0.000761456  1.12099e+08
4.69185e+06  0.000760572  1.12099e+08
4.69295e+06  0.00075969  1.12099e+08
4.69405e+06  0.000758809  1.12099e+08
4.69515e+06  0.000757929  1.12099e+08
4.69625e+06  0.00075705  1.12099e+08
4.69735e+06  0.000756173  1.12099e+08
4.69845e+06  0.000755296  1.12099e+08
4.69955e+06  0.000754421  1.12099e+08
4.70065e+06  0.000753547  1.12099e+08
4.70175e+06  0.000752674  1.12099e+08
4.70285e+06  0.000751803  1.12099e+08
4.70395e+06  0.000750932  1.12099e+08
4.70505e+06  0.000750063  1.12099e+08
4.70615e+06  0.000749195  1.12099e+08
4.70725e+06  0.000748328  1.12099e+08
4.70835e+06  0.000747463  1.12099e+08
4.70945e+06  0.000746598  1.12099e+08
4.71055e+06  0.000745735  1.12099e+08
4.71165e+06  0.000744872  1.12099e+08
4.71275e+06  0.000744011  1.12099e+08
4.71385e+06  0.000743152  1.12099e+08
4.71495e+06  0.000742293  1.12099e+08
4.71605e+06  0.000741435  1.12099e+08
4.71715e+06  0.000740579  1.12099e+08
4.71825e+06  0.000739724  1.12099e+08
4.71935e+06  0.000738869  1.12099e+08
4.72045e+06  0.000738017  1.12099e+08
4.72155e+06  0.000737165  1.12099e+08
4.72265e+06  0.000736314  1.12099e+08
4.72375e+06  0.000735465  1.12099e+08
4.72485e+06  0.000734616  1.12099e+08
4.72595e+06  0.000733769  1.12099e+08
4.72705e+06  0.000732923  1.12099e+08
4.72815e+06  0.000732078  1.12099e+08
4.72925e+06  0.000731234  1.12099e+08
4.73035e+06  0.000730392  1.12099e+08
4.73145e+06  0.00072955  1.12099e+08
4.73255e+06  0.00072871  1.12099e+08
4.73365e+06  0.00072787  1.12099e+08
4.73475e+06  0.000727032  1.12099e+08
4.73585e+06  0.000726195  1.12099e+08
4.73695e+06  0.000725359  1.12099e+08
4.73805e+06  0.000724525  1.12099e+08
4.73915e+06  0.000723691  1.12099e+08
4.74025e+06  0.000722858  1.12099e+08
4.74135e+06  0.000722027  1.12099e+08
4.74245e+06  0.000721197  1.12099e+08
4.74355e+06  0.000720367  1.12099e+08
4.74465e+06  0.000719539  1.12099e+08
4.74575e+06  0.000718712  1.12099e+08
4.74685e+06  0.000717887  1.12099e+08
4.74795e+06  0.000717062  1.12099e+08
4.74905e+06  0.000716238  1.12099e+08
4.75015e+06  0.000715416  1.12099e+08
4.75125e+06  0.000714594  1.12099e+08
4.75235e+06  0.000713774  1.12099e+08
4.75345e+06  0.000712955  1.12099e+08
4.75455e+06  0.000712137  1.12099e+08
4.75565e+06  0.00071132  1.12099e+08
4.75675e+06  0.000710504  1.12099e+08
4.75785e+06  0.000709689  1.12099e+08
4.75895e+06  0.000708875  1.12099e+08
4.76005e+06  0.000708062  1.12099e+08
4.76115e+06  0.000707251  1.12099e+08
4.76225e+06  0.00070644  1.12099e+08
4.76335e+06  0.000705631  1.12099e+08
4.76445e+06  0.000704823  1.12099e+08
4.76555e+06  0.000704015  1.12099e+08
4.76665e+06  0.000703209  1.12099e+08
4.76775e+06  0.000702404  1.12099e+08
4.76885e+06  0.0007016  1.12099e+08
4.76995e+06  0.000700797  1.12099e+08
4.77105e+06  0.000699995  1.12099e+08
4.77215e+06  0.000699195  1.12099e+08
4.77325e+06  0.000698395  1.12099e+08
4.77435e+06  0.000697596  1.12099e+08
4.77545e+06  0.000696799  1.12099e+08
4.77655e+06  0.000696002  1.12099e+08
4.77765e+06  0.000695207  1.12099e+08
4.77875e+06  0.000694412  1.12099e+08
4.77985e+06  0.000693619  1.12099e+08
4.78095e+06  0.000692827  1.12099e+08
4.78205e+06  0.000692035  1.12099e+08
4.78315e+06  0.000691245  1.12099e+08
4.78425e+06  0.000690456  1.12099e+08
4.78535e+06  0.000689668  1.12099e+08
4.78645e+06  0.000688881  1.12099e+08
4.78755e+06  0.000688095  1.12099e+08
4.78865e+06  0.00068731  1.12099e+08
4.78975e+06  0.000686526  1.12099e+08
4.79085e+06  0.000685744  1.12099e+08
4.79195e+06  0.000684962  1.12099e+08
4.79305e+06  0.000684181  1.12099e+08
4.79415e+06  0.000683401  1.12099e+08
4.79525e+06  0.000682623  1.12099e+08
4.79635e+06  0.000681845  1.12099e+08
4.79745e+06  0.000681068  1.12099e+08
4.79855e+06  0.000680293  1.12099e+08
4.79965e+06  0.000679518  1.12099e+08
4.80075e+06  0.000678745  1.12099e+08
4.80185e+06  0.000677972  1.12099e+08
4.80295e+06  0.000677201  1.12099e+08
4.80405e+06  0.00067643  1.12099e+08
4.80515e+06  0.000675661  1.12099e+08
4.80625e+06  0.000674893  1.12099e+08
4.80735e+06  0.000674125  1.12099e+08
4.80845e+06  0.000673359  1.12099e+08
4.80955e+06  0.000672594  1.12099e+08
4.81065e+06  0.000671829  1.12099e+08
4.81175e+06  0.000671066  1.12099e+08
4.81285e+06  0.000670304  1.12099e+08
4.81395e+06  0.000669542  1.12099e+08
4.81505e+06  0.000668782  1.12099e+08
4.81615e+06  0.000668023  1.12099e+08
4.81725e+06  0.000667265  1.12099e+08
4.81835e+06  0.000666507  1.12099e+08
4.81945e+06  0.000665751  1.12099e+08
4.82055e+06  0.000664996  1.12099e+08
4.82165e+06  0.000664242  1.12099e+08
4.82275e+06  0.000663488  1.12099e+08
4.82385e+06  0.000662736  1.12099e+08
4.82495e+06  0.000661985  1.12099e+08
4.82605e+06  0.000661235  1.12099e+08
4.82715e+06  0.000660485  1.12099e+08
4.82825e+06  0.000659737  1.12099e+08
4.82935e+06  0.00065899  1.12099e+08
4.83045e+06  0.000658243  1.12099e+08
4.83155e+06  0.000657498  1.12099e+08
4.83265e+06  0.000656754  1.12099e+08
4.83375e+06  0.00065601  1.12099e+08
4.83485e+06  0.000655268  1.12099e+08
4.83595e+06  0.000654527  1.12099e+08
4.83705e+06  0.000653786  1.12099e+08
4.83815e+06  0.000653047  1.12099e+08
4.83925e+06  0.000652308  1.12099e+08
4.84035e+06  0.000651571  1.12099e+08
4.84145e+06  0.000650834  1.12099e+08
4.84255e+06  0.000650099  1.12099e+08
4.84365e+06  0.000649364  1.12099e+08
4.84475e+06  0.000648631  1.12099e+08
4.84585e+06  0.000647898  1.12099e+08
4.84695e+06  0.000647166  1.12099e+08
4.84805e+06  0.000646436  1.12099e+08
4.84915e+06  0.000645706  1.12099e+08
4.85025e+06  0.000644977  1.12099e+08
4.85135e+06  0.000644249  1.12099e+08
4.85245e+06  0.000643523  1.12099e+08
4.85355e+06  0.000642797  1.12099e+08
4.85465e+06  0.000642072  1.12099e+08
4.85575e+06  0.000641348  1.12099e+08
4.85685e+06  0.000640625  1.12099e+08
4.85795e+06  0.000639903  1.12099e+08
4.85905e+06  0.000639181  1.12099e+08
4.86015e+06  0.000638461  1.12099e+08
4.86125e+06  0.000637742  1.12099e+08
4.86235e+06  0.000637024  1.12099e+08
4.86345e+06  0.000636306  1.12099e+08
4.86455e+06  0.00063559  1.12099e+08
4.86565e+06  0.000634874  1.12099e+08
4.86675e+06  0.00063416  1.12099e+08
4.86785e+06  0.000633446  1.12099e+08
4.86895e+06  0.000632734  1.12099e+08
4.87005e+06  0.000632022  1.12099e+08
4.87115e+06  0.000631311  1.12099e+08
4.87225e+06  0.000630601  1.12099e+08
4.87335e+06  0.000629892  1.12099e+08
4.87445e+06  0.000629184  1.12099e+08
4.87555e+06  0.000628477  1.12099e+08
4.87665e+06  0.000627771  1.12099e+08
4.87775e+06  0.000627066  1.12099e+08
4.87885e+06  0.000626362  1.12099e+08
4.87995e+06  0.000625658  1.12099e+08
4.88105e+06  0.000624956  1.12099e+08
4.88215e+06  0.000624254  1.12099e+08
4.88325e+06  0.000623554  1.12099e+08
4.88435e+06  0.000622854  1.12099e+08
4.88545e+06  0.000622155  1.12099e+08
4.88655e+06  0.000621458  1.12099e+08
4.88765e+06  0.000620761  1.12099e+08
4.88875e+06  0.000620065  1.12099e+08
4.88985e+06  0.000619369  1.12099e+08
4.89095e+06  0.000618675  1.12099e+08
4.89205e+06  0.000617982  1.12099e+08
4.89315e+06  0.00061729  1.12099e+08
4.89425e+06  0.000616598  1.12099e+08
4.89535e+06  0.000615907  1.12099e+08
4.89645e+06  0.000615218  1.12099e+08
4.89755e+06  0.000614529  1.12099e+08
4.89865e+06  0.000613841  1.12099e+08
4.89975e+06  0.000613154  1.12099e+08
4.90085e+06  0.000612468  1.12099e+08
4.90195e+06  0.000611783  1.12099e+08
4.90305e+06  0.000611099  1.12099e+08
4.90415e+06  0.000610415  1.12099e+08
4.90525e+06  0.000609733  1.12099e+08
4.90635e+06  0.000609051  1.12099e+08
4.90745e+06  0.00060837  1.12099e+08
4.90855e+06  0.00060769  1.12099e+08
4.90965e+06  0.000607011  1.12099e+08
4.91075e+06  0.000606333  1.12099e+08
4.91185e+06  0.000605656  1.12099e+08
4.91295e+06  0.00060498  1.12099e+08
4.91405e+06  0.000604304  1.12099e+08
4.91515e+06  0.00060363  1.12099e+08
4.91625e+06  0.000602956  1.12099e+08
4.91735e+06  0.000602283  1.12099e+08
4.91845e+06  0.000601612  1.12099e+08
4.91955e+06  0.000600941  1.12099e+08
4.92065e+06  0.00060027  1.12099e+08
4.92175e+06  0.000599601  1.12099e+08
4.92285e+06  0.000598933  1.12099e+08
4.92395e+06  0.000598265  1.12099e+08
4.92505e+06  0.000597598  1.12099e+08
4.92615e+06  0.000596933  1.12099e+08
4.92725e+06  0.000596268  1.12099e+08
4.92835e+06  0.000595604  1.12099e+08
4.92945e+06  0.00059494  1.12099e+08
4.93055e+06  0.000594278  1.12099e+08
4.93165e+06  0.000593616  1.12099e+08
4.93275e+06  0.000592956  1.12099e+08
4.93385e+06  0.000592296  1.12099e+08
4.93495e+06  0.000591637  1.12099e+08
4.93605e+06  0.000590979  1.12099e+08
4.93715e+06  0.000590322  1.12099e+08
4.93825e+06  0.000589665  1.12099e+08
4.93935e+06  0.00058901  1.12099e+08
4.94045e+06  0.000588355  1.12099e+08
4.94155e+06  0.000587701  1.12099e+08
4.94265e+06  0.000587048  1.12099e+08
4.94375e+06  0.000586396  1.12099e+08
4.94485e+06  0.000585745  1.12099e+08
4.94595e+06  0.000585095  1.12099e+08
4.94705e+06  0.000584445  1.12099e+08
4.94815e+06  0.000583796  1.12099e+08
4.94925e+06  0.000583148  1.12099e+08
4.95035e+06  0.000582501  1.12099e+08
4.95145e+06  0.000581855  1.12099e+08
4.95255e+06  0.00058121  1.12099e+08
4.95365e+06  0.000580565  1.12099e+08
4.95475e+06  0.000579921  1.12099e+08
4.95585e+06  0.000579278  1.12099e+08
4.95695e+06  0.000578636  1.12099e+08
4.95805e+06  0.000577995  1.12099e+08
4.95915e+06  0.000577355  1.12099e+08
4.96025e+06  0.000576715  1.12099e+08
4.96135e+06  0.000576076  1.12099e+08
4.96245e+06  0.000575438  1.12099e+08
4.96355e+06  0.000574801  1.12099e+08
4.96465e+06  0.000574165  1.12099e+08
4.96575e+06  0.00057353  1.12099e+08
4.96685e+06  0.000572895  1.12099e+08
4.96795e+06  0.000572261  1.12099e+08
4.96905e+06  0.000571628  1.12099e+08
4.97015e+06  0.000570996  1.12099e+08
4.97125e+06  0.000570365  1.12099e+08
4.97235e+06  0.000569734  1.12099e+08
4.97345e+06  0.000569104  1.12099e+08
4.97455e+06  0.000568475  1.12099e+08
4.97565e+06  0.000567847  1.12099e+08
4.97675e+06  0.00056722  1.12099e+08
4.97785e+06  0.000566593  1.12099e+08
4.97895e+06  0.000565968  1.12099e+08
4.98005e+06  0.000565343  1.12099e+08
4.98115e+06  0.000564719  1.12099e+08
4.98225e+06  0.000564095  1.12099e+08
4.98335e+06  0.000563473  1.12099e+08
4.98445e+06  0.000562851  1.12099e+08
4.98555e+06  0.00056223  1.12099e+08
4.98665e+06  0.00056161  1.12099e+08
4.98775e+06  0.000560991  1.12099e+08
4.98885e+06  0.000560372  1.12099e+08
4.98995e+06  0.000559755  1.12099e+08
4.99105e+06  0.000559138  1.12099e+08
4.99215e+06  0.000558522  1.12099e+08
4.99325e+06  0.000557906  1.12099e+08
4.99435e+06  0.000557292  1.12099e+08
4.99545e+06  0.000556678  1.12099e+08
4.99655e+06  0.000556065  1.12099e+08
4.99765e+06  0.000555453  1.12099e+08
4.99875e+06  0.000554842  1.12099e+08
4.99985e+06  0.000554231  1.12099e+08
5.00475e+06  0.000551521  1.12099e+08
5.01025e+06  0.000548497  1.12099e+08
5.01575e+06  0.000545492  1.12099e+08
5.02125e+06  0.000542507  1.12099e+08
5.02675e+06  0.000539541  1.12099e+08
5.03225e+06  0.000536593  1.12099e+08
5.03775e+06  0.000533665  1.12099e+08
5.04325e+06  0.000530754  1.12099e+08
5.04875e+06  0.000527863  1.12099e+08
5.05425e+06  0.00052499  1.12099e+08
5.05975e+06  0.000522135  1.12099e+08
5.06525e+06  0.000519298  1.12099e+08
5.07075e+06  0.000516479  1.12099e+08
5.07625e+06  0.000513678  1.12099e+08
5.08175e+06  0.000510894  1.12099e+08
5.08725e+06  0.000508129  1.12099e+08
5.09275e+06  0.00050538  1.12099e+08
5.09825e+06  0.000502649  1.12099e+08
5.10375e+06  0.000499935  1.12099e+08
5.10925e+06  0.000497239  1.12099e+08
5.11475e+06  0.000494559  1.12099e+08
5.12025e+06  0.000491896  1.12099e+08
5.12575e+06  0.000489249  1.12099e+08
5.13125e+06  0.00048662  1.12099e+08
5.13675e+06  0.000484006  1.12099e+08
5.14225e+06  0.000481409  1.12099e+08
5.14775e+06  0.000478829  1.12099e+08
5.15325e+06  0.000476264  1.12099e+08
5.15875e+06  0.000473716  1.12099e+08
5.16425e+06  0.000471183  1.12099e+08
5.16975e+06  0.000468666  1.12099e+08
5.17525e+06  0.000466165  1.12099e+08
5.18075e+06  0.000463679  1.12099e+08
5.18625e+06  0.000461209  1.12099e+08
5.19175e+06  0.000458754  1.12099e+08
5.19725e+06  0.000456314  1.12099e+08
5.20275e+06  0.000453889  1.12099e+08
5.20825e+06  0.00045148  1.12099e+08
5.21375e+06  0.000449085  1.12099e+08
5.21925e+06  0.000446705  1.12099e+08
5.22475e+06  0.00044434  1.12099e+08
5.23025e+06  0.000441989  1.12099e+08
5.23575e+06  0.000439653  1.12099e+08
5.24125e+06  0.000437331  1.12099e+08
5.24675e+06  0.000435024  1.12099e+08
5.25225e+06  0.00043273  1.12099e+08
5.25775e+06  0.000430451  1.12099e+08
5.26325e+06  0.000428186  1.12099e+08
5.26875e+06  0.000425934  1.12099e+08
5.27425e+06  0.000423697  1.12099e+08
5.27975e+06  0.000421473  1.12099e+08
5.28525e+06  0.000419262  1.12099e+08
5.29075e+06  0.000417066  1.12099e+08
5.29625e+06  0.000414882  1.12099e+08
5.30175e+06  0.000412712  1.12099e+08
5.30725e+06  0.000410555  1.12099e+08
5.31275e+06  0.000408411  1.12099e+08
5.31825e+06  0.00040628  1.12099e+08
5.32375e+06  0.000404163  1.12099e+08
5.32925e+06  0.000402058  1.12099e+08
5.33475e+06  0.000399965  1.12099e+08
5.34025e+06  0.000397886  1.121e+08
5.34575e+06  0.000395819  1.121e+08
5.35125e+06  0.000393764  1.121e+08
5.35675e+06  0.000391722  1.121e+08
5.36225e+06  0.000389693  1.121e+08
5.36775e+06  0.000387675  1.121e+08
5.37325e+06  0.00038567  1.121e+08
5.37875e+06  0.000383677  1.121e+08
5.38425e+06  0.000381695  1.121e+08
5.38975e+06  0.000379726  1.121e+08
5.39525e+06  0.000377768  1.121e+08
5.40075e+06  0.000375823  1.121e+08
5.40625e+06  0.000373889  1.121e+08
5.41175e+06  0.000371966  1.121e+08
5.41725e+06  0.000370055  1.121e+08
5.42275e+06  0.000368155  1.121e+08
5.42825e+06  0.000366267  1.121e+08
5.43375e+06  0.00036439  1.121e+08
5.43925e+06  0.000362524  1.121e+08
5.44475e+06  0.00036067  1.121e+08
5.45025e+06  0.000358826  1.121e+08
5.45575e+06  0.000356993  1.121e+08
5.46125e+06  0.000355172  1.121e+08
5.46675e+06  0.000353361  1.121e+08
5.47225e+06  0.00035156  1.121e+08
5.47775e+06  0.000349771  1.121e+08
5.48325e+06  0.000347992  1.121e+08
5.48875e+06  0.000346223  1.121e+08
5.49425e+06  0.000344465  1.121e+08
5.49975e+06  0.000342718  1.121e+08
5.50525e+06  0.000340981  1.121e+08
5.51075e+06  0.000339254  1.121e+08
5.51625e+06  0.000337537  1.121e+08
5.52175e+06  0.00033583  1.121e+08
5.52725e+06  0.000334133  1.121e+08
5.53275e+06  0.000332447  1.121e+08
5.53825e+06  0.00033077  1.121e+08
5.54375e+06  0.000329103  1.121e+08
5.54925e+06  0.000327446  1.121e+08
5.55475e+06  0.000325798  1.121e+08
5.56025e+06  0.00032416  1.121e+08
5.56575e+06  0.000322532  1.121e+08
5.57125e+06  0.000320913  1.121e+08
5.57675e+06  0.000319304  1.121e+08
5.58225e+06  0.000317704  1.121e+08
5.58775e+06  0.000316113  1.121e+08
5.59325e+06  0.000314532  1.121e+08
5.59875e+06  0.00031296  1.121e+08
5.60425e+06  0.000311397  1.121e+08
5.60975e+06  0.000309843  1.121e+08
5.61525e+06  0.000308298  1.121e+08
5.62075e+06  0.000306762  1.121e+08
5.62625e+06  0.000305235  1.121e+08
5.63175e+06  0.000303717  1.121e+08
5.63725e+06  0.000302207  1.121e+08
5.64275e+06  0.000300707  1.121e+08
5.64825e+06  0.000299215  1.121e+08
5.65375e+06  0.000297731  1.121e+08
5.65925e+06  0.000296256  1.121e+08
5.66475e+06  0.00029479  1.121e+08
5.67025e+06  0.000293332  1.121e+08
5.67575e+06  0.000291882  1.121e+08
5.68125e+06  0.000290441  1.121e+08
5.68675e+06  0.000289008  1.121e+08
5.69225e+06  0.000287583  1.121e+08
5.69775e+06  0.000286167  1.121e+08
5.70325e+06  0.000284758  1.121e+08
5.70875e+06  0.000283358  1.121e+08
5.71425e+06  0.000281966  1.121e+08
5.71975e+06  0.000280581  1.121e+08
5.72525e+06  0.000279205  1.121e+08
5.73075e+06  0.000277836  1.121e+08
5.73625e+06  0.000276475  1.121e+08
5.74175e+06  0.000275122  1.121e+08
5.74725e+06  0.000273776  1.121e+08
5.75275e+06  0.000272439  1.121e+08
5.75825e+06  0.000271109  1.121e+08
5.76375e+06  0.000269786  1.121e+08
5.76925e+06  0.000268471  1.121e+08
5.77475e+06  0.000267163  1.121e+08
5.78025e+06  0.000265863  1.121e+08
5.78575e+06  0.00026457  1.121e+08
5.79125e+06  0.000263284  1.121e+08
5.79675e+06  0.000262006  1.121e+08
5.80225e+06  0.000260735  1.121e+08
5.80775e+06  0.000259471  1.121e+08
5.81325e+06  0.000258214  1.121e+08
5.81875e+06  0.000256964  1.121e+08
5.82425e+06  0.000255721  1.121e+08
5.82975e+06  0.000254486  1.121e+08
5.83525e+06  0.000253257  1.121e+08
5.84075e+06  0.000252035  1.121e+08
5.84625e+06  0.00025082  1.121e+08
5.85175e+06  0.000249612  1.121e+08
5.85725e+06  0.00024841  1.121e+08
5.86275e+06  0.000247215  1.121e+08
5.86825e+06  0.000246027  1.121e+08
5.87375e+06  0.000244846  1.121e+08
5.87925e+06  0.000243671  1.121e+08
5.88475e+06  0.000242503  1.121e+08
5.89025e+06  0.000241341  1.121e+08
5.89575e+06  0.000240185  1.121e+08
5.90125e+06  0.000239037  1.121e+08
5.90675e+06  0.000237894  1.121e+08
5.91225e+06  0.000236758  1.121e+08
5.91775e+06  0.000235628  1.121e+08
5.92325e+06  0.000234504  1.121e+08
5.92875e+06  0.000233387  1.121e+08
5.93425e+06  0.000232276  1.121e+08
5.93975e+06  0.000231171  1.121e+08
5.94525e+06  0.000230072  1.121e+08
5.95075e+06  0.000228979  1.121e+08
5.95625e+06  0.000227892  1.121e+08
5.96175e+06  0.000226811  1.121e+08
5.96725e+06  0.000225736  1.121e+08
5.97275e+06  0.000224667  1.121e+08
5.97825e+06  0.000223604  1.121e+08
5.98375e+06  0.000222547  1.121e+08
5.98925e+06  0.000221495  1.121e+08
5.99475e+06  0.00022045  1.121e+08
6.00025e+06  0.00021941  1.121e+08
6.00575e+06  0.000218376  1.121e+08
6.01125e+06  0.000217347  1.121e+08
6.01675e+06  0.000216324  1.121e+08
6.02225e+06  0.000215307  1.121e+08
6.02775e+06  0.000214295  1.121e+08
6.03325e+06  0.000213289  1.121e+08
6.03875e+06  0.000212288  1.121e+08
6.04425e+06  0.000211293  1.121e+08
6.04975e+06  0.000210303  1.121e+08
6.05525e+06  0.000209318  1.121e+08
6.06075e+06  0.000208339  1.121e+08
6.06625e+06  0.000207365  1.121e+08
6.07175e+06  0.000206396  1.121e+08
6.07725e+06  0.000205433  1.121e+08
6.08275e+06  0.000204475  1.121e+08
6.08825e+06  0.000203522  1.121e+08
6.09375e+06  0.000202574  1.121e+08
6.09925e+06  0.000201632  1.121e+08
6.10475e+06  0.000200694  1.121e+08
6.11025e+06  0.000199762  1.121e+08
6.11575e+06  0.000198834  1.121e+08
6.12125e+06  0.000197912  1.121e+08
6.12675e+06  0.000196994  1.121e+08
6.13225e+06  0.000196082  1.121e+08
6.13775e+06  0.000195174  1.121e+08
6.14325e+06  0.000194272  1.121e+08
6.14875e+06  0.000193374  1.121e+08
6.15425e+06  0.000192481  1.121e+08
6.15975e+06  0.000191592  1.121e+08
6.16525e+06  0.000190709  1.121e+08
6.17075e+06  0.00018983  1.121e+08
6.17625e+06  0.000188956  1.121e+08
6.18175e+06  0.000188086  1.121e+08
6.18725e+06  0.000187222  1.121e+08
6.19275e+06  0.000186362  1.121e+08
6.19825e+06  0.000185506  1.121e+08
6.20375e+06  0.000184655  1.121e+08
6.20925e+06  0.000183809  1.121e+08
6.21475e+06  0.000182967  1.121e+08
6.22025e+06  0.000182129  1.121e+08
6.22575e+06  0.000181296  1.121e+08
6.23125e+06  0.000180467  1.121e+08
6.23675e+06  0.000179643  1.121e+08
6.24225e+06  0.000178823  1.121e+08
6.24775e+06  0.000178008  1.121e+08
6.25325e+06  0.000177197  1.121e+08
6.25875e+06  0.00017639  1.121e+08
6.26425e+06  0.000175587  1.121e+08
6.26975e+06  0.000174789  1.121e+08
6.27525e+06  0.000173994  1.121e+08
6.28075e+06  0.000173204  1.121e+08
6.28625e+06  0.000172419  1.121e+08
6.29175e+06  0.000171637  1.121e+08
6.29725e+06  0.000170859  1.121e+08
6.30275e+06  0.000170086  1.121e+08
6.30825e+06  0.000169316  1.121e+08
6.31375e+06  0.000168551  1.121e+08
6.31925e+06  0.00016779  1.121e+08
6.32475e+06  0.000167032  1.121e+08
6.33025e+06  0.000166279  1.121e+08
6.33575e+06  0.000165529  1.121e+08
6.34125e+06  0.000164784  1.121e+08
6.34675e+06  0.000164042  1.121e+08
6.35225e+06  0.000163304  1.121e+08
6.35775e+06  0.00016257  1.121e+08
6.36325e+06  0.00016184  1.121e+08
6.36875e+06  0.000161114  1.121e+08
6.37425e+06  0.000160392  1.121e+08
6.37975e+06  0.000159673  1.121e+08
6.38525e+06  0.000158958  1.121e+08
6.39075e+06  0.000158246  1.121e+08
6.39625e+06  0.000157539  1.121e+08
6.40175e+06  0.000156835  1.121e+08
6.40725e+06  0.000156135  1.121e+08
6.41275e+06  0.000155438  1.121e+08
6.41825e+06  0.000154745  1.121e+08
6.42375e+06  0.000154055  1.121e+08
6.42925e+06  0.00015337  1.121e+08
6.43475e+06  0.000152687  1.121e+08
6.44025e+06  0.000152008  1.121e+08
6.44575e+06  0.000151333  1.121e+08
6.45125e+06  0.000150661  1.121e+08
6.45675e+06  0.000149993  1.121e+08
6.46225e+06  0.000149328  1.121e+08
6.46775e+06  0.000148666  1.121e+08
6.47325e+06  0.000148008  1.121e+08
6.47875e+06  0.000147353  1.121e+08
6.48425e+06  0.000146702  1.121e+08
6.48975e+06  0.000146054  1.121e+08
6.49525e+06  0.000145409  1.121e+08
6.50075e+06  0.000144768  1.121e+08
6.50625e+06  0.00014413  1.121e+08
6.51175e+06  0.000143495  1.121e+08
6.51725e+06  0.000142863  1.121e+08
6.52275e+06  0.000142235  1.121e+08
6.52825e+06  0.000141609  1.121e+08
6.53375e+06  0.000140987  1.121e+08
6.53925e+06  0.000140369  1.121e+08
6.54475e+06  0.000139753  1.121e+08
6.55025e+06  0.00013914  1.121e+08
6.55575e+06  0.000138531  1.121e+08
6.56125e+06  0.000137925  1.121e+08
6.56675e+06  0.000137321  1.121e+08
6.57225e+06  0.000136721  1.121e+08
6.57775e+06  0.000136124  1.121e+08
6.58325e+06  0.00013553  1.121e+08
6.58875e+06  0.000134939  1.121e+08
6.59425e+06  0.00013435  1.121e+08
6.59975e+06  0.000133765  1.121e+08
6.60525e+06  0.000133183  1.121e+08
6.61075e+06  0.000132604  1.121e+08
6.61625e+06  0.000132027  1.121e+08
6.62175e+06  0.000131454  1.121e+08
6.62725e+06  0.000130883  1.121e+08
6.63275e+06  0.000130316  1.121e+08
6.63825e+06  0.000129751  1.121e+08
6.64375e+06  0.000129189  1.121e+08
6.64925e+06  0.00012863  1.121e+08
6.65475e+06  0.000128073  1.121e+08
6.66025e+06  0.00012752  1.121e+08
6.66575e+06  0.000126969  1.121e+08
6.67125e+06  0.000126421  1.121e+08
6.67675e+06  0.000125875  1.121e+08
6.68225e+06  0.000125333  1.121e+08
6.68775e+06  0.000124793  1.121e+08
6.69325e+06  0.000124256  1.121e+08
6.69875e+06  0.000123721  1.121e+08
6.70425e+06  0.000123189  1.121e+08
6.70975e+06  0.00012266  1.121e+08
6.71525e+06  0.000122134  1.121e+08
6.72075e+06  0.00012161  1.121e+08
6.72625e+06  0.000121088  1.121e+08
6.73175e+06  0.00012057  1.121e+08
6.73725e+06  0.000120054  1.121e+08
6.74275e+06  0.00011954  1.121e+08
6.74825e+06  0.000119029  1.121e+08
6.75375e+06  0.00011852  1.121e+08
6.75925e+06  0.000118014  1.121e+08
6.76475e+06  0.000117511  1.121e+08
6.77025e+06  0.00011701  1.121e+08
6.77575e+06  0.000116511  1.121e+08
6.78125e+06  0.000116015  1.121e+08
6.78675e+06  0.000115522  1.121e+08
6.79225e+06  0.000115031  1.121e+08
6.79775e+06  0.000114542  1.121e+08
6.80325e+06  0.000114056  1.121e+08
6.80875e+06  0.000113572  1.121e+08
6.81425e+06  0.00011309  1.121e+08
6.81975e+06  0.000112611  1.121e+08
6.82525e+06  0.000112134  1.121e+08
6.83075e+06  0.000111659  1.121e+08
6.83625e+06  0.000111187  1.121e+08
6.84175e+06  0.000110717  1.121e+08
6.84725e+06  0.00011025  1.121e+08
6.85275e+06  0.000109785  1.121e+08
6.85825e+06  0.000109322  1.121e+08
6.86375e+06  0.000108861  1.121e+08
6.86925e+06  0.000108402  1.121e+08
6.87475e+06  0.000107946  1.121e+08
6.88025e+06  0.000107492  1.121e+08
6.88575e+06  0.00010704  1.121e+08
6.89125e+06  0.000106591  1.121e+08
6.89675e+06  0.000106143  1.121e+08
6.90225e+06  0.000105698  1.121e+08
6.90775e+06  0.000105255  1.121e+08
6.91325e+06  0.000104814  1.121e+08
6.91875e+06  0.000104375  1.121e+08
6.92425e+06  0.000103938  1.121e+08
6.92975e+06  0.000103504  1.121e+08
6.93525e+06  0.000103071  1.121e+08
6.94075e+06  0.000102641  1.121e+08
6.94625e+06  0.000102213  1.121e+08
6.95175e+06  0.000101787  1.121e+08
6.95725e+06  0.000101363  1.121e+08
6.96275e+06  0.00010094  1.121e+08
6.96825e+06  0.00010052  1.121e+08
6.97375e+06  0.000100102  1.121e+08
6.97925e+06  9.96863e-05  1.121e+08
6.98475e+06  9.92723e-05  1.121e+08
6.99025e+06  9.88603e-05  1.121e+08
6.99575e+06  9.84503e-05  1.121e+08
7.00125e+06  9.80422e-05  1.121e+08
7.00675e+06  9.76361e-05  1.121e+08
7.01225e+06  9.72319e-05  1.121e+08
7.01775e+06  9.68297e-05  1.121e+08
7.02325e+06  9.64294e-05  1.121e+08
7.02875e+06  9.6031e-05  1.121e+08
7.03425e+06  9.56346e-05  1.121e+08
7.03975e+06  9.524e-05  1.121e+08
7.04525e+06  9.48473e-05  1.121e+08
7.05075e+06  9.44565e-05  1.121e+08
7.05625e+06  9.40676e-05  1.121e+08
7.06175e+06  9.36805e-05  1.121e+08
7.06725e+06  9.32952e-05  1.121e+08
7.07275e+06  9.29118e-05  1.121e+08
7.07825e+06  9.25302e-05  1.121e+08
7.08375e+06  9.21504e-05  1.121e+08
7.08925e+06  9.17725e-05  1.121e+08
7.09475e+06  9.13963e-05  1.121e+08
7.10025e+06  9.10219e-05  1.121e+08
7.10575e+06  9.06493e-05  1.121e+08
7.11125e+06  9.02785e-05  1.121e+08
7.11675e+06  8.99094e-05  1.121e+08
7.12225e+06  8.95421e-05  1.121e+08
7.12775e+06  8.91765e-05  1.121e+08
7.13325e+06  8.88126e-05  1.121e+08
7.13875e+06  8.84505e-05  1.121e+08
7.14425e+06  8.809e-05  1.121e+08
7.14975e+06  8.77313e-05  1.121e+08
7.15525e+06  8.73742e-05  1.121e+08
7.16075e+06  8.70189e-05  1.121e+08
7.16625e+06  8.66652e-05  1.121e+08
7.17175e+06  8.63132e-05  1.121e+08
7.17725e+06  8.59628e-05  1.121e+08
7.18275e+06  8.56141e-05  1.121e+08
7.18825e+06  8.5267e-05  1.121e+08
7.19375e+06  8.49215e-05  1.121e+08
7.19925e+06  8.45777e-05  1.121e+08
7.20475e+06  8.42355e-05  1.121e+08
7.21025e+06  8.38949e-05  1.121e+08
7.21575e+06  8.35558e-05  1.121e+08
7.22125e+06  8.32184e-05  1.121e+08
7.22675e+06  8.28826e-05  1.121e+08
7.23225e+06  8.25483e-05  1.121e+08
7.23775e+06  8.22155e-05  1.121e+08
7.24325e+06  8.18844e-05  1.121e+08
7.24875e+06  8.15547e-05  1.121e+08
7.25425e+06  8.12266e-05  1.121e+08
7.25975e+06  8.09001e-05  1.121e+08
7.26525e+06  8.0575e-05  1.121e+08
7.27075e+06  8.02515e-05  1.121e+08
7.27625e+06  7.99295e-05  1.121e+08
7.28175e+06  7.96089e-05  1.121e+08
7.28725e+06  7.92899e-05  1.121e+08
7.29275e+06  7.89723e-05  1.121e+08
7.29825e+06  7.86562e-05  1.121e+08
7.30375e+06  7.83416e-05  1.121e+08
7.30925e+06  7.80284e-05  1.121e+08
7.31475e+06  7.77167e-05  1.121e+08
7.32025e+06  7.74064e-05  1.121e+08
7.32575e+06  7.70976e-05  1.121e+08
7.33125e+06  7.67902e-05  1.121e+08
7.33675e+06  7.64842e-05  1.121e+08
7.34225e+06  7.61796e-05  1.121e+08
7.34775e+06  7.58764e-05  1.121e+08
7.35325e+06  7.55746e-05  1.121e+08
7.35875e+06  7.52742e-05  1.121e+08
7.36425e+06  7.49752e-05  1.121e+08
7.36975e+06  7.46776e-05  1.121e+08
7.37525e+06  7.43813e-05  1.121e+08
7.38075e+06  7.40864e-05  1.121e+08
7.38625e+06  7.37928e-05  1.121e+08
7.39175e+06  7.35006e-05  1.121e+08
7.39725e+06  7.32097e-05  1.121e+08
7.40275e+06  7.29202e-05  1.121e+08
7.40825e+06  7.2632e-05  1.121e+08
7.41375e+06  7.23451e-05  1.121e+08
7.41925e+06  7.20595e-05  1.121e+08
7.42475e+06  7.17752e-05  1.121e+08
7.43025e+06  7.14922e-05  1.121e+08
7.43575e+06  7.12105e-05  1.121e+08
7.44125e+06  7.09301e-05  1.121e+08
7.44675e+06  7.0651e-05  1.121e+08
7.45225e+06  7.03732e-05  1.121e+08
7.45775e+06  7.00966e-05  1.121e+08
7.46325e+06  6.98212e-05  1.121e+08
7.46875e+06  6.95471e-05  1.121e+08
7.47425e+06  6.92743e-05  1.121e+08
7.47975e+06  6.90027e-05  1.121e+08
7.48525e+06  6.87323e-05  1.121e+08
7.49075e+06  6.84632e-05  1.121e+08
7.49625e+06  6.81953e-05  1.121e+08
7.50175e+06  6.79286e-05  1.121e+08
7.50725e+06  6.76631e-05  1.121e+08
7.51275e+06  6.73988e-05  1.121e+08
7.51825e+06  6.71357e-05  1.121e+08
7.52375e+06  6.68737e-05  1.121e+08
7.52925e+06  6.6613e-05  1.121e+08
7.53475e+06  6.63535e-05  1.121e+08
7.54025e+06  6.60951e-05  1.121e+08
7.54575e+06  6.58378e-05  1.121e+08
7.55125e+06  6.55818e-05  1.121e+08
7.55675e+06  6.53269e-05  1.121e+08
7.56225e+06  6.50731e-05  1.121e+08
7.56775e+06  6.48205e-05  1.121e+08
7.57325e+06  6.4569e-05  1.121e+08
7.57875e+06  6.43186e-05  1.121e+08
7.58425e+06  6.40694e-05  1.121e+08
7.58975e+06  6.38213e-05  1.121e+08
7.59525e+06  6.35742e-05  1.121e+08
7.60075e+06  6.33283e-05  1.121e+08
7.60625e+06  6.30835e-05  1.121e+08
7.61175e+06  6.28398e-05  1.121e+08
7.61725e+06  6.25972e-05  1.121e+08
7.62275e+06  6.23557e-05  1.121e+08
7.62825e+06  6.21152e-05  1.121e+08
7.63375e+06  6.18758e-05  1.121e+08
7.63925e+06  6.16375e-05  1.121e+08
7.64475e+06  6.14003e-05  1.121e+08
7.65025e+06  6.11641e-05  1.121e+08
7.65575e+06  6.09289e-05  1.121e+08
7.66125e+06  6.06948e-05  1.121e+08
7.66675e+06  6.04617e-05  1.121e+08
7.67225e+06  6.02297e-05  1.121e+08
7.67775e+06  5.99987e-05  1.121e+08
7.68325e+06  5.97688e-05  1.121e+08
7.68875e+06  5.95398e-05  1.121e+08
7.69425e+06  5.93119e-05  1.121e+08
7.69975e+06  5.90849e-05  1.121e+08
7.70525e+06  5.8859e-05  1.121e+08
7.71075e+06  5.86341e-05  1.121e+08
7.71625e+06  5.84102e-05  1.121e+08
7.72175e+06  5.81872e-05  1.121e+08
7.72725e+06  5.79653e-05  1.121e+08
7.73275e+06  5.77443e-05  1.121e+08
7.73825e+06  5.75243e-05  1.121e+08
7.74375e+06  5.73052e-05  1.121e+08
7.74925e+06  5.70872e-05  1.121e+08
7.75475e+06  5.68701e-05  1.121e+08
7.76025e+06  5.66539e-05  1.121e+08
7.76575e+06  5.64387e-05  1.121e+08
7.77125e+06  5.62244e-05  1.121e+08
7.77675e+06  5.60111e-05  1.121e+08
7.78225e+06  5.57987e-05  1.121e+08
7.78775e+06  5.55873e-05  1.121e+08
7.79325e+06  5.53768e-05  1.121e+08
7.79875e+06  5.51672e-05  1.121e+08
7.80425e+06  5.49585e-05  1.121e+08
7.80975e+06  5.47507e-05  1.121e+08
7.81525e+06  5.45438e-05  1.121e+08
7.82075e+06  5.43379e-05  1.121e+08
7.82625e+06  5.41328e-05  1.121e+08
7.83175e+06  5.39286e-05  1.121e+08
7.83725e+06  5.37254e-05  1.121e+08
7.84275e+06  5.3523e-05  1.121e+08
7.84825e+06  5.33215e-05  1.121e+08
7.85375e+06  5.31208e-05  1.121e+08
7.85925e+06  5.29211e-05  1.121e+08
7.86475e+06  5.27222e-05  1.121e+08
7.87025e+06  5.25242e-05  1.121e+08
7.87575e+06  5.2327e-05  1.121e+08
7.88125e+06  5.21307e-05  1.121e+08
7.88675e+06  5.19352e-05  1.121e+08
7.89225e+06  5.17406e-05  1.121e+08
7.89775e+06  5.15469e-05  1.121e+08
7.90325e+06  5.13539e-05  1.121e+08
7.90875e+06  5.11618e-05  1.121e+08
7.91425e+06  5.09706e-05  1.121e+08
7.91975e+06  5.07801e-05  1.121e+08
7.92525e+06  5.05905e-05  1.121e+08
7.93075e+06  5.04017e-05  1.121e+08
7.93625e+06  5.02138e-05  1.121e+08
7.94175e+06  5.00266e-05  1.121e+08
7.94725e+06  4.98402e-05  1.121e+08
7.95275e+06  4.96547e-05  1.121e+08
7.95825e+06  4.94699e-05  1.121e+08
7.96375e+06  4.92859e-05  1.121e+08
7.96925e+06  4.91028e-05  1.121e+08
7.97475e+06  4.89204e-05  1.121e+08
7.98025e+06  4.87388e-05  1.121e+08
7.98575e+06  4.85579e-05  1.121e+08
7.99125e+06  4.83779e-05  1.121e+08
7.99675e+06  4.81986e-05  1.121e+08
8.00225e+06  4.80201e-05  1.121e+08
8.00775e+06  4.78423e-05  1.121e+08
8.01325e+06  4.76654e-05  1.121e+08
8.01875e+06  4.74891e-05  1.121e+08
8.02425e+06  4.73137e-05  1.121e+08
8.02975e+06  4.71389e-05  1.121e+08
8.03525e+06  4.69649e-05  1.121e+08
8.04075e+06  4.67917e-05  1.121e+08
8.04625e+06  4.66192e-05  1.121e+08
8.05175e+06  4.64474e-05  1.121e+08
8.05725e+06  4.62764e-05  1.121e+08
8.06275e+06  4.61061e-05  1.121e+08
8.06825e+06  4.59365e-05  1.121e+08
8.07375e+06  4.57677e-05  1.121e+08
8.07925e+06  4.55995e-05  1.121e+08
8.08475e+06  4.54321e-05  1.121e+08
8.09025e+06  4.52654e-05  1.121e+08
8.09575e+06  4.50994e-05  1.121e+08
8.10125e+06  4.4934e-05  1.121e+08
8.10675e+06  4.47694e-05  1.121e+08
8.11225e+06  4.46055e-05  1.121e+08
8.11775e+06  4.44423e-05  1.121e+08
8.12325e+06  4.42798e-05  1.121e+08
8.12875e+06  4.41179e-05  1.121e+08
8.13425e+06  4.39568e-05  1.121e+08
8.13975e+06  4.37963e-05  1.121e+08
8.14525e+06  4.36365e-05  1.121e+08
8.15075e+06  4.34774e-05  1.121e+08
8.15625e+06  4.33189e-05  1.121e+08
8.16175e+06  4.31611e-05  1.121e+08
8.16725e+06  4.3004e-05  1.121e+08
8.17275e+06  4.28476e-05  1.121e+08
8.17825e+06  4.26917e-05  1.121e+08
8.18375e+06  4.25366e-05  1.121e+08
8.18925e+06  4.23821e-05  1.121e+08
8.19475e+06  4.22282e-05  1.121e+08
8.20025e+06  4.2075e-05  1.121e+08
8.20575e+06  4.19225e-05  1.121e+08
8.21125e+06  4.17706e-05  1.121e+08
8.21675e+06  4.16193e-05  1.121e+08
8.22225e+06  4.14686e-05  1.121e+08
8.22775e+06  4.13186e-05  1.121e+08
8.23325e+06  4.11692e-05  1.121e+08
8.23875e+06  4.10204e-05  1.121e+08
8.24425e+06  4.08723e-05  1.121e+08
8.24975e+06  4.07247e-05  1.121e+08
8.25525e+06  4.05778e-05  1.121e+08
8.26075e+06  4.04315e-05  1.121e+08
8.26625e+06  4.02858e-05  1.121e+08
8.27175e+06  4.01407e-05  1.121e+08
8.27725e+06  3.99962e-05  1.121e+08
8.28275e+06  3.98524e-05  1.121e+08
8.28825e+06  3.97091e-05  1.121e+08
8.29375e+06  3.95664e-05  1.121e+08
8.29925e+06  3.94243e-05  1.121e+08
8.30475e+06  3.92828e-05  1.121e+08
8.31025e+06  3.91418e-05  1.121e+08
8.31575e+06  3.90015e-05  1.121e+08
8.32125e+06  3.88617e-05  1.121e+08
8.32675e+06  3.87226e-05  1.121e+08
8.33225e+06  3.8584e-05  1.121e+08
8.33775e+06  3.84459e-05  1.121e+08
8.34325e+06  3.83085e-05  1.121e+08
8.34875e+06  3.81716e-05  1.121e+08
8.35425e+06  3.80352e-05  1.121e+08
8.35975e+06  3.78995e-05  1.121e+08
8.36525e+06  3.77643e-05  1.121e+08
8.37075e+06  3.76296e-05  1.121e+08
8.37625e+06  3.74955e-05  1.121e+08
8.38175e+06  3.7362e-05  1.121e+08
8.38725e+06  3.7229e-05  1.121e+08
8.39275e+06  3.70966e-05  1.121e+08
8.39825e+06  3.69647e-05  1.121e+08
8.40375e+06  3.68333e-05  1.121e+08
8.40925e+06  3.67025e-05  1.121e+08
8.41475e+06  3.65722e-05  1.121e+08
8.42025e+06  3.64424e-05  1.121e+08
8.42575e+06  3.63132e-05  1.121e+08
8.43125e+06  3.61845e-05  1.121e+08
8.43675e+06  3.60564e-05  1.121e+08
8.44225e+06  3.59287e-05  1.121e+08
8.44775e+06  3.58016e-05  1.121e+08
8.45325e+06  3.5675e-05  1.121e+08
8.45875e+06  3.55489e-05  1.121e+08
8.46425e+06  3.54234e-05  1.121e+08
8.46975e+06  3.52983e-05  1.121e+08
8.47525e+06  3.51738e-05  1.121e+08
8.48075e+06  3.50497e-05  1.121e+08
8.48625e+06  3.49262e-05  1.121e+08
8.49175e+06  3.48032e-05  1.121e+08
8.49725e+06  3.46807e-05  1.121e+08
8.50275e+06  3.45586e-05  1.121e+08
8.50825e+06  3.44371e-05  1.121e+08
8.51375e+06  3.43161e-05  1.121e+08
8.51925e+06  3.41955e-05  1.121e+08
8.52475e+06  3.40755e-05  1.121e+08
8.53025e+06  3.39559e-05  1.121e+08
8.53575e+06  3.38368e-05  1.121e+08
8.54125e+06  3.37182e-05  1.121e+08
8.54675e+06  3.36001e-05  1.121e+08
8.55225e+06  3.34824e-05  1.121e+08
8.55775e+06  3.33652e-05  1.121e+08
8.56325e+06  3.32485e-05  1.121e+08
8.56875e+06  3.31323e-05  1.121e+08
8.57425e+06  3.30166e-05  1.121e+08
8.57975e+06  3.29013e-05  1.121e+08
8.58525e+06  3.27864e-05  1.121e+08
8.59075e+06  3.26721e-05  1.121e+08
8.59625e+06  3.25582e-05  1.121e+08
8.60175e+06  3.24447e-05  1.121e+08
8.60725e+06  3.23317e-05  1.121e+08
8.61275e+06  3.22192e-05  1.121e+08
8.61825e+06  3.21071e-05  1.121e+08
8.62375e+06  3.19955e-05  1.121e+08
8.62925e+06  3.18843e-05  1.121e+08
8.63475e+06  3.17736e-05  1.121e+08
8.64025e+06  3.16633e-05  1.121e+08
8.64575e+06  3.15534e-05  1.121e+08
8.65125e+06  3.1444e-05  1.121e+08
8.65675e+06  3.1335e-05  1.121e+08
8.66225e+06  3.12265e-05  1.121e+08
8.66775e+06  3.11184e-05  1.121e+08
8.67325e+06  3.10107e-05  1.121e+08
8.67875e+06  3.09035e-05  1.121e+08
8.68425e+06  3.07967e-05  1.121e+08
8.68975e+06  3.06903e-05  1.121e+08
8.69525e+06  3.05843e-05  1.121e+08
8.70075e+06  3.04788e-05  1.121e+08
8.70625e+06  3.03737e-05  1.121e+08
8.71175e+06  3.0269e-05  1.121e+08
8.71725e+06  3.01647e-05  1.121e+08
8.72275e+06  3.00608e-05  1.121e+08
8.72825e+06  2.99573e-05  1.121e+08
8.73375e+06  2.98543e-05  1.121e+08
8.73925e+06  2.97517e-05  1.121e+08
8.74475e+06  2.96494e-05  1.121e+08
8.75025e+06  2.95476e-05  1.121e+08
8.75575e+06  2.94462e-05  1.121e+08
8.76125e+06  2.93452e-05  1.121e+08
8.76675e+06  2.92445e-05  1.121e+08
8.77225e+06  2.91443e-05  1.121e+08
8.77775e+06  2.90445e-05  1.121e+08
8.78325e+06  2.89451e-05  1.121e+08
8.78875e+06  2.8846e-05  1.121e+08
8.79425e+06  2.87474e-05  1.121e+08
8.79975e+06  2.86491e-05  1.121e+08
8.80525e+06  2.85513e-05  1.121e+08
8.81075e+06  2.84538e-05  1.121e+08
8.81625e+06  2.83567e-05  1.121e+08
8.82175e+06  2.826e-05  1.121e+08
8.82725e+06  2.81636e-05  1.121e+08
8.83275e+06  2.80677e-05  1.121e+08
8.83825e+06  2.79721e-05  1.121e+08
8.84375e+06  2.78769e-05  1.121e+08
8.84925e+06  2.77821e-05  1.121e+08
8.85475e+06  2.76876e-05  1.121e+08
8.86025e+06  2.75935e-05  1.121e+08
8.86575e+06  2.74998e-05  1.121e+08
8.87125e+06  2.74064e-05  1.121e+08
8.87675e+06  2.73135e-05  1.121e+08
8.88225e+06  2.72208e-05  1.121e+08
8.88775e+06  2.71286e-05  1.121e+08
8.89325e+06  2.70367e-05  1.121e+08
8.89875e+06  2.69451e-05  1.121e+08
8.90425e+06  2.6854e-05  1.121e+08
8.90975e+06  2.67631e-05  1.121e+08
8.91525e+06  2.66727e-05  1.121e+08
8.92075e+06  2.65826e-05  1.121e+08
8.92625e+06  2.64928e-05  1.121e+08
8.93175e+06  2.64034e-05  1.121e+08
8.93725e+06  2.63143e-05  1.121e+08
8.94275e+06  2.62256e-05  1.121e+08
8.94825e+06  2.61372e-05  1.121e+08
8.95375e+06  2.60492e-05  1.121e+08
8.95925e+06  2.59615e-05  1.121e+08
8.96475e+06  2.58741e-05  1.121e+08
8.97025e+06  2.57871e-05  1.121e+08
8.97575e+06  2.57004e-05  1.121e+08
8.98125e+06  2.56141e-05  1.121e+08
8.98675e+06  2.55281e-05  1.121e+08
8.99225e+06  2.54424e-05  1.121e+08
8.99775e+06  2.53571e-05  1.121e+08
9.00325e+06  2.52721e-05  1.121e+08
9.00875e+06  2.51874e-05  1.121e+08
9.01425e+06  2.51031e-05  1.121e+08
9.01975e+06  2.5019e-05  1.121e+08
9.02525e+06  2.49353e-05  1.121e+08
9.03075e+06  2.4852e-05  1.121e+08
9.03625e+06  2.47689e-05  1.121e+08
9.04175e+06  2.46862e-05  1.121e+08
9.04725e+06  2.46038e-05  1.121e+08
9.05275e+06  2.45217e-05  1.121e+08
9.05825e+06  2.44399e-05  1.121e+08
9.06375e+06  2.43584e-05  1.121e+08
9.06925e+06  2.42772e-05  1.121e+08
9.07475e+06  2.41964e-05  1.121e+08
9.08025e+06  2.41159e-05  1.121e+08
9.08575e+06  2.40356e-05  1.121e+08
9.09125e+06  2.39557e-05  1.121e+08
9.09675e+06  2.38761e-05  1.121e+08
9.10225e+06  2.37968e-05  1.121e+08
9.10775e+06  2.37178e-05  1.121e+08
9.11325e+06  2.36391e-05  1.121e+08
9.11875e+06  2.35607e-05  1.121e+08
9.12425e+06  2.34826e-05  1.121e+08
9.12975e+06  2.34048e-05  1.121e+08
9.13525e+06  2.33273e-05  1.121e+08
9.14075e+06  2.32501e-05  1.121e+08
9.14625e+06  2.31732e-05  1.121e+08
9.15175e+06  2.30966e-05  1.121e+08
9.15725e+06  2.30203e-05  1.121e+08
9.16275e+06  2.29442e-05  1.121e+08
9.16825e+06  2.28685e-05  1.121e+08
9.17375e+06  2.2793e-05  1.121e+08
9.17925e+06  2.27179e-05  1.121e+08
9.18475e+06  2.2643e-05  1.121e+08
9.19025e+06  2.25684e-05  1.121e+08
9.19575e+06  2.24941e-05  1.121e+08
9.20125e+06  2.242e-05  1.121e+08
9.20675e+06  2.23463e-05  1.121e+08
9.21225e+06  2.22728e-05  1.121e+08
9.21775e+06  2.21996e-05  1.121e+08
9.22325e+06  2.21267e-05  1.121e+08
9.22875e+06  2.20541e-05  1.121e+08
9.23425e+06  2.19817e-05  1.121e+08
9.23975e+06  2.19096e-05  1.121e+08
9.24525e+06  2.18378e-05  1.121e+08
9.25075e+06  2.17662e-05  1.121e+08
9.25625e+06  2.1695e-05  1.121e+08
9.26175e+06  2.1624e-05  1.121e+08
9.26725e+06  2.15532e-05  1.121e+08
9.27275e+06  2.14827e-05  1.121e+08
9.27825e+06  2.14125e-05  1.121e+08
9.28375e+06  2.13426e-05  1.121e+08
9.28925e+06  2.12729e-05  1.121e+08
9.29475e+06  2.12035e-05  1.121e+08
9.30025e+06  2.11343e-05  1.121e+08
9.30575e+06  2.10655e-05  1.121e+08
9.31125e+06  2.09968e-05  1.121e+08
9.31675e+06  2.09284e-05  1.121e+08
9.32225e+06  2.08603e-05  1.121e+08
9.32775e+06  2.07925e-05  1.121e+08
9.33325e+06  2.07248e-05  1.121e+08
9.33875e+06  2.06575e-05  1.121e+08
9.34425e+06  2.05904e-05  1.121e+08
9.34975e+06  2.05235e-05  1.121e+08
9.35525e+06  2.04569e-05  1.121e+08
9.36075e+06  2.03906e-05  1.121e+08
9.36625e+06  2.03245e-05  1.121e+08
9.37175e+06  2.02586e-05  1.121e+08
9.37725e+06  2.0193e-05  1.121e+08
9.38275e+06  2.01276e-05  1.121e+08
9.38825e+06  2.00625e-05  1.121e+08
9.39375e+06  1.99976e-05  1.121e+08
9.39925e+06  1.9933e-05  1.121e+08
9.40475e+06  1.98686e-05  1.121e+08
9.41025e+06  1.98044e-05  1.121e+08
9.41575e+06  1.97405e-05  1.121e+08
9.42125e+06  1.96768e-05  1.121e+08
9.42675e+06  1.96134e-05  1.121e+08
9.43225e+06  1.95502e-05  1.121e+08
9.43775e+06  1.94872e-05  1.121e+08
9.44325e+06  1.94245e-05  1.121e+08
9.44875e+06  1.93619e-05  1.121e+08
9.45425e+06  1.92997e-05  1.121e+08
9.45975e+06  1.92376e-05  1.121e+08
9.46525e+06  1.91758e-05  1.121e+08
9.47075e+06  1.91142e-05  1.121e+08
9.47625e+06  1.90529e-05  1.121e+08
9.48175e+06  1.89917e-05  1.121e+08
9.48725e+06  1.89308e-05  1.121e+08
9.49275e+06  1.88702e-05  1.121e+08
9.49825e+06  1.88097e-05  1.121e+08
9.50375e+06  1.87495e-05  1.121e+08
9.50925e+06  1.86895e-05  1.121e+08
9.51475e+06  1.86297e-05  1.121e+08
9.52025e+06  1.85701e-05  1.121e+08
9.52575e+06  1.85108e-05  1.121e+08
9.53125e+06  1.84516e-05  1.121e+08
9.53675e+06  1.83927e-05  1.121e+08
9.54225e+06  1.8334e-05  1.121e+08
9.54775e+06  1.82755e-05  1.121e+08
9.55325e+06  1.82173e-05  1.121e+08
9.55875e+06  1.81592e-05  1.121e+08
9.56425e+06  1.81014e-05  1.121e+08
9.56975e+06  1.80438e-05  1.121e+08
9.57525e+06  1.79863e-05  1.121e+08
9.58075e+06  1.79291e-05  1.121e+08
9.58625e+06  1.78722e-05  1.121e+08
9.59175e+06  1.78154e-05  1.121e+08
9.59725e+06  1.77588e-05  1.121e+08
9.60275e+06  1.77024e-05  1.121e+08
9.60825e+06  1.76463e-05  1.121e+08
9.61375e+06  1.75903e-05  1.121e+08
9.61925e+06  1.75346e-05  1.121e+08
9.62475e+06  1.7479e-05  1.121e+08
9.63025e+06  1.74237e-05  1.121e+08
9.63575e+06  1.73685e-05  1.121e+08
9.64125e+06  1.73136e-05  1.121e+08
9.64675e+06  1.72588e-05  1.121e+08
9.65225e+06  1.72043e-05  1.121e+08
9.65775e+06  1.71499e-05  1.121e+08
9.66325e+06  1.70958e-05  1.121e+08
9.66875e+06  1.70418e-05  1.121e+08
9.67425e+06  1.69881e-05  1.121e+08
9.67975e+06  1.69345e-05  1.121e+08
9.68525e+06  1.68812e-05  1.121e+08
9.69075e+06  1.6828e-05  1.121e+08
9.69625e+06  1.6775e-05  1.121e+08
9.70175e+06  1.67222e-05  1.121e+08
9.70725e+06  1.66696e-05  1.121e+08
9.71275e+06  1.66172e-05  1.121e+08
9.71825e+06  1.6565e-05  1.121e+08
9.72375e+06  1.6513e-05  1.121e+08
9.72925e+06  1.64612e-05  1.121e+08
9.73475e+06  1.64095e-05  1.121e+08
9.74025e+06  1.63581e-05  1.121e+08
9.74575e+06  1.63068e-05  1.121e+08
9.75125e+06  1.62557e-05  1.121e+08
9.75675e+06  1.62048e-05  1.121e+08
9.76225e+06  1.61541e-05  1.121e+08
9.76775e+06  1.61035e-05  1.121e+08
9.77325e+06  1.60532e-05  1.121e+08
9.77875e+06  1.6003e-05  1.121e+08
9.78425e+06  1.5953e-05  1.121e+08
9.78975e+06  1.59032e-05  1.121e+08
9.79525e+06  1.58535e-05  1.121e+08
9.80075e+06  1.58041e-05  1.121e+08
9.80625e+06  1.57548e-05  1.121e+08
9.81175e+06  1.57057e-05  1.121e+08
9.81725e+06  1.56568e-05  1.121e+08
9.82275e+06  1.5608e-05  1.121e+08
9.82825e+06  1.55594e-05  1.121e+08
9.83375e+06  1.5511e-05  1.121e+08
9.83925e+06  1.54628e-05  1.121e+08
9.84475e+06  1.54148e-05  1.121e+08
9.85025e+06  1.53669e-05  1.121e+08
9.85575e+06  1.53192e-05  1.121e+08
9.86125e+06  1.52716e-05  1.121e+08
9.86675e+06  1.52243e-05  1.121e+08
9.87225e+06  1.51771e-05  1.121e+08
9.87775e+06  1.513e-05  1.121e+08
9.88325e+06  1.50832e-05  1.121e+08
9.88875e+06  1.50365e-05  1.121e+08
9.89425e+06  1.49899e-05  1.121e+08
9.89975e+06  1.49436e-05  1.121e+08
9.90525e+06  1.48974e-05  1.121e+08
9.91075e+06  1.48513e-05  1.121e+08
9.91625e+06  1.48054e-05  1.121e+08
9.92175e+06  1.47597e-05  1.121e+08
9.92725e+06  1.47142e-05  1.121e+08
9.93275e+06  1.46688e-05  1.121e+08
9.93825e+06  1.46236e-05  1.121e+08
9.94375e+06  1.45785e-05  1.121e+08
9.94925e+06  1.45336e-05  1.121e+08
9.95475e+06  1.44889e-05  1.121e+08
9.96025e+06  1.44443e-05  1.121e+08
9.96575e+06  1.43999e-05  1.121e+08
9.97125e+06  1.43556e-05  1.121e+08
9.97675e+06  1.43115e-05  1.121e+08
9.98225e+06  1.42675e-05  1.121e+08
9.98775e+06  1.42237e-05  1.121e+08
9.99325e+06  1.41801e-05  1.121e+08
9.99875e+06  1.41366e-05  1.121e+08
1.00085e+07  1.40599e-05  1.121e+08
1.00195e+07  1.39739e-05  1.121e+08
1.00305e+07  1.38885e-05  1.121e+08
1.00415e+07  1.38037e-05  1.121e+08
1.00525e+07  1.37195e-05  1.121e+08
1.00635e+07  1.3636e-05  1.121e+08
1.00745e+07  1.3553e-05  1.121e+08
1.00855e+07  1.34705e-05  1.121e+08
1.00965e+07  1.33887e-05  1.121e+08
1.01075e+07  1.33074e-05  1.121e+08
1.01185e+07  1.32267e-05  1.121e+08
1.01295e+07  1.31466e-05  1.121e+08
1.01405e+07  1.3067e-05  1.121e+08
1.01515e+07  1.2988e-05  1.121e+08
1.01625e+07  1.29095e-05  1.121e+08
1.01735e+07  1.28315e-05  1.121e+08
1.01845e+07  1.27541e-05  1.121e+08
1.01955e+07  1.26773e-05  1.121e+08
1.02065e+07  1.2601e-05  1.121e+08
1.02175e+07  1.25252e-05  1.121e+08
1.02285e+07  1.24499e-05  1.121e+08
1.02395e+07  1.23752e-05  1.121e+08
1.02505e+07  1.23009e-05  1.121e+08
1.02615e+07  1.22272e-05  1.121e+08
1.02725e+07  1.2154e-05  1.121e+08
1.02835e+07  1.20813e-05  1.121e+08
1.02945e+07  1.20091e-05  1.121e+08
1.03055e+07  1.19374e-05  1.121e+08
1.03165e+07  1.18662e-05  1.121e+08
1.03275e+07  1.17955e-05  1.121e+08
1.03385e+07  1.17252e-05  1.121e+08
1.03495e+07  1.16554e-05  1.121e+08
1.03605e+07  1.15862e-05  1.121e+08
1.03715e+07  1.15174e-05  1.121e+08
1.03825e+07  1.1449e-05  1.121e+08
1.03935e+07  1.13811e-05  1.121e+08
1.04045e+07  1.13137e-05  1.121e+08
1.04155e+07  1.12468e-05  1.121e+08
1.04265e+07  1.11803e-05  1.121e+08
1.04375e+07  1.11143e-05  1.121e+08
1.04485e+07  1.10487e-05  1.121e+08
1.04595e+07  1.09835e-05  1.121e+08
1.04705e+07  1.09188e-05  1.121e+08
1.04815e+07  1.08545e-05  1.121e+08
1.04925e+07  1.07907e-05  1.121e+08
1.05035e+07  1.07273e-05  1.121e+08
1.05145e+07  1.06643e-05  1.121e+08
1.05255e+07  1.06018e-05  1.121e+08
1.05365e+07  1.05397e-05  1.121e+08
1.05475e+07  1.0478e-05  1.121e+08
1.05585e+07  1.04167e-05  1.121e+08
1.05695e+07  1.03558e-05  1.121e+08
1.05805e+07  1.02953e-05  1.121e+08
1.05915e+07  1.02353e-05  1.121e+08
1.06025e+07  1.01756e-05  1.121e+08
1.06135e+07  1.01163e-05  1.121e+08
1.06245e+07  1.00575e-05  1.121e+08
1.06355e+07  9.99901e-06  1.121e+08
1.06465e+07  9.94094e-06  1.121e+08
1.06575e+07  9.88325e-06  1.121e+08
1.06685e+07  9.82594e-06  1.121e+08
1.06795e+07  9.76902e-06  1.121e+08
1.06905e+07  9.71248e-06  1.121e+08
1.07015e+07  9.65631e-06  1.121e+08
1.07125e+07  9.60052e-06  1.121e+08
1.07235e+07  9.5451e-06  1.121e+08
1.07345e+07  9.49004e-06  1.121e+08
1.07455e+07  9.43535e-06  1.121e+08
1.07565e+07  9.38103e-06  1.121e+08
1.07675e+07  9.32706e-06  1.121e+08
1.07785e+07  9.27345e-06  1.121e+08
1.07895e+07  9.22019e-06  1.121e+08
1.08005e+07  9.16729e-06  1.121e+08
1.08115e+07  9.11473e-06  1.121e+08
1.08225e+07  9.06253e-06  1.121e+08
1.08335e+07  9.01066e-06  1.121e+08
1.08445e+07  8.95914e-06  1.121e+08
1.08555e+07  8.90795e-06  1.121e+08
1.08665e+07  8.85711e-06  1.121e+08
1.08775e+07  8.80659e-06  1.121e+08
1.08885e+07  8.75641e-06  1.121e+08
1.08995e+07  8.70655e-06  1.121e+08
1.09105e+07  8.65702e-06  1.121e+08
1.09215e+07  8.60782e-06  1.121e+08
1.09325e+07  8.55894e-06  1.121e+08
1.09435e+07  8.51037e-06  1.121e+08
1.09545e+07  8.46213e-06  1.121e+08
1.09655e+07  8.41419e-06  1.121e+08
1.09765e+07  8.36657e-06  1.121e+08
1.09875e+07  8.31926e-06  1.121e+08
1.09985e+07  8.27226e-06  1.121e+08
1.10095e+07  8.22556e-06  1.121e+08
1.10205e+07  8.17917e-06  1.121e+08
1.10315e+07  8.13307e-06  1.121e+08
1.10425e+07  8.08728e-06  1.121e+08
1.10535e+07  8.04178e-06  1.121e+08
1.10645e+07  7.99658e-06  1.121e+08
1.10755e+07  7.95166e-06  1.121e+08
1.10865e+07  7.90704e-06  1.121e+08
1.10975e+07  7.86271e-06  1.121e+08
1.11085e+07  7.81866e-06  1.121e+08
1.11195e+07  7.77489e-06  1.121e+08
1.11305e+07  7.73141e-06  1.121e+08
1.11415e+07  7.6882e-06  1.121e+08
1.11525e+07  7.64528e-06  1.121e+08
1.11635e+07  7.60263e-06  1.121e+08
1.11745e+07  7.56025e-06  1.121e+08
1.11855e+07  7.51814e-06  1.121e+08
1.11965e+07  7.4763e-06  1.121e+08
1.12075e+07  7.43474e-06  1.121e+08
1.12185e+07  7.39343e-06  1.121e+08
1.12295e+07  7.35239e-06  1.121e+08
1.12405e+07  7.31161e-06  1.121e+08
1.12515e+07  7.2711e-06  1.121e+08
1.12625e+07  7.23084e-06  1.121e+08
1.12735e+07  7.19083e-06  1.121e+08
1.12845e+07  7.15108e-06  1.121e+08
1.12955e+07  7.11158e-06  1.121e+08
1.13065e+07  7.07234e-06  1.121e+08
1.13175e+07  7.03334e-06  1.121e+08
1.13285e+07  6.99459e-06  1.121e+08
1.13395e+07  6.95608e-06  1.121e+08
1.13505e+07  6.91782e-06  1.121e+08
1.13615e+07  6.8798e-06  1.121e+08
1.13725e+07  6.84202e-06  1.121e+08
1.13835e+07  6.80448e-06  1.121e+08
1.13945e+07  6.76718e-06  1.121e+08
1.14055e+07  6.73011e-06  1.121e+08
1.14165e+07  6.69327e-06  1.121e+08
1.14275e+07  6.65667e-06  1.121e+08
1.14385e+07  6.62029e-06  1.121e+08
1.14495e+07  6.58414e-06  1.121e+08
1.14605e+07  6.54823e-06  1.121e+08
1.14715e+07  6.51253e-06  1.121e+08
1.14825e+07  6.47706e-06  1.121e+08
1.14935e+07  6.44181e-06  1.121e+08
1.15045e+07  6.40678e-06  1.121e+08
1.15155e+07  6.37197e-06  1.121e+08
1.15265e+07  6.33738e-06  1.121e+08
1.15375e+07  6.303e-06  1.121e+08
1.15485e+07  6.26884e-06  1.121e+08
1.15595e+07  6.23489e-06  1.121e+08
1.15705e+07  6.20115e-06  1.121e+08
1.15815e+07  6.16762e-06  1.121e+08
1.15925e+07  6.1343e-06  1.121e+08
1.16035e+07  6.10119e-06  1.121e+08
1.16145e+07  6.06828e-06  1.121e+08
1.16255e+07  6.03557e-06  1.121e+08
1.16365e+07  6.00307e-06  1.121e+08
1.16475e+07  5.97077e-06  1.121e+08
1.16585e+07  5.93867e-06  1.121e+08
1.16695e+07  5.90677e-06  1.121e+08
1.16805e+07  5.87506e-06  1.121e+08
1.16915e+07  5.84355e-06  1.121e+08
1.17025e+07  5.81223e-06  1.121e+08
1.17135e+07  5.78111e-06  1.121e+08
1.17245e+07  5.75017e-06  1.121e+08
1.17355e+07  5.71943e-06  1.121e+08
1.17465e+07  5.68888e-06  1.121e+08
1.17575e+07  5.65851e-06  1.121e+08
1.17685e+07  5.62833e-06  1.121e+08
1.17795e+07  5.59833e-06  1.121e+08
1.17905e+07  5.56852e-06  1.121e+08
1.18015e+07  5.53889e-06  1.121e+08
1.18125e+07  5.50944e-06  1.121e+08
1.18235e+07  5.48018e-06  1.121e+08
1.18345e+07  5.45108e-06  1.121e+08
1.18455e+07  5.42217e-06  1.121e+08
1.18565e+07  5.39344e-06  1.121e+08
1.18675e+07  5.36487e-06  1.121e+08
1.18785e+07  5.33648e-06  1.121e+08
1.18895e+07  5.30827e-06  1.121e+08
1.19005e+07  5.28022e-06  1.121e+08
1.19115e+07  5.25235e-06  1.121e+08
1.19225e+07  5.22464e-06  1.121e+08
1.19335e+07  5.19711e-06  1.121e+08
1.19445e+07  5.16974e-06  1.121e+08
1.19555e+07  5.14253e-06  1.121e+08
1.19665e+07  5.11549e-06  1.121e+08
1.19775e+07  5.08861e-06  1.121e+08
1.19885e+07  5.0619e-06  1.121e+08
1.19995e+07  5.03534e-06  1.121e+08
1.20105e+07  5.00895e-06  1.121e+08
1.20215e+07  4.98271e-06  1.121e+08
1.20325e+07  4.95663e-06  1.121e+08
1.20435e+07  4.93071e-06  1.121e+08
1.20545e+07  4.90495e-06  1.121e+08
1.20655e+07  4.87933e-06  1.121e+08
1.20765e+07  4.85388e-06  1.121e+08
1.20875e+07  4.82857e-06  1.121e+08
1.20985e+07  4.80342e-06  1.121e+08
1.21095e+07  4.77841e-06  1.121e+08
1.21205e+07  4.75356e-06  1.121e+08
1.21315e+07  4.72885e-06  1.121e+08
1.21425e+07  4.7043e-06  1.121e+08
1.21535e+07  4.67988e-06  1.121e+08
1.21645e+07  4.65562e-06  1.121e+08
1.21755e+07  4.6315e-06  1.121e+08
1.21865e+07  4.60752e-06  1.121e+08
1.21975e+07  4.58368e-06  1.121e+08
1.22085e+07  4.55999e-06  1.121e+08
1.22195e+07  4.53643e-06  1.121e+08
1.22305e+07  4.51302e-06  1.121e+08
1.22415e+07  4.48974e-06  1.121e+08
1.22525e+07  4.46661e-06  1.121e+08
1.22635e+07  4.4436e-06  1.121e+08
1.22745e+07  4.42074e-06  1.121e+08
1.22855e+07  4.39801e-06  1.121e+08
1.22965e+07  4.37541e-06  1.121e+08
1.23075e+07  4.35295e-06  1.121e+08
1.23185e+07  4.33062e-06  1.121e+08
1.23295e+07  4.30842e-06  1.121e+08
1.23405e+07  4.28635e-06  1.121e+08
1.23515e+07  4.26442e-06  1.121e+08
1.23625e+07  4.24261e-06  1.121e+08
1.23735e+07  4.22092e-06  1.121e+08
1.23845e+07  4.19937e-06  1.121e+08
1.23955e+07  4.17794e-06  1.121e+08
1.24065e+07  4.15664e-06  1.121e+08
1.24175e+07  4.13546e-06  1.121e+08
1.24285e+07  4.11441e-06  1.121e+08
1.24395e+07  4.09348e-06  1.121e+08
1.24505e+07  4.07267e-06  1.121e+08
1.24615e+07  4.05198e-06  1.121e+08
1.24725e+07  4.03141e-06  1.121e+08
1.24835e+07  4.01096e-06  1.121e+08
1.24945e+07  3.99064e-06  1.121e+08
1.25055e+07  3.97043e-06  1.121e+08
1.25165e+07  3.95033e-06  1.121e+08
1.25275e+07  3.93036e-06  1.121e+08
1.25385e+07  3.9105e-06  1.121e+08
1.25495e+07  3.89075e-06  1.121e+08
1.25605e+07  3.87112e-06  1.121e+08
1.25715e+07  3.8516e-06  1.121e+08
1.25825e+07  3.8322e-06  1.121e+08
1.25935e+07  3.81291e-06  1.121e+08
1.26045e+07  3.79373e-06  1.121e+08
1.26155e+07  3.77466e-06  1.121e+08
1.26265e+07  3.7557e-06  1.121e+08
1.26375e+07  3.73685e-06  1.121e+08
1.26485e+07  3.71811e-06  1.121e+08
1.26595e+07  3.69947e-06  1.121e+08
1.26705e+07  3.68094e-06  1.121e+08
1.26815e+07  3.66252e-06  1.121e+08
1.26925e+07  3.64421e-06  1.121e+08
1.27035e+07  3.626e-06  1.121e+08
1.27145e+07  3.60789e-06  1.121e+08
1.27255e+07  3.58989e-06  1.121e+08
1.27365e+07  3.57199e-06  1.121e+08
1.27475e+07  3.5542e-06  1.121e+08
1.27585e+07  3.5365e-06  1.121e+08
1.27695e+07  3.51891e-06  1.121e+08
1.27805e+07  3.50141e-06  1.121e+08
1.27915e+07  3.48402e-06  1.121e+08
1.28025e+07  3.46673e-06  1.121e+08
1.28135e+07  3.44953e-06  1.121e+08
1.28245e+07  3.43243e-06  1.121e+08
1.28355e+07  3.41543e-06  1.121e+08
1.28465e+07  3.39853e-06  1.121e+08
1.28575e+07  3.38172e-06  1.121e+08
1.28685e+07  3.36501e-06  1.121e+08
1.28795e+07  3.34839e-06  1.121e+08
1.28905e+07  3.33186e-06  1.121e+08
1.29015e+07  3.31543e-06  1.121e+08
1.29125e+07  3.2991e-06  1.121e+08
1.29235e+07  3.28285e-06  1.121e+08
1.29345e+07  3.2667e-06  1.121e+08
1.29455e+07  3.25063e-06  1.121e+08
1.29565e+07  3.23466e-06  1.121e+08
1.29675e+07  3.21878e-06  1.121e+08
1.29785e+07  3.20299e-06  1.121e+08
1.29895e+07  3.18728e-06  1.121e+08
1.30005e+07  3.17167e-06  1.121e+08
1.30115e+07  3.15614e-06  1.121e+08
1.30225e+07  3.1407e-06  1.121e+08
1.30335e+07  3.12535e-06  1.121e+08
1.30445e+07  3.11008e-06  1.121e+08
1.30555e+07  3.0949e-06  1.121e+08
1.30665e+07  3.0798e-06  1.121e+08
1.30775e+07  3.06479e-06  1.121e+08
1.30885e+07  3.04986e-06  1.121e+08
1.30995e+07  3.03501e-06  1.121e+08
1.31105e+07  3.02025e-06  1.121e+08
1.31215e+07  3.00557e-06  1.121e+08
1.31325e+07  2.99097e-06  1.121e+08
1.31435e+07  2.97645e-06  1.121e+08
1.31545e+07  2.96202e-06  1.121e+08
1.31655e+07  2.94766e-06  1.121e+08
1.31765e+07  2.93338e-06  1.121e+08
1.31875e+07  2.91919e-06  1.121e+08
1.31985e+07  2.90507e-06  1.121e+08
1.32095e+07  2.89103e-06  1.121e+08
1.32205e+07  2.87707e-06  1.121e+08
1.32315e+07  2.86318e-06  1.121e+08
1.32425e+07  2.84937e-06  1.121e+08
1.32535e+07  2.83564e-06  1.121e+08
1.32645e+07  2.82199e-06  1.121e+08
1.32755e+07  2.8084e-06  1.121e+08
1.32865e+07  2.7949e-06  1.121e+08
1.32975e+07  2.78147e-06  1.121e+08
1.33085e+07  2.76811e-06  1.121e+08
1.33195e+07  2.75483e-06  1.121e+08
1.33305e+07  2.74162e-06  1.121e+08
1.33415e+07  2.72848e-06  1.121e+08
1.33525e+07  2.71541e-06  1.121e+08
1.33635e+07  2.70242e-06  1.121e+08
1.33745e+07  2.6895e-06  1.121e+08
1.33855e+07  2.67664e-06  1.121e+08
1.33965e+07  2.66386e-06  1.121e+08
1.34075e+07  2.65115e-06  1.121e+08
1.34185e+07  2.63851e-06  1.121e+08
1.34295e+07  2.62594e-06  1.121e+08
1.34405e+07  2.61343e-06  1.121e+08
1.34515e+07  2.601e-06  1.121e+08
1.34625e+07  2.58863e-06  1.121e+08
1.34735e+07  2.57633e-06  1.121e+08
1.34845e+07  2.56409e-06  1.121e+08
1.34955e+07  2.55192e-06  1.121e+08
1.35065e+07  2.53982e-06  1.121e+08
1.35175e+07  2.52779e-06  1.121e+08
1.35285e+07  2.51582e-06  1.121e+08
1.35395e+07  2.50391e-06  1.121e+08
1.35505e+07  2.49207e-06  1.121e+08
1.35615e+07  2.4803e-06  1.121e+08
1.35725e+07  2.46858e-06  1.121e+08
1.35835e+07  2.45693e-06  1.121e+08
1.35945e+07  2.44535e-06  1.121e+08
1.36055e+07  2.43383e-06  1.121e+08
1.36165e+07  2.42236e-06  1.121e+08
1.36275e+07  2.41096e-06  1.121e+08
1.36385e+07  2.39963e-06  1.121e+08
1.36495e+07  2.38835e-06  1.121e+08
1.36605e+07  2.37713e-06  1.121e+08
1.36715e+07  2.36598e-06  1.121e+08
1.36825e+07  2.35488e-06  1.121e+08
1.36935e+07  2.34385e-06  1.121e+08
1.37045e+07  2.33287e-06  1.121e+08
1.37155e+07  2.32195e-06  1.121e+08
1.37265e+07  2.31109e-06  1.121e+08
1.37375e+07  2.30029e-06  1.121e+08
1.37485e+07  2.28955e-06  1.121e+08
1.37595e+07  2.27886e-06  1.121e+08
1.37705e+07  2.26823e-06  1.121e+08
1.37815e+07  2.25766e-06  1.121e+08
1.37925e+07  2.24714e-06  1.121e+08
1.38035e+07  2.23668e-06  1.121e+08
1.38145e+07  2.22628e-06  1.121e+08
1.38255e+07  2.21593e-06  1.121e+08
1.38365e+07  2.20564e-06  1.121e+08
1.38475e+07  2.1954e-06  1.121e+08
1.38585e+07  2.18522e-06  1.121e+08
1.38695e+07  2.17509e-06  1.121e+08
1.38805e+07  2.16501e-06  1.121e+08
1.38915e+07  2.15499e-06  1.121e+08
1.39025e+07  2.14502e-06  1.121e+08
1.39135e+07  2.1351e-06  1.121e+08
1.39245e+07  2.12524e-06  1.121e+08
1.39355e+07  2.11543e-06  1.121e+08
1.39465e+07  2.10567e-06  1.121e+08
1.39575e+07  2.09596e-06  1.121e+08
1.39685e+07  2.0863e-06  1.121e+08
1.39795e+07  2.0767e-06  1.121e+08
1.39905e+07  2.06714e-06  1.121e+08
1.40015e+07  2.05764e-06  1.121e+08
1.40125e+07  2.04818e-06  1.121e+08
1.40235e+07  2.03878e-06  1.121e+08
1.40345e+07  2.02942e-06  1.121e+08
1.40455e+07  2.02011e-06  1.121e+08
1.40565e+07  2.01086e-06  1.121e+08
1.40675e+07  2.00165e-06  1.121e+08
1.40785e+07  1.99249e-06  1.121e+08
1.40895e+07  1.98337e-06  1.121e+08
1.41005e+07  1.97431e-06  1.121e+08
1.41115e+07  1.96529e-06  1.121e+08
1.41225e+07  1.95632e-06  1.121e+08
1.41335e+07  1.9474e-06  1.121e+08
1.41445e+07  1.93852e-06  1.121e+08
1.41555e+07  1.92969e-06  1.121e+08
1.41665e+07  1.9209e-06  1.121e+08
1.41775e+07  1.91217e-06  1.121e+08
1.41885e+07  1.90347e-06  1.121e+08
1.41995e+07  1.89482e-06  1.121e+08
1.42105e+07  1.88622e-06  1.121e+08
1.42215e+07  1.87766e-06  1.121e+08
1.42325e+07  1.86915e-06  1.121e+08
1.42435e+07  1.86068e-06  1.121e+08
1.42545e+07  1.85226e-06  1.121e+08
1.42655e+07  1.84387e-06  1.121e+08
1.42765e+07  1.83553e-06  1.121e+08
1.42875e+07  1.82724e-06  1.121e+08
1.42985e+07  1.81899e-06  1.121e+08
1.43095e+07  1.81078e-06  1.121e+08
1.43205e+07  1.80261e-06  1.121e+08
1.43315e+07  1.79449e-06  1.121e+08
1.43425e+07  1.7864e-06  1.121e+08
1.43535e+07  1.77836e-06  1.121e+08
1.43645e+07  1.77036e-06  1.121e+08
1.43755e+07  1.7624e-06  1.121e+08
1.43865e+07  1.75448e-06  1.121e+08
1.43975e+07  1.74661e-06  1.121e+08
1.44085e+07  1.73877e-06  1.121e+08
1.44195e+07  1.73097e-06  1.121e+08
1.44305e+07  1.72322e-06  1.121e+08
1.44415e+07  1.7155e-06  1.121e+08
1.44525e+07  1.70783e-06  1.121e+08
1.44635e+07  1.70019e-06  1.121e+08
1.44745e+07  1.69259e-06  1.121e+08
1.44855e+07  1.68503e-06  1.121e+08
1.44965e+07  1.67751e-06  1.121e+08
1.45075e+07  1.67003e-06  1.121e+08
1.45185e+07  1.66258e-06  1.121e+08
1.45295e+07  1.65518e-06  1.121e+08
1.45405e+07  1.64781e-06  1.121e+08
1.45515e+07  1.64048e-06  1.121e+08
1.45625e+07  1.63318e-06  1.121e+08
1.45735e+07  1.62593e-06  1.121e+08
1.45845e+07  1.61871e-06  1.121e+08
1.45955e+07  1.61152e-06  1.121e+08
1.46065e+07  1.60438e-06  1.121e+08
1.46175e+07  1.59727e-06  1.121e+08
1.46285e+07  1.59019e-06  1.121e+08
1.46395e+07  1.58315e-06  1.121e+08
1.46505e+07  1.57615e-06  1.121e+08
1.46615e+07  1.56919e-06  1.121e+08
1.46725e+07  1.56225e-06  1.121e+08
1.46835e+07  1.55536e-06  1.121e+08
1.46945e+07  1.54849e-06  1.121e+08
1.47055e+07  1.54167e-06  1.121e+08
1.47165e+07  1.53487e-06  1.121e+08
1.47275e+07  1.52812e-06  1.121e+08
1.47385e+07  1.52139e-06  1.121e+08
1.47495e+07  1.5147e-06  1.121e+08
1.47605e+07  1.50804e-06  1.121e+08
1.47715e+07  1.50142e-06  1.121e+08
1.47825e+07  1.49483e-06  1.121e+08
1.47935e+07  1.48827e-06  1.121e+08
1.48045e+07  1.48175e-06  1.121e+08
1.48155e+07  1.47526e-06  1.121e+08
1.48265e+07  1.4688e-06  1.121e+08
1.48375e+07  1.46237e-06  1.121e+08
1.48485e+07  1.45598e-06  1.121e+08
1.48595e+07  1.44962e-06  1.121e+08
1.48705e+07  1.44329e-06  1.121e+08
1.48815e+07  1.43699e-06  1.121e+08
1.48925e+07  1.43072e-06  1.121e+08
1.49035e+07  1.42448e-06  1.121e+08
1.49145e+07  1.41828e-06  1.121e+08
1.49255e+07  1.4121e-06  1.121e+08
1.49365e+07  1.40596e-06  1.121e+08
1.49475e+07  1.39985e-06  1.121e+08
1.49585e+07  1.39377e-06  1.121e+08
1.49695e+07  1.38771e-06  1.121e+08
1.49805e+07  1.38169e-06  1.121e+08
1.49915e+07  1.3757e-06  1.121e+08
1.50025e+07  1.36974e-06  1.121e+08
1.50135e+07  1.3638e-06  1.121e+08
1.50245e+07  1.3579e-06  1.121e+08
1.50355e+07  1.35203e-06  1.121e+08
1.50465e+07  1.34618e-06  1.121e+08
1.50575e+07  1.34037e-06  1.121e+08
1.50685e+07  1.33458e-06  1.121e+08
1.50795e+07  1.32882e-06  1.121e+08
1.50905e+07  1.32309e-06  1.121e+08
1.51015e+07  1.31739e-06  1.121e+08
1.51125e+07  1.31171e-06  1.121e+08
1.51235e+07  1.30607e-06  1.121e+08
1.51345e+07  1.30045e-06  1.121e+08
1.51455e+07  1.29486e-06  1.121e+08
1.51565e+07  1.2893e-06  1.121e+08
1.51675e+07  1.28376e-06  1.121e+08
1.51785e+07  1.27825e-06  1.121e+08
1.51895e+07  1.27277e-06  1.121e+08
1.52005e+07  1.26732e-06  1.121e+08
1.52115e+07  1.26189e-06  1.121e+08
1.52225e+07  1.25649e-06  1.121e+08
1.52335e+07  1.25111e-06  1.121e+08
1.52445e+07  1.24576e-06  1.121e+08
1.52555e+07  1.24044e-06  1.121e+08
1.52665e+07  1.23514e-06  1.121e+08
1.52775e+07  1.22987e-06  1.121e+08
1.52885e+07  1.22463e-06  1.121e+08
1.52995e+07  1.21941e-06  1.121e+08
1.53105e+07  1.21422e-06  1.121e+08
1.53215e+07  1.20905e-06  1.121e+08
1.53325e+07  1.20391e-06  1.121e+08
1.53435e+07  1.19879e-06  1.121e+08
1.53545e+07  1.19369e-06  1.121e+08
1.53655e+07  1.18863e-06  1.121e+08
1.53765e+07  1.18358e-06  1.121e+08
1.53875e+07  1.17856e-06  1.121e+08
1.53985e+07  1.17357e-06  1.121e+08
1.54095e+07  1.1686e-06  1.121e+08
1.54205e+07  1.16365e-06  1.121e+08
1.54315e+07  1.15873e-06  1.121e+08
1.54425e+07  1.15383e-06  1.121e+08
1.54535e+07  1.14895e-06  1.121e+08
1.54645e+07  1.1441e-06  1.121e+08
1.54755e+07  1.13927e-06  1.121e+08
1.54865e+07  1.13447e-06  1.121e+08
1.54975e+07  1.12969e-06  1.121e+08
1.55085e+07  1.12493e-06  1.121e+08
1.55195e+07  1.12019e-06  1.121e+08
1.55305e+07  1.11548e-06  1.121e+08
1.55415e+07  1.11079e-06  1.121e+08
1.55525e+07  1.10612e-06  1.121e+08
1.55635e+07  1.10147e-06  1.121e+08
1.55745e+07  1.09685e-06  1.121e+08
1.55855e+07  1.09225e-06  1.121e+08
1.55965e+07  1.08767e-06  1.121e+08
1.56075e+07  1.08311e-06  1.121e+08
1.56185e+07  1.07858e-06  1.121e+08
1.56295e+07  1.07407e-06  1.121e+08
1.56405e+07  1.06957e-06  1.121e+08
1.56515e+07  1.0651e-06  1.121e+08
1.56625e+07  1.06066e-06  1.121e+08
1.56735e+07  1.05623e-06  1.121e+08
1.56845e+07  1.05182e-06  1.121e+08
1.56955e+07  1.04744e-06  1.121e+08
1.57065e+07  1.04307e-06  1.121e+08
1.57175e+07  1.03873e-06  1.121e+08
1.57285e+07  1.03441e-06  1.121e+08
1.57395e+07  1.0301e-06  1.121e+08
1.57505e+07  1.02582e-06  1.121e+08
1.57615e+07  1.02156e-06  1.121e+08
1.57725e+07  1.01732e-06  1.121e+08
1.57835e+07  1.0131e-06  1.121e+08
1.57945e+07  1.0089e-06  1.121e+08
1.58055e+07  1.00471e-06  1.121e+08
1.58165e+07  1.00055e-06  1.121e+08
1.58275e+07  9.96411e-07  1.121e+08
1.58385e+07  9.92288e-07  1.121e+08
1.58495e+07  9.88186e-07  1.121e+08
1.58605e+07  9.84102e-07  1.121e+08
1.58715e+07  9.80038e-07  1.121e+08
1.58825e+07  9.75994e-07  1.121e+08
1.58935e+07  9.71968e-07  1.121e+08
1.59045e+07  9.67961e-07  1.121e+08
1.59155e+07  9.63973e-07  1.121e+08
1.59265e+07  9.60004e-07  1.121e+08
1.59375e+07  9.56054e-07  1.121e+08
1.59485e+07  9.52122e-07  1.121e+08
1.59595e+07  9.48209e-07  1.121e+08
1.59705e+07  9.44314e-07  1.121e+08
1.59815e+07  9.40437e-07  1.121e+08
1.59925e+07  9.36579e-07  1.121e+08
1.60035e+07  9.32739e-07  1.121e+08
1.60145e+07  9.28916e-07  1.121e+08
1.60255e+07  9.25112e-07  1.121e+08
1.60365e+07  9.21325e-07  1.121e+08
1.60475e+07  9.17556e-07  1.121e+08
1.60585e+07  9.13805e-07  1.121e+08
1.60695e+07  9.10072e-07  1.121e+08
1.60805e+07  9.06355e-07  1.121e+08
1.60915e+07  9.02656e-07  1.121e+08
1.61025e+07  8.98975e-07  1.121e+08
1.61135e+07  8.9531e-07  1.121e+08
1.61245e+07  8.91663e-07  1.121e+08
1.61355e+07  8.88032e-07  1.121e+08
1.61465e+07  8.84419e-07  1.121e+08
1.61575e+07  8.80822e-07  1.121e+08
1.61685e+07  8.77242e-07  1.121e+08
1.61795e+07  8.73679e-07  1.121e+08
1.61905e+07  8.70132e-07  1.121e+08
1.62015e+07  8.66601e-07  1.121e+08
1.62125e+07  8.63087e-07  1.121e+08
1.62235e+07  8.5959e-07  1.121e+08
1.62345e+07  8.56108e-07  1.121e+08
1.62455e+07  8.52643e-07  1.121e+08
1.62565e+07  8.49193e-07  1.121e+08
1.62675e+07  8.4576e-07  1.121e+08
1.62785e+07  8.42342e-07  1.121e+08
1.62895e+07  8.38941e-07  1.121e+08
1.63005e+07  8.35555e-07  1.121e+08
1.63115e+07  8.32184e-07  1.121e+08
1.63225e+07  8.28829e-07  1.121e+08
1.63335e+07  8.2549e-07  1.121e+08
1.63445e+07  8.22166e-07  1.121e+08
1.63555e+07  8.18857e-07  1.121e+08
1.63665e+07  8.15563e-07  1.121e+08
1.63775e+07  8.12285e-07  1.121e+08
1.63885e+07  8.09022e-07  1.121e+08
1.63995e+07  8.05773e-07  1.121e+08
1.64105e+07  8.0254e-07  1.121e+08
1.64215e+07  7.99321e-07  1.121e+08
1.64325e+07  7.96117e-07  1.121e+08
1.64435e+07  7.92928e-07  1.121e+08
1.64545e+07  7.89754e-07  1.121e+08
1.64655e+07  7.86594e-07  1.121e+08
1.64765e+07  7.83448e-07  1.121e+08
1.64875e+07  7.80317e-07  1.121e+08
1.64985e+07  7.772e-07  1.121e+08
1.65095e+07  7.74097e-07  1.121e+08
1.65205e+07  7.71009e-07  1.121e+08
1.65315e+07  7.67934e-07  1.121e+08
1.65425e+07  7.64874e-07  1.121e+08
1.65535e+07  7.61827e-07  1.121e+08
1.65645e+07  7.58794e-07  1.121e+08
1.65755e+07  7.55776e-07  1.121e+08
1.65865e+07  7.5277e-07  1.121e+08
1.65975e+07  7.49779e-07  1.121e+08
1.66085e+07  7.46801e-07  1.121e+08
1.66195e+07  7.43837e-07  1.121e+08
1.66305e+07  7.40886e-07  1.121e+08
1.66415e+07  7.37948e-07  1.121e+08
1.66525e+07  7.35024e-07  1.121e+08
1.66635e+07  7.32113e-07  1.121e+08
1.66745e+07  7.29215e-07  1.121e+08
1.66855e+07  7.2633e-07  1.121e+08
1.66965e+07  7.23459e-07  1.121e+08
1.67075e+07  7.206e-07  1.121e+08
1.67185e+07  7.17754e-07  1.121e+08
1.67295e+07  7.14921e-07  1.121e+08
1.67405e+07  7.12101e-07  1.121e+08
1.67515e+07  7.09293e-07  1.121e+08
1.67625e+07  7.06499e-07  1.121e+08
1.67735e+07  7.03716e-07  1.121e+08
1.67845e+07  7.00947e-07  1.121e+08
