# Supplementary material for: Victory Tax: A Holistic Income Tax System
Source: Entropy (Basel). 2021 Nov 11;23(11):1492. doi: 10.3390/e23111492 (PMC8624733; doi:10.3390/e23111492)
Supplement: Supplementary file 1 [file entropy-23-01492-s001.zip › bundle/results_to_give_away/data4VTpaper/fit2IRSdata/kfnc1_PL35_DE50_DP100_ON_etr.tax]

0.000165773  26.7802
0.000527016  26.7793
0.000933522  26.7784
0.00136652  26.7775
0.00181896  26.7766
0.00228697  26.7756
0.00276805  26.7747
0.00326044  26.7738
0.00376283  26.7729
0.0042742  26.772
0.00479373  26.771
0.00532075  26.7701
0.0058547  26.7692
0.00639511  26.7683
0.00694157  26.7674
0.00749371  26.7664
0.00805122  26.7655
0.00861383  26.7646
0.00918128  26.7637
0.00975336  26.7628
0.0103298  26.7618
0.0109106  26.7609
0.0114954  26.76
0.0126765  26.7581
0.0138723  26.7563
0.0144753  26.7554
0.0156911  26.7535
0.0169194  26.7517
0.0175379  26.7508
0.0187836  26.7489
0.0194105  26.748
0.0206723  26.7462
0.0219441  26.7443
0.0225837  26.7434
0.02387  26.7416
0.0245166  26.7407
0.0258163  26.7388
0.0264695  26.7379
0.027782  26.7361
0.0284413  26.7351
0.0297659  26.7333
0.0304312  26.7324
0.0317673  26.7305
0.0324381  26.7296
0.0337852  26.7278
0.0344613  26.7269
0.0358189  26.725
0.0365002  26.7241
0.0378677  26.7223
0.0385539  26.7213
0.0399311  26.7195
0.040622  26.7186
0.0420085  26.7167
0.042704  26.7158
0.0434009  26.7149
0.0447992  26.713
0.0455004  26.7121
0.0469072  26.7103
0.0476126  26.7094
0.0490276  26.7075
0.0497371  26.7066
0.0504479  26.7057
0.0518734  26.7038
0.0525881  26.7029
0.0540212  26.7011
0.0547397  26.7002
0.0554593  26.6992
0.0569023  26.6974
0.0576256  26.6965
0.0583501  26.6956
0.0598025  26.6937
0.0605304  26.6928
0.0619897  26.691
0.062721  26.69
0.0634535  26.6891
0.0649216  26.6873
0.0656573  26.6864
0.0663941  26.6854
0.0678708  26.6836
0.0686108  26.6827
0.0693518  26.6818
0.0708368  26.6799
0.0715808  26.679
0.0730719  26.6771
0.073819  26.6762
0.074567  26.6753
0.0760659  26.6735
0.0768169  26.6725
0.0775687  26.6716
0.0790753  26.6698
0.07983  26.6689
0.0805856  26.6679
0.0813422  26.667
0.082858  26.6652
0.0836173  26.6643
0.0843774  26.6633
0.0859004  26.6615
0.0866632  26.6606
0.0874269  26.6597
0.0889568  26.6578
0.0897231  26.6569
0.0904902  26.656
0.0920269  26.6541
0.0927966  26.6532
0.093567  26.6523
0.0951104  26.6505
0.0958833  26.6495
0.096657  26.6486
0.0974315  26.6477
0.0989829  26.6459
0.0997598  26.6449
0.100538  26.644
0.110717  26.632
0.121019  26.6201
0.13063  26.609
0.141147  26.5971
0.150945  26.586
0.160827  26.575
0.170787  26.5639
0.180823  26.5529
0.190931  26.5418
0.201108  26.5308
0.210496  26.5207
0.220799  26.5096
0.231164  26.4986
0.240718  26.4885
0.251196  26.4774
0.26085  26.4673
0.270551  26.4572
0.281184  26.4461
0.290977  26.436
0.300812  26.4259
0.310688  26.4157
0.320604  26.4056
0.33056  26.3955
0.340554  26.3854
0.350585  26.3752
0.360653  26.3651
0.370757  26.355
0.380896  26.3449
0.391069  26.3347
0.400347  26.3255
0.410584  26.3154
0.420853  26.3053
0.431154  26.2952
0.440546  26.286
0.450906  26.2758
0.460351  26.2666
0.470768  26.2565
0.481214  26.2464
0.490736  26.2372
0.501237  26.227
0.510807  26.2178
0.520399  26.2086
0.530977  26.1985
0.540616  26.1893
0.551244  26.1792
0.560928  26.17
0.570633  26.1608
0.580359  26.1516
0.591081  26.1414
0.600849  26.1322
0.610637  26.123
0.620445  26.1138
0.631256  26.1037
0.641104  26.0945
0.650971  26.0853
0.660856  26.0761
0.67076  26.0669
0.680683  26.0577
0.690623  26.0485
0.700581  26.0393
0.710556  26.0301
0.720549  26.0209
0.730559  26.0117
0.740586  26.0025
0.75063  25.9932
0.76069  25.984
0.770767  25.9748
0.78086  25.9656
0.790969  25.9564
0.801094  25.9472
0.811235  25.938
0.820375  25.9297
0.830545  25.9205
0.84073  25.9113
0.850931  25.9021
0.861147  25.8929
0.870354  25.8846
0.880597  25.8754
0.890856  25.8662
0.901128  25.857
0.910386  25.8487
0.920686  25.8395
0.931  25.8303
0.941327  25.8211
0.950634  25.8128
0.960988  25.8036
0.971355  25.7944
0.980698  25.7861
0.99109  25.7769
1.00046  25.7687
1.10099  25.6803
1.20051  25.5938
1.30103  25.5072
1.40139  25.4216
1.50041  25.3379
1.6013  25.2532
1.70071  25.1704
1.80078  25.0875
1.90037  25.0056
2.00055  24.9237
2.10129  24.8418
2.20142  24.7608
2.30091  24.6807
2.40087  24.6006
2.50127  24.5205
2.60094  24.4414
2.70102  24.3622
2.80149  24.283
2.90115  24.2048
3.00117  24.1266
3.10152  24.0483
3.20101  23.971
3.30081  23.8937
3.40091  23.8164
3.5013  23.739
3.60076  23.6626
3.70049  23.5862
3.80047  23.5098
3.90069  23.4334
4.00115  23.357
4.10063  23.2816
4.20154  23.2052
4.30145  23.1297
4.40156  23.0542
4.50065  22.9797
4.60115  22.9042
4.7006  22.8296
4.80147  22.7541
4.90127  22.6796
5.00124  22.605
5.10138  22.5305
5.20043  22.4568
5.30087  22.3823
5.40145  22.3077
5.50094  22.2341
5.60055  22.1605
5.70155  22.0859
5.80143  22.0123
5.90143  21.9386
6.00156  21.865
6.10054  21.7923
6.20089  21.7186
6.30135  21.645
6.40066  21.5723
6.50133  21.4986
6.60083  21.4259
6.70044  21.3532
6.80139  21.2796
6.90117  21.2069
7.00104  21.1341
7.10099  21.0614
7.20103  20.9887
7.30114  20.916
7.40132  20.8433
7.50158  20.7706
7.60064  20.6988
7.70104  20.626
7.8015  20.5533
7.90076  20.4815
8.00134  20.4088
8.10072  20.337
8.20142  20.2643
8.3009  20.1925
8.40044  20.1207
8.5013  20.048
8.60093  19.9762
8.70061  19.9044
8.80161  19.8317
8.90138  19.7599
9.00118  19.6881
9.10103  19.6163
9.20091  19.5445
9.30083  19.4727
9.40078  19.4009
9.50076  19.3291
9.60078  19.2573
9.70082  19.1855
9.80089  19.1137
9.90099  19.0419
10.0011  18.9701
10.1013  18.8983
10.2014  18.8265
10.3016  18.7547
10.4005  18.6839
10.5007  18.6121
10.601  18.5403
10.7012  18.4685
10.8015  18.3967
10.9005  18.3258
11.0008  18.254
11.1011  18.1822
11.2014  18.1104
11.3004  18.0395
11.4007  17.9678
11.5011  17.896
11.6014  17.8242
11.7004  17.7533
11.8008  17.6815
11.9011  17.6097
12.0059  17.5347
12.1088  17.461
12.2117  17.3874
12.3017  17.323
12.4046  17.2493
12.5075  17.1757
12.6104  17.1021
12.7004  17.0376
12.8033  16.964
12.9061  16.8904
13.0089  16.8167
13.1117  16.7431
13.2017  16.6786
13.3045  16.605
13.4073  16.5314
13.51  16.4577
13.6128  16.3841
13.7027  16.3197
13.8054  16.246
13.9081  16.1724
14.0107  16.0988
14.1005  16.0343
14.2032  15.9607
14.3058  15.8871
14.4083  15.8134
14.5109  15.7398
14.6006  15.6753
14.7031  15.6017
14.8056  15.5281
14.908  15.4544
15.0104  15.3808
15.1128  15.3072
15.2024  15.2427
15.3047  15.1691
15.407  15.0955
15.5092  15.0218
15.6115  14.9482
15.7009  14.8838
15.803  14.8101
15.9052  14.7365
16.0072  14.6628
16.1093  14.5892
16.2113  14.5156
16.3005  14.4511
16.4024  14.3775
16.5043  14.3039
16.6062  14.2302
16.708  14.1566
16.8098  14.083
16.9115  14.0093
17.0005  13.9449
17.1021  13.8712
17.2037  13.7976
17.3053  13.724
17.4068  13.6503
17.5082  13.5767
17.6096  13.5031
17.711  13.4294
17.8123  13.3558
17.9009  13.2914
18.0021  13.2177
18.1033  13.1441
18.2044  13.0704
18.3055  12.9968
18.4065  12.9232
18.5075  12.8495
18.6084  12.7759
18.7093  12.7023
18.8101  12.6286
18.9108  12.555
19.0115  12.4813
19.1121  12.4077
19.2127  12.3341
19.3007  12.2696
19.4012  12.196
19.5016  12.1224
19.6019  12.0487
19.7022  11.9751
19.8025  11.9015
19.9027  11.8278
20.0028  11.7542
20.1029  11.6805
20.2029  11.6069
20.3028  11.5333
20.4027  11.4596
20.5025  11.386
20.6023  11.3124
20.702  11.2387
20.8016  11.1651
20.9011  11.0915
21.0006  11.0178
21.1125  10.935
21.2119  10.8613
21.3112  10.7877
21.4104  10.7141
21.5096  10.6404
21.6087  10.5668
21.7077  10.4932
21.8067  10.4195
21.9055  10.3459
22.0044  10.2722
22.1031  10.1986
22.2018  10.125
22.3004  10.0513
22.4113  9.96849
22.5098  9.89486
22.6082  9.82122
22.7065  9.74758
22.8048  9.67395
22.9029  9.60031
23.0011  9.52667
23.1113  9.44383
23.2093  9.37019
23.3072  9.29656
23.405  9.22292
23.5027  9.14928
23.6004  9.07565
23.7102  8.99281
23.8077  8.91917
23.9051  8.84553
24.0025  8.77189
24.1119  8.68905
24.2091  8.61542
24.3063  8.54178
24.4033  8.46814
24.5124  8.3853
24.6093  8.31166
24.7061  8.23803
24.8028  8.16439
24.9115  8.08155
25.0081  8.00791
25.1045  7.93428
25.2009  7.86064
25.3093  7.7778
25.4055  7.70416
25.5017  7.63052
25.6098  7.54768
25.7058  7.47405
25.8017  7.40041
25.9095  7.31757
26.0052  7.24393
26.1008  7.17029
26.2083  7.08745
26.3038  7.01382
26.4111  6.93097
26.5064  6.85734
26.6017  6.7837
26.7087  6.70086
26.8037  6.62722
26.9105  6.54438
27.0054  6.47074
27.112  6.3879
27.2067  6.31427
27.3013  6.24063
27.4077  6.15779
27.5021  6.08415
27.6082  6.00131
27.7025  5.92767
27.8084  5.84483
27.9024  5.77119
28.0082  5.68835
28.102  5.61472
28.2076  5.53187
28.3013  5.45824
28.4066  5.3754
28.5118  5.29255
28.6052  5.21892
28.7102  5.13608
28.8034  5.06244
28.9082  4.9796
29.0012  4.90596
29.1058  4.82312
29.2103  4.74028
29.303  4.66664
29.4073  4.5838
29.5114  4.50096
29.6039  4.42732
29.7078  4.34448
29.8116  4.26164
29.9038  4.188
30.0074  4.10516
30.1109  4.02232
30.2028  3.94868
30.306  3.86584
30.4092  3.783
30.5008  3.70936
30.6037  3.62652
30.7066  3.54368
30.8093  3.46084
30.9005  3.3872
31.003  3.30436
31.1053  3.22152
31.2076  3.13868
31.3098  3.05584
31.4005  2.9822
31.5024  2.89936
31.6042  2.81652
31.7059  2.73368
31.8075  2.65083
31.9089  2.56799
32.0103  2.48515
32.1115  2.40231
32.2014  2.32867
32.3024  2.24583
32.4033  2.16299
32.5041  2.08015
32.6047  1.99731
32.7052  1.91447
32.8057  1.83162
32.906  1.74878
33.0061  1.66594
33.1062  1.5831
33.2062  1.50026
33.306  1.41742
33.4057  1.33458
33.5053  1.25173
33.6047  1.16889
33.7041  1.08605
33.8033  1.00321
33.9024  0.920368
34.0014  0.837527
34.1113  0.745481
34.21  0.662639
34.3086  0.579798
34.4071  0.496957
34.5055  0.414115
34.6037  0.331274
34.7019  0.248432
34.8108  0.156386
34.9086  0.0735448
35.0064  0
35.104  0
35.2016  0
35.3098  0
35.407  0
35.5042  0
35.6012  0
35.7088  0
35.8056  0
35.9022  0
36.0095  0
36.1059  0
36.2021  0
36.3089  0
36.4049  0
36.5008  0
36.6072  0
36.7028  3.17388e-15
36.8089  0
36.9043  0
37.0101  0
37.1052  0
37.2107  0
37.3056  0
37.4108  3.10606e-15
37.5054  0
37.6103  0
37.7047  0
37.8093  0
37.9034  0
38.0078  0
38.1016  0
38.2057  0
38.3096  0
38.403  0
38.5066  0
38.6101  0
38.7031  0
38.8063  0
38.9094  0
39.002  0
39.1047  0
39.2073  0
39.3098  0
39.4019  0
39.504  0
39.606  0
39.7079  0
39.8096  0
39.901  0
40.0024  0
40.1037  0
40.2048  0
40.3057  0
40.4065  0
40.5072  0
40.6077  0
40.708  0
40.8082  0
40.9082  0
41.0081  0
41.1078  0
41.2074  0
41.3068  0
41.4061  0
41.5052  0
41.6042  0
41.703  0
41.8017  0
41.91  0
42.0083  0
42.1065  0
42.2045  0
42.3024  0
42.4099  0
42.5075  0
42.6049  0
42.7021  0
42.8089  0
42.9058  0
43.0026  0
43.1089  0
43.2054  0
43.3017  0
43.4074  0
43.5034  0
43.6088  0
43.7045  0
43.8095  0
43.9049  0
44.0096  0
44.1046  0
44.2089  0
44.3036  0
44.4076  0
44.502  0
44.6057  0
44.7091  0
44.803  0
44.9061  0
45.009  0
45.1025  0
45.205  0
45.3074  0
45.4004  0
45.5024  0
45.6043  0
45.7059  0
45.8074  0
45.9087  0
46.0007  0
46.1016  0
46.2024  0
46.303  0
46.4034  0
46.5037  0
46.6037  0
46.7036  0
46.8033  0
46.9028  0
47.0021  0
47.1012  0
47.2092  0
47.308  0
47.4065  0
47.5049  0
47.6032  0
47.7012  0
47.8079  0
47.9056  0
48.0031  0
48.1004  0
48.2063  0
48.3032  0
48.4088  0
48.5053  0
48.6017  0
48.7066  0
48.8026  0
48.9071  0
49.0027  0
49.1069  0
49.2021  0
49.3058  0
49.4007  0
49.504  0
49.607  0
49.7014  0
49.804  0
49.9065  0
50.0088  0.00600397
50.1023  0.0718704
50.2042  0.143356
50.3058  0.21446
50.4072  0.285185
50.5084  0.355535
50.6011  0.419695
50.7019  0.489334
50.8025  0.558605
50.9029  0.627512
51.0031  0.696058
51.1031  0.764246
51.2028  0.832078
51.3024  0.899558
51.4018  0.966687
51.5009  1.03347
51.6081  1.10543
51.7068  1.17149
51.8053  1.23722
51.9036  1.30261
52.0017  1.36767
52.1078  1.43778
52.2055  1.50215
52.3029  1.56619
52.4083  1.6352
52.5053  1.69858
52.6021  1.76163
52.7068  1.82958
52.8032  1.89198
52.9074  1.95922
53.0034  2.02098
53.1072  2.08753
53.2027  2.14864
53.306  2.21451
53.4012  2.275
53.504  2.34019
53.6066  2.40504
53.7011  2.4646
53.8032  2.52879
53.9051  2.59264
54.0068  2.65616
54.1004  2.7145
54.2017  2.77738
54.3026  2.83993
54.4034  2.90216
54.5039  2.96406
54.6042  3.02565
54.7042  3.08691
54.804  3.14787
54.9036  3.2085
55.003  3.26883
55.1021  3.32885
55.201  3.38857
55.3072  3.45254
55.4056  3.51162
55.5038  3.57041
55.6017  3.62891
55.7069  3.69157
55.8044  3.74945
55.9016  3.80705
56.0061  3.86875
56.1028  3.92575
56.2068  3.98682
56.3031  4.04324
56.4065  4.10368
56.5023  4.15952
56.6053  4.21935
56.7006  4.27462
56.803  4.33384
56.9052  4.39275
57.0071  4.45135
57.1015  4.50549
57.2029  4.56351
57.3041  4.62122
57.4049  4.67863
57.5056  4.73575
57.6059  4.79257
57.706  4.8491
57.8059  4.90534
57.9055  4.96129
58.0048  5.01696
58.1039  5.07234
58.2028  5.12744
58.3013  5.18227
58.4067  5.2407
58.5047  5.29495
58.6025  5.34893
58.707  5.40647
58.8043  5.45989
58.9013  5.51304
59.005  5.5697
59.1015  5.62231
59.2046  5.67839
59.3006  5.73046
59.4032  5.78597
59.5054  5.84118
59.6006  5.89246
59.7024  5.94711
59.8038  6.00149
59.905  6.05558
60.0059  6.10938
60.1065  6.16291
60.2068  6.21617
60.3068  6.26914
60.4066  6.32185
60.5061  6.37429
60.6053  6.42646
60.7042  6.47836
60.8028  6.53
60.9012  6.58137
61.0058  6.63589
61.1036  6.68673
61.2011  6.73731
61.3049  6.79099
61.4018  6.84105
61.5049  6.89417
61.6013  6.94372
61.7039  6.9963
61.8061  7.0486
61.9016  7.09738
62.0032  7.14915
62.1045  7.20065
62.2056  7.25187
62.3063  7.30283
62.4004  7.35037
62.5005  7.40082
62.6065  7.45413
62.706  7.50404
62.8052  7.5537
62.9041  7.6031
63.0027  7.65224
63.101  7.70114
63.2051  7.75281
63.3028  7.8012
63.4063  7.85233
63.5033  7.90021
63.6062  7.95082
63.7026  7.9982
63.8048  8.04828
63.9007  8.09518
64.0022  8.14474
64.1034  8.19405
64.2043  8.24309
64.3049  8.29188
64.4051  8.34041
64.505  8.38869
64.6046  8.43671
64.7038  8.48449
64.8028  8.53201
64.9014  8.57929
65.0055  8.62909
65.1034  8.67587
65.2011  8.72241
65.3041  8.77142
65.4011  8.81747
65.5035  8.86597
65.6055  8.91421
65.7015  8.95954
65.8028  9.00727
65.9038  9.05476
66.0044  9.10199
66.1047  9.14897
66.2046  9.1957
66.3042  9.24218
66.4035  9.28842
66.5024  9.33442
66.601  9.38017
66.7046  9.42821
66.8025  9.47347
66.9054  9.52099
67.0026  9.56578
67.1048  9.6128
67.2013  9.6571
67.3028  9.70362
67.4039  9.74989
67.5047  9.79591
67.605  9.84168
67.705  9.88721
67.8047  9.93249
67.904  9.97753
68.0029  10.0223
68.1015  10.0669
68.2048  10.1135
68.3026  10.1576
68.4052  10.2038
68.5023  10.2474
68.6041  10.293
68.7005  10.3362
68.8015  10.3813
68.9022  10.4262
69.0025  10.4709
69.1024  10.5153
69.2019  10.5595
69.301  10.6035
69.4046  10.6493
69.503  10.6928
69.6009  10.736
69.7034  10.7812
69.8006  10.8239
69.9022  10.8686
70.0035  10.913
70.1043  10.9571
70.2047  11.001
70.3047  11.0447
70.4043  11.0881
70.5035  11.1313
70.6023  11.1742
70.7007  11.2169
70.8033  11.2614
70.9009  11.3037
71.0027  11.3477
71.1041  11.3914
71.2005  11.4329
71.301  11.4762
71.4011  11.5192
71.5008  11.562
71.6045  11.6065
71.7033  11.6488
71.8017  11.6909
71.9042  11.7346
72.0017  11.7762
72.1032  11.8194
72.2043  11.8624
72.3006  11.9033
72.4008  11.9458
72.5006  11.988
72.6042  12.0319
72.7031  12.0737
72.8015  12.1152
72.9037  12.1583
73.0013  12.1994
73.1026  12.242
73.2034  12.2843
73.3038  12.3264
73.4037  12.3683
73.5032  12.4099
73.6021  12.4513
73.7007  12.4924
73.8028  12.535
73.9004  12.5757
74.0016  12.6178
74.1023  12.6597
74.2026  12.7013
74.3023  12.7427
74.4016  12.7838
74.5043  12.8263
74.6026  12.867
74.7004  12.9074
74.8016  12.9491
74.9023  12.9907
75.0025  13.0319
75.1023  13.073
75.2015  13.1138
75.304  13.1559
75.4022  13.1962
75.5037  13.2377
75.6009  13.2776
75.7013  13.3187
75.8013  13.3595
75.9007  13.4001
76.0032  13.4419
76.1016  13.482
76.2031  13.5234
76.3004  13.563
76.4008  13.6038
76.5007  13.6444
76.6035  13.6862
76.7023  13.7263
76.8006  13.7661
76.9018  13.8071
77.0024  13.8478
77.1025  13.8883
77.202  13.9286
77.301  13.9685
77.4029  14.0096
77.5007  14.0491
77.6014  14.0897
77.7015  14.13
77.8011  14.1701
77.9033  14.2113
78.0017  14.2508
78.1028  14.2914
78.2033  14.3318
78.3032  14.3719
78.4025  14.4117
78.5012  14.4513
78.6025  14.4919
78.7032  14.5322
78.8033  14.5723
78.9028  14.6121
79.0016  14.6517
79.103  14.6922
79.2006  14.7312
79.3007  14.7712
79.4032  14.8121
79.5021  14.8516
79.6033  14.8919
79.7009  14.9309
79.8008  14.9707
79.903  15.0114
80.0016  15.0507
80.1025  15.0909
80.2027  15.1308
80.3023  15.1705
80.4012  15.2099
80.5023  15.2501
80.6027  15.29
80.7024  15.3297
80.8014  15.3691
80.9025  15.4093
81.003  15.4492
81.1027  15.4888
81.2017  15.5282
81.3027  15.5683
81.4004  15.6071
81.5026  15.6478
81.6015  15.6871
81.7023  15.7271
81.8023  15.7669
81.9016  15.8063
82.0028  15.8465
82.1007  15.8854
82.2028  15.926
82.3017  15.9653
82.4024  16.0054
82.5023  16.0451
82.6014  16.0845
82.7022  16.1246
82.8022  16.1644
82.9014  16.2038
83.0022  16.244
83.1023  16.2838
83.2015  16.3233
83.3023  16.3635
83.4022  16.4033
83.5014  16.4428
83.602  16.4829
83.7018  16.5227
83.8008  16.5622
83.9011  16.6023
84.0006  16.642
84.1015  16.6823
84.2014  16.7223
84.3006  16.7619
84.401  16.8021
84.5005  16.842
84.6012  16.8824
84.7011  16.9224
84.8021  16.9629
84.9022  17.0031
85.0014  17.043
85.1017  17.0833
85.2011  17.1233
85.3015  17.1637
85.401  17.2038
85.5015  17.2443
85.601  17.2845
85.7015  17.3251
85.801  17.3654
85.9014  17.406
86.0009  17.4463
86.1012  17.487
86.2005  17.5273
86.3006  17.568
86.4014  17.6091
86.5012  17.6497
86.6018  17.6907
86.7013  17.7314
86.8015  17.7723
86.9006  17.8129
87.0004  17.8538
87.1007  17.895
87.2015  17.9364
87.3013  17.9775
87.4016  18.0188
87.5008  18.0598
87.6005  18.101
87.7006  18.1424
87.801  18.1841
87.9004  18.2253
88.0015  18.2674
88.1015  18.3091
88.2018  18.3509
88.3009  18.3924
88.4016  18.4346
88.5012  18.4764
88.6009  18.5183
88.7008  18.5604
88.8008  18.6026
88.9008  18.645
89.001  18.6874
89.1012  18.73
89.2013  18.7726
89.3015  18.8153
89.4016  18.8581
89.5015  18.901
89.6014  18.9439
89.7012  18.9869
89.8008  19.0299
89.9013  19.0734
90.0005  19.1164
90.1005  19.16
90.2014  19.2039
90.3008  19.2474
90.4009  19.2914
90.5007  19.3353
90.6011  19.3796
90.701  19.4238
90.8005  19.4679
90.9004  19.5124
91.0008  19.5573
91.1006  19.602
91.2008  19.647
91.3012  19.6923
91.401  19.7375
91.5009  19.7829
91.601  19.8285
91.7011  19.8743
91.8005  19.9199
91.9007  19.9661
92.0008  20.0125
92.1008  20.059
92.2007  20.1055
92.3011  20.1526
92.4004  20.1993
92.501  20.2469
92.6004  20.2941
92.7009  20.342
92.8009  20.3899
92.901  20.4381
93.0005  20.4862
93.1008  20.5349
93.2009  20.5839
93.301  20.633
93.4008  20.6823
93.5004  20.7317
93.6008  20.7818
93.7008  20.832
93.8009  20.8826
93.9004  20.9331
94.0004  20.9842
94.1007  21.0358
94.2007  21.0875
94.3004  21.1394
94.4006  21.192
94.5007  21.2448
94.6006  21.2979
94.7007  21.3515
94.8007  21.4055
94.9007  21.4599
95.0005  21.5145
95.1004  21.5697
95.2006  21.6255
95.3005  21.6816
95.4005  21.7382
95.5007  21.7955
95.6005  21.8531
95.7006  21.9113
95.8004  21.97
95.9006  22.0295
96.0005  22.0894
96.1004  22.15
96.2004  22.2113
96.3005  22.2734
96.4005  22.3361
96.5004  22.3995
96.6004  22.4638
96.7005  22.529
96.8005  22.595
96.9003  22.6618
97.0003  22.7297
97.1005  22.7988
97.2015  22.8695
97.3005  22.9399
97.401  23.0126
97.5007  23.0861
97.6006  23.1611
97.7017  23.2384
97.8004  23.3155
97.9014  23.396
98.0013  23.4775
98.1005  23.5603
98.2011  23.6465
98.3011  23.7344
98.4004  23.8242
98.5007  23.9177
98.6006  24.0139
98.7005  24.1134
98.8006  24.217
98.9004  24.3246
99.0004  24.4374
99.0106  24.4493
99.0204  24.4606
99.0303  24.4722
99.0405  24.4842
99.0506  24.4961
99.0605  24.5078
99.0706  24.5199
99.0805  24.5318
99.0906  24.544
99.1006  24.5561
99.1104  24.568
99.1207  24.5807
99.1305  24.5928
99.1404  24.6051
99.1505  24.6177
99.1604  24.6302
99.1705  24.6429
99.1804  24.6554
99.1904  24.6682
99.2005  24.6812
99.2104  24.6941
99.2204  24.7071
99.2305  24.7203
99.2404  24.7334
99.2504  24.7467
99.2604  24.7601
99.2705  24.7737
99.2804  24.7871
99.2904  24.8006
99.3006  24.8146
99.3105  24.8285
99.3205  24.8424
99.3305  24.8565
99.3405  24.8706
99.3505  24.8849
99.3605  24.8992
99.3705  24.9136
99.3804  24.9281
99.3905  24.9429
99.4005  24.9578
99.4104  24.9727
99.4205  24.9879
99.4305  25.0031
99.4404  25.0183
99.4504  25.0338
99.4604  25.0495
99.4705  25.0654
99.4804  25.0813
99.4904  25.0973
99.5004  25.1135
99.5104  25.1299
99.5204  25.1466
99.5305  25.1634
99.5404  25.1803
99.5503  25.1973
99.5604  25.2147
99.5704  25.2322
99.5804  25.2501
99.5904  25.2679
99.6004  25.2861
99.6104  25.3045
99.6204  25.3231
99.6304  25.3421
99.6404  25.3612
99.6503  25.3805
99.6604  25.4003
99.6704  25.4204
99.6804  25.4407
99.6904  25.4613
99.7003  25.4822
99.7104  25.5036
99.7204  25.5253
99.7304  25.5475
99.7404  25.57
99.7504  25.593
99.7603  25.6164
99.7704  25.6404
99.7804  25.6649
99.7904  25.69
99.8003  25.7157
99.8104  25.7421
99.8204  25.7692
99.8303  25.797
99.8403  25.8257
99.8504  25.8554
99.8603  25.886
99.8704  25.9179
99.8803  25.951
99.8904  25.9855
99.9003  26.0217
99.9013  26.0254
99.9023  26.0292
99.9033  26.0329
99.9043  26.0367
99.9054  26.0405
99.9063  26.0443
99.9073  26.0482
99.9083  26.0521
99.9093  26.0559
99.9103  26.0598
99.9113  26.0638
99.9123  26.0677
99.9133  26.0717
99.9143  26.0757
99.9153  26.0797
99.9163  26.0838
99.9173  26.0878
99.9183  26.0919
99.9193  26.096
99.9203  26.1002
99.9213  26.1044
99.9223  26.1086
99.9233  26.1128
99.9243  26.1171
99.9253  26.1214
99.9263  26.1257
99.9273  26.13
99.9283  26.1344
99.9293  26.1388
99.9303  26.1433
99.9313  26.1477
99.9323  26.1522
99.9333  26.1568
99.9343  26.1613
99.9353  26.166
99.9363  26.1706
99.9373  26.1753
99.9383  26.18
99.9393  26.1848
99.9403  26.1896
99.9413  26.1944
99.9423  26.1993
99.9433  26.2043
99.9443  26.2093
99.9453  26.2143
99.9463  26.2193
99.9473  26.2245
99.9483  26.2296
99.9493  26.2349
99.9503  26.2401
99.9513  26.2454
99.9523  26.2508
99.9533  26.2563
99.9543  26.2618
99.9553  26.2673
99.9563  26.273
99.9573  26.2787
99.9583  26.2845
99.9593  26.2903
99.9603  26.2962
99.9613  26.3022
99.9623  26.3082
99.9633  26.3144
99.9643  26.3206
99.9653  26.327
99.9663  26.3334
99.9673  26.3399
99.9683  26.3465
99.9693  26.3533
99.9703  26.3601
99.9713  26.3671
99.9723  26.3742
99.9733  26.3814
99.9743  26.3888
99.9753  26.3963
99.9763  26.4039
99.9773  26.4118
99.9783  26.4198
99.9793  26.428
99.9803  26.4364
99.9813  26.4451
99.9823  26.4539
99.9833  26.4631
99.9843  26.4725
99.9853  26.4822
99.9863  26.4923
99.9873  26.5028
99.9883  26.5137
99.9893  26.5251
99.9903  26.5371
99.9904  26.5383
99.9905  26.5395
99.9906  26.5408
99.9907  26.542
99.9908  26.5433
99.9909  26.5446
99.991  26.5458
99.9911  26.5471
99.9912  26.5484
99.9913  26.5497
99.9914  26.551
99.9915  26.5523
99.9916  26.5536
99.9917  26.5549
99.9918  26.5563
99.9919  26.5576
99.992  26.559
99.9921  26.5603
99.9922  26.5617
99.9923  26.5631
99.9924  26.5645
99.9925  26.5659
99.9926  26.5673
99.9927  26.5687
99.9928  26.5701
99.9929  26.5715
99.993  26.573
99.9931  26.5744
99.9932  26.5759
99.9933  26.5774
99.9934  26.5789
99.9935  26.5804
99.9936  26.5819
99.9937  26.5834
99.9938  26.585
99.9939  26.5865
99.994  26.5881
99.9941  26.5897
99.9942  26.5912
99.9943  26.5929
99.9944  26.5945
99.9945  26.5961
99.9946  26.5978
99.9947  26.5994
99.9948  26.6011
99.9949  26.6028
99.995  26.6045
99.9951  26.6063
99.9952  26.608
99.9953  26.6098
99.9954  26.6116
99.9955  26.6134
99.9956  26.6152
99.9957  26.6171
99.9958  26.619
99.9959  26.6208
99.996  26.6228
99.9961  26.6247
99.9962  26.6267
99.9963  26.6287
99.9964  26.6307
99.9965  26.6328
99.9966  26.6349
99.9967  26.637
99.9968  26.6392
99.9969  26.6414
99.997  26.6436
99.9971  26.6459
99.9972  26.6482
99.9973  26.6505
99.9974  26.6529
99.9975  26.6554
99.9976  26.6579
99.9977  26.6604
99.9978  26.663
99.9979  26.6657
99.998  26.6684
99.9981  26.6712
99.9982  26.6741
99.9983  26.6771
99.9984  26.6802
99.9985  26.6833
99.9986  26.6866
99.9987  26.69
99.9988  26.6936
99.9989  26.6973
99.999  26.7012
99.9991  26.7053
99.9992  26.7096
99.9993  26.7143
99.9994  26.7193
99.9995  26.7248
99.9996  26.731
99.9997  26.738
99.9998  26.7466
99.9999  26.7586
100  26.7717
