# Supplementary material for: Victory Tax: A Holistic Income Tax System
Source: Entropy (Basel). 2021 Nov 11;23(11):1492. doi: 10.3390/e23111492 (PMC8624733; doi:10.3390/e23111492)
Supplement: Supplementary file 1 [file entropy-23-01492-s001.zip › bundle/results_to_give_away/data4VTpaper/fit2IRSdata/miLorenz.agr]

# Grace project file
#
@version 50122
@page size 792, 612
@page scroll 5%
@page inout 5%
@link page off
@map font 0 to "Times-Roman", "Times-Roman"
@map font 1 to "Times-Italic", "Times-Italic"
@map font 2 to "Times-Bold", "Times-Bold"
@map font 3 to "Times-BoldItalic", "Times-BoldItalic"
@map font 4 to "Helvetica", "Helvetica"
@map font 5 to "Helvetica-Oblique", "Helvetica-Oblique"
@map font 6 to "Helvetica-Bold", "Helvetica-Bold"
@map font 7 to "Helvetica-BoldOblique", "Helvetica-BoldOblique"
@map font 8 to "Courier", "Courier"
@map font 9 to "Courier-Oblique", "Courier-Oblique"
@map font 10 to "Courier-Bold", "Courier-Bold"
@map font 11 to "Courier-BoldOblique", "Courier-BoldOblique"
@map font 12 to "Symbol", "Symbol"
@map font 13 to "ZapfDingbats", "ZapfDingbats"
@map color 0 to (255, 255, 255), "white"
@map color 1 to (0, 0, 0), "black"
@map color 2 to (255, 0, 0), "red"
@map color 3 to (0, 255, 0), "green"
@map color 4 to (0, 0, 255), "blue"
@map color 5 to (255, 255, 0), "yellow"
@map color 6 to (188, 143, 143), "brown"
@map color 7 to (220, 220, 220), "grey"
@map color 8 to (148, 0, 211), "violet"
@map color 9 to (0, 255, 255), "cyan"
@map color 10 to (255, 0, 255), "magenta"
@map color 11 to (255, 165, 0), "orange"
@map color 12 to (114, 33, 188), "indigo"
@map color 13 to (103, 7, 72), "maroon"
@map color 14 to (64, 224, 208), "turquoise"
@map color 15 to (0, 139, 0), "green4"
@reference date 0
@date wrap off
@date wrap year 1950
@default linewidth 1.0
@default linestyle 1
@default color 1
@default pattern 1
@default font 0
@default char size 1.000000
@default symbol size 1.000000
@default sformat "%.8g"
@background color 0
@page background fill on
@timestamp off
@timestamp 0.03, 0.03
@timestamp color 1
@timestamp rot 0
@timestamp font 0
@timestamp char size 1.000000
@timestamp def "Sat Jul  6 22:52:46 2013"
@with string
@    string on
@    string loctype view
@    string 0.302696078432, 0.493872549019
@    string color 1
@    string rot 0
@    string font 0
@    string just 0
@    string char size 1.540000
@    string def "Gini coefficient = 0.56"
@r0 off
@link r0 to g0
@r0 type above
@r0 linestyle 1
@r0 linewidth 1.0
@r0 color 1
@r0 line 0, 0, 0, 0
@r1 off
@link r1 to g0
@r1 type above
@r1 linestyle 1
@r1 linewidth 1.0
@r1 color 1
@r1 line 0, 0, 0, 0
@r2 off
@link r2 to g0
@r2 type above
@r2 linestyle 1
@r2 linewidth 1.0
@r2 color 1
@r2 line 0, 0, 0, 0
@r3 off
@link r3 to g0
@r3 type above
@r3 linestyle 1
@r3 linewidth 1.0
@r3 color 1
@r3 line 0, 0, 0, 0
@r4 off
@link r4 to g0
@r4 type above
@r4 linestyle 1
@r4 linewidth 1.0
@r4 color 1
@r4 line 0, 0, 0, 0
@g0 on
@g0 hidden false
@g0 type XY
@g0 stacked false
@g0 bar hgap 0.000000
@g0 fixedpoint off
@g0 fixedpoint type 0
@g0 fixedpoint xy 0.000000, 0.000000
@g0 fixedpoint format general general
@g0 fixedpoint prec 6, 6
@with g0
@    world 0, 0, 100, 100
@    stack world 0, 0, 0, 0
@    znorm 1
@    view 0.150000, 0.150000, 1.150000, 0.850000
@    title ""
@    title font 0
@    title size 1.500000
@    title color 1
@    subtitle ""
@    subtitle font 0
@    subtitle size 1.000000
@    subtitle color 1
@    xaxes scale Normal
@    yaxes scale Normal
@    xaxes invert off
@    yaxes invert off
@    xaxis  on
@    xaxis  type zero false
@    xaxis  offset 0.000000 , 0.000000
@    xaxis  bar on
@    xaxis  bar color 1
@    xaxis  bar linestyle 1
@    xaxis  bar linewidth 1.0
@    xaxis  label "rank ordered percentile of earners"
@    xaxis  label layout para
@    xaxis  label place auto
@    xaxis  label char size 1.480000
@    xaxis  label font 0
@    xaxis  label color 1
@    xaxis  label place normal
@    xaxis  tick on
@    xaxis  tick major 10
@    xaxis  tick minor ticks 4
@    xaxis  tick default 6
@    xaxis  tick place rounded true
@    xaxis  tick in
@    xaxis  tick major size 1.500000
@    xaxis  tick major color 1
@    xaxis  tick major linewidth 1.5
@    xaxis  tick major linestyle 1
@    xaxis  tick major grid off
@    xaxis  tick minor color 1
@    xaxis  tick minor linewidth 1.5
@    xaxis  tick minor linestyle 1
@    xaxis  tick minor grid off
@    xaxis  tick minor size 0.750000
@    xaxis  ticklabel on
@    xaxis  ticklabel format general
@    xaxis  ticklabel prec 5
@    xaxis  ticklabel formula ""
@    xaxis  ticklabel append ""
@    xaxis  ticklabel prepend ""
@    xaxis  ticklabel angle 0
@    xaxis  ticklabel skip 0
@    xaxis  ticklabel stagger 0
@    xaxis  ticklabel place normal
@    xaxis  ticklabel offset auto
@    xaxis  ticklabel offset 0.000000 , 0.010000
@    xaxis  ticklabel start type auto
@    xaxis  ticklabel start 0.000000
@    xaxis  ticklabel stop type auto
@    xaxis  ticklabel stop 0.000000
@    xaxis  ticklabel char size 1.300000
@    xaxis  ticklabel font 0
@    xaxis  ticklabel color 1
@    xaxis  tick place both
@    xaxis  tick spec type none
@    yaxis  on
@    yaxis  type zero false
@    yaxis  offset 0.000000 , 0.000000
@    yaxis  bar on
@    yaxis  bar color 1
@    yaxis  bar linestyle 1
@    yaxis  bar linewidth 1.0
@    yaxis  label "percent of total market income"
@    yaxis  label layout para
@    yaxis  label place auto
@    yaxis  label char size 1.480000
@    yaxis  label font 0
@    yaxis  label color 1
@    yaxis  label place normal
@    yaxis  tick on
@    yaxis  tick major 10
@    yaxis  tick minor ticks 4
@    yaxis  tick default 6
@    yaxis  tick place rounded true
@    yaxis  tick in
@    yaxis  tick major size 1.500000
@    yaxis  tick major color 1
@    yaxis  tick major linewidth 1.5
@    yaxis  tick major linestyle 1
@    yaxis  tick major grid off
@    yaxis  tick minor color 1
@    yaxis  tick minor linewidth 1.5
@    yaxis  tick minor linestyle 1
@    yaxis  tick minor grid off
@    yaxis  tick minor size 0.750000
@    yaxis  ticklabel on
@    yaxis  ticklabel format general
@    yaxis  ticklabel prec 5
@    yaxis  ticklabel formula ""
@    yaxis  ticklabel append ""
@    yaxis  ticklabel prepend ""
@    yaxis  ticklabel angle 0
@    yaxis  ticklabel skip 0
@    yaxis  ticklabel stagger 0
@    yaxis  ticklabel place normal
@    yaxis  ticklabel offset auto
@    yaxis  ticklabel offset 0.000000 , 0.010000
@    yaxis  ticklabel start type auto
@    yaxis  ticklabel start 0.000000
@    yaxis  ticklabel stop type auto
@    yaxis  ticklabel stop 0.000000
@    yaxis  ticklabel char size 1.300000
@    yaxis  ticklabel font 0
@    yaxis  ticklabel color 1
@    yaxis  tick place both
@    yaxis  tick spec type none
@    altxaxis  off
@    altyaxis  off
@    legend on
@    legend loctype view
@    legend 0.7, 0.8
@    legend box color 1
@    legend box pattern 1
@    legend box linewidth 1.5
@    legend box linestyle 1
@    legend box fill color 0
@    legend box fill pattern 1
@    legend font 0
@    legend char size 1.530000
@    legend color 1
@    legend length 4
@    legend vgap 1
@    legend hgap 1
@    legend invert false
@    frame type 0
@    frame linestyle 1
@    frame linewidth 1.5
@    frame color 1
@    frame pattern 1
@    frame background color 0
@    frame background pattern 0
@    s0 hidden false
@    s0 type xy
@    s0 symbol 0
@    s0 symbol size 1.000000
@    s0 symbol color 1
@    s0 symbol pattern 1
@    s0 symbol fill color 1
@    s0 symbol fill pattern 0
@    s0 symbol linewidth 1.0
@    s0 symbol linestyle 1
@    s0 symbol char 65
@    s0 symbol char font 0
@    s0 symbol skip 0
@    s0 line type 1
@    s0 line linestyle 1
@    s0 line linewidth 2.0
@    s0 line color 1
@    s0 line pattern 1
@    s0 baseline type 0
@    s0 baseline off
@    s0 dropline off
@    s0 fill type 0
@    s0 fill rule 0
@    s0 fill color 1
@    s0 fill pattern 1
@    s0 avalue off
@    s0 avalue type 2
@    s0 avalue char size 1.000000
@    s0 avalue font 0
@    s0 avalue color 1
@    s0 avalue rot 0
@    s0 avalue format general
@    s0 avalue prec 3
@    s0 avalue prepend ""
@    s0 avalue append ""
@    s0 avalue offset 0.000000 , 0.000000
@    s0 errorbar on
@    s0 errorbar place both
@    s0 errorbar color 1
@    s0 errorbar pattern 1
@    s0 errorbar size 1.000000
@    s0 errorbar linewidth 1.0
@    s0 errorbar linestyle 1
@    s0 errorbar riser linewidth 1.0
@    s0 errorbar riser linestyle 1
@    s0 errorbar riser clip off
@    s0 errorbar riser clip length 0.100000
@    s0 comment "kfnc1_PL40_DE50_DP100_mLz.inc"
@    s0 legend  "K-function"
@    s1 hidden false
@    s1 type xy
@    s1 symbol 0
@    s1 symbol size 1.000000
@    s1 symbol color 15
@    s1 symbol pattern 1
@    s1 symbol fill color 15
@    s1 symbol fill pattern 0
@    s1 symbol linewidth 1.0
@    s1 symbol linestyle 1
@    s1 symbol char 65
@    s1 symbol char font 0
@    s1 symbol skip 0
@    s1 line type 1
@    s1 line linestyle 1
@    s1 line linewidth 2.0
@    s1 line color 15
@    s1 line pattern 1
@    s1 baseline type 0
@    s1 baseline off
@    s1 dropline off
@    s1 fill type 0
@    s1 fill rule 0
@    s1 fill color 1
@    s1 fill pattern 1
@    s1 avalue off
@    s1 avalue type 2
@    s1 avalue char size 1.000000
@    s1 avalue font 0
@    s1 avalue color 1
@    s1 avalue rot 0
@    s1 avalue format general
@    s1 avalue prec 3
@    s1 avalue prepend ""
@    s1 avalue append ""
@    s1 avalue offset 0.000000 , 0.000000
@    s1 errorbar on
@    s1 errorbar place both
@    s1 errorbar color 15
@    s1 errorbar pattern 1
@    s1 errorbar size 1.000000
@    s1 errorbar linewidth 1.0
@    s1 errorbar linestyle 1
@    s1 errorbar riser linewidth 1.0
@    s1 errorbar riser linestyle 1
@    s1 errorbar riser clip off
@    s1 errorbar riser clip length 0.100000
@    s1 comment "lgnm1_PL40_DE50_DP100_mLz.inc"
@    s1 legend  "log normal"
@target G0.S0
@type xy
0.000165773 2.20234e-09
0.000527016 9.99296e-09
0.000933522 2.40113e-08
0.00136652 4.46528e-08
0.00181896 7.22113e-08
0.00228697 1.06923e-07
0.00276805 1.48987e-07
0.00326044 1.98575e-07
0.00376283 2.55839e-07
0.0042742 3.20917e-07
0.00479373 3.93933e-07
0.00532075 4.75e-07
0.0058547 5.64226e-07
0.00639511 6.61708e-07
0.00694157 7.67539e-07
0.00749371 8.81806e-07
0.00805122 1.00459e-06
0.00861383 1.13597e-06
0.00918128 1.27602e-06
0.00975336 1.4248e-06
0.0103298 1.5824e-06
0.0109106 1.74886e-06
0.0114954 1.92426e-06
0.0126765 2.3021e-06
0.0138723 2.71636e-06
0.0144753 2.93728e-06
0.0156911 3.40696e-06
0.0169194 3.91407e-06
0.0175379 4.18178e-06
0.0187836 4.74571e-06
0.0194105 5.04202e-06
0.0206723 5.66354e-06
0.0219441 6.32383e-06
0.0225837 6.66861e-06
0.02387 7.38763e-06
0.0245166 7.76193e-06
0.0258163 8.5403e-06
0.0264695 8.94444e-06
0.027782 9.78276e-06
0.0284413 1.0217e-05
0.0297659 1.11159e-05
0.0304312 1.15805e-05
0.0317673 1.25404e-05
0.0324381 1.30357e-05
0.0337852 1.40571e-05
0.0344613 1.45833e-05
0.0358189 1.56668e-05
0.0365002 1.62241e-05
0.0378677 1.73701e-05
0.0385539 1.79588e-05
0.0399311 1.91678e-05
0.040622 1.9788e-05
0.0420085 2.10604e-05
0.042704 2.17124e-05
0.0434009 2.23752e-05
0.0447992 2.37326e-05
0.0455004 2.44274e-05
0.0469072 2.58492e-05
0.0476126 2.65763e-05
0.0490276 2.80627e-05
0.0497371 2.88222e-05
0.0504479 2.95926e-05
0.0518734 3.11659e-05
0.0525881 3.19689e-05
0.0540212 3.36078e-05
0.0547397 3.44436e-05
0.0554593 3.52905e-05
0.0569023 3.70173e-05
0.0576256 3.78972e-05
0.0583501 3.87882e-05
0.0598025 4.06035e-05
0.0605304 4.15278e-05
0.0619897 4.34098e-05
0.062721 4.43675e-05
0.0634535 4.53364e-05
0.0649216 4.73079e-05
0.0656573 4.83105e-05
0.0663941 4.93243e-05
0.0678708 5.13857e-05
0.0686108 5.24334e-05
0.0693518 5.34924e-05
0.0708368 5.56444e-05
0.0715808 5.67374e-05
0.0730719 5.89575e-05
0.073819 6.00847e-05
0.074567 6.12233e-05
0.0760659 6.35348e-05
0.0768169 6.47078e-05
0.0775687 6.58922e-05
0.0790753 6.82956e-05
0.07983 6.95145e-05
0.0805856 7.0745e-05
0.0813422 7.1987e-05
0.082858 7.45058e-05
0.0836173 7.57825e-05
0.0843774 7.70709e-05
0.0859004 7.96825e-05
0.0866632 8.10058e-05
0.0874269 8.23407e-05
0.0889568 8.50455e-05
0.0897231 8.64155e-05
0.0904902 8.77972e-05
0.0920269 9.05957e-05
0.0927966 9.20126e-05
0.093567 9.34412e-05
0.0951104 9.63338e-05
0.0958833 9.77978e-05
0.096657 9.92736e-05
0.0974315 0.000100761
0.0989829 0.000103772
0.0997598 0.000105295
0.100538 0.00010683
0.110717 0.000127871
0.121019 0.000150945
0.13063 0.000174068
0.141147 0.000201115
0.150945 0.000227942
0.160827 0.000256571
0.170787 0.000287016
0.180823 0.000319292
0.190931 0.000353412
0.201108 0.000389388
0.210496 0.000424008
0.220799 0.000463576
0.231164 0.000505035
0.240718 0.00054471
0.251196 0.000589824
0.26085 0.000632866
0.270551 0.000677531
0.281184 0.000728116
0.290977 0.000776197
0.300812 0.000825923
0.310688 0.0008773
0.320604 0.000930336
0.33056 0.000985037
0.340554 0.00104141
0.350585 0.00109946
0.360653 0.00115919
0.370757 0.00122061
0.380896 0.00128373
0.391069 0.00134854
0.400347 0.00140895
0.410584 0.00147703
0.420853 0.00154682
0.431154 0.00161834
0.440546 0.00168485
0.450906 0.00175967
0.460351 0.00182919
0.470768 0.00190732
0.481214 0.00198721
0.490736 0.00206134
0.501237 0.00214457
0.510807 0.00222175
0.520399 0.00230039
0.530977 0.00238858
0.540616 0.00247029
0.551244 0.00256187
0.560928 0.00264666
0.570633 0.00273293
0.580359 0.00282067
0.591081 0.0029189
0.600849 0.00300975
0.610637 0.00310208
0.620445 0.00319591
0.631256 0.00330084
0.641104 0.00339779
0.650971 0.00349625
0.660856 0.0035962
0.67076 0.00369766
0.680683 0.00380062
0.690623 0.00390509
0.700581 0.00401106
0.710556 0.00411855
0.720549 0.00422755
0.730559 0.00433807
0.740586 0.00445011
0.75063 0.00456368
0.76069 0.00467876
0.770767 0.00479538
0.78086 0.00491352
0.790969 0.00503319
0.801094 0.0051544
0.811235 0.00527714
0.820375 0.00538892
0.830545 0.00551459
0.84073 0.0056418
0.850931 0.00577055
0.861147 0.00590085
0.870354 0.00601944
0.880597 0.00615268
0.890856 0.00628748
0.901128 0.00642383
0.910386 0.00654787
0.920686 0.00668718
0.931 0.00682805
0.941327 0.00697048
0.950634 0.0071
0.960988 0.00724541
0.971355 0.00739238
0.980698 0.007526
0.99109 0.00767595
1.00046 0.00781226
1.10099 0.0093458
1.20051 0.0109895
1.30103 0.0127751
1.40139 0.0146825
1.50041 0.0166856
1.6013 0.018849
1.70071 0.0211009
1.80078 0.0234876
1.90037 0.0259811
2.00055 0.0286077
2.10129 0.0313682
2.20142 0.0342298
2.30091 0.0371886
2.40087 0.0402769
2.50127 0.043495
2.60094 0.0468043
2.70102 0.0502413
2.80149 0.0538064
2.90115 0.0574563
3.00117 0.061232
3.10152 0.0651338
3.20101 0.0691138
3.30081 0.0732176
3.40091 0.0774452
3.5013 0.081797
3.60076 0.0862192
3.70049 0.0907629
3.80047 0.0954285
3.90069 0.100216
4.00115 0.105126
4.10063 0.110096
4.20154 0.115249
4.30145 0.12046
4.40156 0.125791
4.50065 0.131174
4.60115 0.136743
4.7006 0.142362
4.80147 0.14817
4.90127 0.154025
5.00124 0.159997
5.10138 0.166086
5.20043 0.172216
5.30087 0.178539
5.40145 0.184979
5.50094 0.191455
5.60055 0.198046
5.70155 0.204837
5.80143 0.211658
5.90143 0.218595
6.00156 0.225646
6.10054 0.232722
6.20089 0.240001
6.30135 0.247395
6.40066 0.254809
6.50133 0.262431
6.60083 0.27007
6.70044 0.277821
6.80139 0.285784
6.90117 0.293759
7.00104 0.301847
7.10099 0.310046
7.20103 0.318357
7.30114 0.326779
7.40132 0.335313
7.50158 0.343958
7.60064 0.352603
7.70104 0.361469
7.8015 0.370447
7.90076 0.37942
8.00134 0.388619
8.10072 0.39781
8.20142 0.40723
8.3009 0.416638
8.40044 0.426155
8.5013 0.435904
8.60093 0.445638
8.70061 0.45548
8.80161 0.465558
8.90138 0.475617
9.00118 0.485783
9.10103 0.496056
9.20091 0.506437
9.30083 0.516925
9.40078 0.527521
9.50076 0.538223
9.60078 0.549032
9.70082 0.559948
9.80089 0.570971
9.90099 0.5821
10.0011 0.593335
10.1013 0.604677
10.2014 0.616126
10.3016 0.62768
10.4005 0.63919
10.5007 0.650955
10.601 0.662826
10.7012 0.674802
10.8015 0.686884
10.9005 0.698914
11.0008 0.711205
11.1011 0.723601
11.2014 0.736102
11.3004 0.748546
11.4007 0.761255
11.5011 0.774069
11.6014 0.786987
11.7004 0.799842
11.8008 0.812967
11.9011 0.826197
12.0059 0.840903
12.1088 0.854697
12.2117 0.868599
12.3017 0.880853
12.4046 0.894959
12.5075 0.909174
12.6104 0.923497
12.7004 0.936118
12.8033 0.950643
12.9061 0.965277
13.0089 0.980017
13.1117 0.994866
13.2017 1.00795
13.3045 1.023
13.4073 1.03815
13.51 1.05341
13.6128 1.06878
13.7027 1.08232
13.8054 1.09789
13.9081 1.11356
14.0107 1.12934
14.1005 1.14324
14.2032 1.15922
14.3058 1.1753
14.4083 1.19149
14.5109 1.20778
14.6006 1.22213
14.7031 1.23862
14.8056 1.25521
14.908 1.27191
15.0104 1.28871
15.1128 1.30562
15.2024 1.3205
15.3047 1.3376
15.407 1.3548
15.5092 1.37211
15.6115 1.38952
15.7009 1.40484
15.803 1.42244
15.9052 1.44014
16.0072 1.45795
16.1093 1.47586
16.2113 1.49387
16.3005 1.50971
16.4024 1.52791
16.5043 1.54621
16.6062 1.56462
16.708 1.58312
16.8098 1.60172
16.9115 1.62042
17.0005 1.63687
17.1021 1.65576
17.2037 1.67475
17.3053 1.69384
17.4068 1.71303
17.5082 1.73232
17.6096 1.75171
17.711 1.77119
17.8123 1.79077
17.9009 1.80799
18.0021 1.82776
18.1033 1.84762
18.2044 1.86759
18.3055 1.88765
18.4065 1.9078
18.5075 1.92806
18.6084 1.94841
18.7093 1.96885
18.8101 1.9894
18.9108 2.01004
19.0115 2.03077
19.1121 2.0516
19.2127 2.07253
19.3007 2.09091
19.4012 2.11202
19.5016 2.13321
19.6019 2.15451
19.7022 2.17589
19.8025 2.19737
19.9027 2.21895
20.0028 2.24062
20.1029 2.26238
20.2029 2.28423
20.3028 2.30618
20.4027 2.32822
20.5025 2.35035
20.6023 2.37257
20.702 2.39489
20.8016 2.4173
20.9011 2.4398
21.0006 2.46239
21.1125 2.48791
21.2119 2.51069
21.3112 2.53357
21.4104 2.55653
21.5096 2.57958
21.6087 2.60273
21.7077 2.62596
21.8067 2.64928
21.9055 2.67269
22.0044 2.69619
22.1031 2.71978
22.2018 2.74346
22.3004 2.76723
22.4113 2.79407
22.5098 2.81802
22.6082 2.84206
22.7065 2.86619
22.8048 2.8904
22.9029 2.9147
23.0011 2.93909
23.1113 2.96663
23.2093 2.9912
23.3072 3.01585
23.405 3.04059
23.5027 3.06542
23.6004 3.09033
23.7102 3.11846
23.8077 3.14355
23.9051 3.16872
24.0025 3.19398
24.1119 3.2225
24.2091 3.24793
24.3063 3.27345
24.4033 3.29906
24.5124 3.32796
24.6093 3.35374
24.7061 3.3796
24.8028 3.40554
24.9115 3.43483
25.0081 3.46094
25.1045 3.48714
25.2009 3.51342
25.3093 3.54308
25.4055 3.56953
25.5017 3.59606
25.6098 3.62601
25.7058 3.65271
25.8017 3.67949
25.9095 3.70971
26.0052 3.73666
26.1008 3.76368
26.2083 3.79418
26.3038 3.82138
26.4111 3.85206
26.5064 3.87942
26.6017 3.90686
26.7087 3.93782
26.8037 3.96542
26.9105 3.99656
27.0054 4.02433
27.112 4.05565
27.2067 4.08358
27.3013 4.11158
27.4077 4.14317
27.5021 4.17133
27.6082 4.2031
27.7025 4.23142
27.8084 4.26337
27.9024 4.29185
28.0082 4.32397
28.102 4.35261
28.2076 4.38491
28.3013 4.4137
28.4066 4.44618
28.5118 4.47875
28.6052 4.50777
28.7102 4.54051
28.8034 4.56969
28.9082 4.60261
29.0012 4.63194
29.1058 4.66502
29.2103 4.6982
29.303 4.72776
29.4073 4.7611
29.5114 4.79453
29.6039 4.82432
29.7078 4.85791
29.8116 4.8916
29.9038 4.92161
30.0074 4.95546
30.1109 4.9894
30.2028 5.01964
30.306 5.05373
30.4092 5.08792
30.5008 5.11837
30.6037 5.15272
30.7066 5.18715
30.8093 5.22166
30.9005 5.25241
31.003 5.28709
31.1053 5.32184
31.2076 5.35668
31.3098 5.3916
31.4005 5.42271
31.5024 5.45779
31.6042 5.49295
31.7059 5.52819
31.8075 5.56351
31.9089 5.59891
32.0103 5.63439
32.1115 5.66996
32.2014 5.70163
32.3024 5.73735
32.4033 5.77314
32.5041 5.80901
32.6047 5.84496
32.7052 5.88098
32.8057 5.91709
32.906 5.95327
33.0061 5.98953
33.1062 6.02586
33.2062 6.06228
33.306 6.09876
33.4057 6.13533
33.5053 6.17197
33.6047 6.20868
33.7041 6.24547
33.8033 6.28233
33.9024 6.31927
34.0014 6.35628
34.1113 6.39749
34.21 6.43466
34.3086 6.47189
34.4071 6.5092
34.5055 6.54659
34.6037 6.58404
34.7019 6.62157
34.8108 6.66335
34.9086 6.70102
35.0064 6.73877
35.104 6.77658
35.2016 6.81447
35.3098 6.85664
35.407 6.89467
35.5042 6.93277
35.6012 6.97094
35.7088 7.01343
35.8056 7.05174
35.9022 7.09012
36.0095 7.13284
36.1059 7.17136
36.2021 7.20995
36.3089 7.2529
36.4049 7.29162
36.5008 7.33041
36.6072 7.37359
36.7028 7.41252
36.8089 7.45585
36.9043 7.49491
37.0101 7.53839
37.1052 7.57758
37.2107 7.62121
37.3056 7.66054
37.4108 7.70431
37.5054 7.74377
37.6103 7.78769
37.7047 7.82728
37.8093 7.87134
37.9034 7.91105
38.0078 7.95526
38.1016 7.9951
38.2057 8.03944
38.3096 8.08386
38.403 8.12389
38.5066 8.16845
38.6101 8.21307
38.7031 8.2533
38.8063 8.29806
38.9094 8.34289
39.002 8.3833
39.1047 8.42826
39.2073 8.4733
39.3098 8.5184
39.4019 8.55905
39.504 8.60428
39.606 8.64959
39.7079 8.69495
39.8096 8.74039
39.901 8.78134
40.0024 8.8269
40.1037 8.87253
40.2048 8.91822
40.3057 8.96398
40.4065 9.0098
40.5072 9.05569
40.6077 9.10164
40.708 9.14765
40.8082 9.19373
40.9082 9.23987
41.0081 9.28607
41.1078 9.33233
41.2074 9.37865
41.3068 9.42504
41.4061 9.47148
41.5052 9.51799
41.6042 9.56455
41.703 9.61118
41.8017 9.65786
41.91 9.70928
42.0083 9.75608
42.1065 9.80295
42.2045 9.84987
42.3024 9.89684
42.4099 9.94858
42.5075 9.99568
42.6049 10.0428
42.7021 10.09
42.8089 10.142
42.9058 10.1893
43.0026 10.2367
43.1089 10.2889
43.2054 10.3364
43.3017 10.3839
43.4074 10.4363
43.5034 10.4839
43.6088 10.5364
43.7045 10.5841
43.8095 10.6367
43.9049 10.6846
44.0096 10.7373
44.1046 10.7853
44.2089 10.8381
44.3036 10.8862
44.4076 10.9391
44.502 10.9873
44.6057 11.0403
44.7091 11.0934
44.803 11.1417
44.9061 11.1949
45.009 11.2482
45.1025 11.2967
45.205 11.35
45.3074 11.4035
45.4004 11.4521
45.5024 11.5056
45.6043 11.5592
45.7059 11.6128
45.8074 11.6665
45.9087 11.7202
46.0007 11.7691
46.1016 11.8229
46.2024 11.8768
46.303 11.9307
46.4034 11.9847
46.5037 12.0387
46.6037 12.0928
46.7036 12.1469
46.8033 12.2011
46.9028 12.2553
47.0021 12.3096
47.1012 12.3639
47.2092 12.4232
47.308 12.4776
47.4065 12.532
47.5049 12.5865
47.6032 12.6411
47.7012 12.6956
47.8079 12.7552
47.9056 12.8099
48.0031 12.8646
48.1004 12.9193
48.2063 12.9791
48.3032 13.0339
48.4088 13.0938
48.5053 13.1487
48.6017 13.2037
48.7066 13.2636
48.8026 13.3187
48.9071 13.3788
49.0027 13.4339
49.1069 13.494
49.2021 13.5492
49.3058 13.6094
49.4007 13.6647
49.504 13.725
49.607 13.7854
49.7014 13.8408
49.804 13.9012
49.9065 13.9617
50.0088 14.0222
50.1023 14.0777
50.2042 14.1383
50.3058 14.1989
50.4072 14.2596
50.5084 14.3203
50.6011 14.3759
50.7019 14.4367
50.8025 14.4975
50.9029 14.5583
51.0031 14.6192
51.1031 14.6801
51.2028 14.741
51.3024 14.802
51.4018 14.863
51.5009 14.924
51.6081 14.9901
51.7068 15.0512
51.8053 15.1123
51.9036 15.1735
52.0017 15.2347
52.1078 15.301
52.2055 15.3622
52.3029 15.4234
52.4083 15.4898
52.5053 15.5511
52.6021 15.6125
52.7068 15.6789
52.8032 15.7403
52.9074 15.8068
53.0034 15.8683
53.1072 15.9349
53.2027 15.9963
53.306 16.063
53.4012 16.1245
53.504 16.1911
53.6066 16.2578
53.7011 16.3194
53.8032 16.3862
53.9051 16.4529
54.0068 16.5197
54.1004 16.5814
54.2017 16.6482
54.3026 16.715
54.4034 16.7819
54.5039 16.8487
54.6042 16.9156
54.7042 16.9826
54.804 17.0495
54.9036 17.1164
55.003 17.1834
55.1021 17.2503
55.201 17.3173
55.3072 17.3895
55.4056 17.4565
55.5038 17.5235
55.6017 17.5906
55.7069 17.6628
55.8044 17.7298
55.9016 17.7969
56.0061 17.8691
56.1028 17.9362
56.2068 18.0085
56.3031 18.0756
56.4065 18.1479
56.5023 18.215
56.6053 18.2873
56.7006 18.3544
56.803 18.4267
56.9052 18.499
57.0071 18.5714
57.1015 18.6385
57.2029 18.7108
57.3041 18.7832
57.4049 18.8555
57.5056 18.9278
57.6059 19.0001
57.706 19.0725
57.8059 19.1448
57.9055 19.2171
58.0048 19.2895
58.1039 19.3618
58.2028 19.4341
58.3013 19.5065
58.4067 19.5839
58.5047 19.6562
58.6025 19.7286
58.707 19.806
58.8043 19.8783
58.9013 19.9506
59.005 20.0281
59.1015 20.1003
59.2046 20.1778
59.3006 20.25
59.4032 20.3274
59.5054 20.4048
59.6006 20.4771
59.7024 20.5544
59.8038 20.6318
59.905 20.7091
60.0059 20.7865
60.1065 20.8638
60.2068 20.9411
60.3068 21.0184
60.4066 21.0956
60.5061 21.1729
60.6053 21.2501
60.7042 21.3273
60.8028 21.4045
60.9012 21.4817
61.0058 21.564
61.1036 21.6411
61.2011 21.7182
61.3049 21.8004
61.4018 21.8775
61.5049 21.9596
61.6013 22.0366
61.7039 22.1187
61.8061 22.2008
61.9016 22.2777
62.0032 22.3598
62.1045 22.4418
62.2056 22.5237
62.3063 22.6056
62.4004 22.6824
62.5005 22.7643
62.6065 22.8512
62.706 22.933
62.8052 23.0147
62.9041 23.0964
63.0027 23.1781
63.101 23.2598
63.2051 23.3465
63.3028 23.428
63.4063 23.5146
63.5033 23.5961
63.6062 23.6826
63.7026 23.764
63.8048 23.8504
63.9007 23.9317
64.0022 24.018
64.1034 24.1043
64.2043 24.1906
64.3049 24.2767
64.4051 24.3629
64.505 24.4489
64.6046 24.535
64.7038 24.6209
64.8028 24.7068
64.9014 24.7927
65.0055 24.8835
65.1034 24.9693
65.2011 25.055
65.3041 25.1456
65.4011 25.2312
65.5035 25.3217
65.6055 25.4122
65.7015 25.4975
65.8028 25.5879
65.9038 25.6781
66.0044 25.7683
66.1047 25.8584
66.2046 25.9485
66.3042 26.0385
66.4035 26.1284
66.5024 26.2182
66.601 26.3079
66.7046 26.4026
66.8025 26.4922
66.9054 26.5867
67.0026 26.6762
67.1048 26.7705
67.2013 26.8598
67.3028 26.9539
67.4039 27.048
67.5047 27.142
67.605 27.2359
67.705 27.3297
67.8047 27.4234
67.904 27.517
68.0029 27.6105
68.1015 27.704
68.2048 27.8022
68.3026 27.8955
68.4052 27.9935
68.5023 28.0866
68.6041 28.1844
68.7005 28.2772
68.8015 28.3749
68.9022 28.4724
69.0025 28.5698
69.1024 28.6671
69.2019 28.7643
69.301 28.8614
69.4046 28.9632
69.503 29.0601
69.6009 29.1568
69.7034 29.2582
69.8006 29.3547
69.9022 29.456
70.0035 29.557
70.1043 29.658
70.2047 29.7588
70.3047 29.8595
70.4043 29.9601
70.5035 30.0605
70.6023 30.1608
70.7007 30.261
70.8033 30.3658
70.9009 30.4656
71.0027 30.5702
71.1041 30.6745
71.2005 30.774
71.301 30.8781
71.4011 30.982
71.5008 31.0858
71.6045 31.1941
71.7033 31.2976
71.8017 31.4009
71.9042 31.5087
72.0017 31.6117
72.1032 31.7192
72.2043 31.8266
72.3006 31.9291
72.4008 32.0361
72.5006 32.143
72.6042 32.2543
72.7031 32.3608
72.8015 32.4671
72.9037 32.5779
73.0013 32.6839
73.1026 32.7943
73.2034 32.9045
73.3038 33.0145
73.4037 33.1243
73.5032 33.234
73.6021 33.3434
73.7007 33.4527
73.8028 33.5663
73.9004 33.6751
74.0016 33.7883
74.1023 33.9013
74.2026 34.0141
74.3023 34.1266
74.4016 34.239
74.5043 34.3556
74.6026 34.4675
74.7004 34.5792
74.8016 34.6952
74.9023 34.8109
75.0025 34.9263
75.1023 35.0416
75.2015 35.1566
75.304 35.2758
75.4022 35.3903
75.5037 35.509
75.6009 35.6231
75.7013 35.7413
75.8013 35.8592
75.9007 35.9769
76.0032 36.0987
76.1016 36.2159
76.2031 36.3371
76.3004 36.4538
76.4008 36.5745
76.5007 36.6949
76.6035 36.8193
76.7023 36.9392
76.8006 37.0588
76.9018 37.1824
77.0024 37.3057
77.1025 37.4286
77.202 37.5513
77.301 37.6737
77.4029 37.8
77.5007 37.9218
77.6014 38.0475
77.7015 38.1728
77.8011 38.2979
77.9033 38.4267
78.0017 38.5511
78.1028 38.6793
78.2033 38.8072
78.3032 38.9347
78.4025 39.0619
78.5012 39.1887
78.6025 39.3193
78.7032 39.4495
78.8033 39.5793
78.9028 39.7088
79.0016 39.838
79.103 39.9707
79.2006 40.0991
79.3007 40.2312
79.4032 40.3668
79.5021 40.498
79.6033 40.6328
79.7009 40.7633
79.8008 40.8973
79.903 41.0349
80.0016 41.1681
80.1025 41.3047
80.2027 41.441
80.3023 41.5768
80.4012 41.7122
80.5023 41.851
80.6027 41.9894
80.7024 42.1273
80.8014 42.2648
80.9025 42.4056
81.003 42.546
81.1027 42.6858
81.2017 42.8252
81.3027 42.9679
81.4004 43.1063
81.5026 43.2517
81.6015 43.3929
81.7023 43.5373
81.8023 43.6812
81.9016 43.8245
82.0028 43.971
82.1007 44.1133
82.2028 44.2623
82.3017 44.4071
82.4024 44.555
82.5023 44.7024
82.6014 44.8492
82.7022 44.9989
82.8022 45.1481
82.9014 45.2967
83.0022 45.4482
83.1023 45.5991
83.2015 45.7494
83.3023 45.9026
83.4022 46.0551
83.5014 46.207
83.602 46.3617
83.7018 46.5157
83.8008 46.6691
83.9011 46.8252
84.0006 46.9807
84.1015 47.1388
84.2014 47.2961
84.3006 47.4528
84.401 47.6121
84.5005 47.7707
84.6012 47.9318
84.7011 48.0922
84.8021 48.2551
84.9022 48.4172
85.0014 48.5785
85.1017 48.7422
85.2011 48.9052
85.3015 49.0705
85.401 49.235
85.5015 49.4018
85.601 49.5678
85.7015 49.736
85.801 49.9034
85.9014 50.0729
86.0009 50.2416
86.1012 50.4124
86.2005 50.5823
86.3006 50.7543
86.4014 50.9284
86.5012 51.1014
86.6018 51.2765
86.7013 51.4506
86.8015 51.6266
86.9006 51.8016
87.0004 51.9785
87.1007 52.1572
87.2015 52.3378
87.3013 52.5172
87.4016 52.6984
87.5008 52.8784
87.6005 53.0601
87.7006 53.2435
87.801 53.4285
87.9004 53.6123
88.0015 53.8003
88.1015 53.9871
88.2018 54.1753
88.3009 54.3623
88.4016 54.5533
88.5012 54.743
88.6009 54.9341
88.7008 55.1263
88.8008 55.3198
88.9008 55.5145
89.001 55.7103
89.1012 55.9072
89.2013 56.1051
89.3015 56.3041
89.4016 56.5039
89.5015 56.7047
89.6014 56.9064
89.7012 57.1089
89.8008 57.3122
89.9013 57.5186
90.0005 57.7233
90.1005 57.9309
90.2014 58.1415
90.3008 58.3503
90.4009 58.5618
90.5007 58.7738
90.6011 58.9884
90.701 59.2033
90.8005 59.4184
90.9004 59.6359
91.0008 59.8557
91.1006 60.0756
91.2008 60.2977
91.3012 60.5217
91.401 60.7457
91.5009 60.9715
91.601 61.1992
91.7011 61.4285
91.8005 61.6575
91.9007 61.89
92.0008 62.1239
92.1008 62.3591
92.2007 62.5956
92.3011 62.8352
92.4004 63.0738
92.501 63.3172
92.6004 63.5595
92.7009 63.8062
92.8009 64.0534
92.901 64.3029
93.0005 64.5528
93.1008 64.8065
93.2009 65.0619
93.301 65.319
93.4008 65.5777
93.5004 65.8378
93.6008 66.1024
93.7008 66.368
93.8009 66.636
93.9004 66.9049
94.0004 67.1773
94.1007 67.4532
94.2007 67.7307
94.3004 68.0096
94.4006 68.2927
94.5007 68.5782
94.6006 68.8659
94.7007 69.1569
94.8007 69.4509
94.9007 69.7476
95.0005 70.0466
95.1004 70.3491
95.2006 70.6558
95.3005 70.9651
95.4005 71.2779
95.5007 71.5949
95.6005 71.9145
95.7006 72.2387
95.8004 72.5657
95.9006 72.8983
96.0005 73.2339
96.1004 73.574
96.2004 73.9189
96.3005 74.2689
96.4005 74.6234
96.5004 74.9826
96.6004 75.3474
96.7005 75.718
96.8005 76.0941
96.9003 76.4757
97.0003 76.864
97.1005 77.2596
97.2015 77.6691
97.3005 78.0742
97.401 78.493
97.5007 78.9168
97.6006 79.3505
97.7017 79.7981
97.8004 80.2451
97.9014 80.7127
98.0013 81.1864
98.1005 81.6688
98.2011 82.1714
98.3011 82.6847
98.4004 83.2091
98.5007 83.7563
98.6006 84.3193
98.7005 84.9021
98.8006 85.5094
98.9004 86.1399
99.0004 86.8011
99.0106 86.8708
99.0204 86.9372
99.0303 87.0055
99.0405 87.0758
99.0506 87.1453
99.0605 87.2141
99.0706 87.2847
99.0805 87.3546
99.0906 87.4262
99.1006 87.497
99.1104 87.5671
99.1207 87.6411
99.1305 87.712
99.1404 87.7843
99.1505 87.8582
99.1604 87.9312
99.1705 88.0057
99.1804 88.0792
99.1904 88.154
99.2005 88.2302
99.2104 88.3054
99.2204 88.3817
99.2305 88.4592
99.2404 88.5357
99.2504 88.6133
99.2604 88.6918
99.2705 88.7713
99.2804 88.8498
99.2904 88.9291
99.3006 89.011
99.3105 89.0919
99.3205 89.1734
99.3305 89.2556
99.3405 89.3384
99.3505 89.4217
99.3605 89.5055
99.3705 89.5897
99.3804 89.6743
99.3905 89.7609
99.4005 89.8477
99.4104 89.9347
99.4205 90.0235
99.4305 90.1122
99.4404 90.201
99.4504 90.2912
99.4604 90.3828
99.4705 90.4756
99.4804 90.5681
99.4904 90.6616
99.5004 90.7561
99.5104 90.8514
99.5204 90.9487
99.5305 91.0466
99.5404 91.1449
99.5503 91.2437
99.5604 91.3451
99.5704 91.4466
99.5804 91.5504
99.5904 91.6539
99.6004 91.7595
99.6104 91.8667
99.6204 91.9743
99.6304 92.0842
99.6404 92.1952
99.6503 92.307
99.6604 92.4213
99.6704 92.5377
99.6804 92.6551
99.6904 92.774
99.7003 92.895
99.7104 93.0184
99.7204 93.1438
99.7304 93.2715
99.7404 93.4011
99.7504 93.5334
99.7603 93.6679
99.7704 93.8058
99.7804 93.9464
99.7904 94.0901
99.8003 94.2372
99.8104 94.3882
99.8204 94.543
99.8303 94.7018
99.8403 94.8655
99.8504 95.0343
99.8603 95.2084
99.8704 95.3892
99.8803 95.5766
99.8904 95.772
99.9003 95.976
99.9013 95.9968
99.9023 96.0179
99.9033 96.0391
99.9043 96.0604
99.9054 96.0819
99.9063 96.1032
99.9073 96.1248
99.9083 96.1466
99.9093 96.1685
99.9103 96.1904
99.9113 96.2125
99.9123 96.2346
99.9133 96.2569
99.9143 96.2795
99.9153 96.302
99.9163 96.3247
99.9173 96.3474
99.9183 96.3705
99.9193 96.3935
99.9203 96.4169
99.9213 96.4402
99.9223 96.4636
99.9233 96.4874
99.9243 96.5113
99.9253 96.5352
99.9263 96.5593
99.9273 96.5836
99.9283 96.608
99.9293 96.6327
99.9303 96.6575
99.9313 96.6824
99.9323 96.7077
99.9333 96.733
99.9343 96.7584
99.9353 96.7842
99.9363 96.8101
99.9373 96.8363
99.9383 96.8625
99.9393 96.8891
99.9403 96.9158
99.9413 96.9427
99.9423 96.9699
99.9433 96.9973
99.9443 97.025
99.9453 97.0528
99.9463 97.0809
99.9473 97.1093
99.9483 97.1381
99.9493 97.1669
99.9503 97.1961
99.9513 97.2256
99.9523 97.2554
99.9533 97.2855
99.9543 97.316
99.9553 97.3466
99.9563 97.3777
99.9573 97.4091
99.9583 97.441
99.9593 97.4731
99.9603 97.5056
99.9613 97.5386
99.9623 97.5719
99.9633 97.6058
99.9643 97.64
99.9653 97.6747
99.9663 97.71
99.9673 97.7457
99.9683 97.7819
99.9693 97.8188
99.9703 97.8562
99.9713 97.8942
99.9723 97.9329
99.9733 97.9723
99.9743 98.0124
99.9753 98.0533
99.9763 98.0949
99.9773 98.1375
99.9783 98.181
99.9793 98.2254
99.9803 98.271
99.9813 98.3177
99.9823 98.3655
99.9833 98.4148
99.9843 98.4655
99.9853 98.5178
99.9863 98.5719
99.9873 98.6279
99.9883 98.6861
99.9893 98.7469
99.9903 98.8104
99.9904 98.8169
99.9905 98.8235
99.9906 98.8301
99.9907 98.8369
99.9908 98.8435
99.9909 98.8502
99.991 98.8569
99.9911 98.8637
99.9912 98.8706
99.9913 98.8773
99.9914 98.8843
99.9915 98.8911
99.9916 98.8981
99.9917 98.9052
99.9918 98.9122
99.9919 98.9193
99.992 98.9264
99.9921 98.9336
99.9922 98.9408
99.9923 98.9481
99.9924 98.9553
99.9925 98.9627
99.9926 98.9701
99.9927 98.9776
99.9928 98.9851
99.9929 98.9927
99.993 99.0003
99.9931 99.008
99.9932 99.0157
99.9933 99.0235
99.9934 99.0312
99.9935 99.0392
99.9936 99.0471
99.9937 99.0551
99.9938 99.0632
99.9939 99.0713
99.994 99.0795
99.9941 99.0878
99.9942 99.0961
99.9943 99.1046
99.9944 99.113
99.9945 99.1216
99.9946 99.1302
99.9947 99.1389
99.9948 99.1477
99.9949 99.1566
99.995 99.1655
99.9951 99.1746
99.9952 99.1837
99.9953 99.1929
99.9954 99.2023
99.9955 99.2117
99.9956 99.2213
99.9957 99.2309
99.9958 99.2407
99.9959 99.2505
99.996 99.2605
99.9961 99.2706
99.9962 99.2808
99.9963 99.2912
99.9964 99.3017
99.9965 99.3124
99.9966 99.3232
99.9967 99.3342
99.9968 99.3453
99.9969 99.3565
99.997 99.368
99.9971 99.3797
99.9972 99.3916
99.9973 99.4036
99.9974 99.4159
99.9975 99.4285
99.9976 99.4412
99.9977 99.4543
99.9978 99.4677
99.9979 99.4813
99.998 99.4952
99.9981 99.5096
99.9982 99.5243
99.9983 99.5393
99.9984 99.5549
99.9985 99.5709
99.9986 99.5875
99.9987 99.6047
99.9988 99.6225
99.9989 99.6411
99.999 99.6606
99.9991 99.6811
99.9992 99.7027
99.9993 99.7258
99.9994 99.7507
99.9995 99.7777
99.9996 99.8078
99.9997 99.8421
99.9998 99.8834
99.9999 99.9399
100 100
&
@target G0.S1
@type xy
2.02332e-22 2.68702e-27
1.01894e-05 1.62e-08
0.000111367 2.87476e-07
0.000210657 6.23751e-07
0.000314482 1.01701e-06
0.000410828 1.41028e-06
0.000513638 1.85436e-06
0.000611217 2.29581e-06
0.000713087 2.77487e-06
0.000817372 3.28255e-06
0.000912205 3.75802e-06
0.00101459 4.28494e-06
0.00111347 4.80623e-06
0.00121896 5.375e-06
0.00131848 5.92277e-06
0.00141013 6.43634e-06
0.00152025 7.06436e-06
0.00162143 7.65147e-06
0.00171183 8.18381e-06
0.00182168 8.84017e-06
0.00191968 9.43414e-06
0.00202129 1.00581e-05
0.00212658 1.07131e-05
0.0022172 1.12833e-05
0.00231045 1.18764e-05
0.00242591 1.26191e-05
0.00252513 1.32646e-05
0.00262712 1.39349e-05
0.00271074 1.44894e-05
0.00281782 1.52059e-05
0.00292779 1.5949e-05
0.00301786 1.65631e-05
0.00313312 1.73557e-05
0.00322747 1.80102e-05
0.00332376 1.86833e-05
0.00342201 1.93752e-05
0.00352223 2.00864e-05
0.00362444 2.08171e-05
0.00372867 2.15678e-05
0.00383493 2.23387e-05
0.00391597 2.29305e-05
0.00402584 2.37378e-05
0.00413779 2.45664e-05
0.00422314 2.5202e-05
0.00433879 2.60687e-05
0.00442693 2.67333e-05
0.00451628 2.74106e-05
0.00463731 2.83337e-05
0.00472952 2.90413e-05
0.00482297 2.9762e-05
0.00491767 3.04962e-05
0.00501362 3.12439e-05
0.00511083 3.20053e-05
0.00524242 3.30421e-05
0.00534261 3.38361e-05
0.00541011 3.43734e-05
0.00551245 3.51912e-05
0.00561609 3.60236e-05
0.00572104 3.68707e-05
0.00582731 3.77326e-05
0.0059349 3.86096e-05
0.00604383 3.95018e-05
0.00611719 4.01051e-05
0.00622835 4.1023e-05
0.00634087 4.19565e-05
0.00641663 4.25877e-05
0.00653142 4.35477e-05
0.00664758 4.45238e-05
0.00672579 4.51836e-05
0.00684426 4.6187e-05
0.00692401 4.68651e-05
0.00704481 4.78961e-05
0.00712612 4.85929e-05
0.00724926 4.96522e-05
0.00733214 5.03679e-05
0.00741566 5.10913e-05
0.00754212 5.21909e-05
0.00762723 5.29338e-05
0.00771298 5.36845e-05
0.00784281 5.48254e-05
0.00793016 5.5596e-05
0.00801817 5.63746e-05
0.0081514 5.75578e-05
0.00824104 5.83569e-05
0.00833133 5.91641e-05
0.00842228 5.99797e-05
0.00851389 6.08036e-05
0.00865254 6.20552e-05
0.00874581 6.29002e-05
0.00883975 6.37538e-05
0.00893435 6.46159e-05
0.00902963 6.54867e-05
0.00912558 6.63662e-05
0.00922221 6.72545e-05
0.00931951 6.81516e-05
0.0094175 6.90575e-05
0.00951616 6.99724e-05
0.00961551 7.08963e-05
0.00971555 7.18292e-05
0.00981628 7.27712e-05
0.00991769 7.37223e-05
0.0100198 7.46827e-05
0.0110248 8.42759e-05
0.0120363 9.41795e-05
0.013046 0.0001043
0.0140456 0.000114539
0.0150272 0.000124794
0.0160525 0.000135711
0.0170496 0.000146518
0.0180108 0.000157109
0.0190844 0.000169131
0.0200369 0.00017996
0.0210195 0.000191289
0.0220327 0.000203132
0.0230767 0.000215501
0.0240612 0.000227315
0.0250721 0.000239594
0.0260143 0.000251169
0.0270765 0.000264367
0.0280657 0.000276797
0.0290777 0.000289645
0.0301125 0.000302922
0.0310635 0.000315243
0.0320333 0.000327924
0.033022 0.00034097
0.0340298 0.000354388
0.0350567 0.000368183
0.0361029 0.000382363
0.0370492 0.000395295
0.0380109 0.00040854
0.0391113 0.000423819
0.040106 0.000437743
0.0411163 0.000451993
0.0420133 0.000464734
0.0430533 0.000479608
0.0441091 0.000494822
0.045046 0.000508416
0.0461318 0.000524279
0.0470951 0.000538447
0.0480708 0.000552887
0.0490589 0.000567604
0.0500594 0.000582599
0.0510724 0.000597876
0.052098 0.000613437
0.0531363 0.000629286
0.0540362 0.000643102
0.0550979 0.000659493
0.0560181 0.000673779
0.0571035 0.000690723
0.058044 0.000705486
0.0591532 0.000722993
0.0601142 0.000738244
0.0610847 0.000753723
0.0620647 0.000769432
0.0630543 0.000785372
0.0640534 0.000801546
0.0650621 0.000817955
0.0660804 0.000834602
0.0671083 0.000851489
0.0681459 0.000868616
0.069018 0.000883075
0.0700734 0.000900651
0.0711385 0.000918473
0.0720335 0.000933514
0.0731165 0.000951794
0.0740265 0.000967219
0.0751274 0.000985962
0.0760524 0.00100178
0.0771714 0.00102099
0.0781114 0.0010372
0.0790583 0.00105359
0.080012 0.00107016
0.0811656 0.00109029
0.0821345 0.00110727
0.0831104 0.00112444
0.0840931 0.00114179
0.0850828 0.00115933
0.0860794 0.00117705
0.087083 0.00119497
0.0880936 0.00121308
0.0891111 0.00123138
0.0901356 0.00124988
0.0911672 0.00126857
0.0922057 0.00128746
0.0930416 0.00130271
0.0940927 0.00132195
0.0951509 0.00134139
0.0962162 0.00136104
0.0970735 0.00137689
0.0981514 0.0013969
0.0990189 0.00141305
0.10011 0.00143342
0.110014 0.00162167
0.12023 0.00182172
0.130213 0.00202272
0.140129 0.00222749
0.150192 0.0024403
0.160082 0.00265418
0.170037 0.00287403
0.180028 0.00309912
0.190027 0.0033287
0.200332 0.00356969
0.210272 0.00380624
0.220138 0.00404488
0.230258 0.00429354
0.240268 0.00454333
0.250145 0.00479338
0.260243 0.00505263
0.270174 0.00531111
0.280309 0.00557839
0.290247 0.00584384
0.300373 0.00611769
0.310272 0.0063886
0.320345 0.00666747
0.33016 0.00694229
0.340135 0.00722462
0.350269 0.00751454
0.360111 0.00779906
0.370098 0.00809069
0.380231 0.00838952
0.390038 0.00868154
0.400453 0.00899466
0.410047 0.00928576
0.420249 0.00959808
0.430087 0.00990194
0.440044 0.0102121
0.450119 0.0105287
0.460313 0.0108516
0.470107 0.0111645
0.480531 0.0115001
0.490013 0.0118079
0.500126 0.0121385
0.510344 0.0124752
0.520122 0.0127998
0.530546 0.0131484
0.540518 0.0134843
0.550023 0.0138068
0.560178 0.0141536
0.570427 0.0145061
0.580193 0.0148442
0.590042 0.0151874
0.600561 0.0155564
0.610581 0.0159103
0.620087 0.0162481
0.630267 0.0166121
0.64053 0.0169813
0.650264 0.0173336
0.660071 0.0176907
0.67057 0.0180753
0.680526 0.0184421
0.690555 0.0188138
0.700021 0.0191666
0.710189 0.0195476
0.720428 0.0199335
0.730092 0.0202996
0.74047 0.020695
0.750263 0.0210701
0.760119 0.0214495
0.770037 0.0218334
0.780017 0.0222216
0.790059 0.0226142
0.800163 0.0230113
0.810328 0.0234128
0.820554 0.0238187
0.830155 0.0242017
0.8405 0.0246163
0.85021 0.0250074
0.860673 0.0254308
0.870493 0.02583
0.880365 0.0262333
0.890291 0.0266405
0.900268 0.0270518
0.910299 0.027467
0.920381 0.0278863
0.930515 0.0283097
0.940701 0.0287371
0.950207 0.0291376
0.960493 0.0295729
0.97009 0.0299808
0.980475 0.030424
0.990165 0.0308393
1.00065 0.0312905
1.10042 0.0356802
1.2004 0.0402483
1.30002 0.044962
1.4005 0.0498742
1.5006 0.0549208
1.60085 0.0601237
1.70003 0.0654126
1.80069 0.0709216
1.90072 0.0765338
2.00088 0.082288
2.10102 0.0881718
2.20095 0.0941725
2.30053 0.100278
2.40069 0.106543
2.50023 0.112891
2.60015 0.119383
2.70036 0.126013
2.80078 0.132775
2.90017 0.139583
3.00078 0.146588
3.10018 0.153622
3.2007 0.160847
3.30107 0.168173
3.40001 0.175502
3.50116 0.183104
3.60076 0.190697
3.70125 0.198465
3.80007 0.206207
3.90098 0.214218
4.00012 0.222191
4.10001 0.230327
4.20065 0.238626
4.30068 0.246977
4.40006 0.255374
4.50011 0.263926
4.60079 0.272633
4.70074 0.281375
4.80128 0.290268
4.90104 0.299189
5.00134 0.308256
5.10081 0.317343
5.20078 0.326572
5.30126 0.335944
5.40082 0.345325
5.50085 0.354844
5.60133 0.364501
5.70083 0.374157
5.80076 0.383947
5.9011 0.39387
6.0004 0.403783
6.10008 0.413825
6.20014 0.423996
6.30056 0.434297
6.40133 0.444726
6.50099 0.45513
6.60098 0.465659
6.70129 0.476313
6.80043 0.486931
6.90136 0.497831
7.00109 0.508691
7.10111 0.519671
7.2014 0.530771
7.30046 0.541822
7.40128 0.553159
7.50085 0.564442
7.60066 0.57584
7.70071 0.587353
7.80099 0.598981
7.90149 0.610722
8.00068 0.622397
8.10008 0.634182
8.20121 0.64626
8.30101 0.658266
8.40099 0.67038
8.50116 0.682604
8.60152 0.694936
8.70049 0.707185
8.80119 0.719731
8.90049 0.73219
9.0015 0.74495
9.10111 0.757618
9.20087 0.770389
9.30077 0.783263
9.40081 0.79624
9.50098 0.80932
9.60127 0.822501
9.70013 0.835576
9.80145 0.850009
9.91155 0.86477
10.006 0.877519
10.1006 0.890356
10.2111 0.905444
10.3058 0.918471
10.4007 0.931585
10.5114 0.946995
10.6065 0.960297
10.7016 0.973686
10.8126 0.989415
10.9079 1.00299
11.0032 1.01665
11.1145 1.03269
11.21 1.04654
11.3055 1.06047
11.4011 1.07448
11.5126 1.09094
11.6083 1.10513
11.704 1.11941
11.8158 1.13617
11.9116 1.15063
12.0075 1.16517
12.1034 1.17979
12.2153 1.19695
12.3113 1.21175
12.4073 1.22663
12.5033 1.24159
12.6154 1.25914
12.7114 1.27427
12.8076 1.28949
12.9037 1.30478
13.0158 1.32272
13.112 1.33819
13.2081 1.35373
13.3043 1.36935
13.4005 1.38505
13.5127 1.40346
13.6089 1.41933
13.7051 1.43527
13.8013 1.45129
13.9135 1.47007
14.0097 1.48626
14.1059 1.50252
14.2021 1.51885
14.3143 1.53801
14.4104 1.5545
14.5065 1.57107
14.6027 1.58772
14.7148 1.60723
14.8109 1.62404
14.9069 1.64092
15.003 1.65787
15.115 1.67774
15.211 1.69484
15.307 1.71202
15.4029 1.72927
15.5148 1.74949
15.6107 1.76689
15.7065 1.78437
15.8023 1.80191
15.914 1.82247
16.0098 1.84017
16.1055 1.85793
16.2011 1.87577
16.3127 1.89666
16.4082 1.91464
16.5038 1.9327
16.6151 1.95384
16.7106 1.97204
16.8059 1.9903
16.9013 2.00863
17.0124 2.0301
17.1077 2.04858
17.2028 2.06712
17.3138 2.08883
17.4088 2.10752
17.5038 2.12626
17.6146 2.14822
17.7095 2.1671
17.8043 2.18605
17.9149 2.20824
18.0096 2.22733
18.1042 2.24648
18.2145 2.2689
18.309 2.28819
18.4034 2.30754
18.5135 2.33019
18.6078 2.34968
18.702 2.36922
18.8119 2.3921
18.9059 2.41177
19.0156 2.4348
19.1095 2.45461
19.2034 2.47448
19.3128 2.49773
19.4065 2.51772
19.5001 2.53778
19.6092 2.56124
19.7027 2.58142
19.8116 2.60504
19.9049 2.62535
20.0137 2.64911
20.1068 2.66954
20.2153 2.69344
20.3083 2.71399
20.4011 2.7346
20.5094 2.75871
20.6021 2.77944
20.7101 2.80369
20.8026 2.82454
20.9105 2.84893
21.0028 2.8699
21.1104 2.89443
21.2025 2.91551
21.3099 2.94018
21.4019 2.96138
21.5091 2.98617
21.6008 3.00749
21.7078 3.03242
21.8146 3.05742
21.9061 3.07891
22.0127 3.10404
22.104 3.12564
22.2103 3.15091
22.3014 3.17262
22.4076 3.19801
22.5136 3.22347
22.6043 3.24534
22.7101 3.27093
22.8007 3.29291
22.9062 3.31862
23.0116 3.3444
23.1019 3.36654
23.207 3.39244
23.3121 3.41841
23.402 3.44071
23.5068 3.4668
23.6115 3.49295
23.7011 3.51541
23.8055 3.54168
23.9097 3.56801
24.0139 3.5944
24.103 3.61707
24.2069 3.64358
24.3107 3.67015
24.4143 3.69678
24.503 3.71966
24.6064 3.7464
24.7096 3.7732
24.8127 3.80007
24.9009 3.82314
25.0038 3.85012
25.1064 3.87715
25.209 3.90424
25.3114 3.93139
25.4137 3.9586
25.5012 3.98197
25.6032 4.00928
25.7051 4.03665
25.8068 4.06408
25.9084 4.09156
26.0098 4.1191
26.1111 4.1467
26.2123 4.17434
26.3133 4.20205
26.4141 4.22981
26.5005 4.25364
26.6011 4.2815
26.7015 4.30941
26.8018 4.33738
26.902 4.36539
27.002 4.39346
27.1019 4.42159
27.2016 4.44976
27.3012 4.47798
27.4006 4.50626
27.5141 4.53864
27.6132 4.56702
27.7122 4.59545
27.811 4.62394
27.9097 4.65247
28.0082 4.68105
28.1066 4.70968
28.2048 4.73836
28.3029 4.76709
28.4009 4.79586
28.5126 4.82881
28.6102 4.85768
28.7077 4.88661
28.8051 4.91558
28.9022 4.94459
29.0131 4.97781
29.11 5.00692
29.2067 5.03608
29.3033 5.06529
29.4134 5.09872
29.5097 5.12802
29.6058 5.15736
29.7017 5.18674
29.8112 5.22038
29.9068 5.24986
30.0023 5.27938
30.1112 5.31318
30.2064 5.34279
30.3014 5.37244
30.4098 5.40638
30.5045 5.43613
30.6125 5.47017
30.7069 5.5
30.8011 5.52987
30.9086 5.56406
31.0025 5.59402
31.1097 5.6283
31.2033 5.65834
31.31 5.69272
31.4033 5.72285
31.5097 5.75732
31.6026 5.78753
31.7087 5.82209
31.8013 5.85238
31.907 5.88704
32.0124 5.92175
32.1046 5.95215
32.2097 5.98695
32.3015 6.01743
32.4062 6.05232
32.5108 6.08725
32.6021 6.11785
32.7063 6.15287
32.8103 6.18793
32.9011 6.21864
33.0048 6.25379
33.1082 6.28898
33.2114 6.32421
33.3016 6.35508
33.4045 6.39039
33.5072 6.42575
33.6097 6.46115
33.712 6.49659
33.8014 6.52764
33.9033 6.56316
34.005 6.59872
34.1066 6.63432
34.208 6.66996
34.3091 6.70564
34.4101 6.74136
34.5109 6.77712
34.6115 6.81292
34.7119 6.84876
34.8121 6.88464
34.9121 6.92055
35.012 6.9565
35.1116 6.99249
35.2111 7.02852
35.3103 7.06458
35.4094 7.10068
35.5083 7.13682
35.607 7.17299
35.7055 7.20919
35.8038 7.24543
35.9019 7.28171
36.0121 7.32256
36.1098 7.35891
36.2074 7.39529
36.3047 7.4317
36.4019 7.46815
36.511 7.5092
36.6077 7.54571
36.7043 7.58226
36.8007 7.61885
36.9089 7.66004
37.0049 7.69668
37.1007 7.73336
37.2083 7.77466
37.3037 7.81141
37.4108 7.85278
37.5059 7.88959
37.6007 7.92642
37.7072 7.9679
37.8016 8.0048
37.9077 8.04634
38.0017 8.0833
38.1073 8.12491
38.201 8.16192
38.3062 8.2036
38.4111 8.24531
38.5042 8.28241
38.6087 8.32419
38.7014 8.36135
38.8054 8.40318
38.9093 8.44505
39.0014 8.48229
39.1048 8.52422
39.208 8.56618
39.3109 8.60817
39.4022 8.64552
39.5048 8.68757
39.6071 8.72964
39.7091 8.77175
39.811 8.81389
39.9013 8.85136
40.0028 8.89355
40.104 8.93577
40.205 8.97801
40.3057 9.02029
40.4062 9.06259
40.5066 9.10491
40.6067 9.14726
40.7065 9.18964
40.8062 9.23204
40.9056 9.27447
41.0048 9.31693
41.1038 9.3594
41.2026 9.40191
41.3012 9.44443
41.4104 9.49171
41.5085 9.53429
41.6064 9.57689
41.7041 9.61951
41.8015 9.66215
41.9095 9.70956
42.0065 9.75225
42.1033 9.79496
42.2106 9.84244
42.3069 9.8852
42.403 9.92797
42.5096 9.97553
42.6053 10.0183
42.7007 10.0612
42.8065 10.1088
42.9015 10.1517
43.0069 10.1993
43.1014 10.2423
43.2063 10.29
43.3004 10.3329
43.4047 10.3807
43.5088 10.4284
43.6023 10.4714
43.7059 10.5192
43.8092 10.5671
43.902 10.6101
44.0049 10.658
44.1075 10.7059
44.2099 10.7538
44.3018 10.7969
44.4037 10.8448
44.5053 10.8928
44.6067 10.9408
44.7079 10.9887
44.8087 11.0367
44.9094 11.0848
45.0098 11.1328
45.1099 11.1808
45.2098 11.2289
45.3095 11.277
45.4089 11.3251
45.5081 11.3732
45.607 11.4213
45.7057 11.4694
45.8042 11.5176
45.9024 11.5657
46.0003 11.6139
46.1078 11.6669
46.2053 11.7151
46.3025 11.7633
46.4092 11.8163
46.5059 11.8646
46.6024 11.9128
46.7082 11.9659
46.8042 12.0141
46.9096 12.0672
47.0051 12.1155
47.1003 12.1638
47.2049 12.2169
47.3091 12.2701
47.4036 12.3184
47.5074 12.3715
47.6014 12.4199
47.7046 12.473
47.8075 12.5262
47.9008 12.5746
48.0032 12.6277
48.1053 12.6809
48.2071 12.7341
48.3087 12.7874
48.4008 12.8357
48.5018 12.889
48.6026 12.9422
48.7031 12.9954
48.8034 13.0486
48.9033 13.1019
49.003 13.1551
49.1025 13.2084
49.2017 13.2616
49.3006 13.3149
49.4082 13.373
49.5065 13.4262
49.6046 13.4795
49.7025 13.5327
49.8 13.586
49.9062 13.6441
50.0032 13.6974
50.1 13.7506
50.2053 13.8087
50.3015 13.862
50.4062 13.9201
50.502 13.9733
50.6061 14.0314
50.7013 14.0847
50.8048 14.1428
50.9081 14.2009
51.0024 14.2541
51.1051 14.3122
51.2075 14.3703
51.3011 14.4235
51.4029 14.4816
51.5044 14.5397
51.6057 14.5977
51.7066 14.6558
51.8073 14.7138
51.9076 14.7719
52.0077 14.8299
52.1075 14.8879
52.207 14.9459
52.3062 15.0039
52.4052 15.0619
52.5038 15.1199
52.6022 15.1779
52.7003 15.2359
52.8062 15.2987
52.9037 15.3566
53.0009 15.4146
53.106 15.4773
53.2026 15.5353
53.307 15.598
53.4031 15.6559
53.5069 15.7186
53.6024 15.7765
53.7055 15.8391
53.8005 15.897
53.9031 15.9596
54.0053 16.0223
54.1072 16.0849
54.201 16.1427
54.3024 16.2053
54.4034 16.2678
54.5041 16.3304
54.6045 16.3929
54.7046 16.4554
54.8044 16.5179
54.9039 16.5804
55.003 16.6429
55.1019 16.7053
55.2005 16.7677
55.3063 16.8349
55.4043 16.8973
55.5019 16.9597
55.6068 17.0268
55.7038 17.0891
55.8006 17.1514
55.9044 17.2184
56.0006 17.2807
56.1038 17.3477
56.2066 17.4147
56.3019 17.4768
56.4041 17.5438
56.506 17.6106
56.6003 17.6727
56.7016 17.7396
56.8025 17.8064
56.9031 17.8732
57.0034 17.9399
57.1034 18.0067
57.203 18.0733
57.3023 18.14
57.4013 18.2066
57.507 18.278
57.6053 18.3446
57.7034 18.4111
57.8011 18.4776
57.9054 18.5488
58.0024 18.6152
58.1061 18.6864
58.2025 18.7528
58.3054 18.8238
58.4012 18.8901
58.5035 18.9611
58.6054 19.0321
58.7002 19.0982
58.8015 19.1691
58.9024 19.2399
59.0029 19.3107
59.1031 19.3815
59.203 19.4522
59.3025 19.5229
59.4017 19.5935
59.5006 19.6641
59.6057 19.7393
59.7038 19.8098
59.8017 19.8802
59.9057 19.9553
60.0028 20.0257
60.1061 20.1007
60.2026 20.1709
60.3051 20.2458
60.4009 20.316
60.5028 20.3908
60.6042 20.4655
60.7053 20.5402
60.8061 20.6149
60.9002 20.6848
61.0003 20.7593
61.1062 20.8384
61.2055 20.9129
61.3045 20.9872
61.4031 21.0615
61.5013 21.1358
61.6053 21.2146
61.7029 21.2888
61.8001 21.3628
61.903 21.4415
62.0055 21.5201
62.1016 21.594
62.2034 21.6725
62.3048 21.7508
62.4058 21.8292
62.5005 21.9028
62.6007 21.981
62.7006 22.0592
62.8002 22.1373
62.9051 22.2198
63.0039 22.2978
63.1023 22.3756
63.2003 22.4534
63.3037 22.5357
63.401 22.6134
63.5036 22.6955
63.6001 22.773
63.702 22.855
63.8034 22.937
63.9044 23.0188
64.0051 23.1006
64.1053 23.1823
64.2052 23.2639
64.3047 23.3454
64.4038 23.4268
64.5025 23.5082
64.6008 23.5895
64.7042 23.6752
64.8017 23.7563
64.9043 23.8419
65.001 23.9228
65.1028 24.0082
65.2041 24.0935
65.305 24.1787
65.4003 24.2593
65.5004 24.3443
65.6001 24.4292
65.7047 24.5185
65.8035 24.6032
65.902 24.6878
66.0001 24.7724
66.103 24.8613
66.2003 24.9456
66.3023 25.0343
66.4038 25.1229
66.505 25.2113
66.6007 25.2953
66.701 25.3836
66.8009 25.4717
66.9003 25.5598
67.0043 25.6522
67.103 25.74
67.2012 25.8277
67.3039 25.9198
67.4012 26.0073
67.503 26.0991
67.6044 26.1907
67.7005 26.2779
67.801 26.3694
67.9011 26.4607
68.0007 26.5519
68.1046 26.6473
68.2034 26.7383
68.3017 26.8291
68.4043 26.9241
68.5017 27.0147
68.6034 27.1095
68.7046 27.2042
68.8007 27.2944
68.901 27.3888
69.0009 27.483
69.1003 27.5772
69.2037 27.6754
69.3022 27.7693
69.4003 27.863
69.5023 27.9609
69.6039 28.0586
69.7006 28.1519
69.8013 28.2493
69.9015 28.3466
70.0012 28.4437
70.1005 28.5407
70.2036 28.6417
70.3019 28.7384
70.404 28.8391
70.5014 28.9355
70.6026 29.0359
70.7033 29.1362
70.8035 29.2363
70.9032 29.3362
71.0024 29.436
71.1012 29.5356
71.2036 29.6392
71.3014 29.7385
71.4028 29.8418
71.5037 29.9449
71.6001 30.0437
71.7001 30.1464
71.8035 30.2531
71.9024 30.3555
72.0009 30.4577
72.1028 30.5638
72.2003 30.6657
72.3011 30.7715
72.4015 30.877
72.5014 30.9824
72.6007 31.0876
72.7034 31.1966
72.8017 31.3015
72.9033 31.4101
73.0007 31.5145
73.1012 31.6228
73.2013 31.7308
73.3008 31.8387
73.4035 31.9503
73.502 32.0577
73.6036 32.1689
73.701 32.2759
73.8016 32.3867
73.9016 32.4972
74.001 32.6076
74.1035 32.7216
74.2019 32.8315
74.3033 32.9451
74.4006 33.0545
74.5009 33.1677
74.6006 33.2806
74.7032 33.3971
74.8019 33.5095
74.9033 33.6256
75.0009 33.7375
75.1013 33.8531
75.2011 33.9684
75.3003 34.0835
75.4023 34.2022
75.5004 34.3168
75.6012 34.4349
75.7015 34.5528
75.8012 34.6704
75.9003 34.7878
76.002 34.9086
76.1031 35.0292
76.2005 35.1458
76.3005 35.2658
76.403 35.3893
76.5018 35.5088
76.6031 35.6317
76.7007 35.7506
76.8008 35.873
76.9003 35.995
77.0021 36.1205
77.1004 36.2419
77.2011 36.3668
77.3011 36.4913
77.4006 36.6155
77.5023 36.7431
77.6005 36.8667
77.701 36.9936
77.8009 37.1201
77.9001 37.2464
78.0016 37.3759
78.1024 37.5051
78.2025 37.634
78.3021 37.7625
78.401 37.8907
78.5019 38.022
78.6023 38.1531
78.702 38.2837
78.801 38.414
78.9021 38.5475
79.0025 38.6806
79.1022 38.8133
79.2013 38.9457
79.3023 39.0811
79.4001 39.2127
79.5023 39.3508
79.6013 39.4851
79.7022 39.6224
79.8023 39.7593
79.9018 39.8959
80.0006 40.032
80.1012 40.1711
80.2011 40.3097
80.3002 40.448
80.4011 40.5892
80.5013 40.7299
80.6008 40.8702
80.7019 41.0134
80.8023 41.1562
80.902 41.2985
81.0009 41.4403
81.1015 41.585
81.2013 41.7292
81.3003 41.8729
81.4009 42.0194
81.5008 42.1654
81.602 42.3142
81.7004 42.4592
81.8002 42.607
81.9014 42.7574
82.0018 42.9074
82.1014 43.0568
82.2003 43.2057
82.3005 43.3572
82.402 43.5113
82.5007 43.6617
82.6006 43.8147
82.7017 43.9703
82.8001 44.1222
82.9016 44.2797
83.0004 44.4335
83.1003 44.5899
83.2014 44.7487
83.3016 44.9068
83.401 45.0644
83.5015 45.2244
83.6011 45.3837
83.7018 45.5454
83.8016 45.7065
83.9006 45.8669
84.0006 46.0297
84.1015 46.1947
84.2016 46.359
84.3007 46.5227
84.4008 46.6886
84.5 46.8538
84.6001 47.0211
84.701 47.1907
84.8009 47.3594
84.9017 47.5303
85.0015 47.7005
85.1004 47.8699
85.2001 48.0413
85.3005 48.2148
85.4015 48.3903
85.5 48.5622
85.6008 48.7388
85.7005 48.9146
85.8009 49.0923
85.9003 49.2691
86.0003 49.4479
86.1008 49.6284
86.2003 49.8081
86.3003 49.9895
86.4007 50.1727
86.5002 50.355
86.6001 50.539
86.7003 50.7246
86.801 50.9119
86.9006 51.0982
87.0005 51.2861
87.1008 51.4756
87.2 51.6641
87.3008 51.8566
87.4006 52.048
87.5005 52.2409
87.6007 52.4352
87.701 52.6309
87.8002 52.8255
87.9008 53.0239
88.0003 53.2211
88.1011 53.422
88.2008 53.6217
88.3005 53.8226
88.4002 54.0247
88.501 54.2303
88.6007 54.4346
88.7003 54.6399
88.801 54.8487
88.9005 55.056
89.0009 55.2667
89.1001 55.4759
89.2002 55.6883
89.3002 55.9016
89.4009 56.1178
89.5003 56.3326
89.6005 56.5503
89.7004 56.7687
89.8 56.9877
89.9002 57.2095
90.0001 57.4318
90.1005 57.6568
90.2004 57.8821
90.3009 58.11
90.4008 58.3383
90.5003 58.5668
90.6001 58.7977
90.7002 59.0309
90.8006 59.2662
90.9004 59.5016
91.0004 59.7391
91.1005 59.9785
91.2007 60.2198
91.3002 60.4611
91.4006 60.706
91.5001 60.9506
91.6004 61.1988
91.7005 61.4485
91.8006 61.6996
91.9004 61.9521
92 62.2059
92.1001 62.4627
92.2005 62.7224
92.3006 62.983
92.4002 63.2446
92.5001 63.5088
92.6002 63.7754
92.7003 64.0444
92.8004 64.3156
92.9006 64.5889
93.0006 64.8641
93.1005 65.1412
93.2002 65.42
93.3002 65.702
93.4004 65.9871
93.5002 66.2735
93.6001 66.5626
93.7001 66.8542
93.8004 67.1497
93.9001 67.446
94.0001 67.7457
94.1002 68.0487
94.2005 68.3549
94.3002 68.6624
94.4003 68.9741
94.5003 69.2882
94.6003 69.6058
94.7 69.9254
94.8001 70.2494
94.9003 70.5775
95.0003 70.908
95.1002 71.242
95.2 71.5792
95.3003 71.9215
95.4002 72.2664
95.5002 72.6157
95.6002 72.9691
95.7 73.3262
95.8002 73.6887
95.9002 74.055
96.0002 74.4258
96.1002 74.8015
96.2002 75.1816
96.3002 75.5676
96.4001 75.9577
96.5012 76.3627
96.6003 76.761
96.7001 77.1679
96.8003 77.5825
96.9005 78.0036
97.0005 78.4304
97.1018 78.8698
97.2004 79.3048
97.3014 79.7577
97.4008 80.2117
97.5001 80.673
97.6002 81.147
97.7005 81.6316
97.8006 82.1247
97.9011 82.6303
98.0002 83.14
98.1007 83.6688
98.2007 84.2073
98.3004 84.7576
98.4007 85.3257
98.5005 85.9066
98.6002 86.5043
98.7006 87.1248
98.8002 87.7603
98.9001 88.4209
99.0002 89.1086
99.0103 89.1795
99.0203 89.2497
99.0301 89.3192
99.0402 89.3913
99.0502 89.4628
99.0601 89.5336
99.0703 89.6067
99.0803 89.6792
99.0902 89.751
99.1003 89.8251
99.1103 89.8985
99.1202 89.9711
99.1303 90.0459
99.1403 90.1199
99.1501 90.1932
99.1601 90.2686
99.17 90.3431
99.1801 90.4196
99.1901 90.4953
99.2002 90.5729
99.2102 90.6496
99.2203 90.728
99.2303 90.8056
99.2401 90.8823
99.2501 90.9606
99.2603 91.0406
99.2702 91.1195
99.2803 91.2
99.2902 91.2795
99.3002 91.3604
99.3101 91.4402
99.3201 91.5214
99.3301 91.6038
99.3402 91.6874
99.3502 91.7699
99.3602 91.8535
99.3703 91.9381
99.3801 92.0215
99.39 92.1058
99.4002 92.1931
99.4102 92.2791
99.4202 92.3658
99.43 92.4512
99.44 92.5392
99.45 92.6278
99.46 92.7168
99.4702 92.8081
99.4801 92.8979
99.49 92.9879
99.5001 93.08
99.51 93.1721
99.5201 93.266
99.5301 93.3599
99.54 93.4536
99.55 93.5488
99.56 93.6452
99.5701 93.7428
99.58 93.8399
99.5901 93.9395
99.6 94.0383
99.6101 94.1392
99.6201 94.2406
99.6301 94.3437
99.6401 94.4469
99.6501 94.5515
99.6601 94.6573
99.6701 94.7639
99.6801 94.8713
99.69 94.9803
99.7 95.0907
99.71 95.2022
99.72 95.3156
99.7301 95.4306
99.7401 95.5467
99.7501 95.6646
99.7601 95.7838
99.77 95.9049
99.7801 96.0281
99.7901 96.1529
99.8 96.2795
99.81 96.4088
99.82 96.5407
99.83 96.6748
99.84 96.8117
99.85 96.9513
99.86 97.0942
99.87 97.241
99.88 97.3912
99.89 97.5453
99.9 97.7045
99.901 97.7208
99.902 97.7369
99.903 97.7532
99.904 97.7695
99.905 97.7859
99.906 97.8026
99.907 97.8191
99.908 97.8354
99.909 97.852
99.91 97.8688
99.911 97.8858
99.912 97.9026
99.913 97.9192
99.914 97.9363
99.915 97.9533
99.916 97.9701
99.917 97.9874
99.918 98.0045
99.919 98.0218
99.92 98.0392
99.921 98.0567
99.922 98.0741
99.923 98.0915
99.924 98.1091
99.925 98.1268
99.926 98.1445
99.927 98.1624
99.928 98.1803
99.929 98.1983
99.93 98.2164
99.931 98.2345
99.932 98.253
99.933 98.2712
99.934 98.2897
99.935 98.3082
99.936 98.3268
99.937 98.3453
99.938 98.3642
99.939 98.383
99.94 98.402
99.941 98.421
99.942 98.4402
99.943 98.4596
99.944 98.4789
99.945 98.4984
99.946 98.518
99.947 98.5377
99.948 98.5576
99.949 98.5775
99.95 98.5975
99.951 98.6176
99.952 98.6379
99.953 98.6585
99.954 98.6791
99.955 98.6996
99.956 98.7205
99.957 98.7415
99.958 98.7627
99.959 98.7839
99.96 98.8054
99.961 98.827
99.962 98.8489
99.963 98.8708
99.964 98.893
99.965 98.9153
99.966 98.9378
99.967 98.9605
99.968 98.9835
99.969 99.0067
99.97 99.03
99.971 99.0536
99.972 99.0774
99.973 99.1015
99.974 99.1259
99.975 99.1505
99.976 99.1755
99.977 99.2007
99.978 99.2262
99.979 99.2521
99.98 99.2783
99.981 99.305
99.982 99.3321
99.983 99.3595
99.984 99.3875
99.985 99.416
99.986 99.4449
99.987 99.4745
99.988 99.5047
99.989 99.5357
99.99 99.5674
99.9901 99.5706
99.9902 99.5739
99.9903 99.5771
99.9904 99.5803
99.9905 99.5836
99.9906 99.5868
99.9907 99.5901
99.9908 99.5934
99.9909 99.5967
99.991 99.6
99.9911 99.6033
99.9912 99.6067
99.9913 99.61
99.9914 99.6133
99.9915 99.6167
99.9916 99.6201
99.9917 99.6235
99.9918 99.6269
99.9919 99.6303
99.992 99.6337
99.9921 99.6371
99.9922 99.6405
99.9923 99.644
99.9924 99.6475
99.9925 99.6509
99.9926 99.6544
99.9927 99.6579
99.9928 99.6614
99.9929 99.6649
99.993 99.6685
99.9931 99.672
99.9932 99.6756
99.9933 99.6792
99.9934 99.6828
99.9935 99.6864
99.9936 99.69
99.9937 99.6937
99.9938 99.6973
99.9939 99.701
99.994 99.7047
99.9941 99.7084
99.9942 99.7121
99.9943 99.7159
99.9944 99.7196
99.9945 99.7234
99.9946 99.7272
99.9947 99.731
99.9948 99.7348
99.9949 99.7387
99.995 99.7425
99.9951 99.7464
99.9952 99.7503
99.9953 99.7543
99.9954 99.7582
99.9955 99.7622
99.9956 99.7662
99.9957 99.7703
99.9958 99.7743
99.9959 99.7784
99.996 99.7825
99.9961 99.7866
99.9962 99.7908
99.9963 99.795
99.9964 99.7992
99.9965 99.8034
99.9966 99.8077
99.9967 99.812
99.9968 99.8164
99.9969 99.8207
99.997 99.8252
99.9971 99.8296
99.9972 99.8341
99.9973 99.8387
99.9974 99.8432
99.9975 99.8479
99.9976 99.8526
99.9977 99.8573
99.9978 99.8621
99.9979 99.8669
99.998 99.8718
99.9981 99.8767
99.9982 99.8818
99.9983 99.8869
99.9984 99.892
99.9985 99.8973
99.9986 99.9026
99.9987 99.9081
99.9988 99.9136
99.9989 99.9193
99.999 99.925
99.9991 99.931
99.9992 99.9371
99.9993 99.9434
99.9994 99.9499
99.9995 99.9567
99.9996 99.9638
99.9997 99.9713
99.9998 99.9795
99.9999 99.9888
100 100
&
