# Supplementary material for: Victory Tax: A Holistic Income Tax System
Source: Entropy (Basel). 2021 Nov 11;23(11):1492. doi: 10.3390/e23111492 (PMC8624733; doi:10.3390/e23111492)
Supplement: Supplementary file 1 [file entropy-23-01492-s001.zip › bundle/results_to_give_away/data4VTpaper/fit2IRSdata/xmgrace.sh]

# Pmi200M.par
xmgrace kfnc1_PL35_DE50_DP100_ON_Pmi.inc 

# Pmi200k.par
xmgrace kfnc1_PL35_DE50_DP100_ON_Pmi.inc kfnc1_PL35_DE50_DP100_ON_Pm20.inc kfnc1_PL35_DE50_DP100_ON_Pm40.inc kfnc1_PL35_DE50_DP100_ON_Pm50.inc  kfnc1_PL35_DE50_DP100_ON_Pm60.inc kfnc1_PL35_DE50_DP100_ON_Pmav.inc kfnc1_PL35_DE50_DP100_ON_Pm80.inc 

# PmiLog10.par
xmgrace kfnc1_PL35_DE50_DP100_ON_Pmi.inc kfnc1_PL35_DE50_DP100_ON_Pm50.inc kfnc1_PL35_DE50_DP100_ON_Pmav.inc lgnm1_PL35_DE50_DP100_ON_Pmi.inc 
# remember to take log10 on both x and y axes before uploading PmiLog10.par

# miLorenz.par
xmgrace kfnc1_PL35_DE50_DP100_ON_mLz.inc lgnm1_PL35_DE50_DP100_ON_mLz.inc 
