# Supplementary material for: Victory Tax: A Holistic Income Tax System
Source: Entropy (Basel). 2021 Nov 11;23(11):1492. doi: 10.3390/e23111492 (PMC8624733; doi:10.3390/e23111492)
Supplement: Supplementary file 1 [file entropy-23-01492-s001.zip › bundle/results_to_give_away/data4VTpaper/fit2IRSdata/kfnc1_PL35_DE50_DP100_ON_fsr.gtr]

0.000165773  0.999983
0.000527016  0.999948
0.000933522  0.999914
0.00136652  0.99988
0.00181896  0.999845
0.00228697  0.999811
0.00276805  0.999777
0.00326044  0.999742
0.00376283  0.999708
0.0042742  0.999674
0.00479373  0.999639
0.00532075  0.999605
0.0058547  0.99957
0.00639511  0.999536
0.00694157  0.999502
0.00749371  0.999467
0.00805122  0.999433
0.00861383  0.999399
0.00918128  0.999364
0.00975336  0.99933
0.0103298  0.999296
0.0109106  0.999261
0.0114954  0.999227
0.0126765  0.999158
0.0138723  0.999089
0.0144753  0.999055
0.0156911  0.998986
0.0169194  0.998918
0.0175379  0.998883
0.0187836  0.998815
0.0194105  0.99878
0.0206723  0.998712
0.0219441  0.998643
0.0225837  0.998609
0.02387  0.99854
0.0245166  0.998506
0.0258163  0.998437
0.0264695  0.998403
0.027782  0.998334
0.0284413  0.9983
0.0297659  0.998231
0.0304312  0.998197
0.0317673  0.998128
0.0324381  0.998094
0.0337852  0.998025
0.0344613  0.997991
0.0358189  0.997922
0.0365002  0.997888
0.0378677  0.997819
0.0385539  0.997785
0.0399311  0.997716
0.040622  0.997682
0.0420085  0.997613
0.042704  0.997579
0.0434009  0.997545
0.0447992  0.997476
0.0455004  0.997442
0.0469072  0.997373
0.0476126  0.997339
0.0490276  0.99727
0.0497371  0.997236
0.0504479  0.997202
0.0518734  0.997133
0.0525881  0.997099
0.0540212  0.99703
0.0547397  0.996996
0.0554593  0.996962
0.0569023  0.996893
0.0576256  0.996859
0.0583501  0.996824
0.0598025  0.996756
0.0605304  0.996722
0.0619897  0.996653
0.062721  0.996619
0.0634535  0.996584
0.0649216  0.996516
0.0656573  0.996482
0.0663941  0.996447
0.0678708  0.996379
0.0686108  0.996344
0.0693518  0.99631
0.0708368  0.996242
0.0715808  0.996207
0.0730719  0.996139
0.073819  0.996105
0.074567  0.99607
0.0760659  0.996002
0.0768169  0.995967
0.0775687  0.995933
0.0790753  0.995865
0.07983  0.99583
0.0805856  0.995796
0.0813422  0.995762
0.082858  0.995693
0.0836173  0.995659
0.0843774  0.995625
0.0859004  0.995556
0.0866632  0.995522
0.0874269  0.995488
0.0889568  0.995419
0.0897231  0.995385
0.0904902  0.995351
0.0920269  0.995282
0.0927966  0.995248
0.093567  0.995214
0.0951104  0.995145
0.0958833  0.995111
0.096657  0.995077
0.0974315  0.995042
0.0989829  0.994974
0.0997598  0.99494
0.100538  0.994906
0.110717  0.99446
0.121019  0.994016
0.13063  0.993605
0.141147  0.99316
0.150945  0.99275
0.160827  0.99234
0.170787  0.99193
0.180823  0.99152
0.190931  0.99111
0.201108  0.9907
0.210496  0.990325
0.220799  0.989915
0.231164  0.989506
0.240718  0.989131
0.251196  0.988722
0.26085  0.988347
0.270551  0.987972
0.281184  0.987563
0.290977  0.987189
0.300812  0.986814
0.310688  0.98644
0.320604  0.986065
0.33056  0.985691
0.340554  0.985317
0.350585  0.984943
0.360653  0.984569
0.370757  0.984196
0.380896  0.983822
0.391069  0.983448
0.400347  0.983109
0.410584  0.982736
0.420853  0.982362
0.431154  0.981989
0.440546  0.98165
0.450906  0.981277
0.460351  0.980938
0.470768  0.980565
0.481214  0.980193
0.490736  0.979854
0.501237  0.979481
0.510807  0.979143
0.520399  0.978804
0.530977  0.978432
0.540616  0.978094
0.551244  0.977722
0.560928  0.977384
0.570633  0.977046
0.580359  0.976708
0.591081  0.976336
0.600849  0.975999
0.610637  0.975661
0.620445  0.975323
0.631256  0.974952
0.641104  0.974615
0.650971  0.974278
0.660856  0.97394
0.67076  0.973603
0.680683  0.973266
0.690623  0.972929
0.700581  0.972592
0.710556  0.972255
0.720549  0.971919
0.730559  0.971582
0.740586  0.971246
0.75063  0.970909
0.76069  0.970573
0.770767  0.970236
0.78086  0.9699
0.790969  0.969564
0.801094  0.969228
0.811235  0.968892
0.820375  0.96859
0.830545  0.968254
0.84073  0.967918
0.850931  0.967583
0.861147  0.967247
0.870354  0.966945
0.880597  0.96661
0.890856  0.966274
0.901128  0.965939
0.910386  0.965637
0.920686  0.965302
0.931  0.964967
0.941327  0.964632
0.950634  0.964331
0.960988  0.963996
0.971355  0.963662
0.980698  0.963361
0.99109  0.963026
1.00046  0.962725
1.10099  0.959519
1.20051  0.956387
1.30103  0.953262
1.40139  0.950177
1.50041  0.947166
1.6013  0.944128
1.70071  0.941163
1.80078  0.938205
1.90037  0.935286
2.00055  0.932373
2.10129  0.929467
2.20142  0.926599
2.30091  0.923771
2.40087  0.920948
2.50127  0.918131
2.60094  0.915352
2.70102  0.91258
2.80149  0.909813
2.90115  0.907084
3.00117  0.90436
3.10152  0.901642
3.20101  0.898962
3.30081  0.896287
3.40091  0.893617
3.5013  0.890953
3.60076  0.888326
3.70049  0.885704
3.80047  0.883088
3.90069  0.880477
4.00115  0.87787
4.10063  0.875301
4.20154  0.872705
4.30145  0.870145
4.40156  0.867591
4.50065  0.865072
4.60115  0.862528
4.7006  0.860019
4.80147  0.857485
4.90127  0.854986
5.00124  0.852492
5.10138  0.850002
5.20043  0.847548
5.30087  0.845069
5.40145  0.842594
5.50094  0.840154
5.60055  0.837719
5.70155  0.835258
5.80143  0.832832
5.90143  0.83041
6.00156  0.827993
6.10054  0.825611
6.20089  0.823204
6.30135  0.8208
6.40066  0.818432
6.50133  0.816037
6.60083  0.813677
6.70044  0.811322
6.80139  0.808941
6.90117  0.806594
7.00104  0.804251
7.10099  0.801913
7.20103  0.799579
7.30114  0.79725
7.40132  0.794924
7.50158  0.792603
7.60064  0.790316
7.70104  0.788003
7.8015  0.785695
7.90076  0.78342
8.00134  0.78112
8.10072  0.778853
8.20142  0.776561
8.3009  0.774303
8.40044  0.772048
8.5013  0.769769
8.60093  0.767523
8.70061  0.76528
8.80161  0.763013
8.90138  0.760779
9.00118  0.758549
9.10103  0.756322
9.20091  0.7541
9.30083  0.751882
9.40078  0.749667
9.50076  0.747457
9.60078  0.74525
9.70082  0.743048
9.80089  0.740849
9.90099  0.738654
10.0011  0.736463
10.1013  0.734276
10.2014  0.732093
10.3016  0.729914
10.4005  0.727766
10.5007  0.725595
10.601  0.723427
10.7012  0.721263
10.8015  0.719103
10.9005  0.716974
11.0008  0.714821
11.1011  0.712672
11.2014  0.710527
11.3004  0.708413
11.4007  0.706275
11.5011  0.704142
11.6014  0.702011
11.7004  0.699912
11.8008  0.697789
11.9011  0.69567
12.0059  0.69346
12.1088  0.691294
12.2117  0.689132
12.3017  0.687244
12.4046  0.685089
12.5075  0.682939
12.6104  0.680792
12.7004  0.678916
12.8033  0.676776
12.9061  0.67464
13.0089  0.672508
13.1117  0.67038
13.2017  0.66852
13.3045  0.666399
13.4073  0.664281
13.51  0.662167
13.6128  0.660057
13.7027  0.658214
13.8054  0.65611
13.9081  0.654011
14.0107  0.651915
14.1005  0.650084
14.2032  0.647995
14.3058  0.64591
14.4083  0.643828
14.5109  0.64175
14.6006  0.639935
14.7031  0.637863
14.8056  0.635796
14.908  0.633732
15.0104  0.631671
15.1128  0.629614
15.2024  0.627817
15.3047  0.625767
15.407  0.623721
15.5092  0.621677
15.6115  0.619638
15.7009  0.617856
15.803  0.615823
15.9052  0.613794
16.0072  0.611768
16.1093  0.609746
16.2113  0.607727
16.3005  0.605963
16.4024  0.60395
16.5043  0.601941
16.6062  0.599936
16.708  0.597934
16.8098  0.595935
16.9115  0.59394
17.0005  0.592197
17.1021  0.590208
17.2037  0.588223
17.3053  0.586241
17.4068  0.584262
17.5082  0.582287
17.6096  0.580315
17.711  0.578346
17.8123  0.576381
17.9009  0.574664
18.0021  0.572705
18.1033  0.570749
18.2044  0.568797
18.3055  0.566848
18.4065  0.564902
18.5075  0.56296
18.6084  0.561021
18.7093  0.559085
18.8101  0.557152
18.9108  0.555223
19.0115  0.553297
19.1121  0.551374
19.2127  0.549454
19.3007  0.547777
19.4012  0.545863
19.5016  0.543953
19.6019  0.542046
19.7022  0.540142
19.8025  0.538241
19.9027  0.536343
20.0028  0.534448
20.1029  0.532557
20.2029  0.530669
20.3028  0.528784
20.4027  0.526902
20.5025  0.525023
20.6023  0.523147
20.702  0.521275
20.8016  0.519405
20.9011  0.517539
21.0006  0.515676
21.1125  0.513583
21.2119  0.511726
21.3112  0.509873
21.4104  0.508022
21.5096  0.506175
21.6087  0.50433
21.7077  0.502489
21.8067  0.50065
21.9055  0.498815
22.0044  0.496982
22.1031  0.495153
22.2018  0.493326
22.3004  0.491503
22.4113  0.489455
22.5098  0.487638
22.6082  0.485824
22.7065  0.484013
22.8048  0.482205
22.9029  0.480399
23.0011  0.478597
23.1113  0.476573
23.2093  0.474777
23.3072  0.472983
23.405  0.471193
23.5027  0.469406
23.6004  0.467621
23.7102  0.465617
23.8077  0.463839
23.9051  0.462063
24.0025  0.460291
24.1119  0.4583
24.2091  0.456533
24.3063  0.45477
24.4033  0.453009
24.5124  0.451031
24.6093  0.449276
24.7061  0.447524
24.8028  0.445775
24.9115  0.44381
25.0081  0.442067
25.1045  0.440327
25.2009  0.438589
25.3093  0.436637
25.4055  0.434905
25.5017  0.433176
25.6098  0.431234
25.7058  0.429511
25.8017  0.427791
25.9095  0.425858
26.0052  0.424144
26.1008  0.422432
26.2083  0.420509
26.3038  0.418803
26.4111  0.416887
26.5064  0.415186
26.6017  0.413488
26.7087  0.411582
26.8037  0.409889
26.9105  0.407989
27.0054  0.406303
27.112  0.404409
27.2067  0.402728
27.3013  0.40105
27.4077  0.399165
27.5021  0.397492
27.6082  0.395614
27.7025  0.393947
27.8084  0.392074
27.9024  0.390413
28.0082  0.388547
28.102  0.386891
28.2076  0.385031
28.3013  0.38338
28.4066  0.381527
28.5118  0.379676
28.6052  0.378034
28.7102  0.37619
28.8034  0.374553
28.9082  0.372715
29.0012  0.371083
29.1058  0.369251
29.2103  0.367422
29.303  0.365799
29.4073  0.363975
29.5114  0.362156
29.6039  0.36054
29.7078  0.358727
29.8116  0.356916
29.9038  0.355309
30.0074  0.353504
30.1109  0.351702
30.2028  0.350103
30.306  0.348307
30.4092  0.346514
30.5008  0.344923
30.6037  0.343136
30.7066  0.341352
30.8093  0.339571
30.9005  0.337991
31.003  0.336215
31.1053  0.334443
31.2076  0.332674
31.3098  0.330908
31.4005  0.329341
31.5024  0.327581
31.6042  0.325823
31.7059  0.324069
31.8075  0.322317
31.9089  0.320569
32.0103  0.318824
32.1115  0.317081
32.2014  0.315535
32.3024  0.313798
32.4033  0.312064
32.5041  0.310333
32.6047  0.308605
32.7052  0.30688
32.8057  0.305157
32.906  0.303438
33.0061  0.301721
33.1062  0.300008
33.2062  0.298297
33.306  0.296589
33.4057  0.294884
33.5053  0.293182
33.6047  0.291483
33.7041  0.289787
33.8033  0.288093
33.9024  0.286402
34.0014  0.284715
34.1113  0.282842
34.21  0.28116
34.3086  0.279481
34.4071  0.277805
34.5055  0.276131
34.6037  0.274461
34.7019  0.272793
34.8108  0.270943
34.9086  0.26928
35.0064  0.267807
35.104  0.267807
35.2016  0.267807
35.3098  0.267807
35.407  0.267807
35.5042  0.267807
35.6012  0.267807
35.7088  0.267807
35.8056  0.267807
35.9022  0.267807
36.0095  0.267807
36.1059  0.267807
36.2021  0.267807
36.3089  0.267807
36.4049  0.267807
36.5008  0.267807
36.6072  0.267807
36.7028  0.267807
36.8089  0.267807
36.9043  0.267807
37.0101  0.267807
37.1052  0.267807
37.2107  0.267807
37.3056  0.267807
37.4108  0.267807
37.5054  0.267807
37.6103  0.267807
37.7047  0.267807
37.8093  0.267807
37.9034  0.267807
38.0078  0.267807
38.1016  0.267807
38.2057  0.267807
38.3096  0.267807
38.403  0.267807
38.5066  0.267807
38.6101  0.267807
38.7031  0.267807
38.8063  0.267807
38.9094  0.267807
39.002  0.267807
39.1047  0.267807
39.2073  0.267807
39.3098  0.267807
39.4019  0.267807
39.504  0.267807
39.606  0.267807
39.7079  0.267807
39.8096  0.267807
39.901  0.267807
40.0024  0.267807
40.1037  0.267807
40.2048  0.267807
40.3057  0.267807
40.4065  0.267807
40.5072  0.267807
40.6077  0.267807
40.708  0.267807
40.8082  0.267807
40.9082  0.267807
41.0081  0.267807
41.1078  0.267807
41.2074  0.267807
41.3068  0.267807
41.4061  0.267807
41.5052  0.267807
41.6042  0.267807
41.703  0.267807
41.8017  0.267807
41.91  0.267807
42.0083  0.267807
42.1065  0.267807
42.2045  0.267807
42.3024  0.267807
42.4099  0.267807
42.5075  0.267807
42.6049  0.267807
42.7021  0.267807
42.8089  0.267807
42.9058  0.267807
43.0026  0.267807
43.1089  0.267807
43.2054  0.267807
43.3017  0.267807
43.4074  0.267807
43.5034  0.267807
43.6088  0.267807
43.7045  0.267807
43.8095  0.267807
43.9049  0.267807
44.0096  0.267807
44.1046  0.267807
44.2089  0.267807
44.3036  0.267807
44.4076  0.267807
44.502  0.267807
44.6057  0.267807
44.7091  0.267807
44.803  0.267807
44.9061  0.267807
45.009  0.267807
45.1025  0.267807
45.205  0.267807
45.3074  0.267807
45.4004  0.267807
45.5024  0.267807
45.6043  0.267807
45.7059  0.267807
45.8074  0.267807
45.9087  0.267807
46.0007  0.267807
46.1016  0.267807
46.2024  0.267807
46.303  0.267807
46.4034  0.267807
46.5037  0.267807
46.6037  0.267807
46.7036  0.267807
46.8033  0.267807
46.9028  0.267807
47.0021  0.267807
47.1012  0.267807
47.2092  0.267807
47.308  0.267807
47.4065  0.267807
47.5049  0.267807
47.6032  0.267807
47.7012  0.267807
47.8079  0.267807
47.9056  0.267807
48.0031  0.267807
48.1004  0.267807
48.2063  0.267807
48.3032  0.267807
48.4088  0.267807
48.5053  0.267807
48.6017  0.267807
48.7066  0.267807
48.8026  0.267807
48.9071  0.267807
49.0027  0.267807
49.1069  0.267807
49.2021  0.267807
49.3058  0.267807
49.4007  0.267807
49.504  0.267807
49.607  0.267807
49.7014  0.267807
49.804  0.267807
49.9065  0.267807
50.0088  0.267763
50.1023  0.26728
50.2042  0.266756
50.3058  0.266233
50.4072  0.265713
50.5084  0.265195
50.6011  0.264721
50.7019  0.264207
50.8025  0.263694
50.9029  0.263183
51.0031  0.262675
51.1031  0.262168
51.2028  0.261663
51.3024  0.261161
51.4018  0.26066
51.5009  0.260161
51.6081  0.259623
51.7068  0.259128
51.8053  0.258635
51.9036  0.258143
52.0017  0.257654
52.1078  0.257126
52.2055  0.256641
52.3029  0.256157
52.4083  0.255635
52.5053  0.255155
52.6021  0.254677
52.7068  0.254161
52.8032  0.253687
52.9074  0.253175
53.0034  0.252704
53.1072  0.252196
53.2027  0.251729
53.306  0.251225
53.4012  0.250762
53.504  0.250262
53.6066  0.249763
53.7011  0.249305
53.8032  0.248811
53.9051  0.248319
54.0068  0.247828
54.1004  0.247377
54.2017  0.24689
54.3026  0.246405
54.4034  0.245922
54.5039  0.245441
54.6042  0.244962
54.7042  0.244485
54.804  0.244009
54.9036  0.243536
55.003  0.243064
55.1021  0.242594
55.201  0.242126
55.3072  0.241624
55.4056  0.241159
55.5038  0.240697
55.6017  0.240236
55.7069  0.239742
55.8044  0.239284
55.9016  0.238829
56.0061  0.23834
56.1028  0.237888
56.2068  0.237404
56.3031  0.236955
56.4065  0.236474
56.5023  0.23603
56.6053  0.235552
56.7006  0.235111
56.803  0.234637
56.9052  0.234166
57.0071  0.233696
57.1015  0.233262
57.2029  0.232796
57.3041  0.232331
57.4049  0.231869
57.5056  0.231408
57.6059  0.23095
57.706  0.230493
57.8059  0.230038
57.9055  0.229584
58.0048  0.229133
58.1039  0.228683
58.2028  0.228235
58.3013  0.227789
58.4067  0.227313
58.5047  0.22687
58.6025  0.226429
58.707  0.225959
58.8043  0.225521
58.9013  0.225086
59.005  0.224621
59.1015  0.224188
59.2046  0.223727
59.3006  0.223298
59.4032  0.222841
59.5054  0.222385
59.6006  0.221961
59.7024  0.221509
59.8038  0.221059
59.905  0.22061
60.0059  0.220164
60.1065  0.219719
60.2068  0.219276
60.3068  0.218835
60.4066  0.218395
60.5061  0.217957
60.6053  0.217521
60.7042  0.217087
60.8028  0.216655
60.9012  0.216224
61.0058  0.215766
61.1036  0.215339
61.2011  0.214913
61.3049  0.214461
61.4018  0.214039
61.5049  0.213591
61.6013  0.213172
61.7039  0.212727
61.8061  0.212284
61.9016  0.21187
62.0032  0.211431
62.1045  0.210993
62.2056  0.210558
62.3063  0.210124
62.4004  0.209718
62.5005  0.209288
62.6065  0.208832
62.706  0.208405
62.8052  0.20798
62.9041  0.207557
63.0027  0.207135
63.101  0.206715
63.2051  0.206271
63.3028  0.205854
63.4063  0.205413
63.5033  0.205
63.6062  0.204563
63.7026  0.204154
63.8048  0.20372
63.9007  0.203314
64.0022  0.202884
64.1034  0.202456
64.2043  0.20203
64.3049  0.201605
64.4051  0.201182
64.505  0.200761
64.6046  0.200342
64.7038  0.199925
64.8028  0.199509
64.9014  0.199095
65.0055  0.198659
65.1034  0.198248
65.2011  0.197839
65.3041  0.197408
65.4011  0.197003
65.5035  0.196576
65.6055  0.19615
65.7015  0.19575
65.8028  0.195328
65.9038  0.194908
66.0044  0.19449
66.1047  0.194073
66.2046  0.193658
66.3042  0.193245
66.4035  0.192834
66.5024  0.192425
66.601  0.192017
66.7046  0.191588
66.8025  0.191184
66.9054  0.190759
67.0026  0.190359
67.1048  0.189937
67.2013  0.18954
67.3028  0.189123
67.4039  0.188707
67.5047  0.188293
67.605  0.187881
67.705  0.187471
67.8047  0.187062
67.904  0.186655
68.0029  0.18625
68.1015  0.185847
68.2048  0.185425
68.3026  0.185025
68.4052  0.184606
68.5023  0.18421
68.6041  0.183795
68.7005  0.183402
68.8015  0.182991
68.9022  0.182581
69.0025  0.182173
69.1024  0.181767
69.2019  0.181363
69.301  0.180961
69.4046  0.18054
69.503  0.180141
69.6009  0.179744
69.7034  0.179329
69.8006  0.178936
69.9022  0.178524
70.0035  0.178115
70.1043  0.177707
70.2047  0.177302
70.3047  0.176898
70.4043  0.176496
70.5035  0.176096
70.6023  0.175698
70.7007  0.175301
70.8033  0.174888
70.9009  0.174495
71.0027  0.174085
71.1041  0.173677
71.2005  0.17329
71.301  0.172886
71.4011  0.172483
71.5008  0.172083
71.6045  0.171666
71.7033  0.17127
71.8017  0.170875
71.9042  0.170464
72.0017  0.170073
72.1032  0.169667
72.2043  0.169262
72.3006  0.168876
72.4008  0.168475
72.5006  0.168076
72.6042  0.167661
72.7031  0.167265
72.8015  0.166872
72.9037  0.166463
73.0013  0.166073
73.1026  0.165669
73.2034  0.165266
73.3038  0.164865
73.4037  0.164466
73.5032  0.164069
73.6021  0.163674
73.7007  0.16328
73.8028  0.162873
73.9004  0.162483
74.0016  0.16208
74.1023  0.161678
74.2026  0.161278
74.3023  0.160881
74.4016  0.160485
74.5043  0.160076
74.6026  0.159684
74.7004  0.159294
74.8016  0.15889
74.9023  0.158489
75.0025  0.15809
75.1023  0.157692
75.2015  0.157297
75.304  0.156888
75.4022  0.156497
75.5037  0.156093
75.6009  0.155705
75.7013  0.155305
75.8013  0.154907
75.9007  0.154511
76.0032  0.154102
76.1016  0.15371
76.2031  0.153305
76.3004  0.152917
76.4008  0.152517
76.5007  0.152119
76.6035  0.151708
76.7023  0.151314
76.8006  0.150922
76.9018  0.150518
77.0024  0.150117
77.1025  0.149717
77.202  0.149319
77.301  0.148924
77.4029  0.148517
77.5007  0.148126
77.6014  0.147724
77.7015  0.147323
77.8011  0.146925
77.9033  0.146516
78.0017  0.146122
78.1028  0.145718
78.2033  0.145315
78.3032  0.144915
78.4025  0.144517
78.5012  0.144121
78.6025  0.143715
78.7032  0.143311
78.8033  0.142909
78.9028  0.142509
79.0016  0.142112
79.103  0.141705
79.2006  0.141312
79.3007  0.140909
79.4032  0.140496
79.5021  0.140098
79.6033  0.13969
79.7009  0.139296
79.8008  0.138893
79.903  0.13848
80.0016  0.138082
80.1025  0.137674
80.2027  0.137268
80.3023  0.136865
80.4012  0.136465
80.5023  0.136055
80.6027  0.135647
80.7024  0.135243
80.8014  0.13484
80.9025  0.134429
81.003  0.13402
81.1027  0.133614
81.2017  0.13321
81.3027  0.132798
81.4004  0.132399
81.5026  0.131981
81.6015  0.131577
81.7023  0.131164
81.8023  0.130754
81.9016  0.130347
82.0028  0.129931
82.1007  0.129529
82.2028  0.129109
82.3017  0.128701
82.4024  0.128286
82.5023  0.127874
82.6014  0.127464
82.7022  0.127047
82.8022  0.126633
82.9014  0.126221
83.0022  0.125803
83.1023  0.125387
83.2015  0.124974
83.3023  0.124554
83.4022  0.124137
83.5014  0.123722
83.602  0.123302
83.7018  0.122883
83.8008  0.122468
83.9011  0.122047
84.0006  0.121628
84.1015  0.121203
84.2014  0.120782
84.3006  0.120363
84.401  0.119938
84.5005  0.119516
84.6012  0.119088
84.7011  0.118664
84.8021  0.118234
84.9022  0.117807
85.0014  0.117383
85.1017  0.116954
85.2011  0.116528
85.3015  0.116096
85.401  0.115668
85.5015  0.115235
85.601  0.114805
85.7015  0.114371
85.801  0.113939
85.9014  0.113503
86.0009  0.11307
86.1012  0.112633
86.2005  0.112199
86.3006  0.111761
86.4014  0.111319
86.5012  0.11088
86.6018  0.110437
86.7013  0.109997
86.8015  0.109554
86.9006  0.109114
87.0004  0.108671
87.1007  0.108224
87.2015  0.107773
87.3013  0.107327
87.4016  0.106877
87.5008  0.10643
87.6005  0.105981
87.7006  0.105528
87.801  0.105073
87.9004  0.104621
88.0015  0.10416
88.1015  0.103703
88.2018  0.103244
88.3009  0.102788
88.4016  0.102324
88.5012  0.101864
88.6009  0.101402
88.7008  0.100937
88.8008  0.100471
88.9008  0.100003
89.001  0.099533
89.1012  0.0990615
89.2013  0.0985885
89.3015  0.098114
89.4016  0.0976383
89.5015  0.0971614
89.6014  0.0966834
89.7012  0.0962044
89.8008  0.0957245
89.9013  0.0952382
90.0005  0.0947569
90.1005  0.0942695
90.2014  0.0937763
90.3008  0.0932882
90.4009  0.0927946
90.5007  0.092301
90.6011  0.0918023
90.701  0.0913038
90.8005  0.0908057
90.9004  0.090303
91.0008  0.0897959
91.1006  0.0892896
91.2008  0.0887793
91.3012  0.0882653
91.401  0.0877524
91.5009  0.0872362
91.601  0.0867167
91.7011  0.0861943
91.8005  0.0856737
91.9007  0.0851459
92.0008  0.0846159
92.1008  0.0840837
92.2007  0.0835497
92.3011  0.0830097
92.4004  0.0824724
92.501  0.0819256
92.6004  0.081382
92.7009  0.0808295
92.8009  0.0802765
92.901  0.0797194
93.0005  0.0791623
93.1008  0.0785977
93.2009  0.0780299
93.301  0.0774593
93.4008  0.076886
93.5004  0.0763105
93.6008  0.075726
93.7008  0.0751399
93.8009  0.0745492
93.9004  0.0739577
94.0004  0.0733589
94.1007  0.0727536
94.2007  0.0721454
94.3004  0.0715348
94.4006  0.0709158
94.5007  0.0702924
94.6006  0.0696649
94.7007  0.069031
94.8007  0.0683914
94.9007  0.0677466
95.0005  0.0670972
95.1004  0.0664413
95.2006  0.0657768
95.3005  0.0651073
95.4005  0.0644309
95.5007  0.063746
95.6005  0.063056
95.7006  0.0623569
95.8004  0.0616522
95.9006  0.0609359
96.0005  0.0602138
96.1004  0.0594826
96.2004  0.0587414
96.3005  0.0579896
96.4005  0.0572286
96.5004  0.056458
96.6004  0.0556756
96.7005  0.0548814
96.8005  0.0540753
96.9003  0.0532579
97.0003  0.0524259
97.1005  0.0515788
97.2015  0.0507089
97.3005  0.0498412
97.401  0.0489438
97.5007  0.0480358
97.6006  0.0471063
97.7017  0.0461467
97.8004  0.0451879
97.9014  0.0441842
98.0013  0.0431669
98.1005  0.0421299
98.2011  0.0410485
98.3011  0.0399428
98.4004  0.0388118
98.5007  0.0376298
98.6006  0.0364118
98.7005  0.0351485
98.8006  0.0338291
98.9004  0.0324559
99.0004  0.0310119
99.0106  0.0308594
99.0204  0.0307141
99.0303  0.0305645
99.0405  0.0304106
99.0506  0.0302583
99.0605  0.0301075
99.0706  0.0299527
99.0805  0.0297995
99.0906  0.0296424
99.1006  0.029487
99.1104  0.0293332
99.1207  0.0291706
99.1305  0.0290149
99.1404  0.0288558
99.1505  0.0286934
99.1604  0.0285328
99.1705  0.028369
99.1804  0.0282071
99.1904  0.0280422
99.2005  0.0278745
99.2104  0.0277088
99.2204  0.0275403
99.2305  0.0273694
99.2404  0.0272005
99.2504  0.0270292
99.2604  0.0268556
99.2705  0.0266799
99.2804  0.0265065
99.2904  0.0263311
99.3006  0.0261496
99.3105  0.0259705
99.3205  0.0257898
99.3305  0.0256076
99.3405  0.025424
99.3505  0.0252391
99.3605  0.0250531
99.3705  0.0248659
99.3804  0.0246778
99.3905  0.0244852
99.4005  0.0242919
99.4104  0.0240981
99.4205  0.0239004
99.4305  0.0237024
99.4404  0.0235043
99.4504  0.0233028
99.4604  0.0230982
99.4705  0.0228908
99.4804  0.0226838
99.4904  0.0224744
99.5004  0.0222628
99.5104  0.0220491
99.5204  0.0218307
99.5305  0.0216109
99.5404  0.0213899
99.5503  0.0211678
99.5604  0.0209395
99.5704  0.0207109
99.5804  0.0204769
99.5904  0.0202431
99.6004  0.0200047
99.6104  0.0197623
99.6204  0.0195188
99.6304  0.0192697
99.6404  0.0190181
99.6503  0.0187643
99.6604  0.0185046
99.6704  0.0182397
99.6804  0.0179724
99.6904  0.0177013
99.7003  0.0174252
99.7104  0.0171432
99.7204  0.0168562
99.7304  0.0165635
99.7404  0.0162662
99.7504  0.0159621
99.7603  0.0156527
99.7704  0.0153348
99.7804  0.0150103
99.7904  0.014678
99.8003  0.0143374
99.8104  0.013987
99.8204  0.0136271
99.8303  0.0132571
99.8403  0.0128752
99.8504  0.0124802
99.8603  0.0120719
99.8704  0.0116469
99.8803  0.0112053
99.8904  0.0107433
99.9003  0.0102594
99.9013  0.01021
99.9023  0.0101597
99.9033  0.0101094
99.9043  0.0100589
99.9054  0.0100076
99.9063  0.00995694
99.9073  0.00990554
99.9083  0.00985348
99.9093  0.00980138
99.9103  0.00974924
99.9113  0.0096965
99.9123  0.00964376
99.9133  0.00959046
99.9143  0.00953663
99.9153  0.00948285
99.9163  0.00942858
99.9173  0.00937439
99.9183  0.00931922
99.9193  0.00926418
99.9203  0.00920821
99.9213  0.00915241
99.9223  0.00909627
99.9233  0.0090393
99.9243  0.00898206
99.9253  0.00892456
99.9263  0.00886683
99.9273  0.00880841
99.9283  0.00874982
99.9293  0.00869061
99.9303  0.00863083
99.9313  0.00857097
99.9323  0.00851015
99.9333  0.00844931
99.9343  0.00838805
99.9353  0.00832596
99.9363  0.00826354
99.9373  0.00820039
99.9383  0.00813698
99.9393  0.00807295
99.9403  0.00800834
99.9413  0.00794321
99.9423  0.00787761
99.9433  0.00781121
99.9443  0.00774409
99.9453  0.00767666
99.9463  0.00760862
99.9473  0.00753969
99.9483  0.00746994
99.9493  0.00739979
99.9503  0.00732897
99.9513  0.00725723
99.9523  0.00718467
99.9533  0.00711137
99.9543  0.00703712
99.9553  0.00696233
99.9563  0.00688649
99.9573  0.00680973
99.9583  0.00673188
99.9593  0.00665334
99.9603  0.0065737
99.9613  0.00649285
99.9623  0.00641118
99.9633  0.0063281
99.9643  0.00624404
99.9653  0.0061587
99.9663  0.00607204
99.9673  0.00598404
99.9683  0.00589473
99.9693  0.0058037
99.9703  0.00571144
99.9713  0.00561742
99.9723  0.00552158
99.9733  0.00542408
99.9743  0.00532457
99.9753  0.00522295
99.9763  0.00511935
99.9773  0.0050133
99.9783  0.00490491
99.9793  0.0047939
99.9803  0.00468001
99.9813  0.0045631
99.9823  0.00444303
99.9833  0.00431926
99.9843  0.00419161
99.9853  0.00405964
99.9863  0.00392295
99.9873  0.003781
99.9883  0.00363319
99.9893  0.00347861
99.9903  0.00331636
99.9904  0.00329973
99.9905  0.00328292
99.9906  0.00326603
99.9907  0.00324885
99.9908  0.0032318
99.9909  0.0032146
99.991  0.00319758
99.9911  0.00318013
99.9912  0.00316256
99.9913  0.00314518
99.9914  0.00312739
99.9915  0.0031098
99.9916  0.00309182
99.9917  0.00307376
99.9918  0.00305562
99.9919  0.00303741
99.992  0.00301914
99.9921  0.00300081
99.9922  0.00298215
99.9923  0.00296346
99.9924  0.00294474
99.9925  0.00292572
99.9926  0.00290669
99.9927  0.0028874
99.9928  0.0028681
99.9929  0.00284857
99.993  0.00282881
99.9931  0.00280908
99.9932  0.00278914
99.9933  0.00276902
99.9934  0.00274895
99.9935  0.00272849
99.9936  0.00270788
99.9937  0.00268713
99.9938  0.00266627
99.9939  0.0026453
99.994  0.00262402
99.9941  0.00260246
99.9942  0.00258084
99.9943  0.00255898
99.9944  0.00253708
99.9945  0.00251479
99.9946  0.00249231
99.9947  0.00246967
99.9948  0.00244688
99.9949  0.00242379
99.995  0.00240043
99.9951  0.00237682
99.9952  0.00235299
99.9953  0.00232897
99.9954  0.00230462
99.9955  0.00227997
99.9956  0.00225492
99.9957  0.00222979
99.9958  0.00220418
99.9959  0.00217842
99.996  0.00215227
99.9961  0.00212576
99.9962  0.00209882
99.9963  0.00207163
99.9964  0.00204398
99.9965  0.00201594
99.9966  0.00198744
99.9967  0.00195857
99.9968  0.00192926
99.9969  0.00189949
99.997  0.00186913
99.9971  0.00183827
99.9972  0.00180681
99.9973  0.00177486
99.9974  0.00174225
99.9975  0.00170894
99.9976  0.00167498
99.9977  0.0016402
99.9978  0.00160466
99.9979  0.00156825
99.998  0.00153101
99.9981  0.00149262
99.9982  0.00145326
99.9983  0.00141285
99.9984  0.00137105
99.9985  0.00132785
99.9986  0.00128314
99.9987  0.00123664
99.9988  0.00118835
99.9989  0.00113779
99.999  0.00108481
99.9991  0.00102891
99.9992  0.000969581
99.9993  0.00090613
99.9994  0.00083759
99.9995  0.000762598
99.9996  0.000678813
99.9997  0.000582376
99.9998  0.000465037
99.9999  0.00030212
100  0.000122583
