# Supplementary material for: Victory Tax: A Holistic Income Tax System
Source: Entropy (Basel). 2021 Nov 11;23(11):1492. doi: 10.3390/e23111492 (PMC8624733; doi:10.3390/e23111492)
Supplement: Supplementary file 1 [file entropy-23-01492-s001.zip › bundle/results_to_give_away/data4VTpaper/fit2IRSdata/Pmi200M.agr]

# Grace project file
#
@version 50122
@page size 792, 612
@page scroll 5%
@page inout 5%
@link page off
@map font 0 to "Times-Roman", "Times-Roman"
@map font 1 to "Times-Italic", "Times-Italic"
@map font 2 to "Times-Bold", "Times-Bold"
@map font 3 to "Times-BoldItalic", "Times-BoldItalic"
@map font 4 to "Helvetica", "Helvetica"
@map font 5 to "Helvetica-Oblique", "Helvetica-Oblique"
@map font 6 to "Helvetica-Bold", "Helvetica-Bold"
@map font 7 to "Helvetica-BoldOblique", "Helvetica-BoldOblique"
@map font 8 to "Courier", "Courier"
@map font 9 to "Courier-Oblique", "Courier-Oblique"
@map font 10 to "Courier-Bold", "Courier-Bold"
@map font 11 to "Courier-BoldOblique", "Courier-BoldOblique"
@map font 12 to "Symbol", "Symbol"
@map font 13 to "ZapfDingbats", "ZapfDingbats"
@map color 0 to (255, 255, 255), "white"
@map color 1 to (0, 0, 0), "black"
@map color 2 to (255, 0, 0), "red"
@map color 3 to (0, 255, 0), "green"
@map color 4 to (0, 0, 255), "blue"
@map color 5 to (255, 255, 0), "yellow"
@map color 6 to (188, 143, 143), "brown"
@map color 7 to (220, 220, 220), "grey"
@map color 8 to (148, 0, 211), "violet"
@map color 9 to (0, 255, 255), "cyan"
@map color 10 to (255, 0, 255), "magenta"
@map color 11 to (255, 165, 0), "orange"
@map color 12 to (114, 33, 188), "indigo"
@map color 13 to (103, 7, 72), "maroon"
@map color 14 to (64, 224, 208), "turquoise"
@map color 15 to (0, 139, 0), "green4"
@reference date 0
@date wrap off
@date wrap year 1950
@default linewidth 1.0
@default linestyle 1
@default color 1
@default pattern 1
@default font 0
@default char size 1.000000
@default symbol size 1.000000
@default sformat "%.8g"
@background color 0
@page background fill on
@timestamp off
@timestamp 0.03, 0.03
@timestamp color 1
@timestamp rot 0
@timestamp font 0
@timestamp char size 1.000000
@timestamp def "Sat Jul  6 22:16:20 2013"
@r0 off
@link r0 to g0
@r0 type above
@r0 linestyle 1
@r0 linewidth 1.0
@r0 color 1
@r0 line 0, 0, 0, 0
@r1 off
@link r1 to g0
@r1 type above
@r1 linestyle 1
@r1 linewidth 1.0
@r1 color 1
@r1 line 0, 0, 0, 0
@r2 off
@link r2 to g0
@r2 type above
@r2 linestyle 1
@r2 linewidth 1.0
@r2 color 1
@r2 line 0, 0, 0, 0
@r3 off
@link r3 to g0
@r3 type above
@r3 linestyle 1
@r3 linewidth 1.0
@r3 color 1
@r3 line 0, 0, 0, 0
@r4 off
@link r4 to g0
@r4 type above
@r4 linestyle 1
@r4 linewidth 1.0
@r4 color 1
@r4 line 0, 0, 0, 0
@g0 on
@g0 hidden false
@g0 type XY
@g0 stacked false
@g0 bar hgap 0.000000
@g0 fixedpoint off
@g0 fixedpoint type 0
@g0 fixedpoint xy 0.000000, 0.000000
@g0 fixedpoint format general general
@g0 fixedpoint prec 6, 6
@with g0
@    world 0, 0, 140000000, 1500
@    stack world 0, 0, 0, 0
@    znorm 1
@    view 0.150000, 0.150000, 1.150000, 0.850000
@    title ""
@    title font 0
@    title size 1.500000
@    title color 1
@    subtitle ""
@    subtitle font 0
@    subtitle size 1.000000
@    subtitle color 1
@    xaxes scale Normal
@    yaxes scale Normal
@    xaxes invert off
@    yaxes invert off
@    xaxis  on
@    xaxis  type zero false
@    xaxis  offset 0.000000 , 0.000000
@    xaxis  bar on
@    xaxis  bar color 1
@    xaxis  bar linestyle 1
@    xaxis  bar linewidth 1.0
@    xaxis  label ""
@    xaxis  label layout para
@    xaxis  label place auto
@    xaxis  label char size 1.390000
@    xaxis  label font 0
@    xaxis  label color 1
@    xaxis  label place opposite
@    xaxis  tick on
@    xaxis  tick major 25000000
@    xaxis  tick minor ticks 4
@    xaxis  tick default 6
@    xaxis  tick place rounded true
@    xaxis  tick in
@    xaxis  tick major size 1.050000
@    xaxis  tick major color 1
@    xaxis  tick major linewidth 1.5
@    xaxis  tick major linestyle 1
@    xaxis  tick major grid off
@    xaxis  tick minor color 1
@    xaxis  tick minor linewidth 1.5
@    xaxis  tick minor linestyle 1
@    xaxis  tick minor grid off
@    xaxis  tick minor size 0.600000
@    xaxis  ticklabel on
@    xaxis  ticklabel format engineering
@    xaxis  ticklabel prec 0
@    xaxis  ticklabel formula ""
@    xaxis  ticklabel append ""
@    xaxis  ticklabel prepend ""
@    xaxis  ticklabel angle 0
@    xaxis  ticklabel skip 0
@    xaxis  ticklabel stagger 0
@    xaxis  ticklabel place opposite
@    xaxis  ticklabel offset auto
@    xaxis  ticklabel offset 0.000000 , 0.010000
@    xaxis  ticklabel start type auto
@    xaxis  ticklabel start 0.000000
@    xaxis  ticklabel stop type auto
@    xaxis  ticklabel stop 0.000000
@    xaxis  ticklabel char size 1.360000
@    xaxis  ticklabel font 0
@    xaxis  ticklabel color 1
@    xaxis  tick place opposite
@    xaxis  tick spec type none
@    yaxis  on
@    yaxis  type zero false
@    yaxis  offset 0.000000 , 0.000000
@    yaxis  bar on
@    yaxis  bar color 1
@    yaxis  bar linestyle 1
@    yaxis  bar linewidth 1.0
@    yaxis  label ""
@    yaxis  label layout para
@    yaxis  label place auto
@    yaxis  label char size 1.390000
@    yaxis  label font 0
@    yaxis  label color 1
@    yaxis  label place opposite
@    yaxis  tick on
@    yaxis  tick major 500
@    yaxis  tick minor ticks 4
@    yaxis  tick default 6
@    yaxis  tick place rounded true
@    yaxis  tick in
@    yaxis  tick major size 1.350000
@    yaxis  tick major color 1
@    yaxis  tick major linewidth 1.5
@    yaxis  tick major linestyle 1
@    yaxis  tick major grid off
@    yaxis  tick minor color 1
@    yaxis  tick minor linewidth 1.5
@    yaxis  tick minor linestyle 1
@    yaxis  tick minor grid off
@    yaxis  tick minor size 0.750000
@    yaxis  ticklabel on
@    yaxis  ticklabel format general
@    yaxis  ticklabel prec 5
@    yaxis  ticklabel formula ""
@    yaxis  ticklabel append ""
@    yaxis  ticklabel prepend ""
@    yaxis  ticklabel angle 0
@    yaxis  ticklabel skip 0
@    yaxis  ticklabel stagger 0
@    yaxis  ticklabel place opposite
@    yaxis  ticklabel offset auto
@    yaxis  ticklabel offset 0.000000 , 0.010000
@    yaxis  ticklabel start type auto
@    yaxis  ticklabel start 0.000000
@    yaxis  ticklabel stop type auto
@    yaxis  ticklabel stop 0.000000
@    yaxis  ticklabel char size 1.300000
@    yaxis  ticklabel font 0
@    yaxis  ticklabel color 1
@    yaxis  tick place opposite
@    yaxis  tick spec type none
@    altxaxis  off
@    altyaxis  off
@    legend on
@    legend loctype view
@    legend 0.85, 0.8
@    legend box color 1
@    legend box pattern 1
@    legend box linewidth 1.0
@    legend box linestyle 1
@    legend box fill color 0
@    legend box fill pattern 1
@    legend font 0
@    legend char size 1.000000
@    legend color 1
@    legend length 4
@    legend vgap 1
@    legend hgap 1
@    legend invert false
@    frame type 1
@    frame linestyle 1
@    frame linewidth 1.0
@    frame color 1
@    frame pattern 0
@    frame background color 0
@    frame background pattern 0
@    s0 hidden false
@    s0 type xy
@    s0 symbol 0
@    s0 symbol size 1.000000
@    s0 symbol color 2
@    s0 symbol pattern 1
@    s0 symbol fill color 2
@    s0 symbol fill pattern 0
@    s0 symbol linewidth 1.0
@    s0 symbol linestyle 1
@    s0 symbol char 65
@    s0 symbol char font 0
@    s0 symbol skip 0
@    s0 line type 1
@    s0 line linestyle 1
@    s0 line linewidth 2.5
@    s0 line color 2
@    s0 line pattern 1
@    s0 baseline type 0
@    s0 baseline off
@    s0 dropline off
@    s0 fill type 0
@    s0 fill rule 0
@    s0 fill color 1
@    s0 fill pattern 1
@    s0 avalue off
@    s0 avalue type 2
@    s0 avalue char size 1.000000
@    s0 avalue font 0
@    s0 avalue color 1
@    s0 avalue rot 0
@    s0 avalue format general
@    s0 avalue prec 3
@    s0 avalue prepend ""
@    s0 avalue append ""
@    s0 avalue offset 0.000000 , 0.000000
@    s0 errorbar on
@    s0 errorbar place both
@    s0 errorbar color 2
@    s0 errorbar pattern 1
@    s0 errorbar size 1.000000
@    s0 errorbar linewidth 1.0
@    s0 errorbar linestyle 1
@    s0 errorbar riser linewidth 1.0
@    s0 errorbar riser linestyle 1
@    s0 errorbar riser clip off
@    s0 errorbar riser clip length 0.100000
@    s0 comment "kfnc1_PL40_DE50_DP100_Pmi.inc"
@    s0 legend  ""
@target G0.S0
@type xy
0.5 371.663
11.5 594.821
22.5 657.782
33.5 698.204
44.5 728.533
55.5 753.022
66.5 773.667
77.5 791.577
88.5 807.43
99.5 821.679
110.5 834.637
121.5 846.533
132.5 857.539
143.5 867.785
154.5 877.377
165.5 886.399
176.5 894.918
187.5 902.991
198.5 910.665
209.5 917.98
220.5 924.969
231.5 931.664
242.5 938.087
253.5 944.263
264.5 950.21
275.5 955.946
286.5 961.486
297.5 966.843
308.5 972.03
319.5 977.058
330.5 981.937
341.5 986.676
352.5 991.282
363.5 995.765
374.5 1000.13
385.5 1004.38
396.5 1008.53
407.5 1012.58
418.5 1016.53
429.5 1020.39
440.5 1024.17
451.5 1027.86
462.5 1031.47
473.5 1035.01
484.5 1038.47
495.5 1041.87
506.5 1045.2
517.5 1048.47
528.5 1051.67
539.5 1054.81
550.5 1057.9
561.5 1060.94
572.5 1063.92
583.5 1066.85
594.5 1069.73
605.5 1072.56
616.5 1075.34
627.5 1078.09
638.5 1080.78
649.5 1083.44
660.5 1086.06
671.5 1088.64
682.5 1091.17
693.5 1093.68
704.5 1096.14
715.5 1098.57
726.5 1100.97
737.5 1103.33
748.5 1105.67
759.5 1107.97
770.5 1110.24
781.5 1112.48
792.5 1114.69
803.5 1116.87
814.5 1119.03
825.5 1121.16
836.5 1123.26
847.5 1125.34
858.5 1127.4
869.5 1129.42
880.5 1131.43
891.5 1133.41
902.5 1135.37
913.5 1137.31
924.5 1139.22
935.5 1141.12
946.5 1142.99
957.5 1144.84
968.5 1146.67
979.5 1148.49
990.5 1150.28
1001.5 1152.06
1012.5 1153.82
1023.5 1155.55
1034.5 1157.28
1045.5 1158.98
1056.5 1160.67
1067.5 1162.34
1078.5 1163.99
1089.5 1165.63
1100.5 1167.25
1111.5 1168.86
1122.5 1170.45
1133.5 1172.03
1144.5 1173.59
1155.5 1175.14
1166.5 1176.67
1177.5 1178.19
1188.5 1179.7
1199.5 1181.19
1210.5 1182.67
1221.5 1184.14
1232.5 1185.59
1243.5 1187.03
1254.5 1188.46
1265.5 1189.87
1276.5 1191.28
1287.5 1192.67
1298.5 1194.05
1309.5 1195.42
1320.5 1196.78
1331.5 1198.13
1342.5 1199.46
1353.5 1200.79
1364.5 1202.1
1375.5 1203.41
1386.5 1204.7
1397.5 1205.98
1408.5 1207.26
1419.5 1208.52
1430.5 1209.78
1441.5 1211.02
1452.5 1212.26
1463.5 1213.48
1474.5 1214.7
1485.5 1215.9
1496.5 1217.1
1507.5 1218.29
1518.5 1219.47
1529.5 1220.64
1540.5 1221.81
1551.5 1222.96
1562.5 1224.11
1573.5 1225.25
1584.5 1226.38
1595.5 1227.5
1606.5 1228.62
1617.5 1229.72
1628.5 1230.82
1639.5 1231.91
1650.5 1233
1661.5 1234.07
1672.5 1235.14
1683.5 1236.21
1694.5 1237.26
1705.5 1238.31
1716.5 1239.35
1727.5 1240.38
1738.5 1241.41
1749.5 1242.43
1760.5 1243.44
1771.5 1244.45
1782.5 1245.45
1793.5 1246.44
1804.5 1247.43
1815.5 1248.41
1826.5 1249.39
1837.5 1250.36
1848.5 1251.32
1859.5 1252.28
1870.5 1253.23
1881.5 1254.17
1892.5 1255.11
1903.5 1256.04
1914.5 1256.97
1925.5 1257.89
1936.5 1258.81
1947.5 1259.72
1958.5 1260.62
1969.5 1261.52
1980.5 1262.42
1991.5 1263.3
2002.5 1264.19
2013.5 1265.07
2024.5 1265.94
2035.5 1266.81
2046.5 1267.67
2057.5 1268.53
2068.5 1269.38
2079.5 1270.23
2090.5 1271.07
2101.5 1271.91
2112.5 1272.74
2123.5 1273.57
2134.5 1274.39
2145.5 1275.21
2156.5 1276.03
2167.5 1276.83
2178.5 1277.64
2189.5 1278.44
2200.5 1279.24
2211.5 1280.03
2222.5 1280.82
2233.5 1281.6
2244.5 1282.38
2255.5 1283.15
2266.5 1283.92
2277.5 1284.69
2288.5 1285.45
2299.5 1286.21
2310.5 1286.96
2321.5 1287.71
2332.5 1288.45
2343.5 1289.2
2354.5 1289.93
2365.5 1290.67
2376.5 1291.4
2387.5 1292.12
2398.5 1292.84
2409.5 1293.56
2420.5 1294.28
2431.5 1294.99
2442.5 1295.69
2453.5 1296.4
2464.5 1297.1
2475.5 1297.79
2486.5 1298.48
2497.5 1299.17
2508.5 1299.86
2519.5 1300.54
2530.5 1301.22
2541.5 1301.89
2552.5 1302.56
2563.5 1303.23
2574.5 1303.9
2585.5 1304.56
2596.5 1305.22
2607.5 1305.87
2618.5 1306.52
2629.5 1307.17
2640.5 1307.82
2651.5 1308.46
2662.5 1309.1
2673.5 1309.73
2684.5 1310.36
2695.5 1310.99
2706.5 1311.62
2717.5 1312.24
2728.5 1312.86
2739.5 1313.48
2750.5 1314.09
2761.5 1314.7
2772.5 1315.31
2783.5 1315.91
2794.5 1316.52
2805.5 1317.12
2816.5 1317.71
2827.5 1318.31
2838.5 1318.9
2849.5 1319.48
2860.5 1320.07
2871.5 1320.65
2882.5 1321.23
2893.5 1321.81
2904.5 1322.38
2915.5 1322.95
2926.5 1323.52
2937.5 1324.09
2948.5 1324.65
2959.5 1325.21
2970.5 1325.77
2981.5 1326.32
2992.5 1326.88
3003.5 1327.43
3014.5 1327.97
3025.5 1328.52
3036.5 1329.06
3047.5 1329.6
3058.5 1330.14
3069.5 1330.67
3080.5 1331.21
3091.5 1331.74
3102.5 1332.27
3113.5 1332.79
3124.5 1333.31
3135.5 1333.83
3146.5 1334.35
3157.5 1334.87
3168.5 1335.38
3179.5 1335.89
3190.5 1336.4
3201.5 1336.91
3212.5 1337.41
3223.5 1337.92
3234.5 1338.42
3245.5 1338.91
3256.5 1339.41
3267.5 1339.9
3278.5 1340.39
3289.5 1340.88
3300.5 1341.37
3311.5 1341.85
3322.5 1342.34
3333.5 1342.82
3344.5 1343.29
3355.5 1343.77
3366.5 1344.24
3377.5 1344.72
3388.5 1345.19
3399.5 1345.65
3410.5 1346.12
3421.5 1346.58
3432.5 1347.04
3443.5 1347.5
3454.5 1347.96
3465.5 1348.42
3476.5 1348.87
3487.5 1349.32
3498.5 1349.77
3509.5 1350.22
3520.5 1350.66
3531.5 1351.11
3542.5 1351.55
3553.5 1351.99
3564.5 1352.43
3575.5 1352.86
3586.5 1353.3
3597.5 1353.73
3608.5 1354.16
3619.5 1354.59
3630.5 1355.02
3641.5 1355.44
3652.5 1355.87
3663.5 1356.29
3674.5 1356.71
3685.5 1357.13
3696.5 1357.54
3707.5 1357.96
3718.5 1358.37
3729.5 1358.78
3740.5 1359.19
3751.5 1359.6
3762.5 1360
3773.5 1360.41
3784.5 1360.81
3795.5 1361.21
3806.5 1361.61
3817.5 1362
3828.5 1362.4
3839.5 1362.79
3850.5 1363.19
3861.5 1363.58
3872.5 1363.97
3883.5 1364.35
3894.5 1364.74
3905.5 1365.12
3916.5 1365.5
3927.5 1365.89
3938.5 1366.26
3949.5 1366.64
3960.5 1367.02
3971.5 1367.39
3982.5 1367.77
3993.5 1368.14
4004.5 1368.51
4015.5 1368.88
4026.5 1369.24
4037.5 1369.61
4048.5 1369.97
4059.5 1370.33
4070.5 1370.69
4081.5 1371.05
4092.5 1371.41
4103.5 1371.77
4114.5 1372.12
4125.5 1372.48
4136.5 1372.83
4147.5 1373.18
4158.5 1373.53
4169.5 1373.87
4180.5 1374.22
4191.5 1374.57
4202.5 1374.91
4213.5 1375.25
4224.5 1375.59
4235.5 1375.93
4246.5 1376.27
4257.5 1376.6
4268.5 1376.94
4279.5 1377.27
4290.5 1377.6
4301.5 1377.93
4312.5 1378.26
4323.5 1378.59
4334.5 1378.92
4345.5 1379.24
4356.5 1379.57
4367.5 1379.89
4378.5 1380.21
4389.5 1380.53
4400.5 1380.85
4411.5 1381.17
4422.5 1381.48
4433.5 1381.8
4444.5 1382.11
4455.5 1382.43
4466.5 1382.74
4477.5 1383.05
4488.5 1383.35
4499.5 1383.66
4510.5 1383.97
4521.5 1384.27
4532.5 1384.58
4543.5 1384.88
4554.5 1385.18
4565.5 1385.48
4576.5 1385.78
4587.5 1386.07
4598.5 1386.37
4609.5 1386.67
4620.5 1386.96
4631.5 1387.25
4642.5 1387.54
4653.5 1387.83
4664.5 1388.12
4675.5 1388.41
4686.5 1388.7
4697.5 1388.98
4708.5 1389.27
4719.5 1389.55
4730.5 1389.83
4741.5 1390.11
4752.5 1390.39
4763.5 1390.67
4774.5 1390.95
4785.5 1391.22
4796.5 1391.5
4807.5 1391.77
4818.5 1392.05
4829.5 1392.32
4840.5 1392.59
4851.5 1392.86
4862.5 1393.13
4873.5 1393.39
4884.5 1393.66
4895.5 1393.93
4906.5 1394.19
4917.5 1394.45
4928.5 1394.71
4939.5 1394.98
4950.5 1395.24
4961.5 1395.49
4972.5 1395.75
4983.5 1396.01
4994.5 1396.26
5005.5 1396.52
5016.5 1396.77
5027.5 1397.02
5038.5 1397.28
5049.5 1397.53
5060.5 1397.78
5071.5 1398.02
5082.5 1398.27
5093.5 1398.52
5104.5 1398.76
5115.5 1399.01
5126.5 1399.25
5137.5 1399.49
5148.5 1399.73
5159.5 1399.97
5170.5 1400.21
5181.5 1400.45
5192.5 1400.69
5203.5 1400.93
5214.5 1401.16
5225.5 1401.39
5236.5 1401.63
5247.5 1401.86
5258.5 1402.09
5269.5 1402.32
5280.5 1402.55
5291.5 1402.78
5302.5 1403.01
5313.5 1403.24
5324.5 1403.46
5335.5 1403.69
5346.5 1403.91
5357.5 1404.13
5368.5 1404.36
5379.5 1404.58
5390.5 1404.8
5401.5 1405.02
5412.5 1405.23
5423.5 1405.45
5434.5 1405.67
5445.5 1405.88
5456.5 1406.1
5467.5 1406.31
5478.5 1406.53
5489.5 1406.74
5500.5 1406.95
5511.5 1407.16
5522.5 1407.37
5533.5 1407.58
5544.5 1407.79
5555.5 1407.99
5566.5 1408.2
5577.5 1408.4
5588.5 1408.61
5599.5 1408.81
5610.5 1409.01
5621.5 1409.22
5632.5 1409.42
5643.5 1409.62
5654.5 1409.82
5665.5 1410.01
5676.5 1410.21
5687.5 1410.41
5698.5 1410.6
5709.5 1410.8
5720.5 1410.99
5731.5 1411.19
5742.5 1411.38
5753.5 1411.57
5764.5 1411.76
5775.5 1411.95
5786.5 1412.14
5797.5 1412.33
5808.5 1412.52
5819.5 1412.7
5830.5 1412.89
5841.5 1413.07
5852.5 1413.26
5863.5 1413.44
5874.5 1413.63
5885.5 1413.81
5896.5 1413.99
5907.5 1414.17
5918.5 1414.35
5929.5 1414.53
5940.5 1414.71
5951.5 1414.88
5962.5 1415.06
5973.5 1415.23
5984.5 1415.41
5995.5 1415.58
6006.5 1415.76
6017.5 1415.93
6028.5 1416.1
6039.5 1416.27
6050.5 1416.44
6061.5 1416.61
6072.5 1416.78
6083.5 1416.95
6094.5 1417.12
6105.5 1417.29
6116.5 1417.45
6127.5 1417.62
6138.5 1417.78
6149.5 1417.94
6160.5 1418.11
6171.5 1418.27
6182.5 1418.43
6193.5 1418.59
6204.5 1418.75
6215.5 1418.91
6226.5 1419.07
6237.5 1419.23
6248.5 1419.39
6259.5 1419.54
6270.5 1419.7
6281.5 1419.85
6292.5 1420.01
6303.5 1420.16
6314.5 1420.32
6325.5 1420.47
6336.5 1420.62
6347.5 1420.77
6358.5 1420.92
6369.5 1421.07
6380.5 1421.22
6391.5 1421.37
6402.5 1421.52
6413.5 1421.66
6424.5 1421.81
6435.5 1421.95
6446.5 1422.1
6457.5 1422.24
6468.5 1422.39
6479.5 1422.53
6490.5 1422.67
6501.5 1422.81
6512.5 1422.95
6523.5 1423.09
6534.5 1423.23
6545.5 1423.37
6556.5 1423.51
6567.5 1423.65
6578.5 1423.79
6589.5 1423.92
6600.5 1424.06
6611.5 1424.19
6622.5 1424.33
6633.5 1424.46
6644.5 1424.59
6655.5 1424.73
6666.5 1424.86
6677.5 1424.99
6688.5 1425.12
6699.5 1425.25
6710.5 1425.38
6721.5 1425.51
6732.5 1425.64
6743.5 1425.76
6754.5 1425.89
6765.5 1426.02
6776.5 1426.14
6787.5 1426.27
6798.5 1426.39
6809.5 1426.51
6820.5 1426.64
6831.5 1426.76
6842.5 1426.88
6853.5 1427
6864.5 1427.12
6875.5 1427.24
6886.5 1427.36
6897.5 1427.48
6908.5 1427.6
6919.5 1427.72
6930.5 1427.83
6941.5 1427.95
6952.5 1428.07
6963.5 1428.18
6974.5 1428.3
6985.5 1428.41
6996.5 1428.52
7007.5 1428.64
7018.5 1428.75
7029.5 1428.86
7040.5 1428.97
7051.5 1429.08
7062.5 1429.19
7073.5 1429.3
7084.5 1429.41
7095.5 1429.52
7106.5 1429.63
7117.5 1429.74
7128.5 1429.84
7139.5 1429.95
7150.5 1430.05
7161.5 1430.16
7172.5 1430.26
7183.5 1430.37
7194.5 1430.47
7205.5 1430.57
7216.5 1430.67
7227.5 1430.78
7238.5 1430.88
7249.5 1430.98
7260.5 1431.08
7271.5 1431.18
7282.5 1431.28
7293.5 1431.37
7304.5 1431.47
7315.5 1431.57
7326.5 1431.67
7337.5 1431.76
7348.5 1431.86
7359.5 1431.95
7370.5 1432.05
7381.5 1432.14
7392.5 1432.24
7403.5 1432.33
7414.5 1432.42
7425.5 1432.51
7436.5 1432.6
7447.5 1432.7
7458.5 1432.79
7469.5 1432.88
7480.5 1432.96
7491.5 1433.05
7502.5 1433.14
7513.5 1433.23
7524.5 1433.32
7535.5 1433.4
7546.5 1433.49
7557.5 1433.58
7568.5 1433.66
7579.5 1433.75
7590.5 1433.83
7601.5 1433.91
7612.5 1434
7623.5 1434.08
7634.5 1434.16
7645.5 1434.24
7656.5 1434.32
7667.5 1434.4
7678.5 1434.48
7689.5 1434.56
7700.5 1434.64
7711.5 1434.72
7722.5 1434.8
7733.5 1434.88
7744.5 1434.96
7755.5 1435.03
7766.5 1435.11
7777.5 1435.18
7788.5 1435.26
7799.5 1435.33
7810.5 1435.41
7821.5 1435.48
7832.5 1435.56
7843.5 1435.63
7854.5 1435.7
7865.5 1435.77
7876.5 1435.84
7887.5 1435.91
7898.5 1435.99
7909.5 1436.06
7920.5 1436.12
7931.5 1436.19
7942.5 1436.26
7953.5 1436.33
7964.5 1436.4
7975.5 1436.47
7986.5 1436.53
7997.5 1436.6
8008.5 1436.66
8019.5 1436.73
8030.5 1436.79
8041.5 1436.86
8052.5 1436.92
8063.5 1436.99
8074.5 1437.05
8085.5 1437.11
8096.5 1437.17
8107.5 1437.24
8118.5 1437.3
8129.5 1437.36
8140.5 1437.42
8151.5 1437.48
8162.5 1437.54
8173.5 1437.6
8184.5 1437.66
8195.5 1437.71
8206.5 1437.77
8217.5 1437.83
8228.5 1437.88
8239.5 1437.94
8250.5 1438
8261.5 1438.05
8272.5 1438.11
8283.5 1438.16
8294.5 1438.22
8305.5 1438.27
8316.5 1438.32
8327.5 1438.38
8338.5 1438.43
8349.5 1438.48
8360.5 1438.53
8371.5 1438.58
8382.5 1438.63
8393.5 1438.68
8404.5 1438.73
8415.5 1438.78
8426.5 1438.83
8437.5 1438.88
8448.5 1438.93
8459.5 1438.98
8470.5 1439.02
8481.5 1439.07
8492.5 1439.12
8503.5 1439.16
8514.5 1439.21
8525.5 1439.26
8536.5 1439.3
8547.5 1439.34
8558.5 1439.39
8569.5 1439.43
8580.5 1439.48
8591.5 1439.52
8602.5 1439.56
8613.5 1439.6
8624.5 1439.64
8635.5 1439.69
8646.5 1439.73
8657.5 1439.77
8668.5 1439.81
8679.5 1439.85
8690.5 1439.89
8701.5 1439.92
8712.5 1439.96
8723.5 1440
8734.5 1440.04
8745.5 1440.08
8756.5 1440.11
8767.5 1440.15
8778.5 1440.18
8789.5 1440.22
8800.5 1440.26
8811.5 1440.29
8822.5 1440.32
8833.5 1440.36
8844.5 1440.39
8855.5 1440.43
8866.5 1440.46
8877.5 1440.49
8888.5 1440.52
8899.5 1440.55
8910.5 1440.59
8921.5 1440.62
8932.5 1440.65
8943.5 1440.68
8954.5 1440.71
8965.5 1440.74
8976.5 1440.77
8987.5 1440.8
8998.5 1440.82
9009.5 1440.85
9020.5 1440.88
9031.5 1440.91
9042.5 1440.93
9053.5 1440.96
9064.5 1440.99
9075.5 1441.01
9086.5 1441.04
9097.5 1441.06
9108.5 1441.09
9119.5 1441.11
9130.5 1441.13
9141.5 1441.16
9152.5 1441.18
9163.5 1441.2
9174.5 1441.23
9185.5 1441.25
9196.5 1441.27
9207.5 1441.29
9218.5 1441.31
9229.5 1441.33
9240.5 1441.35
9251.5 1441.37
9262.5 1441.39
9273.5 1441.41
9284.5 1441.43
9295.5 1441.45
9306.5 1441.47
9317.5 1441.48
9328.5 1441.5
9339.5 1441.52
9350.5 1441.54
9361.5 1441.55
9372.5 1441.57
9383.5 1441.58
9394.5 1441.6
9405.5 1441.61
9416.5 1441.63
9427.5 1441.64
9438.5 1441.66
9449.5 1441.67
9460.5 1441.68
9471.5 1441.7
9482.5 1441.71
9493.5 1441.72
9504.5 1441.73
9515.5 1441.74
9526.5 1441.76
9537.5 1441.77
9548.5 1441.78
9559.5 1441.79
9570.5 1441.8
9581.5 1441.81
9592.5 1441.82
9603.5 1441.82
9614.5 1441.83
9625.5 1441.84
9636.5 1441.85
9647.5 1441.86
9658.5 1441.86
9669.5 1441.87
9680.5 1441.88
9691.5 1441.88
9702.5 1441.89
9713.5 1441.89
9724.5 1441.9
9735.5 1441.9
9746.5 1441.91
9757.5 1441.91
9768.5 1441.92
9779.5 1441.92
9790.5 1441.92
9801.5 1441.93
9812.5 1441.93
9823.5 1441.93
9834.5 1441.93
9845.5 1441.93
9856.5 1441.94
9867.5 1441.94
9878.5 1441.94
9889.5 1441.94
9900.5 1441.94
9911.5 1441.94
9922.5 1441.94
9933.5 1441.94
9944.5 1441.93
9955.5 1441.93
9966.5 1441.93
9977.5 1441.93
9988.5 1441.93
9999.5 1441.92
10105 1441.88
10215 1441.8
10325 1441.7
10435 1441.57
10545 1441.4
10655 1441.21
10765 1440.99
10875 1440.75
10985 1440.47
11095 1440.17
11205 1439.85
11315 1439.5
11425 1439.12
11535 1438.72
11645 1438.3
11755 1437.85
11865 1437.38
11975 1436.88
12085 1436.37
12195 1435.83
12305 1435.27
12415 1434.69
12525 1434.08
12635 1433.46
12745 1432.82
12855 1432.15
12965 1431.47
13075 1430.77
13185 1430.05
13295 1429.31
13405 1428.55
13515 1427.77
13625 1426.98
13735 1426.17
13845 1425.34
13955 1424.49
14065 1423.63
14175 1422.75
14285 1421.85
14395 1420.94
14505 1420.01
14615 1419.07
14725 1418.11
14835 1417.13
14945 1416.15
15055 1415.14
15165 1414.13
15275 1413.09
15385 1412.05
15495 1410.99
15605 1409.92
15715 1408.83
15825 1407.73
15935 1406.62
16045 1405.49
16155 1404.35
16265 1403.2
16375 1402.04
16485 1400.86
16595 1399.68
16705 1398.48
16815 1397.27
16925 1396.05
17035 1394.81
17145 1393.57
17255 1392.31
17365 1391.05
17475 1389.77
17585 1388.49
17695 1387.19
17805 1385.88
17915 1384.56
18025 1383.24
18135 1381.9
18245 1380.55
18355 1379.2
18465 1377.83
18575 1376.46
18685 1375.07
18795 1373.68
18905 1372.28
19015 1370.87
19125 1369.45
19235 1368.02
19345 1366.59
19455 1365.14
19565 1363.69
19675 1362.23
19785 1360.76
19895 1359.29
20005 1357.8
20115 1356.31
20225 1354.81
20335 1353.31
20445 1351.79
20555 1350.27
20665 1348.75
20775 1347.21
20885 1345.67
20995 1344.12
21105 1342.57
21215 1341.01
21325 1339.44
21435 1337.87
21545 1336.29
21655 1334.7
21765 1333.11
21875 1331.51
21985 1329.9
22095 1328.29
22205 1326.68
22315 1325.06
22425 1323.43
22535 1321.79
22645 1320.16
22755 1318.51
22865 1316.86
22975 1315.21
23085 1313.55
23195 1311.89
23305 1310.22
23415 1308.54
23525 1306.86
23635 1305.18
23745 1303.49
23855 1301.8
23965 1300.1
24075 1298.4
24185 1296.69
24295 1294.98
24405 1293.27
24515 1291.55
24625 1289.83
24735 1288.1
24845 1286.37
24955 1284.63
25065 1282.89
25175 1281.15
25285 1279.41
25395 1277.66
25505 1275.9
25615 1274.14
25725 1272.38
25835 1270.62
25945 1268.85
26055 1267.08
26165 1265.31
26275 1263.53
26385 1261.75
26495 1259.97
26605 1258.18
26715 1256.39
26825 1254.6
26935 1252.8
27045 1251.01
27155 1249.2
27265 1247.4
27375 1245.6
27485 1243.79
27595 1241.98
27705 1240.16
27815 1238.35
27925 1236.53
28035 1234.71
28145 1232.88
28255 1231.06
28365 1229.23
28475 1227.4
28585 1225.57
28695 1223.73
28805 1221.9
28915 1220.06
29025 1218.22
29135 1216.38
29245 1214.54
29355 1212.69
29465 1210.84
29575 1208.99
29685 1207.14
29795 1205.29
29905 1203.44
30015 1201.58
30125 1199.73
30235 1197.87
30345 1196.01
30455 1194.15
30565 1192.28
30675 1190.42
30785 1188.55
30895 1186.69
31005 1184.82
31115 1182.95
31225 1181.08
31335 1179.21
31445 1177.34
31555 1175.47
31665 1173.59
31775 1171.72
31885 1169.84
31995 1167.97
32105 1166.09
32215 1164.21
32325 1162.33
32435 1160.45
32545 1158.57
32655 1156.69
32765 1154.81
32875 1152.93
32985 1151.05
33095 1149.16
33205 1147.28
33315 1145.39
33425 1143.51
33535 1141.62
33645 1139.74
33755 1137.85
33865 1135.97
33975 1134.08
34085 1132.19
34195 1130.31
34305 1128.42
34415 1126.53
34525 1124.65
34635 1122.76
34745 1120.87
34855 1118.98
34965 1117.1
35075 1115.21
35185 1113.32
35295 1111.43
35405 1109.55
35515 1107.66
35625 1105.77
35735 1103.88
35845 1102
35955 1100.11
36065 1098.23
36175 1096.34
36285 1094.45
36395 1092.57
36505 1090.68
36615 1088.8
36725 1086.91
36835 1085.03
36945 1083.15
37055 1081.26
37165 1079.38
37275 1077.5
37385 1075.62
37495 1073.74
37605 1071.86
37715 1069.98
37825 1068.1
37935 1066.22
38045 1064.34
38155 1062.46
38265 1060.59
38375 1058.71
38485 1056.84
38595 1054.96
38705 1053.09
38815 1051.21
38925 1049.34
39035 1047.47
39145 1045.6
39255 1043.73
39365 1041.86
39475 1040
39585 1038.13
39695 1036.26
39805 1034.4
39915 1032.54
40025 1030.67
40135 1028.81
40245 1026.95
40355 1025.09
40465 1023.23
40575 1021.38
40685 1019.52
40795 1017.67
40905 1015.81
41015 1013.96
41125 1012.11
41235 1010.26
41345 1008.41
41455 1006.56
41565 1004.72
41675 1002.87
41785 1001.03
41895 999.185
42005 997.344
42115 995.505
42225 993.666
42335 991.829
42445 989.993
42555 988.159
42665 986.326
42775 984.495
42885 982.665
42995 980.837
43105 979.01
43215 977.184
43325 975.36
43435 973.538
43545 971.717
43655 969.898
43765 968.08
43875 966.263
43985 964.449
44095 962.636
44205 960.824
44315 959.015
44425 957.206
44535 955.4
44645 953.595
44755 951.792
44865 949.991
44975 948.191
45085 946.393
45195 944.596
45305 942.802
45415 941.009
45525 939.218
45635 937.429
45745 935.641
45855 933.855
45965 932.072
46075 930.29
46185 928.509
46295 926.731
46405 924.954
46515 923.18
46625 921.407
46735 919.636
46845 917.867
46955 916.1
47065 914.335
47175 912.571
47285 910.81
47395 909.051
47505 907.293
47615 905.538
47725 903.784
47835 902.033
47945 900.283
48055 898.535
48165 896.79
48275 895.046
48385 893.305
48495 891.565
48605 889.828
48715 888.093
48825 886.359
48935 884.628
49045 882.899
49155 881.172
49265 879.447
49375 877.724
49485 876.003
49595 874.285
49705 872.568
49815 870.854
49925 869.142
50035 867.432
50145 865.724
50255 864.018
50365 862.314
50475 860.613
50585 858.914
50695 857.217
50805 855.522
50915 853.829
51025 852.139
51135 850.451
51245 848.765
51355 847.081
51465 845.4
51575 843.72
51685 842.043
51795 840.369
51905 838.696
52015 837.026
52125 835.358
52235 833.692
52345 832.029
52455 830.368
52565 828.709
52675 827.053
52785 825.399
52895 823.747
53005 822.097
53115 820.45
53225 818.805
53335 817.163
53445 815.523
53555 813.885
53665 812.249
53775 810.616
53885 808.985
53995 807.357
54105 805.731
54215 804.107
54325 802.486
54435 800.867
54545 799.25
54655 797.636
54765 796.025
54875 794.415
54985 792.808
55095 791.204
55205 789.602
55315 788.002
55425 786.405
55535 784.81
55645 783.217
55755 781.627
55865 780.04
55975 778.455
56085 776.872
56195 775.292
56305 773.714
56415 772.139
56525 770.566
56635 768.995
56745 767.427
56855 765.862
56965 764.299
57075 762.738
57185 761.18
57295 759.624
57405 758.071
57515 756.52
57625 754.972
57735 753.426
57845 751.883
57955 750.342
58065 748.804
58175 747.268
58285 745.735
58395 744.204
58505 742.676
58615 741.15
58725 739.627
58835 738.106
58945 736.588
59055 735.072
59165 733.559
59275 732.048
59385 730.54
59495 729.034
59605 727.531
59715 726.031
59825 724.532
59935 723.037
60045 721.544
60155 720.053
60265 718.565
60375 717.08
60485 715.597
60595 714.116
60705 712.638
60815 711.163
60925 709.69
61035 708.22
61145 706.752
61255 705.287
61365 703.824
61475 702.364
61585 700.906
61695 699.451
61805 697.998
61915 696.548
62025 695.101
62135 693.656
62245 692.214
62355 690.774
62465 689.336
62575 687.902
62685 686.469
62795 685.04
62905 683.613
63015 682.188
63125 680.766
63235 679.346
63345 677.93
63455 676.515
63565 675.103
63675 673.694
63785 672.287
63895 670.883
64005 669.481
64115 668.082
64225 666.686
64335 665.291
64445 663.9
64555 662.511
64665 661.125
64775 659.741
64885 658.359
64995 656.981
65105 655.604
65215 654.231
65325 652.86
65435 651.491
65545 650.125
65655 648.761
65765 647.4
65875 646.042
65985 644.686
66095 643.332
66205 641.982
66315 640.633
66425 639.287
66535 637.944
66645 636.604
66755 635.265
66865 633.93
66975 632.596
67085 631.266
67195 629.938
67305 628.612
67415 627.289
67525 625.969
67635 624.651
67745 623.335
67855 622.022
67965 620.712
68075 619.404
68185 618.098
68295 616.796
68405 615.495
68515 614.197
68625 612.902
68735 611.609
68845 610.319
68955 609.031
69065 607.746
69175 606.463
69285 605.182
69395 603.905
69505 602.629
69615 601.356
69725 600.086
69835 598.818
69945 597.553
70055 596.29
70165 595.03
70275 593.772
70385 592.516
70495 591.263
70605 590.013
70715 588.765
70825 587.519
70935 586.276
71045 585.036
71155 583.798
71265 582.562
71375 581.329
71485 580.098
71595 578.87
71705 577.644
71815 576.421
71925 575.2
72035 573.981
72145 572.765
72255 571.552
72365 570.341
72475 569.132
72585 567.926
72695 566.722
72805 565.521
72915 564.322
73025 563.125
73135 561.931
73245 560.74
73355 559.551
73465 558.364
73575 557.179
73685 555.998
73795 554.818
73905 553.641
74015 552.466
74125 551.294
74235 550.124
74345 548.957
74455 547.791
74565 546.629
74675 545.468
74785 544.311
74895 543.155
75005 542.002
75115 540.851
75225 539.703
75335 538.557
75445 537.413
75555 536.272
75665 535.133
75775 533.997
75885 532.862
75995 531.731
76105 530.601
76215 529.474
76325 528.349
76435 527.227
76545 526.107
76655 524.989
76765 523.874
76875 522.761
76985 521.65
77095 520.542
77205 519.436
77315 518.332
77425 517.231
77535 516.132
77645 515.035
77755 513.941
77865 512.849
77975 511.759
78085 510.671
78195 509.586
78305 508.503
78415 507.423
78525 506.345
78635 505.269
78745 504.195
78855 503.123
78965 502.054
79075 500.987
79185 499.923
79295 498.86
79405 497.8
79515 496.743
79625 495.687
79735 494.634
79845 493.583
79955 492.534
80065 491.487
80175 490.443
80285 489.401
80395 488.361
80505 487.324
80615 486.288
80725 485.255
80835 484.224
80945 483.196
81055 482.169
81165 481.145
81275 480.123
81385 479.103
81495 478.086
81605 477.07
81715 476.057
81825 475.046
81935 474.037
82045 473.031
82155 472.026
82265 471.024
82375 470.024
82485 469.026
82595 468.03
82705 467.037
82815 466.045
82925 465.056
83035 464.069
83145 463.084
83255 462.101
83365 461.121
83475 460.142
83585 459.166
83695 458.192
83805 457.22
83915 456.25
84025 455.282
84135 454.316
84245 453.353
84355 452.391
84465 451.432
84575 450.475
84685 449.52
84795 448.566
84905 447.616
85015 446.667
85125 445.72
85235 444.775
85345 443.833
85455 442.892
85565 441.954
85675 441.018
85785 440.083
85895 439.151
86005 438.221
86115 437.293
86225 436.367
86335 435.443
86445 434.521
86555 433.601
86665 432.683
86775 431.768
86885 430.854
86995 429.942
87105 429.032
87215 428.125
87325 427.219
87435 426.316
87545 425.414
87655 424.514
87765 423.617
87875 422.721
87985 421.828
88095 420.936
88205 420.046
88315 419.159
88425 418.273
88535 417.389
88645 416.508
88755 415.628
88865 414.75
88975 413.874
89085 413.001
89195 412.129
89305 411.259
89415 410.391
89525 409.525
89635 408.661
89745 407.799
89855 406.939
89965 406.08
90075 405.224
90185 404.37
90295 403.517
90405 402.667
90515 401.818
90625 400.971
90735 400.127
90845 399.284
90955 398.443
91065 397.604
91175 396.766
91285 395.931
91395 395.098
91505 394.266
91615 393.437
91725 392.609
91835 391.783
91945 390.959
92055 390.137
92165 389.316
92275 388.498
92385 387.681
92495 386.866
92605 386.054
92715 385.243
92825 384.433
92935 383.626
93045 382.82
93155 382.017
93265 381.215
93375 380.415
93485 379.616
93595 378.82
93705 378.025
93815 377.232
93925 376.441
94035 375.652
94145 374.865
94255 374.079
94365 373.295
94475 372.513
94585 371.733
94695 370.954
94805 370.178
94915 369.403
95025 368.63
95135 367.858
95245 367.088
95355 366.321
95465 365.554
95575 364.79
95685 364.027
95795 363.266
95905 362.507
96015 361.75
96125 360.994
96235 360.24
96345 359.488
96455 358.737
96565 357.988
96675 357.241
96785 356.496
96895 355.752
97005 355.01
97115 354.27
97225 353.531
97335 352.794
97445 352.059
97555 351.326
97665 350.594
97775 349.864
97885 349.135
97995 348.408
98105 347.683
98215 346.96
98325 346.238
98435 345.518
98545 344.799
98655 344.082
98765 343.367
98875 342.654
98985 341.942
99095 341.231
99205 340.523
99315 339.816
99425 339.11
99535 338.407
99645 337.704
99755 337.004
99865 336.305
99975 335.608
100085 334.912
100195 334.218
100305 333.525
100415 332.834
100525 332.145
100635 331.457
100745 330.771
100855 330.086
100965 329.403
101075 328.722
101185 328.042
101295 327.364
101405 326.687
101515 326.012
101625 325.338
101735 324.666
101845 323.996
101955 323.327
102065 322.659
102175 321.994
102285 321.329
102395 320.666
102505 320.005
102615 319.345
102725 318.687
102835 318.031
102945 317.375
103055 316.722
103165 316.069
103275 315.419
103385 314.77
103495 314.122
103605 313.476
103715 312.831
103825 312.188
103935 311.546
104045 310.906
104155 310.267
104265 309.63
104375 308.994
104485 308.36
104595 307.727
104705 307.096
104815 306.466
104925 305.838
105035 305.211
105145 304.585
105255 303.961
105365 303.338
105475 302.717
105585 302.097
105695 301.479
105805 300.862
105915 300.247
106025 299.632
106135 299.02
106245 298.409
106355 297.799
106465 297.19
106575 296.583
106685 295.978
106795 295.374
106905 294.771
107015 294.17
107125 293.57
107235 292.971
107345 292.374
107455 291.778
107565 291.183
107675 290.59
107785 289.999
107895 289.408
108005 288.819
108115 288.232
108225 287.646
108335 287.061
108445 286.477
108555 285.895
108665 285.314
108775 284.735
108885 284.157
108995 283.58
109105 283.004
109215 282.43
109325 281.857
109435 281.286
109545 280.716
109655 280.147
109765 279.579
109875 279.013
109985 278.448
110095 277.885
110205 277.322
110315 276.762
110425 276.202
110535 275.643
110645 275.086
110755 274.531
110865 273.976
110975 273.423
111085 272.871
111195 272.32
111305 271.771
111415 271.223
111525 270.676
111635 270.13
111745 269.586
111855 269.043
111965 268.501
112075 267.961
112185 267.422
112295 266.884
112405 266.347
112515 265.811
112625 265.277
112735 264.744
112845 264.212
112955 263.681
113065 263.152
113175 262.624
113285 262.097
113395 261.571
113505 261.047
113615 260.524
113725 260.002
113835 259.481
113945 258.961
114055 258.443
114165 257.925
114275 257.409
114385 256.895
114495 256.381
114605 255.868
114715 255.357
114825 254.847
114935 254.338
115045 253.83
115155 253.324
115265 252.818
115375 252.314
115485 251.811
115595 251.309
115705 250.809
115815 250.309
115925 249.811
116035 249.313
116145 248.817
116255 248.322
116365 247.828
116475 247.336
116585 246.844
116695 246.354
116805 245.864
116915 245.376
117025 244.889
117135 244.403
117245 243.919
117355 243.435
117465 242.952
117575 242.471
117685 241.991
117795 241.512
117905 241.033
118015 240.556
118125 240.081
118235 239.606
118345 239.132
118455 238.66
118565 238.188
118675 237.718
118785 237.248
118895 236.78
119005 236.313
119115 235.847
119225 235.382
119335 234.918
119445 234.455
119555 233.993
119665 233.532
119775 233.073
119885 232.614
119995 232.157
120105 231.7
120215 231.245
120325 230.79
120435 230.337
120545 229.885
120655 229.433
120765 228.983
120875 228.534
120985 228.086
121095 227.639
121205 227.192
121315 226.747
121425 226.303
121535 225.86
121645 225.418
121755 224.977
121865 224.537
121975 224.098
122085 223.66
122195 223.223
122305 222.787
122415 222.352
122525 221.919
122635 221.486
122745 221.054
122855 220.623
122965 220.193
123075 219.764
123185 219.336
123295 218.909
123405 218.483
123515 218.058
123625 217.634
123735 217.21
123845 216.788
123955 216.367
124065 215.947
124175 215.528
124285 215.109
124395 214.692
124505 214.276
124615 213.86
124725 213.446
124835 213.032
124945 212.62
125055 212.208
125165 211.798
125275 211.388
125385 210.979
125495 210.571
125605 210.164
125715 209.758
125825 209.353
125935 208.949
126045 208.546
126155 208.144
126265 207.742
126375 207.342
126485 206.942
126595 206.544
126705 206.146
126815 205.749
126925 205.353
127035 204.958
127145 204.564
127255 204.171
127365 203.779
127475 203.387
127585 202.997
127695 202.607
127805 202.218
127915 201.831
128025 201.444
128135 201.058
128245 200.672
128355 200.288
128465 199.905
128575 199.522
128685 199.14
128795 198.76
128905 198.38
129015 198.001
129125 197.622
129235 197.245
129345 196.869
129455 196.493
129565 196.118
129675 195.744
129785 195.371
129895 194.999
130005 194.627
130115 194.257
130225 193.887
130335 193.518
130445 193.15
130555 192.783
130665 192.417
130775 192.051
130885 191.687
130995 191.323
131105 190.96
131215 190.597
131325 190.236
131435 189.875
131545 189.516
131655 189.157
131765 188.799
131875 188.441
131985 188.085
132095 187.729
132205 187.374
132315 187.02
132425 186.667
132535 186.314
132645 185.963
132755 185.612
132865 185.262
132975 184.912
133085 184.564
133195 184.216
133305 183.869
133415 183.523
133525 183.178
133635 182.833
133745 182.489
133855 182.146
133965 181.804
134075 181.462
134185 181.122
134295 180.782
134405 180.442
134515 180.104
134625 179.766
134735 179.429
134845 179.093
134955 178.758
135065 178.423
135175 178.089
135285 177.756
135395 177.424
135505 177.092
135615 176.761
135725 176.431
135835 176.102
135945 175.773
136055 175.445
136165 175.118
136275 174.792
136385 174.466
136495 174.141
136605 173.817
136715 173.493
136825 173.17
136935 172.848
137045 172.527
137155 172.206
137265 171.886
137375 171.567
137485 171.249
137595 170.931
137705 170.614
137815 170.297
137925 169.982
138035 169.667
138145 169.353
138255 169.039
138365 168.726
138475 168.414
138585 168.103
138695 167.792
138805 167.482
138915 167.173
139025 166.864
139135 166.556
139245 166.249
139355 165.942
139465 165.636
139575 165.331
139685 165.027
139795 164.723
139905 164.42
140015 164.117
140125 163.815
140235 163.514
140345 163.214
140455 162.914
140565 162.615
140675 162.316
140785 162.018
140895 161.721
141005 161.425
141115 161.129
141225 160.834
141335 160.539
141445 160.245
141555 159.952
141665 159.66
141775 159.368
141885 159.076
141995 158.786
142105 158.496
142215 158.206
142325 157.918
142435 157.63
142545 157.342
142655 157.056
142765 156.769
142875 156.484
142985 156.199
143095 155.915
143205 155.631
143315 155.348
143425 155.066
143535 154.784
143645 154.503
143755 154.222
143865 153.943
143975 153.663
144085 153.385
144195 153.107
144305 152.829
144415 152.552
144525 152.276
144635 152.001
144745 151.726
144855 151.451
144965 151.178
145075 150.904
145185 150.632
145295 150.36
145405 150.089
145515 149.818
145625 149.548
145735 149.278
145845 149.009
145955 148.741
146065 148.473
146175 148.206
146285 147.939
146395 147.673
146505 147.408
146615 147.143
146725 146.879
146835 146.615
146945 146.352
147055 146.089
147165 145.827
147275 145.566
147385 145.305
147495 145.045
147605 144.785
147715 144.526
147825 144.267
147935 144.009
148045 143.752
148155 143.495
148265 143.239
148375 142.983
148485 142.728
148595 142.473
148705 142.219
148815 141.966
148925 141.713
149035 141.46
149145 141.209
149255 140.957
149365 140.707
149475 140.456
149585 140.207
149695 139.958
149805 139.709
149915 139.461
150025 139.213
150135 138.967
150245 138.72
150355 138.474
150465 138.229
150575 137.984
150685 137.74
150795 137.496
150905 137.253
151015 137.01
151125 136.768
151235 136.526
151345 136.285
151455 136.045
151565 135.805
151675 135.565
151785 135.326
151895 135.087
152005 134.849
152115 134.612
152225 134.375
152335 134.139
152445 133.903
152555 133.667
152665 133.432
152775 133.198
152885 132.964
152995 132.73
153105 132.498
153215 132.265
153325 132.033
153435 131.802
153545 131.571
153655 131.341
153765 131.111
153875 130.881
153985 130.652
154095 130.424
154205 130.196
154315 129.969
154425 129.742
154535 129.515
154645 129.289
154755 129.064
154865 128.839
154975 128.614
155085 128.39
155195 128.167
155305 127.943
155415 127.721
155525 127.499
155635 127.277
155745 127.056
155855 126.835
155965 126.615
156075 126.395
156185 126.176
156295 125.957
156405 125.739
156515 125.521
156625 125.304
156735 125.087
156845 124.87
156955 124.654
157065 124.439
157175 124.223
157285 124.009
157395 123.795
157505 123.581
157615 123.368
157725 123.155
157835 122.942
157945 122.731
158055 122.519
158165 122.308
158275 122.098
158385 121.887
158495 121.678
158605 121.469
158715 121.26
158825 121.051
158935 120.844
159045 120.636
159155 120.429
159265 120.223
159375 120.016
159485 119.811
159595 119.606
159705 119.401
159815 119.196
159925 118.992
160035 118.789
160145 118.586
160255 118.383
160365 118.181
160475 117.979
160585 117.778
160695 117.577
160805 117.376
160915 117.176
161025 116.977
161135 116.777
161245 116.578
161355 116.38
161465 116.182
161575 115.984
161685 115.787
161795 115.591
161905 115.394
162015 115.198
162125 115.003
162235 114.808
162345 114.613
162455 114.419
162565 114.225
162675 114.031
162785 113.838
162895 113.646
163005 113.454
163115 113.262
163225 113.07
163335 112.879
163445 112.689
163555 112.498
163665 112.309
163775 112.119
163885 111.93
163995 111.742
164105 111.553
164215 111.365
164325 111.178
164435 110.991
164545 110.804
164655 110.618
164765 110.432
164875 110.247
164985 110.061
165095 109.877
165205 109.692
165315 109.508
165425 109.325
165535 109.142
165645 108.959
165755 108.776
165865 108.594
165975 108.413
166085 108.231
166195 108.051
166305 107.87
166415 107.69
166525 107.51
166635 107.331
166745 107.152
166855 106.973
166965 106.795
167075 106.617
167185 106.439
167295 106.262
167405 106.085
167515 105.909
167625 105.733
167735 105.557
167845 105.382
167955 105.207
168065 105.032
168175 104.858
168285 104.684
168395 104.51
168505 104.337
168615 104.164
168725 103.992
168835 103.82
168945 103.648
169055 103.476
169165 103.305
169275 103.135
169385 102.964
169495 102.794
169605 102.625
169715 102.455
169825 102.286
169935 102.118
170045 101.949
170155 101.782
170265 101.614
170375 101.447
170485 101.28
170595 101.113
170705 100.947
170815 100.781
170925 100.616
171035 100.451
171145 100.286
171255 100.121
171365 99.9571
171475 99.7933
171585 99.6298
171695 99.4667
171805 99.3039
171915 99.1414
172025 98.9792
172135 98.8174
172245 98.6559
172355 98.4947
172465 98.3339
172575 98.1734
172685 98.0132
172795 97.8534
172905 97.6939
173015 97.5347
173125 97.3758
173235 97.2173
173345 97.059
173455 96.9011
173565 96.7436
173675 96.5863
173785 96.4294
173895 96.2728
174005 96.1165
174115 95.9605
174225 95.8048
174335 95.6495
174445 95.4944
174555 95.3397
174665 95.1853
174775 95.0312
174885 94.8774
174995 94.724
175105 94.5708
175215 94.418
175325 94.2654
175435 94.1132
175545 93.9613
175655 93.8097
175765 93.6584
175875 93.5074
175985 93.3567
176095 93.2063
176205 93.0562
176315 92.9064
176425 92.7569
176535 92.6078
176645 92.4589
176755 92.3103
176865 92.162
176975 92.0141
177085 91.8664
177195 91.719
177305 91.5719
177415 91.4251
177525 91.2786
177635 91.1324
177745 90.9865
177855 90.8409
177965 90.6956
178075 90.5506
178185 90.4058
178295 90.2614
178405 90.1172
178515 89.9734
178625 89.8298
178735 89.6865
178845 89.5435
178955 89.4008
179065 89.2583
179175 89.1162
179285 88.9743
179395 88.8327
179505 88.6915
179615 88.5504
179725 88.4097
179835 88.2693
179945 88.1291
180055 87.9892
180165 87.8496
180275 87.7103
180385 87.5712
180495 87.4324
180605 87.2939
180715 87.1557
180825 87.0178
180935 86.8801
181045 86.7427
181155 86.6056
181265 86.4687
181375 86.3321
181485 86.1958
181595 86.0598
181705 85.924
181815 85.7885
181925 85.6533
182035 85.5183
182145 85.3836
182255 85.2492
182365 85.1151
182475 84.9812
182585 84.8475
182695 84.7142
182805 84.5811
182915 84.4482
183025 84.3157
183135 84.1834
183245 84.0513
183355 83.9195
183465 83.788
183575 83.6567
183685 83.5257
183795 83.395
183905 83.2645
184015 83.1342
184125 83.0043
184235 82.8745
184345 82.7451
184455 82.6159
184565 82.4869
184675 82.3582
184785 82.2297
184895 82.1015
185005 81.9736
185115 81.8459
185225 81.7185
185335 81.5913
185445 81.4643
185555 81.3376
185665 81.2112
185775 81.085
185885 80.959
185995 80.8333
186105 80.7079
186215 80.5827
186325 80.4577
186435 80.333
186545 80.2085
186655 80.0843
186765 79.9603
186875 79.8365
186985 79.713
187095 79.5898
187205 79.4667
187315 79.344
187425 79.2214
187535 79.0991
187645 78.977
187755 78.8552
187865 78.7336
187975 78.6123
188085 78.4911
188195 78.3703
188305 78.2496
188415 78.1292
188525 78.009
188635 77.8891
188745 77.7694
188855 77.6499
188965 77.5306
189075 77.4116
189185 77.2928
189295 77.1743
189405 77.056
189515 76.9379
189625 76.82
189735 76.7024
189845 76.5849
189955 76.4678
190065 76.3508
190175 76.2341
190285 76.1176
190395 76.0013
190505 75.8852
190615 75.7694
190725 75.6538
190835 75.5384
190945 75.4233
191055 75.3083
191165 75.1936
191275 75.0791
191385 74.9648
191495 74.8508
191605 74.7369
191715 74.6233
191825 74.5099
191935 74.3968
192045 74.2838
192155 74.1711
192265 74.0585
192375 73.9462
192485 73.8341
192595 73.7222
192705 73.6106
192815 73.4991
192925 73.3879
193035 73.2769
193145 73.166
193255 73.0554
193365 72.9451
193475 72.8349
193585 72.7249
193695 72.6152
193805 72.5056
193915 72.3963
194025 72.2872
194135 72.1782
194245 72.0695
194355 71.961
194465 71.8527
194575 71.7446
194685 71.6368
194795 71.5291
194905 71.4216
195015 71.3144
195125 71.2073
195235 71.1004
195345 70.9938
195455 70.8873
195565 70.7811
195675 70.675
195785 70.5692
195895 70.4635
196005 70.3581
196115 70.2528
196225 70.1478
196335 70.043
196445 69.9383
196555 69.8339
196665 69.7296
196775 69.6256
196885 69.5217
196995 69.418
197105 69.3146
197215 69.2113
197325 69.1082
197435 69.0054
197545 68.9027
197655 68.8002
197765 68.6979
197875 68.5958
197985 68.4939
198095 68.3922
198205 68.2907
198315 68.1893
198425 68.0882
198535 67.9872
198645 67.8865
198755 67.7859
198865 67.6855
198975 67.5853
199085 67.4853
199195 67.3855
199305 67.2859
199415 67.1864
199525 67.0872
199635 66.9881
199745 66.8892
199855 66.7905
199965 66.692
200075 66.5937
200185 66.4955
200295 66.3976
200405 66.2998
200515 66.2022
200625 66.1048
200735 66.0076
200845 65.9105
200955 65.8137
201065 65.717
201175 65.6205
201285 65.5242
201395 65.428
201505 65.332
201615 65.2363
201725 65.1407
201835 65.0452
201945 64.95
202055 64.8549
202165 64.76
202275 64.6653
202385 64.5708
202495 64.4764
202605 64.3822
202715 64.2882
202825 64.1943
202935 64.1007
203045 64.0072
203155 63.9139
203265 63.8207
203375 63.7277
203485 63.6349
203595 63.5423
203705 63.4499
203815 63.3576
203925 63.2655
204035 63.1735
204145 63.0817
204255 62.9901
204365 62.8987
204475 62.8074
204585 62.7163
204695 62.6254
204805 62.5347
204915 62.4441
205025 62.3536
205135 62.2634
205245 62.1733
205355 62.0834
205465 61.9936
205575 61.904
205685 61.8146
205795 61.7253
205905 61.6362
206015 61.5473
206125 61.4585
206235 61.3699
206345 61.2814
206455 61.1931
206565 61.105
206675 61.0171
206785 60.9293
206895 60.8416
207005 60.7541
207115 60.6668
207225 60.5797
207335 60.4927
207445 60.4058
207555 60.3192
207665 60.2326
207775 60.1463
207885 60.0601
207995 59.974
208105 59.8881
208215 59.8024
208325 59.7168
208435 59.6314
208545 59.5461
208655 59.461
208765 59.3761
208875 59.2913
208985 59.2066
209095 59.1221
209205 59.0378
209315 58.9536
209425 58.8696
209535 58.7857
209645 58.702
209755 58.6184
209865 58.535
209975 58.4517
210085 58.3686
210195 58.2857
210305 58.2028
210415 58.1202
210525 58.0377
210635 57.9553
210745 57.8731
210855 57.791
210965 57.7091
211075 57.6273
211185 57.5457
211295 57.4642
211405 57.3829
211515 57.3017
211625 57.2207
211735 57.1398
211845 57.0591
211955 56.9785
212065 56.898
212175 56.8177
212285 56.7376
212395 56.6575
212505 56.5777
212615 56.4979
212725 56.4184
212835 56.3389
212945 56.2596
213055 56.1805
213165 56.1014
213275 56.0226
213385 55.9439
213495 55.8653
213605 55.7868
213715 55.7085
213825 55.6303
213935 55.5523
214045 55.4744
214155 55.3967
214265 55.3191
214375 55.2416
214485 55.1643
214595 55.0871
214705 55.0101
214815 54.9331
214925 54.8564
215035 54.7797
215145 54.7032
215255 54.6269
215365 54.5506
215475 54.4745
215585 54.3986
215695 54.3228
215805 54.2471
215915 54.1715
216025 54.0961
216135 54.0208
216245 53.9457
216355 53.8707
216465 53.7958
216575 53.721
216685 53.6464
216795 53.5719
216905 53.4976
217015 53.4234
217125 53.3493
217235 53.2753
217345 53.2015
217455 53.1278
217565 53.0543
217675 52.9808
217785 52.9075
217895 52.8344
218005 52.7613
218115 52.6884
218225 52.6156
218335 52.543
218445 52.4704
218555 52.398
218665 52.3258
218775 52.2536
218885 52.1816
218995 52.1097
219105 52.038
219215 51.9663
219325 51.8948
219435 51.8235
219545 51.7522
219655 51.6811
219765 51.6101
219875 51.5392
219985 51.4684
220095 51.3978
220205 51.3273
220315 51.2569
220425 51.1867
220535 51.1165
220645 51.0465
220755 50.9766
220865 50.9069
220975 50.8372
221085 50.7677
221195 50.6983
221305 50.629
221415 50.5599
221525 50.4908
221635 50.4219
221745 50.3531
221855 50.2844
221965 50.2159
222075 50.1474
222185 50.0791
222295 50.0109
222405 49.9429
222515 49.8749
222625 49.8071
222735 49.7393
222845 49.6717
222955 49.6043
223065 49.5369
223175 49.4696
223285 49.4025
223395 49.3355
223505 49.2686
223615 49.2018
223725 49.1351
223835 49.0686
223945 49.0022
224055 48.9358
224165 48.8696
224275 48.8036
224385 48.7376
224495 48.6717
224605 48.606
224715 48.5403
224825 48.4748
224935 48.4094
225045 48.3441
225155 48.279
225265 48.2139
225375 48.1489
225485 48.0841
225595 48.0194
225705 47.9547
225815 47.8902
225925 47.8259
226035 47.7616
226145 47.6974
226255 47.6333
226365 47.5694
226475 47.5055
226585 47.4418
226695 47.3782
226805 47.3147
226915 47.2513
227025 47.188
227135 47.1248
227245 47.0617
227355 46.9988
227465 46.9359
227575 46.8732
227685 46.8105
227795 46.748
227905 46.6856
228015 46.6232
228125 46.561
228235 46.4989
228345 46.4369
228455 46.375
228565 46.3132
228675 46.2516
228785 46.19
228895 46.1285
229005 46.0671
229115 46.0059
229225 45.9447
229335 45.8837
229445 45.8227
229555 45.7619
229665 45.7012
229775 45.6405
229885 45.58
229995 45.5196
230105 45.4592
230215 45.399
230325 45.3389
230435 45.2789
230545 45.219
230655 45.1591
230765 45.0994
230875 45.0398
230985 44.9803
231095 44.9209
231205 44.8616
231315 44.8024
231425 44.7433
231535 44.6843
231645 44.6254
231755 44.5666
231865 44.5079
231975 44.4492
232085 44.3907
232195 44.3323
232305 44.274
232415 44.2158
232525 44.1577
232635 44.0997
232745 44.0418
232855 43.9839
232965 43.9262
233075 43.8686
233185 43.8111
233295 43.7536
233405 43.6963
233515 43.6391
233625 43.5819
233735 43.5249
233845 43.468
233955 43.4111
234065 43.3543
234175 43.2977
234285 43.2411
234395 43.1847
234505 43.1283
234615 43.072
234725 43.0158
234835 42.9597
234945 42.9037
235055 42.8478
235165 42.792
235275 42.7363
235385 42.6807
235495 42.6252
235605 42.5697
235715 42.5144
235825 42.4591
235935 42.404
236045 42.3489
236155 42.2939
236265 42.2391
236375 42.1843
236485 42.1296
236595 42.075
236705 42.0204
236815 41.966
236925 41.9117
237035 41.8574
237145 41.8033
237255 41.7492
237365 41.6953
237475 41.6414
237585 41.5876
237695 41.5339
237805 41.4803
237915 41.4267
238025 41.3733
238135 41.32
238245 41.2667
238355 41.2135
238465 41.1605
238575 41.1075
238685 41.0546
238795 41.0017
238905 40.949
239015 40.8964
239125 40.8438
239235 40.7914
239345 40.739
239455 40.6867
239565 40.6345
239675 40.5823
239785 40.5303
239895 40.4784
240005 40.4265
240115 40.3747
240225 40.323
240335 40.2714
240445 40.2199
240555 40.1685
240665 40.1171
240775 40.0658
240885 40.0147
240995 39.9636
241105 39.9126
241215 39.8616
241325 39.8108
241435 39.76
241545 39.7093
241655 39.6587
241765 39.6082
241875 39.5578
241985 39.5074
242095 39.4572
242205 39.407
242315 39.3569
242425 39.3069
242535 39.2569
242645 39.2071
242755 39.1573
242865 39.1076
242975 39.058
243085 39.0085
243195 38.9591
243305 38.9097
243415 38.8604
243525 38.8112
243635 38.7621
243745 38.713
243855 38.6641
243965 38.6152
244075 38.5664
244185 38.5177
244295 38.469
244405 38.4204
244515 38.372
244625 38.3235
244735 38.2752
244845 38.227
244955 38.1788
245065 38.1307
245175 38.0827
245285 38.0348
245395 37.9869
245505 37.9391
245615 37.8914
245725 37.8438
245835 37.7962
245945 37.7488
246055 37.7014
246165 37.654
246275 37.6068
246385 37.5596
246495 37.5126
246605 37.4655
246715 37.4186
246825 37.3717
246935 37.325
247045 37.2783
247155 37.2316
247265 37.1851
247375 37.1386
247485 37.0922
247595 37.0458
247705 36.9996
247815 36.9534
247925 36.9073
248035 36.8613
248145 36.8153
248255 36.7694
248365 36.7236
248475 36.6779
248585 36.6322
248695 36.5866
248805 36.5411
248915 36.4956
249025 36.4503
249135 36.405
249245 36.3597
249355 36.3146
249465 36.2695
249575 36.2245
249685 36.1796
249795 36.1347
249905 36.0899
250015 36.0452
250125 36.0005
250235 35.956
250345 35.9115
250455 35.867
250565 35.8227
250675 35.7784
250785 35.7341
250895 35.69
251005 35.6459
251115 35.6019
251225 35.558
251335 35.5141
251445 35.4703
251555 35.4265
251665 35.3829
251775 35.3393
251885 35.2958
251995 35.2523
252105 35.2089
252215 35.1656
252325 35.1224
252435 35.0792
252545 35.0361
252655 34.9931
252765 34.9501
252875 34.9072
252985 34.8643
253095 34.8216
253205 34.7789
253315 34.7362
253425 34.6937
253535 34.6512
253645 34.6088
253755 34.5664
253865 34.5241
253975 34.4819
254085 34.4397
254195 34.3976
254305 34.3556
254415 34.3136
254525 34.2717
254635 34.2299
254745 34.1881
254855 34.1465
254965 34.1048
255075 34.0633
255185 34.0218
255295 33.9803
255405 33.939
255515 33.8976
255625 33.8564
255735 33.8152
255845 33.7741
255955 33.7331
256065 33.6921
256175 33.6512
256285 33.6103
256395 33.5695
256505 33.5288
256615 33.4882
256725 33.4476
256835 33.407
256945 33.3666
257055 33.3262
257165 33.2858
257275 33.2456
257385 33.2053
257495 33.1652
257605 33.1251
257715 33.0851
257825 33.0451
257935 33.0052
258045 32.9654
258155 32.9256
258265 32.8859
258375 32.8462
258485 32.8066
258595 32.7671
258705 32.7276
258815 32.6882
258925 32.6489
259035 32.6096
259145 32.5704
259255 32.5312
259365 32.4921
259475 32.4531
259585 32.4141
259695 32.3752
259805 32.3363
259915 32.2975
260025 32.2588
260135 32.2201
260245 32.1815
260355 32.143
260465 32.1045
260575 32.066
260685 32.0277
260795 31.9893
260905 31.9511
261015 31.9129
261125 31.8747
261235 31.8367
261345 31.7986
261455 31.7607
261565 31.7228
261675 31.6849
261785 31.6472
261895 31.6094
262005 31.5718
262115 31.5341
262225 31.4966
262335 31.4591
262445 31.4217
262555 31.3843
262665 31.347
262775 31.3097
262885 31.2725
262995 31.2353
263105 31.1982
263215 31.1612
263325 31.1242
263435 31.0873
263545 31.0504
263655 31.0136
263765 30.9769
263875 30.9402
263985 30.9035
264095 30.867
264205 30.8304
264315 30.794
264425 30.7576
264535 30.7212
264645 30.6849
264755 30.6486
264865 30.6125
264975 30.5763
265085 30.5402
265195 30.5042
265305 30.4682
265415 30.4323
265525 30.3965
265635 30.3607
265745 30.3249
265855 30.2892
265965 30.2536
266075 30.218
266185 30.1824
266295 30.147
266405 30.1115
266515 30.0762
266625 30.0409
266735 30.0056
266845 29.9704
266955 29.9352
267065 29.9001
267175 29.8651
267285 29.8301
267395 29.7951
267505 29.7602
267615 29.7254
267725 29.6906
267835 29.6559
267945 29.6212
268055 29.5866
268165 29.552
268275 29.5175
268385 29.483
268495 29.4486
268605 29.4142
268715 29.3799
268825 29.3457
268935 29.3115
269045 29.2773
269155 29.2432
269265 29.2092
269375 29.1752
269485 29.1412
269595 29.1073
269705 29.0735
269815 29.0397
269925 29.0059
270035 28.9722
270145 28.9386
270255 28.905
270365 28.8714
270475 28.8379
270585 28.8045
270695 28.7711
270805 28.7378
270915 28.7045
271025 28.6712
271135 28.638
271245 28.6049
271355 28.5718
271465 28.5388
271575 28.5058
271685 28.4728
271795 28.4399
271905 28.4071
272015 28.3743
272125 28.3416
272235 28.3089
272345 28.2762
272455 28.2436
272565 28.2111
272675 28.1786
272785 28.1461
272895 28.1137
273005 28.0814
273115 28.049
273225 28.0168
273335 27.9846
273445 27.9524
273555 27.9203
273665 27.8882
273775 27.8562
273885 27.8242
273995 27.7923
274105 27.7604
274215 27.7286
274325 27.6968
274435 27.6651
274545 27.6334
274655 27.6018
274765 27.5702
274875 27.5386
274985 27.5071
275095 27.4757
275205 27.4443
275315 27.4129
275425 27.3816
275535 27.3503
275645 27.3191
275755 27.288
275865 27.2568
275975 27.2257
276085 27.1947
276195 27.1637
276305 27.1328
276415 27.1019
276525 27.071
276635 27.0402
276745 27.0095
276855 26.9788
276965 26.9481
277075 26.9175
277185 26.8869
277295 26.8564
277405 26.8259
277515 26.7954
277625 26.765
277735 26.7347
277845 26.7044
277955 26.6741
278065 26.6439
278175 26.6137
278285 26.5836
278395 26.5535
278505 26.5234
278615 26.4935
278725 26.4635
278835 26.4336
278945 26.4037
279055 26.3739
279165 26.3441
279275 26.3144
279385 26.2847
279495 26.2551
279605 26.2254
279715 26.1959
279825 26.1664
279935 26.1369
280045 26.1075
280155 26.0781
280265 26.0487
280375 26.0194
280485 25.9902
280595 25.961
280705 25.9318
280815 25.9027
280925 25.8736
281035 25.8445
281145 25.8155
281255 25.7866
281365 25.7576
281475 25.7288
281585 25.6999
281695 25.6711
281805 25.6424
281915 25.6137
282025 25.585
282135 25.5564
282245 25.5278
282355 25.4993
282465 25.4708
282575 25.4423
282685 25.4139
282795 25.3855
282905 25.3572
283015 25.3289
283125 25.3006
283235 25.2724
283345 25.2442
283455 25.2161
283565 25.188
283675 25.16
283785 25.132
283895 25.104
284005 25.0761
284115 25.0482
284225 25.0203
284335 24.9925
284445 24.9648
284555 24.9371
284665 24.9094
284775 24.8817
284885 24.8541
284995 24.8266
285105 24.799
285215 24.7715
285325 24.7441
285435 24.7167
285545 24.6893
285655 24.662
285765 24.6347
285875 24.6075
285985 24.5802
286095 24.5531
286205 24.5259
286315 24.4988
286425 24.4718
286535 24.4448
286645 24.4178
286755 24.3909
286865 24.364
286975 24.3371
287085 24.3103
287195 24.2835
287305 24.2568
287415 24.2301
287525 24.2034
287635 24.1768
287745 24.1502
287855 24.1236
287965 24.0971
288075 24.0706
288185 24.0442
288295 24.0178
288405 23.9914
288515 23.9651
288625 23.9388
288735 23.9125
288845 23.8863
288955 23.8602
289065 23.834
289175 23.8079
289285 23.7819
289395 23.7558
289505 23.7298
289615 23.7039
289725 23.678
289835 23.6521
289945 23.6262
290055 23.6004
290165 23.5747
290275 23.5489
290385 23.5232
290495 23.4976
290605 23.472
290715 23.4464
290825 23.4208
290935 23.3953
291045 23.3698
291155 23.3444
291265 23.319
291375 23.2936
291485 23.2683
291595 23.243
291705 23.2177
291815 23.1925
291925 23.1673
292035 23.1421
292145 23.117
292255 23.0919
292365 23.0669
292475 23.0419
292585 23.0169
292695 22.992
292805 22.9671
292915 22.9422
293025 22.9173
293135 22.8925
293245 22.8678
293355 22.843
293465 22.8184
293575 22.7937
293685 22.7691
293795 22.7445
293905 22.7199
294015 22.6954
294125 22.6709
294235 22.6464
294345 22.622
294455 22.5976
294565 22.5733
294675 22.549
294785 22.5247
294895 22.5004
295005 22.4762
295115 22.452
295225 22.4279
295335 22.4038
295445 22.3797
295555 22.3556
295665 22.3316
295775 22.3077
295885 22.2837
295995 22.2598
296105 22.2359
296215 22.2121
296325 22.1883
296435 22.1645
296545 22.1407
296655 22.117
296765 22.0934
296875 22.0697
296985 22.0461
297095 22.0225
297205 21.999
297315 21.9755
297425 21.952
297535 21.9285
297645 21.9051
297755 21.8817
297865 21.8584
297975 21.8351
298085 21.8118
298195 21.7885
298305 21.7653
298415 21.7421
298525 21.7189
298635 21.6958
298745 21.6727
298855 21.6497
298965 21.6266
299075 21.6036
299185 21.5807
299295 21.5577
299405 21.5348
299515 21.512
299625 21.4891
299735 21.4663
299845 21.4436
299955 21.4208
300650 21.2778
301750 21.0541
302850 20.8334
303950 20.6157
305050 20.401
306150 20.1892
307250 19.9802
308350 19.7741
309450 19.5707
310550 19.3701
311650 19.1721
312750 18.9768
313850 18.784
314950 18.5939
316050 18.4062
317150 18.221
318250 18.0382
319350 17.8578
320450 17.6797
321550 17.504
322650 17.3306
323750 17.1593
324850 16.9903
325950 16.8235
327050 16.6588
328150 16.4962
329250 16.3357
330350 16.1772
331450 16.0207
332550 15.8662
333650 15.7137
334750 15.563
335850 15.4143
336950 15.2674
338050 15.1223
339150 14.979
340250 14.8375
341350 14.6978
342450 14.5597
343550 14.4234
344650 14.2887
345750 14.1557
346850 14.0243
347950 13.8945
349050 13.7662
350150 13.6395
351250 13.5143
352350 13.3907
353450 13.2685
354550 13.1477
355650 13.0284
356750 12.9106
357850 12.7941
358950 12.679
360050 12.5652
361150 12.4528
362250 12.3417
363350 12.2319
364450 12.1233
365550 12.0161
366650 11.9101
367750 11.8053
368850 11.7017
369950 11.5993
371050 11.498
372150 11.398
373250 11.299
374350 11.2012
375450 11.1045
376550 11.0089
377650 10.9144
378750 10.8209
379850 10.7285
380950 10.6371
382050 10.5468
383150 10.4574
384250 10.3691
385350 10.2817
386450 10.1953
387550 10.1098
388650 10.0253
389750 9.94166
390850 9.85898
391950 9.77719
393050 9.6963
394150 9.61628
395250 9.53713
396350 9.45883
397450 9.38138
398550 9.30476
399650 9.22896
400750 9.15397
401850 9.07978
402950 9.00638
404050 8.93376
405150 8.8619
406250 8.79081
407350 8.72046
408450 8.65085
409550 8.58197
410650 8.51381
411750 8.44637
412850 8.37962
413950 8.31356
415050 8.24819
416150 8.1835
417250 8.11947
418350 8.0561
419450 7.99338
420550 7.9313
421650 7.86985
422750 7.80903
423850 7.74882
424950 7.68923
426050 7.63023
427150 7.57184
428250 7.51403
429350 7.4568
430450 7.40014
431550 7.34405
432650 7.28851
433750 7.23353
434850 7.17909
435950 7.1252
437050 7.07183
438150 7.01899
439250 6.96667
440350 6.91486
441450 6.86355
442550 6.81275
443650 6.76244
444750 6.71262
445850 6.66329
446950 6.61443
448050 6.56604
449150 6.51812
450250 6.47065
451350 6.42364
452450 6.37708
453550 6.33097
454650 6.28529
455750 6.24005
456850 6.19523
457950 6.15084
459050 6.10687
460150 6.06331
461250 6.02016
462350 5.97741
463450 5.93506
464550 5.89311
465650 5.85155
466750 5.81037
467850 5.76957
468950 5.72916
470050 5.68911
471150 5.64943
472250 5.61012
473350 5.57117
474450 5.53257
475550 5.49432
476650 5.45643
477750 5.41887
478850 5.38166
479950 5.34479
481050 5.30824
482150 5.27203
483250 5.23614
484350 5.20057
485450 5.16532
486550 5.13039
487650 5.09576
488750 5.06145
489850 5.02743
490950 4.99372
492050 4.96031
493150 4.92719
494250 4.89437
495350 4.86183
496450 4.82957
497550 4.7976
498650 4.76591
499750 4.73449
500850 4.70334
501950 4.67247
503050 4.64186
504150 4.61152
505250 4.58143
506350 4.55161
507450 4.52204
508550 4.49273
509650 4.46366
510750 4.43485
511850 4.40628
512950 4.37795
514050 4.34986
515150 4.32201
516250 4.29439
517350 4.26701
518450 4.23985
519550 4.21293
520650 4.18623
521750 4.15975
522850 4.13349
523950 4.10745
525050 4.08163
526150 4.05602
527250 4.03063
528350 4.00544
529450 3.98046
530550 3.95569
531650 3.93112
532750 3.90675
533850 3.88258
534950 3.85861
536050 3.83483
537150 3.81124
538250 3.78785
539350 3.76465
540450 3.74163
541550 3.7188
542650 3.69615
543750 3.67369
544850 3.6514
545950 3.6293
547050 3.60736
548150 3.58561
549250 3.56403
550350 3.54262
551450 3.52137
552550 3.5003
553650 3.47939
554750 3.45865
555850 3.43807
556950 3.41765
558050 3.3974
559150 3.3773
560250 3.35736
561350 3.33757
562450 3.31794
563550 3.29845
564650 3.27912
565750 3.25994
566850 3.24091
567950 3.22203
569050 3.20329
570150 3.18469
571250 3.16623
572350 3.14792
573450 3.12975
574550 3.11171
575650 3.09382
576750 3.07605
577850 3.05843
578950 3.04093
580050 3.02357
581150 3.00634
582250 2.98924
583350 2.97227
584450 2.95542
585550 2.9387
586650 2.9221
587750 2.90563
588850 2.88928
589950 2.87306
591050 2.85695
592150 2.84096
593250 2.82509
594350 2.80934
595450 2.7937
596550 2.77818
597650 2.76277
598750 2.74748
599850 2.7323
600950 2.71722
602050 2.70226
603150 2.68741
604250 2.67266
605350 2.65802
606450 2.64349
607550 2.62906
608650 2.61474
609750 2.60051
610850 2.58639
611950 2.57238
613050 2.55846
614150 2.54464
615250 2.53092
616350 2.5173
617450 2.50377
618550 2.49034
619650 2.47701
620750 2.46377
621850 2.45062
622950 2.43757
624050 2.42461
625150 2.41174
626250 2.39896
627350 2.38627
628450 2.37366
629550 2.36115
630650 2.34872
631750 2.33638
632850 2.32413
633950 2.31196
635050 2.29987
636150 2.28787
637250 2.27595
638350 2.26411
639450 2.25235
640550 2.24068
641650 2.22908
642750 2.21756
643850 2.20612
644950 2.19476
646050 2.18348
647150 2.17228
648250 2.16115
649350 2.15009
650450 2.13911
651550 2.1282
652650 2.11737
653750 2.10661
654850 2.09592
655950 2.08531
657050 2.07476
658150 2.06429
659250 2.05389
660350 2.04355
661450 2.03328
662550 2.02309
663650 2.01295
664750 2.00289
665850 1.99289
666950 1.98296
668050 1.9731
669150 1.9633
670250 1.95356
671350 1.94389
672450 1.93428
673550 1.92473
674650 1.91525
675750 1.90582
676850 1.89646
677950 1.88716
679050 1.87792
680150 1.86874
681250 1.85962
682350 1.85056
683450 1.84155
684550 1.83261
685650 1.82372
686750 1.81489
687850 1.80611
688950 1.79739
690050 1.78873
691150 1.78012
692250 1.77157
693350 1.76307
694450 1.75462
695550 1.74623
696650 1.73789
697750 1.72961
698850 1.72137
699950 1.71319
701050 1.70506
702150 1.69698
703250 1.68895
704350 1.68097
705450 1.67304
706550 1.66517
707650 1.65733
708750 1.64955
709850 1.64182
710950 1.63413
712050 1.6265
713150 1.61891
714250 1.61136
715350 1.60386
716450 1.59641
717550 1.58901
718650 1.58165
719750 1.57433
720850 1.56706
721950 1.55984
723050 1.55266
724150 1.54552
725250 1.53842
726350 1.53137
727450 1.52436
728550 1.5174
729650 1.51047
730750 1.50359
731850 1.49675
732950 1.48995
734050 1.48319
735150 1.47647
736250 1.46979
737350 1.46315
738450 1.45656
739550 1.45
740650 1.44348
741750 1.437
742850 1.43055
743950 1.42415
745050 1.41778
746150 1.41145
747250 1.40516
748350 1.39891
749450 1.39269
750550 1.38651
751650 1.38036
752750 1.37425
753850 1.36818
754950 1.36214
756050 1.35614
757150 1.35017
758250 1.34424
759350 1.33834
760450 1.33248
761550 1.32665
762650 1.32085
763750 1.31509
764850 1.30936
765950 1.30366
767050 1.298
768150 1.29237
769250 1.28677
770350 1.2812
771450 1.27567
772550 1.27016
773650 1.26469
774750 1.25925
775850 1.25384
776950 1.24846
778050 1.24311
779150 1.23779
780250 1.23251
781350 1.22725
782450 1.22202
783550 1.21682
784650 1.21165
785750 1.20651
786850 1.2014
787950 1.19632
789050 1.19126
790150 1.18623
791250 1.18124
792350 1.17627
793450 1.17132
794550 1.16641
795650 1.16152
796750 1.15666
797850 1.15182
798950 1.14702
800050 1.14224
801150 1.13748
802250 1.13275
803350 1.12805
804450 1.12337
805550 1.11872
806650 1.1141
807750 1.1095
808850 1.10492
809950 1.10037
811050 1.09585
812150 1.09135
813250 1.08687
814350 1.08242
815450 1.07799
816550 1.07359
817650 1.06921
818750 1.06485
819850 1.06052
820950 1.05621
822050 1.05193
823150 1.04766
824250 1.04342
825350 1.0392
826450 1.03501
827550 1.03084
828650 1.02669
829750 1.02256
830850 1.01845
831950 1.01437
833050 1.01031
834150 1.00626
835250 1.00224
836350 0.998245
837450 0.994268
838550 0.990312
839650 0.986376
840750 0.982461
841850 0.978567
842950 0.974693
844050 0.970839
845150 0.967006
846250 0.963192
847350 0.959399
848450 0.955625
849550 0.951871
850650 0.948136
851750 0.944421
852850 0.940725
853950 0.937048
855050 0.933391
856150 0.929752
857250 0.926132
858350 0.92253
859450 0.918947
860550 0.915383
861650 0.911837
862750 0.908309
863850 0.904799
864950 0.901307
866050 0.897833
867150 0.894376
868250 0.890938
869350 0.887516
870450 0.884112
871550 0.880726
872650 0.877356
873750 0.874004
874850 0.870669
875950 0.86735
877050 0.864048
878150 0.860763
879250 0.857494
880350 0.854242
881450 0.851006
882550 0.847787
883650 0.844583
884750 0.841396
885850 0.838224
886950 0.835068
888050 0.831928
889150 0.828804
890250 0.825695
891350 0.822602
892450 0.819524
893550 0.816461
894650 0.813413
895750 0.810381
896850 0.807363
897950 0.80436
899050 0.801372
900150 0.798399
901250 0.79544
902350 0.792496
903450 0.789566
904550 0.786651
905650 0.78375
906750 0.780863
907850 0.77799
908950 0.775131
910050 0.772286
911150 0.769455
912250 0.766638
913350 0.763834
914450 0.761044
915550 0.758267
916650 0.755504
917750 0.752754
918850 0.750017
919950 0.747294
921050 0.744583
922150 0.741886
923250 0.739201
924350 0.73653
925450 0.733871
926550 0.731225
927650 0.728591
928750 0.72597
929850 0.723362
930950 0.720766
932050 0.718182
933150 0.715611
934250 0.713052
935350 0.710505
936450 0.70797
937550 0.705447
938650 0.702935
939750 0.700436
940850 0.697948
941950 0.695473
943050 0.693008
944150 0.690556
945250 0.688114
946350 0.685685
947450 0.683266
948550 0.680859
949650 0.678463
950750 0.676079
951850 0.673705
952950 0.671343
954050 0.668991
955150 0.66665
956250 0.66432
957350 0.662001
958450 0.659693
959550 0.657395
960650 0.655108
961750 0.652832
962850 0.650566
963950 0.64831
965050 0.646065
966150 0.64383
967250 0.641605
968350 0.639391
969450 0.637186
970550 0.634992
971650 0.632807
972750 0.630633
973850 0.628468
974950 0.626314
976050 0.624169
977150 0.622034
978250 0.619908
979350 0.617792
980450 0.615686
981550 0.613589
982650 0.611502
983750 0.609424
984850 0.607355
985950 0.605296
987050 0.603246
988150 0.601205
989250 0.599173
990350 0.597151
991450 0.595137
992550 0.593133
993650 0.591137
994750 0.58915
995850 0.587172
996950 0.585203
998050 0.583243
999150 0.581291
1000250 0.579348
1001350 0.577414
1002450 0.575488
1003550 0.573571
1004650 0.571662
1005750 0.569762
1006850 0.567869
1007950 0.565986
1009050 0.56411
1010150 0.562243
1011250 0.560384
1012350 0.558533
1013450 0.55669
1014550 0.554855
1015650 0.553029
1016750 0.55121
1017850 0.549399
1018950 0.547596
1020050 0.545801
1021150 0.544013
1022250 0.542234
1023350 0.540462
1024450 0.538698
1025550 0.536941
1026650 0.535192
1027750 0.533451
1028850 0.531717
1029950 0.52999
1031050 0.528271
1032150 0.526559
1033250 0.524855
1034350 0.523158
1035450 0.521468
1036550 0.519786
1037650 0.51811
1038750 0.516442
1039850 0.514781
1040950 0.513127
1042050 0.51148
1043150 0.50984
1044250 0.508207
1045350 0.506581
1046450 0.504962
1047550 0.50335
1048650 0.501744
1049750 0.500146
1050850 0.498554
1051950 0.496968
1053050 0.49539
1054150 0.493818
1055250 0.492253
1056350 0.490694
1057450 0.489142
1058550 0.487596
1059650 0.486057
1060750 0.484524
1061850 0.482998
1062950 0.481478
1064050 0.479964
1065150 0.478457
1066250 0.476956
1067350 0.475461
1068450 0.473972
1069550 0.47249
1070650 0.471013
1071750 0.469543
1072850 0.468079
1073950 0.466621
1075050 0.465169
1076150 0.463723
1077250 0.462282
1078350 0.460848
1079450 0.45942
1080550 0.457998
1081650 0.456581
1082750 0.45517
1083850 0.453765
1084950 0.452366
1086050 0.450972
1087150 0.449584
1088250 0.448202
1089350 0.446826
1090450 0.445455
1091550 0.444089
1092650 0.442729
1093750 0.441375
1094850 0.440026
1095950 0.438683
1097050 0.437345
1098150 0.436012
1099250 0.434685
1100350 0.433363
1101450 0.432047
1102550 0.430735
1103650 0.429429
1104750 0.428129
1105850 0.426833
1106950 0.425543
1108050 0.424258
1109150 0.422978
1110250 0.421703
1111350 0.420433
1112450 0.419169
1113550 0.417909
1114650 0.416654
1115750 0.415405
1116850 0.41416
1117950 0.41292
1119050 0.411686
1120150 0.410456
1121250 0.409231
1122350 0.40801
1123450 0.406795
1124550 0.405584
1125650 0.404379
1126750 0.403178
1127850 0.401981
1128950 0.40079
1130050 0.399603
1131150 0.39842
1132250 0.397243
1133350 0.39607
1134450 0.394901
1135550 0.393737
1136650 0.392578
1137750 0.391423
1138850 0.390273
1139950 0.389127
1141050 0.387986
1142150 0.386849
1143250 0.385716
1144350 0.384588
1145450 0.383464
1146550 0.382345
1147650 0.38123
1148750 0.380119
1149850 0.379012
1150950 0.37791
1152050 0.376812
1153150 0.375719
1154250 0.374629
1155350 0.373544
1156450 0.372462
1157550 0.371385
1158650 0.370312
1159750 0.369244
1160850 0.368179
1161950 0.367118
1163050 0.366062
1164150 0.365009
1165250 0.363961
1166350 0.362916
1167450 0.361875
1168550 0.360839
1169650 0.359806
1170750 0.358777
1171850 0.357752
1172950 0.356731
1174050 0.355714
1175150 0.354701
1176250 0.353692
1177350 0.352686
1178450 0.351684
1179550 0.350686
1180650 0.349692
1181750 0.348701
1182850 0.347714
1183950 0.346731
1185050 0.345751
1186150 0.344775
1187250 0.343803
1188350 0.342835
1189450 0.34187
1190550 0.340908
1191650 0.339951
1192750 0.338996
1193850 0.338046
1194950 0.337099
1196050 0.336155
1197150 0.335215
1198250 0.334278
1199350 0.333345
1200450 0.332416
1201550 0.331489
1202650 0.330566
1203750 0.329647
1204850 0.328731
1205950 0.327818
1207050 0.326909
1208150 0.326003
1209250 0.3251
1210350 0.324201
1211450 0.323305
1212550 0.322412
1213650 0.321523
1214750 0.320637
1215850 0.319754
1216950 0.318874
1218050 0.317997
1219150 0.317124
1220250 0.316254
1221350 0.315387
1222450 0.314523
1223550 0.313662
1224650 0.312804
1225750 0.31195
1226850 0.311098
1227950 0.31025
1229050 0.309405
1230150 0.308563
1231250 0.307723
1232350 0.306887
1233450 0.306054
1234550 0.305224
1235650 0.304397
1236750 0.303573
1237850 0.302751
1238950 0.301933
1240050 0.301118
1241150 0.300305
1242250 0.299496
1243350 0.298689
1244450 0.297885
1245550 0.297085
1246650 0.296287
1247750 0.295491
1248850 0.294699
1249950 0.293909
1251050 0.293123
1252150 0.292339
1253250 0.291558
1254350 0.290779
1255450 0.290003
1256550 0.289231
1257650 0.28846
1258750 0.287693
1259850 0.286928
1260950 0.286166
1262050 0.285407
1263150 0.28465
1264250 0.283896
1265350 0.283145
1266450 0.282396
1267550 0.28165
1268650 0.280906
1269750 0.280165
1270850 0.279427
1271950 0.278691
1273050 0.277958
1274150 0.277227
1275250 0.276499
1276350 0.275774
1277450 0.275051
1278550 0.27433
1279650 0.273612
1280750 0.272897
1281850 0.272183
1282950 0.271473
1284050 0.270765
1285150 0.270059
1286250 0.269356
1287350 0.268655
1288450 0.267957
1289550 0.267261
1290650 0.266567
1291750 0.265876
1292850 0.265187
1293950 0.264501
1295050 0.263817
1296150 0.263135
1297250 0.262455
1298350 0.261778
1299450 0.261104
1300550 0.260431
1301650 0.259761
1302750 0.259093
1303850 0.258427
1304950 0.257764
1306050 0.257103
1307150 0.256444
1308250 0.255787
1309350 0.255133
1310450 0.254481
1311550 0.253831
1312650 0.253183
1313750 0.252538
1314850 0.251894
1315950 0.251253
1317050 0.250614
1318150 0.249977
1319250 0.249342
1320350 0.24871
1321450 0.248079
1322550 0.247451
1323650 0.246825
1324750 0.246201
1325850 0.245579
1326950 0.244959
1328050 0.244341
1329150 0.243725
1330250 0.243111
1331350 0.242499
1332450 0.24189
1333550 0.241282
1334650 0.240676
1335750 0.240073
1336850 0.239471
1337950 0.238872
1339050 0.238274
1340150 0.237678
1341250 0.237085
1342350 0.236493
1343450 0.235903
1344550 0.235315
1345650 0.23473
1346750 0.234146
1347850 0.233564
1348950 0.232984
1350050 0.232405
1351150 0.231829
1352250 0.231255
1353350 0.230682
1354450 0.230112
1355550 0.229543
1356650 0.228976
1357750 0.228411
1358850 0.227848
1359950 0.227287
1361050 0.226727
1362150 0.22617
1363250 0.225614
1364350 0.22506
1365450 0.224507
1366550 0.223957
1367650 0.223408
1368750 0.222862
1369850 0.222316
1370950 0.221773
1372050 0.221232
1373150 0.220692
1374250 0.220154
1375350 0.219617
1376450 0.219083
1377550 0.21855
1378650 0.218019
1379750 0.217489
1380850 0.216962
1381950 0.216436
1383050 0.215911
1384150 0.215389
1385250 0.214868
1386350 0.214348
1387450 0.213831
1388550 0.213315
1389650 0.2128
1390750 0.212288
1391850 0.211777
1392950 0.211267
1394050 0.210759
1395150 0.210253
1396250 0.209749
1397350 0.209246
1398450 0.208744
1399550 0.208245
1400650 0.207746
1401750 0.20725
1402850 0.206755
1403950 0.206261
1405050 0.205769
1406150 0.205279
1407250 0.20479
1408350 0.204303
1409450 0.203817
1410550 0.203333
1411650 0.20285
1412750 0.202369
1413850 0.20189
1414950 0.201411
1416050 0.200935
1417150 0.20046
1418250 0.199986
1419350 0.199514
1420450 0.199043
1421550 0.198574
1422650 0.198106
1423750 0.19764
1424850 0.197175
1425950 0.196712
1427050 0.19625
1428150 0.195789
1429250 0.19533
1430350 0.194873
1431450 0.194417
1432550 0.193962
1433650 0.193508
1434750 0.193056
1435850 0.192606
1436950 0.192157
1438050 0.191709
1439150 0.191262
1440250 0.190817
1441350 0.190374
1442450 0.189931
1443550 0.189491
1444650 0.189051
1445750 0.188613
1446850 0.188176
1447950 0.18774
1449050 0.187306
1450150 0.186873
1451250 0.186442
1452350 0.186012
1453450 0.185583
1454550 0.185155
1455650 0.184729
1456750 0.184304
1457850 0.18388
1458950 0.183458
1460050 0.183037
1461150 0.182617
1462250 0.182198
1463350 0.181781
1464450 0.181365
1465550 0.18095
1466650 0.180537
1467750 0.180124
1468850 0.179713
1469950 0.179304
1471050 0.178895
1472150 0.178488
1473250 0.178082
1474350 0.177677
1475450 0.177273
1476550 0.176871
1477650 0.17647
1478750 0.17607
1479850 0.175671
1480950 0.175274
1482050 0.174877
1483150 0.174482
1484250 0.174088
1485350 0.173695
1486450 0.173304
1487550 0.172913
1488650 0.172524
1489750 0.172136
1490850 0.171749
1491950 0.171363
1493050 0.170978
1494150 0.170595
1495250 0.170212
1496350 0.169831
1497450 0.169451
1498550 0.169072
1499650 0.168694
1500750 0.168317
1501850 0.167941
1502950 0.167567
1504050 0.167194
1505150 0.166821
1506250 0.16645
1507350 0.16608
1508450 0.165711
1509550 0.165343
1510650 0.164976
1511750 0.16461
1512850 0.164246
1513950 0.163882
1515050 0.163519
1516150 0.163158
1517250 0.162797
1518350 0.162438
1519450 0.16208
1520550 0.161722
1521650 0.161366
1522750 0.161011
1523850 0.160657
1524950 0.160304
1526050 0.159951
1527150 0.1596
1528250 0.15925
1529350 0.158901
1530450 0.158553
1531550 0.158206
1532650 0.15786
1533750 0.157515
1534850 0.157171
1535950 0.156828
1537050 0.156486
1538150 0.156145
1539250 0.155805
1540350 0.155466
1541450 0.155128
1542550 0.154791
1543650 0.154455
1544750 0.15412
1545850 0.153785
1546950 0.153452
1548050 0.15312
1549150 0.152788
1550250 0.152458
1551350 0.152129
1552450 0.1518
1553550 0.151473
1554650 0.151146
1555750 0.15082
1556850 0.150496
1557950 0.150172
1559050 0.149849
1560150 0.149527
1561250 0.149206
1562350 0.148886
1563450 0.148566
1564550 0.148248
1565650 0.147931
1566750 0.147614
1567850 0.147299
1568950 0.146984
1570050 0.14667
1571150 0.146357
1572250 0.146045
1573350 0.145734
1574450 0.145423
1575550 0.145114
1576650 0.144805
1577750 0.144498
1578850 0.144191
1579950 0.143885
1581050 0.14358
1582150 0.143276
1583250 0.142972
1584350 0.14267
1585450 0.142368
1586550 0.142067
1587650 0.141767
1588750 0.141468
1589850 0.14117
1590950 0.140872
1592050 0.140576
1593150 0.14028
1594250 0.139985
1595350 0.139691
1596450 0.139397
1597550 0.139105
1598650 0.138813
1599750 0.138522
1600850 0.138232
1601950 0.137943
1603050 0.137654
1604150 0.137367
1605250 0.13708
1606350 0.136794
1607450 0.136508
1608550 0.136224
1609650 0.13594
1610750 0.135657
1611850 0.135375
1612950 0.135094
1614050 0.134813
1615150 0.134533
1616250 0.134254
1617350 0.133976
1618450 0.133698
1619550 0.133422
1620650 0.133145
1621750 0.13287
1622850 0.132596
1623950 0.132322
1625050 0.132049
1626150 0.131777
1627250 0.131505
1628350 0.131234
1629450 0.130964
1630550 0.130695
1631650 0.130427
1632750 0.130159
1633850 0.129892
1634950 0.129625
1636050 0.12936
1637150 0.129095
1638250 0.128831
1639350 0.128567
1640450 0.128304
1641550 0.128042
1642650 0.127781
1643750 0.12752
1644850 0.12726
1645950 0.127001
1647050 0.126742
1648150 0.126485
1649250 0.126228
1650350 0.125971
1651450 0.125715
1652550 0.12546
1653650 0.125206
1654750 0.124952
1655850 0.124699
1656950 0.124447
1658050 0.124195
1659150 0.123944
1660250 0.123694
1661350 0.123444
1662450 0.123195
1663550 0.122947
1664650 0.122699
1665750 0.122452
1666850 0.122206
1667950 0.12196
1669050 0.121715
1670150 0.121471
1671250 0.121227
1672350 0.120984
1673450 0.120742
1674550 0.1205
1675650 0.120259
1676750 0.120018
1677850 0.119779
1678950 0.119539
1680050 0.119301
1681150 0.119063
1682250 0.118825
1683350 0.118589
1684450 0.118353
1685550 0.118117
1686650 0.117882
1687750 0.117648
1688850 0.117415
1689950 0.117182
1691050 0.116949
1692150 0.116718
1693250 0.116486
1694350 0.116256
1695450 0.116026
1696550 0.115797
1697650 0.115568
1698750 0.11534
1699850 0.115112
1700950 0.114885
1702050 0.114659
1703150 0.114433
1704250 0.114208
1705350 0.113984
1706450 0.11376
1707550 0.113536
1708650 0.113313
1709750 0.113091
1710850 0.112869
1711950 0.112648
1713050 0.112428
1714150 0.112208
1715250 0.111989
1716350 0.11177
1717450 0.111552
1718550 0.111334
1719650 0.111117
1720750 0.1109
1721850 0.110684
1722950 0.110469
1724050 0.110254
1725150 0.11004
1726250 0.109826
1727350 0.109613
1728450 0.1094
1729550 0.109188
1730650 0.108976
1731750 0.108765
1732850 0.108555
1733950 0.108345
1735050 0.108135
1736150 0.107927
1737250 0.107718
1738350 0.10751
1739450 0.107303
1740550 0.107096
1741650 0.10689
1742750 0.106685
1743850 0.106479
1744950 0.106275
1746050 0.106071
1747150 0.105867
1748250 0.105664
1749350 0.105461
1750450 0.105259
1751550 0.105058
1752650 0.104857
1753750 0.104656
1754850 0.104456
1755950 0.104257
1757050 0.104058
1758150 0.103859
1759250 0.103661
1760350 0.103464
1761450 0.103267
1762550 0.10307
1763650 0.102874
1764750 0.102679
1765850 0.102484
1766950 0.102289
1768050 0.102095
1769150 0.101902
1770250 0.101709
1771350 0.101516
1772450 0.101324
1773550 0.101133
1774650 0.100942
1775750 0.100751
1776850 0.100561
1777950 0.100371
1779050 0.100182
1780150 0.0999931
1781250 0.0998049
1782350 0.0996171
1783450 0.0994297
1784550 0.0992429
1785650 0.0990565
1786750 0.0988706
1787850 0.0986851
1788950 0.0985001
1790050 0.0983155
1791150 0.0981315
1792250 0.0979478
1793350 0.0977647
1794450 0.0975819
1795550 0.0973997
1796650 0.0972179
1797750 0.0970365
1798850 0.0968556
1799950 0.0966751
1801050 0.0964951
1802150 0.0963155
1803250 0.0961364
1804350 0.0959577
1805450 0.0957795
1806550 0.0956016
1807650 0.0954243
1808750 0.0952473
1809850 0.0950708
1810950 0.0948948
1812050 0.0947191
1813150 0.0945439
1814250 0.0943691
1815350 0.0941948
1816450 0.0940209
1817550 0.0938474
1818650 0.0936743
1819750 0.0935017
1820850 0.0933295
1821950 0.0931576
1823050 0.0929863
1824150 0.0928153
1825250 0.0926448
1826350 0.0924746
1827450 0.0923049
1828550 0.0921356
1829650 0.0919667
1830750 0.0917982
1831850 0.0916301
1832950 0.0914625
1834050 0.0912952
1835150 0.0911284
1836250 0.0909619
1837350 0.0907959
1838450 0.0906302
1839550 0.090465
1840650 0.0903002
1841750 0.0901357
1842850 0.0899717
1843950 0.089808
1845050 0.0896448
1846150 0.0894819
1847250 0.0893194
1848350 0.0891573
1849450 0.0889957
1850550 0.0888344
1851650 0.0886735
1852750 0.0885129
1853850 0.0883528
1854950 0.088193
1856050 0.0880337
1857150 0.0878747
1858250 0.0877161
1859350 0.0875578
1860450 0.0874
1861550 0.0872425
1862650 0.0870854
1863750 0.0869287
1864850 0.0867723
1865950 0.0866164
1867050 0.0864608
1868150 0.0863055
1869250 0.0861507
1870350 0.0859962
1871450 0.085842
1872550 0.0856883
1873650 0.0855349
1874750 0.0853819
1875850 0.0852292
1876950 0.0850769
1878050 0.0849249
1879150 0.0847734
1880250 0.0846221
1881350 0.0844713
1882450 0.0843207
1883550 0.0841706
1884650 0.0840208
1885750 0.0838713
1886850 0.0837222
1887950 0.0835735
1889050 0.0834251
1890150 0.0832771
1891250 0.0831294
1892350 0.082982
1893450 0.082835
1894550 0.0826884
1895650 0.0825421
1896750 0.0823961
1897850 0.0822505
1898950 0.0821052
1900050 0.0819602
1901150 0.0818156
1902250 0.0816714
1903350 0.0815274
1904450 0.0813838
1905550 0.0812406
1906650 0.0810977
1907750 0.0809551
1908850 0.0808128
1909950 0.0806709
1911050 0.0805293
1912150 0.080388
1913250 0.0802471
1914350 0.0801065
1915450 0.0799662
1916550 0.0798263
1917650 0.0796866
1918750 0.0795473
1919850 0.0794083
1920950 0.0792697
1922050 0.0791313
1923150 0.0789933
1924250 0.0788556
1925350 0.0787182
1926450 0.0785812
1927550 0.0784444
1928650 0.078308
1929750 0.0781719
1930850 0.0780361
1931950 0.0779006
1933050 0.0777654
1934150 0.0776305
1935250 0.077496
1936350 0.0773617
1937450 0.0772278
1938550 0.0770942
1939650 0.0769608
1940750 0.0768278
1941850 0.0766951
1942950 0.0765627
1944050 0.0764306
1945150 0.0762988
1946250 0.0761673
1947350 0.0760361
1948450 0.0759052
1949550 0.0757746
1950650 0.0756443
1951750 0.0755142
1952850 0.0753845
1953950 0.0752551
1955050 0.075126
1956150 0.0749972
1957250 0.0748686
1958350 0.0747404
1959450 0.0746124
1960550 0.0744848
1961650 0.0743574
1962750 0.0742303
1963850 0.0741035
1964950 0.073977
1966050 0.0738508
1967150 0.0737249
1968250 0.0735992
1969350 0.0734738
1970450 0.0733488
1971550 0.073224
1972650 0.0730994
1973750 0.0729752
1974850 0.0728512
1975950 0.0727276
1977050 0.0726042
1978150 0.072481
1979250 0.0723582
1980350 0.0722356
1981450 0.0721133
1982550 0.0719913
1983650 0.0718696
1984750 0.0717481
1985850 0.0716269
1986950 0.071506
1988050 0.0713853
1989150 0.0712649
1990250 0.0711448
1991350 0.071025
1992450 0.0709054
1993550 0.0707861
1994650 0.070667
1995750 0.0705482
1996850 0.0704297
1997950 0.0703115
1999050 0.0701935
2000150 0.0700757
2001250 0.0699583
2002350 0.0698411
2003450 0.0697241
2004550 0.0696074
2005650 0.069491
2006750 0.0693748
2007850 0.0692589
2008950 0.0691433
2010050 0.0690279
2011150 0.0689127
2012250 0.0687979
2013350 0.0686832
2014450 0.0685689
2015550 0.0684547
2016650 0.0683409
2017750 0.0682272
2018850 0.0681139
2019950 0.0680007
2021050 0.0678879
2022150 0.0677752
2023250 0.0676629
2024350 0.0675507
2025450 0.0674388
2026550 0.0673272
2027650 0.0672158
2028750 0.0671047
2029850 0.0669938
2030950 0.0668831
2032050 0.0667727
2033150 0.0666625
2034250 0.0665526
2035350 0.0664429
2036450 0.0663334
2037550 0.0662242
2038650 0.0661152
2039750 0.0660065
2040850 0.065898
2041950 0.0657897
2043050 0.0656817
2044150 0.0655739
2045250 0.0654663
2046350 0.065359
2047450 0.0652519
2048550 0.0651451
2049650 0.0650384
2050750 0.064932
2051850 0.0648259
2052950 0.0647199
2054050 0.0646142
2055150 0.0645087
2056250 0.0644035
2057350 0.0642985
2058450 0.0641937
2059550 0.0640891
2060650 0.0639848
2061750 0.0638807
2062850 0.0637768
2063950 0.0636731
2065050 0.0635697
2066150 0.0634664
2067250 0.0633634
2068350 0.0632607
2069450 0.0631581
2070550 0.0630558
2071650 0.0629537
2072750 0.0628518
2073850 0.0627501
2074950 0.0626486
2076050 0.0625474
2077150 0.0624464
2078250 0.0623456
2079350 0.062245
2080450 0.0621446
2081550 0.0620444
2082650 0.0619445
2083750 0.0618448
2084850 0.0617452
2085950 0.0616459
2087050 0.0615468
2088150 0.061448
2089250 0.0613493
2090350 0.0612508
2091450 0.0611526
2092550 0.0610545
2093650 0.0609567
2094750 0.0608591
2095850 0.0607616
2096950 0.0606644
2098050 0.0605674
2099150 0.0604706
2100250 0.060374
2101350 0.0602776
2102450 0.0601814
2103550 0.0600854
2104650 0.0599897
2105750 0.0598941
2106850 0.0597987
2107950 0.0597035
2109050 0.0596086
2110150 0.0595138
2111250 0.0594192
2112350 0.0593248
2113450 0.0592307
2114550 0.0591367
2115650 0.0590429
2116750 0.0589493
2117850 0.0588559
2118950 0.0587627
2120050 0.0586697
2121150 0.058577
2122250 0.0584843
2123350 0.0583919
2124450 0.0582997
2125550 0.0582077
2126650 0.0581159
2127750 0.0580242
2128850 0.0579328
2129950 0.0578415
2131050 0.0577505
2132150 0.0576596
2133250 0.0575689
2134350 0.0574784
2135450 0.0573881
2136550 0.057298
2137650 0.0572081
2138750 0.0571183
2139850 0.0570288
2140950 0.0569394
2142050 0.0568502
2143150 0.0567612
2144250 0.0566724
2145350 0.0565838
2146450 0.0564953
2147550 0.056407
2148650 0.056319
2149750 0.0562311
2150850 0.0561434
2151950 0.0560558
2153050 0.0559685
2154150 0.0558813
2155250 0.0557943
2156350 0.0557075
2157450 0.0556209
2158550 0.0555344
2159650 0.0554481
2160750 0.055362
2161850 0.0552761
2162950 0.0551904
2164050 0.0551048
2165150 0.0550194
2166250 0.0549342
2167350 0.0548491
2168450 0.0547643
2169550 0.0546796
2170650 0.0545951
2171750 0.0545107
2172850 0.0544265
2173950 0.0543425
2175050 0.0542587
2176150 0.0541751
2177250 0.0540916
2178350 0.0540083
2179450 0.0539251
2180550 0.0538421
2181650 0.0537593
2182750 0.0536767
2183850 0.0535942
2184950 0.0535119
2186050 0.0534298
2187150 0.0533478
2188250 0.053266
2189350 0.0531844
2190450 0.0531029
2191550 0.0530216
2192650 0.0529405
2193750 0.0528595
2194850 0.0527787
2195950 0.0526981
2197050 0.0526176
2198150 0.0525373
2199250 0.0524571
2200350 0.0523771
2201450 0.0522973
2202550 0.0522176
2203650 0.0521381
2204750 0.0520588
2205850 0.0519796
2206950 0.0519006
2208050 0.0518217
2209150 0.051743
2210250 0.0516645
2211350 0.0515861
2212450 0.0515078
2213550 0.0514298
2214650 0.0513518
2215750 0.0512741
2216850 0.0511965
2217950 0.051119
2219050 0.0510417
2220150 0.0509646
2221250 0.0508876
2222350 0.0508108
2223450 0.0507341
2224550 0.0506576
2225650 0.0505812
2226750 0.050505
2227850 0.0504289
2228950 0.050353
2230050 0.0502772
2231150 0.0502016
2232250 0.0501262
2233350 0.0500509
2234450 0.0499757
2235550 0.0499007
2236650 0.0498258
2237750 0.0497511
2238850 0.0496766
2239950 0.0496021
2241050 0.0495279
2242150 0.0494538
2243250 0.0493798
2244350 0.049306
2245450 0.0492323
2246550 0.0491588
2247650 0.0490854
2248750 0.0490121
2249850 0.048939
2250950 0.0488661
2252050 0.0487933
2253150 0.0487206
2254250 0.0486481
2255350 0.0485757
2256450 0.0485035
2257550 0.0484314
2258650 0.0483594
2259750 0.0482876
2260850 0.048216
2261950 0.0481444
2263050 0.048073
2264150 0.0480018
2265250 0.0479307
2266350 0.0478597
2267450 0.0477889
2268550 0.0477182
2269650 0.0476477
2270750 0.0475773
2271850 0.047507
2272950 0.0474369
2274050 0.0473669
2275150 0.047297
2276250 0.0472273
2277350 0.0471577
2278450 0.0470883
2279550 0.0470189
2280650 0.0469498
2281750 0.0468807
2282850 0.0468118
2283950 0.046743
2285050 0.0466744
2286150 0.0466059
2287250 0.0465375
2288350 0.0464693
2289450 0.0464012
2290550 0.0463332
2291650 0.0462654
2292750 0.0461976
2293850 0.0461301
2294950 0.0460626
2296050 0.0459953
2297150 0.0459281
2298250 0.0458611
2299350 0.0457941
2300450 0.0457273
2301550 0.0456607
2302650 0.0455941
2303750 0.0455277
2304850 0.0454614
2305950 0.0453953
2307050 0.0453292
2308150 0.0452633
2309250 0.0451976
2310350 0.0451319
2311450 0.0450664
2312550 0.045001
2313650 0.0449358
2314750 0.0448706
2315850 0.0448056
2316950 0.0447407
2318050 0.0446759
2319150 0.0446113
2320250 0.0445468
2321350 0.0444824
2322450 0.0444181
2323550 0.044354
2324650 0.0442899
2325750 0.044226
2326850 0.0441623
2327950 0.0440986
2329050 0.0440351
2330150 0.0439717
2331250 0.0439084
2332350 0.0438452
2333450 0.0437821
2334550 0.0437192
2335650 0.0436564
2336750 0.0435937
2337850 0.0435311
2338950 0.0434687
2340050 0.0434063
2341150 0.0433441
2342250 0.043282
2343350 0.0432201
2344450 0.0431582
2345550 0.0430964
2346650 0.0430348
2347750 0.0429733
2348850 0.0429119
2349950 0.0428506
2351050 0.0427895
2352150 0.0427284
2353250 0.0426675
2354350 0.0426067
2355450 0.042546
2356550 0.0424854
2357650 0.0424249
2358750 0.0423646
2359850 0.0423043
2360950 0.0422442
2362050 0.0421842
2363150 0.0421243
2364250 0.0420645
2365350 0.0420048
2366450 0.0419453
2367550 0.0418858
2368650 0.0418265
2369750 0.0417672
2370850 0.0417081
2371950 0.0416491
2373050 0.0415902
2374150 0.0415314
2375250 0.0414728
2376350 0.0414142
2377450 0.0413557
2378550 0.0412974
2379650 0.0412392
2380750 0.041181
2381850 0.041123
2382950 0.0410651
2384050 0.0410073
2385150 0.0409496
2386250 0.040892
2387350 0.0408345
2388450 0.0407772
2389550 0.0407199
2390650 0.0406627
2391750 0.0406057
2392850 0.0405487
2393950 0.0404919
2395050 0.0404352
2396150 0.0403785
2397250 0.040322
2398350 0.0402656
2399450 0.0402093
2400550 0.0401531
2401650 0.040097
2402750 0.040041
2403850 0.0399851
2404950 0.0399293
2406050 0.0398736
2407150 0.039818
2408250 0.0397625
2409350 0.0397071
2410450 0.0396519
2411550 0.0395967
2412650 0.0395416
2413750 0.0394866
2414850 0.0394318
2415950 0.039377
2417050 0.0393223
2418150 0.0392677
2419250 0.0392133
2420350 0.0391589
2421450 0.0391046
2422550 0.0390505
2423650 0.0389964
2424750 0.0389424
2425850 0.0388886
2426950 0.0388348
2428050 0.0387811
2429150 0.0387275
2430250 0.0386741
2431350 0.0386207
2432450 0.0385674
2433550 0.0385142
2434650 0.0384611
2435750 0.0384081
2436850 0.0383552
2437950 0.0383024
2439050 0.0382497
2440150 0.0381971
2441250 0.0381446
2442350 0.0380922
2443450 0.0380399
2444550 0.0379877
2445650 0.0379356
2446750 0.0378835
2447850 0.0378316
2448950 0.0377798
2450050 0.037728
2451150 0.0376764
2452250 0.0376248
2453350 0.0375733
2454450 0.037522
2455550 0.0374707
2456650 0.0374195
2457750 0.0373684
2458850 0.0373174
2459950 0.0372665
2461050 0.0372157
2462150 0.0371649
2463250 0.0371143
2464350 0.0370638
2465450 0.0370133
2466550 0.036963
2467650 0.0369127
2468750 0.0368625
2469850 0.0368124
2470950 0.0367624
2472050 0.0367125
2473150 0.0366627
2474250 0.036613
2475350 0.0365633
2476450 0.0365138
2477550 0.0364643
2478650 0.036415
2479750 0.0363657
2480850 0.0363165
2481950 0.0362674
2483050 0.0362184
2484150 0.0361694
2485250 0.0361206
2486350 0.0360718
2487450 0.0360232
2488550 0.0359746
2489650 0.0359261
2490750 0.0358777
2491850 0.0358294
2492950 0.0357811
2494050 0.035733
2495150 0.0356849
2496250 0.035637
2497350 0.0355891
2498450 0.0355413
2499550 0.0354935
2500650 0.0354459
2501750 0.0353984
2502850 0.0353509
2503950 0.0353035
2505050 0.0352562
2506150 0.035209
2507250 0.0351619
2508350 0.0351148
2509450 0.0350679
2510550 0.035021
2511650 0.0349742
2512750 0.0349275
2513850 0.0348809
2514950 0.0348343
2516050 0.0347879
2517150 0.0347415
2518250 0.0346952
2519350 0.034649
2520450 0.0346028
2521550 0.0345568
2522650 0.0345108
2523750 0.0344649
2524850 0.0344191
2525950 0.0343734
2527050 0.0343277
2528150 0.0342822
2529250 0.0342367
2530350 0.0341913
2531450 0.0341459
2532550 0.0341007
2533650 0.0340555
2534750 0.0340104
2535850 0.0339654
2536950 0.0339205
2538050 0.0338756
2539150 0.0338308
2540250 0.0337862
2541350 0.0337415
2542450 0.033697
2543550 0.0336525
2544650 0.0336082
2545750 0.0335638
2546850 0.0335196
2547950 0.0334755
2549050 0.0334314
2550150 0.0333874
2551250 0.0333435
2552350 0.0332996
2553450 0.0332559
2554550 0.0332122
2555650 0.0331686
2556750 0.033125
2557850 0.0330816
2558950 0.0330382
2560050 0.0329949
2561150 0.0329516
2562250 0.0329085
2563350 0.0328654
2564450 0.0328224
2565550 0.0327794
2566650 0.0327366
2567750 0.0326938
2568850 0.0326511
2569950 0.0326084
2571050 0.0325659
2572150 0.0325234
2573250 0.032481
2574350 0.0324386
2575450 0.0323963
2576550 0.0323541
2577650 0.032312
2578750 0.03227
2579850 0.032228
2580950 0.0321861
2582050 0.0321442
2583150 0.0321025
2584250 0.0320608
2585350 0.0320192
2586450 0.0319776
2587550 0.0319361
2588650 0.0318947
2589750 0.0318534
2590850 0.0318121
2591950 0.031771
2593050 0.0317298
2594150 0.0316888
2595250 0.0316478
2596350 0.0316069
2597450 0.0315661
2598550 0.0315253
2599650 0.0314846
2600750 0.031444
2601850 0.0314034
2602950 0.0313629
2604050 0.0313225
2605150 0.0312821
2606250 0.0312419
2607350 0.0312016
2608450 0.0311615
2609550 0.0311214
2610650 0.0310814
2611750 0.0310415
2612850 0.0310016
2613950 0.0309618
2615050 0.0309221
2616150 0.0308824
2617250 0.0308428
2618350 0.0308032
2619450 0.0307638
2620550 0.0307244
2621650 0.030685
2622750 0.0306458
2623850 0.0306066
2624950 0.0305674
2626050 0.0305284
2627150 0.0304894
2628250 0.0304504
2629350 0.0304116
2630450 0.0303728
2631550 0.030334
2632650 0.0302954
2633750 0.0302568
2634850 0.0302182
2635950 0.0301797
2637050 0.0301413
2638150 0.030103
2639250 0.0300647
2640350 0.0300265
2641450 0.0299883
2642550 0.0299503
2643650 0.0299122
2644750 0.0298743
2645850 0.0298364
2646950 0.0297985
2648050 0.0297608
2649150 0.0297231
2650250 0.0296854
2651350 0.0296479
2652450 0.0296103
2653550 0.0295729
2654650 0.0295355
2655750 0.0294982
2656850 0.0294609
2657950 0.0294237
2659050 0.0293866
2660150 0.0293495
2661250 0.0293125
2662350 0.0292755
2663450 0.0292386
2664550 0.0292018
2665650 0.029165
2666750 0.0291283
2667850 0.0290917
2668950 0.0290551
2670050 0.0290186
2671150 0.0289821
2672250 0.0289457
2673350 0.0289094
2674450 0.0288731
2675550 0.0288369
2676650 0.0288007
2677750 0.0287646
2678850 0.0287286
2679950 0.0286926
2681050 0.0286567
2682150 0.0286208
2683250 0.028585
2684350 0.0285493
2685450 0.0285136
2686550 0.028478
2687650 0.0284424
2688750 0.0284069
2689850 0.0283715
2690950 0.0283361
2692050 0.0283008
2693150 0.0282655
2694250 0.0282303
2695350 0.0281951
2696450 0.02816
2697550 0.028125
2698650 0.02809
2699750 0.0280551
2700850 0.0280202
2701950 0.0279854
2703050 0.0279507
2704150 0.027916
2705250 0.0278813
2706350 0.0278468
2707450 0.0278123
2708550 0.0277778
2709650 0.0277434
2710750 0.027709
2711850 0.0276747
2712950 0.0276405
2714050 0.0276063
2715150 0.0275722
2716250 0.0275381
2717350 0.0275041
2718450 0.0274701
2719550 0.0274362
2720650 0.0274024
2721750 0.0273686
2722850 0.0273349
2723950 0.0273012
2725050 0.0272676
2726150 0.027234
2727250 0.0272005
2728350 0.027167
2729450 0.0271336
2730550 0.0271003
2731650 0.027067
2732750 0.0270337
2733850 0.0270005
2734950 0.0269674
2736050 0.0269343
2737150 0.0269013
2738250 0.0268683
2739350 0.0268354
2740450 0.0268025
2741550 0.0267697
2742650 0.0267369
2743750 0.0267042
2744850 0.0266716
2745950 0.026639
2747050 0.0266064
2748150 0.0265739
2749250 0.0265415
2750350 0.0265091
2751450 0.0264768
2752550 0.0264445
2753650 0.0264123
2754750 0.0263801
2755850 0.0263479
2756950 0.0263159
2758050 0.0262838
2759150 0.0262519
2760250 0.0262199
2761350 0.0261881
2762450 0.0261563
2763550 0.0261245
2764650 0.0260928
2765750 0.0260611
2766850 0.0260295
2767950 0.0259979
2769050 0.0259664
2770150 0.025935
2771250 0.0259035
2772350 0.0258722
2773450 0.0258409
2774550 0.0258096
2775650 0.0257784
2776750 0.0257472
2777850 0.0257161
2778950 0.0256851
2780050 0.0256541
2781150 0.0256231
2782250 0.0255922
2783350 0.0255613
2784450 0.0255305
2785550 0.0254998
2786650 0.025469
2787750 0.0254384
2788850 0.0254078
2789950 0.0253772
2791050 0.0253467
2792150 0.0253162
2793250 0.0252858
2794350 0.0252554
2795450 0.0252251
2796550 0.0251948
2797650 0.0251646
2798750 0.0251344
2799850 0.0251043
2800950 0.0250742
2802050 0.0250442
2803150 0.0250142
2804250 0.0249842
2805350 0.0249543
2806450 0.0249245
2807550 0.0248947
2808650 0.0248649
2809750 0.0248352
2810850 0.0248056
2811950 0.024776
2813050 0.0247464
2814150 0.0247169
2815250 0.0246874
2816350 0.024658
2817450 0.0246286
2818550 0.0245993
2819650 0.02457
2820750 0.0245408
2821850 0.0245116
2822950 0.0244824
2824050 0.0244533
2825150 0.0244243
2826250 0.0243953
2827350 0.0243663
2828450 0.0243374
2829550 0.0243085
2830650 0.0242797
2831750 0.0242509
2832850 0.0242222
2833950 0.0241935
2835050 0.0241649
2836150 0.0241363
2837250 0.0241077
2838350 0.0240792
2839450 0.0240507
2840550 0.0240223
2841650 0.023994
2842750 0.0239656
2843850 0.0239373
2844950 0.0239091
2846050 0.0238809
2847150 0.0238527
2848250 0.0238246
2849350 0.0237966
2850450 0.0237685
2851550 0.0237406
2852650 0.0237126
2853750 0.0236847
2854850 0.0236569
2855950 0.0236291
2857050 0.0236013
2858150 0.0235736
2859250 0.0235459
2860350 0.0235183
2861450 0.0234907
2862550 0.0234632
2863650 0.0234357
2864750 0.0234082
2865850 0.0233808
2866950 0.0233534
2868050 0.0233261
2869150 0.0232988
2870250 0.0232716
2871350 0.0232444
2872450 0.0232172
2873550 0.0231901
2874650 0.023163
2875750 0.023136
2876850 0.023109
2877950 0.023082
2879050 0.0230551
2880150 0.0230282
2881250 0.0230014
2882350 0.0229746
2883450 0.0229479
2884550 0.0229212
2885650 0.0228945
2886750 0.0228679
2887850 0.0228413
2888950 0.0228148
2890050 0.0227883
2891150 0.0227618
2892250 0.0227354
2893350 0.022709
2894450 0.0226827
2895550 0.0226564
2896650 0.0226301
2897750 0.0226039
2898850 0.0225778
2899950 0.0225516
2901050 0.0225255
2902150 0.0224995
2903250 0.0224735
2904350 0.0224475
2905450 0.0224216
2906550 0.0223957
2907650 0.0223698
2908750 0.022344
2909850 0.0223182
2910950 0.0222925
2912050 0.0222668
2913150 0.0222411
2914250 0.0222155
2915350 0.0221899
2916450 0.0221644
2917550 0.0221389
2918650 0.0221134
2919750 0.022088
2920850 0.0220626
2921950 0.0220373
2923050 0.022012
2924150 0.0219867
2925250 0.0219615
2926350 0.0219363
2927450 0.0219111
2928550 0.021886
2929650 0.021861
2930750 0.0218359
2931850 0.0218109
2932950 0.021786
2934050 0.021761
2935150 0.0217362
2936250 0.0217113
2937350 0.0216865
2938450 0.0216617
2939550 0.021637
2940650 0.0216123
2941750 0.0215876
2942850 0.021563
2943950 0.0215384
2945050 0.0215139
2946150 0.0214894
2947250 0.0214649
2948350 0.0214404
2949450 0.021416
2950550 0.0213917
2951650 0.0213674
2952750 0.0213431
2953850 0.0213188
2954950 0.0212946
2956050 0.0212704
2957150 0.0212463
2958250 0.0212222
2959350 0.0211981
2960450 0.0211741
2961550 0.0211501
2962650 0.0211261
2963750 0.0211022
2964850 0.0210783
2965950 0.0210544
2967050 0.0210306
2968150 0.0210068
2969250 0.0209831
2970350 0.0209594
2971450 0.0209357
2972550 0.020912
2973650 0.0208884
2974750 0.0208649
2975850 0.0208413
2976950 0.0208178
2978050 0.0207944
2979150 0.0207709
2980250 0.0207475
2981350 0.0207242
2982450 0.0207009
2983550 0.0206776
2984650 0.0206543
2985750 0.0206311
2986850 0.0206079
2987950 0.0205848
2989050 0.0205616
2990150 0.0205386
2991250 0.0205155
2992350 0.0204925
2993450 0.0204695
2994550 0.0204466
2995650 0.0204237
2996750 0.0204008
2997850 0.0203779
2998950 0.0203551
3000050 0.0203324
3001150 0.0203096
3002250 0.0202869
3003350 0.0202642
3004450 0.0202416
3005550 0.020219
3006650 0.0201964
3007750 0.0201739
3008850 0.0201514
3009950 0.0201289
3011050 0.0201064
3012150 0.020084
3013250 0.0200617
3014350 0.0200393
3015450 0.020017
3016550 0.0199947
3017650 0.0199725
3018750 0.0199503
3019850 0.0199281
3020950 0.019906
3022050 0.0198839
3023150 0.0198618
3024250 0.0198397
3025350 0.0198177
3026450 0.0197958
3027550 0.0197738
3028650 0.0197519
3029750 0.01973
3030850 0.0197082
3031950 0.0196863
3033050 0.0196645
3034150 0.0196428
3035250 0.0196211
3036350 0.0195994
3037450 0.0195777
3038550 0.0195561
3039650 0.0195345
3040750 0.0195129
3041850 0.0194914
3042950 0.0194699
3044050 0.0194484
3045150 0.019427
3046250 0.0194056
3047350 0.0193842
3048450 0.0193629
3049550 0.0193415
3050650 0.0193203
3051750 0.019299
3052850 0.0192778
3053950 0.0192566
3055050 0.0192354
3056150 0.0192143
3057250 0.0191932
3058350 0.0191721
3059450 0.0191511
3060550 0.0191301
3061650 0.0191091
3062750 0.0190882
3063850 0.0190673
3064950 0.0190464
3066050 0.0190255
3067150 0.0190047
3068250 0.0189839
3069350 0.0189632
3070450 0.0189424
3071550 0.0189217
3072650 0.0189011
3073750 0.0188804
3074850 0.0188598
3075950 0.0188392
3077050 0.0188187
3078150 0.0187982
3079250 0.0187777
3080350 0.0187572
3081450 0.0187368
3082550 0.0187164
3083650 0.018696
3084750 0.0186756
3085850 0.0186553
3086950 0.018635
3088050 0.0186148
3089150 0.0185946
3090250 0.0185744
3091350 0.0185542
3092450 0.018534
3093550 0.0185139
3094650 0.0184939
3095750 0.0184738
3096850 0.0184538
3097950 0.0184338
3099050 0.0184138
3100150 0.0183939
3101250 0.018374
3102350 0.0183541
3103450 0.0183342
3104550 0.0183144
3105650 0.0182946
3106750 0.0182748
3107850 0.0182551
3108950 0.0182354
3110050 0.0182157
3111150 0.0181961
3112250 0.0181764
3113350 0.0181568
3114450 0.0181373
3115550 0.0181177
3116650 0.0180982
3117750 0.0180787
3118850 0.0180593
3119950 0.0180398
3121050 0.0180204
3122150 0.0180011
3123250 0.0179817
3124350 0.0179624
3125450 0.0179431
3126550 0.0179238
3127650 0.0179046
3128750 0.0178854
3129850 0.0178662
3130950 0.017847
3132050 0.0178279
3133150 0.0178088
3134250 0.0177897
3135350 0.0177707
3136450 0.0177517
3137550 0.0177327
3138650 0.0177137
3139750 0.0176948
3140850 0.0176759
3141950 0.017657
3143050 0.0176381
3144150 0.0176193
3145250 0.0176005
3146350 0.0175817
3147450 0.017563
3148550 0.0175442
3149650 0.0175255
3150750 0.0175069
3151850 0.0174882
3152950 0.0174696
3154050 0.017451
3155150 0.0174324
3156250 0.0174139
3157350 0.0173954
3158450 0.0173769
3159550 0.0173584
3160650 0.01734
3161750 0.0173216
3162850 0.0173032
3163950 0.0172848
3165050 0.0172665
3166150 0.0172482
3167250 0.0172299
3168350 0.0172117
3169450 0.0171934
3170550 0.0171752
3171650 0.0171571
3172750 0.0171389
3173850 0.0171208
3174950 0.0171027
3176050 0.0170846
3177150 0.0170665
3178250 0.0170485
3179350 0.0170305
3180450 0.0170125
3181550 0.0169946
3182650 0.0169767
3183750 0.0169588
3184850 0.0169409
3185950 0.016923
3187050 0.0169052
3188150 0.0168874
3189250 0.0168696
3190350 0.0168519
3191450 0.0168342
3192550 0.0168165
3193650 0.0167988
3194750 0.0167811
3195850 0.0167635
3196950 0.0167459
3198050 0.0167283
3199150 0.0167108
3200250 0.0166932
3201350 0.0166757
3202450 0.0166583
3203550 0.0166408
3204650 0.0166234
3205750 0.016606
3206850 0.0165886
3207950 0.0165712
3209050 0.0165539
3210150 0.0165366
3211250 0.0165193
3212350 0.016502
3213450 0.0164848
3214550 0.0164676
3215650 0.0164504
3216750 0.0164332
3217850 0.0164161
3218950 0.016399
3220050 0.0163819
3221150 0.0163648
3222250 0.0163477
3223350 0.0163307
3224450 0.0163137
3225550 0.0162967
3226650 0.0162798
3227750 0.0162628
3228850 0.0162459
3229950 0.0162291
3231050 0.0162122
3232150 0.0161954
3233250 0.0161785
3234350 0.0161617
3235450 0.016145
3236550 0.0161282
3237650 0.0161115
3238750 0.0160948
3239850 0.0160781
3240950 0.0160615
3242050 0.0160448
3243150 0.0160282
3244250 0.0160117
3245350 0.0159951
3246450 0.0159786
3247550 0.015962
3248650 0.0159455
3249750 0.0159291
3250850 0.0159126
3251950 0.0158962
3253050 0.0158798
3254150 0.0158634
3255250 0.015847
3256350 0.0158307
3257450 0.0158144
3258550 0.0157981
3259650 0.0157818
3260750 0.0157656
3261850 0.0157494
3262950 0.0157332
3264050 0.015717
3265150 0.0157008
3266250 0.0156847
3267350 0.0156686
3268450 0.0156525
3269550 0.0156364
3270650 0.0156204
3271750 0.0156043
3272850 0.0155883
3273950 0.0155723
3275050 0.0155564
3276150 0.0155404
3277250 0.0155245
3278350 0.0155086
3279450 0.0154927
3280550 0.0154769
3281650 0.0154611
3282750 0.0154452
3283850 0.0154295
3284950 0.0154137
3286050 0.0153979
3287150 0.0153822
3288250 0.0153665
3289350 0.0153508
3290450 0.0153352
3291550 0.0153195
3292650 0.0153039
3293750 0.0152883
3294850 0.0152727
3295950 0.0152572
3297050 0.0152416
3298150 0.0152261
3299250 0.0152106
3300350 0.0151952
3301450 0.0151797
3302550 0.0151643
3303650 0.0151489
3304750 0.0151335
3305850 0.0151181
3306950 0.0151028
3308050 0.0150874
3309150 0.0150721
3310250 0.0150569
3311350 0.0150416
3312450 0.0150263
3313550 0.0150111
3314650 0.0149959
3315750 0.0149807
3316850 0.0149656
3317950 0.0149504
3319050 0.0149353
3320150 0.0149202
3321250 0.0149051
3322350 0.0148901
3323450 0.014875
3324550 0.01486
3325650 0.014845
3326750 0.01483
3327850 0.0148151
3328950 0.0148001
3330050 0.0147852
3331150 0.0147703
3332250 0.0147554
3333350 0.0147406
3334450 0.0147257
3335550 0.0147109
3336650 0.0146961
3337750 0.0146813
3338850 0.0146666
3339950 0.0146518
3341050 0.0146371
3342150 0.0146224
3343250 0.0146077
3344350 0.0145931
3345450 0.0145784
3346550 0.0145638
3347650 0.0145492
3348750 0.0145346
3349850 0.01452
3350950 0.0145055
3352050 0.014491
3353150 0.0144764
3354250 0.014462
3355350 0.0144475
3356450 0.014433
3357550 0.0144186
3358650 0.0144042
3359750 0.0143898
3360850 0.0143754
3361950 0.0143611
3363050 0.0143467
3364150 0.0143324
3365250 0.0143181
3366350 0.0143038
3367450 0.0142896
3368550 0.0142753
3369650 0.0142611
3370750 0.0142469
3371850 0.0142327
3372950 0.0142186
3374050 0.0142044
3375150 0.0141903
3376250 0.0141762
3377350 0.0141621
3378450 0.014148
3379550 0.014134
3380650 0.0141199
3381750 0.0141059
3382850 0.0140919
3383950 0.0140779
3385050 0.014064
3386150 0.01405
3387250 0.0140361
3388350 0.0140222
3389450 0.0140083
3390550 0.0139944
3391650 0.0139806
3392750 0.0139668
3393850 0.0139529
3394950 0.0139391
3396050 0.0139254
3397150 0.0139116
3398250 0.0138979
3399350 0.0138841
3400450 0.0138704
3401550 0.0138567
3402650 0.0138431
3403750 0.0138294
3404850 0.0138158
3405950 0.0138022
3407050 0.0137886
3408150 0.013775
3409250 0.0137614
3410350 0.0137479
3411450 0.0137343
3412550 0.0137208
3413650 0.0137073
3414750 0.0136939
3415850 0.0136804
3416950 0.013667
3418050 0.0136535
3419150 0.0136401
3420250 0.0136267
3421350 0.0136134
3422450 0.0136
3423550 0.0135867
3424650 0.0135734
3425750 0.0135601
3426850 0.0135468
3427950 0.0135335
3429050 0.0135203
3430150 0.013507
3431250 0.0134938
3432350 0.0134806
3433450 0.0134674
3434550 0.0134543
3435650 0.0134411
3436750 0.013428
3437850 0.0134149
3438950 0.0134018
3440050 0.0133887
3441150 0.0133756
3442250 0.0133626
3443350 0.0133496
3444450 0.0133366
3445550 0.0133236
3446650 0.0133106
3447750 0.0132976
3448850 0.0132847
3449950 0.0132718
3451050 0.0132588
3452150 0.0132459
3453250 0.0132331
3454350 0.0132202
3455450 0.0132074
3456550 0.0131945
3457650 0.0131817
3458750 0.0131689
3459850 0.0131562
3460950 0.0131434
3462050 0.0131306
3463150 0.0131179
3464250 0.0131052
3465350 0.0130925
3466450 0.0130798
3467550 0.0130672
3468650 0.0130545
3469750 0.0130419
3470850 0.0130293
3471950 0.0130167
3473050 0.0130041
3474150 0.0129915
3475250 0.012979
3476350 0.0129664
3477450 0.0129539
3478550 0.0129414
3479650 0.0129289
3480750 0.0129165
3481850 0.012904
3482950 0.0128916
3484050 0.0128792
3485150 0.0128667
3486250 0.0128544
3487350 0.012842
3488450 0.0128296
3489550 0.0128173
3490650 0.012805
3491750 0.0127926
3492850 0.0127803
3493950 0.0127681
3495050 0.0127558
3496150 0.0127436
3497250 0.0127313
3498350 0.0127191
3499450 0.0127069
3500550 0.0126947
3501650 0.0126825
3502750 0.0126704
3503850 0.0126582
3504950 0.0126461
3506050 0.012634
3507150 0.0126219
3508250 0.0126098
3509350 0.0125978
3510450 0.0125857
3511550 0.0125737
3512650 0.0125617
3513750 0.0125497
3514850 0.0125377
3515950 0.0125257
3517050 0.0125138
3518150 0.0125018
3519250 0.0124899
3520350 0.012478
3521450 0.0124661
3522550 0.0124542
3523650 0.0124423
3524750 0.0124305
3525850 0.0124187
3526950 0.0124068
3528050 0.012395
3529150 0.0123832
3530250 0.0123715
3531350 0.0123597
3532450 0.012348
3533550 0.0123362
3534650 0.0123245
3535750 0.0123128
3536850 0.0123011
3537950 0.0122894
3539050 0.0122778
3540150 0.0122661
3541250 0.0122545
3542350 0.0122429
3543450 0.0122313
3544550 0.0122197
3545650 0.0122081
3546750 0.0121966
3547850 0.012185
3548950 0.0121735
3550050 0.012162
3551150 0.0121505
3552250 0.012139
3553350 0.0121276
3554450 0.0121161
3555550 0.0121047
3556650 0.0120932
3557750 0.0120818
3558850 0.0120704
3559950 0.012059
3561050 0.0120477
3562150 0.0120363
3563250 0.012025
3564350 0.0120137
3565450 0.0120023
3566550 0.011991
3567650 0.0119798
3568750 0.0119685
3569850 0.0119572
3570950 0.011946
3572050 0.0119348
3573150 0.0119236
3574250 0.0119124
3575350 0.0119012
3576450 0.01189
3577550 0.0118788
3578650 0.0118677
3579750 0.0118566
3580850 0.0118454
3581950 0.0118343
3583050 0.0118233
3584150 0.0118122
3585250 0.0118011
3586350 0.0117901
3587450 0.011779
3588550 0.011768
3589650 0.011757
3590750 0.011746
3591850 0.011735
3592950 0.0117241
3594050 0.0117131
3595150 0.0117022
3596250 0.0116913
3597350 0.0116804
3598450 0.0116695
3599550 0.0116586
3600650 0.0116477
3601750 0.0116368
3602850 0.011626
3603950 0.0116152
3605050 0.0116044
3606150 0.0115936
3607250 0.0115828
3608350 0.011572
3609450 0.0115612
3610550 0.0115505
3611650 0.0115397
3612750 0.011529
3613850 0.0115183
3614950 0.0115076
3616050 0.0114969
3617150 0.0114862
3618250 0.0114756
3619350 0.0114649
3620450 0.0114543
3621550 0.0114437
3622650 0.0114331
3623750 0.0114225
3624850 0.0114119
3625950 0.0114014
3627050 0.0113908
3628150 0.0113803
3629250 0.0113697
3630350 0.0113592
3631450 0.0113487
3632550 0.0113382
3633650 0.0113278
3634750 0.0113173
3635850 0.0113068
3636950 0.0112964
3638050 0.011286
3639150 0.0112756
3640250 0.0112652
3641350 0.0112548
3642450 0.0112444
3643550 0.011234
3644650 0.0112237
3645750 0.0112134
3646850 0.011203
3647950 0.0111927
3649050 0.0111824
3650150 0.0111721
3651250 0.0111619
3652350 0.0111516
3653450 0.0111414
3654550 0.0111311
3655650 0.0111209
3656750 0.0111107
3657850 0.0111005
3658950 0.0110903
3660050 0.0110801
3661150 0.01107
3662250 0.0110598
3663350 0.0110497
3664450 0.0110396
3665550 0.0110295
3666650 0.0110194
3667750 0.0110093
3668850 0.0109992
3669950 0.0109891
3671050 0.0109791
3672150 0.010969
3673250 0.010959
3674350 0.010949
3675450 0.010939
3676550 0.010929
3677650 0.010919
3678750 0.0109091
3679850 0.0108991
3680950 0.0108892
3682050 0.0108793
3683150 0.0108693
3684250 0.0108594
3685350 0.0108495
3686450 0.0108397
3687550 0.0108298
3688650 0.0108199
3689750 0.0108101
3690850 0.0108003
3691950 0.0107904
3693050 0.0107806
3694150 0.0107708
3695250 0.010761
3696350 0.0107513
3697450 0.0107415
3698550 0.0107318
3699650 0.010722
3700750 0.0107123
3701850 0.0107026
3702950 0.0106929
3704050 0.0106832
3705150 0.0106735
3706250 0.0106638
3707350 0.0106542
3708450 0.0106445
3709550 0.0106349
3710650 0.0106253
3711750 0.0106157
3712850 0.0106061
3713950 0.0105965
3715050 0.0105869
3716150 0.0105773
3717250 0.0105678
3718350 0.0105582
3719450 0.0105487
3720550 0.0105392
3721650 0.0105297
3722750 0.0105202
3723850 0.0105107
3724950 0.0105012
3726050 0.0104918
3727150 0.0104823
3728250 0.0104729
3729350 0.0104634
3730450 0.010454
3731550 0.0104446
3732650 0.0104352
3733750 0.0104258
3734850 0.0104165
3735950 0.0104071
3737050 0.0103978
3738150 0.0103884
3739250 0.0103791
3740350 0.0103698
3741450 0.0103605
3742550 0.0103512
3743650 0.0103419
3744750 0.0103326
3745850 0.0103234
3746950 0.0103141
3748050 0.0103049
3749150 0.0102956
3750250 0.0102864
3751350 0.0102772
3752450 0.010268
3753550 0.0102588
3754650 0.0102497
3755750 0.0102405
3756850 0.0102314
3757950 0.0102222
3759050 0.0102131
3760150 0.010204
3761250 0.0101949
3762350 0.0101858
3763450 0.0101767
3764550 0.0101676
3765650 0.0101585
3766750 0.0101495
3767850 0.0101404
3768950 0.0101314
3770050 0.0101224
3771150 0.0101134
3772250 0.0101044
3773350 0.0100954
3774450 0.0100864
3775550 0.0100774
3776650 0.0100685
3777750 0.0100595
3778850 0.0100506
3779950 0.0100417
3781050 0.0100327
3782150 0.0100238
3783250 0.0100149
3784350 0.0100061
3785450 0.00999718
3786550 0.00998832
3787650 0.00997946
3788750 0.00997062
3789850 0.00996179
3790950 0.00995297
3792050 0.00994415
3793150 0.00993535
3794250 0.00992656
3795350 0.00991778
3796450 0.00990901
3797550 0.00990025
3798650 0.0098915
3799750 0.00988276
3800850 0.00987403
3801950 0.00986531
3803050 0.0098566
3804150 0.0098479
3805250 0.00983921
3806350 0.00983053
3807450 0.00982186
3808550 0.00981321
3809650 0.00980456
3810750 0.00979592
3811850 0.00978729
3812950 0.00977867
3814050 0.00977007
3815150 0.00976147
3816250 0.00975288
3817350 0.0097443
3818450 0.00973573
3819550 0.00972718
3820650 0.00971863
3821750 0.00971009
3822850 0.00970156
3823950 0.00969305
3825050 0.00968454
3826150 0.00967604
3827250 0.00966755
3828350 0.00965907
3829450 0.00965061
3830550 0.00964215
3831650 0.0096337
3832750 0.00962526
3833850 0.00961683
3834950 0.00960841
3836050 0.0096
3837150 0.0095916
3838250 0.00958321
3839350 0.00957483
3840450 0.00956646
3841550 0.0095581
3842650 0.00954975
3843750 0.00954141
3844850 0.00953308
3845950 0.00952475
3847050 0.00951644
3848150 0.00950814
3849250 0.00949984
3850350 0.00949156
3851450 0.00948329
3852550 0.00947502
3853650 0.00946677
3854750 0.00945852
3855850 0.00945029
3856950 0.00944206
3858050 0.00943384
3859150 0.00942564
3860250 0.00941744
3861350 0.00940925
3862450 0.00940107
3863550 0.0093929
3864650 0.00938474
3865750 0.00937659
3866850 0.00936845
3867950 0.00936032
3869050 0.00935219
3870150 0.00934408
3871250 0.00933598
3872350 0.00932788
3873450 0.0093198
3874550 0.00931172
3875650 0.00930366
3876750 0.0092956
3877850 0.00928755
3878950 0.00927951
3880050 0.00927148
3881150 0.00926346
3882250 0.00925545
3883350 0.00924745
3884450 0.00923946
3885550 0.00923147
3886650 0.0092235
3887750 0.00921553
3888850 0.00920758
3889950 0.00919963
3891050 0.00919169
3892150 0.00918376
3893250 0.00917584
3894350 0.00916793
3895450 0.00916003
3896550 0.00915214
3897650 0.00914425
3898750 0.00913638
3899850 0.00912851
3900950 0.00912066
3902050 0.00911281
3903150 0.00910497
3904250 0.00909714
3905350 0.00908932
3906450 0.00908151
3907550 0.0090737
3908650 0.00906591
3909750 0.00905812
3910850 0.00905035
3911950 0.00904258
3913050 0.00903482
3914150 0.00902707
3915250 0.00901933
3916350 0.0090116
3917450 0.00900388
3918550 0.00899616
3919650 0.00898846
3920750 0.00898076
3921850 0.00897307
3922950 0.00896539
3924050 0.00895772
3925150 0.00895006
3926250 0.0089424
3927350 0.00893476
3928450 0.00892712
3929550 0.0089195
3930650 0.00891188
3931750 0.00890427
3932850 0.00889666
3933950 0.00888907
3935050 0.00888149
3936150 0.00887391
3937250 0.00886634
3938350 0.00885879
3939450 0.00885124
3940550 0.00884369
3941650 0.00883616
3942750 0.00882864
3943850 0.00882112
3944950 0.00881361
3946050 0.00880611
3947150 0.00879862
3948250 0.00879114
3949350 0.00878367
3950450 0.0087762
3951550 0.00876875
3952650 0.0087613
3953750 0.00875386
3954850 0.00874643
3955950 0.008739
3957050 0.00873159
3958150 0.00872418
3959250 0.00871678
3960350 0.00870939
3961450 0.00870201
3962550 0.00869464
3963650 0.00868727
3964750 0.00867992
3965850 0.00867257
3966950 0.00866523
3968050 0.0086579
3969150 0.00865057
3970250 0.00864326
3971350 0.00863595
3972450 0.00862865
3973550 0.00862136
3974650 0.00861408
3975750 0.0086068
3976850 0.00859954
3977950 0.00859228
3979050 0.00858503
3980150 0.00857779
3981250 0.00857055
3982350 0.00856333
3983450 0.00855611
3984550 0.0085489
3985650 0.0085417
3986750 0.00853451
3987850 0.00852732
3988950 0.00852014
3990050 0.00851297
3991150 0.00850581
3992250 0.00849866
3993350 0.00849151
3994450 0.00848438
3995550 0.00847725
3996650 0.00847012
3997750 0.00846301
3998850 0.00845591
3999950 0.00844881
4001050 0.00844172
4002150 0.00843464
4003250 0.00842756
4004350 0.0084205
4005450 0.00841344
4006550 0.00840639
4007650 0.00839934
4008750 0.00839231
4009850 0.00838528
4010950 0.00837826
4012050 0.00837125
4013150 0.00836425
4014250 0.00835725
4015350 0.00835026
4016450 0.00834328
4017550 0.00833631
4018650 0.00832935
4019750 0.00832239
4020850 0.00831544
4021950 0.0083085
4023050 0.00830156
4024150 0.00829464
4025250 0.00828772
4026350 0.00828081
4027450 0.0082739
4028550 0.00826701
4029650 0.00826012
4030750 0.00825324
4031850 0.00824637
4032950 0.0082395
4034050 0.00823264
4035150 0.00822579
4036250 0.00821895
4037350 0.00821212
4038450 0.00820529
4039550 0.00819847
4040650 0.00819166
4041750 0.00818485
4042850 0.00817806
4043950 0.00817127
4045050 0.00816448
4046150 0.00815771
4047250 0.00815094
4048350 0.00814418
4049450 0.00813743
4050550 0.00813068
4051650 0.00812395
4052750 0.00811721
4053850 0.00811049
4054950 0.00810378
4056050 0.00809707
4057150 0.00809037
4058250 0.00808367
4059350 0.00807699
4060450 0.00807031
4061550 0.00806364
4062650 0.00805697
4063750 0.00805032
4064850 0.00804367
4065950 0.00803703
4067050 0.00803039
4068150 0.00802376
4069250 0.00801714
4070350 0.00801053
4071450 0.00800392
4072550 0.00799732
4073650 0.00799073
4074750 0.00798415
4075850 0.00797757
4076950 0.007971
4078050 0.00796444
4079150 0.00795788
4080250 0.00795134
4081350 0.00794479
4082450 0.00793826
4083550 0.00793173
4084650 0.00792521
4085750 0.0079187
4086850 0.0079122
4087950 0.0079057
4089050 0.00789921
4090150 0.00789272
4091250 0.00788624
4092350 0.00787977
4093450 0.00787331
4094550 0.00786685
4095650 0.00786041
4096750 0.00785396
4097850 0.00784753
4098950 0.0078411
4100050 0.00783468
4101150 0.00782826
4102250 0.00782186
4103350 0.00781546
4104450 0.00780906
4105550 0.00780268
4106650 0.0077963
4107750 0.00778993
4108850 0.00778356
4109950 0.0077772
4111050 0.00777085
4112150 0.00776451
4113250 0.00775817
4114350 0.00775184
4115450 0.00774551
4116550 0.00773919
4117650 0.00773288
4118750 0.00772658
4119850 0.00772028
4120950 0.00771399
4122050 0.00770771
4123150 0.00770143
4124250 0.00769516
4125350 0.0076889
4126450 0.00768264
4127550 0.00767639
4128650 0.00767015
4129750 0.00766392
4130850 0.00765769
4131950 0.00765146
4133050 0.00764525
4134150 0.00763904
4135250 0.00763284
4136350 0.00762664
4137450 0.00762045
4138550 0.00761427
4139650 0.00760809
4140750 0.00760193
4141850 0.00759576
4142950 0.00758961
4144050 0.00758346
4145150 0.00757732
4146250 0.00757118
4147350 0.00756505
4148450 0.00755893
4149550 0.00755281
4150650 0.0075467
4151750 0.0075406
4152850 0.0075345
4153950 0.00752841
4155050 0.00752233
4156150 0.00751625
4157250 0.00751018
4158350 0.00750412
4159450 0.00749806
4160550 0.00749201
4161650 0.00748596
4162750 0.00747993
4163850 0.00747389
4164950 0.00746787
4166050 0.00746185
4167150 0.00745584
4168250 0.00744983
4169350 0.00744383
4170450 0.00743784
4171550 0.00743185
4172650 0.00742587
4173750 0.0074199
4174850 0.00741393
4175950 0.00740797
4177050 0.00740202
4178150 0.00739607
4179250 0.00739013
4180350 0.00738419
4181450 0.00737826
4182550 0.00737234
4183650 0.00736642
4184750 0.00736051
4185850 0.00735461
4186950 0.00734871
4188050 0.00734282
4189150 0.00733693
4190250 0.00733105
4191350 0.00732518
4192450 0.00731931
4193550 0.00731345
4194650 0.0073076
4195750 0.00730175
4196850 0.00729591
4197950 0.00729008
4199050 0.00728425
4200150 0.00727842
4201250 0.00727261
4202350 0.0072668
4203450 0.00726099
4204550 0.00725519
4205650 0.0072494
4206750 0.00724361
4207850 0.00723784
4208950 0.00723206
4210050 0.00722629
4211150 0.00722053
4212250 0.00721478
4213350 0.00720903
4214450 0.00720328
4215550 0.00719755
4216650 0.00719182
4217750 0.00718609
4218850 0.00718037
4219950 0.00717466
4221050 0.00716895
4222150 0.00716325
4223250 0.00715755
4224350 0.00715187
4225450 0.00714618
4226550 0.00714051
4227650 0.00713483
4228750 0.00712917
4229850 0.00712351
4230950 0.00711786
4232050 0.00711221
4233150 0.00710657
4234250 0.00710093
4235350 0.0070953
4236450 0.00708968
4237550 0.00708406
4238650 0.00707845
4239750 0.00707285
4240850 0.00706725
4241950 0.00706165
4243050 0.00705607
4244150 0.00705048
4245250 0.00704491
4246350 0.00703934
4247450 0.00703377
4248550 0.00702821
4249650 0.00702266
4250750 0.00701711
4251850 0.00701157
4252950 0.00700604
4254050 0.00700051
4255150 0.00699498
4256250 0.00698946
4257350 0.00698395
4258450 0.00697845
4259550 0.00697294
4260650 0.00696745
4261750 0.00696196
4262850 0.00695648
4263950 0.006951
4265050 0.00694553
4266150 0.00694006
4267250 0.0069346
4268350 0.00692914
4269450 0.0069237
4270550 0.00691825
4271650 0.00691281
4272750 0.00690738
4273850 0.00690196
4274950 0.00689653
4276050 0.00689112
4277150 0.00688571
4278250 0.00688031
4279350 0.00687491
4280450 0.00686951
4281550 0.00686413
4282650 0.00685875
4283750 0.00685337
4284850 0.006848
4285950 0.00684263
4287050 0.00683728
4288150 0.00683192
4289250 0.00682657
4290350 0.00682123
4291450 0.00681589
4292550 0.00681056
4293650 0.00680524
4294750 0.00679992
4295850 0.0067946
4296950 0.00678929
4298050 0.00678399
4299150 0.00677869
4300250 0.0067734
4301350 0.00676811
4302450 0.00676283
4303550 0.00675755
4304650 0.00675228
4305750 0.00674702
4306850 0.00674176
4307950 0.0067365
4309050 0.00673125
4310150 0.00672601
4311250 0.00672077
4312350 0.00671554
4313450 0.00671031
4314550 0.00670509
4315650 0.00669987
4316750 0.00669466
4317850 0.00668945
4318950 0.00668425
4320050 0.00667906
4321150 0.00667387
4322250 0.00666868
4323350 0.00666351
4324450 0.00665833
4325550 0.00665316
4326650 0.006648
4327750 0.00664284
4328850 0.00663769
4329950 0.00663254
4331050 0.0066274
4332150 0.00662226
4333250 0.00661713
4334350 0.00661201
4335450 0.00660689
4336550 0.00660177
4337650 0.00659666
4338750 0.00659156
4339850 0.00658646
4340950 0.00658136
4342050 0.00657627
4343150 0.00657119
4344250 0.00656611
4345350 0.00656103
4346450 0.00655597
4347550 0.0065509
4348650 0.00654585
4349750 0.00654079
4350850 0.00653574
4351950 0.0065307
4353050 0.00652566
4354150 0.00652063
4355250 0.00651561
4356350 0.00651058
4357450 0.00650557
4358550 0.00650056
4359650 0.00649555
4360750 0.00649055
4361850 0.00648555
4362950 0.00648056
4364050 0.00647557
4365150 0.00647059
4366250 0.00646562
4367350 0.00646065
4368450 0.00645568
4369550 0.00645072
4370650 0.00644576
4371750 0.00644081
4372850 0.00643587
4373950 0.00643093
4375050 0.00642599
4376150 0.00642106
4377250 0.00641614
4378350 0.00641122
4379450 0.0064063
4380550 0.00640139
4381650 0.00639648
4382750 0.00639158
4383850 0.00638669
4384950 0.0063818
4386050 0.00637691
4387150 0.00637203
4388250 0.00636716
4389350 0.00636229
4390450 0.00635742
4391550 0.00635256
4392650 0.0063477
4393750 0.00634285
4394850 0.00633801
4395950 0.00633317
4397050 0.00632833
4398150 0.0063235
4399250 0.00631867
4400350 0.00631385
4401450 0.00630903
4402550 0.00630422
4403650 0.00629942
4404750 0.00629461
4405850 0.00628982
4406950 0.00628502
4408050 0.00628024
4409150 0.00627545
4410250 0.00627068
4411350 0.0062659
4412450 0.00626114
4413550 0.00625637
4414650 0.00625161
4415750 0.00624686
4416850 0.00624211
4417950 0.00623737
4419050 0.00623263
4420150 0.00622789
4421250 0.00622316
4422350 0.00621844
4423450 0.00621372
4424550 0.006209
4425650 0.00620429
4426750 0.00619959
4427850 0.00619489
4428950 0.00619019
4430050 0.0061855
4431150 0.00618081
4432250 0.00617613
4433350 0.00617145
4434450 0.00616678
4435550 0.00616211
4436650 0.00615745
4437750 0.00615279
4438850 0.00614813
4439950 0.00614348
4441050 0.00613884
4442150 0.0061342
4443250 0.00612956
4444350 0.00612493
4445450 0.00612031
4446550 0.00611568
4447650 0.00611107
4448750 0.00610645
4449850 0.00610185
4450950 0.00609724
4452050 0.00609265
4453150 0.00608805
4454250 0.00608346
4455350 0.00607888
4456450 0.0060743
4457550 0.00606972
4458650 0.00606515
4459750 0.00606058
4460850 0.00605602
4461950 0.00605147
4463050 0.00604691
4464150 0.00604236
4465250 0.00603782
4466350 0.00603328
4467450 0.00602875
4468550 0.00602422
4469650 0.00601969
4470750 0.00601517
4471850 0.00601065
4472950 0.00600614
4474050 0.00600163
4475150 0.00599713
4476250 0.00599263
4477350 0.00598814
4478450 0.00598365
4479550 0.00597916
4480650 0.00597468
4481750 0.00597021
4482850 0.00596574
4483950 0.00596127
4485050 0.00595681
4486150 0.00595235
4487250 0.00594789
4488350 0.00594344
4489450 0.005939
4490550 0.00593456
4491650 0.00593012
4492750 0.00592569
4493850 0.00592126
4494950 0.00591684
4496050 0.00591242
4497150 0.00590801
4498250 0.0059036
4499350 0.00589919
4500450 0.00589479
4501550 0.00589039
4502650 0.005886
4503750 0.00588161
4504850 0.00587723
4505950 0.00587285
4507050 0.00586847
4508150 0.0058641
4509250 0.00585973
4510350 0.00585537
4511450 0.00585101
4512550 0.00584666
4513650 0.00584231
4514750 0.00583797
4515850 0.00583363
4516950 0.00582929
4518050 0.00582496
4519150 0.00582063
4520250 0.00581631
4521350 0.00581199
4522450 0.00580767
4523550 0.00580336
4524650 0.00579905
4525750 0.00579475
4526850 0.00579045
4527950 0.00578616
4529050 0.00578187
4530150 0.00577758
4531250 0.0057733
4532350 0.00576903
4533450 0.00576475
4534550 0.00576048
4535650 0.00575622
4536750 0.00575196
4537850 0.0057477
4538950 0.00574345
4540050 0.0057392
4541150 0.00573496
4542250 0.00573072
4543350 0.00572648
4544450 0.00572225
4545550 0.00571803
4546650 0.0057138
4547750 0.00570959
4548850 0.00570537
4549950 0.00570116
4551050 0.00569695
4552150 0.00569275
4553250 0.00568855
4554350 0.00568436
4555450 0.00568017
4556550 0.00567598
4557650 0.0056718
4558750 0.00566763
4559850 0.00566345
4560950 0.00565928
4562050 0.00565512
4563150 0.00565096
4564250 0.0056468
4565350 0.00564265
4566450 0.0056385
4567550 0.00563435
4568650 0.00563021
4569750 0.00562607
4570850 0.00562194
4571950 0.00561781
4573050 0.00561369
4574150 0.00560957
4575250 0.00560545
4576350 0.00560134
4577450 0.00559723
4578550 0.00559312
4579650 0.00558902
4580750 0.00558493
4581850 0.00558083
4582950 0.00557674
4584050 0.00557266
4585150 0.00556858
4586250 0.0055645
4587350 0.00556043
4588450 0.00555636
4589550 0.00555229
4590650 0.00554823
4591750 0.00554418
4592850 0.00554012
4593950 0.00553607
4595050 0.00553203
4596150 0.00552799
4597250 0.00552395
4598350 0.00551991
4599450 0.00551589
4600550 0.00551186
4601650 0.00550784
4602750 0.00550382
4603850 0.00549981
4604950 0.00549579
4606050 0.00549179
4607150 0.00548779
4608250 0.00548379
4609350 0.00547979
4610450 0.0054758
4611550 0.00547181
4612650 0.00546783
4613750 0.00546385
4614850 0.00545988
4615950 0.00545591
4617050 0.00545194
4618150 0.00544797
4619250 0.00544401
4620350 0.00544006
4621450 0.0054361
4622550 0.00543216
4623650 0.00542821
4624750 0.00542427
4625850 0.00542033
4626950 0.0054164
4628050 0.00541247
4629150 0.00540854
4630250 0.00540462
4631350 0.0054007
4632450 0.00539679
4633550 0.00539288
4634650 0.00538897
4635750 0.00538507
4636850 0.00538117
4637950 0.00537727
4639050 0.00537338
4640150 0.00536949
4641250 0.00536561
4642350 0.00536173
4643450 0.00535785
4644550 0.00535397
4645650 0.0053501
4646750 0.00534624
4647850 0.00534238
4648950 0.00533852
4650050 0.00533466
4651150 0.00533081
4652250 0.00532696
4653350 0.00532312
4654450 0.00531928
4655550 0.00531544
4656650 0.00531161
4657750 0.00530778
4658850 0.00530396
4659950 0.00530013
4661050 0.00529632
4662150 0.0052925
4663250 0.00528869
4664350 0.00528488
4665450 0.00528108
4666550 0.00527728
4667650 0.00527348
4668750 0.00526969
4669850 0.0052659
4670950 0.00526212
4672050 0.00525833
4673150 0.00525456
4674250 0.00525078
4675350 0.00524701
4676450 0.00524324
4677550 0.00523948
4678650 0.00523572
4679750 0.00523196
4680850 0.00522821
4681950 0.00522446
4683050 0.00522071
4684150 0.00521697
4685250 0.00521323
4686350 0.0052095
4687450 0.00520577
4688550 0.00520204
4689650 0.00519831
4690750 0.00519459
4691850 0.00519087
4692950 0.00518716
4694050 0.00518345
4695150 0.00517974
4696250 0.00517604
4697350 0.00517234
4698450 0.00516864
4699550 0.00516495
4700650 0.00516126
4701750 0.00515757
4702850 0.00515389
4703950 0.00515021
4705050 0.00514654
4706150 0.00514287
4707250 0.0051392
4708350 0.00513553
4709450 0.00513187
4710550 0.00512821
4711650 0.00512456
4712750 0.00512091
4713850 0.00511726
4714950 0.00511361
4716050 0.00510997
4717150 0.00510634
4718250 0.0051027
4719350 0.00509907
4720450 0.00509544
4721550 0.00509182
4722650 0.0050882
4723750 0.00508458
4724850 0.00508097
4725950 0.00507736
4727050 0.00507375
4728150 0.00507015
4729250 0.00506655
4730350 0.00506295
4731450 0.00505936
4732550 0.00505577
4733650 0.00505219
4734750 0.0050486
4735850 0.00504502
4736950 0.00504145
4738050 0.00503787
4739150 0.0050343
4740250 0.00503074
4741350 0.00502718
4742450 0.00502362
4743550 0.00502006
4744650 0.00501651
4745750 0.00501296
4746850 0.00500941
4747950 0.00500587
4749050 0.00500233
4750150 0.00499879
4751250 0.00499526
4752350 0.00499173
4753450 0.00498821
4754550 0.00498468
4755650 0.00498116
4756750 0.00497765
4757850 0.00497413
4758950 0.00497062
4760050 0.00496712
4761150 0.00496361
4762250 0.00496011
4763350 0.00495662
4764450 0.00495313
4765550 0.00494964
4766650 0.00494615
4767750 0.00494267
4768850 0.00493918
4769950 0.00493571
4771050 0.00493223
4772150 0.00492876
4773250 0.0049253
4774350 0.00492183
4775450 0.00491837
4776550 0.00491491
4777650 0.00491146
4778750 0.00490801
4779850 0.00490456
4780950 0.00490112
4782050 0.00489768
4783150 0.00489424
4784250 0.0048908
4785350 0.00488737
4786450 0.00488394
4787550 0.00488052
4788650 0.00487709
4789750 0.00487367
4790850 0.00487026
4791950 0.00486685
4793050 0.00486344
4794150 0.00486003
4795250 0.00485663
4796350 0.00485323
4797450 0.00484983
4798550 0.00484644
4799650 0.00484305
4800750 0.00483966
4801850 0.00483627
4802950 0.00483289
4804050 0.00482952
4805150 0.00482614
4806250 0.00482277
4807350 0.0048194
4808450 0.00481603
4809550 0.00481267
4810650 0.00480931
4811750 0.00480596
4812850 0.0048026
4813950 0.00479925
4815050 0.00479591
4816150 0.00479256
4817250 0.00478922
4818350 0.00478589
4819450 0.00478255
4820550 0.00477922
4821650 0.00477589
4822750 0.00477257
4823850 0.00476924
4824950 0.00476593
4826050 0.00476261
4827150 0.0047593
4828250 0.00475599
4829350 0.00475268
4830450 0.00474938
4831550 0.00474607
4832650 0.00474278
4833750 0.00473948
4834850 0.00473619
4835950 0.0047329
4837050 0.00472962
4838150 0.00472633
4839250 0.00472305
4840350 0.00471978
4841450 0.00471651
4842550 0.00471323
4843650 0.00470997
4844750 0.0047067
4845850 0.00470344
4846950 0.00470018
4848050 0.00469693
4849150 0.00469368
4850250 0.00469043
4851350 0.00468718
4852450 0.00468394
4853550 0.0046807
4854650 0.00467746
4855750 0.00467422
4856850 0.00467099
4857950 0.00466776
4859050 0.00466454
4860150 0.00466131
4861250 0.00465809
4862350 0.00465488
4863450 0.00465166
4864550 0.00464845
4865650 0.00464525
4866750 0.00464204
4867850 0.00463884
4868950 0.00463564
4870050 0.00463244
4871150 0.00462925
4872250 0.00462606
4873350 0.00462287
4874450 0.00461969
4875550 0.00461651
4876650 0.00461333
4877750 0.00461015
4878850 0.00460698
4879950 0.00460381
4881050 0.00460064
4882150 0.00459748
4883250 0.00459432
4884350 0.00459116
4885450 0.004588
4886550 0.00458485
4887650 0.0045817
4888750 0.00457855
4889850 0.00457541
4890950 0.00457227
4892050 0.00456913
4893150 0.00456599
4894250 0.00456286
4895350 0.00455973
4896450 0.0045566
4897550 0.00455348
4898650 0.00455036
4899750 0.00454724
4900850 0.00454412
4901950 0.00454101
4903050 0.0045379
4904150 0.00453479
4905250 0.00453169
4906350 0.00452859
4907450 0.00452549
4908550 0.00452239
4909650 0.0045193
4910750 0.00451621
4911850 0.00451312
4912950 0.00451004
4914050 0.00450696
4915150 0.00450388
4916250 0.0045008
4917350 0.00449773
4918450 0.00449466
4919550 0.00449159
4920650 0.00448853
4921750 0.00448546
4922850 0.0044824
4923950 0.00447935
4925050 0.00447629
4926150 0.00447324
4927250 0.00447019
4928350 0.00446715
4929450 0.0044641
4930550 0.00446106
4931650 0.00445803
4932750 0.00445499
4933850 0.00445196
4934950 0.00444893
4936050 0.0044459
4937150 0.00444288
4938250 0.00443986
4939350 0.00443684
4940450 0.00443383
4941550 0.00443081
4942650 0.0044278
4943750 0.0044248
4944850 0.00442179
4945950 0.00441879
4947050 0.00441579
4948150 0.00441279
4949250 0.0044098
4950350 0.00440681
4951450 0.00440382
4952550 0.00440083
4953650 0.00439785
4954750 0.00439487
4955850 0.00439189
4956950 0.00438892
4958050 0.00438594
4959150 0.00438297
4960250 0.00438001
4961350 0.00437704
4962450 0.00437408
4963550 0.00437112
4964650 0.00436817
4965750 0.00436521
4966850 0.00436226
4967950 0.00435931
4969050 0.00435637
4970150 0.00435342
4971250 0.00435048
4972350 0.00434755
4973450 0.00434461
4974550 0.00434168
4975650 0.00433875
4976750 0.00433582
4977850 0.0043329
4978950 0.00432997
4980050 0.00432705
4981150 0.00432414
4982250 0.00432122
4983350 0.00431831
4984450 0.0043154
4985550 0.00431249
4986650 0.00430959
4987750 0.00430669
4988850 0.00430379
4989950 0.00430089
4991050 0.004298
4992150 0.00429511
4993250 0.00429222
4994350 0.00428934
4995450 0.00428645
4996550 0.00428357
4997650 0.00428069
4998750 0.00427782
4999850 0.00427495
5004750 0.00426218
5010250 0.00424791
5015750 0.0042337
5021250 0.00421956
5026750 0.00420548
5032250 0.00419146
5037750 0.0041775
5043250 0.00416361
5048750 0.00414978
5054250 0.004136
5059750 0.00412229
5065250 0.00410864
5070750 0.00409505
5076250 0.00408151
5081750 0.00406804
5087250 0.00405463
5092750 0.00404127
5098250 0.00402798
5103750 0.00401474
5109250 0.00400156
5114750 0.00398843
5120250 0.00397537
5125750 0.00396236
5131250 0.0039494
5136750 0.0039365
5142250 0.00392366
5147750 0.00391088
5153250 0.00389815
5158750 0.00388547
5164250 0.00387285
5169750 0.00386028
5175250 0.00384777
5180750 0.00383531
5186250 0.00382291
5191750 0.00381055
5197250 0.00379825
5202750 0.00378601
5208250 0.00377381
5213750 0.00376167
5219250 0.00374958
5224750 0.00373754
5230250 0.00372555
5235750 0.00371362
5241250 0.00370173
5246750 0.0036899
5252250 0.00367811
5257750 0.00366638
5263250 0.00365469
5268750 0.00364305
5274250 0.00363147
5279750 0.00361993
5285250 0.00360844
5290750 0.003597
5296250 0.0035856
5301750 0.00357426
5307250 0.00356296
5312750 0.00355171
5318250 0.00354051
5323750 0.00352935
5329250 0.00351824
5334750 0.00350718
5340250 0.00349616
5345750 0.00348519
5351250 0.00347426
5356750 0.00346338
5362250 0.00345255
5367750 0.00344176
5373250 0.00343101
5378750 0.00342031
5384250 0.00340965
5389750 0.00339904
5395250 0.00338847
5400750 0.00337795
5406250 0.00336747
5411750 0.00335703
5417250 0.00334663
5422750 0.00333628
5428250 0.00332597
5433750 0.0033157
5439250 0.00330547
5444750 0.00329529
5450250 0.00328514
5455750 0.00327504
5461250 0.00326498
5466750 0.00325496
5472250 0.00324498
5477750 0.00323505
5483250 0.00322515
5488750 0.00321529
5494250 0.00320547
5499750 0.0031957
5505250 0.00318596
5510750 0.00317626
5516250 0.0031666
5521750 0.00315698
5527250 0.0031474
5532750 0.00313785
5538250 0.00312835
5543750 0.00311888
5549250 0.00310945
5554750 0.00310006
5560250 0.00309071
5565750 0.00308139
5571250 0.00307211
5576750 0.00306287
5582250 0.00305366
5587750 0.0030445
5593250 0.00303536
5598750 0.00302627
5604250 0.00301721
5609750 0.00300819
5615250 0.0029992
5620750 0.00299025
5626250 0.00298133
5631750 0.00297245
5637250 0.0029636
5642750 0.00295479
5648250 0.00294602
5653750 0.00293727
5659250 0.00292857
5664750 0.00291989
5670250 0.00291125
5675750 0.00290265
5681250 0.00289408
5686750 0.00288554
5692250 0.00287703
5697750 0.00286856
5703250 0.00286012
5708750 0.00285172
5714250 0.00284335
5719750 0.00283501
5725250 0.0028267
5730750 0.00281842
5736250 0.00281018
5741750 0.00280197
5747250 0.00279379
5752750 0.00278564
5758250 0.00277753
5763750 0.00276944
5769250 0.00276139
5774750 0.00275336
5780250 0.00274537
5785750 0.00273741
5791250 0.00272948
5796750 0.00272158
5802250 0.00271371
5807750 0.00270587
5813250 0.00269806
5818750 0.00269028
5824250 0.00268254
5829750 0.00267482
5835250 0.00266712
5840750 0.00265946
5846250 0.00265183
5851750 0.00264423
5857250 0.00263665
5862750 0.00262911
5868250 0.00262159
5873750 0.0026141
5879250 0.00260664
5884750 0.00259921
5890250 0.00259181
5895750 0.00258443
5901250 0.00257709
5906750 0.00256977
5912250 0.00256247
5917750 0.00255521
5923250 0.00254797
5928750 0.00254076
5934250 0.00253358
5939750 0.00252642
5945250 0.00251929
5950750 0.00251219
5956250 0.00250511
5961750 0.00249806
5967250 0.00249104
5972750 0.00248404
5978250 0.00247707
5983750 0.00247012
5989250 0.0024632
5994750 0.00245631
6000250 0.00244944
6005750 0.0024426
6011250 0.00243578
6016750 0.00242899
6022250 0.00242222
6027750 0.00241548
6033250 0.00240876
6038750 0.00240207
6044250 0.0023954
6049750 0.00238876
6055250 0.00238214
6060750 0.00237555
6066250 0.00236898
6071750 0.00236243
6077250 0.00235591
6082750 0.00234941
6088250 0.00234293
6093750 0.00233648
6099250 0.00233006
6104750 0.00232365
6110250 0.00231727
6115750 0.00231091
6121250 0.00230458
6126750 0.00229827
6132250 0.00229198
6137750 0.00228572
6143250 0.00227947
6148750 0.00227325
6154250 0.00226705
6159750 0.00226088
6165250 0.00225473
6170750 0.0022486
6176250 0.00224249
6181750 0.0022364
6187250 0.00223034
6192750 0.00222429
6198250 0.00221827
6203750 0.00221227
6209250 0.0022063
6214750 0.00220034
6220250 0.0021944
6225750 0.00218849
6231250 0.0021826
6236750 0.00217672
6242250 0.00217087
6247750 0.00216504
6253250 0.00215923
6258750 0.00215345
6264250 0.00214768
6269750 0.00214193
6275250 0.0021362
6280750 0.0021305
6286250 0.00212481
6291750 0.00211914
6297250 0.0021135
6302750 0.00210787
6308250 0.00210226
6313750 0.00209668
6319250 0.00209111
6324750 0.00208556
6330250 0.00208004
6335750 0.00207453
6341250 0.00206904
6346750 0.00206357
6352250 0.00205812
6357750 0.00205269
6363250 0.00204727
6368750 0.00204188
6374250 0.0020365
6379750 0.00203115
6385250 0.00202581
6390750 0.00202049
6396250 0.00201519
6401750 0.00200991
6407250 0.00200465
6412750 0.0019994
6418250 0.00199417
6423750 0.00198897
6429250 0.00198377
6434750 0.0019786
6440250 0.00197345
6445750 0.00196831
6451250 0.00196319
6456750 0.00195809
6462250 0.001953
6467750 0.00194794
6473250 0.00194289
6478750 0.00193786
6484250 0.00193284
6489750 0.00192784
6495250 0.00192286
6500750 0.0019179
6506250 0.00191296
6511750 0.00190803
6517250 0.00190311
6522750 0.00189822
6528250 0.00189334
6533750 0.00188848
6539250 0.00188363
6544750 0.0018788
6550250 0.00187399
6555750 0.00186919
6561250 0.00186441
6566750 0.00185965
6572250 0.0018549
6577750 0.00185017
6583250 0.00184545
6588750 0.00184075
6594250 0.00183607
6599750 0.0018314
6605250 0.00182675
6610750 0.00182211
6616250 0.00181749
6621750 0.00181289
6627250 0.0018083
6632750 0.00180372
6638250 0.00179916
6643750 0.00179462
6649250 0.00179009
6654750 0.00178558
6660250 0.00178108
6665750 0.00177659
6671250 0.00177212
6676750 0.00176767
6682250 0.00176323
6687750 0.00175881
6693250 0.0017544
6698750 0.00175
6704250 0.00174562
6709750 0.00174126
6715250 0.00173691
6720750 0.00173257
6726250 0.00172825
6731750 0.00172394
6737250 0.00171965
6742750 0.00171537
6748250 0.0017111
6753750 0.00170685
6759250 0.00170261
6764750 0.00169839
6770250 0.00169418
6775750 0.00168999
6781250 0.0016858
6786750 0.00168164
6792250 0.00167748
6797750 0.00167334
6803250 0.00166921
6808750 0.0016651
6814250 0.001661
6819750 0.00165691
6825250 0.00165284
6830750 0.00164878
6836250 0.00164473
6841750 0.0016407
6847250 0.00163668
6852750 0.00163267
6858250 0.00162867
6863750 0.00162469
6869250 0.00162072
6874750 0.00161677
6880250 0.00161283
6885750 0.0016089
6891250 0.00160498
6896750 0.00160107
6902250 0.00159718
6907750 0.0015933
6913250 0.00158943
6918750 0.00158558
6924250 0.00158174
6929750 0.00157791
6935250 0.00157409
6940750 0.00157028
6946250 0.00156649
6951750 0.00156271
6957250 0.00155894
6962750 0.00155518
6968250 0.00155144
6973750 0.0015477
6979250 0.00154398
6984750 0.00154027
6990250 0.00153657
6995750 0.00153289
7001250 0.00152922
7006750 0.00152555
7012250 0.0015219
7017750 0.00151826
7023250 0.00151464
7028750 0.00151102
7034250 0.00150741
7039750 0.00150382
7045250 0.00150024
7050750 0.00149667
7056250 0.00149311
7061750 0.00148956
7067250 0.00148603
7072750 0.0014825
7078250 0.00147898
7083750 0.00147548
7089250 0.00147199
7094750 0.00146851
7100250 0.00146504
7105750 0.00146158
7111250 0.00145813
7116750 0.00145469
7122250 0.00145126
7127750 0.00144785
7133250 0.00144444
7138750 0.00144104
7144250 0.00143766
7149750 0.00143429
7155250 0.00143092
7160750 0.00142757
7166250 0.00142423
7171750 0.00142089
7177250 0.00141757
7182750 0.00141426
7188250 0.00141096
7193750 0.00140767
7199250 0.00140439
7204750 0.00140111
7210250 0.00139785
7215750 0.0013946
7221250 0.00139136
7226750 0.00138813
7232250 0.00138491
7237750 0.0013817
7243250 0.0013785
7248750 0.00137531
7254250 0.00137213
7259750 0.00136895
7265250 0.00136579
7270750 0.00136264
7276250 0.0013595
7281750 0.00135636
7287250 0.00135324
7292750 0.00135013
7298250 0.00134702
7303750 0.00134393
7309250 0.00134084
7314750 0.00133777
7320250 0.0013347
7325750 0.00133164
7331250 0.00132859
7336750 0.00132555
7342250 0.00132252
7347750 0.0013195
7353250 0.00131649
7358750 0.00131349
7364250 0.0013105
7369750 0.00130751
7375250 0.00130454
7380750 0.00130157
7386250 0.00129862
7391750 0.00129567
7397250 0.00129273
7402750 0.0012898
7408250 0.00128688
7413750 0.00128396
7419250 0.00128106
7424750 0.00127816
7430250 0.00127528
7435750 0.0012724
7441250 0.00126953
7446750 0.00126667
7452250 0.00126382
7457750 0.00126097
7463250 0.00125814
7468750 0.00125531
7474250 0.00125249
7479750 0.00124968
7485250 0.00124688
7490750 0.00124409
7496250 0.0012413
7501750 0.00123852
7507250 0.00123576
7512750 0.001233
7518250 0.00123024
7523750 0.0012275
7529250 0.00122476
7534750 0.00122204
7540250 0.00121932
7545750 0.0012166
7551250 0.0012139
7556750 0.0012112
7562250 0.00120852
7567750 0.00120584
7573250 0.00120316
7578750 0.0012005
7584250 0.00119784
7589750 0.0011952
7595250 0.00119256
7600750 0.00118992
7606250 0.0011873
7611750 0.00118468
7617250 0.00118207
7622750 0.00117947
7628250 0.00117687
7633750 0.00117428
7639250 0.00117171
7644750 0.00116913
7650250 0.00116657
7655750 0.00116401
7661250 0.00116146
7666750 0.00115892
7672250 0.00115638
7677750 0.00115386
7683250 0.00115134
7688750 0.00114882
7694250 0.00114632
7699750 0.00114382
7705250 0.00114133
7710750 0.00113884
7716250 0.00113637
7721750 0.0011339
7727250 0.00113144
7732750 0.00112898
7738250 0.00112653
7743750 0.00112409
7749250 0.00112166
7754750 0.00111923
7760250 0.00111681
7765750 0.00111439
7771250 0.00111199
7776750 0.00110959
7782250 0.0011072
7787750 0.00110481
7793250 0.00110243
7798750 0.00110006
7804250 0.00109769
7809750 0.00109533
7815250 0.00109298
7820750 0.00109064
7826250 0.0010883
7831750 0.00108597
7837250 0.00108364
7842750 0.00108132
7848250 0.00107901
7853750 0.0010767
7859250 0.0010744
7864750 0.00107211
7870250 0.00106983
7875750 0.00106755
7881250 0.00106527
7886750 0.00106301
7892250 0.00106075
7897750 0.00105849
7903250 0.00105624
7908750 0.001054
7914250 0.00105177
7919750 0.00104954
7925250 0.00104732
7930750 0.0010451
7936250 0.00104289
7941750 0.00104069
7947250 0.00103849
7952750 0.0010363
7958250 0.00103411
7963750 0.00103193
7969250 0.00102976
7974750 0.00102759
7980250 0.00102543
7985750 0.00102328
7991250 0.00102113
7996750 0.00101898
8002250 0.00101685
8007750 0.00101472
8013250 0.00101259
8018750 0.00101047
8024250 0.00100836
8029750 0.00100625
8035250 0.00100415
8040750 0.00100205
8046250 0.000999964
8051750 0.00099788
8057250 0.000995801
8062750 0.000993729
8068250 0.000991662
8073750 0.0009896
8079250 0.000987545
8084750 0.000985495
8090250 0.000983451
8095750 0.000981412
8101250 0.000979379
8106750 0.000977351
8112250 0.000975329
8117750 0.000973313
8123250 0.000971302
8128750 0.000969297
8134250 0.000967297
8139750 0.000965303
8145250 0.000963314
8150750 0.00096133
8156250 0.000959352
8161750 0.000957379
8167250 0.000955412
8172750 0.00095345
8178250 0.000951494
8183750 0.000949542
8189250 0.000947596
8194750 0.000945656
8200250 0.00094372
8205750 0.00094179
8211250 0.000939865
8216750 0.000937946
8222250 0.000936031
8227750 0.000934122
8233250 0.000932218
8238750 0.000930319
8244250 0.000928425
8249750 0.000926536
8255250 0.000924653
8260750 0.000922774
8266250 0.000920901
8271750 0.000919032
8277250 0.000917169
8282750 0.000915311
8288250 0.000913457
8293750 0.000911609
8299250 0.000909765
8304750 0.000907927
8310250 0.000906093
8315750 0.000904264
8321250 0.000902441
8326750 0.000900622
8332250 0.000898808
8337750 0.000896999
8343250 0.000895194
8348750 0.000893395
8354250 0.0008916
8359750 0.00088981
8365250 0.000888025
8370750 0.000886244
8376250 0.000884469
8381750 0.000882698
8387250 0.000880931
8392750 0.00087917
8398250 0.000877413
8403750 0.000875661
8409250 0.000873913
8414750 0.00087217
8420250 0.000870432
8425750 0.000868698
8431250 0.000866969
8436750 0.000865244
8442250 0.000863524
8447750 0.000861808
8453250 0.000860097
8458750 0.000858391
8464250 0.000856689
8469750 0.000854991
8475250 0.000853298
8480750 0.00085161
8486250 0.000849925
8491750 0.000848246
8497250 0.00084657
8502750 0.000844899
8508250 0.000843233
8513750 0.00084157
8519250 0.000839912
8524750 0.000838259
8530250 0.00083661
8535750 0.000834965
8541250 0.000833324
8546750 0.000831688
8552250 0.000830055
8557750 0.000828428
8563250 0.000826804
8568750 0.000825185
8574250 0.000823569
8579750 0.000821958
8585250 0.000820351
8590750 0.000818749
8596250 0.00081715
8601750 0.000815556
8607250 0.000813966
8612750 0.00081238
8618250 0.000810797
8623750 0.00080922
8629250 0.000807646
8634750 0.000806076
8640250 0.00080451
8645750 0.000802948
8651250 0.000801391
8656750 0.000799837
8662250 0.000798287
8667750 0.000796742
8673250 0.0007952
8678750 0.000793662
8684250 0.000792128
8689750 0.000790598
8695250 0.000789072
8700750 0.00078755
8706250 0.000786032
8711750 0.000784518
8717250 0.000783007
8722750 0.000781501
8728250 0.000779998
8733750 0.000778499
8739250 0.000777004
8744750 0.000775513
8750250 0.000774025
8755750 0.000772542
8761250 0.000771062
8766750 0.000769585
8772250 0.000768113
8777750 0.000766644
8783250 0.000765179
8788750 0.000763718
8794250 0.000762261
8799750 0.000760807
8805250 0.000759357
8810750 0.00075791
8816250 0.000756467
8821750 0.000755028
8827250 0.000753593
8832750 0.000752161
8838250 0.000750732
8843750 0.000749308
8849250 0.000747887
8854750 0.000746469
8860250 0.000745055
8865750 0.000743645
8871250 0.000742238
8876750 0.000740834
8882250 0.000739434
8887750 0.000738038
8893250 0.000736645
8898750 0.000735256
8904250 0.00073387
8909750 0.000732488
8915250 0.000731109
8920750 0.000729733
8926250 0.000728361
8931750 0.000726992
8937250 0.000725627
8942750 0.000724265
8948250 0.000722907
8953750 0.000721552
8959250 0.0007202
8964750 0.000718852
8970250 0.000717507
8975750 0.000716165
8981250 0.000714827
8986750 0.000713492
8992250 0.00071216
8997750 0.000710832
9003250 0.000709506
9008750 0.000708185
9014250 0.000706866
9019750 0.000705551
9025250 0.000704239
9030750 0.00070293
9036250 0.000701624
9041750 0.000700322
9047250 0.000699023
9052750 0.000697727
9058250 0.000696434
9063750 0.000695144
9069250 0.000693858
9074750 0.000692574
9080250 0.000691294
9085750 0.000690017
9091250 0.000688743
9096750 0.000687473
9102250 0.000686205
9107750 0.00068494
9113250 0.000683679
9118750 0.000682421
9124250 0.000681165
9129750 0.000679913
9135250 0.000678664
9140750 0.000677418
9146250 0.000676175
9151750 0.000674935
9157250 0.000673697
9162750 0.000672463
9168250 0.000671232
9173750 0.000670004
9179250 0.000668779
9184750 0.000667557
9190250 0.000666338
9195750 0.000665122
9201250 0.000663909
9206750 0.000662698
9212250 0.000661491
9217750 0.000660286
9223250 0.000659085
9228750 0.000657886
9234250 0.00065669
9239750 0.000655498
9245250 0.000654308
9250750 0.00065312
9256250 0.000651936
9261750 0.000650755
9267250 0.000649576
9272750 0.0006484
9278250 0.000647227
9283750 0.000646057
9289250 0.00064489
9294750 0.000643725
9300250 0.000642564
9305750 0.000641405
9311250 0.000640249
9316750 0.000639095
9322250 0.000637945
9327750 0.000636797
9333250 0.000635651
9338750 0.000634509
9344250 0.000633369
9349750 0.000632232
9355250 0.000631098
9360750 0.000629966
9366250 0.000628838
9371750 0.000627711
9377250 0.000626588
9382750 0.000625467
9388250 0.000624349
9393750 0.000623233
9399250 0.00062212
9404750 0.00062101
9410250 0.000619902
9415750 0.000618797
9421250 0.000617695
9426750 0.000616595
9432250 0.000615498
9437750 0.000614403
9443250 0.000613311
9448750 0.000612222
9454250 0.000611135
9459750 0.000610051
9465250 0.000608969
9470750 0.00060789
9476250 0.000606813
9481750 0.000605739
9487250 0.000604667
9492750 0.000603598
9498250 0.000602531
9503750 0.000601467
9509250 0.000600406
9514750 0.000599347
9520250 0.00059829
9525750 0.000597236
9531250 0.000596184
9536750 0.000595135
9542250 0.000594088
9547750 0.000593044
9553250 0.000592002
9558750 0.000590962
9564250 0.000589925
9569750 0.00058889
9575250 0.000587858
9580750 0.000586828
9586250 0.000585801
9591750 0.000584776
9597250 0.000583753
9602750 0.000582733
9608250 0.000581715
9613750 0.000580699
9619250 0.000579686
9624750 0.000578675
9630250 0.000577666
9635750 0.00057666
9641250 0.000575656
9646750 0.000574655
9652250 0.000573655
9657750 0.000572658
9663250 0.000571664
9668750 0.000570671
9674250 0.000569681
9679750 0.000568693
9685250 0.000567708
9690750 0.000566725
9696250 0.000565744
9701750 0.000564765
9707250 0.000563788
9712750 0.000562814
9718250 0.000561842
9723750 0.000560872
9729250 0.000559905
9734750 0.000558939
9740250 0.000557976
9745750 0.000557015
9751250 0.000556056
9756750 0.0005551
9762250 0.000554145
9767750 0.000553193
9773250 0.000552243
9778750 0.000551295
9784250 0.000550349
9789750 0.000549406
9795250 0.000548464
9800750 0.000547525
9806250 0.000546588
9811750 0.000545653
9817250 0.00054472
9822750 0.000543789
9828250 0.00054286
9833750 0.000541934
9839250 0.000541009
9844750 0.000540087
9850250 0.000539167
9855750 0.000538248
9861250 0.000537332
9866750 0.000536418
9872250 0.000535506
9877750 0.000534596
9883250 0.000533688
9888750 0.000532782
9894250 0.000531879
9899750 0.000530977
9905250 0.000530077
9910750 0.000529179
9916250 0.000528284
9921750 0.00052739
9927250 0.000526498
9932750 0.000525609
9938250 0.000524721
9943750 0.000523835
9949250 0.000522951
9954750 0.00052207
9960250 0.00052119
9965750 0.000520312
9971250 0.000519436
9976750 0.000518562
9982250 0.00051769
9987750 0.00051682
9993250 0.000515952
9998750 0.000515086
10008500 0.000513556
10019500 0.000511836
10030500 0.000510124
10041500 0.000508419
10052500 0.000506722
10063500 0.000505033
10074500 0.000503351
10085500 0.000501677
10096500 0.00050001
10107500 0.00049835
10118500 0.000496697
10129500 0.000495052
10140500 0.000493414
10151500 0.000491784
10162500 0.00049016
10173500 0.000488543
10184500 0.000486934
10195500 0.000485332
10206500 0.000483736
10217500 0.000482148
10228500 0.000480566
10239500 0.000478991
10250500 0.000477424
10261500 0.000475863
10272500 0.000474308
10283500 0.000472761
10294500 0.00047122
10305500 0.000469686
10316500 0.000468158
10327500 0.000466637
10338500 0.000465123
10349500 0.000463615
10360500 0.000462114
10371500 0.000460619
10382500 0.00045913
10393500 0.000457648
10404500 0.000456172
10415500 0.000454703
10426500 0.000453239
10437500 0.000451782
10448500 0.000450332
10459500 0.000448887
10470500 0.000447449
10481500 0.000446016
10492500 0.00044459
10503500 0.00044317
10514500 0.000441756
10525500 0.000440347
10536500 0.000438945
10547500 0.000437549
10558500 0.000436158
10569500 0.000434774
10580500 0.000433395
10591500 0.000432022
10602500 0.000430655
10613500 0.000429293
10624500 0.000427938
10635500 0.000426588
10646500 0.000425243
10657500 0.000423904
10668500 0.000422571
10679500 0.000421244
10690500 0.000419921
10701500 0.000418605
10712500 0.000417294
10723500 0.000415988
10734500 0.000414688
10745500 0.000413393
10756500 0.000412103
10767500 0.000410819
10778500 0.00040954
10789500 0.000408267
10800500 0.000406998
10811500 0.000405735
10822500 0.000404477
10833500 0.000403224
10844500 0.000401977
10855500 0.000400734
10866500 0.000399497
10877500 0.000398265
10888500 0.000397037
10899500 0.000395815
10910500 0.000394598
10921500 0.000393385
10932500 0.000392178
10943500 0.000390976
10954500 0.000389778
10965500 0.000388585
10976500 0.000387397
10987500 0.000386214
10998500 0.000385036
11009500 0.000383863
11020500 0.000382694
11031500 0.00038153
11042500 0.00038037
11053500 0.000379216
11064500 0.000378066
11075500 0.00037692
11086500 0.00037578
11097500 0.000374643
11108500 0.000373512
11119500 0.000372385
11130500 0.000371262
11141500 0.000370144
11152500 0.00036903
11163500 0.000367921
11174500 0.000366816
11185500 0.000365716
11196500 0.00036462
11207500 0.000363528
11218500 0.000362441
11229500 0.000361358
11240500 0.000360279
11251500 0.000359205
11262500 0.000358134
11273500 0.000357068
11284500 0.000356007
11295500 0.000354949
11306500 0.000353896
11317500 0.000352846
11328500 0.000351801
11339500 0.00035076
11350500 0.000349723
11361500 0.00034869
11372500 0.000347662
11383500 0.000346637
11394500 0.000345616
11405500 0.000344599
11416500 0.000343586
11427500 0.000342577
11438500 0.000341572
11449500 0.000340571
11460500 0.000339574
11471500 0.000338581
11482500 0.000337591
11493500 0.000336606
11504500 0.000335624
11515500 0.000334646
11526500 0.000333672
11537500 0.000332701
11548500 0.000331735
11559500 0.000330772
11570500 0.000329812
11581500 0.000328857
11592500 0.000327905
11603500 0.000326956
11614500 0.000326012
11625500 0.000325071
11636500 0.000324133
11647500 0.0003232
11658500 0.000322269
11669500 0.000321343
11680500 0.000320419
11691500 0.0003195
11702500 0.000318584
11713500 0.000317671
11724500 0.000316762
11735500 0.000315856
11746500 0.000314954
11757500 0.000314055
11768500 0.000313159
11779500 0.000312267
11790500 0.000311378
11801500 0.000310493
11812500 0.000309611
11823500 0.000308732
11834500 0.000307857
11845500 0.000306985
11856500 0.000306116
11867500 0.00030525
11878500 0.000304388
11889500 0.000303529
11900500 0.000302673
11911500 0.00030182
11922500 0.000300971
11933500 0.000300124
11944500 0.000299281
11955500 0.000298441
11966500 0.000297604
11977500 0.000296771
11988500 0.00029594
11999500 0.000295112
12010500 0.000294288
12021500 0.000293466
12032500 0.000292648
12043500 0.000291832
12054500 0.00029102
12065500 0.000290211
12076500 0.000289404
12087500 0.000288601
12098500 0.0002878
12109500 0.000287003
12120500 0.000286208
12131500 0.000285416
12142500 0.000284628
12153500 0.000283842
12164500 0.000283059
12175500 0.000282278
12186500 0.000281501
12197500 0.000280727
12208500 0.000279955
12219500 0.000279186
12230500 0.00027842
12241500 0.000277657
12252500 0.000276896
12263500 0.000276139
12274500 0.000275384
12285500 0.000274632
12296500 0.000273882
12307500 0.000273135
12318500 0.000272391
12329500 0.00027165
12340500 0.000270911
12351500 0.000270175
12362500 0.000269442
12373500 0.000268711
12384500 0.000267983
12395500 0.000267257
12406500 0.000266534
12417500 0.000265814
12428500 0.000265096
12439500 0.000264381
12450500 0.000263669
12461500 0.000262959
12472500 0.000262251
12483500 0.000261546
12494500 0.000260844
12505500 0.000260144
12516500 0.000259446
12527500 0.000258751
12538500 0.000258059
12549500 0.000257369
12560500 0.000256681
12571500 0.000255996
12582500 0.000255313
12593500 0.000254633
12604500 0.000253955
12615500 0.000253279
12626500 0.000252606
12637500 0.000251935
12648500 0.000251267
12659500 0.000250601
12670500 0.000249937
12681500 0.000249275
12692500 0.000248616
12703500 0.00024796
12714500 0.000247305
12725500 0.000246653
12736500 0.000246003
12747500 0.000245355
12758500 0.00024471
12769500 0.000244067
12780500 0.000243426
12791500 0.000242787
12802500 0.000242151
12813500 0.000241517
12824500 0.000240885
12835500 0.000240255
12846500 0.000239627
12857500 0.000239002
12868500 0.000238379
12879500 0.000237757
12890500 0.000237138
12901500 0.000236522
12912500 0.000235907
12923500 0.000235294
12934500 0.000234684
12945500 0.000234075
12956500 0.000233469
12967500 0.000232865
12978500 0.000232263
12989500 0.000231663
13000500 0.000231065
13011500 0.000230469
13022500 0.000229875
13033500 0.000229283
13044500 0.000228693
13055500 0.000228105
13066500 0.000227519
13077500 0.000226935
13088500 0.000226354
13099500 0.000225774
13110500 0.000225196
13121500 0.00022462
13132500 0.000224046
13143500 0.000223474
13154500 0.000222903
13165500 0.000222335
13176500 0.000221769
13187500 0.000221205
13198500 0.000220642
13209500 0.000220082
13220500 0.000219523
13231500 0.000218966
13242500 0.000218411
13253500 0.000217858
13264500 0.000217307
13275500 0.000216758
13286500 0.00021621
13297500 0.000215664
13308500 0.000215121
13319500 0.000214579
13330500 0.000214038
13341500 0.0002135
13352500 0.000212963
13363500 0.000212428
13374500 0.000211895
13385500 0.000211364
13396500 0.000210835
13407500 0.000210307
13418500 0.000209781
13429500 0.000209257
13440500 0.000208734
13451500 0.000208213
13462500 0.000207694
13473500 0.000207177
13484500 0.000206661
13495500 0.000206147
13506500 0.000205635
13517500 0.000205125
13528500 0.000204616
13539500 0.000204109
13550500 0.000203603
13561500 0.000203099
13572500 0.000202597
13583500 0.000202096
13594500 0.000201597
13605500 0.0002011
13616500 0.000200605
13627500 0.00020011
13638500 0.000199618
13649500 0.000199127
13660500 0.000198638
13671500 0.00019815
13682500 0.000197664
13693500 0.00019718
13704500 0.000196697
13715500 0.000196216
13726500 0.000195736
13737500 0.000195258
13748500 0.000194781
13759500 0.000194306
13770500 0.000193832
13781500 0.00019336
13792500 0.00019289
13803500 0.000192421
13814500 0.000191953
13825500 0.000191488
13836500 0.000191023
13847500 0.00019056
13858500 0.000190099
13869500 0.000189639
13880500 0.00018918
13891500 0.000188723
13902500 0.000188267
13913500 0.000187813
13924500 0.000187361
13935500 0.000186909
13946500 0.00018646
13957500 0.000186011
13968500 0.000185564
13979500 0.000185119
13990500 0.000184675
14001500 0.000184232
14012500 0.000183791
14023500 0.000183351
14034500 0.000182912
14045500 0.000182475
14056500 0.00018204
14067500 0.000181605
14078500 0.000181172
14089500 0.000180741
14100500 0.000180311
14111500 0.000179882
14122500 0.000179454
14133500 0.000179028
14144500 0.000178603
14155500 0.00017818
14166500 0.000177758
14177500 0.000177337
14188500 0.000176918
14199500 0.000176499
14210500 0.000176082
14221500 0.000175667
14232500 0.000175253
14243500 0.00017484
14254500 0.000174428
14265500 0.000174018
14276500 0.000173609
14287500 0.000173201
14298500 0.000172794
14309500 0.000172389
14320500 0.000171985
14331500 0.000171582
14342500 0.000171181
14353500 0.00017078
14364500 0.000170381
14375500 0.000169984
14386500 0.000169587
14397500 0.000169192
14408500 0.000168798
14419500 0.000168405
14430500 0.000168013
14441500 0.000167623
14452500 0.000167233
14463500 0.000166845
14474500 0.000166458
14485500 0.000166073
14496500 0.000165688
14507500 0.000165305
14518500 0.000164923
14529500 0.000164542
14540500 0.000164162
14551500 0.000163783
14562500 0.000163406
14573500 0.000163029
14584500 0.000162654
14595500 0.00016228
14606500 0.000161907
14617500 0.000161536
14628500 0.000161165
14639500 0.000160795
14650500 0.000160427
14661500 0.00016006
14672500 0.000159694
14683500 0.000159329
14694500 0.000158965
14705500 0.000158602
14716500 0.00015824
14727500 0.00015788
14738500 0.00015752
14749500 0.000157162
14760500 0.000156804
14771500 0.000156448
14782500 0.000156093
14793500 0.000155739
14804500 0.000155386
14815500 0.000155034
14826500 0.000154683
14837500 0.000154333
14848500 0.000153984
14859500 0.000153636
14870500 0.000153289
14881500 0.000152944
14892500 0.000152599
14903500 0.000152255
14914500 0.000151913
14925500 0.000151571
14936500 0.00015123
14947500 0.000150891
14958500 0.000150552
14969500 0.000150215
14980500 0.000149878
14991500 0.000149543
15002500 0.000149208
15013500 0.000148874
15024500 0.000148542
15035500 0.00014821
15046500 0.00014788
15057500 0.00014755
15068500 0.000147221
15079500 0.000146894
15090500 0.000146567
15101500 0.000146241
15112500 0.000145916
15123500 0.000145593
15134500 0.00014527
15145500 0.000144948
15156500 0.000144627
15167500 0.000144307
15178500 0.000143988
15189500 0.000143669
15200500 0.000143352
15211500 0.000143036
15222500 0.000142721
15233500 0.000142406
15244500 0.000142093
15255500 0.00014178
15266500 0.000141468
15277500 0.000141157
15288500 0.000140847
15299500 0.000140539
15310500 0.00014023
15321500 0.000139923
15332500 0.000139617
15343500 0.000139311
15354500 0.000139007
15365500 0.000138703
15376500 0.000138401
15387500 0.000138099
15398500 0.000137798
15409500 0.000137497
15420500 0.000137198
15431500 0.0001369
15442500 0.000136602
15453500 0.000136306
15464500 0.00013601
15475500 0.000135715
15486500 0.000135421
15497500 0.000135127
15508500 0.000134835
15519500 0.000134543
15530500 0.000134252
15541500 0.000133963
15552500 0.000133673
15563500 0.000133385
15574500 0.000133098
15585500 0.000132811
15596500 0.000132525
15607500 0.00013224
15618500 0.000131956
15629500 0.000131673
15640500 0.00013139
15651500 0.000131108
15662500 0.000130827
15673500 0.000130547
15684500 0.000130268
15695500 0.000129989
15706500 0.000129711
15717500 0.000129434
15728500 0.000129158
15739500 0.000128883
15750500 0.000128608
15761500 0.000128334
15772500 0.000128061
15783500 0.000127789
15794500 0.000127517
15805500 0.000127246
15816500 0.000126976
15827500 0.000126707
15838500 0.000126439
15849500 0.000126171
15860500 0.000125904
15871500 0.000125638
15882500 0.000125372
15893500 0.000125107
15904500 0.000124843
15915500 0.00012458
15926500 0.000124317
15937500 0.000124056
15948500 0.000123794
15959500 0.000123534
15970500 0.000123274
15981500 0.000123016
15992500 0.000122757
16003500 0.0001225
16014500 0.000122243
16025500 0.000121987
16036500 0.000121732
16047500 0.000121477
16058500 0.000121223
16069500 0.00012097
16080500 0.000120718
16091500 0.000120466
16102500 0.000120215
16113500 0.000119964
16124500 0.000119715
16135500 0.000119465
16146500 0.000119217
16157500 0.000118969
16168500 0.000118722
16179500 0.000118476
16190500 0.000118231
16201500 0.000117986
16212500 0.000117741
16223500 0.000117498
16234500 0.000117255
16245500 0.000117013
16256500 0.000116771
16267500 0.00011653
16278500 0.00011629
16289500 0.00011605
16300500 0.000115811
16311500 0.000115573
16322500 0.000115335
16333500 0.000115098
16344500 0.000114862
16355500 0.000114626
16366500 0.000114391
16377500 0.000114157
16388500 0.000113923
16399500 0.00011369
16410500 0.000113457
16421500 0.000113225
16432500 0.000112994
16443500 0.000112763
16454500 0.000112533
16465500 0.000112304
16476500 0.000112075
16487500 0.000111847
16498500 0.000111619
16509500 0.000111392
16520500 0.000111166
16531500 0.00011094
16542500 0.000110715
16553500 0.000110491
16564500 0.000110267
16575500 0.000110043
16586500 0.000109821
16597500 0.000109599
16608500 0.000109377
16619500 0.000109156
16630500 0.000108936
16641500 0.000108716
16652500 0.000108497
16663500 0.000108278
16674500 0.000108061
16685500 0.000107843
16696500 0.000107626
16707500 0.00010741
16718500 0.000107194
16729500 0.000106979
16740500 0.000106765
16751500 0.000106551
16762500 0.000106338
16773500 0.000106125
16784500 0.000105913
16795500 0.000105701
16806500 0.00010549
16817500 0.000105279
16828500 0.000105069
16839500 0.00010486
16850500 0.000104651
16861500 0.000104443
16872500 0.000104235
16883500 0.000104028
16894500 0.000103821
16905500 0.000103615
16916500 0.000103409
16927500 0.000103204
16938500 0.000103
16949500 0.000102796
16960500 0.000102592
16971500 0.000102389
16982500 0.000102187
16993500 0.000101985
17004500 0.000101784
17015500 0.000101583
17026500 0.000101383
17037500 0.000101183
17048500 0.000100984
17059500 0.000100785
17070500 0.000100587
17081500 0.000100389
17092500 0.000100192
17103500 9.99953e-05
17114500 9.97992e-05
17125500 9.96036e-05
17136500 9.94085e-05
17147500 9.92139e-05
17158500 9.90198e-05
17169500 9.88262e-05
17180500 9.86331e-05
17191500 9.84405e-05
17202500 9.82484e-05
17213500 9.80569e-05
17224500 9.78658e-05
17235500 9.76752e-05
17246500 9.74851e-05
17257500 9.72954e-05
17268500 9.71063e-05
17279500 9.69177e-05
17290500 9.67295e-05
17301500 9.65419e-05
17312500 9.63547e-05
17323500 9.6168e-05
17334500 9.59817e-05
17345500 9.5796e-05
17356500 9.56107e-05
17367500 9.54259e-05
17378500 9.52416e-05
17389500 9.50578e-05
17400500 9.48744e-05
17411500 9.46915e-05
17422500 9.45091e-05
17433500 9.43271e-05
17444500 9.41456e-05
17455500 9.39645e-05
17466500 9.37839e-05
17477500 9.36038e-05
17488500 9.34242e-05
17499500 9.3245e-05
17510500 9.30662e-05
17521500 9.28879e-05
17532500 9.27101e-05
17543500 9.25327e-05
17554500 9.23557e-05
17565500 9.21792e-05
17576500 9.20032e-05
17587500 9.18276e-05
17598500 9.16525e-05
17609500 9.14777e-05
17620500 9.13035e-05
17631500 9.11296e-05
17642500 9.09563e-05
17653500 9.07833e-05
17664500 9.06108e-05
17675500 9.04387e-05
17686500 9.02671e-05
17697500 9.00959e-05
17708500 8.99251e-05
17719500 8.97547e-05
17730500 8.95848e-05
17741500 8.94153e-05
17752500 8.92462e-05
17763500 8.90776e-05
17774500 8.89093e-05
17785500 8.87415e-05
17796500 8.85742e-05
17807500 8.84072e-05
17818500 8.82406e-05
17829500 8.80745e-05
17840500 8.79088e-05
17851500 8.77435e-05
17862500 8.75786e-05
17873500 8.74141e-05
17884500 8.725e-05
17895500 8.70864e-05
17906500 8.69231e-05
17917500 8.67603e-05
17928500 8.65978e-05
17939500 8.64358e-05
17950500 8.62742e-05
17961500 8.61129e-05
17972500 8.59521e-05
17983500 8.57917e-05
17994500 8.56316e-05
18005500 8.5472e-05
18016500 8.53127e-05
18027500 8.51539e-05
18038500 8.49954e-05
18049500 8.48373e-05
18060500 8.46796e-05
18071500 8.45223e-05
18082500 8.43654e-05
18093500 8.42089e-05
18104500 8.40528e-05
18115500 8.3897e-05
18126500 8.37417e-05
18137500 8.35867e-05
18148500 8.34321e-05
18159500 8.32778e-05
18170500 8.3124e-05
18181500 8.29705e-05
18192500 8.28174e-05
18203500 8.26647e-05
18214500 8.25124e-05
18225500 8.23604e-05
18236500 8.22088e-05
18247500 8.20576e-05
18258500 8.19067e-05
18269500 8.17562e-05
18280500 8.16061e-05
18291500 8.14563e-05
18302500 8.13069e-05
18313500 8.11579e-05
18324500 8.10092e-05
18335500 8.08609e-05
18346500 8.07129e-05
18357500 8.05654e-05
18368500 8.04181e-05
18379500 8.02712e-05
18390500 8.01247e-05
18401500 7.99786e-05
18412500 7.98327e-05
18423500 7.96873e-05
18434500 7.95422e-05
18445500 7.93974e-05
18456500 7.9253e-05
18467500 7.9109e-05
18478500 7.89652e-05
18489500 7.88219e-05
18500500 7.86789e-05
18511500 7.85362e-05
18522500 7.83938e-05
18533500 7.82519e-05
18544500 7.81102e-05
18555500 7.79689e-05
18566500 7.78279e-05
18577500 7.76873e-05
18588500 7.7547e-05
18599500 7.7407e-05
18610500 7.72674e-05
18621500 7.71281e-05
18632500 7.69892e-05
18643500 7.68506e-05
18654500 7.67123e-05
18665500 7.65743e-05
18676500 7.64367e-05
18687500 7.62994e-05
18698500 7.61624e-05
18709500 7.60257e-05
18720500 7.58894e-05
18731500 7.57534e-05
18742500 7.56177e-05
18753500 7.54824e-05
18764500 7.53473e-05
18775500 7.52126e-05
18786500 7.50782e-05
18797500 7.49441e-05
18808500 7.48104e-05
18819500 7.46769e-05
18830500 7.45438e-05
18841500 7.4411e-05
18852500 7.42785e-05
18863500 7.41463e-05
18874500 7.40145e-05
18885500 7.38829e-05
18896500 7.37516e-05
18907500 7.36207e-05
18918500 7.34901e-05
18929500 7.33597e-05
18940500 7.32297e-05
18951500 7.31e-05
18962500 7.29706e-05
18973500 7.28415e-05
18984500 7.27127e-05
18995500 7.25842e-05
19006500 7.2456e-05
19017500 7.23281e-05
19028500 7.22005e-05
19039500 7.20732e-05
19050500 7.19462e-05
19061500 7.18195e-05
19072500 7.16931e-05
19083500 7.1567e-05
19094500 7.14412e-05
19105500 7.13156e-05
19116500 7.11904e-05
19127500 7.10655e-05
19138500 7.09408e-05
19149500 7.08164e-05
19160500 7.06924e-05
19171500 7.05686e-05
19182500 7.04451e-05
19193500 7.03219e-05
19204500 7.0199e-05
19215500 7.00763e-05
19226500 6.9954e-05
19237500 6.98319e-05
19248500 6.97101e-05
19259500 6.95886e-05
19270500 6.94674e-05
19281500 6.93464e-05
19292500 6.92258e-05
19303500 6.91054e-05
19314500 6.89853e-05
19325500 6.88655e-05
19336500 6.87459e-05
19347500 6.86266e-05
19358500 6.85076e-05
19369500 6.83889e-05
19380500 6.82704e-05
19391500 6.81522e-05
19402500 6.80343e-05
19413500 6.79167e-05
19424500 6.77993e-05
19435500 6.76822e-05
19446500 6.75654e-05
19457500 6.74488e-05
19468500 6.73325e-05
19479500 6.72165e-05
19490500 6.71007e-05
19501500 6.69852e-05
19512500 6.68699e-05
19523500 6.6755e-05
19534500 6.66402e-05
19545500 6.65258e-05
19556500 6.64116e-05
19567500 6.62976e-05
19578500 6.6184e-05
19589500 6.60706e-05
19600500 6.59574e-05
19611500 6.58445e-05
19622500 6.57318e-05
19633500 6.56195e-05
19644500 6.55073e-05
19655500 6.53954e-05
19666500 6.52838e-05
19677500 6.51724e-05
19688500 6.50613e-05
19699500 6.49504e-05
19710500 6.48398e-05
19721500 6.47295e-05
19732500 6.46193e-05
19743500 6.45095e-05
19754500 6.43998e-05
19765500 6.42905e-05
19776500 6.41813e-05
19787500 6.40724e-05
19798500 6.39638e-05
19809500 6.38554e-05
19820500 6.37473e-05
19831500 6.36393e-05
19842500 6.35317e-05
19853500 6.34243e-05
19864500 6.33171e-05
19875500 6.32101e-05
19886500 6.31034e-05
19897500 6.2997e-05
19908500 6.28907e-05
19919500 6.27847e-05
19930500 6.2679e-05
19941500 6.25735e-05
19952500 6.24682e-05
19963500 6.23632e-05
19974500 6.22583e-05
19985500 6.21538e-05
19996500 6.20494e-05
20007500 6.19453e-05
20018500 6.18414e-05
20029500 6.17378e-05
20040500 6.16344e-05
20051500 6.15312e-05
20062500 6.14282e-05
20073500 6.13255e-05
20084500 6.1223e-05
20095500 6.11207e-05
20106500 6.10187e-05
20117500 6.09168e-05
20128500 6.08152e-05
20139500 6.07139e-05
20150500 6.06127e-05
20161500 6.05118e-05
20172500 6.04111e-05
20183500 6.03106e-05
20194500 6.02104e-05
20205500 6.01103e-05
20216500 6.00105e-05
20227500 5.99109e-05
20238500 5.98115e-05
20249500 5.97124e-05
20260500 5.96134e-05
20271500 5.95147e-05
20282500 5.94162e-05
20293500 5.93179e-05
20304500 5.92198e-05
20315500 5.9122e-05
20326500 5.90243e-05
20337500 5.89269e-05
20348500 5.88297e-05
20359500 5.87327e-05
20370500 5.86359e-05
20381500 5.85393e-05
20392500 5.8443e-05
20403500 5.83468e-05
20414500 5.82508e-05
20425500 5.81551e-05
20436500 5.80596e-05
20447500 5.79643e-05
20458500 5.78691e-05
20469500 5.77742e-05
20480500 5.76795e-05
20491500 5.7585e-05
20502500 5.74907e-05
20513500 5.73967e-05
20524500 5.73028e-05
20535500 5.72091e-05
20546500 5.71156e-05
20557500 5.70224e-05
20568500 5.69293e-05
20579500 5.68364e-05
20590500 5.67438e-05
20601500 5.66513e-05
20612500 5.6559e-05
20623500 5.6467e-05
20634500 5.63751e-05
20645500 5.62834e-05
20656500 5.6192e-05
20667500 5.61007e-05
20678500 5.60096e-05
20689500 5.59187e-05
20700500 5.5828e-05
20711500 5.57375e-05
20722500 5.56472e-05
20733500 5.55571e-05
20744500 5.54672e-05
20755500 5.53775e-05
20766500 5.5288e-05
20777500 5.51987e-05
20788500 5.51095e-05
20799500 5.50206e-05
20810500 5.49318e-05
20821500 5.48433e-05
20832500 5.47549e-05
20843500 5.46667e-05
20854500 5.45787e-05
20865500 5.44909e-05
20876500 5.44032e-05
20887500 5.43158e-05
20898500 5.42286e-05
20909500 5.41415e-05
20920500 5.40546e-05
20931500 5.39679e-05
20942500 5.38814e-05
20953500 5.37951e-05
20964500 5.37089e-05
20975500 5.3623e-05
20986500 5.35372e-05
20997500 5.34516e-05
21008500 5.33662e-05
21019500 5.3281e-05
21030500 5.31959e-05
21041500 5.3111e-05
21052500 5.30263e-05
21063500 5.29418e-05
21074500 5.28575e-05
21085500 5.27733e-05
21096500 5.26893e-05
21107500 5.26055e-05
21118500 5.25219e-05
21129500 5.24385e-05
21140500 5.23552e-05
21151500 5.22721e-05
21162500 5.21892e-05
21173500 5.21064e-05
21184500 5.20239e-05
21195500 5.19415e-05
21206500 5.18592e-05
21217500 5.17772e-05
21228500 5.16953e-05
21239500 5.16136e-05
21250500 5.1532e-05
21261500 5.14507e-05
21272500 5.13695e-05
21283500 5.12885e-05
21294500 5.12076e-05
21305500 5.11269e-05
21316500 5.10464e-05
21327500 5.0966e-05
21338500 5.08859e-05
21349500 5.08058e-05
21360500 5.0726e-05
21371500 5.06463e-05
21382500 5.05668e-05
21393500 5.04874e-05
21404500 5.04083e-05
21415500 5.03292e-05
21426500 5.02504e-05
21437500 5.01717e-05
21448500 5.00932e-05
21459500 5.00148e-05
21470500 4.99366e-05
21481500 4.98585e-05
21492500 4.97807e-05
21503500 4.97029e-05
21514500 4.96254e-05
21525500 4.9548e-05
21536500 4.94708e-05
21547500 4.93937e-05
21558500 4.93168e-05
21569500 4.924e-05
21580500 4.91634e-05
21591500 4.9087e-05
21602500 4.90107e-05
21613500 4.89345e-05
21624500 4.88586e-05
21635500 4.87828e-05
21646500 4.87071e-05
21657500 4.86316e-05
21668500 4.85563e-05
21679500 4.84811e-05
21690500 4.8406e-05
21701500 4.83311e-05
21712500 4.82564e-05
21723500 4.81818e-05
21734500 4.81074e-05
21745500 4.80331e-05
21756500 4.7959e-05
21767500 4.78851e-05
21778500 4.78112e-05
21789500 4.77376e-05
21800500 4.76641e-05
21811500 4.75907e-05
21822500 4.75175e-05
21833500 4.74444e-05
21844500 4.73715e-05
21855500 4.72987e-05
21866500 4.72261e-05
21877500 4.71537e-05
21888500 4.70813e-05
21899500 4.70092e-05
21910500 4.69371e-05
21921500 4.68652e-05
21932500 4.67935e-05
21943500 4.67219e-05
21954500 4.66505e-05
21965500 4.65792e-05
21976500 4.6508e-05
21987500 4.6437e-05
21998500 4.63661e-05
22009500 4.62954e-05
22020500 4.62248e-05
22031500 4.61544e-05
22042500 4.60841e-05
22053500 4.60139e-05
22064500 4.59439e-05
22075500 4.58741e-05
22086500 4.58043e-05
22097500 4.57347e-05
22108500 4.56653e-05
22119500 4.5596e-05
22130500 4.55268e-05
22141500 4.54578e-05
22152500 4.53889e-05
22163500 4.53201e-05
22174500 4.52515e-05
22185500 4.51831e-05
22196500 4.51147e-05
22207500 4.50465e-05
22218500 4.49784e-05
22229500 4.49105e-05
22240500 4.48427e-05
22251500 4.47751e-05
22262500 4.47075e-05
22273500 4.46402e-05
22284500 4.45729e-05
22295500 4.45058e-05
22306500 4.44388e-05
22317500 4.4372e-05
22328500 4.43052e-05
22339500 4.42387e-05
22350500 4.41722e-05
22361500 4.41059e-05
22372500 4.40397e-05
22383500 4.39737e-05
22394500 4.39077e-05
22405500 4.38419e-05
22416500 4.37763e-05
22427500 4.37108e-05
22438500 4.36454e-05
22449500 4.35801e-05
22460500 4.35149e-05
22471500 4.34499e-05
22482500 4.3385e-05
22493500 4.33203e-05
22504500 4.32557e-05
22515500 4.31912e-05
22526500 4.31268e-05
22537500 4.30626e-05
22548500 4.29984e-05
22559500 4.29345e-05
22570500 4.28706e-05
22581500 4.28069e-05
22592500 4.27432e-05
22603500 4.26798e-05
22614500 4.26164e-05
22625500 4.25532e-05
22636500 4.24901e-05
22647500 4.24271e-05
22658500 4.23642e-05
22669500 4.23015e-05
22680500 4.22388e-05
22691500 4.21764e-05
22702500 4.2114e-05
22713500 4.20517e-05
22724500 4.19896e-05
22735500 4.19276e-05
22746500 4.18657e-05
22757500 4.1804e-05
22768500 4.17423e-05
22779500 4.16808e-05
22790500 4.16194e-05
22801500 4.15581e-05
22812500 4.1497e-05
22823500 4.14359e-05
22834500 4.1375e-05
22845500 4.13142e-05
22856500 4.12535e-05
22867500 4.11929e-05
22878500 4.11325e-05
22889500 4.10722e-05
22900500 4.1012e-05
22911500 4.09519e-05
22922500 4.08919e-05
22933500 4.0832e-05
22944500 4.07723e-05
22955500 4.07126e-05
22966500 4.06531e-05
22977500 4.05937e-05
22988500 4.05344e-05
22999500 4.04753e-05
23010500 4.04162e-05
23021500 4.03573e-05
23032500 4.02985e-05
23043500 4.02397e-05
23054500 4.01811e-05
23065500 4.01227e-05
23076500 4.00643e-05
23087500 4.0006e-05
23098500 3.99479e-05
23109500 3.98898e-05
23120500 3.98319e-05
23131500 3.97741e-05
23142500 3.97164e-05
23153500 3.96588e-05
23164500 3.96013e-05
23175500 3.9544e-05
23186500 3.94867e-05
23197500 3.94296e-05
23208500 3.93725e-05
23219500 3.93156e-05
23230500 3.92588e-05
23241500 3.92021e-05
23252500 3.91455e-05
23263500 3.9089e-05
23274500 3.90326e-05
23285500 3.89763e-05
23296500 3.89202e-05
23307500 3.88641e-05
23318500 3.88081e-05
23329500 3.87523e-05
23340500 3.86965e-05
23351500 3.86409e-05
23362500 3.85854e-05
23373500 3.853e-05
23384500 3.84746e-05
23395500 3.84194e-05
23406500 3.83643e-05
23417500 3.83093e-05
23428500 3.82544e-05
23439500 3.81996e-05
23450500 3.81449e-05
23461500 3.80904e-05
23472500 3.80359e-05
23483500 3.79815e-05
23494500 3.79272e-05
23505500 3.78731e-05
23516500 3.7819e-05
23527500 3.7765e-05
23538500 3.77112e-05
23549500 3.76574e-05
23560500 3.76037e-05
23571500 3.75502e-05
23582500 3.74967e-05
23593500 3.74434e-05
23604500 3.73901e-05
23615500 3.73369e-05
23626500 3.72839e-05
23637500 3.72309e-05
23648500 3.71781e-05
23659500 3.71253e-05
23670500 3.70727e-05
23681500 3.70201e-05
23692500 3.69676e-05
23703500 3.69153e-05
23714500 3.6863e-05
23725500 3.68109e-05
23736500 3.67588e-05
23747500 3.67068e-05
23758500 3.6655e-05
23769500 3.66032e-05
23780500 3.65515e-05
23791500 3.64999e-05
23802500 3.64484e-05
23813500 3.63971e-05
23824500 3.63458e-05
23835500 3.62946e-05
23846500 3.62435e-05
23857500 3.61925e-05
23868500 3.61416e-05
23879500 3.60907e-05
23890500 3.604e-05
23901500 3.59894e-05
23912500 3.59389e-05
23923500 3.58884e-05
23934500 3.58381e-05
23945500 3.57879e-05
23956500 3.57377e-05
23967500 3.56876e-05
23978500 3.56377e-05
23989500 3.55878e-05
24000500 3.5538e-05
24011500 3.54883e-05
24022500 3.54387e-05
24033500 3.53892e-05
24044500 3.53398e-05
24055500 3.52905e-05
24066500 3.52412e-05
24077500 3.51921e-05
24088500 3.51431e-05
24099500 3.50941e-05
24110500 3.50452e-05
24121500 3.49965e-05
24132500 3.49478e-05
24143500 3.48992e-05
24154500 3.48507e-05
24165500 3.48022e-05
24176500 3.47539e-05
24187500 3.47057e-05
24198500 3.46575e-05
24209500 3.46095e-05
24220500 3.45615e-05
24231500 3.45136e-05
24242500 3.44658e-05
24253500 3.44181e-05
24264500 3.43705e-05
24275500 3.43229e-05
24286500 3.42755e-05
24297500 3.42281e-05
24308500 3.41809e-05
24319500 3.41337e-05
24330500 3.40866e-05
24341500 3.40395e-05
24352500 3.39926e-05
24363500 3.39458e-05
24374500 3.3899e-05
24385500 3.38523e-05
24396500 3.38058e-05
24407500 3.37593e-05
24418500 3.37128e-05
24429500 3.36665e-05
24440500 3.36203e-05
24451500 3.35741e-05
24462500 3.3528e-05
24473500 3.3482e-05
24484500 3.34361e-05
24495500 3.33903e-05
24506500 3.33445e-05
24517500 3.32989e-05
24528500 3.32533e-05
24539500 3.32078e-05
24550500 3.31624e-05
24561500 3.31171e-05
24572500 3.30718e-05
24583500 3.30266e-05
24594500 3.29816e-05
24605500 3.29366e-05
24616500 3.28916e-05
24627500 3.28468e-05
24638500 3.2802e-05
24649500 3.27574e-05
24660500 3.27128e-05
24671500 3.26683e-05
24682500 3.26238e-05
24693500 3.25795e-05
24704500 3.25352e-05
24715500 3.2491e-05
24726500 3.24469e-05
24737500 3.24028e-05
24748500 3.23589e-05
24759500 3.2315e-05
24770500 3.22712e-05
24781500 3.22275e-05
24792500 3.21838e-05
24803500 3.21403e-05
24814500 3.20968e-05
24825500 3.20534e-05
24836500 3.201e-05
24847500 3.19668e-05
24858500 3.19236e-05
24869500 3.18805e-05
24880500 3.18375e-05
24891500 3.17946e-05
24902500 3.17517e-05
24913500 3.17089e-05
24924500 3.16662e-05
24935500 3.16236e-05
24946500 3.1581e-05
24957500 3.15385e-05
24968500 3.14961e-05
24979500 3.14538e-05
24990500 3.14115e-05
25001500 3.13693e-05
25012500 3.13272e-05
25023500 3.12852e-05
25034500 3.12432e-05
25045500 3.12014e-05
25056500 3.11595e-05
25067500 3.11178e-05
25078500 3.10762e-05
25089500 3.10346e-05
25100500 3.09931e-05
25111500 3.09516e-05
25122500 3.09103e-05
25133500 3.0869e-05
25144500 3.08277e-05
25155500 3.07866e-05
25166500 3.07455e-05
25177500 3.07045e-05
25188500 3.06636e-05
25199500 3.06227e-05
25210500 3.0582e-05
25221500 3.05413e-05
25232500 3.05006e-05
25243500 3.04601e-05
25254500 3.04196e-05
25265500 3.03791e-05
25276500 3.03388e-05
25287500 3.02985e-05
25298500 3.02583e-05
25309500 3.02182e-05
25320500 3.01781e-05
25331500 3.01381e-05
25342500 3.00982e-05
25353500 3.00583e-05
25364500 3.00185e-05
25375500 2.99788e-05
25386500 2.99391e-05
25397500 2.98996e-05
25408500 2.98601e-05
25419500 2.98206e-05
25430500 2.97813e-05
25441500 2.9742e-05
25452500 2.97027e-05
25463500 2.96636e-05
25474500 2.96245e-05
25485500 2.95854e-05
25496500 2.95465e-05
25507500 2.95076e-05
25518500 2.94688e-05
25529500 2.943e-05
25540500 2.93913e-05
25551500 2.93527e-05
25562500 2.93141e-05
25573500 2.92757e-05
25584500 2.92372e-05
25595500 2.91989e-05
25606500 2.91606e-05
25617500 2.91224e-05
25628500 2.90842e-05
25639500 2.90462e-05
25650500 2.90081e-05
25661500 2.89702e-05
25672500 2.89323e-05
25683500 2.88945e-05
25694500 2.88567e-05
25705500 2.8819e-05
25716500 2.87814e-05
25727500 2.87438e-05
25738500 2.87063e-05
25749500 2.86689e-05
25760500 2.86316e-05
25771500 2.85942e-05
25782500 2.8557e-05
25793500 2.85198e-05
25804500 2.84827e-05
25815500 2.84457e-05
25826500 2.84087e-05
25837500 2.83718e-05
25848500 2.83349e-05
25859500 2.82982e-05
25870500 2.82614e-05
25881500 2.82248e-05
25892500 2.81882e-05
25903500 2.81516e-05
25914500 2.81152e-05
25925500 2.80788e-05
25936500 2.80424e-05
25947500 2.80061e-05
25958500 2.79699e-05
25969500 2.79337e-05
25980500 2.78976e-05
25991500 2.78616e-05
26002500 2.78256e-05
26013500 2.77897e-05
26024500 2.77539e-05
26035500 2.77181e-05
26046500 2.76823e-05
26057500 2.76467e-05
26068500 2.76111e-05
26079500 2.75755e-05
26090500 2.754e-05
26101500 2.75046e-05
26112500 2.74692e-05
26123500 2.74339e-05
26134500 2.73987e-05
26145500 2.73635e-05
26156500 2.73284e-05
26167500 2.72933e-05
26178500 2.72583e-05
26189500 2.72234e-05
26200500 2.71885e-05
26211500 2.71537e-05
26222500 2.71189e-05
26233500 2.70842e-05
26244500 2.70495e-05
26255500 2.70149e-05
26266500 2.69804e-05
26277500 2.69459e-05
26288500 2.69115e-05
26299500 2.68772e-05
26310500 2.68429e-05
26321500 2.68086e-05
26332500 2.67744e-05
26343500 2.67403e-05
26354500 2.67063e-05
26365500 2.66723e-05
26376500 2.66383e-05
26387500 2.66044e-05
26398500 2.65706e-05
26409500 2.65368e-05
26420500 2.65031e-05
26431500 2.64694e-05
26442500 2.64358e-05
26453500 2.64022e-05
26464500 2.63687e-05
26475500 2.63353e-05
26486500 2.63019e-05
26497500 2.62686e-05
26508500 2.62353e-05
26519500 2.62021e-05
26530500 2.61689e-05
26541500 2.61358e-05
26552500 2.61028e-05
26563500 2.60698e-05
26574500 2.60369e-05
26585500 2.6004e-05
26596500 2.59712e-05
26607500 2.59384e-05
26618500 2.59057e-05
26629500 2.5873e-05
26640500 2.58404e-05
26651500 2.58078e-05
26662500 2.57753e-05
26673500 2.57429e-05
26684500 2.57105e-05
26695500 2.56782e-05
26706500 2.56459e-05
26717500 2.56137e-05
26728500 2.55815e-05
26739500 2.55494e-05
26750500 2.55173e-05
26761500 2.54853e-05
26772500 2.54533e-05
26783500 2.54214e-05
26794500 2.53896e-05
26805500 2.53578e-05
26816500 2.5326e-05
26827500 2.52943e-05
26838500 2.52627e-05
26849500 2.52311e-05
26860500 2.51995e-05
26871500 2.51681e-05
26882500 2.51366e-05
26893500 2.51052e-05
26904500 2.50739e-05
26915500 2.50426e-05
26926500 2.50114e-05
26937500 2.49802e-05
26948500 2.49491e-05
26959500 2.4918e-05
26970500 2.4887e-05
26981500 2.48561e-05
26992500 2.48251e-05
27003500 2.47943e-05
27014500 2.47635e-05
27025500 2.47327e-05
27036500 2.4702e-05
27047500 2.46713e-05
27058500 2.46407e-05
27069500 2.46101e-05
27080500 2.45796e-05
27091500 2.45492e-05
27102500 2.45187e-05
27113500 2.44884e-05
27124500 2.44581e-05
27135500 2.44278e-05
27146500 2.43976e-05
27157500 2.43674e-05
27168500 2.43373e-05
27179500 2.43073e-05
27190500 2.42772e-05
27201500 2.42473e-05
27212500 2.42174e-05
27223500 2.41875e-05
27234500 2.41577e-05
27245500 2.41279e-05
27256500 2.40982e-05
27267500 2.40685e-05
27278500 2.40389e-05
27289500 2.40093e-05
27300500 2.39798e-05
27311500 2.39503e-05
27322500 2.39209e-05
27333500 2.38915e-05
27344500 2.38622e-05
27355500 2.38329e-05
27366500 2.38036e-05
27377500 2.37744e-05
27388500 2.37453e-05
27399500 2.37162e-05
27410500 2.36871e-05
27421500 2.36581e-05
27432500 2.36292e-05
27443500 2.36003e-05
27454500 2.35714e-05
27465500 2.35426e-05
27476500 2.35138e-05
27487500 2.34851e-05
27498500 2.34564e-05
27509500 2.34278e-05
27520500 2.33992e-05
27531500 2.33707e-05
27542500 2.33422e-05
27553500 2.33137e-05
27564500 2.32853e-05
27575500 2.3257e-05
27586500 2.32287e-05
27597500 2.32004e-05
27608500 2.31722e-05
27619500 2.3144e-05
27630500 2.31159e-05
27641500 2.30878e-05
27652500 2.30598e-05
27663500 2.30318e-05
27674500 2.30039e-05
27685500 2.2976e-05
27696500 2.29481e-05
27707500 2.29203e-05
27718500 2.28926e-05
27729500 2.28648e-05
27740500 2.28372e-05
27751500 2.28095e-05
27762500 2.2782e-05
27773500 2.27544e-05
27784500 2.27269e-05
27795500 2.26995e-05
27806500 2.2672e-05
27817500 2.26447e-05
27828500 2.26174e-05
27839500 2.25901e-05
27850500 2.25629e-05
27861500 2.25357e-05
27872500 2.25085e-05
27883500 2.24814e-05
27894500 2.24544e-05
27905500 2.24273e-05
27916500 2.24004e-05
27927500 2.23734e-05
27938500 2.23465e-05
27949500 2.23197e-05
27960500 2.22929e-05
27971500 2.22661e-05
27982500 2.22394e-05
27993500 2.22127e-05
28004500 2.21861e-05
28015500 2.21595e-05
28026500 2.2133e-05
28037500 2.21065e-05
28048500 2.208e-05
28059500 2.20536e-05
28070500 2.20272e-05
28081500 2.20009e-05
28092500 2.19746e-05
28103500 2.19483e-05
28114500 2.19221e-05
28125500 2.18959e-05
28136500 2.18698e-05
28147500 2.18437e-05
28158500 2.18177e-05
28169500 2.17917e-05
28180500 2.17657e-05
28191500 2.17398e-05
28202500 2.17139e-05
28213500 2.16881e-05
28224500 2.16623e-05
28235500 2.16365e-05
28246500 2.16108e-05
28257500 2.15851e-05
28268500 2.15595e-05
28279500 2.15339e-05
28290500 2.15083e-05
28301500 2.14828e-05
28312500 2.14573e-05
28323500 2.14319e-05
28334500 2.14065e-05
28345500 2.13811e-05
28356500 2.13558e-05
28367500 2.13305e-05
28378500 2.13053e-05
28389500 2.12801e-05
28400500 2.1255e-05
28411500 2.12298e-05
28422500 2.12048e-05
28433500 2.11797e-05
28444500 2.11547e-05
28455500 2.11298e-05
28466500 2.11048e-05
28477500 2.10799e-05
28488500 2.10551e-05
28499500 2.10303e-05
28510500 2.10055e-05
28521500 2.09808e-05
28532500 2.09561e-05
28543500 2.09315e-05
28554500 2.09068e-05
28565500 2.08823e-05
28576500 2.08577e-05
28587500 2.08332e-05
28598500 2.08088e-05
28609500 2.07844e-05
28620500 2.076e-05
28631500 2.07356e-05
28642500 2.07113e-05
28653500 2.06871e-05
28664500 2.06628e-05
28675500 2.06386e-05
28686500 2.06145e-05
28697500 2.05904e-05
28708500 2.05663e-05
28719500 2.05422e-05
28730500 2.05182e-05
28741500 2.04943e-05
28752500 2.04703e-05
28763500 2.04464e-05
28774500 2.04226e-05
28785500 2.03987e-05
28796500 2.0375e-05
28807500 2.03512e-05
28818500 2.03275e-05
28829500 2.03038e-05
28840500 2.02802e-05
28851500 2.02566e-05
28862500 2.0233e-05
28873500 2.02095e-05
28884500 2.0186e-05
28895500 2.01625e-05
28906500 2.01391e-05
28917500 2.01157e-05
28928500 2.00924e-05
28939500 2.00691e-05
28950500 2.00458e-05
28961500 2.00226e-05
28972500 1.99994e-05
28983500 1.99762e-05
28994500 1.99531e-05
29005500 1.993e-05
29016500 1.99069e-05
29027500 1.98839e-05
29038500 1.98609e-05
29049500 1.98379e-05
29060500 1.9815e-05
29071500 1.97921e-05
29082500 1.97693e-05
29093500 1.97465e-05
29104500 1.97237e-05
29115500 1.97009e-05
29126500 1.96782e-05
29137500 1.96555e-05
29148500 1.96329e-05
29159500 1.96103e-05
29170500 1.95877e-05
29181500 1.95652e-05
29192500 1.95427e-05
29203500 1.95202e-05
29214500 1.94978e-05
29225500 1.94754e-05
29236500 1.9453e-05
29247500 1.94307e-05
29258500 1.94084e-05
29269500 1.93861e-05
29280500 1.93639e-05
29291500 1.93417e-05
29302500 1.93195e-05
29313500 1.92974e-05
29324500 1.92753e-05
29335500 1.92532e-05
29346500 1.92312e-05
29357500 1.92092e-05
29368500 1.91873e-05
29379500 1.91653e-05
29390500 1.91434e-05
29401500 1.91216e-05
29412500 1.90998e-05
29423500 1.9078e-05
29434500 1.90562e-05
29445500 1.90345e-05
29456500 1.90128e-05
29467500 1.89911e-05
29478500 1.89695e-05
29489500 1.89479e-05
29500500 1.89263e-05
29511500 1.89048e-05
29522500 1.88833e-05
29533500 1.88618e-05
29544500 1.88404e-05
29555500 1.8819e-05
29566500 1.87976e-05
29577500 1.87763e-05
29588500 1.87549e-05
29599500 1.87337e-05
29610500 1.87124e-05
29621500 1.86912e-05
29632500 1.867e-05
29643500 1.86489e-05
29654500 1.86278e-05
29665500 1.86067e-05
29676500 1.85856e-05
29687500 1.85646e-05
29698500 1.85436e-05
29709500 1.85227e-05
29720500 1.85018e-05
29731500 1.84809e-05
29742500 1.846e-05
29753500 1.84392e-05
29764500 1.84184e-05
29775500 1.83976e-05
29786500 1.83769e-05
29797500 1.83561e-05
29808500 1.83355e-05
29819500 1.83148e-05
29830500 1.82942e-05
29841500 1.82736e-05
29852500 1.82531e-05
29863500 1.82325e-05
29874500 1.82121e-05
29885500 1.81916e-05
29896500 1.81712e-05
29907500 1.81508e-05
29918500 1.81304e-05
29929500 1.81101e-05
29940500 1.80897e-05
29951500 1.80695e-05
29962500 1.80492e-05
29973500 1.8029e-05
29984500 1.80088e-05
29995500 1.79887e-05
30006500 1.79685e-05
30017500 1.79484e-05
30028500 1.79284e-05
30039500 1.79083e-05
30050500 1.78883e-05
30061500 1.78683e-05
30072500 1.78484e-05
30083500 1.78285e-05
30094500 1.78086e-05
30105500 1.77887e-05
30116500 1.77689e-05
30127500 1.77491e-05
30138500 1.77293e-05
30149500 1.77095e-05
30160500 1.76898e-05
30171500 1.76701e-05
30182500 1.76505e-05
30193500 1.76309e-05
30204500 1.76113e-05
30215500 1.75917e-05
30226500 1.75721e-05
30237500 1.75526e-05
30248500 1.75332e-05
30259500 1.75137e-05
30270500 1.74943e-05
30281500 1.74749e-05
30292500 1.74555e-05
30303500 1.74362e-05
30314500 1.74168e-05
30325500 1.73976e-05
30336500 1.73783e-05
30347500 1.73591e-05
30358500 1.73399e-05
30369500 1.73207e-05
30380500 1.73016e-05
30391500 1.72825e-05
30402500 1.72634e-05
30413500 1.72443e-05
30424500 1.72253e-05
30435500 1.72063e-05
30446500 1.71873e-05
30457500 1.71683e-05
30468500 1.71494e-05
30479500 1.71305e-05
30490500 1.71117e-05
30501500 1.70928e-05
30512500 1.7074e-05
30523500 1.70552e-05
30534500 1.70365e-05
30545500 1.70178e-05
30556500 1.69991e-05
30567500 1.69804e-05
30578500 1.69617e-05
30589500 1.69431e-05
30600500 1.69245e-05
30611500 1.6906e-05
30622500 1.68874e-05
30633500 1.68689e-05
30644500 1.68504e-05
30655500 1.6832e-05
30666500 1.68136e-05
30677500 1.67952e-05
30688500 1.67768e-05
30699500 1.67584e-05
30710500 1.67401e-05
30721500 1.67218e-05
30732500 1.67035e-05
30743500 1.66853e-05
30754500 1.66671e-05
30765500 1.66489e-05
30776500 1.66307e-05
30787500 1.66126e-05
30798500 1.65945e-05
30809500 1.65764e-05
30820500 1.65583e-05
30831500 1.65403e-05
30842500 1.65223e-05
30853500 1.65043e-05
30864500 1.64864e-05
30875500 1.64684e-05
30886500 1.64505e-05
30897500 1.64327e-05
30908500 1.64148e-05
30919500 1.6397e-05
30930500 1.63792e-05
30941500 1.63614e-05
30952500 1.63437e-05
30963500 1.63259e-05
30974500 1.63082e-05
30985500 1.62906e-05
30996500 1.62729e-05
31007500 1.62553e-05
31018500 1.62377e-05
31029500 1.62201e-05
31040500 1.62026e-05
31051500 1.61851e-05
31062500 1.61676e-05
31073500 1.61501e-05
31084500 1.61326e-05
31095500 1.61152e-05
31106500 1.60978e-05
31117500 1.60805e-05
31128500 1.60631e-05
31139500 1.60458e-05
31150500 1.60285e-05
31161500 1.60112e-05
31172500 1.5994e-05
31183500 1.59768e-05
31194500 1.59596e-05
31205500 1.59424e-05
31216500 1.59252e-05
31227500 1.59081e-05
31238500 1.5891e-05
31249500 1.58739e-05
31260500 1.58569e-05
31271500 1.58399e-05
31282500 1.58229e-05
31293500 1.58059e-05
31304500 1.57889e-05
31315500 1.5772e-05
31326500 1.57551e-05
31337500 1.57382e-05
31348500 1.57214e-05
31359500 1.57045e-05
31370500 1.56877e-05
31381500 1.56709e-05
31392500 1.56542e-05
31403500 1.56374e-05
31414500 1.56207e-05
31425500 1.5604e-05
31436500 1.55874e-05
31447500 1.55707e-05
31458500 1.55541e-05
31469500 1.55375e-05
31480500 1.55209e-05
31491500 1.55044e-05
31502500 1.54879e-05
31513500 1.54714e-05
31524500 1.54549e-05
31535500 1.54384e-05
31546500 1.5422e-05
31557500 1.54056e-05
31568500 1.53892e-05
31579500 1.53728e-05
31590500 1.53565e-05
31601500 1.53402e-05
31612500 1.53239e-05
31623500 1.53076e-05
31634500 1.52914e-05
31645500 1.52751e-05
31656500 1.52589e-05
31667500 1.52428e-05
31678500 1.52266e-05
31689500 1.52105e-05
31700500 1.51944e-05
31711500 1.51783e-05
31722500 1.51622e-05
31733500 1.51462e-05
31744500 1.51301e-05
31755500 1.51141e-05
31766500 1.50982e-05
31777500 1.50822e-05
31788500 1.50663e-05
31799500 1.50504e-05
31810500 1.50345e-05
31821500 1.50186e-05
31832500 1.50028e-05
31843500 1.4987e-05
31854500 1.49712e-05
31865500 1.49554e-05
31876500 1.49396e-05
31887500 1.49239e-05
31898500 1.49082e-05
31909500 1.48925e-05
31920500 1.48768e-05
31931500 1.48612e-05
31942500 1.48456e-05
31953500 1.483e-05
31964500 1.48144e-05
31975500 1.47988e-05
31986500 1.47833e-05
31997500 1.47678e-05
32008500 1.47523e-05
32019500 1.47368e-05
32030500 1.47214e-05
32041500 1.4706e-05
32052500 1.46906e-05
32063500 1.46752e-05
32074500 1.46598e-05
32085500 1.46445e-05
32096500 1.46291e-05
32107500 1.46138e-05
32118500 1.45986e-05
32129500 1.45833e-05
32140500 1.45681e-05
32151500 1.45529e-05
32162500 1.45377e-05
32173500 1.45225e-05
32184500 1.45073e-05
32195500 1.44922e-05
32206500 1.44771e-05
32217500 1.4462e-05
32228500 1.4447e-05
32239500 1.44319e-05
32250500 1.44169e-05
32261500 1.44019e-05
32272500 1.43869e-05
32283500 1.43719e-05
32294500 1.4357e-05
32305500 1.43421e-05
32316500 1.43272e-05
32327500 1.43123e-05
32338500 1.42974e-05
32349500 1.42826e-05
32360500 1.42678e-05
32371500 1.4253e-05
32382500 1.42382e-05
32393500 1.42234e-05
32404500 1.42087e-05
32415500 1.4194e-05
32426500 1.41793e-05
32437500 1.41646e-05
32448500 1.41499e-05
32459500 1.41353e-05
32470500 1.41207e-05
32481500 1.41061e-05
32492500 1.40915e-05
32503500 1.40769e-05
32514500 1.40624e-05
32525500 1.40479e-05
32536500 1.40334e-05
32547500 1.40189e-05
32558500 1.40045e-05
32569500 1.399e-05
32580500 1.39756e-05
32591500 1.39612e-05
32602500 1.39468e-05
32613500 1.39325e-05
32624500 1.39181e-05
32635500 1.39038e-05
32646500 1.38895e-05
32657500 1.38752e-05
32668500 1.3861e-05
32679500 1.38467e-05
32690500 1.38325e-05
32701500 1.38183e-05
32712500 1.38041e-05
32723500 1.37899e-05
32734500 1.37758e-05
32745500 1.37617e-05
32756500 1.37476e-05
32767500 1.37335e-05
32778500 1.37194e-05
32789500 1.37054e-05
32800500 1.36913e-05
32811500 1.36773e-05
32822500 1.36633e-05
32833500 1.36494e-05
32844500 1.36354e-05
32855500 1.36215e-05
32866500 1.36076e-05
32877500 1.35937e-05
32888500 1.35798e-05
32899500 1.35659e-05
32910500 1.35521e-05
32921500 1.35383e-05
32932500 1.35245e-05
32943500 1.35107e-05
32954500 1.34969e-05
32965500 1.34832e-05
32976500 1.34694e-05
32987500 1.34557e-05
32998500 1.3442e-05
33009500 1.34283e-05
33020500 1.34147e-05
33031500 1.34011e-05
33042500 1.33874e-05
33053500 1.33738e-05
33064500 1.33603e-05
33075500 1.33467e-05
33086500 1.33331e-05
33097500 1.33196e-05
33108500 1.33061e-05
33119500 1.32926e-05
33130500 1.32792e-05
33141500 1.32657e-05
33152500 1.32523e-05
33163500 1.32388e-05
33174500 1.32254e-05
33185500 1.32121e-05
33196500 1.31987e-05
33207500 1.31854e-05
33218500 1.3172e-05
33229500 1.31587e-05
33240500 1.31454e-05
33251500 1.31321e-05
33262500 1.31189e-05
33273500 1.31057e-05
33284500 1.30924e-05
33295500 1.30792e-05
33306500 1.3066e-05
33317500 1.30529e-05
33328500 1.30397e-05
33339500 1.30266e-05
33350500 1.30135e-05
33361500 1.30004e-05
33372500 1.29873e-05
33383500 1.29742e-05
33394500 1.29612e-05
33405500 1.29482e-05
33416500 1.29351e-05
33427500 1.29222e-05
33438500 1.29092e-05
33449500 1.28962e-05
33460500 1.28833e-05
33471500 1.28704e-05
33482500 1.28574e-05
33493500 1.28446e-05
33504500 1.28317e-05
33515500 1.28188e-05
33526500 1.2806e-05
33537500 1.27932e-05
33548500 1.27804e-05
33559500 1.27676e-05
33570500 1.27548e-05
33581500 1.27421e-05
33592500 1.27293e-05
33603500 1.27166e-05
33614500 1.27039e-05
33625500 1.26912e-05
33636500 1.26785e-05
33647500 1.26659e-05
33658500 1.26533e-05
33669500 1.26406e-05
33680500 1.2628e-05
33691500 1.26154e-05
33702500 1.26029e-05
33713500 1.25903e-05
33724500 1.25778e-05
33735500 1.25653e-05
33746500 1.25528e-05
33757500 1.25403e-05
33768500 1.25278e-05
33779500 1.25154e-05
33790500 1.25029e-05
33801500 1.24905e-05
33812500 1.24781e-05
33823500 1.24657e-05
33834500 1.24533e-05
33845500 1.2441e-05
33856500 1.24286e-05
33867500 1.24163e-05
33878500 1.2404e-05
33889500 1.23917e-05
33900500 1.23795e-05
33911500 1.23672e-05
33922500 1.2355e-05
33933500 1.23427e-05
33944500 1.23305e-05
33955500 1.23183e-05
33966500 1.23061e-05
33977500 1.2294e-05
33988500 1.22818e-05
33999500 1.22697e-05
34010500 1.22576e-05
34021500 1.22455e-05
34032500 1.22334e-05
34043500 1.22214e-05
34054500 1.22093e-05
34065500 1.21973e-05
34076500 1.21852e-05
34087500 1.21732e-05
34098500 1.21613e-05
34109500 1.21493e-05
34120500 1.21373e-05
34131500 1.21254e-05
34142500 1.21135e-05
34153500 1.21016e-05
34164500 1.20897e-05
34175500 1.20778e-05
34186500 1.20659e-05
34197500 1.20541e-05
34208500 1.20422e-05
34219500 1.20304e-05
34230500 1.20186e-05
34241500 1.20068e-05
34252500 1.19951e-05
34263500 1.19833e-05
34274500 1.19716e-05
34285500 1.19598e-05
34296500 1.19481e-05
34307500 1.19364e-05
34318500 1.19248e-05
34329500 1.19131e-05
34340500 1.19015e-05
34351500 1.18898e-05
34362500 1.18782e-05
34373500 1.18666e-05
34384500 1.1855e-05
34395500 1.18434e-05
34406500 1.18319e-05
34417500 1.18203e-05
34428500 1.18088e-05
34439500 1.17973e-05
34450500 1.17858e-05
34461500 1.17743e-05
34472500 1.17628e-05
34483500 1.17514e-05
34494500 1.17399e-05
34505500 1.17285e-05
34516500 1.17171e-05
34527500 1.17057e-05
34538500 1.16943e-05
34549500 1.1683e-05
34560500 1.16716e-05
34571500 1.16603e-05
34582500 1.1649e-05
34593500 1.16377e-05
34604500 1.16264e-05
34615500 1.16151e-05
34626500 1.16038e-05
34637500 1.15926e-05
34648500 1.15813e-05
34659500 1.15701e-05
34670500 1.15589e-05
34681500 1.15477e-05
34692500 1.15365e-05
34703500 1.15254e-05
34714500 1.15142e-05
34725500 1.15031e-05
34736500 1.1492e-05
34747500 1.14809e-05
34758500 1.14698e-05
34769500 1.14587e-05
34780500 1.14476e-05
34791500 1.14366e-05
34802500 1.14256e-05
34813500 1.14145e-05
34824500 1.14035e-05
34835500 1.13925e-05
34846500 1.13816e-05
34857500 1.13706e-05
34868500 1.13597e-05
34879500 1.13487e-05
34890500 1.13378e-05
34901500 1.13269e-05
34912500 1.1316e-05
34923500 1.13051e-05
34934500 1.12942e-05
34945500 1.12834e-05
34956500 1.12726e-05
34967500 1.12617e-05
34978500 1.12509e-05
34989500 1.12401e-05
35000500 1.12293e-05
35011500 1.12186e-05
35022500 1.12078e-05
35033500 1.11971e-05
35044500 1.11863e-05
35055500 1.11756e-05
35066500 1.11649e-05
35077500 1.11542e-05
35088500 1.11436e-05
35099500 1.11329e-05
35110500 1.11223e-05
35121500 1.11116e-05
35132500 1.1101e-05
35143500 1.10904e-05
35154500 1.10798e-05
35165500 1.10692e-05
35176500 1.10587e-05
35187500 1.10481e-05
35198500 1.10376e-05
35209500 1.1027e-05
35220500 1.10165e-05
35231500 1.1006e-05
35242500 1.09955e-05
35253500 1.09851e-05
35264500 1.09746e-05
35275500 1.09642e-05
35286500 1.09537e-05
35297500 1.09433e-05
35308500 1.09329e-05
35319500 1.09225e-05
35330500 1.09121e-05
35341500 1.09018e-05
35352500 1.08914e-05
35363500 1.08811e-05
35374500 1.08707e-05
35385500 1.08604e-05
35396500 1.08501e-05
35407500 1.08398e-05
35418500 1.08295e-05
35429500 1.08193e-05
35440500 1.0809e-05
35451500 1.07988e-05
35462500 1.07886e-05
35473500 1.07784e-05
35484500 1.07682e-05
35495500 1.0758e-05
35506500 1.07478e-05
35517500 1.07376e-05
35528500 1.07275e-05
35539500 1.07173e-05
35550500 1.07072e-05
35561500 1.06971e-05
35572500 1.0687e-05
35583500 1.06769e-05
35594500 1.06669e-05
35605500 1.06568e-05
35616500 1.06468e-05
35627500 1.06367e-05
35638500 1.06267e-05
35649500 1.06167e-05
35660500 1.06067e-05
35671500 1.05967e-05
35682500 1.05867e-05
35693500 1.05768e-05
35704500 1.05668e-05
35715500 1.05569e-05
35726500 1.0547e-05
35737500 1.05371e-05
35748500 1.05272e-05
35759500 1.05173e-05
35770500 1.05074e-05
35781500 1.04975e-05
35792500 1.04877e-05
35803500 1.04779e-05
35814500 1.0468e-05
35825500 1.04582e-05
35836500 1.04484e-05
35847500 1.04386e-05
35858500 1.04289e-05
35869500 1.04191e-05
35880500 1.04094e-05
35891500 1.03996e-05
35902500 1.03899e-05
35913500 1.03802e-05
35924500 1.03705e-05
35935500 1.03608e-05
35946500 1.03511e-05
35957500 1.03414e-05
35968500 1.03318e-05
35979500 1.03221e-05
35990500 1.03125e-05
36001500 1.03029e-05
36012500 1.02933e-05
36023500 1.02837e-05
36034500 1.02741e-05
36045500 1.02645e-05
36056500 1.0255e-05
36067500 1.02454e-05
36078500 1.02359e-05
36089500 1.02264e-05
36100500 1.02169e-05
36111500 1.02074e-05
36122500 1.01979e-05
36133500 1.01884e-05
36144500 1.01789e-05
36155500 1.01695e-05
36166500 1.016e-05
36177500 1.01506e-05
36188500 1.01412e-05
36199500 1.01318e-05
36210500 1.01224e-05
36221500 1.0113e-05
36232500 1.01036e-05
36243500 1.00943e-05
36254500 1.00849e-05
36265500 1.00756e-05
36276500 1.00662e-05
36287500 1.00569e-05
36298500 1.00476e-05
36309500 1.00383e-05
36320500 1.00291e-05
36331500 1.00198e-05
36342500 1.00105e-05
36353500 1.00013e-05
36364500 9.99205e-06
36375500 9.98283e-06
36386500 9.97361e-06
36397500 9.96441e-06
36408500 9.95522e-06
36419500 9.94604e-06
36430500 9.93688e-06
36441500 9.92772e-06
36452500 9.91858e-06
36463500 9.90944e-06
36474500 9.90032e-06
36485500 9.89121e-06
36496500 9.88211e-06
36507500 9.87302e-06
36518500 9.86394e-06
36529500 9.85487e-06
36540500 9.84582e-06
36551500 9.83677e-06
36562500 9.82774e-06
36573500 9.81871e-06
36584500 9.8097e-06
36595500 9.8007e-06
36606500 9.79171e-06
36617500 9.78273e-06
36628500 9.77376e-06
36639500 9.76481e-06
36650500 9.75586e-06
36661500 9.74692e-06
36672500 9.738e-06
36683500 9.72908e-06
36694500 9.72018e-06
36705500 9.71129e-06
36716500 9.70241e-06
36727500 9.69354e-06
36738500 9.68468e-06
36749500 9.67583e-06
36760500 9.66699e-06
36771500 9.65816e-06
36782500 9.64935e-06
36793500 9.64054e-06
36804500 9.63174e-06
36815500 9.62296e-06
36826500 9.61418e-06
36837500 9.60542e-06
36848500 9.59667e-06
36859500 9.58792e-06
36870500 9.57919e-06
36881500 9.57047e-06
36892500 9.56176e-06
36903500 9.55306e-06
36914500 9.54437e-06
36925500 9.53569e-06
36936500 9.52702e-06
36947500 9.51836e-06
36958500 9.50972e-06
36969500 9.50108e-06
36980500 9.49245e-06
36991500 9.48383e-06
37002500 9.47523e-06
37013500 9.46663e-06
37024500 9.45805e-06
37035500 9.44947e-06
37046500 9.44091e-06
37057500 9.43235e-06
37068500 9.42381e-06
37079500 9.41527e-06
37090500 9.40675e-06
37101500 9.39823e-06
37112500 9.38973e-06
37123500 9.38124e-06
37134500 9.37275e-06
37145500 9.36428e-06
37156500 9.35582e-06
37167500 9.34737e-06
37178500 9.33892e-06
37189500 9.33049e-06
37200500 9.32207e-06
37211500 9.31366e-06
37222500 9.30526e-06
37233500 9.29686e-06
37244500 9.28848e-06
37255500 9.28011e-06
37266500 9.27175e-06
37277500 9.2634e-06
37288500 9.25505e-06
37299500 9.24672e-06
37310500 9.2384e-06
37321500 9.23009e-06
37332500 9.22179e-06
37343500 9.21349e-06
37354500 9.20521e-06
37365500 9.19694e-06
37376500 9.18868e-06
37387500 9.18042e-06
37398500 9.17218e-06
37409500 9.16395e-06
37420500 9.15573e-06
37431500 9.14751e-06
37442500 9.13931e-06
37453500 9.13111e-06
37464500 9.12293e-06
37475500 9.11476e-06
37486500 9.10659e-06
37497500 9.09844e-06
37508500 9.09029e-06
37519500 9.08216e-06
37530500 9.07403e-06
37541500 9.06591e-06
37552500 9.05781e-06
37563500 9.04971e-06
37574500 9.04162e-06
37585500 9.03354e-06
37596500 9.02548e-06
37607500 9.01742e-06
37618500 9.00937e-06
37629500 9.00133e-06
37640500 8.9933e-06
37651500 8.98528e-06
37662500 8.97727e-06
37673500 8.96926e-06
37684500 8.96127e-06
37695500 8.95329e-06
37706500 8.94532e-06
37717500 8.93735e-06
37728500 8.9294e-06
37739500 8.92145e-06
37750500 8.91352e-06
37761500 8.90559e-06
37772500 8.89767e-06
37783500 8.88977e-06
37794500 8.88187e-06
37805500 8.87398e-06
37816500 8.8661e-06
37827500 8.85823e-06
37838500 8.85037e-06
37849500 8.84252e-06
37860500 8.83467e-06
37871500 8.82684e-06
37882500 8.81902e-06
37893500 8.8112e-06
37904500 8.8034e-06
37915500 8.7956e-06
37926500 8.78781e-06
37937500 8.78003e-06
37948500 8.77226e-06
37959500 8.7645e-06
37970500 8.75675e-06
37981500 8.74901e-06
37992500 8.74128e-06
38003500 8.73355e-06
38014500 8.72584e-06
38025500 8.71813e-06
38036500 8.71044e-06
38047500 8.70275e-06
38058500 8.69507e-06
38069500 8.6874e-06
38080500 8.67974e-06
38091500 8.67209e-06
38102500 8.66445e-06
38113500 8.65681e-06
38124500 8.64919e-06
38135500 8.64157e-06
38146500 8.63397e-06
38157500 8.62637e-06
38168500 8.61878e-06
38179500 8.6112e-06
38190500 8.60363e-06
38201500 8.59607e-06
38212500 8.58851e-06
38223500 8.58097e-06
38234500 8.57343e-06
38245500 8.5659e-06
38256500 8.55838e-06
38267500 8.55087e-06
38278500 8.54337e-06
38289500 8.53588e-06
38300500 8.5284e-06
38311500 8.52092e-06
38322500 8.51346e-06
38333500 8.506e-06
38344500 8.49855e-06
38355500 8.49111e-06
38366500 8.48368e-06
38377500 8.47625e-06
38388500 8.46884e-06
38399500 8.46143e-06
38410500 8.45404e-06
38421500 8.44665e-06
38432500 8.43927e-06
38443500 8.4319e-06
38454500 8.42453e-06
38465500 8.41718e-06
38476500 8.40983e-06
38487500 8.4025e-06
38498500 8.39517e-06
38509500 8.38785e-06
38520500 8.38053e-06
38531500 8.37323e-06
38542500 8.36594e-06
38553500 8.35865e-06
38564500 8.35137e-06
38575500 8.3441e-06
38586500 8.33684e-06
38597500 8.32959e-06
38608500 8.32234e-06
38619500 8.31511e-06
38630500 8.30788e-06
38641500 8.30066e-06
38652500 8.29345e-06
38663500 8.28625e-06
38674500 8.27905e-06
38685500 8.27186e-06
38696500 8.26469e-06
38707500 8.25752e-06
38718500 8.25035e-06
38729500 8.2432e-06
38740500 8.23606e-06
38751500 8.22892e-06
38762500 8.22179e-06
38773500 8.21467e-06
38784500 8.20756e-06
38795500 8.20045e-06
38806500 8.19336e-06
38817500 8.18627e-06
38828500 8.17919e-06
38839500 8.17212e-06
38850500 8.16506e-06
38861500 8.158e-06
38872500 8.15095e-06
38883500 8.14391e-06
38894500 8.13688e-06
38905500 8.12986e-06
38916500 8.12285e-06
38927500 8.11584e-06
38938500 8.10884e-06
38949500 8.10185e-06
38960500 8.09487e-06
38971500 8.08789e-06
38982500 8.08092e-06
38993500 8.07397e-06
39004500 8.06701e-06
39015500 8.06007e-06
39026500 8.05314e-06
39037500 8.04621e-06
39048500 8.03929e-06
39059500 8.03238e-06
39070500 8.02548e-06
39081500 8.01858e-06
39092500 8.01169e-06
39103500 8.00481e-06
39114500 7.99794e-06
39125500 7.99108e-06
39136500 7.98422e-06
39147500 7.97737e-06
39158500 7.97053e-06
39169500 7.9637e-06
39180500 7.95687e-06
39191500 7.95005e-06
39202500 7.94324e-06
39213500 7.93644e-06
39224500 7.92965e-06
39235500 7.92286e-06
39246500 7.91608e-06
39257500 7.90931e-06
39268500 7.90255e-06
39279500 7.89579e-06
39290500 7.88904e-06
39301500 7.8823e-06
39312500 7.87557e-06
39323500 7.86885e-06
39334500 7.86213e-06
39345500 7.85542e-06
39356500 7.84872e-06
39367500 7.84202e-06
39378500 7.83533e-06
39389500 7.82865e-06
39400500 7.82198e-06
39411500 7.81532e-06
39422500 7.80866e-06
39433500 7.80201e-06
39444500 7.79537e-06
39455500 7.78873e-06
39466500 7.78211e-06
39477500 7.77549e-06
39488500 7.76888e-06
39499500 7.76227e-06
39510500 7.75567e-06
39521500 7.74908e-06
39532500 7.7425e-06
39543500 7.73593e-06
39554500 7.72936e-06
39565500 7.7228e-06
39576500 7.71625e-06
39587500 7.7097e-06
39598500 7.70316e-06
39609500 7.69663e-06
39620500 7.69011e-06
39631500 7.68359e-06
39642500 7.67709e-06
39653500 7.67059e-06
39664500 7.66409e-06
39675500 7.6576e-06
39686500 7.65113e-06
39697500 7.64465e-06
39708500 7.63819e-06
39719500 7.63173e-06
39730500 7.62528e-06
39741500 7.61884e-06
39752500 7.6124e-06
39763500 7.60597e-06
39774500 7.59955e-06
39785500 7.59314e-06
39796500 7.58673e-06
39807500 7.58033e-06
39818500 7.57394e-06
39829500 7.56755e-06
39840500 7.56117e-06
39851500 7.5548e-06
39862500 7.54844e-06
39873500 7.54208e-06
39884500 7.53573e-06
39895500 7.52939e-06
39906500 7.52305e-06
39917500 7.51673e-06
39928500 7.5104e-06
39939500 7.50409e-06
39950500 7.49778e-06
39961500 7.49148e-06
39972500 7.48519e-06
39983500 7.4789e-06
39994500 7.47262e-06
40005500 7.46635e-06
40016500 7.46008e-06
40027500 7.45383e-06
40038500 7.44757e-06
40049500 7.44133e-06
40060500 7.43509e-06
40071500 7.42886e-06
40082500 7.42264e-06
40093500 7.41642e-06
40104500 7.41021e-06
40115500 7.40401e-06
40126500 7.39781e-06
40137500 7.39162e-06
40148500 7.38544e-06
40159500 7.37927e-06
40170500 7.3731e-06
40181500 7.36694e-06
40192500 7.36078e-06
40203500 7.35463e-06
40214500 7.34849e-06
40225500 7.34236e-06
40236500 7.33623e-06
40247500 7.33011e-06
40258500 7.32399e-06
40269500 7.31789e-06
40280500 7.31179e-06
40291500 7.30569e-06
40302500 7.29961e-06
40313500 7.29353e-06
40324500 7.28745e-06
40335500 7.28139e-06
40346500 7.27532e-06
40357500 7.26927e-06
40368500 7.26322e-06
40379500 7.25718e-06
40390500 7.25115e-06
40401500 7.24512e-06
40412500 7.2391e-06
40423500 7.23309e-06
40434500 7.22708e-06
40445500 7.22108e-06
40456500 7.21509e-06
40467500 7.2091e-06
40478500 7.20312e-06
40489500 7.19715e-06
40500500 7.19118e-06
40511500 7.18522e-06
40522500 7.17927e-06
40533500 7.17332e-06
40544500 7.16738e-06
40555500 7.16144e-06
40566500 7.15551e-06
40577500 7.14959e-06
40588500 7.14368e-06
40599500 7.13777e-06
40610500 7.13187e-06
40621500 7.12597e-06
40632500 7.12008e-06
40643500 7.1142e-06
40654500 7.10832e-06
40665500 7.10245e-06
40676500 7.09659e-06
40687500 7.09073e-06
40698500 7.08488e-06
40709500 7.07904e-06
40720500 7.0732e-06
40731500 7.06737e-06
40742500 7.06155e-06
40753500 7.05573e-06
40764500 7.04991e-06
40775500 7.04411e-06
40786500 7.03831e-06
40797500 7.03252e-06
40808500 7.02673e-06
40819500 7.02095e-06
40830500 7.01517e-06
40841500 7.00941e-06
40852500 7.00364e-06
40863500 6.99789e-06
40874500 6.99214e-06
40885500 6.9864e-06
40896500 6.98066e-06
40907500 6.97493e-06
40918500 6.96921e-06
40929500 6.96349e-06
40940500 6.95778e-06
40951500 6.95207e-06
40962500 6.94637e-06
40973500 6.94068e-06
40984500 6.93499e-06
40995500 6.92931e-06
41006500 6.92364e-06
41017500 6.91797e-06
41028500 6.91231e-06
41039500 6.90665e-06
41050500 6.901e-06
41061500 6.89536e-06
41072500 6.88972e-06
41083500 6.88409e-06
41094500 6.87846e-06
41105500 6.87285e-06
41116500 6.86723e-06
41127500 6.86163e-06
41138500 6.85602e-06
41149500 6.85043e-06
41160500 6.84484e-06
41171500 6.83926e-06
41182500 6.83368e-06
41193500 6.82811e-06
41204500 6.82255e-06
41215500 6.81699e-06
41226500 6.81144e-06
41237500 6.80589e-06
41248500 6.80035e-06
41259500 6.79481e-06
41270500 6.78928e-06
41281500 6.78376e-06
41292500 6.77825e-06
41303500 6.77273e-06
41314500 6.76723e-06
41325500 6.76173e-06
41336500 6.75624e-06
41347500 6.75075e-06
41358500 6.74527e-06
41369500 6.73979e-06
41380500 6.73433e-06
41391500 6.72886e-06
41402500 6.7234e-06
41413500 6.71795e-06
41424500 6.71251e-06
41435500 6.70707e-06
41446500 6.70163e-06
41457500 6.6962e-06
41468500 6.69078e-06
41479500 6.68537e-06
41490500 6.67995e-06
41501500 6.67455e-06
41512500 6.66915e-06
41523500 6.66376e-06
41534500 6.65837e-06
41545500 6.65299e-06
41556500 6.64761e-06
41567500 6.64224e-06
41578500 6.63688e-06
41589500 6.63152e-06
41600500 6.62617e-06
41611500 6.62082e-06
41622500 6.61548e-06
41633500 6.61014e-06
41644500 6.60481e-06
41655500 6.59949e-06
41666500 6.59417e-06
41677500 6.58885e-06
41688500 6.58355e-06
41699500 6.57825e-06
41710500 6.57295e-06
41721500 6.56766e-06
41732500 6.56237e-06
41743500 6.5571e-06
41754500 6.55182e-06
41765500 6.54655e-06
41776500 6.54129e-06
41787500 6.53604e-06
41798500 6.53078e-06
41809500 6.52554e-06
41820500 6.5203e-06
41831500 6.51507e-06
41842500 6.50984e-06
41853500 6.50461e-06
41864500 6.4994e-06
41875500 6.49418e-06
41886500 6.48898e-06
41897500 6.48378e-06
41908500 6.47858e-06
41919500 6.47339e-06
41930500 6.46821e-06
41941500 6.46303e-06
41952500 6.45786e-06
41963500 6.45269e-06
41974500 6.44753e-06
41985500 6.44237e-06
41996500 6.43722e-06
42007500 6.43207e-06
42018500 6.42693e-06
42029500 6.4218e-06
42040500 6.41667e-06
42051500 6.41154e-06
42062500 6.40642e-06
42073500 6.40131e-06
42084500 6.3962e-06
42095500 6.3911e-06
42106500 6.386e-06
42117500 6.38091e-06
42128500 6.37583e-06
42139500 6.37075e-06
42150500 6.36567e-06
42161500 6.3606e-06
42172500 6.35554e-06
42183500 6.35048e-06
42194500 6.34542e-06
42205500 6.34037e-06
42216500 6.33533e-06
42227500 6.33029e-06
42238500 6.32526e-06
42249500 6.32023e-06
42260500 6.31521e-06
42271500 6.31019e-06
42282500 6.30518e-06
42293500 6.30018e-06
42304500 6.29517e-06
42315500 6.29018e-06
42326500 6.28519e-06
42337500 6.2802e-06
42348500 6.27522e-06
42359500 6.27025e-06
42370500 6.26528e-06
42381500 6.26032e-06
42392500 6.25536e-06
42403500 6.2504e-06
42414500 6.24545e-06
42425500 6.24051e-06
42436500 6.23557e-06
42447500 6.23064e-06
42458500 6.22571e-06
42469500 6.22079e-06
42480500 6.21587e-06
42491500 6.21096e-06
42502500 6.20605e-06
42513500 6.20115e-06
42524500 6.19625e-06
42535500 6.19136e-06
42546500 6.18648e-06
42557500 6.18159e-06
42568500 6.17672e-06
42579500 6.17185e-06
42590500 6.16698e-06
42601500 6.16212e-06
42612500 6.15726e-06
42623500 6.15241e-06
42634500 6.14757e-06
42645500 6.14273e-06
42656500 6.13789e-06
42667500 6.13306e-06
42678500 6.12823e-06
42689500 6.12341e-06
42700500 6.1186e-06
42711500 6.11379e-06
42722500 6.10898e-06
42733500 6.10418e-06
42744500 6.09939e-06
42755500 6.09459e-06
42766500 6.08981e-06
42777500 6.08503e-06
42788500 6.08025e-06
42799500 6.07548e-06
42810500 6.07072e-06
42821500 6.06596e-06
42832500 6.0612e-06
42843500 6.05645e-06
42854500 6.0517e-06
42865500 6.04696e-06
42876500 6.04223e-06
42887500 6.0375e-06
42898500 6.03277e-06
42909500 6.02805e-06
42920500 6.02333e-06
42931500 6.01862e-06
42942500 6.01392e-06
42953500 6.00921e-06
42964500 6.00452e-06
42975500 5.99982e-06
42986500 5.99514e-06
42997500 5.99046e-06
43008500 5.98578e-06
43019500 5.98111e-06
43030500 5.97644e-06
43041500 5.97178e-06
43052500 5.96712e-06
43063500 5.96246e-06
43074500 5.95782e-06
43085500 5.95317e-06
43096500 5.94853e-06
43107500 5.9439e-06
43118500 5.93927e-06
43129500 5.93465e-06
43140500 5.93003e-06
43151500 5.92541e-06
43162500 5.9208e-06
43173500 5.9162e-06
43184500 5.9116e-06
43195500 5.907e-06
43206500 5.90241e-06
43217500 5.89782e-06
43228500 5.89324e-06
43239500 5.88867e-06
43250500 5.88409e-06
43261500 5.87953e-06
43272500 5.87496e-06
43283500 5.87041e-06
43294500 5.86585e-06
43305500 5.8613e-06
43316500 5.85676e-06
43327500 5.85222e-06
43338500 5.84769e-06
43349500 5.84316e-06
43360500 5.83863e-06
43371500 5.83411e-06
43382500 5.82959e-06
43393500 5.82508e-06
43404500 5.82058e-06
43415500 5.81607e-06
43426500 5.81158e-06
43437500 5.80708e-06
43448500 5.8026e-06
43459500 5.79811e-06
43470500 5.79363e-06
43481500 5.78916e-06
43492500 5.78469e-06
43503500 5.78022e-06
43514500 5.77576e-06
43525500 5.77131e-06
43536500 5.76686e-06
43547500 5.76241e-06
43558500 5.75797e-06
43569500 5.75353e-06
43580500 5.7491e-06
43591500 5.74467e-06
43602500 5.74024e-06
43613500 5.73582e-06
43624500 5.73141e-06
43635500 5.727e-06
43646500 5.72259e-06
43657500 5.71819e-06
43668500 5.71379e-06
43679500 5.7094e-06
43690500 5.70501e-06
43701500 5.70063e-06
43712500 5.69625e-06
43723500 5.69187e-06
43734500 5.6875e-06
43745500 5.68314e-06
43756500 5.67877e-06
43767500 5.67442e-06
43778500 5.67007e-06
43789500 5.66572e-06
43800500 5.66137e-06
43811500 5.65703e-06
43822500 5.6527e-06
43833500 5.64837e-06
43844500 5.64404e-06
43855500 5.63972e-06
43866500 5.6354e-06
43877500 5.63109e-06
43888500 5.62678e-06
43899500 5.62248e-06
43910500 5.61818e-06
43921500 5.61388e-06
43932500 5.60959e-06
43943500 5.6053e-06
43954500 5.60102e-06
43965500 5.59674e-06
43976500 5.59247e-06
43987500 5.5882e-06
43998500 5.58394e-06
44009500 5.57968e-06
44020500 5.57542e-06
44031500 5.57117e-06
44042500 5.56692e-06
44053500 5.56268e-06
44064500 5.55844e-06
44075500 5.5542e-06
44086500 5.54997e-06
44097500 5.54574e-06
44108500 5.54152e-06
44119500 5.5373e-06
44130500 5.53309e-06
44141500 5.52888e-06
44152500 5.52468e-06
44163500 5.52048e-06
44174500 5.51628e-06
44185500 5.51209e-06
44196500 5.5079e-06
44207500 5.50372e-06
44218500 5.49954e-06
44229500 5.49536e-06
44240500 5.49119e-06
44251500 5.48702e-06
44262500 5.48286e-06
44273500 5.4787e-06
44284500 5.47455e-06
44295500 5.4704e-06
44306500 5.46625e-06
44317500 5.46211e-06
44328500 5.45797e-06
44339500 5.45384e-06
44350500 5.44971e-06
44361500 5.44558e-06
44372500 5.44146e-06
44383500 5.43734e-06
44394500 5.43323e-06
44405500 5.42912e-06
44416500 5.42502e-06
44427500 5.42092e-06
44438500 5.41682e-06
44449500 5.41273e-06
44460500 5.40864e-06
44471500 5.40456e-06
44482500 5.40048e-06
44493500 5.3964e-06
44504500 5.39233e-06
44515500 5.38826e-06
44526500 5.3842e-06
44537500 5.38014e-06
44548500 5.37608e-06
44559500 5.37203e-06
44570500 5.36798e-06
44581500 5.36394e-06
44592500 5.3599e-06
44603500 5.35586e-06
44614500 5.35183e-06
44625500 5.34781e-06
44636500 5.34378e-06
44647500 5.33976e-06
44658500 5.33575e-06
44669500 5.33174e-06
44680500 5.32773e-06
44691500 5.32373e-06
44702500 5.31973e-06
44713500 5.31573e-06
44724500 5.31174e-06
44735500 5.30775e-06
44746500 5.30377e-06
44757500 5.29979e-06
44768500 5.29582e-06
44779500 5.29184e-06
44790500 5.28788e-06
44801500 5.28391e-06
44812500 5.27995e-06
44823500 5.276e-06
44834500 5.27205e-06
44845500 5.2681e-06
44856500 5.26415e-06
44867500 5.26021e-06
44878500 5.25628e-06
44889500 5.25235e-06
44900500 5.24842e-06
44911500 5.24449e-06
44922500 5.24057e-06
44933500 5.23666e-06
44944500 5.23274e-06
44955500 5.22884e-06
44966500 5.22493e-06
44977500 5.22103e-06
44988500 5.21713e-06
44999500 5.21324e-06
45010500 5.20935e-06
45021500 5.20546e-06
45032500 5.20158e-06
45043500 5.1977e-06
45054500 5.19383e-06
45065500 5.18996e-06
45076500 5.18609e-06
45087500 5.18223e-06
45098500 5.17837e-06
45109500 5.17452e-06
45120500 5.17067e-06
45131500 5.16682e-06
45142500 5.16298e-06
45153500 5.15914e-06
45164500 5.1553e-06
45175500 5.15147e-06
45186500 5.14764e-06
45197500 5.14381e-06
45208500 5.13999e-06
45219500 5.13618e-06
45230500 5.13236e-06
45241500 5.12855e-06
45252500 5.12475e-06
45263500 5.12095e-06
45274500 5.11715e-06
45285500 5.11335e-06
45296500 5.10956e-06
45307500 5.10578e-06
45318500 5.10199e-06
45329500 5.09821e-06
45340500 5.09444e-06
45351500 5.09066e-06
45362500 5.0869e-06
45373500 5.08313e-06
45384500 5.07937e-06
45395500 5.07561e-06
45406500 5.07186e-06
45417500 5.06811e-06
45428500 5.06436e-06
45439500 5.06062e-06
45450500 5.05688e-06
45461500 5.05315e-06
45472500 5.04941e-06
45483500 5.04569e-06
45494500 5.04196e-06
45505500 5.03824e-06
45516500 5.03452e-06
45527500 5.03081e-06
45538500 5.0271e-06
45549500 5.02339e-06
45560500 5.01969e-06
45571500 5.01599e-06
45582500 5.0123e-06
45593500 5.00861e-06
45604500 5.00492e-06
45615500 5.00123e-06
45626500 4.99755e-06
45637500 4.99387e-06
45648500 4.9902e-06
45659500 4.98653e-06
45670500 4.98286e-06
45681500 4.9792e-06
45692500 4.97554e-06
45703500 4.97189e-06
45714500 4.96823e-06
45725500 4.96459e-06
45736500 4.96094e-06
45747500 4.9573e-06
45758500 4.95366e-06
45769500 4.95003e-06
45780500 4.94639e-06
45791500 4.94277e-06
45802500 4.93914e-06
45813500 4.93552e-06
45824500 4.93191e-06
45835500 4.92829e-06
45846500 4.92468e-06
45857500 4.92108e-06
45868500 4.91747e-06
45879500 4.91387e-06
45890500 4.91028e-06
45901500 4.90669e-06
45912500 4.9031e-06
45923500 4.89951e-06
45934500 4.89593e-06
45945500 4.89235e-06
45956500 4.88878e-06
45967500 4.88521e-06
45978500 4.88164e-06
45989500 4.87807e-06
46000500 4.87451e-06
46011500 4.87095e-06
46022500 4.8674e-06
46033500 4.86385e-06
46044500 4.8603e-06
46055500 4.85676e-06
46066500 4.85322e-06
46077500 4.84968e-06
46088500 4.84615e-06
46099500 4.84262e-06
46110500 4.83909e-06
46121500 4.83557e-06
46132500 4.83205e-06
46143500 4.82853e-06
46154500 4.82502e-06
46165500 4.82151e-06
46176500 4.818e-06
46187500 4.8145e-06
46198500 4.811e-06
46209500 4.8075e-06
46220500 4.80401e-06
46231500 4.80052e-06
46242500 4.79703e-06
46253500 4.79355e-06
46264500 4.79007e-06
46275500 4.7866e-06
46286500 4.78312e-06
46297500 4.77965e-06
46308500 4.77619e-06
46319500 4.77273e-06
46330500 4.76927e-06
46341500 4.76581e-06
46352500 4.76236e-06
46363500 4.75891e-06
46374500 4.75546e-06
46385500 4.75202e-06
46396500 4.74858e-06
46407500 4.74514e-06
46418500 4.74171e-06
46429500 4.73828e-06
46440500 4.73486e-06
46451500 4.73143e-06
46462500 4.72801e-06
46473500 4.7246e-06
46484500 4.72118e-06
46495500 4.71777e-06
46506500 4.71437e-06
46517500 4.71096e-06
46528500 4.70756e-06
46539500 4.70417e-06
46550500 4.70077e-06
46561500 4.69738e-06
46572500 4.694e-06
46583500 4.69061e-06
46594500 4.68723e-06
46605500 4.68385e-06
46616500 4.68048e-06
46627500 4.67711e-06
46638500 4.67374e-06
46649500 4.67038e-06
46660500 4.66702e-06
46671500 4.66366e-06
46682500 4.6603e-06
46693500 4.65695e-06
46704500 4.6536e-06
46715500 4.65026e-06
46726500 4.64692e-06
46737500 4.64358e-06
46748500 4.64024e-06
46759500 4.63691e-06
46770500 4.63358e-06
46781500 4.63025e-06
46792500 4.62693e-06
46803500 4.62361e-06
46814500 4.62029e-06
46825500 4.61698e-06
46836500 4.61367e-06
46847500 4.61036e-06
46858500 4.60706e-06
46869500 4.60376e-06
46880500 4.60046e-06
46891500 4.59717e-06
46902500 4.59387e-06
46913500 4.59059e-06
46924500 4.5873e-06
46935500 4.58402e-06
46946500 4.58074e-06
46957500 4.57746e-06
46968500 4.57419e-06
46979500 4.57092e-06
46990500 4.56765e-06
47001500 4.56439e-06
47012500 4.56113e-06
47023500 4.55787e-06
47034500 4.55462e-06
47045500 4.55137e-06
47056500 4.54812e-06
47067500 4.54488e-06
47078500 4.54163e-06
47089500 4.53839e-06
47100500 4.53516e-06
47111500 4.53193e-06
47122500 4.5287e-06
47133500 4.52547e-06
47144500 4.52225e-06
47155500 4.51903e-06
47166500 4.51581e-06
47177500 4.51259e-06
47188500 4.50938e-06
47199500 4.50617e-06
47210500 4.50297e-06
47221500 4.49977e-06
47232500 4.49657e-06
47243500 4.49337e-06
47254500 4.49018e-06
47265500 4.48699e-06
47276500 4.4838e-06
47287500 4.48062e-06
47298500 4.47744e-06
47309500 4.47426e-06
47320500 4.47108e-06
47331500 4.46791e-06
47342500 4.46474e-06
47353500 4.46157e-06
47364500 4.45841e-06
47375500 4.45525e-06
47386500 4.45209e-06
47397500 4.44894e-06
47408500 4.44579e-06
47419500 4.44264e-06
47430500 4.43949e-06
47441500 4.43635e-06
47452500 4.43321e-06
47463500 4.43008e-06
47474500 4.42694e-06
47485500 4.42381e-06
47496500 4.42068e-06
47507500 4.41756e-06
47518500 4.41444e-06
47529500 4.41132e-06
47540500 4.4082e-06
47551500 4.40509e-06
47562500 4.40198e-06
47573500 4.39887e-06
47584500 4.39577e-06
47595500 4.39267e-06
47606500 4.38957e-06
47617500 4.38647e-06
47628500 4.38338e-06
47639500 4.38029e-06
47650500 4.3772e-06
47661500 4.37412e-06
47672500 4.37104e-06
47683500 4.36796e-06
47694500 4.36488e-06
47705500 4.36181e-06
47716500 4.35874e-06
47727500 4.35567e-06
47738500 4.35261e-06
47749500 4.34955e-06
47760500 4.34649e-06
47771500 4.34344e-06
47782500 4.34038e-06
47793500 4.33733e-06
47804500 4.33429e-06
47815500 4.33124e-06
47826500 4.3282e-06
47837500 4.32516e-06
47848500 4.32213e-06
47859500 4.31909e-06
47870500 4.31606e-06
47881500 4.31304e-06
47892500 4.31001e-06
47903500 4.30699e-06
47914500 4.30397e-06
47925500 4.30096e-06
47936500 4.29794e-06
47947500 4.29493e-06
47958500 4.29193e-06
47969500 4.28892e-06
47980500 4.28592e-06
47991500 4.28292e-06
48002500 4.27993e-06
48013500 4.27693e-06
48024500 4.27394e-06
48035500 4.27095e-06
48046500 4.26797e-06
48057500 4.26499e-06
48068500 4.26201e-06
48079500 4.25903e-06
48090500 4.25606e-06
48101500 4.25308e-06
48112500 4.25012e-06
48123500 4.24715e-06
48134500 4.24419e-06
48145500 4.24123e-06
48156500 4.23827e-06
48167500 4.23531e-06
48178500 4.23236e-06
48189500 4.22941e-06
48200500 4.22647e-06
48211500 4.22352e-06
48222500 4.22058e-06
48233500 4.21764e-06
48244500 4.21471e-06
48255500 4.21177e-06
48266500 4.20884e-06
48277500 4.20592e-06
48288500 4.20299e-06
48299500 4.20007e-06
48310500 4.19715e-06
48321500 4.19423e-06
48332500 4.19132e-06
48343500 4.18841e-06
48354500 4.1855e-06
48365500 4.18259e-06
48376500 4.17969e-06
48387500 4.17679e-06
48398500 4.17389e-06
48409500 4.17099e-06
48420500 4.1681e-06
48431500 4.16521e-06
48442500 4.16232e-06
48453500 4.15944e-06
48464500 4.15656e-06
48475500 4.15368e-06
48486500 4.1508e-06
48497500 4.14793e-06
48508500 4.14505e-06
48519500 4.14219e-06
48530500 4.13932e-06
48541500 4.13646e-06
48552500 4.13359e-06
48563500 4.13074e-06
48574500 4.12788e-06
48585500 4.12503e-06
48596500 4.12218e-06
48607500 4.11933e-06
48618500 4.11648e-06
48629500 4.11364e-06
48640500 4.1108e-06
48651500 4.10796e-06
48662500 4.10513e-06
48673500 4.1023e-06
48684500 4.09947e-06
48695500 4.09664e-06
48706500 4.09382e-06
48717500 4.09099e-06
48728500 4.08817e-06
48739500 4.08536e-06
48750500 4.08254e-06
48761500 4.07973e-06
48772500 4.07692e-06
48783500 4.07412e-06
48794500 4.07131e-06
48805500 4.06851e-06
48816500 4.06571e-06
48827500 4.06292e-06
48838500 4.06012e-06
48849500 4.05733e-06
48860500 4.05454e-06
48871500 4.05176e-06
48882500 4.04897e-06
48893500 4.04619e-06
48904500 4.04341e-06
48915500 4.04064e-06
48926500 4.03786e-06
48937500 4.03509e-06
48948500 4.03233e-06
48959500 4.02956e-06
48970500 4.0268e-06
48981500 4.02404e-06
48992500 4.02128e-06
49003500 4.01852e-06
49014500 4.01577e-06
49025500 4.01302e-06
49036500 4.01027e-06
49047500 4.00752e-06
49058500 4.00478e-06
49069500 4.00204e-06
49080500 3.9993e-06
49091500 3.99657e-06
49102500 3.99383e-06
49113500 3.9911e-06
49124500 3.98837e-06
49135500 3.98565e-06
49146500 3.98292e-06
49157500 3.9802e-06
49168500 3.97748e-06
49179500 3.97477e-06
49190500 3.97206e-06
49201500 3.96934e-06
49212500 3.96664e-06
49223500 3.96393e-06
49234500 3.96123e-06
49245500 3.95852e-06
49256500 3.95583e-06
49267500 3.95313e-06
49278500 3.95044e-06
49289500 3.94774e-06
49300500 3.94505e-06
49311500 3.94237e-06
49322500 3.93968e-06
49333500 3.937e-06
49344500 3.93432e-06
49355500 3.93165e-06
49366500 3.92897e-06
49377500 3.9263e-06
49388500 3.92363e-06
49399500 3.92096e-06
49410500 3.9183e-06
49421500 3.91563e-06
49432500 3.91297e-06
49443500 3.91032e-06
49454500 3.90766e-06
49465500 3.90501e-06
49476500 3.90236e-06
49487500 3.89971e-06
49498500 3.89706e-06
49509500 3.89442e-06
49520500 3.89178e-06
49531500 3.88914e-06
49542500 3.88651e-06
49553500 3.88387e-06
49564500 3.88124e-06
49575500 3.87861e-06
49586500 3.87598e-06
49597500 3.87336e-06
49608500 3.87074e-06
49619500 3.86812e-06
49630500 3.8655e-06
49641500 3.86289e-06
49652500 3.86027e-06
49663500 3.85766e-06
49674500 3.85506e-06
49685500 3.85245e-06
49696500 3.84985e-06
49707500 3.84725e-06
49718500 3.84465e-06
49729500 3.84205e-06
49740500 3.83946e-06
49751500 3.83687e-06
49762500 3.83428e-06
49773500 3.83169e-06
49784500 3.8291e-06
49795500 3.82652e-06
49806500 3.82394e-06
49817500 3.82136e-06
49828500 3.81879e-06
49839500 3.81622e-06
49850500 3.81365e-06
49861500 3.81108e-06
49872500 3.80851e-06
49883500 3.80595e-06
49894500 3.80339e-06
49905500 3.80083e-06
49916500 3.79827e-06
49927500 3.79571e-06
49938500 3.79316e-06
49949500 3.79061e-06
49960500 3.78806e-06
49971500 3.78552e-06
49982500 3.78297e-06
49993500 3.78043e-06
50004500 3.77789e-06
50015500 3.77536e-06
50026500 3.77282e-06
50037500 3.77029e-06
50048500 3.76776e-06
50059500 3.76523e-06
50070500 3.76271e-06
50081500 3.76019e-06
50092500 3.75767e-06
50103500 3.75515e-06
50114500 3.75263e-06
50125500 3.75012e-06
50136500 3.7476e-06
50147500 3.74509e-06
50158500 3.74259e-06
50169500 3.74008e-06
50180500 3.73758e-06
50191500 3.73508e-06
50202500 3.73258e-06
50213500 3.73008e-06
50224500 3.72759e-06
50235500 3.7251e-06
50246500 3.72261e-06
50257500 3.72012e-06
50268500 3.71764e-06
50279500 3.71515e-06
50290500 3.71267e-06
50301500 3.71019e-06
50312500 3.70772e-06
50323500 3.70524e-06
50334500 3.70277e-06
50345500 3.7003e-06
50356500 3.69783e-06
50367500 3.69537e-06
50378500 3.6929e-06
50389500 3.69044e-06
50400500 3.68798e-06
50411500 3.68553e-06
50422500 3.68307e-06
50433500 3.68062e-06
50444500 3.67817e-06
50455500 3.67572e-06
50466500 3.67328e-06
50477500 3.67083e-06
50488500 3.66839e-06
50499500 3.66595e-06
50510500 3.66351e-06
50521500 3.66108e-06
50532500 3.65865e-06
50543500 3.65622e-06
50554500 3.65379e-06
50565500 3.65136e-06
50576500 3.64894e-06
50587500 3.64651e-06
50598500 3.64409e-06
50609500 3.64168e-06
50620500 3.63926e-06
50631500 3.63685e-06
50642500 3.63443e-06
50653500 3.63202e-06
50664500 3.62962e-06
50675500 3.62721e-06
50686500 3.62481e-06
50697500 3.62241e-06
50708500 3.62001e-06
50719500 3.61761e-06
50730500 3.61522e-06
50741500 3.61282e-06
50752500 3.61043e-06
50763500 3.60805e-06
50774500 3.60566e-06
50785500 3.60327e-06
50796500 3.60089e-06
50807500 3.59851e-06
50818500 3.59613e-06
50829500 3.59376e-06
50840500 3.59138e-06
50851500 3.58901e-06
50862500 3.58664e-06
50873500 3.58428e-06
50884500 3.58191e-06
50895500 3.57955e-06
50906500 3.57719e-06
50917500 3.57483e-06
50928500 3.57247e-06
50939500 3.57011e-06
50950500 3.56776e-06
50961500 3.56541e-06
50972500 3.56306e-06
50983500 3.56071e-06
50994500 3.55837e-06
51005500 3.55603e-06
51016500 3.55369e-06
51027500 3.55135e-06
51038500 3.54901e-06
51049500 3.54668e-06
51060500 3.54434e-06
51071500 3.54201e-06
51082500 3.53968e-06
51093500 3.53736e-06
51104500 3.53503e-06
51115500 3.53271e-06
51126500 3.53039e-06
51137500 3.52807e-06
51148500 3.52576e-06
51159500 3.52344e-06
51170500 3.52113e-06
51181500 3.51882e-06
51192500 3.51651e-06
51203500 3.5142e-06
51214500 3.5119e-06
51225500 3.5096e-06
51236500 3.5073e-06
51247500 3.505e-06
51258500 3.5027e-06
51269500 3.50041e-06
51280500 3.49812e-06
51291500 3.49583e-06
51302500 3.49354e-06
51313500 3.49125e-06
51324500 3.48897e-06
51335500 3.48668e-06
51346500 3.4844e-06
51357500 3.48213e-06
51368500 3.47985e-06
51379500 3.47757e-06
51390500 3.4753e-06
51401500 3.47303e-06
51412500 3.47076e-06
51423500 3.4685e-06
51434500 3.46623e-06
51445500 3.46397e-06
51456500 3.46171e-06
51467500 3.45945e-06
51478500 3.45719e-06
51489500 3.45494e-06
51500500 3.45269e-06
51511500 3.45043e-06
51522500 3.44819e-06
51533500 3.44594e-06
51544500 3.44369e-06
51555500 3.44145e-06
51566500 3.43921e-06
51577500 3.43697e-06
51588500 3.43473e-06
51599500 3.4325e-06
51610500 3.43026e-06
51621500 3.42803e-06
51632500 3.4258e-06
51643500 3.42357e-06
51654500 3.42135e-06
51665500 3.41912e-06
51676500 3.4169e-06
51687500 3.41468e-06
51698500 3.41246e-06
51709500 3.41025e-06
51720500 3.40803e-06
51731500 3.40582e-06
51742500 3.40361e-06
51753500 3.4014e-06
51764500 3.3992e-06
51775500 3.39699e-06
51786500 3.39479e-06
51797500 3.39259e-06
51808500 3.39039e-06
51819500 3.38819e-06
51830500 3.386e-06
51841500 3.3838e-06
51852500 3.38161e-06
51863500 3.37942e-06
51874500 3.37723e-06
51885500 3.37505e-06
51896500 3.37286e-06
51907500 3.37068e-06
51918500 3.3685e-06
51929500 3.36632e-06
51940500 3.36415e-06
51951500 3.36197e-06
51962500 3.3598e-06
51973500 3.35763e-06
51984500 3.35546e-06
51995500 3.35329e-06
52006500 3.35113e-06
52017500 3.34896e-06
52028500 3.3468e-06
52039500 3.34464e-06
52050500 3.34248e-06
52061500 3.34033e-06
52072500 3.33817e-06
52083500 3.33602e-06
52094500 3.33387e-06
52105500 3.33172e-06
52116500 3.32958e-06
52127500 3.32743e-06
52138500 3.32529e-06
52149500 3.32315e-06
52160500 3.32101e-06
52171500 3.31887e-06
52182500 3.31673e-06
52193500 3.3146e-06
52204500 3.31247e-06
52215500 3.31034e-06
52226500 3.30821e-06
52237500 3.30608e-06
52248500 3.30396e-06
52259500 3.30183e-06
52270500 3.29971e-06
52281500 3.29759e-06
52292500 3.29548e-06
52303500 3.29336e-06
52314500 3.29125e-06
52325500 3.28913e-06
52336500 3.28702e-06
52347500 3.28491e-06
52358500 3.28281e-06
52369500 3.2807e-06
52380500 3.2786e-06
52391500 3.2765e-06
52402500 3.2744e-06
52413500 3.2723e-06
52424500 3.2702e-06
52435500 3.26811e-06
52446500 3.26602e-06
52457500 3.26393e-06
52468500 3.26184e-06
52479500 3.25975e-06
52490500 3.25766e-06
52501500 3.25558e-06
52512500 3.2535e-06
52523500 3.25142e-06
52534500 3.24934e-06
52545500 3.24726e-06
52556500 3.24519e-06
52567500 3.24311e-06
52578500 3.24104e-06
52589500 3.23897e-06
52600500 3.23691e-06
52611500 3.23484e-06
52622500 3.23277e-06
52633500 3.23071e-06
52644500 3.22865e-06
52655500 3.22659e-06
52666500 3.22453e-06
52677500 3.22248e-06
52688500 3.22043e-06
52699500 3.21837e-06
52710500 3.21632e-06
52721500 3.21427e-06
52732500 3.21223e-06
52743500 3.21018e-06
52754500 3.20814e-06
52765500 3.2061e-06
52776500 3.20406e-06
52787500 3.20202e-06
52798500 3.19998e-06
52809500 3.19795e-06
52820500 3.19591e-06
52831500 3.19388e-06
52842500 3.19185e-06
52853500 3.18982e-06
52864500 3.1878e-06
52875500 3.18577e-06
52886500 3.18375e-06
52897500 3.18173e-06
52908500 3.17971e-06
52919500 3.17769e-06
52930500 3.17568e-06
52941500 3.17366e-06
52952500 3.17165e-06
52963500 3.16964e-06
52974500 3.16763e-06
52985500 3.16562e-06
52996500 3.16361e-06
53007500 3.16161e-06
53018500 3.15961e-06
53029500 3.15761e-06
53040500 3.15561e-06
53051500 3.15361e-06
53062500 3.15161e-06
53073500 3.14962e-06
53084500 3.14763e-06
53095500 3.14564e-06
53106500 3.14365e-06
53117500 3.14166e-06
53128500 3.13967e-06
53139500 3.13769e-06
53150500 3.13571e-06
53161500 3.13373e-06
53172500 3.13175e-06
53183500 3.12977e-06
53194500 3.12779e-06
53205500 3.12582e-06
53216500 3.12385e-06
53227500 3.12188e-06
53238500 3.11991e-06
53249500 3.11794e-06
53260500 3.11597e-06
53271500 3.11401e-06
53282500 3.11205e-06
53293500 3.11009e-06
53304500 3.10813e-06
53315500 3.10617e-06
53326500 3.10421e-06
53337500 3.10226e-06
53348500 3.10031e-06
53359500 3.09835e-06
53370500 3.0964e-06
53381500 3.09446e-06
53392500 3.09251e-06
53403500 3.09057e-06
53414500 3.08862e-06
53425500 3.08668e-06
53436500 3.08474e-06
53447500 3.0828e-06
53458500 3.08087e-06
53469500 3.07893e-06
53480500 3.077e-06
53491500 3.07507e-06
53502500 3.07314e-06
53513500 3.07121e-06
53524500 3.06928e-06
53535500 3.06736e-06
53546500 3.06543e-06
53557500 3.06351e-06
53568500 3.06159e-06
53579500 3.05967e-06
53590500 3.05775e-06
53601500 3.05584e-06
53612500 3.05392e-06
53623500 3.05201e-06
53634500 3.0501e-06
53645500 3.04819e-06
53656500 3.04628e-06
53667500 3.04438e-06
53678500 3.04247e-06
53689500 3.04057e-06
53700500 3.03867e-06
53711500 3.03677e-06
53722500 3.03487e-06
53733500 3.03297e-06
53744500 3.03108e-06
53755500 3.02918e-06
53766500 3.02729e-06
53777500 3.0254e-06
53788500 3.02351e-06
53799500 3.02162e-06
53810500 3.01974e-06
53821500 3.01785e-06
53832500 3.01597e-06
53843500 3.01409e-06
53854500 3.01221e-06
53865500 3.01033e-06
53876500 3.00846e-06
53887500 3.00658e-06
53898500 3.00471e-06
53909500 3.00284e-06
53920500 3.00097e-06
53931500 2.9991e-06
53942500 2.99723e-06
53953500 2.99537e-06
53964500 2.9935e-06
53975500 2.99164e-06
53986500 2.98978e-06
53997500 2.98792e-06
54008500 2.98606e-06
54019500 2.9842e-06
54030500 2.98235e-06
54041500 2.9805e-06
54052500 2.97864e-06
54063500 2.97679e-06
54074500 2.97495e-06
54085500 2.9731e-06
54096500 2.97125e-06
54107500 2.96941e-06
54118500 2.96757e-06
54129500 2.96573e-06
54140500 2.96389e-06
54151500 2.96205e-06
54162500 2.96021e-06
54173500 2.95838e-06
54184500 2.95654e-06
54195500 2.95471e-06
54206500 2.95288e-06
54217500 2.95105e-06
54228500 2.94922e-06
54239500 2.9474e-06
54250500 2.94557e-06
54261500 2.94375e-06
54272500 2.94193e-06
54283500 2.94011e-06
54294500 2.93829e-06
54305500 2.93647e-06
54316500 2.93466e-06
54327500 2.93284e-06
54338500 2.93103e-06
54349500 2.92922e-06
54360500 2.92741e-06
54371500 2.9256e-06
54382500 2.9238e-06
54393500 2.92199e-06
54404500 2.92019e-06
54415500 2.91838e-06
54426500 2.91658e-06
54437500 2.91478e-06
54448500 2.91299e-06
54459500 2.91119e-06
54470500 2.9094e-06
54481500 2.9076e-06
54492500 2.90581e-06
54503500 2.90402e-06
54514500 2.90223e-06
54525500 2.90044e-06
54536500 2.89866e-06
54547500 2.89687e-06
54558500 2.89509e-06
54569500 2.89331e-06
54580500 2.89153e-06
54591500 2.88975e-06
54602500 2.88797e-06
54613500 2.8862e-06
54624500 2.88442e-06
54635500 2.88265e-06
54646500 2.88088e-06
54657500 2.87911e-06
54668500 2.87734e-06
54679500 2.87557e-06
54690500 2.87381e-06
54701500 2.87204e-06
54712500 2.87028e-06
54723500 2.86852e-06
54734500 2.86676e-06
54745500 2.865e-06
54756500 2.86324e-06
54767500 2.86149e-06
54778500 2.85973e-06
54789500 2.85798e-06
54800500 2.85623e-06
54811500 2.85448e-06
54822500 2.85273e-06
54833500 2.85098e-06
54844500 2.84924e-06
54855500 2.84749e-06
54866500 2.84575e-06
54877500 2.84401e-06
54888500 2.84227e-06
54899500 2.84053e-06
54910500 2.83879e-06
54921500 2.83706e-06
54932500 2.83532e-06
54943500 2.83359e-06
54954500 2.83186e-06
54965500 2.83013e-06
54976500 2.8284e-06
54987500 2.82667e-06
54998500 2.82494e-06
55009500 2.82322e-06
55020500 2.8215e-06
55031500 2.81977e-06
55042500 2.81805e-06
55053500 2.81634e-06
55064500 2.81462e-06
55075500 2.8129e-06
55086500 2.81119e-06
55097500 2.80947e-06
55108500 2.80776e-06
55119500 2.80605e-06
55130500 2.80434e-06
55141500 2.80263e-06
55152500 2.80093e-06
55163500 2.79922e-06
55174500 2.79752e-06
55185500 2.79582e-06
55196500 2.79411e-06
55207500 2.79241e-06
55218500 2.79072e-06
55229500 2.78902e-06
55240500 2.78732e-06
55251500 2.78563e-06
55262500 2.78394e-06
55273500 2.78225e-06
55284500 2.78056e-06
55295500 2.77887e-06
55306500 2.77718e-06
55317500 2.77549e-06
55328500 2.77381e-06
55339500 2.77213e-06
55350500 2.77044e-06
55361500 2.76876e-06
55372500 2.76708e-06
55383500 2.76541e-06
55394500 2.76373e-06
55405500 2.76205e-06
55416500 2.76038e-06
55427500 2.75871e-06
55438500 2.75704e-06
55449500 2.75537e-06
55460500 2.7537e-06
55471500 2.75203e-06
55482500 2.75037e-06
55493500 2.7487e-06
55504500 2.74704e-06
55515500 2.74538e-06
55526500 2.74372e-06
55537500 2.74206e-06
55548500 2.7404e-06
55559500 2.73874e-06
55570500 2.73709e-06
55581500 2.73543e-06
55592500 2.73378e-06
55603500 2.73213e-06
55614500 2.73048e-06
55625500 2.72883e-06
55636500 2.72719e-06
55647500 2.72554e-06
55658500 2.7239e-06
55669500 2.72225e-06
55680500 2.72061e-06
55691500 2.71897e-06
55702500 2.71733e-06
55713500 2.71569e-06
55724500 2.71406e-06
55735500 2.71242e-06
55746500 2.71079e-06
55757500 2.70915e-06
55768500 2.70752e-06
55779500 2.70589e-06
55790500 2.70426e-06
55801500 2.70264e-06
55812500 2.70101e-06
55823500 2.69939e-06
55834500 2.69776e-06
55845500 2.69614e-06
55856500 2.69452e-06
55867500 2.6929e-06
55878500 2.69128e-06
55889500 2.68966e-06
55900500 2.68805e-06
55911500 2.68643e-06
55922500 2.68482e-06
55933500 2.68321e-06
55944500 2.6816e-06
55955500 2.67999e-06
55966500 2.67838e-06
55977500 2.67677e-06
55988500 2.67517e-06
55999500 2.67356e-06
56010500 2.67196e-06
56021500 2.67036e-06
56032500 2.66876e-06
56043500 2.66716e-06
56054500 2.66556e-06
56065500 2.66396e-06
56076500 2.66237e-06
56087500 2.66077e-06
56098500 2.65918e-06
56109500 2.65759e-06
56120500 2.656e-06
56131500 2.65441e-06
56142500 2.65282e-06
56153500 2.65124e-06
56164500 2.64965e-06
56175500 2.64807e-06
56186500 2.64648e-06
56197500 2.6449e-06
56208500 2.64332e-06
56219500 2.64174e-06
56230500 2.64017e-06
56241500 2.63859e-06
56252500 2.63701e-06
56263500 2.63544e-06
56274500 2.63387e-06
56285500 2.6323e-06
56296500 2.63073e-06
56307500 2.62916e-06
56318500 2.62759e-06
56329500 2.62602e-06
56340500 2.62446e-06
56351500 2.62289e-06
56362500 2.62133e-06
56373500 2.61977e-06
56384500 2.61821e-06
56395500 2.61665e-06
56406500 2.61509e-06
56417500 2.61353e-06
56428500 2.61198e-06
56439500 2.61043e-06
56450500 2.60887e-06
56461500 2.60732e-06
56472500 2.60577e-06
56483500 2.60422e-06
56494500 2.60267e-06
56505500 2.60113e-06
56516500 2.59958e-06
56527500 2.59804e-06
56538500 2.59649e-06
56549500 2.59495e-06
56560500 2.59341e-06
56571500 2.59187e-06
56582500 2.59033e-06
56593500 2.5888e-06
56604500 2.58726e-06
56615500 2.58572e-06
56626500 2.58419e-06
56637500 2.58266e-06
56648500 2.58113e-06
56659500 2.5796e-06
56670500 2.57807e-06
56681500 2.57654e-06
56692500 2.57502e-06
56703500 2.57349e-06
56714500 2.57197e-06
56725500 2.57044e-06
56736500 2.56892e-06
56747500 2.5674e-06
56758500 2.56588e-06
56769500 2.56437e-06
56780500 2.56285e-06
56791500 2.56133e-06
56802500 2.55982e-06
56813500 2.55831e-06
56824500 2.55679e-06
56835500 2.55528e-06
56846500 2.55377e-06
56857500 2.55227e-06
56868500 2.55076e-06
56879500 2.54925e-06
56890500 2.54775e-06
56901500 2.54624e-06
56912500 2.54474e-06
56923500 2.54324e-06
56934500 2.54174e-06
56945500 2.54024e-06
56956500 2.53874e-06
56967500 2.53725e-06
56978500 2.53575e-06
56989500 2.53426e-06
57000500 2.53276e-06
57011500 2.53127e-06
57022500 2.52978e-06
57033500 2.52829e-06
57044500 2.5268e-06
57055500 2.52532e-06
57066500 2.52383e-06
57077500 2.52234e-06
57088500 2.52086e-06
57099500 2.51938e-06
57110500 2.5179e-06
57121500 2.51642e-06
57132500 2.51494e-06
57143500 2.51346e-06
57154500 2.51198e-06
57165500 2.51051e-06
57176500 2.50903e-06
57187500 2.50756e-06
57198500 2.50609e-06
57209500 2.50462e-06
57220500 2.50315e-06
57231500 2.50168e-06
57242500 2.50021e-06
57253500 2.49874e-06
57264500 2.49728e-06
57275500 2.49581e-06
57286500 2.49435e-06
57297500 2.49289e-06
57308500 2.49143e-06
57319500 2.48997e-06
57330500 2.48851e-06
57341500 2.48705e-06
57352500 2.48559e-06
57363500 2.48414e-06
57374500 2.48269e-06
57385500 2.48123e-06
57396500 2.47978e-06
57407500 2.47833e-06
57418500 2.47688e-06
57429500 2.47543e-06
57440500 2.47399e-06
57451500 2.47254e-06
57462500 2.47109e-06
57473500 2.46965e-06
57484500 2.46821e-06
57495500 2.46677e-06
57506500 2.46533e-06
57517500 2.46389e-06
57528500 2.46245e-06
57539500 2.46101e-06
57550500 2.45957e-06
57561500 2.45814e-06
57572500 2.45671e-06
57583500 2.45527e-06
57594500 2.45384e-06
57605500 2.45241e-06
57616500 2.45098e-06
57627500 2.44955e-06
57638500 2.44813e-06
57649500 2.4467e-06
57660500 2.44527e-06
57671500 2.44385e-06
57682500 2.44243e-06
57693500 2.44101e-06
57704500 2.43959e-06
57715500 2.43817e-06
57726500 2.43675e-06
57737500 2.43533e-06
57748500 2.43391e-06
57759500 2.4325e-06
57770500 2.43108e-06
57781500 2.42967e-06
57792500 2.42826e-06
57803500 2.42685e-06
57814500 2.42544e-06
57825500 2.42403e-06
57836500 2.42262e-06
57847500 2.42122e-06
57858500 2.41981e-06
57869500 2.41841e-06
57880500 2.417e-06
57891500 2.4156e-06
57902500 2.4142e-06
57913500 2.4128e-06
57924500 2.4114e-06
57935500 2.41e-06
57946500 2.40861e-06
57957500 2.40721e-06
57968500 2.40582e-06
57979500 2.40442e-06
57990500 2.40303e-06
58001500 2.40164e-06
58012500 2.40025e-06
58023500 2.39886e-06
58034500 2.39747e-06
58045500 2.39609e-06
58056500 2.3947e-06
58067500 2.39331e-06
58078500 2.39193e-06
58089500 2.39055e-06
58100500 2.38917e-06
58111500 2.38779e-06
58122500 2.38641e-06
58133500 2.38503e-06
58144500 2.38365e-06
58155500 2.38227e-06
58166500 2.3809e-06
58177500 2.37952e-06
58188500 2.37815e-06
58199500 2.37678e-06
58210500 2.37541e-06
58221500 2.37404e-06
58232500 2.37267e-06
58243500 2.3713e-06
58254500 2.36993e-06
58265500 2.36857e-06
58276500 2.3672e-06
58287500 2.36584e-06
58298500 2.36447e-06
58309500 2.36311e-06
58320500 2.36175e-06
58331500 2.36039e-06
58342500 2.35903e-06
58353500 2.35768e-06
58364500 2.35632e-06
58375500 2.35496e-06
58386500 2.35361e-06
58397500 2.35226e-06
58408500 2.3509e-06
58419500 2.34955e-06
58430500 2.3482e-06
58441500 2.34685e-06
58452500 2.3455e-06
58463500 2.34416e-06
58474500 2.34281e-06
58485500 2.34146e-06
58496500 2.34012e-06
58507500 2.33878e-06
58518500 2.33744e-06
58529500 2.33609e-06
58540500 2.33475e-06
58551500 2.33341e-06
58562500 2.33208e-06
58573500 2.33074e-06
58584500 2.3294e-06
58595500 2.32807e-06
58606500 2.32673e-06
58617500 2.3254e-06
58628500 2.32407e-06
58639500 2.32274e-06
58650500 2.32141e-06
58661500 2.32008e-06
58672500 2.31875e-06
58683500 2.31742e-06
58694500 2.3161e-06
58705500 2.31477e-06
58716500 2.31345e-06
58727500 2.31213e-06
58738500 2.3108e-06
58749500 2.30948e-06
58760500 2.30816e-06
58771500 2.30685e-06
58782500 2.30553e-06
58793500 2.30421e-06
58804500 2.30289e-06
58815500 2.30158e-06
58826500 2.30027e-06
58837500 2.29895e-06
58848500 2.29764e-06
58859500 2.29633e-06
58870500 2.29502e-06
58881500 2.29371e-06
58892500 2.2924e-06
58903500 2.2911e-06
58914500 2.28979e-06
58925500 2.28848e-06
58936500 2.28718e-06
58947500 2.28588e-06
58958500 2.28458e-06
58969500 2.28327e-06
58980500 2.28197e-06
58991500 2.28068e-06
59002500 2.27938e-06
59013500 2.27808e-06
59024500 2.27678e-06
59035500 2.27549e-06
59046500 2.27419e-06
59057500 2.2729e-06
59068500 2.27161e-06
59079500 2.27032e-06
59090500 2.26903e-06
59101500 2.26774e-06
59112500 2.26645e-06
59123500 2.26516e-06
59134500 2.26388e-06
59145500 2.26259e-06
59156500 2.26131e-06
59167500 2.26002e-06
59178500 2.25874e-06
59189500 2.25746e-06
59200500 2.25618e-06
59211500 2.2549e-06
59222500 2.25362e-06
59233500 2.25234e-06
59244500 2.25107e-06
59255500 2.24979e-06
59266500 2.24851e-06
59277500 2.24724e-06
59288500 2.24597e-06
59299500 2.2447e-06
59310500 2.24343e-06
59321500 2.24216e-06
59332500 2.24089e-06
59343500 2.23962e-06
59354500 2.23835e-06
59365500 2.23708e-06
59376500 2.23582e-06
59387500 2.23455e-06
59398500 2.23329e-06
59409500 2.23203e-06
59420500 2.23077e-06
59431500 2.22951e-06
59442500 2.22825e-06
59453500 2.22699e-06
59464500 2.22573e-06
59475500 2.22447e-06
59486500 2.22322e-06
59497500 2.22196e-06
59508500 2.22071e-06
59519500 2.21946e-06
59530500 2.2182e-06
59541500 2.21695e-06
59552500 2.2157e-06
59563500 2.21445e-06
59574500 2.21321e-06
59585500 2.21196e-06
59596500 2.21071e-06
59607500 2.20947e-06
59618500 2.20822e-06
59629500 2.20698e-06
59640500 2.20574e-06
59651500 2.20449e-06
59662500 2.20325e-06
59673500 2.20201e-06
59684500 2.20077e-06
59695500 2.19954e-06
59706500 2.1983e-06
59717500 2.19706e-06
59728500 2.19583e-06
59739500 2.19459e-06
59750500 2.19336e-06
59761500 2.19213e-06
59772500 2.1909e-06
59783500 2.18966e-06
59794500 2.18843e-06
59805500 2.18721e-06
59816500 2.18598e-06
59827500 2.18475e-06
59838500 2.18352e-06
59849500 2.1823e-06
59860500 2.18107e-06
59871500 2.17985e-06
59882500 2.17863e-06
59893500 2.17741e-06
59904500 2.17619e-06
59915500 2.17497e-06
59926500 2.17375e-06
59937500 2.17253e-06
59948500 2.17131e-06
59959500 2.1701e-06
59970500 2.16888e-06
59981500 2.16767e-06
59992500 2.16645e-06
60003500 2.16524e-06
60014500 2.16403e-06
60025500 2.16282e-06
60036500 2.16161e-06
60047500 2.1604e-06
60058500 2.15919e-06
60069500 2.15799e-06
60080500 2.15678e-06
60091500 2.15557e-06
60102500 2.15437e-06
60113500 2.15317e-06
60124500 2.15196e-06
60135500 2.15076e-06
60146500 2.14956e-06
60157500 2.14836e-06
60168500 2.14716e-06
60179500 2.14596e-06
60190500 2.14477e-06
60201500 2.14357e-06
60212500 2.14237e-06
60223500 2.14118e-06
60234500 2.13999e-06
60245500 2.13879e-06
60256500 2.1376e-06
60267500 2.13641e-06
60278500 2.13522e-06
60289500 2.13403e-06
60300500 2.13284e-06
60311500 2.13165e-06
60322500 2.13047e-06
60333500 2.12928e-06
60344500 2.1281e-06
60355500 2.12691e-06
60366500 2.12573e-06
60377500 2.12455e-06
60388500 2.12336e-06
60399500 2.12218e-06
60410500 2.121e-06
60421500 2.11983e-06
60432500 2.11865e-06
60443500 2.11747e-06
60454500 2.11629e-06
60465500 2.11512e-06
60476500 2.11394e-06
60487500 2.11277e-06
60498500 2.1116e-06
60509500 2.11043e-06
60520500 2.10925e-06
60531500 2.10808e-06
60542500 2.10691e-06
60553500 2.10575e-06
60564500 2.10458e-06
60575500 2.10341e-06
60586500 2.10225e-06
60597500 2.10108e-06
60608500 2.09992e-06
60619500 2.09875e-06
60630500 2.09759e-06
60641500 2.09643e-06
60652500 2.09527e-06
60663500 2.09411e-06
60674500 2.09295e-06
60685500 2.09179e-06
60696500 2.09063e-06
60707500 2.08948e-06
60718500 2.08832e-06
60729500 2.08717e-06
60740500 2.08601e-06
60751500 2.08486e-06
60762500 2.08371e-06
60773500 2.08256e-06
60784500 2.08141e-06
60795500 2.08026e-06
60806500 2.07911e-06
60817500 2.07796e-06
60828500 2.07681e-06
60839500 2.07567e-06
60850500 2.07452e-06
60861500 2.07337e-06
60872500 2.07223e-06
60883500 2.07109e-06
60894500 2.06995e-06
60905500 2.0688e-06
60916500 2.06766e-06
60927500 2.06652e-06
60938500 2.06539e-06
60949500 2.06425e-06
60960500 2.06311e-06
60971500 2.06197e-06
60982500 2.06084e-06
60993500 2.0597e-06
61004500 2.05857e-06
61015500 2.05744e-06
61026500 2.0563e-06
61037500 2.05517e-06
61048500 2.05404e-06
61059500 2.05291e-06
61070500 2.05178e-06
61081500 2.05066e-06
61092500 2.04953e-06
61103500 2.0484e-06
61114500 2.04728e-06
61125500 2.04615e-06
61136500 2.04503e-06
61147500 2.0439e-06
61158500 2.04278e-06
61169500 2.04166e-06
61180500 2.04054e-06
61191500 2.03942e-06
61202500 2.0383e-06
61213500 2.03718e-06
61224500 2.03607e-06
61235500 2.03495e-06
61246500 2.03383e-06
61257500 2.03272e-06
61268500 2.0316e-06
61279500 2.03049e-06
61290500 2.02938e-06
61301500 2.02827e-06
61312500 2.02715e-06
61323500 2.02604e-06
61334500 2.02494e-06
61345500 2.02383e-06
61356500 2.02272e-06
61367500 2.02161e-06
61378500 2.02051e-06
61389500 2.0194e-06
61400500 2.0183e-06
61411500 2.01719e-06
61422500 2.01609e-06
61433500 2.01499e-06
61444500 2.01389e-06
61455500 2.01279e-06
61466500 2.01169e-06
61477500 2.01059e-06
61488500 2.00949e-06
61499500 2.00839e-06
61510500 2.0073e-06
61521500 2.0062e-06
61532500 2.0051e-06
61543500 2.00401e-06
61554500 2.00292e-06
61565500 2.00182e-06
61576500 2.00073e-06
61587500 1.99964e-06
61598500 1.99855e-06
61609500 1.99746e-06
61620500 1.99637e-06
61631500 1.99529e-06
61642500 1.9942e-06
61653500 1.99311e-06
61664500 1.99203e-06
61675500 1.99094e-06
61686500 1.98986e-06
61697500 1.98878e-06
61708500 1.98769e-06
61719500 1.98661e-06
61730500 1.98553e-06
61741500 1.98445e-06
61752500 1.98337e-06
61763500 1.98229e-06
61774500 1.98122e-06
61785500 1.98014e-06
61796500 1.97906e-06
61807500 1.97799e-06
61818500 1.97691e-06
61829500 1.97584e-06
61840500 1.97477e-06
61851500 1.97369e-06
61862500 1.97262e-06
61873500 1.97155e-06
61884500 1.97048e-06
61895500 1.96941e-06
61906500 1.96834e-06
61917500 1.96728e-06
61928500 1.96621e-06
61939500 1.96514e-06
61950500 1.96408e-06
61961500 1.96301e-06
61972500 1.96195e-06
61983500 1.96089e-06
61994500 1.95982e-06
62005500 1.95876e-06
62016500 1.9577e-06
62027500 1.95664e-06
62038500 1.95558e-06
62049500 1.95452e-06
62060500 1.95347e-06
62071500 1.95241e-06
62082500 1.95135e-06
62093500 1.9503e-06
62104500 1.94924e-06
62115500 1.94819e-06
62126500 1.94714e-06
62137500 1.94608e-06
62148500 1.94503e-06
62159500 1.94398e-06
62170500 1.94293e-06
62181500 1.94188e-06
62192500 1.94083e-06
62203500 1.93979e-06
62214500 1.93874e-06
62225500 1.93769e-06
62236500 1.93665e-06
62247500 1.9356e-06
62258500 1.93456e-06
62269500 1.93351e-06
62280500 1.93247e-06
62291500 1.93143e-06
62302500 1.93039e-06
62313500 1.92935e-06
62324500 1.92831e-06
62335500 1.92727e-06
62346500 1.92623e-06
62357500 1.9252e-06
62368500 1.92416e-06
62379500 1.92312e-06
62390500 1.92209e-06
62401500 1.92105e-06
62412500 1.92002e-06
62423500 1.91899e-06
62434500 1.91795e-06
62445500 1.91692e-06
62456500 1.91589e-06
62467500 1.91486e-06
62478500 1.91383e-06
62489500 1.9128e-06
62500500 1.91178e-06
62511500 1.91075e-06
62522500 1.90972e-06
62533500 1.9087e-06
62544500 1.90767e-06
62555500 1.90665e-06
62566500 1.90562e-06
62577500 1.9046e-06
62588500 1.90358e-06
62599500 1.90256e-06
62610500 1.90154e-06
62621500 1.90052e-06
62632500 1.8995e-06
62643500 1.89848e-06
62654500 1.89746e-06
62665500 1.89645e-06
62676500 1.89543e-06
62687500 1.89442e-06
62698500 1.8934e-06
62709500 1.89239e-06
62720500 1.89137e-06
62731500 1.89036e-06
62742500 1.88935e-06
62753500 1.88834e-06
62764500 1.88733e-06
62775500 1.88632e-06
62786500 1.88531e-06
62797500 1.8843e-06
62808500 1.88329e-06
62819500 1.88229e-06
62830500 1.88128e-06
62841500 1.88027e-06
62852500 1.87927e-06
62863500 1.87827e-06
62874500 1.87726e-06
62885500 1.87626e-06
62896500 1.87526e-06
62907500 1.87426e-06
62918500 1.87326e-06
62929500 1.87226e-06
62940500 1.87126e-06
62951500 1.87026e-06
62962500 1.86926e-06
62973500 1.86827e-06
62984500 1.86727e-06
62995500 1.86627e-06
63006500 1.86528e-06
63017500 1.86429e-06
63028500 1.86329e-06
63039500 1.8623e-06
63050500 1.86131e-06
63061500 1.86032e-06
63072500 1.85933e-06
63083500 1.85834e-06
63094500 1.85735e-06
63105500 1.85636e-06
63116500 1.85537e-06
63127500 1.85438e-06
63138500 1.8534e-06
63149500 1.85241e-06
63160500 1.85143e-06
63171500 1.85044e-06
63182500 1.84946e-06
63193500 1.84848e-06
63204500 1.84749e-06
63215500 1.84651e-06
63226500 1.84553e-06
63237500 1.84455e-06
63248500 1.84357e-06
63259500 1.84259e-06
63270500 1.84162e-06
63281500 1.84064e-06
63292500 1.83966e-06
63303500 1.83869e-06
63314500 1.83771e-06
63325500 1.83674e-06
63336500 1.83576e-06
63347500 1.83479e-06
63358500 1.83382e-06
63369500 1.83284e-06
63380500 1.83187e-06
63391500 1.8309e-06
63402500 1.82993e-06
63413500 1.82896e-06
63424500 1.82799e-06
63435500 1.82703e-06
63446500 1.82606e-06
63457500 1.82509e-06
63468500 1.82413e-06
63479500 1.82316e-06
63490500 1.8222e-06
63501500 1.82123e-06
63512500 1.82027e-06
63523500 1.81931e-06
63534500 1.81835e-06
63545500 1.81739e-06
63556500 1.81643e-06
63567500 1.81547e-06
63578500 1.81451e-06
63589500 1.81355e-06
63600500 1.81259e-06
63611500 1.81163e-06
63622500 1.81068e-06
63633500 1.80972e-06
63644500 1.80877e-06
63655500 1.80781e-06
63666500 1.80686e-06
63677500 1.80591e-06
63688500 1.80496e-06
63699500 1.804e-06
63710500 1.80305e-06
63721500 1.8021e-06
63732500 1.80115e-06
63743500 1.8002e-06
63754500 1.79926e-06
63765500 1.79831e-06
63776500 1.79736e-06
63787500 1.79641e-06
63798500 1.79547e-06
63809500 1.79452e-06
63820500 1.79358e-06
63831500 1.79264e-06
63842500 1.79169e-06
63853500 1.79075e-06
63864500 1.78981e-06
63875500 1.78887e-06
63886500 1.78793e-06
63897500 1.78699e-06
63908500 1.78605e-06
63919500 1.78511e-06
63930500 1.78417e-06
63941500 1.78324e-06
63952500 1.7823e-06
63963500 1.78136e-06
63974500 1.78043e-06
63985500 1.77949e-06
63996500 1.77856e-06
64007500 1.77763e-06
64018500 1.77669e-06
64029500 1.77576e-06
64040500 1.77483e-06
64051500 1.7739e-06
64062500 1.77297e-06
64073500 1.77204e-06
64084500 1.77111e-06
64095500 1.77018e-06
64106500 1.76926e-06
64117500 1.76833e-06
64128500 1.7674e-06
64139500 1.76648e-06
64150500 1.76555e-06
64161500 1.76463e-06
64172500 1.76371e-06
64183500 1.76278e-06
64194500 1.76186e-06
64205500 1.76094e-06
64216500 1.76002e-06
64227500 1.7591e-06
64238500 1.75818e-06
64249500 1.75726e-06
64260500 1.75634e-06
64271500 1.75542e-06
64282500 1.75451e-06
64293500 1.75359e-06
64304500 1.75268e-06
64315500 1.75176e-06
64326500 1.75085e-06
64337500 1.74993e-06
64348500 1.74902e-06
64359500 1.74811e-06
64370500 1.74719e-06
64381500 1.74628e-06
64392500 1.74537e-06
64403500 1.74446e-06
64414500 1.74355e-06
64425500 1.74264e-06
64436500 1.74173e-06
64447500 1.74083e-06
64458500 1.73992e-06
64469500 1.73901e-06
64480500 1.73811e-06
64491500 1.7372e-06
64502500 1.7363e-06
64513500 1.73539e-06
64524500 1.73449e-06
64535500 1.73359e-06
64546500 1.73269e-06
64557500 1.73179e-06
64568500 1.73088e-06
64579500 1.72998e-06
64590500 1.72908e-06
64601500 1.72819e-06
64612500 1.72729e-06
64623500 1.72639e-06
64634500 1.72549e-06
64645500 1.7246e-06
64656500 1.7237e-06
64667500 1.72281e-06
64678500 1.72191e-06
64689500 1.72102e-06
64700500 1.72012e-06
64711500 1.71923e-06
64722500 1.71834e-06
64733500 1.71745e-06
64744500 1.71656e-06
64755500 1.71567e-06
64766500 1.71478e-06
64777500 1.71389e-06
64788500 1.713e-06
64799500 1.71211e-06
64810500 1.71122e-06
64821500 1.71034e-06
64832500 1.70945e-06
64843500 1.70857e-06
64854500 1.70768e-06
64865500 1.7068e-06
64876500 1.70591e-06
64887500 1.70503e-06
64898500 1.70415e-06
64909500 1.70327e-06
64920500 1.70239e-06
64931500 1.70151e-06
64942500 1.70063e-06
64953500 1.69975e-06
64964500 1.69887e-06
64975500 1.69799e-06
64986500 1.69711e-06
64997500 1.69624e-06
65008500 1.69536e-06
65019500 1.69448e-06
65030500 1.69361e-06
65041500 1.69273e-06
65052500 1.69186e-06
65063500 1.69099e-06
65074500 1.69011e-06
65085500 1.68924e-06
65096500 1.68837e-06
65107500 1.6875e-06
65118500 1.68663e-06
65129500 1.68576e-06
65140500 1.68489e-06
65151500 1.68402e-06
65162500 1.68315e-06
65173500 1.68229e-06
65184500 1.68142e-06
65195500 1.68055e-06
65206500 1.67969e-06
65217500 1.67882e-06
65228500 1.67796e-06
65239500 1.6771e-06
65250500 1.67623e-06
65261500 1.67537e-06
65272500 1.67451e-06
65283500 1.67365e-06
65294500 1.67279e-06
65305500 1.67193e-06
65316500 1.67107e-06
65327500 1.67021e-06
65338500 1.66935e-06
65349500 1.66849e-06
65360500 1.66763e-06
65371500 1.66678e-06
65382500 1.66592e-06
65393500 1.66506e-06
65404500 1.66421e-06
65415500 1.66336e-06
65426500 1.6625e-06
65437500 1.66165e-06
65448500 1.6608e-06
65459500 1.65994e-06
65470500 1.65909e-06
65481500 1.65824e-06
65492500 1.65739e-06
65503500 1.65654e-06
65514500 1.65569e-06
65525500 1.65484e-06
65536500 1.654e-06
65547500 1.65315e-06
65558500 1.6523e-06
65569500 1.65145e-06
65580500 1.65061e-06
65591500 1.64976e-06
65602500 1.64892e-06
65613500 1.64808e-06
65624500 1.64723e-06
65635500 1.64639e-06
65646500 1.64555e-06
65657500 1.64471e-06
65668500 1.64386e-06
65679500 1.64302e-06
65690500 1.64218e-06
65701500 1.64134e-06
65712500 1.64051e-06
65723500 1.63967e-06
65734500 1.63883e-06
65745500 1.63799e-06
65756500 1.63716e-06
65767500 1.63632e-06
65778500 1.63548e-06
65789500 1.63465e-06
65800500 1.63381e-06
65811500 1.63298e-06
65822500 1.63215e-06
65833500 1.63132e-06
65844500 1.63048e-06
65855500 1.62965e-06
65866500 1.62882e-06
65877500 1.62799e-06
65888500 1.62716e-06
65899500 1.62633e-06
65910500 1.6255e-06
65921500 1.62467e-06
65932500 1.62385e-06
65943500 1.62302e-06
65954500 1.62219e-06
65965500 1.62137e-06
65976500 1.62054e-06
65987500 1.61972e-06
65998500 1.61889e-06
66009500 1.61807e-06
66020500 1.61725e-06
66031500 1.61642e-06
66042500 1.6156e-06
66053500 1.61478e-06
66064500 1.61396e-06
66075500 1.61314e-06
66086500 1.61232e-06
66097500 1.6115e-06
66108500 1.61068e-06
66119500 1.60986e-06
66130500 1.60905e-06
66141500 1.60823e-06
66152500 1.60741e-06
66163500 1.6066e-06
66174500 1.60578e-06
66185500 1.60497e-06
66196500 1.60415e-06
66207500 1.60334e-06
66218500 1.60253e-06
66229500 1.60171e-06
66240500 1.6009e-06
66251500 1.60009e-06
66262500 1.59928e-06
66273500 1.59847e-06
66284500 1.59766e-06
66295500 1.59685e-06
66306500 1.59604e-06
66317500 1.59523e-06
66328500 1.59442e-06
66339500 1.59362e-06
66350500 1.59281e-06
66361500 1.592e-06
66372500 1.5912e-06
66383500 1.59039e-06
66394500 1.58959e-06
66405500 1.58879e-06
66416500 1.58798e-06
66427500 1.58718e-06
66438500 1.58638e-06
66449500 1.58558e-06
66460500 1.58477e-06
66471500 1.58397e-06
66482500 1.58317e-06
66493500 1.58237e-06
66504500 1.58157e-06
66515500 1.58078e-06
66526500 1.57998e-06
66537500 1.57918e-06
66548500 1.57838e-06
66559500 1.57759e-06
66570500 1.57679e-06
66581500 1.576e-06
66592500 1.5752e-06
66603500 1.57441e-06
66614500 1.57361e-06
66625500 1.57282e-06
66636500 1.57203e-06
66647500 1.57124e-06
66658500 1.57044e-06
66669500 1.56965e-06
66680500 1.56886e-06
66691500 1.56807e-06
66702500 1.56728e-06
66713500 1.56649e-06
66724500 1.56571e-06
66735500 1.56492e-06
66746500 1.56413e-06
66757500 1.56334e-06
66768500 1.56256e-06
66779500 1.56177e-06
66790500 1.56099e-06
66801500 1.5602e-06
66812500 1.55942e-06
66823500 1.55863e-06
66834500 1.55785e-06
66845500 1.55707e-06
66856500 1.55628e-06
66867500 1.5555e-06
66878500 1.55472e-06
66889500 1.55394e-06
66900500 1.55316e-06
66911500 1.55238e-06
66922500 1.5516e-06
66933500 1.55082e-06
66944500 1.55005e-06
66955500 1.54927e-06
66966500 1.54849e-06
66977500 1.54772e-06
66988500 1.54694e-06
66999500 1.54616e-06
67010500 1.54539e-06
67021500 1.54462e-06
67032500 1.54384e-06
67043500 1.54307e-06
67054500 1.5423e-06
67065500 1.54152e-06
67076500 1.54075e-06
67087500 1.53998e-06
67098500 1.53921e-06
67109500 1.53844e-06
67120500 1.53767e-06
67131500 1.5369e-06
67142500 1.53613e-06
67153500 1.53536e-06
67164500 1.53459e-06
67175500 1.53383e-06
67186500 1.53306e-06
67197500 1.53229e-06
67208500 1.53153e-06
67219500 1.53076e-06
67230500 1.53e-06
67241500 1.52924e-06
67252500 1.52847e-06
67263500 1.52771e-06
67274500 1.52695e-06
67285500 1.52618e-06
67296500 1.52542e-06
67307500 1.52466e-06
67318500 1.5239e-06
67329500 1.52314e-06
67340500 1.52238e-06
67351500 1.52162e-06
67362500 1.52086e-06
67373500 1.5201e-06
67384500 1.51935e-06
67395500 1.51859e-06
67406500 1.51783e-06
67417500 1.51708e-06
67428500 1.51632e-06
67439500 1.51557e-06
67450500 1.51481e-06
67461500 1.51406e-06
67472500 1.5133e-06
67483500 1.51255e-06
67494500 1.5118e-06
67505500 1.51105e-06
67516500 1.51029e-06
67527500 1.50954e-06
67538500 1.50879e-06
67549500 1.50804e-06
67560500 1.50729e-06
67571500 1.50654e-06
67582500 1.5058e-06
67593500 1.50505e-06
67604500 1.5043e-06
67615500 1.50355e-06
67626500 1.50281e-06
67637500 1.50206e-06
67648500 1.50131e-06
67659500 1.50057e-06
67670500 1.49982e-06
67681500 1.49908e-06
67692500 1.49834e-06
67703500 1.49759e-06
67714500 1.49685e-06
67725500 1.49611e-06
67736500 1.49537e-06
67747500 1.49462e-06
67758500 1.49388e-06
67769500 1.49314e-06
67780500 1.4924e-06
67791500 1.49166e-06
67802500 1.49093e-06
67813500 1.49019e-06
67824500 1.48945e-06
67835500 1.48871e-06
67846500 1.48798e-06
67857500 1.48724e-06
67868500 1.4865e-06
67879500 1.48577e-06
67890500 1.48503e-06
67901500 1.4843e-06
67912500 1.48356e-06
67923500 1.48283e-06
67934500 1.4821e-06
67945500 1.48136e-06
67956500 1.48063e-06
67967500 1.4799e-06
67978500 1.47917e-06
67989500 1.47844e-06
68000500 1.47771e-06
68011500 1.47698e-06
68022500 1.47625e-06
68033500 1.47552e-06
68044500 1.47479e-06
68055500 1.47407e-06
68066500 1.47334e-06
68077500 1.47261e-06
68088500 1.47189e-06
68099500 1.47116e-06
68110500 1.47043e-06
68121500 1.46971e-06
68132500 1.46898e-06
68143500 1.46826e-06
68154500 1.46754e-06
68165500 1.46681e-06
68176500 1.46609e-06
68187500 1.46537e-06
68198500 1.46465e-06
68209500 1.46393e-06
68220500 1.46321e-06
68231500 1.46249e-06
68242500 1.46177e-06
68253500 1.46105e-06
68264500 1.46033e-06
68275500 1.45961e-06
68286500 1.45889e-06
68297500 1.45817e-06
68308500 1.45746e-06
68319500 1.45674e-06
68330500 1.45603e-06
68341500 1.45531e-06
68352500 1.45459e-06
68363500 1.45388e-06
68374500 1.45317e-06
68385500 1.45245e-06
68396500 1.45174e-06
68407500 1.45103e-06
68418500 1.45031e-06
68429500 1.4496e-06
68440500 1.44889e-06
68451500 1.44818e-06
68462500 1.44747e-06
68473500 1.44676e-06
68484500 1.44605e-06
68495500 1.44534e-06
68506500 1.44463e-06
68517500 1.44392e-06
68528500 1.44322e-06
68539500 1.44251e-06
68550500 1.4418e-06
68561500 1.4411e-06
68572500 1.44039e-06
68583500 1.43969e-06
68594500 1.43898e-06
68605500 1.43828e-06
68616500 1.43757e-06
68627500 1.43687e-06
68638500 1.43617e-06
68649500 1.43546e-06
68660500 1.43476e-06
68671500 1.43406e-06
68682500 1.43336e-06
68693500 1.43266e-06
68704500 1.43196e-06
68715500 1.43126e-06
68726500 1.43056e-06
68737500 1.42986e-06
68748500 1.42916e-06
68759500 1.42846e-06
68770500 1.42777e-06
68781500 1.42707e-06
68792500 1.42637e-06
68803500 1.42568e-06
68814500 1.42498e-06
68825500 1.42428e-06
68836500 1.42359e-06
68847500 1.42289e-06
68858500 1.4222e-06
68869500 1.42151e-06
68880500 1.42081e-06
68891500 1.42012e-06
68902500 1.41943e-06
68913500 1.41874e-06
68924500 1.41805e-06
68935500 1.41736e-06
68946500 1.41667e-06
68957500 1.41598e-06
68968500 1.41529e-06
68979500 1.4146e-06
68990500 1.41391e-06
69001500 1.41322e-06
69012500 1.41253e-06
69023500 1.41184e-06
69034500 1.41116e-06
69045500 1.41047e-06
69056500 1.40979e-06
69067500 1.4091e-06
69078500 1.40842e-06
69089500 1.40773e-06
69100500 1.40705e-06
69111500 1.40636e-06
69122500 1.40568e-06
69133500 1.405e-06
69144500 1.40431e-06
69155500 1.40363e-06
69166500 1.40295e-06
69177500 1.40227e-06
69188500 1.40159e-06
69199500 1.40091e-06
69210500 1.40023e-06
69221500 1.39955e-06
69232500 1.39887e-06
69243500 1.39819e-06
69254500 1.39751e-06
69265500 1.39684e-06
69276500 1.39616e-06
69287500 1.39548e-06
69298500 1.39481e-06
69309500 1.39413e-06
69320500 1.39346e-06
69331500 1.39278e-06
69342500 1.39211e-06
69353500 1.39143e-06
69364500 1.39076e-06
69375500 1.39008e-06
69386500 1.38941e-06
69397500 1.38874e-06
69408500 1.38807e-06
69419500 1.3874e-06
69430500 1.38672e-06
69441500 1.38605e-06
69452500 1.38538e-06
69463500 1.38471e-06
69474500 1.38404e-06
69485500 1.38338e-06
69496500 1.38271e-06
69507500 1.38204e-06
69518500 1.38137e-06
69529500 1.3807e-06
69540500 1.38004e-06
69551500 1.37937e-06
69562500 1.37871e-06
69573500 1.37804e-06
69584500 1.37737e-06
69595500 1.37671e-06
69606500 1.37605e-06
69617500 1.37538e-06
69628500 1.37472e-06
69639500 1.37406e-06
69650500 1.37339e-06
69661500 1.37273e-06
69672500 1.37207e-06
69683500 1.37141e-06
69694500 1.37075e-06
69705500 1.37009e-06
69716500 1.36943e-06
69727500 1.36877e-06
69738500 1.36811e-06
69749500 1.36745e-06
69760500 1.36679e-06
69771500 1.36613e-06
69782500 1.36548e-06
69793500 1.36482e-06
69804500 1.36416e-06
69815500 1.36351e-06
69826500 1.36285e-06
69837500 1.36219e-06
69848500 1.36154e-06
69859500 1.36088e-06
69870500 1.36023e-06
69881500 1.35958e-06
69892500 1.35892e-06
69903500 1.35827e-06
69914500 1.35762e-06
69925500 1.35697e-06
69936500 1.35631e-06
69947500 1.35566e-06
69958500 1.35501e-06
69969500 1.35436e-06
69980500 1.35371e-06
69991500 1.35306e-06
70002500 1.35241e-06
70013500 1.35177e-06
70024500 1.35112e-06
70035500 1.35047e-06
70046500 1.34982e-06
70057500 1.34917e-06
70068500 1.34853e-06
70079500 1.34788e-06
70090500 1.34724e-06
70101500 1.34659e-06
70112500 1.34595e-06
70123500 1.3453e-06
70134500 1.34466e-06
70145500 1.34401e-06
70156500 1.34337e-06
70167500 1.34273e-06
70178500 1.34208e-06
70189500 1.34144e-06
70200500 1.3408e-06
70211500 1.34016e-06
70222500 1.33952e-06
70233500 1.33888e-06
70244500 1.33824e-06
70255500 1.3376e-06
70266500 1.33696e-06
70277500 1.33632e-06
70288500 1.33568e-06
70299500 1.33504e-06
70310500 1.3344e-06
70321500 1.33377e-06
70332500 1.33313e-06
70343500 1.33249e-06
70354500 1.33186e-06
70365500 1.33122e-06
70376500 1.33059e-06
70387500 1.32995e-06
70398500 1.32932e-06
70409500 1.32868e-06
70420500 1.32805e-06
70431500 1.32742e-06
70442500 1.32678e-06
70453500 1.32615e-06
70464500 1.32552e-06
70475500 1.32489e-06
70486500 1.32426e-06
70497500 1.32363e-06
70508500 1.323e-06
70519500 1.32237e-06
70530500 1.32174e-06
70541500 1.32111e-06
70552500 1.32048e-06
70563500 1.31985e-06
70574500 1.31922e-06
70585500 1.31859e-06
70596500 1.31797e-06
70607500 1.31734e-06
70618500 1.31671e-06
70629500 1.31609e-06
70640500 1.31546e-06
70651500 1.31484e-06
70662500 1.31421e-06
70673500 1.31359e-06
70684500 1.31296e-06
70695500 1.31234e-06
70706500 1.31171e-06
70717500 1.31109e-06
70728500 1.31047e-06
70739500 1.30985e-06
70750500 1.30923e-06
70761500 1.3086e-06
70772500 1.30798e-06
70783500 1.30736e-06
70794500 1.30674e-06
70805500 1.30612e-06
70816500 1.3055e-06
70827500 1.30488e-06
70838500 1.30427e-06
70849500 1.30365e-06
70860500 1.30303e-06
70871500 1.30241e-06
70882500 1.30179e-06
70893500 1.30118e-06
70904500 1.30056e-06
70915500 1.29995e-06
70926500 1.29933e-06
70937500 1.29872e-06
70948500 1.2981e-06
70959500 1.29749e-06
70970500 1.29687e-06
70981500 1.29626e-06
70992500 1.29565e-06
71003500 1.29503e-06
71014500 1.29442e-06
71025500 1.29381e-06
71036500 1.2932e-06
71047500 1.29258e-06
71058500 1.29197e-06
71069500 1.29136e-06
71080500 1.29075e-06
71091500 1.29014e-06
71102500 1.28953e-06
71113500 1.28893e-06
71124500 1.28832e-06
71135500 1.28771e-06
71146500 1.2871e-06
71157500 1.28649e-06
71168500 1.28589e-06
71179500 1.28528e-06
71190500 1.28467e-06
71201500 1.28407e-06
71212500 1.28346e-06
71223500 1.28286e-06
71234500 1.28225e-06
71245500 1.28165e-06
71256500 1.28104e-06
71267500 1.28044e-06
71278500 1.27984e-06
71289500 1.27923e-06
71300500 1.27863e-06
71311500 1.27803e-06
71322500 1.27743e-06
71333500 1.27683e-06
71344500 1.27622e-06
71355500 1.27562e-06
71366500 1.27502e-06
71377500 1.27442e-06
71388500 1.27382e-06
71399500 1.27322e-06
71410500 1.27263e-06
71421500 1.27203e-06
71432500 1.27143e-06
71443500 1.27083e-06
71454500 1.27023e-06
71465500 1.26964e-06
71476500 1.26904e-06
71487500 1.26844e-06
71498500 1.26785e-06
71509500 1.26725e-06
71520500 1.26666e-06
71531500 1.26606e-06
71542500 1.26547e-06
71553500 1.26488e-06
71564500 1.26428e-06
71575500 1.26369e-06
71586500 1.2631e-06
71597500 1.2625e-06
71608500 1.26191e-06
71619500 1.26132e-06
71630500 1.26073e-06
71641500 1.26014e-06
71652500 1.25955e-06
71663500 1.25896e-06
71674500 1.25837e-06
71685500 1.25778e-06
71696500 1.25719e-06
71707500 1.2566e-06
71718500 1.25601e-06
71729500 1.25542e-06
71740500 1.25483e-06
71751500 1.25425e-06
71762500 1.25366e-06
71773500 1.25307e-06
71784500 1.25249e-06
71795500 1.2519e-06
71806500 1.25132e-06
71817500 1.25073e-06
71828500 1.25015e-06
71839500 1.24956e-06
71850500 1.24898e-06
71861500 1.24839e-06
71872500 1.24781e-06
71883500 1.24723e-06
71894500 1.24664e-06
71905500 1.24606e-06
71916500 1.24548e-06
71927500 1.2449e-06
71938500 1.24432e-06
71949500 1.24374e-06
71960500 1.24316e-06
71971500 1.24258e-06
71982500 1.242e-06
71993500 1.24142e-06
72004500 1.24084e-06
72015500 1.24026e-06
72026500 1.23968e-06
72037500 1.2391e-06
72048500 1.23853e-06
72059500 1.23795e-06
72070500 1.23737e-06
72081500 1.2368e-06
72092500 1.23622e-06
72103500 1.23564e-06
72114500 1.23507e-06
72125500 1.23449e-06
72136500 1.23392e-06
72147500 1.23334e-06
72158500 1.23277e-06
72169500 1.2322e-06
72180500 1.23162e-06
72191500 1.23105e-06
72202500 1.23048e-06
72213500 1.22991e-06
72224500 1.22933e-06
72235500 1.22876e-06
72246500 1.22819e-06
72257500 1.22762e-06
72268500 1.22705e-06
72279500 1.22648e-06
72290500 1.22591e-06
72301500 1.22534e-06
72312500 1.22477e-06
72323500 1.2242e-06
72334500 1.22363e-06
72345500 1.22307e-06
72356500 1.2225e-06
72367500 1.22193e-06
72378500 1.22136e-06
72389500 1.2208e-06
72400500 1.22023e-06
72411500 1.21966e-06
72422500 1.2191e-06
72433500 1.21853e-06
72444500 1.21797e-06
72455500 1.2174e-06
72466500 1.21684e-06
72477500 1.21628e-06
72488500 1.21571e-06
72499500 1.21515e-06
72510500 1.21459e-06
72521500 1.21402e-06
72532500 1.21346e-06
72543500 1.2129e-06
72554500 1.21234e-06
72565500 1.21178e-06
72576500 1.21122e-06
72587500 1.21066e-06
72598500 1.2101e-06
72609500 1.20954e-06
72620500 1.20898e-06
72631500 1.20842e-06
72642500 1.20786e-06
72653500 1.2073e-06
72664500 1.20674e-06
72675500 1.20619e-06
72686500 1.20563e-06
72697500 1.20507e-06
72708500 1.20452e-06
72719500 1.20396e-06
72730500 1.2034e-06
72741500 1.20285e-06
72752500 1.20229e-06
72763500 1.20174e-06
72774500 1.20118e-06
72785500 1.20063e-06
72796500 1.20007e-06
72807500 1.19952e-06
72818500 1.19897e-06
72829500 1.19841e-06
72840500 1.19786e-06
72851500 1.19731e-06
72862500 1.19676e-06
72873500 1.19621e-06
72884500 1.19566e-06
72895500 1.1951e-06
72906500 1.19455e-06
72917500 1.194e-06
72928500 1.19345e-06
72939500 1.1929e-06
72950500 1.19236e-06
72961500 1.19181e-06
72972500 1.19126e-06
72983500 1.19071e-06
72994500 1.19016e-06
73005500 1.18961e-06
73016500 1.18907e-06
73027500 1.18852e-06
73038500 1.18797e-06
73049500 1.18743e-06
73060500 1.18688e-06
73071500 1.18634e-06
73082500 1.18579e-06
73093500 1.18525e-06
73104500 1.1847e-06
73115500 1.18416e-06
73126500 1.18361e-06
73137500 1.18307e-06
73148500 1.18253e-06
73159500 1.18198e-06
73170500 1.18144e-06
73181500 1.1809e-06
73192500 1.18036e-06
73203500 1.17982e-06
73214500 1.17928e-06
73225500 1.17873e-06
73236500 1.17819e-06
73247500 1.17765e-06
73258500 1.17711e-06
73269500 1.17657e-06
73280500 1.17604e-06
73291500 1.1755e-06
73302500 1.17496e-06
73313500 1.17442e-06
73324500 1.17388e-06
73335500 1.17334e-06
73346500 1.17281e-06
73357500 1.17227e-06
73368500 1.17173e-06
73379500 1.1712e-06
73390500 1.17066e-06
73401500 1.17013e-06
73412500 1.16959e-06
73423500 1.16905e-06
73434500 1.16852e-06
73445500 1.16799e-06
73456500 1.16745e-06
73467500 1.16692e-06
73478500 1.16638e-06
73489500 1.16585e-06
73500500 1.16532e-06
73511500 1.16479e-06
73522500 1.16425e-06
73533500 1.16372e-06
73544500 1.16319e-06
73555500 1.16266e-06
73566500 1.16213e-06
73577500 1.1616e-06
73588500 1.16107e-06
73599500 1.16054e-06
73610500 1.16001e-06
73621500 1.15948e-06
73632500 1.15895e-06
73643500 1.15842e-06
73654500 1.1579e-06
73665500 1.15737e-06
73676500 1.15684e-06
73687500 1.15631e-06
73698500 1.15579e-06
73709500 1.15526e-06
73720500 1.15473e-06
73731500 1.15421e-06
73742500 1.15368e-06
73753500 1.15316e-06
73764500 1.15263e-06
73775500 1.15211e-06
73786500 1.15158e-06
73797500 1.15106e-06
73808500 1.15053e-06
73819500 1.15001e-06
73830500 1.14949e-06
73841500 1.14896e-06
73852500 1.14844e-06
73863500 1.14792e-06
73874500 1.1474e-06
73885500 1.14688e-06
73896500 1.14636e-06
73907500 1.14583e-06
73918500 1.14531e-06
73929500 1.14479e-06
73940500 1.14427e-06
73951500 1.14375e-06
73962500 1.14323e-06
73973500 1.14272e-06
73984500 1.1422e-06
73995500 1.14168e-06
74006500 1.14116e-06
74017500 1.14064e-06
74028500 1.14012e-06
74039500 1.13961e-06
74050500 1.13909e-06
74061500 1.13857e-06
74072500 1.13806e-06
74083500 1.13754e-06
74094500 1.13703e-06
74105500 1.13651e-06
74116500 1.136e-06
74127500 1.13548e-06
74138500 1.13497e-06
74149500 1.13445e-06
74160500 1.13394e-06
74171500 1.13343e-06
74182500 1.13291e-06
74193500 1.1324e-06
74204500 1.13189e-06
74215500 1.13138e-06
74226500 1.13086e-06
74237500 1.13035e-06
74248500 1.12984e-06
74259500 1.12933e-06
74270500 1.12882e-06
74281500 1.12831e-06
74292500 1.1278e-06
74303500 1.12729e-06
74314500 1.12678e-06
74325500 1.12627e-06
74336500 1.12576e-06
74347500 1.12525e-06
74358500 1.12474e-06
74369500 1.12424e-06
74380500 1.12373e-06
74391500 1.12322e-06
74402500 1.12271e-06
74413500 1.12221e-06
74424500 1.1217e-06
74435500 1.1212e-06
74446500 1.12069e-06
74457500 1.12018e-06
74468500 1.11968e-06
74479500 1.11917e-06
74490500 1.11867e-06
74501500 1.11817e-06
74512500 1.11766e-06
74523500 1.11716e-06
74534500 1.11665e-06
74545500 1.11615e-06
74556500 1.11565e-06
74567500 1.11515e-06
74578500 1.11464e-06
74589500 1.11414e-06
74600500 1.11364e-06
74611500 1.11314e-06
74622500 1.11264e-06
74633500 1.11214e-06
74644500 1.11164e-06
74655500 1.11114e-06
74666500 1.11064e-06
74677500 1.11014e-06
74688500 1.10964e-06
74699500 1.10914e-06
74710500 1.10864e-06
74721500 1.10814e-06
74732500 1.10764e-06
74743500 1.10715e-06
74754500 1.10665e-06
74765500 1.10615e-06
74776500 1.10566e-06
74787500 1.10516e-06
74798500 1.10466e-06
74809500 1.10417e-06
74820500 1.10367e-06
74831500 1.10318e-06
74842500 1.10268e-06
74853500 1.10219e-06
74864500 1.10169e-06
74875500 1.1012e-06
74886500 1.1007e-06
74897500 1.10021e-06
74908500 1.09972e-06
74919500 1.09922e-06
74930500 1.09873e-06
74941500 1.09824e-06
74952500 1.09775e-06
74963500 1.09726e-06
74974500 1.09676e-06
74985500 1.09627e-06
74996500 1.09578e-06
75007500 1.09529e-06
75018500 1.0948e-06
75029500 1.09431e-06
75040500 1.09382e-06
75051500 1.09333e-06
75062500 1.09284e-06
75073500 1.09235e-06
75084500 1.09186e-06
75095500 1.09138e-06
75106500 1.09089e-06
75117500 1.0904e-06
75128500 1.08991e-06
75139500 1.08943e-06
75150500 1.08894e-06
75161500 1.08845e-06
75172500 1.08797e-06
75183500 1.08748e-06
75194500 1.08699e-06
75205500 1.08651e-06
75216500 1.08602e-06
75227500 1.08554e-06
75238500 1.08505e-06
75249500 1.08457e-06
75260500 1.08409e-06
75271500 1.0836e-06
75282500 1.08312e-06
75293500 1.08264e-06
75304500 1.08215e-06
75315500 1.08167e-06
75326500 1.08119e-06
75337500 1.08071e-06
75348500 1.08022e-06
75359500 1.07974e-06
75370500 1.07926e-06
75381500 1.07878e-06
75392500 1.0783e-06
75403500 1.07782e-06
75414500 1.07734e-06
75425500 1.07686e-06
75436500 1.07638e-06
75447500 1.0759e-06
75458500 1.07542e-06
75469500 1.07495e-06
75480500 1.07447e-06
75491500 1.07399e-06
75502500 1.07351e-06
75513500 1.07303e-06
75524500 1.07256e-06
75535500 1.07208e-06
75546500 1.0716e-06
75557500 1.07113e-06
75568500 1.07065e-06
75579500 1.07017e-06
75590500 1.0697e-06
75601500 1.06922e-06
75612500 1.06875e-06
75623500 1.06827e-06
75634500 1.0678e-06
75645500 1.06733e-06
75656500 1.06685e-06
75667500 1.06638e-06
75678500 1.06591e-06
75689500 1.06543e-06
75700500 1.06496e-06
75711500 1.06449e-06
75722500 1.06402e-06
75733500 1.06354e-06
75744500 1.06307e-06
75755500 1.0626e-06
75766500 1.06213e-06
75777500 1.06166e-06
75788500 1.06119e-06
75799500 1.06072e-06
75810500 1.06025e-06
75821500 1.05978e-06
75832500 1.05931e-06
75843500 1.05884e-06
75854500 1.05837e-06
75865500 1.0579e-06
75876500 1.05744e-06
75887500 1.05697e-06
75898500 1.0565e-06
75909500 1.05603e-06
75920500 1.05556e-06
75931500 1.0551e-06
75942500 1.05463e-06
75953500 1.05417e-06
75964500 1.0537e-06
75975500 1.05323e-06
75986500 1.05277e-06
75997500 1.0523e-06
76008500 1.05184e-06
76019500 1.05137e-06
76030500 1.05091e-06
76041500 1.05044e-06
76052500 1.04998e-06
76063500 1.04952e-06
76074500 1.04905e-06
76085500 1.04859e-06
76096500 1.04813e-06
76107500 1.04767e-06
76118500 1.0472e-06
76129500 1.04674e-06
76140500 1.04628e-06
76151500 1.04582e-06
76162500 1.04536e-06
76173500 1.0449e-06
76184500 1.04444e-06
76195500 1.04397e-06
76206500 1.04351e-06
76217500 1.04305e-06
76228500 1.0426e-06
76239500 1.04214e-06
76250500 1.04168e-06
76261500 1.04122e-06
76272500 1.04076e-06
76283500 1.0403e-06
76294500 1.03984e-06
76305500 1.03939e-06
76316500 1.03893e-06
76327500 1.03847e-06
76338500 1.03801e-06
76349500 1.03756e-06
76360500 1.0371e-06
76371500 1.03665e-06
76382500 1.03619e-06
76393500 1.03573e-06
76404500 1.03528e-06
76415500 1.03482e-06
76426500 1.03437e-06
76437500 1.03391e-06
76448500 1.03346e-06
76459500 1.03301e-06
76470500 1.03255e-06
76481500 1.0321e-06
76492500 1.03165e-06
76503500 1.03119e-06
76514500 1.03074e-06
76525500 1.03029e-06
76536500 1.02984e-06
76547500 1.02938e-06
76558500 1.02893e-06
76569500 1.02848e-06
76580500 1.02803e-06
76591500 1.02758e-06
76602500 1.02713e-06
76613500 1.02668e-06
76624500 1.02623e-06
76635500 1.02578e-06
76646500 1.02533e-06
76657500 1.02488e-06
76668500 1.02443e-06
76679500 1.02398e-06
76690500 1.02353e-06
76701500 1.02309e-06
76712500 1.02264e-06
76723500 1.02219e-06
76734500 1.02174e-06
76745500 1.0213e-06
76756500 1.02085e-06
76767500 1.0204e-06
76778500 1.01996e-06
76789500 1.01951e-06
76800500 1.01906e-06
76811500 1.01862e-06
76822500 1.01817e-06
76833500 1.01773e-06
76844500 1.01728e-06
76855500 1.01684e-06
76866500 1.0164e-06
76877500 1.01595e-06
76888500 1.01551e-06
76899500 1.01506e-06
76910500 1.01462e-06
76921500 1.01418e-06
76932500 1.01374e-06
76943500 1.01329e-06
76954500 1.01285e-06
76965500 1.01241e-06
76976500 1.01197e-06
76987500 1.01153e-06
76998500 1.01108e-06
77009500 1.01064e-06
77020500 1.0102e-06
77031500 1.00976e-06
77042500 1.00932e-06
77053500 1.00888e-06
77064500 1.00844e-06
77075500 1.008e-06
77086500 1.00756e-06
77097500 1.00712e-06
77108500 1.00669e-06
77119500 1.00625e-06
77130500 1.00581e-06
77141500 1.00537e-06
77152500 1.00493e-06
77163500 1.0045e-06
77174500 1.00406e-06
77185500 1.00362e-06
77196500 1.00319e-06
77207500 1.00275e-06
77218500 1.00231e-06
77229500 1.00188e-06
77240500 1.00144e-06
77251500 1.00101e-06
77262500 1.00057e-06
77273500 1.00014e-06
77284500 9.99702e-07
77295500 9.99268e-07
77306500 9.98834e-07
77317500 9.984e-07
77328500 9.97966e-07
77339500 9.97533e-07
77350500 9.971e-07
77361500 9.96667e-07
77372500 9.96234e-07
77383500 9.95802e-07
77394500 9.9537e-07
77405500 9.94938e-07
77416500 9.94506e-07
77427500 9.94075e-07
77438500 9.93644e-07
77449500 9.93213e-07
77460500 9.92782e-07
77471500 9.92352e-07
77482500 9.91922e-07
77493500 9.91492e-07
77504500 9.91062e-07
77515500 9.90633e-07
77526500 9.90204e-07
77537500 9.89775e-07
77548500 9.89346e-07
77559500 9.88918e-07
77570500 9.8849e-07
77581500 9.88062e-07
77592500 9.87634e-07
77603500 9.87207e-07
77614500 9.86779e-07
77625500 9.86353e-07
77636500 9.85926e-07
77647500 9.85499e-07
77658500 9.85073e-07
77669500 9.84647e-07
77680500 9.84222e-07
77691500 9.83796e-07
77702500 9.83371e-07
77713500 9.82946e-07
77724500 9.82521e-07
77735500 9.82097e-07
77746500 9.81672e-07
77757500 9.81248e-07
77768500 9.80825e-07
77779500 9.80401e-07
77790500 9.79978e-07
77801500 9.79555e-07
77812500 9.79132e-07
77823500 9.7871e-07
77834500 9.78287e-07
77845500 9.77865e-07
77856500 9.77443e-07
77867500 9.77022e-07
77878500 9.76601e-07
77889500 9.76179e-07
77900500 9.75759e-07
77911500 9.75338e-07
77922500 9.74918e-07
77933500 9.74497e-07
77944500 9.74078e-07
77955500 9.73658e-07
77966500 9.73239e-07
77977500 9.72819e-07
77988500 9.724e-07
77999500 9.71982e-07
78010500 9.71563e-07
78021500 9.71145e-07
78032500 9.70727e-07
78043500 9.70309e-07
78054500 9.69892e-07
78065500 9.69475e-07
78076500 9.69058e-07
78087500 9.68641e-07
78098500 9.68224e-07
78109500 9.67808e-07
78120500 9.67392e-07
78131500 9.66976e-07
78142500 9.66561e-07
78153500 9.66145e-07
78164500 9.6573e-07
78175500 9.65315e-07
78186500 9.64901e-07
78197500 9.64486e-07
78208500 9.64072e-07
78219500 9.63658e-07
78230500 9.63244e-07
78241500 9.62831e-07
78252500 9.62418e-07
78263500 9.62005e-07
78274500 9.61592e-07
78285500 9.61179e-07
78296500 9.60767e-07
78307500 9.60355e-07
78318500 9.59943e-07
78329500 9.59532e-07
78340500 9.5912e-07
78351500 9.58709e-07
78362500 9.58298e-07
78373500 9.57888e-07
78384500 9.57477e-07
78395500 9.57067e-07
78406500 9.56657e-07
78417500 9.56247e-07
78428500 9.55838e-07
78439500 9.55429e-07
78450500 9.5502e-07
78461500 9.54611e-07
78472500 9.54202e-07
78483500 9.53794e-07
78494500 9.53386e-07
78505500 9.52978e-07
78516500 9.5257e-07
78527500 9.52163e-07
78538500 9.51756e-07
78549500 9.51349e-07
78560500 9.50942e-07
78571500 9.50536e-07
78582500 9.50129e-07
78593500 9.49723e-07
78604500 9.49318e-07
78615500 9.48912e-07
78626500 9.48507e-07
78637500 9.48102e-07
78648500 9.47697e-07
78659500 9.47292e-07
78670500 9.46888e-07
78681500 9.46484e-07
78692500 9.4608e-07
78703500 9.45676e-07
78714500 9.45273e-07
78725500 9.44869e-07
78736500 9.44466e-07
78747500 9.44063e-07
78758500 9.43661e-07
78769500 9.43259e-07
78780500 9.42856e-07
78791500 9.42455e-07
78802500 9.42053e-07
78813500 9.41651e-07
78824500 9.4125e-07
78835500 9.40849e-07
78846500 9.40449e-07
78857500 9.40048e-07
78868500 9.39648e-07
78879500 9.39248e-07
78890500 9.38848e-07
78901500 9.38448e-07
78912500 9.38049e-07
78923500 9.3765e-07
78934500 9.37251e-07
78945500 9.36852e-07
78956500 9.36453e-07
78967500 9.36055e-07
78978500 9.35657e-07
78989500 9.35259e-07
79000500 9.34862e-07
79011500 9.34464e-07
79022500 9.34067e-07
79033500 9.3367e-07
79044500 9.33274e-07
79055500 9.32877e-07
79066500 9.32481e-07
79077500 9.32085e-07
79088500 9.31689e-07
79099500 9.31293e-07
79110500 9.30898e-07
79121500 9.30503e-07
79132500 9.30108e-07
79143500 9.29713e-07
79154500 9.29319e-07
79165500 9.28925e-07
79176500 9.28531e-07
79187500 9.28137e-07
79198500 9.27743e-07
79209500 9.2735e-07
79220500 9.26957e-07
79231500 9.26564e-07
79242500 9.26171e-07
79253500 9.25779e-07
79264500 9.25386e-07
79275500 9.24994e-07
79286500 9.24603e-07
79297500 9.24211e-07
79308500 9.2382e-07
79319500 9.23428e-07
79330500 9.23037e-07
79341500 9.22647e-07
79352500 9.22256e-07
79363500 9.21866e-07
79374500 9.21476e-07
79385500 9.21086e-07
79396500 9.20696e-07
79407500 9.20307e-07
79418500 9.19918e-07
79429500 9.19529e-07
79440500 9.1914e-07
79451500 9.18752e-07
79462500 9.18363e-07
79473500 9.17975e-07
79484500 9.17587e-07
79495500 9.172e-07
79506500 9.16812e-07
79517500 9.16425e-07
79528500 9.16038e-07
79539500 9.15651e-07
79550500 9.15265e-07
79561500 9.14878e-07
79572500 9.14492e-07
79583500 9.14106e-07
79594500 9.13721e-07
79605500 9.13335e-07
79616500 9.1295e-07
79627500 9.12565e-07
79638500 9.1218e-07
79649500 9.11795e-07
79660500 9.11411e-07
79671500 9.11027e-07
79682500 9.10643e-07
79693500 9.10259e-07
79704500 9.09875e-07
79715500 9.09492e-07
79726500 9.09109e-07
79737500 9.08726e-07
79748500 9.08343e-07
79759500 9.07961e-07
79770500 9.07579e-07
79781500 9.07197e-07
79792500 9.06815e-07
79803500 9.06433e-07
79814500 9.06052e-07
79825500 9.05671e-07
79836500 9.0529e-07
79847500 9.04909e-07
79858500 9.04528e-07
79869500 9.04148e-07
79880500 9.03768e-07
79891500 9.03388e-07
79902500 9.03008e-07
79913500 9.02629e-07
79924500 9.02249e-07
79935500 9.0187e-07
79946500 9.01491e-07
79957500 9.01113e-07
79968500 9.00734e-07
79979500 9.00356e-07
79990500 8.99978e-07
80001500 8.996e-07
80012500 8.99223e-07
80023500 8.98845e-07
80034500 8.98468e-07
80045500 8.98091e-07
80056500 8.97714e-07
80067500 8.97338e-07
80078500 8.96961e-07
80089500 8.96585e-07
80100500 8.96209e-07
80111500 8.95834e-07
80122500 8.95458e-07
80133500 8.95083e-07
80144500 8.94708e-07
80155500 8.94333e-07
80166500 8.93958e-07
80177500 8.93584e-07
80188500 8.9321e-07
80199500 8.92836e-07
80210500 8.92462e-07
80221500 8.92088e-07
80232500 8.91715e-07
80243500 8.91341e-07
80254500 8.90968e-07
80265500 8.90596e-07
80276500 8.90223e-07
80287500 8.89851e-07
80298500 8.89478e-07
80309500 8.89107e-07
80320500 8.88735e-07
80331500 8.88363e-07
80342500 8.87992e-07
80353500 8.87621e-07
80364500 8.8725e-07
80375500 8.86879e-07
80386500 8.86508e-07
80397500 8.86138e-07
80408500 8.85768e-07
80419500 8.85398e-07
80430500 8.85028e-07
80441500 8.84659e-07
80452500 8.8429e-07
80463500 8.83921e-07
80474500 8.83552e-07
80485500 8.83183e-07
80496500 8.82814e-07
80507500 8.82446e-07
80518500 8.82078e-07
80529500 8.8171e-07
80540500 8.81343e-07
80551500 8.80975e-07
80562500 8.80608e-07
80573500 8.80241e-07
80584500 8.79874e-07
80595500 8.79507e-07
80606500 8.79141e-07
80617500 8.78775e-07
80628500 8.78409e-07
80639500 8.78043e-07
80650500 8.77677e-07
80661500 8.77312e-07
80672500 8.76946e-07
80683500 8.76581e-07
80694500 8.76217e-07
80705500 8.75852e-07
80716500 8.75488e-07
80727500 8.75123e-07
80738500 8.74759e-07
80749500 8.74395e-07
80760500 8.74032e-07
80771500 8.73668e-07
80782500 8.73305e-07
80793500 8.72942e-07
80804500 8.72579e-07
80815500 8.72217e-07
80826500 8.71854e-07
80837500 8.71492e-07
80848500 8.7113e-07
80859500 8.70768e-07
80870500 8.70407e-07
80881500 8.70045e-07
80892500 8.69684e-07
80903500 8.69323e-07
80914500 8.68962e-07
80925500 8.68602e-07
80936500 8.68241e-07
80947500 8.67881e-07
80958500 8.67521e-07
80969500 8.67161e-07
80980500 8.66801e-07
80991500 8.66442e-07
81002500 8.66083e-07
81013500 8.65724e-07
81024500 8.65365e-07
81035500 8.65006e-07
81046500 8.64648e-07
81057500 8.6429e-07
81068500 8.63931e-07
81079500 8.63574e-07
81090500 8.63216e-07
81101500 8.62858e-07
81112500 8.62501e-07
81123500 8.62144e-07
81134500 8.61787e-07
81145500 8.61431e-07
81156500 8.61074e-07
81167500 8.60718e-07
81178500 8.60362e-07
81189500 8.60006e-07
81200500 8.5965e-07
81211500 8.59295e-07
81222500 8.58939e-07
81233500 8.58584e-07
81244500 8.58229e-07
81255500 8.57875e-07
81266500 8.5752e-07
81277500 8.57166e-07
81288500 8.56812e-07
81299500 8.56458e-07
81310500 8.56104e-07
81321500 8.5575e-07
81332500 8.55397e-07
81343500 8.55044e-07
81354500 8.54691e-07
81365500 8.54338e-07
81376500 8.53985e-07
81387500 8.53633e-07
81398500 8.53281e-07
81409500 8.52929e-07
81420500 8.52577e-07
81431500 8.52225e-07
81442500 8.51874e-07
81453500 8.51523e-07
81464500 8.51172e-07
81475500 8.50821e-07
81486500 8.5047e-07
81497500 8.5012e-07
81508500 8.49769e-07
81519500 8.49419e-07
81530500 8.49069e-07
81541500 8.4872e-07
81552500 8.4837e-07
81563500 8.48021e-07
81574500 8.47672e-07
81585500 8.47323e-07
81596500 8.46974e-07
81607500 8.46625e-07
81618500 8.46277e-07
81629500 8.45929e-07
81640500 8.45581e-07
81651500 8.45233e-07
81662500 8.44885e-07
81673500 8.44538e-07
81684500 8.44191e-07
81695500 8.43844e-07
81706500 8.43497e-07
81717500 8.4315e-07
81728500 8.42804e-07
81739500 8.42457e-07
81750500 8.42111e-07
81761500 8.41765e-07
81772500 8.4142e-07
81783500 8.41074e-07
81794500 8.40729e-07
81805500 8.40384e-07
81816500 8.40039e-07
81827500 8.39694e-07
81838500 8.39349e-07
81849500 8.39005e-07
81860500 8.38661e-07
81871500 8.38317e-07
81882500 8.37973e-07
81893500 8.37629e-07
81904500 8.37286e-07
81915500 8.36943e-07
81926500 8.36599e-07
81937500 8.36257e-07
81948500 8.35914e-07
81959500 8.35571e-07
81970500 8.35229e-07
81981500 8.34887e-07
81992500 8.34545e-07
82003500 8.34203e-07
82014500 8.33861e-07
82025500 8.3352e-07
82036500 8.33179e-07
82047500 8.32838e-07
82058500 8.32497e-07
82069500 8.32156e-07
82080500 8.31816e-07
82091500 8.31475e-07
82102500 8.31135e-07
82113500 8.30795e-07
82124500 8.30456e-07
82135500 8.30116e-07
82146500 8.29777e-07
82157500 8.29437e-07
82168500 8.29098e-07
82179500 8.2876e-07
82190500 8.28421e-07
82201500 8.28082e-07
82212500 8.27744e-07
82223500 8.27406e-07
82234500 8.27068e-07
82245500 8.2673e-07
82256500 8.26393e-07
82267500 8.26056e-07
82278500 8.25718e-07
82289500 8.25381e-07
82300500 8.25045e-07
82311500 8.24708e-07
82322500 8.24371e-07
82333500 8.24035e-07
82344500 8.23699e-07
82355500 8.23363e-07
82366500 8.23027e-07
82377500 8.22692e-07
82388500 8.22357e-07
82399500 8.22021e-07
82410500 8.21686e-07
82421500 8.21352e-07
82432500 8.21017e-07
82443500 8.20682e-07
82454500 8.20348e-07
82465500 8.20014e-07
82476500 8.1968e-07
82487500 8.19346e-07
82498500 8.19013e-07
82509500 8.1868e-07
82520500 8.18346e-07
82531500 8.18013e-07
82542500 8.1768e-07
82553500 8.17348e-07
82564500 8.17015e-07
82575500 8.16683e-07
82586500 8.16351e-07
82597500 8.16019e-07
82608500 8.15687e-07
82619500 8.15356e-07
82630500 8.15024e-07
82641500 8.14693e-07
82652500 8.14362e-07
82663500 8.14031e-07
82674500 8.137e-07
82685500 8.1337e-07
82696500 8.1304e-07
82707500 8.1271e-07
82718500 8.1238e-07
82729500 8.1205e-07
82740500 8.1172e-07
82751500 8.11391e-07
82762500 8.11061e-07
82773500 8.10732e-07
82784500 8.10403e-07
82795500 8.10075e-07
82806500 8.09746e-07
82817500 8.09418e-07
82828500 8.0909e-07
82839500 8.08762e-07
82850500 8.08434e-07
82861500 8.08106e-07
82872500 8.07779e-07
82883500 8.07451e-07
82894500 8.07124e-07
82905500 8.06797e-07
82916500 8.0647e-07
82927500 8.06144e-07
82938500 8.05817e-07
82949500 8.05491e-07
82960500 8.05165e-07
82971500 8.04839e-07
82982500 8.04513e-07
82993500 8.04188e-07
83004500 8.03862e-07
83015500 8.03537e-07
83026500 8.03212e-07
83037500 8.02887e-07
83048500 8.02563e-07
83059500 8.02238e-07
83070500 8.01914e-07
83081500 8.0159e-07
83092500 8.01266e-07
83103500 8.00942e-07
83114500 8.00618e-07
83125500 8.00295e-07
83136500 7.99971e-07
83147500 7.99648e-07
83158500 7.99325e-07
83169500 7.99003e-07
83180500 7.9868e-07
83191500 7.98357e-07
83202500 7.98035e-07
83213500 7.97713e-07
83224500 7.97391e-07
83235500 7.9707e-07
83246500 7.96748e-07
83257500 7.96427e-07
83268500 7.96105e-07
83279500 7.95784e-07
83290500 7.95463e-07
83301500 7.95143e-07
83312500 7.94822e-07
83323500 7.94502e-07
83334500 7.94182e-07
83345500 7.93862e-07
83356500 7.93542e-07
83367500 7.93222e-07
83378500 7.92903e-07
83389500 7.92583e-07
83400500 7.92264e-07
83411500 7.91945e-07
83422500 7.91626e-07
83433500 7.91308e-07
83444500 7.90989e-07
83455500 7.90671e-07
83466500 7.90353e-07
83477500 7.90035e-07
83488500 7.89717e-07
83499500 7.89399e-07
83510500 7.89082e-07
83521500 7.88764e-07
83532500 7.88447e-07
83543500 7.8813e-07
83554500 7.87814e-07
83565500 7.87497e-07
83576500 7.8718e-07
83587500 7.86864e-07
83598500 7.86548e-07
83609500 7.86232e-07
83620500 7.85916e-07
83631500 7.85601e-07
83642500 7.85285e-07
83653500 7.8497e-07
83664500 7.84655e-07
83675500 7.8434e-07
83686500 7.84025e-07
83697500 7.83711e-07
83708500 7.83396e-07
83719500 7.83082e-07
83730500 7.82768e-07
83741500 7.82454e-07
83752500 7.8214e-07
83763500 7.81827e-07
83774500 7.81513e-07
83785500 7.812e-07
83796500 7.80887e-07
83807500 7.80574e-07
83818500 7.80261e-07
83829500 7.79948e-07
83840500 7.79636e-07
83851500 7.79324e-07
83862500 7.79012e-07
83873500 7.787e-07
83884500 7.78388e-07
83895500 7.78076e-07
83906500 7.77765e-07
83917500 7.77454e-07
83928500 7.77143e-07
83939500 7.76832e-07
83950500 7.76521e-07
83961500 7.7621e-07
83972500 7.759e-07
83983500 7.75589e-07
83994500 7.75279e-07
84005500 7.74969e-07
84016500 7.7466e-07
84027500 7.7435e-07
84038500 7.74041e-07
84049500 7.73731e-07
84060500 7.73422e-07
84071500 7.73113e-07
84082500 7.72804e-07
84093500 7.72496e-07
84104500 7.72187e-07
84115500 7.71879e-07
84126500 7.71571e-07
84137500 7.71263e-07
84148500 7.70955e-07
84159500 7.70647e-07
84170500 7.7034e-07
84181500 7.70033e-07
84192500 7.69725e-07
84203500 7.69418e-07
84214500 7.69111e-07
84225500 7.68805e-07
84236500 7.68498e-07
84247500 7.68192e-07
84258500 7.67886e-07
84269500 7.6758e-07
84280500 7.67274e-07
84291500 7.66968e-07
84302500 7.66663e-07
84313500 7.66357e-07
84324500 7.66052e-07
84335500 7.65747e-07
84346500 7.65442e-07
84357500 7.65137e-07
84368500 7.64833e-07
84379500 7.64528e-07
84390500 7.64224e-07
84401500 7.6392e-07
84412500 7.63616e-07
84423500 7.63312e-07
84434500 7.63009e-07
84445500 7.62705e-07
84456500 7.62402e-07
84467500 7.62099e-07
84478500 7.61796e-07
84489500 7.61493e-07
84500500 7.6119e-07
84511500 7.60888e-07
84522500 7.60585e-07
84533500 7.60283e-07
84544500 7.59981e-07
84555500 7.59679e-07
84566500 7.59378e-07
84577500 7.59076e-07
84588500 7.58775e-07
84599500 7.58473e-07
84610500 7.58172e-07
84621500 7.57872e-07
84632500 7.57571e-07
84643500 7.5727e-07
84654500 7.5697e-07
84665500 7.56669e-07
84676500 7.56369e-07
84687500 7.56069e-07
84698500 7.5577e-07
84709500 7.5547e-07
84720500 7.55171e-07
84731500 7.54871e-07
84742500 7.54572e-07
84753500 7.54273e-07
84764500 7.53974e-07
84775500 7.53675e-07
84786500 7.53377e-07
84797500 7.53079e-07
84808500 7.5278e-07
84819500 7.52482e-07
84830500 7.52184e-07
84841500 7.51887e-07
84852500 7.51589e-07
84863500 7.51292e-07
84874500 7.50994e-07
84885500 7.50697e-07
84896500 7.504e-07
84907500 7.50103e-07
84918500 7.49807e-07
84929500 7.4951e-07
84940500 7.49214e-07
84951500 7.48918e-07
84962500 7.48622e-07
84973500 7.48326e-07
84984500 7.4803e-07
84995500 7.47734e-07
85006500 7.47439e-07
85017500 7.47144e-07
85028500 7.46849e-07
85039500 7.46554e-07
85050500 7.46259e-07
85061500 7.45964e-07
85072500 7.4567e-07
85083500 7.45375e-07
85094500 7.45081e-07
85105500 7.44787e-07
85116500 7.44493e-07
85127500 7.442e-07
85138500 7.43906e-07
85149500 7.43613e-07
85160500 7.43319e-07
85171500 7.43026e-07
85182500 7.42733e-07
85193500 7.4244e-07
85204500 7.42148e-07
85215500 7.41855e-07
85226500 7.41563e-07
85237500 7.41271e-07
85248500 7.40979e-07
85259500 7.40687e-07
85270500 7.40395e-07
85281500 7.40104e-07
85292500 7.39812e-07
85303500 7.39521e-07
85314500 7.3923e-07
85325500 7.38939e-07
85336500 7.38648e-07
85347500 7.38357e-07
85358500 7.38067e-07
85369500 7.37776e-07
85380500 7.37486e-07
85391500 7.37196e-07
85402500 7.36906e-07
85413500 7.36617e-07
85424500 7.36327e-07
85435500 7.36037e-07
85446500 7.35748e-07
85457500 7.35459e-07
85468500 7.3517e-07
85479500 7.34881e-07
85490500 7.34592e-07
85501500 7.34304e-07
85512500 7.34016e-07
85523500 7.33727e-07
85534500 7.33439e-07
85545500 7.33151e-07
85556500 7.32863e-07
85567500 7.32576e-07
85578500 7.32288e-07
85589500 7.32001e-07
85600500 7.31714e-07
85611500 7.31427e-07
85622500 7.3114e-07
85633500 7.30853e-07
85644500 7.30566e-07
85655500 7.3028e-07
85666500 7.29994e-07
85677500 7.29708e-07
85688500 7.29422e-07
85699500 7.29136e-07
85710500 7.2885e-07
85721500 7.28564e-07
85732500 7.28279e-07
85743500 7.27994e-07
85754500 7.27709e-07
85765500 7.27424e-07
85776500 7.27139e-07
85787500 7.26854e-07
85798500 7.2657e-07
85809500 7.26285e-07
85820500 7.26001e-07
85831500 7.25717e-07
85842500 7.25433e-07
85853500 7.25149e-07
85864500 7.24866e-07
85875500 7.24582e-07
85886500 7.24299e-07
85897500 7.24016e-07
85908500 7.23733e-07
85919500 7.2345e-07
85930500 7.23167e-07
85941500 7.22884e-07
85952500 7.22602e-07
85963500 7.2232e-07
85974500 7.22037e-07
85985500 7.21755e-07
85996500 7.21474e-07
86007500 7.21192e-07
86018500 7.2091e-07
86029500 7.20629e-07
86040500 7.20348e-07
86051500 7.20066e-07
86062500 7.19785e-07
86073500 7.19505e-07
86084500 7.19224e-07
86095500 7.18943e-07
86106500 7.18663e-07
86117500 7.18383e-07
86128500 7.18102e-07
86139500 7.17822e-07
86150500 7.17543e-07
86161500 7.17263e-07
86172500 7.16983e-07
86183500 7.16704e-07
86194500 7.16425e-07
86205500 7.16146e-07
86216500 7.15867e-07
86227500 7.15588e-07
86238500 7.15309e-07
86249500 7.15031e-07
86260500 7.14752e-07
86271500 7.14474e-07
86282500 7.14196e-07
86293500 7.13918e-07
86304500 7.1364e-07
86315500 7.13362e-07
86326500 7.13085e-07
86337500 7.12808e-07
86348500 7.1253e-07
86359500 7.12253e-07
86370500 7.11976e-07
86381500 7.11699e-07
86392500 7.11423e-07
86403500 7.11146e-07
86414500 7.1087e-07
86425500 7.10594e-07
86436500 7.10317e-07
86447500 7.10042e-07
86458500 7.09766e-07
86469500 7.0949e-07
86480500 7.09214e-07
86491500 7.08939e-07
86502500 7.08664e-07
86513500 7.08389e-07
86524500 7.08114e-07
86535500 7.07839e-07
86546500 7.07564e-07
86557500 7.0729e-07
86568500 7.07015e-07
86579500 7.06741e-07
86590500 7.06467e-07
86601500 7.06193e-07
86612500 7.05919e-07
86623500 7.05645e-07
86634500 7.05372e-07
86645500 7.05099e-07
86656500 7.04825e-07
86667500 7.04552e-07
86678500 7.04279e-07
86689500 7.04006e-07
86700500 7.03734e-07
86711500 7.03461e-07
86722500 7.03189e-07
86733500 7.02916e-07
86744500 7.02644e-07
86755500 7.02372e-07
86766500 7.021e-07
86777500 7.01829e-07
86788500 7.01557e-07
86799500 7.01285e-07
86810500 7.01014e-07
86821500 7.00743e-07
86832500 7.00472e-07
86843500 7.00201e-07
86854500 6.9993e-07
86865500 6.9966e-07
86876500 6.99389e-07
86887500 6.99119e-07
86898500 6.98849e-07
86909500 6.98579e-07
86920500 6.98309e-07
86931500 6.98039e-07
86942500 6.97769e-07
86953500 6.975e-07
86964500 6.9723e-07
86975500 6.96961e-07
86986500 6.96692e-07
86997500 6.96423e-07
87008500 6.96154e-07
87019500 6.95886e-07
87030500 6.95617e-07
87041500 6.95349e-07
87052500 6.9508e-07
87063500 6.94812e-07
87074500 6.94544e-07
87085500 6.94276e-07
87096500 6.94009e-07
87107500 6.93741e-07
87118500 6.93474e-07
87129500 6.93206e-07
87140500 6.92939e-07
87151500 6.92672e-07
87162500 6.92405e-07
87173500 6.92139e-07
87184500 6.91872e-07
87195500 6.91605e-07
87206500 6.91339e-07
87217500 6.91073e-07
87228500 6.90807e-07
87239500 6.90541e-07
87250500 6.90275e-07
87261500 6.90009e-07
87272500 6.89744e-07
87283500 6.89478e-07
87294500 6.89213e-07
87305500 6.88948e-07
87316500 6.88683e-07
87327500 6.88418e-07
87338500 6.88153e-07
87349500 6.87889e-07
87360500 6.87624e-07
87371500 6.8736e-07
87382500 6.87096e-07
87393500 6.86832e-07
87404500 6.86568e-07
87415500 6.86304e-07
87426500 6.86041e-07
87437500 6.85777e-07
87448500 6.85514e-07
87459500 6.8525e-07
87470500 6.84987e-07
87481500 6.84724e-07
87492500 6.84461e-07
87503500 6.84199e-07
87514500 6.83936e-07
87525500 6.83674e-07
87536500 6.83411e-07
87547500 6.83149e-07
87558500 6.82887e-07
87569500 6.82625e-07
87580500 6.82364e-07
87591500 6.82102e-07
87602500 6.8184e-07
87613500 6.81579e-07
87624500 6.81318e-07
87635500 6.81057e-07
87646500 6.80796e-07
87657500 6.80535e-07
87668500 6.80274e-07
87679500 6.80014e-07
87690500 6.79753e-07
87701500 6.79493e-07
87712500 6.79233e-07
87723500 6.78973e-07
87734500 6.78713e-07
87745500 6.78453e-07
87756500 6.78193e-07
87767500 6.77934e-07
87778500 6.77674e-07
87789500 6.77415e-07
87800500 6.77156e-07
87811500 6.76897e-07
87822500 6.76638e-07
87833500 6.76379e-07
87844500 6.76121e-07
87855500 6.75862e-07
87866500 6.75604e-07
87877500 6.75346e-07
87888500 6.75088e-07
87899500 6.7483e-07
87910500 6.74572e-07
87921500 6.74314e-07
87932500 6.74057e-07
87943500 6.73799e-07
87954500 6.73542e-07
87965500 6.73285e-07
87976500 6.73028e-07
87987500 6.72771e-07
87998500 6.72514e-07
88009500 6.72258e-07
88020500 6.72001e-07
88031500 6.71745e-07
88042500 6.71489e-07
88053500 6.71232e-07
88064500 6.70976e-07
88075500 6.70721e-07
88086500 6.70465e-07
88097500 6.70209e-07
88108500 6.69954e-07
88119500 6.69698e-07
88130500 6.69443e-07
88141500 6.69188e-07
88152500 6.68933e-07
88163500 6.68678e-07
88174500 6.68424e-07
88185500 6.68169e-07
88196500 6.67915e-07
88207500 6.6766e-07
88218500 6.67406e-07
88229500 6.67152e-07
88240500 6.66898e-07
88251500 6.66644e-07
88262500 6.66391e-07
88273500 6.66137e-07
88284500 6.65884e-07
88295500 6.65631e-07
88306500 6.65377e-07
88317500 6.65124e-07
88328500 6.64871e-07
88339500 6.64619e-07
88350500 6.64366e-07
88361500 6.64114e-07
88372500 6.63861e-07
88383500 6.63609e-07
88394500 6.63357e-07
88405500 6.63105e-07
88416500 6.62853e-07
88427500 6.62601e-07
88438500 6.62349e-07
88449500 6.62098e-07
88460500 6.61847e-07
88471500 6.61595e-07
88482500 6.61344e-07
88493500 6.61093e-07
88504500 6.60842e-07
88515500 6.60592e-07
88526500 6.60341e-07
88537500 6.60091e-07
88548500 6.5984e-07
88559500 6.5959e-07
88570500 6.5934e-07
88581500 6.5909e-07
88592500 6.5884e-07
88603500 6.5859e-07
88614500 6.58341e-07
88625500 6.58091e-07
88636500 6.57842e-07
88647500 6.57593e-07
88658500 6.57343e-07
88669500 6.57094e-07
88680500 6.56846e-07
88691500 6.56597e-07
88702500 6.56348e-07
88713500 6.561e-07
88724500 6.55851e-07
88735500 6.55603e-07
88746500 6.55355e-07
88757500 6.55107e-07
88768500 6.54859e-07
88779500 6.54612e-07
88790500 6.54364e-07
88801500 6.54116e-07
88812500 6.53869e-07
88823500 6.53622e-07
88834500 6.53375e-07
88845500 6.53128e-07
88856500 6.52881e-07
88867500 6.52634e-07
88878500 6.52388e-07
88889500 6.52141e-07
88900500 6.51895e-07
88911500 6.51648e-07
88922500 6.51402e-07
88933500 6.51156e-07
88944500 6.5091e-07
88955500 6.50665e-07
88966500 6.50419e-07
88977500 6.50174e-07
88988500 6.49928e-07
88999500 6.49683e-07
89010500 6.49438e-07
89021500 6.49193e-07
89032500 6.48948e-07
89043500 6.48703e-07
89054500 6.48459e-07
89065500 6.48214e-07
89076500 6.4797e-07
89087500 6.47725e-07
89098500 6.47481e-07
89109500 6.47237e-07
89120500 6.46993e-07
89131500 6.46749e-07
89142500 6.46506e-07
89153500 6.46262e-07
89164500 6.46019e-07
89175500 6.45775e-07
89186500 6.45532e-07
89197500 6.45289e-07
89208500 6.45046e-07
89219500 6.44803e-07
89230500 6.44561e-07
89241500 6.44318e-07
89252500 6.44076e-07
89263500 6.43833e-07
89274500 6.43591e-07
89285500 6.43349e-07
89296500 6.43107e-07
89307500 6.42865e-07
89318500 6.42624e-07
89329500 6.42382e-07
89340500 6.42141e-07
89351500 6.41899e-07
89362500 6.41658e-07
89373500 6.41417e-07
89384500 6.41176e-07
89395500 6.40935e-07
89406500 6.40694e-07
89417500 6.40453e-07
89428500 6.40213e-07
89439500 6.39973e-07
89450500 6.39732e-07
89461500 6.39492e-07
89472500 6.39252e-07
89483500 6.39012e-07
89494500 6.38772e-07
89505500 6.38533e-07
89516500 6.38293e-07
89527500 6.38054e-07
89538500 6.37814e-07
89549500 6.37575e-07
89560500 6.37336e-07
89571500 6.37097e-07
89582500 6.36858e-07
89593500 6.36619e-07
89604500 6.36381e-07
89615500 6.36142e-07
89626500 6.35904e-07
89637500 6.35666e-07
89648500 6.35428e-07
89659500 6.3519e-07
89670500 6.34952e-07
89681500 6.34714e-07
89692500 6.34476e-07
89703500 6.34239e-07
89714500 6.34001e-07
89725500 6.33764e-07
89736500 6.33527e-07
89747500 6.3329e-07
89758500 6.33053e-07
89769500 6.32816e-07
89780500 6.32579e-07
89791500 6.32343e-07
89802500 6.32106e-07
89813500 6.3187e-07
89824500 6.31633e-07
89835500 6.31397e-07
89846500 6.31161e-07
89857500 6.30925e-07
89868500 6.3069e-07
89879500 6.30454e-07
89890500 6.30218e-07
89901500 6.29983e-07
89912500 6.29748e-07
89923500 6.29512e-07
89934500 6.29277e-07
89945500 6.29042e-07
89956500 6.28807e-07
89967500 6.28573e-07
89978500 6.28338e-07
89989500 6.28104e-07
90000500 6.27869e-07
90011500 6.27635e-07
90022500 6.27401e-07
90033500 6.27167e-07
90044500 6.26933e-07
90055500 6.26699e-07
90066500 6.26465e-07
90077500 6.26232e-07
90088500 6.25998e-07
90099500 6.25765e-07
90110500 6.25532e-07
90121500 6.25299e-07
90132500 6.25066e-07
90143500 6.24833e-07
90154500 6.246e-07
90165500 6.24367e-07
90176500 6.24135e-07
90187500 6.23902e-07
90198500 6.2367e-07
90209500 6.23438e-07
90220500 6.23206e-07
90231500 6.22974e-07
90242500 6.22742e-07
90253500 6.2251e-07
90264500 6.22279e-07
90275500 6.22047e-07
90286500 6.21816e-07
90297500 6.21584e-07
90308500 6.21353e-07
90319500 6.21122e-07
90330500 6.20891e-07
90341500 6.2066e-07
90352500 6.2043e-07
90363500 6.20199e-07
90374500 6.19969e-07
90385500 6.19738e-07
90396500 6.19508e-07
90407500 6.19278e-07
90418500 6.19048e-07
90429500 6.18818e-07
90440500 6.18588e-07
90451500 6.18359e-07
90462500 6.18129e-07
90473500 6.17899e-07
90484500 6.1767e-07
90495500 6.17441e-07
90506500 6.17212e-07
90517500 6.16983e-07
90528500 6.16754e-07
90539500 6.16525e-07
90550500 6.16296e-07
90561500 6.16068e-07
90572500 6.15839e-07
90583500 6.15611e-07
90594500 6.15383e-07
90605500 6.15155e-07
90616500 6.14927e-07
90627500 6.14699e-07
90638500 6.14471e-07
90649500 6.14243e-07
90660500 6.14016e-07
90671500 6.13789e-07
90682500 6.13561e-07
90693500 6.13334e-07
90704500 6.13107e-07
90715500 6.1288e-07
90726500 6.12653e-07
90737500 6.12426e-07
90748500 6.122e-07
90759500 6.11973e-07
90770500 6.11747e-07
90781500 6.1152e-07
90792500 6.11294e-07
90803500 6.11068e-07
90814500 6.10842e-07
90825500 6.10616e-07
90836500 6.1039e-07
90847500 6.10165e-07
90858500 6.09939e-07
90869500 6.09714e-07
90880500 6.09488e-07
90891500 6.09263e-07
90902500 6.09038e-07
90913500 6.08813e-07
90924500 6.08588e-07
90935500 6.08363e-07
90946500 6.08139e-07
90957500 6.07914e-07
90968500 6.0769e-07
90979500 6.07465e-07
90990500 6.07241e-07
91001500 6.07017e-07
91012500 6.06793e-07
91023500 6.06569e-07
91034500 6.06346e-07
91045500 6.06122e-07
91056500 6.05898e-07
91067500 6.05675e-07
91078500 6.05451e-07
91089500 6.05228e-07
91100500 6.05005e-07
91111500 6.04782e-07
91122500 6.04559e-07
91133500 6.04336e-07
91144500 6.04114e-07
91155500 6.03891e-07
91166500 6.03669e-07
91177500 6.03446e-07
91188500 6.03224e-07
91199500 6.03002e-07
91210500 6.0278e-07
91221500 6.02558e-07
91232500 6.02336e-07
91243500 6.02114e-07
91254500 6.01893e-07
91265500 6.01671e-07
91276500 6.0145e-07
91287500 6.01229e-07
91298500 6.01008e-07
91309500 6.00786e-07
91320500 6.00565e-07
91331500 6.00345e-07
91342500 6.00124e-07
91353500 5.99903e-07
91364500 5.99683e-07
91375500 5.99462e-07
91386500 5.99242e-07
91397500 5.99022e-07
91408500 5.98802e-07
91419500 5.98582e-07
91430500 5.98362e-07
91441500 5.98142e-07
91452500 5.97922e-07
91463500 5.97703e-07
91474500 5.97483e-07
91485500 5.97264e-07
91496500 5.97045e-07
91507500 5.96826e-07
91518500 5.96607e-07
91529500 5.96388e-07
91540500 5.96169e-07
91551500 5.9595e-07
91562500 5.95732e-07
91573500 5.95513e-07
91584500 5.95295e-07
91595500 5.95077e-07
91606500 5.94858e-07
91617500 5.9464e-07
91628500 5.94422e-07
91639500 5.94205e-07
91650500 5.93987e-07
91661500 5.93769e-07
91672500 5.93552e-07
91683500 5.93334e-07
91694500 5.93117e-07
91705500 5.929e-07
91716500 5.92683e-07
91727500 5.92466e-07
91738500 5.92249e-07
91749500 5.92032e-07
91760500 5.91815e-07
91771500 5.91599e-07
91782500 5.91382e-07
91793500 5.91166e-07
91804500 5.90949e-07
91815500 5.90733e-07
91826500 5.90517e-07
91837500 5.90301e-07
91848500 5.90085e-07
91859500 5.8987e-07
91870500 5.89654e-07
91881500 5.89438e-07
91892500 5.89223e-07
91903500 5.89008e-07
91914500 5.88793e-07
91925500 5.88577e-07
91936500 5.88362e-07
91947500 5.88147e-07
91958500 5.87933e-07
91969500 5.87718e-07
91980500 5.87503e-07
91991500 5.87289e-07
92002500 5.87075e-07
92013500 5.8686e-07
92024500 5.86646e-07
92035500 5.86432e-07
92046500 5.86218e-07
92057500 5.86004e-07
92068500 5.8579e-07
92079500 5.85577e-07
92090500 5.85363e-07
92101500 5.8515e-07
92112500 5.84936e-07
92123500 5.84723e-07
92134500 5.8451e-07
92145500 5.84297e-07
92156500 5.84084e-07
92167500 5.83871e-07
92178500 5.83658e-07
92189500 5.83446e-07
92200500 5.83233e-07
92211500 5.83021e-07
92222500 5.82808e-07
92233500 5.82596e-07
92244500 5.82384e-07
92255500 5.82172e-07
92266500 5.8196e-07
92277500 5.81748e-07
92288500 5.81537e-07
92299500 5.81325e-07
92310500 5.81114e-07
92321500 5.80902e-07
92332500 5.80691e-07
92343500 5.8048e-07
92354500 5.80269e-07
92365500 5.80058e-07
92376500 5.79847e-07
92387500 5.79636e-07
92398500 5.79425e-07
92409500 5.79215e-07
92420500 5.79004e-07
92431500 5.78794e-07
92442500 5.78584e-07
92453500 5.78373e-07
92464500 5.78163e-07
92475500 5.77953e-07
92486500 5.77743e-07
92497500 5.77534e-07
92508500 5.77324e-07
92519500 5.77114e-07
92530500 5.76905e-07
92541500 5.76696e-07
92552500 5.76486e-07
92563500 5.76277e-07
92574500 5.76068e-07
92585500 5.75859e-07
92596500 5.7565e-07
92607500 5.75441e-07
92618500 5.75233e-07
92629500 5.75024e-07
92640500 5.74816e-07
92651500 5.74607e-07
92662500 5.74399e-07
92673500 5.74191e-07
92684500 5.73983e-07
92695500 5.73775e-07
92706500 5.73567e-07
92717500 5.73359e-07
92728500 5.73152e-07
92739500 5.72944e-07
92750500 5.72737e-07
92761500 5.72529e-07
92772500 5.72322e-07
92783500 5.72115e-07
92794500 5.71908e-07
92805500 5.71701e-07
92816500 5.71494e-07
92827500 5.71287e-07
92838500 5.7108e-07
92849500 5.70874e-07
92860500 5.70667e-07
92871500 5.70461e-07
92882500 5.70255e-07
92893500 5.70049e-07
92904500 5.69843e-07
92915500 5.69637e-07
92926500 5.69431e-07
92937500 5.69225e-07
92948500 5.69019e-07
92959500 5.68814e-07
92970500 5.68608e-07
92981500 5.68403e-07
92992500 5.68198e-07
93003500 5.67992e-07
93014500 5.67787e-07
93025500 5.67582e-07
93036500 5.67377e-07
93047500 5.67173e-07
93058500 5.66968e-07
93069500 5.66763e-07
93080500 5.66559e-07
93091500 5.66354e-07
93102500 5.6615e-07
93113500 5.65946e-07
93124500 5.65742e-07
93135500 5.65538e-07
93146500 5.65334e-07
93157500 5.6513e-07
93168500 5.64926e-07
93179500 5.64723e-07
93190500 5.64519e-07
93201500 5.64316e-07
93212500 5.64112e-07
93223500 5.63909e-07
93234500 5.63706e-07
93245500 5.63503e-07
93256500 5.633e-07
93267500 5.63097e-07
93278500 5.62894e-07
93289500 5.62692e-07
93300500 5.62489e-07
93311500 5.62287e-07
93322500 5.62084e-07
93333500 5.61882e-07
93344500 5.6168e-07
93355500 5.61478e-07
93366500 5.61276e-07
93377500 5.61074e-07
93388500 5.60872e-07
93399500 5.60671e-07
93410500 5.60469e-07
93421500 5.60268e-07
93432500 5.60066e-07
93443500 5.59865e-07
93454500 5.59664e-07
93465500 5.59463e-07
93476500 5.59262e-07
93487500 5.59061e-07
93498500 5.5886e-07
93509500 5.58659e-07
93520500 5.58459e-07
93531500 5.58258e-07
93542500 5.58058e-07
93553500 5.57857e-07
93564500 5.57657e-07
93575500 5.57457e-07
93586500 5.57257e-07
93597500 5.57057e-07
93608500 5.56857e-07
93619500 5.56657e-07
93630500 5.56457e-07
93641500 5.56258e-07
93652500 5.56058e-07
93663500 5.55859e-07
93674500 5.5566e-07
93685500 5.55461e-07
93696500 5.55261e-07
93707500 5.55062e-07
93718500 5.54864e-07
93729500 5.54665e-07
93740500 5.54466e-07
93751500 5.54267e-07
93762500 5.54069e-07
93773500 5.5387e-07
93784500 5.53672e-07
93795500 5.53474e-07
93806500 5.53276e-07
93817500 5.53078e-07
93828500 5.5288e-07
93839500 5.52682e-07
93850500 5.52484e-07
93861500 5.52286e-07
93872500 5.52089e-07
93883500 5.51891e-07
93894500 5.51694e-07
93905500 5.51496e-07
93916500 5.51299e-07
93927500 5.51102e-07
93938500 5.50905e-07
93949500 5.50708e-07
93960500 5.50511e-07
93971500 5.50315e-07
93982500 5.50118e-07
93993500 5.49921e-07
94004500 5.49725e-07
94015500 5.49528e-07
94026500 5.49332e-07
94037500 5.49136e-07
94048500 5.4894e-07
94059500 5.48744e-07
94070500 5.48548e-07
94081500 5.48352e-07
94092500 5.48156e-07
94103500 5.47961e-07
94114500 5.47765e-07
94125500 5.4757e-07
94136500 5.47374e-07
94147500 5.47179e-07
94158500 5.46984e-07
94169500 5.46789e-07
94180500 5.46594e-07
94191500 5.46399e-07
94202500 5.46204e-07
94213500 5.46009e-07
94224500 5.45815e-07
94235500 5.4562e-07
94246500 5.45426e-07
94257500 5.45232e-07
94268500 5.45037e-07
94279500 5.44843e-07
94290500 5.44649e-07
94301500 5.44455e-07
94312500 5.44261e-07
94323500 5.44067e-07
94334500 5.43874e-07
94345500 5.4368e-07
94356500 5.43487e-07
94367500 5.43293e-07
94378500 5.431e-07
94389500 5.42907e-07
94400500 5.42713e-07
94411500 5.4252e-07
94422500 5.42327e-07
94433500 5.42135e-07
94444500 5.41942e-07
94455500 5.41749e-07
94466500 5.41556e-07
94477500 5.41364e-07
94488500 5.41172e-07
94499500 5.40979e-07
94510500 5.40787e-07
94521500 5.40595e-07
94532500 5.40403e-07
94543500 5.40211e-07
94554500 5.40019e-07
94565500 5.39827e-07
94576500 5.39635e-07
94587500 5.39444e-07
94598500 5.39252e-07
94609500 5.39061e-07
94620500 5.38869e-07
94631500 5.38678e-07
94642500 5.38487e-07
94653500 5.38296e-07
94664500 5.38105e-07
94675500 5.37914e-07
94686500 5.37723e-07
94697500 5.37533e-07
94708500 5.37342e-07
94719500 5.37151e-07
94730500 5.36961e-07
94741500 5.36771e-07
94752500 5.3658e-07
94763500 5.3639e-07
94774500 5.362e-07
94785500 5.3601e-07
94796500 5.3582e-07
94807500 5.3563e-07
94818500 5.35441e-07
94829500 5.35251e-07
94840500 5.35062e-07
94851500 5.34872e-07
94862500 5.34683e-07
94873500 5.34493e-07
94884500 5.34304e-07
94895500 5.34115e-07
94906500 5.33926e-07
94917500 5.33737e-07
94928500 5.33548e-07
94939500 5.3336e-07
94950500 5.33171e-07
94961500 5.32982e-07
94972500 5.32794e-07
94983500 5.32606e-07
94994500 5.32417e-07
95005500 5.32229e-07
95016500 5.32041e-07
95027500 5.31853e-07
95038500 5.31665e-07
95049500 5.31477e-07
95060500 5.31289e-07
95071500 5.31102e-07
95082500 5.30914e-07
95093500 5.30727e-07
95104500 5.30539e-07
95115500 5.30352e-07
95126500 5.30165e-07
95137500 5.29977e-07
95148500 5.2979e-07
95159500 5.29603e-07
95170500 5.29416e-07
95181500 5.2923e-07
95192500 5.29043e-07
95203500 5.28856e-07
95214500 5.2867e-07
95225500 5.28483e-07
95236500 5.28297e-07
95247500 5.28111e-07
95258500 5.27924e-07
95269500 5.27738e-07
95280500 5.27552e-07
95291500 5.27366e-07
95302500 5.27181e-07
95313500 5.26995e-07
95324500 5.26809e-07
95335500 5.26623e-07
95346500 5.26438e-07
95357500 5.26253e-07
95368500 5.26067e-07
95379500 5.25882e-07
95390500 5.25697e-07
95401500 5.25512e-07
95412500 5.25327e-07
95423500 5.25142e-07
95434500 5.24957e-07
95445500 5.24772e-07
95456500 5.24588e-07
95467500 5.24403e-07
95478500 5.24219e-07
95489500 5.24034e-07
95500500 5.2385e-07
95511500 5.23666e-07
95522500 5.23482e-07
95533500 5.23298e-07
95544500 5.23114e-07
95555500 5.2293e-07
95566500 5.22746e-07
95577500 5.22562e-07
95588500 5.22379e-07
95599500 5.22195e-07
95610500 5.22012e-07
95621500 5.21829e-07
95632500 5.21645e-07
95643500 5.21462e-07
95654500 5.21279e-07
95665500 5.21096e-07
95676500 5.20913e-07
95687500 5.2073e-07
95698500 5.20547e-07
95709500 5.20365e-07
95720500 5.20182e-07
95731500 5.2e-07
95742500 5.19817e-07
95753500 5.19635e-07
95764500 5.19453e-07
95775500 5.19271e-07
95786500 5.19089e-07
95797500 5.18907e-07
95808500 5.18725e-07
95819500 5.18543e-07
95830500 5.18361e-07
95841500 5.18179e-07
95852500 5.17998e-07
95863500 5.17816e-07
95874500 5.17635e-07
95885500 5.17454e-07
95896500 5.17273e-07
95907500 5.17091e-07
95918500 5.1691e-07
95929500 5.16729e-07
95940500 5.16548e-07
95951500 5.16368e-07
95962500 5.16187e-07
95973500 5.16006e-07
95984500 5.15826e-07
95995500 5.15645e-07
96006500 5.15465e-07
96017500 5.15285e-07
96028500 5.15104e-07
96039500 5.14924e-07
96050500 5.14744e-07
96061500 5.14564e-07
96072500 5.14384e-07
96083500 5.14205e-07
96094500 5.14025e-07
96105500 5.13845e-07
96116500 5.13666e-07
96127500 5.13486e-07
96138500 5.13307e-07
96149500 5.13127e-07
96160500 5.12948e-07
96171500 5.12769e-07
96182500 5.1259e-07
96193500 5.12411e-07
96204500 5.12232e-07
96215500 5.12053e-07
96226500 5.11875e-07
96237500 5.11696e-07
96248500 5.11518e-07
96259500 5.11339e-07
96270500 5.11161e-07
96281500 5.10982e-07
96292500 5.10804e-07
96303500 5.10626e-07
96314500 5.10448e-07
96325500 5.1027e-07
96336500 5.10092e-07
96347500 5.09914e-07
96358500 5.09737e-07
96369500 5.09559e-07
96380500 5.09381e-07
96391500 5.09204e-07
96402500 5.09026e-07
96413500 5.08849e-07
96424500 5.08672e-07
96435500 5.08495e-07
96446500 5.08318e-07
96457500 5.08141e-07
96468500 5.07964e-07
96479500 5.07787e-07
96490500 5.0761e-07
96501500 5.07434e-07
96512500 5.07257e-07
96523500 5.0708e-07
96534500 5.06904e-07
96545500 5.06728e-07
96556500 5.06551e-07
96567500 5.06375e-07
96578500 5.06199e-07
96589500 5.06023e-07
96600500 5.05847e-07
96611500 5.05671e-07
96622500 5.05496e-07
96633500 5.0532e-07
96644500 5.05144e-07
96655500 5.04969e-07
96666500 5.04793e-07
96677500 5.04618e-07
96688500 5.04443e-07
96699500 5.04267e-07
96710500 5.04092e-07
96721500 5.03917e-07
96732500 5.03742e-07
96743500 5.03567e-07
96754500 5.03393e-07
96765500 5.03218e-07
96776500 5.03043e-07
96787500 5.02869e-07
96798500 5.02694e-07
96809500 5.0252e-07
96820500 5.02346e-07
96831500 5.02171e-07
96842500 5.01997e-07
96853500 5.01823e-07
96864500 5.01649e-07
96875500 5.01475e-07
96886500 5.01301e-07
96897500 5.01128e-07
96908500 5.00954e-07
96919500 5.0078e-07
96930500 5.00607e-07
96941500 5.00433e-07
96952500 5.0026e-07
96963500 5.00087e-07
96974500 4.99914e-07
96985500 4.9974e-07
96996500 4.99567e-07
97007500 4.99394e-07
97018500 4.99222e-07
97029500 4.99049e-07
97040500 4.98876e-07
97051500 4.98703e-07
97062500 4.98531e-07
97073500 4.98358e-07
97084500 4.98186e-07
97095500 4.98014e-07
97106500 4.97841e-07
97117500 4.97669e-07
97128500 4.97497e-07
97139500 4.97325e-07
97150500 4.97153e-07
97161500 4.96981e-07
97172500 4.9681e-07
97183500 4.96638e-07
97194500 4.96466e-07
97205500 4.96295e-07
97216500 4.96123e-07
97227500 4.95952e-07
97238500 4.95781e-07
97249500 4.95609e-07
97260500 4.95438e-07
97271500 4.95267e-07
97282500 4.95096e-07
97293500 4.94925e-07
97304500 4.94755e-07
97315500 4.94584e-07
97326500 4.94413e-07
97337500 4.94243e-07
97348500 4.94072e-07
97359500 4.93902e-07
97370500 4.93731e-07
97381500 4.93561e-07
97392500 4.93391e-07
97403500 4.93221e-07
97414500 4.93051e-07
97425500 4.92881e-07
97436500 4.92711e-07
97447500 4.92541e-07
97458500 4.92371e-07
97469500 4.92201e-07
97480500 4.92032e-07
97491500 4.91862e-07
97502500 4.91693e-07
97513500 4.91524e-07
97524500 4.91354e-07
97535500 4.91185e-07
97546500 4.91016e-07
97557500 4.90847e-07
97568500 4.90678e-07
97579500 4.90509e-07
97590500 4.9034e-07
97601500 4.90172e-07
97612500 4.90003e-07
97623500 4.89834e-07
97634500 4.89666e-07
97645500 4.89497e-07
97656500 4.89329e-07
97667500 4.89161e-07
97678500 4.88993e-07
97689500 4.88825e-07
97700500 4.88657e-07
97711500 4.88489e-07
97722500 4.88321e-07
97733500 4.88153e-07
97744500 4.87985e-07
97755500 4.87817e-07
97766500 4.8765e-07
97777500 4.87482e-07
97788500 4.87315e-07
97799500 4.87148e-07
97810500 4.8698e-07
97821500 4.86813e-07
97832500 4.86646e-07
97843500 4.86479e-07
97854500 4.86312e-07
97865500 4.86145e-07
97876500 4.85978e-07
97887500 4.85812e-07
97898500 4.85645e-07
97909500 4.85478e-07
97920500 4.85312e-07
97931500 4.85145e-07
97942500 4.84979e-07
97953500 4.84813e-07
97964500 4.84647e-07
97975500 4.8448e-07
97986500 4.84314e-07
97997500 4.84148e-07
98008500 4.83982e-07
98019500 4.83817e-07
98030500 4.83651e-07
98041500 4.83485e-07
98052500 4.8332e-07
98063500 4.83154e-07
98074500 4.82989e-07
98085500 4.82823e-07
98096500 4.82658e-07
98107500 4.82493e-07
98118500 4.82328e-07
98129500 4.82162e-07
98140500 4.81997e-07
98151500 4.81832e-07
98162500 4.81668e-07
98173500 4.81503e-07
98184500 4.81338e-07
98195500 4.81174e-07
98206500 4.81009e-07
98217500 4.80844e-07
98228500 4.8068e-07
98239500 4.80516e-07
98250500 4.80351e-07
98261500 4.80187e-07
98272500 4.80023e-07
98283500 4.79859e-07
98294500 4.79695e-07
98305500 4.79531e-07
98316500 4.79368e-07
98327500 4.79204e-07
98338500 4.7904e-07
98349500 4.78877e-07
98360500 4.78713e-07
98371500 4.7855e-07
98382500 4.78386e-07
98393500 4.78223e-07
98404500 4.7806e-07
98415500 4.77897e-07
98426500 4.77733e-07
98437500 4.7757e-07
98448500 4.77408e-07
98459500 4.77245e-07
98470500 4.77082e-07
98481500 4.76919e-07
98492500 4.76757e-07
98503500 4.76594e-07
98514500 4.76432e-07
98525500 4.76269e-07
98536500 4.76107e-07
98547500 4.75945e-07
98558500 4.75782e-07
98569500 4.7562e-07
98580500 4.75458e-07
98591500 4.75296e-07
98602500 4.75134e-07
98613500 4.74973e-07
98624500 4.74811e-07
98635500 4.74649e-07
98646500 4.74488e-07
98657500 4.74326e-07
98668500 4.74165e-07
98679500 4.74003e-07
98690500 4.73842e-07
98701500 4.73681e-07
98712500 4.73519e-07
98723500 4.73358e-07
98734500 4.73197e-07
98745500 4.73036e-07
98756500 4.72876e-07
98767500 4.72715e-07
98778500 4.72554e-07
98789500 4.72393e-07
98800500 4.72233e-07
98811500 4.72072e-07
98822500 4.71912e-07
98833500 4.71751e-07
98844500 4.71591e-07
98855500 4.71431e-07
98866500 4.71271e-07
98877500 4.71111e-07
98888500 4.70951e-07
98899500 4.70791e-07
98910500 4.70631e-07
98921500 4.70471e-07
98932500 4.70311e-07
98943500 4.70152e-07
98954500 4.69992e-07
98965500 4.69833e-07
98976500 4.69673e-07
98987500 4.69514e-07
98998500 4.69355e-07
99009500 4.69195e-07
99020500 4.69036e-07
99031500 4.68877e-07
99042500 4.68718e-07
99053500 4.68559e-07
99064500 4.684e-07
99075500 4.68242e-07
99086500 4.68083e-07
99097500 4.67924e-07
99108500 4.67766e-07
99119500 4.67607e-07
99130500 4.67449e-07
99141500 4.67291e-07
99152500 4.67132e-07
99163500 4.66974e-07
99174500 4.66816e-07
99185500 4.66658e-07
99196500 4.665e-07
99207500 4.66342e-07
99218500 4.66184e-07
99229500 4.66026e-07
99240500 4.65869e-07
99251500 4.65711e-07
99262500 4.65553e-07
99273500 4.65396e-07
99284500 4.65238e-07
99295500 4.65081e-07
99306500 4.64924e-07
99317500 4.64766e-07
99328500 4.64609e-07
99339500 4.64452e-07
99350500 4.64295e-07
99361500 4.64138e-07
99372500 4.63981e-07
99383500 4.63825e-07
99394500 4.63668e-07
99405500 4.63511e-07
99416500 4.63355e-07
99427500 4.63198e-07
99438500 4.63042e-07
99449500 4.62885e-07
99460500 4.62729e-07
99471500 4.62573e-07
99482500 4.62417e-07
99493500 4.62261e-07
99504500 4.62105e-07
99515500 4.61949e-07
99526500 4.61793e-07
99537500 4.61637e-07
99548500 4.61481e-07
99559500 4.61325e-07
99570500 4.6117e-07
99581500 4.61014e-07
99592500 4.60859e-07
99603500 4.60703e-07
99614500 4.60548e-07
99625500 4.60393e-07
99636500 4.60238e-07
99647500 4.60083e-07
99658500 4.59927e-07
99669500 4.59773e-07
99680500 4.59618e-07
99691500 4.59463e-07
99702500 4.59308e-07
99713500 4.59153e-07
99724500 4.58999e-07
99735500 4.58844e-07
99746500 4.5869e-07
99757500 4.58535e-07
99768500 4.58381e-07
99779500 4.58226e-07
99790500 4.58072e-07
99801500 4.57918e-07
99812500 4.57764e-07
99823500 4.5761e-07
99834500 4.57456e-07
99845500 4.57302e-07
99856500 4.57148e-07
99867500 4.56995e-07
99878500 4.56841e-07
99889500 4.56687e-07
99900500 4.56534e-07
99911500 4.5638e-07
99922500 4.56227e-07
99933500 4.56074e-07
99944500 4.5592e-07
99955500 4.55767e-07
99966500 4.55614e-07
99977500 4.55461e-07
99988500 4.55308e-07
99999500 4.55155e-07
1.0001e+08 4.55002e-07
1.00022e+08 4.5485e-07
1.00032e+08 4.54697e-07
1.00044e+08 4.54544e-07
1.00054e+08 4.54392e-07
1.00066e+08 4.54239e-07
1.00076e+08 4.54087e-07
1.00088e+08 4.53934e-07
1.00098e+08 4.53782e-07
1.0011e+08 4.5363e-07
1.0012e+08 4.53478e-07
1.00132e+08 4.53325e-07
1.00142e+08 4.53173e-07
1.00154e+08 4.53021e-07
1.00164e+08 4.5287e-07
1.00176e+08 4.52718e-07
1.00186e+08 4.52566e-07
1.00198e+08 4.52414e-07
1.00208e+08 4.52263e-07
1.0022e+08 4.52111e-07
1.0023e+08 4.5196e-07
1.00242e+08 4.51808e-07
1.00252e+08 4.51657e-07
1.00264e+08 4.51505e-07
1.00274e+08 4.51354e-07
1.00286e+08 4.51203e-07
1.00296e+08 4.51052e-07
1.00308e+08 4.50901e-07
1.00318e+08 4.5075e-07
1.0033e+08 4.50599e-07
1.0034e+08 4.50448e-07
1.00352e+08 4.50298e-07
1.00362e+08 4.50147e-07
1.00374e+08 4.49996e-07
1.00384e+08 4.49846e-07
1.00396e+08 4.49695e-07
1.00406e+08 4.49545e-07
1.00418e+08 4.49394e-07
1.00428e+08 4.49244e-07
1.0044e+08 4.49094e-07
1.0045e+08 4.48944e-07
1.00462e+08 4.48794e-07
1.00472e+08 4.48644e-07
1.00484e+08 4.48494e-07
1.00494e+08 4.48344e-07
1.00506e+08 4.48194e-07
1.00516e+08 4.48044e-07
1.00528e+08 4.47895e-07
1.00538e+08 4.47745e-07
1.0055e+08 4.47595e-07
1.0056e+08 4.47446e-07
1.00572e+08 4.47296e-07
1.00582e+08 4.47147e-07
1.00594e+08 4.46998e-07
1.00604e+08 4.46849e-07
1.00616e+08 4.46699e-07
1.00626e+08 4.4655e-07
1.00638e+08 4.46401e-07
1.00648e+08 4.46252e-07
1.0066e+08 4.46103e-07
1.0067e+08 4.45955e-07
1.00682e+08 4.45806e-07
1.00692e+08 4.45657e-07
1.00704e+08 4.45509e-07
1.00714e+08 4.4536e-07
1.00726e+08 4.45211e-07
1.00736e+08 4.45063e-07
1.00748e+08 4.44915e-07
1.00758e+08 4.44766e-07
1.0077e+08 4.44618e-07
1.0078e+08 4.4447e-07
1.00792e+08 4.44322e-07
1.00802e+08 4.44174e-07
1.00814e+08 4.44026e-07
1.00824e+08 4.43878e-07
1.00836e+08 4.4373e-07
1.00846e+08 4.43582e-07
1.00858e+08 4.43435e-07
1.00868e+08 4.43287e-07
1.0088e+08 4.43139e-07
1.0089e+08 4.42992e-07
1.00902e+08 4.42844e-07
1.00912e+08 4.42697e-07
1.00924e+08 4.4255e-07
1.00934e+08 4.42402e-07
1.00946e+08 4.42255e-07
1.00956e+08 4.42108e-07
1.00968e+08 4.41961e-07
1.00978e+08 4.41814e-07
1.0099e+08 4.41667e-07
1.01e+08 4.4152e-07
1.01012e+08 4.41373e-07
1.01022e+08 4.41227e-07
1.01034e+08 4.4108e-07
1.01044e+08 4.40933e-07
1.01056e+08 4.40787e-07
1.01066e+08 4.4064e-07
1.01078e+08 4.40494e-07
1.01088e+08 4.40348e-07
1.011e+08 4.40201e-07
1.0111e+08 4.40055e-07
1.01122e+08 4.39909e-07
1.01132e+08 4.39763e-07
1.01144e+08 4.39617e-07
1.01154e+08 4.39471e-07
1.01166e+08 4.39325e-07
1.01176e+08 4.39179e-07
1.01188e+08 4.39033e-07
1.01198e+08 4.38888e-07
1.0121e+08 4.38742e-07
1.0122e+08 4.38596e-07
1.01232e+08 4.38451e-07
1.01242e+08 4.38306e-07
1.01254e+08 4.3816e-07
1.01264e+08 4.38015e-07
1.01276e+08 4.3787e-07
1.01286e+08 4.37724e-07
1.01298e+08 4.37579e-07
1.01308e+08 4.37434e-07
1.0132e+08 4.37289e-07
1.0133e+08 4.37144e-07
1.01342e+08 4.36999e-07
1.01352e+08 4.36855e-07
1.01364e+08 4.3671e-07
1.01374e+08 4.36565e-07
1.01386e+08 4.3642e-07
1.01396e+08 4.36276e-07
1.01408e+08 4.36131e-07
1.01418e+08 4.35987e-07
1.0143e+08 4.35843e-07
1.0144e+08 4.35698e-07
1.01452e+08 4.35554e-07
1.01462e+08 4.3541e-07
1.01474e+08 4.35266e-07
1.01484e+08 4.35122e-07
1.01496e+08 4.34978e-07
1.01506e+08 4.34834e-07
1.01518e+08 4.3469e-07
1.01528e+08 4.34546e-07
1.0154e+08 4.34402e-07
1.0155e+08 4.34259e-07
1.01562e+08 4.34115e-07
1.01572e+08 4.33972e-07
1.01584e+08 4.33828e-07
1.01594e+08 4.33685e-07
1.01606e+08 4.33541e-07
1.01616e+08 4.33398e-07
1.01628e+08 4.33255e-07
1.01638e+08 4.33112e-07
1.0165e+08 4.32969e-07
1.0166e+08 4.32826e-07
1.01672e+08 4.32683e-07
1.01682e+08 4.3254e-07
1.01694e+08 4.32397e-07
1.01704e+08 4.32254e-07
1.01716e+08 4.32111e-07
1.01726e+08 4.31969e-07
1.01738e+08 4.31826e-07
1.01748e+08 4.31684e-07
1.0176e+08 4.31541e-07
1.0177e+08 4.31399e-07
1.01782e+08 4.31256e-07
1.01792e+08 4.31114e-07
1.01804e+08 4.30972e-07
1.01814e+08 4.3083e-07
1.01826e+08 4.30688e-07
1.01836e+08 4.30545e-07
1.01848e+08 4.30403e-07
1.01858e+08 4.30262e-07
1.0187e+08 4.3012e-07
1.0188e+08 4.29978e-07
1.01892e+08 4.29836e-07
1.01902e+08 4.29695e-07
1.01914e+08 4.29553e-07
1.01924e+08 4.29411e-07
1.01936e+08 4.2927e-07
1.01946e+08 4.29128e-07
1.01958e+08 4.28987e-07
1.01968e+08 4.28846e-07
1.0198e+08 4.28705e-07
1.0199e+08 4.28563e-07
1.02002e+08 4.28422e-07
1.02012e+08 4.28281e-07
1.02024e+08 4.2814e-07
1.02034e+08 4.27999e-07
1.02046e+08 4.27858e-07
1.02056e+08 4.27718e-07
1.02068e+08 4.27577e-07
1.02078e+08 4.27436e-07
1.0209e+08 4.27296e-07
1.021e+08 4.27155e-07
1.02112e+08 4.27015e-07
1.02122e+08 4.26874e-07
1.02134e+08 4.26734e-07
1.02144e+08 4.26593e-07
1.02156e+08 4.26453e-07
1.02166e+08 4.26313e-07
1.02178e+08 4.26173e-07
1.02188e+08 4.26033e-07
1.022e+08 4.25893e-07
1.0221e+08 4.25753e-07
1.02222e+08 4.25613e-07
1.02232e+08 4.25473e-07
1.02244e+08 4.25333e-07
1.02254e+08 4.25194e-07
1.02266e+08 4.25054e-07
1.02276e+08 4.24914e-07
1.02288e+08 4.24775e-07
1.02298e+08 4.24636e-07
1.0231e+08 4.24496e-07
1.0232e+08 4.24357e-07
1.02332e+08 4.24218e-07
1.02342e+08 4.24078e-07
1.02354e+08 4.23939e-07
1.02364e+08 4.238e-07
1.02376e+08 4.23661e-07
1.02386e+08 4.23522e-07
1.02398e+08 4.23383e-07
1.02408e+08 4.23244e-07
1.0242e+08 4.23105e-07
1.0243e+08 4.22967e-07
1.02442e+08 4.22828e-07
1.02452e+08 4.22689e-07
1.02464e+08 4.22551e-07
1.02474e+08 4.22412e-07
1.02486e+08 4.22274e-07
1.02496e+08 4.22136e-07
1.02508e+08 4.21997e-07
1.02518e+08 4.21859e-07
1.0253e+08 4.21721e-07
1.0254e+08 4.21583e-07
1.02552e+08 4.21445e-07
1.02562e+08 4.21307e-07
1.02574e+08 4.21169e-07
1.02584e+08 4.21031e-07
1.02596e+08 4.20893e-07
1.02606e+08 4.20755e-07
1.02618e+08 4.20618e-07
1.02628e+08 4.2048e-07
1.0264e+08 4.20342e-07
1.0265e+08 4.20205e-07
1.02662e+08 4.20067e-07
1.02672e+08 4.1993e-07
1.02684e+08 4.19793e-07
1.02694e+08 4.19655e-07
1.02706e+08 4.19518e-07
1.02716e+08 4.19381e-07
1.02728e+08 4.19244e-07
1.02738e+08 4.19107e-07
1.0275e+08 4.1897e-07
1.0276e+08 4.18833e-07
1.02772e+08 4.18696e-07
1.02782e+08 4.18559e-07
1.02794e+08 4.18422e-07
1.02804e+08 4.18286e-07
1.02816e+08 4.18149e-07
1.02826e+08 4.18012e-07
1.02838e+08 4.17876e-07
1.02848e+08 4.17739e-07
1.0286e+08 4.17603e-07
1.0287e+08 4.17467e-07
1.02882e+08 4.1733e-07
1.02892e+08 4.17194e-07
1.02904e+08 4.17058e-07
1.02914e+08 4.16922e-07
1.02926e+08 4.16786e-07
1.02936e+08 4.1665e-07
1.02948e+08 4.16514e-07
1.02958e+08 4.16378e-07
1.0297e+08 4.16242e-07
1.0298e+08 4.16107e-07
1.02992e+08 4.15971e-07
1.03002e+08 4.15835e-07
1.03014e+08 4.157e-07
1.03024e+08 4.15564e-07
1.03036e+08 4.15429e-07
1.03046e+08 4.15293e-07
1.03058e+08 4.15158e-07
1.03068e+08 4.15023e-07
1.0308e+08 4.14887e-07
1.0309e+08 4.14752e-07
1.03102e+08 4.14617e-07
1.03112e+08 4.14482e-07
1.03124e+08 4.14347e-07
1.03134e+08 4.14212e-07
1.03146e+08 4.14077e-07
1.03156e+08 4.13942e-07
1.03168e+08 4.13808e-07
1.03178e+08 4.13673e-07
1.0319e+08 4.13538e-07
1.032e+08 4.13404e-07
1.03212e+08 4.13269e-07
1.03222e+08 4.13135e-07
1.03234e+08 4.13e-07
1.03244e+08 4.12866e-07
1.03256e+08 4.12732e-07
1.03266e+08 4.12598e-07
1.03278e+08 4.12463e-07
1.03288e+08 4.12329e-07
1.033e+08 4.12195e-07
1.0331e+08 4.12061e-07
1.03322e+08 4.11927e-07
1.03332e+08 4.11793e-07
1.03344e+08 4.1166e-07
1.03354e+08 4.11526e-07
1.03366e+08 4.11392e-07
1.03376e+08 4.11258e-07
1.03388e+08 4.11125e-07
1.03398e+08 4.10991e-07
1.0341e+08 4.10858e-07
1.0342e+08 4.10724e-07
1.03432e+08 4.10591e-07
1.03442e+08 4.10458e-07
1.03454e+08 4.10324e-07
1.03464e+08 4.10191e-07
1.03476e+08 4.10058e-07
1.03486e+08 4.09925e-07
1.03498e+08 4.09792e-07
1.03508e+08 4.09659e-07
1.0352e+08 4.09526e-07
1.0353e+08 4.09393e-07
1.03542e+08 4.0926e-07
1.03552e+08 4.09128e-07
1.03564e+08 4.08995e-07
1.03574e+08 4.08862e-07
1.03586e+08 4.0873e-07
1.03596e+08 4.08597e-07
1.03608e+08 4.08465e-07
1.03618e+08 4.08332e-07
1.0363e+08 4.082e-07
1.0364e+08 4.08068e-07
1.03652e+08 4.07936e-07
1.03662e+08 4.07803e-07
1.03674e+08 4.07671e-07
1.03684e+08 4.07539e-07
1.03696e+08 4.07407e-07
1.03706e+08 4.07275e-07
1.03718e+08 4.07143e-07
1.03728e+08 4.07012e-07
1.0374e+08 4.0688e-07
1.0375e+08 4.06748e-07
1.03762e+08 4.06617e-07
1.03772e+08 4.06485e-07
1.03784e+08 4.06353e-07
1.03794e+08 4.06222e-07
1.03806e+08 4.0609e-07
1.03816e+08 4.05959e-07
1.03828e+08 4.05828e-07
1.03838e+08 4.05696e-07
1.0385e+08 4.05565e-07
1.0386e+08 4.05434e-07
1.03872e+08 4.05303e-07
1.03882e+08 4.05172e-07
1.03894e+08 4.05041e-07
1.03904e+08 4.0491e-07
1.03916e+08 4.04779e-07
1.03926e+08 4.04648e-07
1.03938e+08 4.04518e-07
1.03948e+08 4.04387e-07
1.0396e+08 4.04256e-07
1.0397e+08 4.04126e-07
1.03982e+08 4.03995e-07
1.03992e+08 4.03865e-07
1.04004e+08 4.03734e-07
1.04014e+08 4.03604e-07
1.04026e+08 4.03474e-07
1.04036e+08 4.03343e-07
1.04048e+08 4.03213e-07
1.04058e+08 4.03083e-07
1.0407e+08 4.02953e-07
1.0408e+08 4.02823e-07
1.04092e+08 4.02693e-07
1.04102e+08 4.02563e-07
1.04114e+08 4.02433e-07
1.04124e+08 4.02303e-07
1.04136e+08 4.02174e-07
1.04146e+08 4.02044e-07
1.04158e+08 4.01914e-07
1.04168e+08 4.01785e-07
1.0418e+08 4.01655e-07
1.0419e+08 4.01526e-07
1.04202e+08 4.01396e-07
1.04212e+08 4.01267e-07
1.04224e+08 4.01138e-07
1.04234e+08 4.01008e-07
1.04246e+08 4.00879e-07
1.04256e+08 4.0075e-07
1.04268e+08 4.00621e-07
1.04278e+08 4.00492e-07
1.0429e+08 4.00363e-07
1.043e+08 4.00234e-07
1.04312e+08 4.00105e-07
1.04322e+08 3.99976e-07
1.04334e+08 3.99848e-07
1.04344e+08 3.99719e-07
1.04356e+08 3.9959e-07
1.04366e+08 3.99462e-07
1.04378e+08 3.99333e-07
1.04388e+08 3.99205e-07
1.044e+08 3.99076e-07
1.0441e+08 3.98948e-07
1.04422e+08 3.9882e-07
1.04432e+08 3.98691e-07
1.04444e+08 3.98563e-07
1.04454e+08 3.98435e-07
1.04466e+08 3.98307e-07
1.04476e+08 3.98179e-07
1.04488e+08 3.98051e-07
1.04498e+08 3.97923e-07
1.0451e+08 3.97795e-07
1.0452e+08 3.97667e-07
1.04532e+08 3.97539e-07
1.04542e+08 3.97412e-07
1.04554e+08 3.97284e-07
1.04564e+08 3.97156e-07
1.04576e+08 3.97029e-07
1.04586e+08 3.96901e-07
1.04598e+08 3.96774e-07
1.04608e+08 3.96647e-07
1.0462e+08 3.96519e-07
1.0463e+08 3.96392e-07
1.04642e+08 3.96265e-07
1.04652e+08 3.96138e-07
1.04664e+08 3.9601e-07
1.04674e+08 3.95883e-07
1.04686e+08 3.95756e-07
1.04696e+08 3.95629e-07
1.04708e+08 3.95502e-07
1.04718e+08 3.95376e-07
1.0473e+08 3.95249e-07
1.0474e+08 3.95122e-07
1.04752e+08 3.94995e-07
1.04762e+08 3.94869e-07
1.04774e+08 3.94742e-07
1.04784e+08 3.94616e-07
1.04796e+08 3.94489e-07
1.04806e+08 3.94363e-07
1.04818e+08 3.94236e-07
1.04828e+08 3.9411e-07
1.0484e+08 3.93984e-07
1.0485e+08 3.93858e-07
1.04862e+08 3.93732e-07
1.04872e+08 3.93605e-07
1.04884e+08 3.93479e-07
1.04894e+08 3.93353e-07
1.04906e+08 3.93227e-07
1.04916e+08 3.93102e-07
1.04928e+08 3.92976e-07
1.04938e+08 3.9285e-07
1.0495e+08 3.92724e-07
1.0496e+08 3.92599e-07
1.04972e+08 3.92473e-07
1.04982e+08 3.92347e-07
1.04994e+08 3.92222e-07
1.05004e+08 3.92096e-07
1.05016e+08 3.91971e-07
1.05026e+08 3.91846e-07
1.05038e+08 3.9172e-07
1.05048e+08 3.91595e-07
1.0506e+08 3.9147e-07
1.0507e+08 3.91345e-07
1.05082e+08 3.9122e-07
1.05092e+08 3.91095e-07
1.05104e+08 3.9097e-07
1.05114e+08 3.90845e-07
1.05126e+08 3.9072e-07
1.05136e+08 3.90595e-07
1.05148e+08 3.9047e-07
1.05158e+08 3.90346e-07
1.0517e+08 3.90221e-07
1.0518e+08 3.90096e-07
1.05192e+08 3.89972e-07
1.05202e+08 3.89847e-07
1.05214e+08 3.89723e-07
1.05224e+08 3.89599e-07
1.05236e+08 3.89474e-07
1.05246e+08 3.8935e-07
1.05258e+08 3.89226e-07
1.05268e+08 3.89102e-07
1.0528e+08 3.88977e-07
1.0529e+08 3.88853e-07
1.05302e+08 3.88729e-07
1.05312e+08 3.88605e-07
1.05324e+08 3.88481e-07
1.05334e+08 3.88358e-07
1.05346e+08 3.88234e-07
1.05356e+08 3.8811e-07
1.05368e+08 3.87986e-07
1.05378e+08 3.87863e-07
1.0539e+08 3.87739e-07
1.054e+08 3.87615e-07
1.05412e+08 3.87492e-07
1.05422e+08 3.87369e-07
1.05434e+08 3.87245e-07
1.05444e+08 3.87122e-07
1.05456e+08 3.86998e-07
1.05466e+08 3.86875e-07
1.05478e+08 3.86752e-07
1.05488e+08 3.86629e-07
1.055e+08 3.86506e-07
1.0551e+08 3.86383e-07
1.05522e+08 3.8626e-07
1.05532e+08 3.86137e-07
1.05544e+08 3.86014e-07
1.05554e+08 3.85891e-07
1.05566e+08 3.85768e-07
1.05576e+08 3.85646e-07
1.05588e+08 3.85523e-07
1.05598e+08 3.854e-07
1.0561e+08 3.85278e-07
1.0562e+08 3.85155e-07
1.05632e+08 3.85033e-07
1.05642e+08 3.8491e-07
1.05654e+08 3.84788e-07
1.05664e+08 3.84666e-07
1.05676e+08 3.84544e-07
1.05686e+08 3.84421e-07
1.05698e+08 3.84299e-07
1.05708e+08 3.84177e-07
1.0572e+08 3.84055e-07
1.0573e+08 3.83933e-07
1.05742e+08 3.83811e-07
1.05752e+08 3.83689e-07
1.05764e+08 3.83567e-07
1.05774e+08 3.83446e-07
1.05786e+08 3.83324e-07
1.05796e+08 3.83202e-07
1.05808e+08 3.83081e-07
1.05818e+08 3.82959e-07
1.0583e+08 3.82837e-07
1.0584e+08 3.82716e-07
1.05852e+08 3.82594e-07
1.05862e+08 3.82473e-07
1.05874e+08 3.82352e-07
1.05884e+08 3.82231e-07
1.05896e+08 3.82109e-07
1.05906e+08 3.81988e-07
1.05918e+08 3.81867e-07
1.05928e+08 3.81746e-07
1.0594e+08 3.81625e-07
1.0595e+08 3.81504e-07
1.05962e+08 3.81383e-07
1.05972e+08 3.81262e-07
1.05984e+08 3.81141e-07
1.05994e+08 3.81021e-07
1.06006e+08 3.809e-07
1.06016e+08 3.80779e-07
1.06028e+08 3.80659e-07
1.06038e+08 3.80538e-07
1.0605e+08 3.80417e-07
1.0606e+08 3.80297e-07
1.06072e+08 3.80177e-07
1.06082e+08 3.80056e-07
1.06094e+08 3.79936e-07
1.06104e+08 3.79816e-07
1.06116e+08 3.79695e-07
1.06126e+08 3.79575e-07
1.06138e+08 3.79455e-07
1.06148e+08 3.79335e-07
1.0616e+08 3.79215e-07
1.0617e+08 3.79095e-07
1.06182e+08 3.78975e-07
1.06192e+08 3.78855e-07
1.06204e+08 3.78736e-07
1.06214e+08 3.78616e-07
1.06226e+08 3.78496e-07
1.06236e+08 3.78376e-07
1.06248e+08 3.78257e-07
1.06258e+08 3.78137e-07
1.0627e+08 3.78018e-07
1.0628e+08 3.77898e-07
1.06292e+08 3.77779e-07
1.06302e+08 3.77659e-07
1.06314e+08 3.7754e-07
1.06324e+08 3.77421e-07
1.06336e+08 3.77302e-07
1.06346e+08 3.77183e-07
1.06358e+08 3.77063e-07
1.06368e+08 3.76944e-07
1.0638e+08 3.76825e-07
1.0639e+08 3.76706e-07
1.06402e+08 3.76588e-07
1.06412e+08 3.76469e-07
1.06424e+08 3.7635e-07
1.06434e+08 3.76231e-07
1.06446e+08 3.76112e-07
1.06456e+08 3.75994e-07
1.06468e+08 3.75875e-07
1.06478e+08 3.75757e-07
1.0649e+08 3.75638e-07
1.065e+08 3.7552e-07
1.06512e+08 3.75401e-07
1.06522e+08 3.75283e-07
1.06534e+08 3.75165e-07
1.06544e+08 3.75046e-07
1.06556e+08 3.74928e-07
1.06566e+08 3.7481e-07
1.06578e+08 3.74692e-07
1.06588e+08 3.74574e-07
1.066e+08 3.74456e-07
1.0661e+08 3.74338e-07
1.06622e+08 3.7422e-07
1.06632e+08 3.74102e-07
1.06644e+08 3.73984e-07
1.06654e+08 3.73866e-07
1.06666e+08 3.73749e-07
1.06676e+08 3.73631e-07
1.06688e+08 3.73513e-07
1.06698e+08 3.73396e-07
1.0671e+08 3.73278e-07
1.0672e+08 3.73161e-07
1.06732e+08 3.73043e-07
1.06742e+08 3.72926e-07
1.06754e+08 3.72809e-07
1.06764e+08 3.72691e-07
1.06776e+08 3.72574e-07
1.06786e+08 3.72457e-07
1.06798e+08 3.7234e-07
1.06808e+08 3.72223e-07
1.0682e+08 3.72106e-07
1.0683e+08 3.71989e-07
1.06842e+08 3.71872e-07
1.06852e+08 3.71755e-07
1.06864e+08 3.71638e-07
1.06874e+08 3.71521e-07
1.06886e+08 3.71405e-07
1.06896e+08 3.71288e-07
1.06908e+08 3.71171e-07
1.06918e+08 3.71055e-07
1.0693e+08 3.70938e-07
1.0694e+08 3.70822e-07
1.06952e+08 3.70705e-07
1.06962e+08 3.70589e-07
1.06974e+08 3.70472e-07
1.06984e+08 3.70356e-07
1.06996e+08 3.7024e-07
1.07006e+08 3.70124e-07
1.07018e+08 3.70007e-07
1.07028e+08 3.69891e-07
1.0704e+08 3.69775e-07
1.0705e+08 3.69659e-07
1.07062e+08 3.69543e-07
1.07072e+08 3.69427e-07
1.07084e+08 3.69312e-07
1.07094e+08 3.69196e-07
1.07106e+08 3.6908e-07
1.07116e+08 3.68964e-07
1.07128e+08 3.68849e-07
1.07138e+08 3.68733e-07
1.0715e+08 3.68617e-07
1.0716e+08 3.68502e-07
1.07172e+08 3.68386e-07
1.07182e+08 3.68271e-07
1.07194e+08 3.68156e-07
1.07204e+08 3.6804e-07
1.07216e+08 3.67925e-07
1.07226e+08 3.6781e-07
1.07238e+08 3.67694e-07
1.07248e+08 3.67579e-07
1.0726e+08 3.67464e-07
1.0727e+08 3.67349e-07
1.07282e+08 3.67234e-07
1.07292e+08 3.67119e-07
1.07304e+08 3.67004e-07
1.07314e+08 3.66889e-07
1.07326e+08 3.66775e-07
1.07336e+08 3.6666e-07
1.07348e+08 3.66545e-07
1.07358e+08 3.6643e-07
1.0737e+08 3.66316e-07
1.0738e+08 3.66201e-07
1.07392e+08 3.66087e-07
1.07402e+08 3.65972e-07
1.07414e+08 3.65858e-07
1.07424e+08 3.65743e-07
1.07436e+08 3.65629e-07
1.07446e+08 3.65515e-07
1.07458e+08 3.65401e-07
1.07468e+08 3.65286e-07
1.0748e+08 3.65172e-07
1.0749e+08 3.65058e-07
1.07502e+08 3.64944e-07
1.07512e+08 3.6483e-07
1.07524e+08 3.64716e-07
1.07534e+08 3.64602e-07
1.07546e+08 3.64488e-07
1.07556e+08 3.64375e-07
1.07568e+08 3.64261e-07
1.07578e+08 3.64147e-07
1.0759e+08 3.64033e-07
1.076e+08 3.6392e-07
1.07612e+08 3.63806e-07
1.07622e+08 3.63693e-07
1.07634e+08 3.63579e-07
1.07644e+08 3.63466e-07
1.07656e+08 3.63352e-07
1.07666e+08 3.63239e-07
1.07678e+08 3.63126e-07
1.07688e+08 3.63012e-07
1.077e+08 3.62899e-07
1.0771e+08 3.62786e-07
1.07722e+08 3.62673e-07
1.07732e+08 3.6256e-07
1.07744e+08 3.62447e-07
1.07754e+08 3.62334e-07
1.07766e+08 3.62221e-07
1.07776e+08 3.62108e-07
1.07788e+08 3.61995e-07
1.07798e+08 3.61882e-07
1.0781e+08 3.6177e-07
1.0782e+08 3.61657e-07
1.07832e+08 3.61544e-07
1.07842e+08 3.61432e-07
1.07854e+08 3.61319e-07
1.07864e+08 3.61207e-07
1.07876e+08 3.61094e-07
1.07886e+08 3.60982e-07
1.07898e+08 3.6087e-07
1.07908e+08 3.60757e-07
1.0792e+08 3.60645e-07
1.0793e+08 3.60533e-07
1.07942e+08 3.60421e-07
1.07952e+08 3.60308e-07
1.07964e+08 3.60196e-07
1.07974e+08 3.60084e-07
1.07986e+08 3.59972e-07
1.07996e+08 3.5986e-07
1.08008e+08 3.59748e-07
1.08018e+08 3.59637e-07
1.0803e+08 3.59525e-07
1.0804e+08 3.59413e-07
1.08052e+08 3.59301e-07
1.08062e+08 3.5919e-07
1.08074e+08 3.59078e-07
1.08084e+08 3.58966e-07
1.08096e+08 3.58855e-07
1.08106e+08 3.58743e-07
1.08118e+08 3.58632e-07
1.08128e+08 3.58521e-07
1.0814e+08 3.58409e-07
1.0815e+08 3.58298e-07
1.08162e+08 3.58187e-07
1.08172e+08 3.58075e-07
1.08184e+08 3.57964e-07
1.08194e+08 3.57853e-07
1.08206e+08 3.57742e-07
1.08216e+08 3.57631e-07
1.08228e+08 3.5752e-07
1.08238e+08 3.57409e-07
1.0825e+08 3.57298e-07
1.0826e+08 3.57187e-07
1.08272e+08 3.57077e-07
1.08282e+08 3.56966e-07
1.08294e+08 3.56855e-07
1.08304e+08 3.56744e-07
1.08316e+08 3.56634e-07
1.08326e+08 3.56523e-07
1.08338e+08 3.56413e-07
1.08348e+08 3.56302e-07
1.0836e+08 3.56192e-07
1.0837e+08 3.56081e-07
1.08382e+08 3.55971e-07
1.08392e+08 3.55861e-07
1.08404e+08 3.55751e-07
1.08414e+08 3.5564e-07
1.08426e+08 3.5553e-07
1.08436e+08 3.5542e-07
1.08448e+08 3.5531e-07
1.08458e+08 3.552e-07
1.0847e+08 3.5509e-07
1.0848e+08 3.5498e-07
1.08492e+08 3.5487e-07
1.08502e+08 3.5476e-07
1.08514e+08 3.54651e-07
1.08524e+08 3.54541e-07
1.08536e+08 3.54431e-07
1.08546e+08 3.54321e-07
1.08558e+08 3.54212e-07
1.08568e+08 3.54102e-07
1.0858e+08 3.53993e-07
1.0859e+08 3.53883e-07
1.08602e+08 3.53774e-07
1.08612e+08 3.53664e-07
1.08624e+08 3.53555e-07
1.08634e+08 3.53446e-07
1.08646e+08 3.53336e-07
1.08656e+08 3.53227e-07
1.08668e+08 3.53118e-07
1.08678e+08 3.53009e-07
1.0869e+08 3.529e-07
1.087e+08 3.52791e-07
1.08712e+08 3.52682e-07
1.08722e+08 3.52573e-07
1.08734e+08 3.52464e-07
1.08744e+08 3.52355e-07
1.08756e+08 3.52246e-07
1.08766e+08 3.52137e-07
1.08778e+08 3.52029e-07
1.08788e+08 3.5192e-07
1.088e+08 3.51811e-07
1.0881e+08 3.51703e-07
1.08822e+08 3.51594e-07
1.08832e+08 3.51486e-07
1.08844e+08 3.51377e-07
1.08854e+08 3.51269e-07
1.08866e+08 3.51161e-07
1.08876e+08 3.51052e-07
1.08888e+08 3.50944e-07
1.08898e+08 3.50836e-07
1.0891e+08 3.50728e-07
1.0892e+08 3.50619e-07
1.08932e+08 3.50511e-07
1.08942e+08 3.50403e-07
1.08954e+08 3.50295e-07
1.08964e+08 3.50187e-07
1.08976e+08 3.50079e-07
1.08986e+08 3.49971e-07
1.08998e+08 3.49864e-07
1.09008e+08 3.49756e-07
1.0902e+08 3.49648e-07
1.0903e+08 3.4954e-07
1.09042e+08 3.49433e-07
1.09052e+08 3.49325e-07
1.09064e+08 3.49217e-07
1.09074e+08 3.4911e-07
1.09086e+08 3.49002e-07
1.09096e+08 3.48895e-07
1.09108e+08 3.48788e-07
1.09118e+08 3.4868e-07
1.0913e+08 3.48573e-07
1.0914e+08 3.48466e-07
1.09152e+08 3.48358e-07
1.09162e+08 3.48251e-07
1.09174e+08 3.48144e-07
1.09184e+08 3.48037e-07
1.09196e+08 3.4793e-07
1.09206e+08 3.47823e-07
1.09218e+08 3.47716e-07
1.09228e+08 3.47609e-07
1.0924e+08 3.47502e-07
1.0925e+08 3.47395e-07
1.09262e+08 3.47289e-07
1.09272e+08 3.47182e-07
1.09284e+08 3.47075e-07
1.09294e+08 3.46969e-07
1.09306e+08 3.46862e-07
1.09316e+08 3.46755e-07
1.09328e+08 3.46649e-07
1.09338e+08 3.46542e-07
1.0935e+08 3.46436e-07
1.0936e+08 3.4633e-07
1.09372e+08 3.46223e-07
1.09382e+08 3.46117e-07
1.09394e+08 3.46011e-07
1.09404e+08 3.45904e-07
1.09416e+08 3.45798e-07
1.09426e+08 3.45692e-07
1.09438e+08 3.45586e-07
1.09448e+08 3.4548e-07
1.0946e+08 3.45374e-07
1.0947e+08 3.45268e-07
1.09482e+08 3.45162e-07
1.09492e+08 3.45056e-07
1.09504e+08 3.4495e-07
1.09514e+08 3.44845e-07
1.09526e+08 3.44739e-07
1.09536e+08 3.44633e-07
1.09548e+08 3.44527e-07
1.09558e+08 3.44422e-07
1.0957e+08 3.44316e-07
1.0958e+08 3.44211e-07
1.09592e+08 3.44105e-07
1.09602e+08 3.44e-07
1.09614e+08 3.43894e-07
1.09624e+08 3.43789e-07
1.09636e+08 3.43684e-07
1.09646e+08 3.43578e-07
1.09658e+08 3.43473e-07
1.09668e+08 3.43368e-07
1.0968e+08 3.43263e-07
1.0969e+08 3.43158e-07
1.09702e+08 3.43053e-07
1.09712e+08 3.42948e-07
1.09724e+08 3.42843e-07
1.09734e+08 3.42738e-07
1.09746e+08 3.42633e-07
1.09756e+08 3.42528e-07
1.09768e+08 3.42423e-07
1.09778e+08 3.42319e-07
1.0979e+08 3.42214e-07
1.098e+08 3.42109e-07
1.09812e+08 3.42004e-07
1.09822e+08 3.419e-07
1.09834e+08 3.41795e-07
1.09844e+08 3.41691e-07
1.09856e+08 3.41586e-07
1.09866e+08 3.41482e-07
1.09878e+08 3.41378e-07
1.09888e+08 3.41273e-07
1.099e+08 3.41169e-07
1.0991e+08 3.41065e-07
1.09922e+08 3.4096e-07
1.09932e+08 3.40856e-07
1.09944e+08 3.40752e-07
1.09954e+08 3.40648e-07
1.09966e+08 3.40544e-07
1.09976e+08 3.4044e-07
1.09988e+08 3.40336e-07
1.09998e+08 3.40232e-07
1.1001e+08 3.40128e-07
1.1002e+08 3.40024e-07
1.10032e+08 3.39921e-07
1.10042e+08 3.39817e-07
1.10054e+08 3.39713e-07
1.10064e+08 3.3961e-07
1.10076e+08 3.39506e-07
1.10086e+08 3.39402e-07
1.10098e+08 3.39299e-07
1.10108e+08 3.39195e-07
1.1012e+08 3.39092e-07
1.1013e+08 3.38988e-07
1.10142e+08 3.38885e-07
1.10152e+08 3.38782e-07
1.10164e+08 3.38678e-07
1.10174e+08 3.38575e-07
1.10186e+08 3.38472e-07
1.10196e+08 3.38369e-07
1.10208e+08 3.38266e-07
1.10218e+08 3.38163e-07
1.1023e+08 3.3806e-07
1.1024e+08 3.37957e-07
1.10252e+08 3.37854e-07
1.10262e+08 3.37751e-07
1.10274e+08 3.37648e-07
1.10284e+08 3.37545e-07
1.10296e+08 3.37442e-07
1.10306e+08 3.3734e-07
1.10318e+08 3.37237e-07
1.10328e+08 3.37134e-07
1.1034e+08 3.37032e-07
1.1035e+08 3.36929e-07
1.10362e+08 3.36826e-07
1.10372e+08 3.36724e-07
1.10384e+08 3.36622e-07
1.10394e+08 3.36519e-07
1.10406e+08 3.36417e-07
1.10416e+08 3.36314e-07
1.10428e+08 3.36212e-07
1.10438e+08 3.3611e-07
1.1045e+08 3.36008e-07
1.1046e+08 3.35906e-07
1.10472e+08 3.35803e-07
1.10482e+08 3.35701e-07
1.10494e+08 3.35599e-07
1.10504e+08 3.35497e-07
1.10516e+08 3.35395e-07
1.10526e+08 3.35293e-07
1.10538e+08 3.35192e-07
1.10548e+08 3.3509e-07
1.1056e+08 3.34988e-07
1.1057e+08 3.34886e-07
1.10582e+08 3.34784e-07
1.10592e+08 3.34683e-07
1.10604e+08 3.34581e-07
1.10614e+08 3.3448e-07
1.10626e+08 3.34378e-07
1.10636e+08 3.34276e-07
1.10648e+08 3.34175e-07
1.10658e+08 3.34074e-07
1.1067e+08 3.33972e-07
1.1068e+08 3.33871e-07
1.10692e+08 3.3377e-07
1.10702e+08 3.33668e-07
1.10714e+08 3.33567e-07
1.10724e+08 3.33466e-07
1.10736e+08 3.33365e-07
1.10746e+08 3.33264e-07
1.10758e+08 3.33163e-07
1.10768e+08 3.33062e-07
1.1078e+08 3.32961e-07
1.1079e+08 3.3286e-07
1.10802e+08 3.32759e-07
1.10812e+08 3.32658e-07
1.10824e+08 3.32557e-07
1.10834e+08 3.32456e-07
1.10846e+08 3.32356e-07
1.10856e+08 3.32255e-07
1.10868e+08 3.32154e-07
1.10878e+08 3.32054e-07
1.1089e+08 3.31953e-07
1.109e+08 3.31853e-07
1.10912e+08 3.31752e-07
1.10922e+08 3.31652e-07
1.10934e+08 3.31551e-07
1.10944e+08 3.31451e-07
1.10956e+08 3.31351e-07
1.10966e+08 3.3125e-07
1.10978e+08 3.3115e-07
1.10988e+08 3.3105e-07
1.11e+08 3.3095e-07
1.1101e+08 3.30849e-07
1.11022e+08 3.30749e-07
1.11032e+08 3.30649e-07
1.11044e+08 3.30549e-07
1.11054e+08 3.30449e-07
1.11066e+08 3.30349e-07
1.11076e+08 3.3025e-07
1.11088e+08 3.3015e-07
1.11098e+08 3.3005e-07
1.1111e+08 3.2995e-07
1.1112e+08 3.2985e-07
1.11132e+08 3.29751e-07
1.11142e+08 3.29651e-07
1.11154e+08 3.29551e-07
1.11164e+08 3.29452e-07
1.11176e+08 3.29352e-07
1.11186e+08 3.29253e-07
1.11198e+08 3.29153e-07
1.11208e+08 3.29054e-07
1.1122e+08 3.28955e-07
1.1123e+08 3.28855e-07
1.11242e+08 3.28756e-07
1.11252e+08 3.28657e-07
1.11264e+08 3.28558e-07
1.11274e+08 3.28458e-07
1.11286e+08 3.28359e-07
1.11296e+08 3.2826e-07
1.11308e+08 3.28161e-07
1.11318e+08 3.28062e-07
1.1133e+08 3.27963e-07
1.1134e+08 3.27864e-07
1.11352e+08 3.27765e-07
1.11362e+08 3.27666e-07
1.11374e+08 3.27568e-07
1.11384e+08 3.27469e-07
1.11396e+08 3.2737e-07
1.11406e+08 3.27271e-07
1.11418e+08 3.27173e-07
1.11428e+08 3.27074e-07
1.1144e+08 3.26976e-07
1.1145e+08 3.26877e-07
1.11462e+08 3.26779e-07
1.11472e+08 3.2668e-07
1.11484e+08 3.26582e-07
1.11494e+08 3.26483e-07
1.11506e+08 3.26385e-07
1.11516e+08 3.26287e-07
1.11528e+08 3.26188e-07
1.11538e+08 3.2609e-07
1.1155e+08 3.25992e-07
1.1156e+08 3.25894e-07
1.11572e+08 3.25796e-07
1.11582e+08 3.25698e-07
1.11594e+08 3.256e-07
1.11604e+08 3.25502e-07
1.11616e+08 3.25404e-07
1.11626e+08 3.25306e-07
1.11638e+08 3.25208e-07
1.11648e+08 3.2511e-07
1.1166e+08 3.25012e-07
1.1167e+08 3.24915e-07
1.11682e+08 3.24817e-07
1.11692e+08 3.24719e-07
1.11704e+08 3.24622e-07
1.11714e+08 3.24524e-07
1.11726e+08 3.24426e-07
1.11736e+08 3.24329e-07
1.11748e+08 3.24232e-07
1.11758e+08 3.24134e-07
1.1177e+08 3.24037e-07
1.1178e+08 3.23939e-07
1.11792e+08 3.23842e-07
1.11802e+08 3.23745e-07
1.11814e+08 3.23647e-07
1.11824e+08 3.2355e-07
1.11836e+08 3.23453e-07
1.11846e+08 3.23356e-07
1.11858e+08 3.23259e-07
1.11868e+08 3.23162e-07
1.1188e+08 3.23065e-07
1.1189e+08 3.22968e-07
1.11902e+08 3.22871e-07
1.11912e+08 3.22774e-07
1.11924e+08 3.22677e-07
1.11934e+08 3.2258e-07
1.11946e+08 3.22484e-07
1.11956e+08 3.22387e-07
1.11968e+08 3.2229e-07
1.11978e+08 3.22193e-07
1.1199e+08 3.22097e-07
1.12e+08 3.22e-07
1.12012e+08 3.21904e-07
1.12022e+08 3.21807e-07
1.12034e+08 3.21711e-07
1.12044e+08 3.21614e-07
1.12056e+08 3.21518e-07
1.12066e+08 3.21421e-07
1.12078e+08 3.21325e-07
1.12088e+08 3.21229e-07
1.121e+08 3.21133e-07
1.1211e+08 3.21036e-07
1.12122e+08 3.2094e-07
1.12132e+08 3.20844e-07
1.12144e+08 3.20748e-07
1.12154e+08 3.20652e-07
1.12166e+08 3.20556e-07
1.12176e+08 3.2046e-07
1.12188e+08 3.20364e-07
1.12198e+08 3.20268e-07
1.1221e+08 3.20172e-07
1.1222e+08 3.20076e-07
1.12232e+08 3.19981e-07
1.12242e+08 3.19885e-07
1.12254e+08 3.19789e-07
1.12264e+08 3.19694e-07
1.12276e+08 3.19598e-07
1.12286e+08 3.19502e-07
1.12298e+08 3.19407e-07
1.12308e+08 3.19311e-07
1.1232e+08 3.19216e-07
1.1233e+08 3.1912e-07
1.12342e+08 3.19025e-07
1.12352e+08 3.1893e-07
1.12364e+08 3.18834e-07
1.12374e+08 3.18739e-07
1.12386e+08 3.18644e-07
1.12396e+08 3.18548e-07
1.12408e+08 3.18453e-07
1.12418e+08 3.18358e-07
1.1243e+08 3.18263e-07
1.1244e+08 3.18168e-07
1.12452e+08 3.18073e-07
1.12462e+08 3.17978e-07
1.12474e+08 3.17883e-07
1.12484e+08 3.17788e-07
1.12496e+08 3.17693e-07
1.12506e+08 3.17598e-07
1.12518e+08 3.17504e-07
1.12528e+08 3.17409e-07
1.1254e+08 3.17314e-07
1.1255e+08 3.17219e-07
1.12562e+08 3.17125e-07
1.12572e+08 3.1703e-07
1.12584e+08 3.16936e-07
1.12594e+08 3.16841e-07
1.12606e+08 3.16747e-07
1.12616e+08 3.16652e-07
1.12628e+08 3.16558e-07
1.12638e+08 3.16463e-07
1.1265e+08 3.16369e-07
1.1266e+08 3.16275e-07
1.12672e+08 3.1618e-07
1.12682e+08 3.16086e-07
1.12694e+08 3.15992e-07
1.12704e+08 3.15898e-07
1.12716e+08 3.15804e-07
1.12726e+08 3.15709e-07
1.12738e+08 3.15615e-07
1.12748e+08 3.15521e-07
1.1276e+08 3.15427e-07
1.1277e+08 3.15334e-07
1.12782e+08 3.1524e-07
1.12792e+08 3.15146e-07
1.12804e+08 3.15052e-07
1.12814e+08 3.14958e-07
1.12826e+08 3.14864e-07
1.12836e+08 3.14771e-07
1.12848e+08 3.14677e-07
1.12858e+08 3.14583e-07
1.1287e+08 3.1449e-07
1.1288e+08 3.14396e-07
1.12892e+08 3.14303e-07
1.12902e+08 3.14209e-07
1.12914e+08 3.14116e-07
1.12924e+08 3.14022e-07
1.12936e+08 3.13929e-07
1.12946e+08 3.13835e-07
1.12958e+08 3.13742e-07
1.12968e+08 3.13649e-07
1.1298e+08 3.13556e-07
1.1299e+08 3.13462e-07
1.13002e+08 3.13369e-07
1.13012e+08 3.13276e-07
1.13024e+08 3.13183e-07
1.13034e+08 3.1309e-07
1.13046e+08 3.12997e-07
1.13056e+08 3.12904e-07
1.13068e+08 3.12811e-07
1.13078e+08 3.12718e-07
1.1309e+08 3.12625e-07
1.131e+08 3.12532e-07
1.13112e+08 3.1244e-07
1.13122e+08 3.12347e-07
1.13134e+08 3.12254e-07
1.13144e+08 3.12161e-07
1.13156e+08 3.12069e-07
1.13166e+08 3.11976e-07
1.13178e+08 3.11884e-07
1.13188e+08 3.11791e-07
1.132e+08 3.11699e-07
1.1321e+08 3.11606e-07
1.13222e+08 3.11514e-07
1.13232e+08 3.11421e-07
1.13244e+08 3.11329e-07
1.13254e+08 3.11237e-07
1.13266e+08 3.11144e-07
1.13276e+08 3.11052e-07
1.13288e+08 3.1096e-07
1.13298e+08 3.10868e-07
1.1331e+08 3.10775e-07
1.1332e+08 3.10683e-07
1.13332e+08 3.10591e-07
1.13342e+08 3.10499e-07
1.13354e+08 3.10407e-07
1.13364e+08 3.10315e-07
1.13376e+08 3.10223e-07
1.13386e+08 3.10131e-07
1.13398e+08 3.1004e-07
1.13408e+08 3.09948e-07
1.1342e+08 3.09856e-07
1.1343e+08 3.09764e-07
1.13442e+08 3.09673e-07
1.13452e+08 3.09581e-07
1.13464e+08 3.09489e-07
1.13474e+08 3.09398e-07
1.13486e+08 3.09306e-07
1.13496e+08 3.09215e-07
1.13508e+08 3.09123e-07
1.13518e+08 3.09032e-07
1.1353e+08 3.0894e-07
1.1354e+08 3.08849e-07
1.13552e+08 3.08757e-07
1.13562e+08 3.08666e-07
1.13574e+08 3.08575e-07
1.13584e+08 3.08484e-07
1.13596e+08 3.08392e-07
1.13606e+08 3.08301e-07
1.13618e+08 3.0821e-07
1.13628e+08 3.08119e-07
1.1364e+08 3.08028e-07
1.1365e+08 3.07937e-07
1.13662e+08 3.07846e-07
1.13672e+08 3.07755e-07
1.13684e+08 3.07664e-07
1.13694e+08 3.07573e-07
1.13706e+08 3.07482e-07
1.13716e+08 3.07391e-07
1.13728e+08 3.07301e-07
1.13738e+08 3.0721e-07
1.1375e+08 3.07119e-07
1.1376e+08 3.07029e-07
1.13772e+08 3.06938e-07
1.13782e+08 3.06847e-07
1.13794e+08 3.06757e-07
1.13804e+08 3.06666e-07
1.13816e+08 3.06576e-07
1.13826e+08 3.06485e-07
1.13838e+08 3.06395e-07
1.13848e+08 3.06304e-07
1.1386e+08 3.06214e-07
1.1387e+08 3.06124e-07
1.13882e+08 3.06034e-07
1.13892e+08 3.05943e-07
1.13904e+08 3.05853e-07
1.13914e+08 3.05763e-07
1.13926e+08 3.05673e-07
1.13936e+08 3.05583e-07
1.13948e+08 3.05493e-07
1.13958e+08 3.05403e-07
1.1397e+08 3.05313e-07
1.1398e+08 3.05223e-07
1.13992e+08 3.05133e-07
1.14002e+08 3.05043e-07
1.14014e+08 3.04953e-07
1.14024e+08 3.04863e-07
1.14036e+08 3.04773e-07
1.14046e+08 3.04684e-07
1.14058e+08 3.04594e-07
1.14068e+08 3.04504e-07
1.1408e+08 3.04414e-07
1.1409e+08 3.04325e-07
1.14102e+08 3.04235e-07
1.14112e+08 3.04146e-07
1.14124e+08 3.04056e-07
1.14134e+08 3.03967e-07
1.14146e+08 3.03877e-07
1.14156e+08 3.03788e-07
1.14168e+08 3.03699e-07
1.14178e+08 3.03609e-07
1.1419e+08 3.0352e-07
1.142e+08 3.03431e-07
1.14212e+08 3.03341e-07
1.14222e+08 3.03252e-07
1.14234e+08 3.03163e-07
1.14244e+08 3.03074e-07
1.14256e+08 3.02985e-07
1.14266e+08 3.02896e-07
1.14278e+08 3.02807e-07
1.14288e+08 3.02718e-07
1.143e+08 3.02629e-07
1.1431e+08 3.0254e-07
1.14322e+08 3.02451e-07
1.14332e+08 3.02362e-07
1.14344e+08 3.02273e-07
1.14354e+08 3.02185e-07
1.14366e+08 3.02096e-07
1.14376e+08 3.02007e-07
1.14388e+08 3.01918e-07
1.14398e+08 3.0183e-07
1.1441e+08 3.01741e-07
1.1442e+08 3.01653e-07
1.14432e+08 3.01564e-07
1.14442e+08 3.01476e-07
1.14454e+08 3.01387e-07
1.14464e+08 3.01299e-07
1.14476e+08 3.0121e-07
1.14486e+08 3.01122e-07
1.14498e+08 3.01034e-07
1.14508e+08 3.00945e-07
1.1452e+08 3.00857e-07
1.1453e+08 3.00769e-07
1.14542e+08 3.00681e-07
1.14552e+08 3.00593e-07
1.14564e+08 3.00504e-07
1.14574e+08 3.00416e-07
1.14586e+08 3.00328e-07
1.14596e+08 3.0024e-07
1.14608e+08 3.00152e-07
1.14618e+08 3.00064e-07
1.1463e+08 2.99976e-07
1.1464e+08 2.99888e-07
1.14652e+08 2.99801e-07
1.14662e+08 2.99713e-07
1.14674e+08 2.99625e-07
1.14684e+08 2.99537e-07
1.14696e+08 2.9945e-07
1.14706e+08 2.99362e-07
1.14718e+08 2.99274e-07
1.14728e+08 2.99187e-07
1.1474e+08 2.99099e-07
1.1475e+08 2.99012e-07
1.14762e+08 2.98924e-07
1.14772e+08 2.98837e-07
1.14784e+08 2.98749e-07
1.14794e+08 2.98662e-07
1.14806e+08 2.98574e-07
1.14816e+08 2.98487e-07
1.14828e+08 2.984e-07
1.14838e+08 2.98312e-07
1.1485e+08 2.98225e-07
1.1486e+08 2.98138e-07
1.14872e+08 2.98051e-07
1.14882e+08 2.97964e-07
1.14894e+08 2.97877e-07
1.14904e+08 2.97789e-07
1.14916e+08 2.97702e-07
1.14926e+08 2.97615e-07
1.14938e+08 2.97528e-07
1.14948e+08 2.97442e-07
1.1496e+08 2.97355e-07
1.1497e+08 2.97268e-07
1.14982e+08 2.97181e-07
1.14992e+08 2.97094e-07
1.15004e+08 2.97007e-07
1.15014e+08 2.96921e-07
1.15026e+08 2.96834e-07
1.15036e+08 2.96747e-07
1.15048e+08 2.96661e-07
1.15058e+08 2.96574e-07
1.1507e+08 2.96488e-07
1.1508e+08 2.96401e-07
1.15092e+08 2.96314e-07
1.15102e+08 2.96228e-07
1.15114e+08 2.96142e-07
1.15124e+08 2.96055e-07
1.15136e+08 2.95969e-07
1.15146e+08 2.95883e-07
1.15158e+08 2.95796e-07
1.15168e+08 2.9571e-07
1.1518e+08 2.95624e-07
1.1519e+08 2.95538e-07
1.15202e+08 2.95451e-07
1.15212e+08 2.95365e-07
1.15224e+08 2.95279e-07
1.15234e+08 2.95193e-07
1.15246e+08 2.95107e-07
1.15256e+08 2.95021e-07
1.15268e+08 2.94935e-07
1.15278e+08 2.94849e-07
1.1529e+08 2.94763e-07
1.153e+08 2.94677e-07
1.15312e+08 2.94592e-07
1.15322e+08 2.94506e-07
1.15334e+08 2.9442e-07
1.15344e+08 2.94334e-07
1.15356e+08 2.94249e-07
1.15366e+08 2.94163e-07
1.15378e+08 2.94077e-07
1.15388e+08 2.93992e-07
1.154e+08 2.93906e-07
1.1541e+08 2.93821e-07
1.15422e+08 2.93735e-07
1.15432e+08 2.9365e-07
1.15444e+08 2.93564e-07
1.15454e+08 2.93479e-07
1.15466e+08 2.93393e-07
1.15476e+08 2.93308e-07
1.15488e+08 2.93223e-07
1.15498e+08 2.93138e-07
1.1551e+08 2.93052e-07
1.1552e+08 2.92967e-07
1.15532e+08 2.92882e-07
1.15542e+08 2.92797e-07
1.15554e+08 2.92712e-07
1.15564e+08 2.92627e-07
1.15576e+08 2.92542e-07
1.15586e+08 2.92457e-07
1.15598e+08 2.92372e-07
1.15608e+08 2.92287e-07
1.1562e+08 2.92202e-07
1.1563e+08 2.92117e-07
1.15642e+08 2.92032e-07
1.15652e+08 2.91947e-07
1.15664e+08 2.91863e-07
1.15674e+08 2.91778e-07
1.15686e+08 2.91693e-07
1.15696e+08 2.91608e-07
1.15708e+08 2.91524e-07
1.15718e+08 2.91439e-07
1.1573e+08 2.91355e-07
1.1574e+08 2.9127e-07
1.15752e+08 2.91185e-07
1.15762e+08 2.91101e-07
1.15774e+08 2.91017e-07
1.15784e+08 2.90932e-07
1.15796e+08 2.90848e-07
1.15806e+08 2.90763e-07
1.15818e+08 2.90679e-07
1.15828e+08 2.90595e-07
1.1584e+08 2.90511e-07
1.1585e+08 2.90426e-07
1.15862e+08 2.90342e-07
1.15872e+08 2.90258e-07
1.15884e+08 2.90174e-07
1.15894e+08 2.9009e-07
1.15906e+08 2.90006e-07
1.15916e+08 2.89922e-07
1.15928e+08 2.89838e-07
1.15938e+08 2.89754e-07
1.1595e+08 2.8967e-07
1.1596e+08 2.89586e-07
1.15972e+08 2.89502e-07
1.15982e+08 2.89418e-07
1.15994e+08 2.89334e-07
1.16004e+08 2.89251e-07
1.16016e+08 2.89167e-07
1.16026e+08 2.89083e-07
1.16038e+08 2.89e-07
1.16048e+08 2.88916e-07
1.1606e+08 2.88832e-07
1.1607e+08 2.88749e-07
1.16082e+08 2.88665e-07
1.16092e+08 2.88582e-07
1.16104e+08 2.88498e-07
1.16114e+08 2.88415e-07
1.16126e+08 2.88331e-07
1.16136e+08 2.88248e-07
1.16148e+08 2.88165e-07
1.16158e+08 2.88081e-07
1.1617e+08 2.87998e-07
1.1618e+08 2.87915e-07
1.16192e+08 2.87831e-07
1.16202e+08 2.87748e-07
1.16214e+08 2.87665e-07
1.16224e+08 2.87582e-07
1.16236e+08 2.87499e-07
1.16246e+08 2.87416e-07
1.16258e+08 2.87333e-07
1.16268e+08 2.8725e-07
1.1628e+08 2.87167e-07
1.1629e+08 2.87084e-07
1.16302e+08 2.87001e-07
1.16312e+08 2.86918e-07
1.16324e+08 2.86835e-07
1.16334e+08 2.86752e-07
1.16346e+08 2.8667e-07
1.16356e+08 2.86587e-07
1.16368e+08 2.86504e-07
1.16378e+08 2.86422e-07
1.1639e+08 2.86339e-07
1.164e+08 2.86256e-07
1.16412e+08 2.86174e-07
1.16422e+08 2.86091e-07
1.16434e+08 2.86009e-07
1.16444e+08 2.85926e-07
1.16456e+08 2.85844e-07
1.16466e+08 2.85761e-07
1.16478e+08 2.85679e-07
1.16488e+08 2.85596e-07
1.165e+08 2.85514e-07
1.1651e+08 2.85432e-07
1.16522e+08 2.8535e-07
1.16532e+08 2.85267e-07
1.16544e+08 2.85185e-07
1.16554e+08 2.85103e-07
1.16566e+08 2.85021e-07
1.16576e+08 2.84939e-07
1.16588e+08 2.84857e-07
1.16598e+08 2.84775e-07
1.1661e+08 2.84692e-07
1.1662e+08 2.8461e-07
1.16632e+08 2.84529e-07
1.16642e+08 2.84447e-07
1.16654e+08 2.84365e-07
1.16664e+08 2.84283e-07
1.16676e+08 2.84201e-07
1.16686e+08 2.84119e-07
1.16698e+08 2.84037e-07
1.16708e+08 2.83956e-07
1.1672e+08 2.83874e-07
1.1673e+08 2.83792e-07
1.16742e+08 2.83711e-07
1.16752e+08 2.83629e-07
1.16764e+08 2.83547e-07
1.16774e+08 2.83466e-07
1.16786e+08 2.83384e-07
1.16796e+08 2.83303e-07
1.16808e+08 2.83221e-07
1.16818e+08 2.8314e-07
1.1683e+08 2.83059e-07
1.1684e+08 2.82977e-07
1.16852e+08 2.82896e-07
1.16862e+08 2.82815e-07
1.16874e+08 2.82733e-07
1.16884e+08 2.82652e-07
1.16896e+08 2.82571e-07
1.16906e+08 2.8249e-07
1.16918e+08 2.82409e-07
1.16928e+08 2.82327e-07
1.1694e+08 2.82246e-07
1.1695e+08 2.82165e-07
1.16962e+08 2.82084e-07
1.16972e+08 2.82003e-07
1.16984e+08 2.81922e-07
1.16994e+08 2.81841e-07
1.17006e+08 2.8176e-07
1.17016e+08 2.8168e-07
1.17028e+08 2.81599e-07
1.17038e+08 2.81518e-07
1.1705e+08 2.81437e-07
1.1706e+08 2.81356e-07
1.17072e+08 2.81276e-07
1.17082e+08 2.81195e-07
1.17094e+08 2.81114e-07
1.17104e+08 2.81034e-07
1.17116e+08 2.80953e-07
1.17126e+08 2.80873e-07
1.17138e+08 2.80792e-07
1.17148e+08 2.80712e-07
1.1716e+08 2.80631e-07
1.1717e+08 2.80551e-07
1.17182e+08 2.8047e-07
1.17192e+08 2.8039e-07
1.17204e+08 2.8031e-07
1.17214e+08 2.80229e-07
1.17226e+08 2.80149e-07
1.17236e+08 2.80069e-07
1.17248e+08 2.79988e-07
1.17258e+08 2.79908e-07
1.1727e+08 2.79828e-07
1.1728e+08 2.79748e-07
1.17292e+08 2.79668e-07
1.17302e+08 2.79588e-07
1.17314e+08 2.79508e-07
1.17324e+08 2.79428e-07
1.17336e+08 2.79348e-07
1.17346e+08 2.79268e-07
1.17358e+08 2.79188e-07
1.17368e+08 2.79108e-07
1.1738e+08 2.79028e-07
1.1739e+08 2.78948e-07
1.17402e+08 2.78868e-07
1.17412e+08 2.78789e-07
1.17424e+08 2.78709e-07
1.17434e+08 2.78629e-07
1.17446e+08 2.7855e-07
1.17456e+08 2.7847e-07
1.17468e+08 2.7839e-07
1.17478e+08 2.78311e-07
1.1749e+08 2.78231e-07
1.175e+08 2.78152e-07
1.17512e+08 2.78072e-07
1.17522e+08 2.77993e-07
1.17534e+08 2.77913e-07
1.17544e+08 2.77834e-07
1.17556e+08 2.77754e-07
1.17566e+08 2.77675e-07
1.17578e+08 2.77596e-07
1.17588e+08 2.77516e-07
1.176e+08 2.77437e-07
1.1761e+08 2.77358e-07
1.17622e+08 2.77279e-07
1.17632e+08 2.772e-07
1.17644e+08 2.7712e-07
1.17654e+08 2.77041e-07
1.17666e+08 2.76962e-07
1.17676e+08 2.76883e-07
1.17688e+08 2.76804e-07
1.17698e+08 2.76725e-07
1.1771e+08 2.76646e-07
1.1772e+08 2.76567e-07
1.17732e+08 2.76488e-07
1.17742e+08 2.7641e-07
1.17754e+08 2.76331e-07
1.17764e+08 2.76252e-07
1.17776e+08 2.76173e-07
1.17786e+08 2.76094e-07
1.17798e+08 2.76016e-07
1.17808e+08 2.75937e-07
1.1782e+08 2.75858e-07
1.1783e+08 2.7578e-07
1.17842e+08 2.75701e-07
1.17852e+08 2.75623e-07
1.17864e+08 2.75544e-07
1.17874e+08 2.75465e-07
1.17886e+08 2.75387e-07
1.17896e+08 2.75309e-07
1.17908e+08 2.7523e-07
1.17918e+08 2.75152e-07
1.1793e+08 2.75073e-07
1.1794e+08 2.74995e-07
1.17952e+08 2.74917e-07
1.17962e+08 2.74838e-07
1.17974e+08 2.7476e-07
1.17984e+08 2.74682e-07
1.17996e+08 2.74604e-07
1.18006e+08 2.74526e-07
1.18018e+08 2.74448e-07
1.18028e+08 2.74369e-07
1.1804e+08 2.74291e-07
1.1805e+08 2.74213e-07
1.18062e+08 2.74135e-07
1.18072e+08 2.74057e-07
1.18084e+08 2.73979e-07
1.18094e+08 2.73901e-07
1.18106e+08 2.73824e-07
1.18116e+08 2.73746e-07
1.18128e+08 2.73668e-07
1.18138e+08 2.7359e-07
1.1815e+08 2.73512e-07
1.1816e+08 2.73435e-07
1.18172e+08 2.73357e-07
1.18182e+08 2.73279e-07
1.18194e+08 2.73202e-07
1.18204e+08 2.73124e-07
1.18216e+08 2.73046e-07
1.18226e+08 2.72969e-07
1.18238e+08 2.72891e-07
1.18248e+08 2.72814e-07
1.1826e+08 2.72736e-07
1.1827e+08 2.72659e-07
1.18282e+08 2.72581e-07
1.18292e+08 2.72504e-07
1.18304e+08 2.72427e-07
1.18314e+08 2.72349e-07
1.18326e+08 2.72272e-07
1.18336e+08 2.72195e-07
1.18348e+08 2.72117e-07
1.18358e+08 2.7204e-07
1.1837e+08 2.71963e-07
1.1838e+08 2.71886e-07
1.18392e+08 2.71809e-07
1.18402e+08 2.71732e-07
1.18414e+08 2.71655e-07
1.18424e+08 2.71577e-07
1.18436e+08 2.715e-07
1.18446e+08 2.71423e-07
1.18458e+08 2.71347e-07
1.18468e+08 2.7127e-07
1.1848e+08 2.71193e-07
1.1849e+08 2.71116e-07
1.18502e+08 2.71039e-07
1.18512e+08 2.70962e-07
1.18524e+08 2.70885e-07
1.18534e+08 2.70809e-07
1.18546e+08 2.70732e-07
1.18556e+08 2.70655e-07
1.18568e+08 2.70579e-07
1.18578e+08 2.70502e-07
1.1859e+08 2.70425e-07
1.186e+08 2.70349e-07
1.18612e+08 2.70272e-07
1.18622e+08 2.70196e-07
1.18634e+08 2.70119e-07
1.18644e+08 2.70043e-07
1.18656e+08 2.69966e-07
1.18666e+08 2.6989e-07
1.18678e+08 2.69813e-07
1.18688e+08 2.69737e-07
1.187e+08 2.69661e-07
1.1871e+08 2.69585e-07
1.18722e+08 2.69508e-07
1.18732e+08 2.69432e-07
1.18744e+08 2.69356e-07
1.18754e+08 2.6928e-07
1.18766e+08 2.69203e-07
1.18776e+08 2.69127e-07
1.18788e+08 2.69051e-07
1.18798e+08 2.68975e-07
1.1881e+08 2.68899e-07
1.1882e+08 2.68823e-07
1.18832e+08 2.68747e-07
1.18842e+08 2.68671e-07
1.18854e+08 2.68595e-07
1.18864e+08 2.68519e-07
1.18876e+08 2.68444e-07
1.18886e+08 2.68368e-07
1.18898e+08 2.68292e-07
1.18908e+08 2.68216e-07
1.1892e+08 2.6814e-07
1.1893e+08 2.68065e-07
1.18942e+08 2.67989e-07
1.18952e+08 2.67913e-07
1.18964e+08 2.67838e-07
1.18974e+08 2.67762e-07
1.18986e+08 2.67686e-07
1.18996e+08 2.67611e-07
1.19008e+08 2.67535e-07
1.19018e+08 2.6746e-07
1.1903e+08 2.67384e-07
1.1904e+08 2.67309e-07
1.19052e+08 2.67234e-07
1.19062e+08 2.67158e-07
1.19074e+08 2.67083e-07
1.19084e+08 2.67007e-07
1.19096e+08 2.66932e-07
1.19106e+08 2.66857e-07
1.19118e+08 2.66782e-07
1.19128e+08 2.66706e-07
1.1914e+08 2.66631e-07
1.1915e+08 2.66556e-07
1.19162e+08 2.66481e-07
1.19172e+08 2.66406e-07
1.19184e+08 2.66331e-07
1.19194e+08 2.66256e-07
1.19206e+08 2.66181e-07
1.19216e+08 2.66106e-07
1.19228e+08 2.66031e-07
1.19238e+08 2.65956e-07
1.1925e+08 2.65881e-07
1.1926e+08 2.65806e-07
1.19272e+08 2.65731e-07
1.19282e+08 2.65656e-07
1.19294e+08 2.65582e-07
1.19304e+08 2.65507e-07
1.19316e+08 2.65432e-07
1.19326e+08 2.65357e-07
1.19338e+08 2.65283e-07
1.19348e+08 2.65208e-07
1.1936e+08 2.65133e-07
1.1937e+08 2.65059e-07
1.19382e+08 2.64984e-07
1.19392e+08 2.6491e-07
1.19404e+08 2.64835e-07
1.19414e+08 2.64761e-07
1.19426e+08 2.64686e-07
1.19436e+08 2.64612e-07
1.19448e+08 2.64537e-07
1.19458e+08 2.64463e-07
1.1947e+08 2.64389e-07
1.1948e+08 2.64314e-07
1.19492e+08 2.6424e-07
1.19502e+08 2.64166e-07
1.19514e+08 2.64092e-07
1.19524e+08 2.64017e-07
1.19536e+08 2.63943e-07
1.19546e+08 2.63869e-07
1.19558e+08 2.63795e-07
1.19568e+08 2.63721e-07
1.1958e+08 2.63647e-07
1.1959e+08 2.63573e-07
1.19602e+08 2.63499e-07
1.19612e+08 2.63425e-07
1.19624e+08 2.63351e-07
1.19634e+08 2.63277e-07
1.19646e+08 2.63203e-07
1.19656e+08 2.63129e-07
1.19668e+08 2.63055e-07
1.19678e+08 2.62981e-07
1.1969e+08 2.62908e-07
1.197e+08 2.62834e-07
1.19712e+08 2.6276e-07
1.19722e+08 2.62686e-07
1.19734e+08 2.62613e-07
1.19744e+08 2.62539e-07
1.19756e+08 2.62465e-07
1.19766e+08 2.62392e-07
1.19778e+08 2.62318e-07
1.19788e+08 2.62245e-07
1.198e+08 2.62171e-07
1.1981e+08 2.62098e-07
1.19822e+08 2.62024e-07
1.19832e+08 2.61951e-07
1.19844e+08 2.61877e-07
1.19854e+08 2.61804e-07
1.19866e+08 2.61731e-07
1.19876e+08 2.61657e-07
1.19888e+08 2.61584e-07
1.19898e+08 2.61511e-07
1.1991e+08 2.61437e-07
1.1992e+08 2.61364e-07
1.19932e+08 2.61291e-07
1.19942e+08 2.61218e-07
1.19954e+08 2.61145e-07
1.19964e+08 2.61072e-07
1.19976e+08 2.60999e-07
1.19986e+08 2.60925e-07
1.19998e+08 2.60852e-07
1.20008e+08 2.60779e-07
1.2002e+08 2.60706e-07
1.2003e+08 2.60633e-07
1.20042e+08 2.60561e-07
1.20052e+08 2.60488e-07
1.20064e+08 2.60415e-07
1.20074e+08 2.60342e-07
1.20086e+08 2.60269e-07
1.20096e+08 2.60196e-07
1.20108e+08 2.60124e-07
1.20118e+08 2.60051e-07
1.2013e+08 2.59978e-07
1.2014e+08 2.59905e-07
1.20152e+08 2.59833e-07
1.20162e+08 2.5976e-07
1.20174e+08 2.59688e-07
1.20184e+08 2.59615e-07
1.20196e+08 2.59542e-07
1.20206e+08 2.5947e-07
1.20218e+08 2.59397e-07
1.20228e+08 2.59325e-07
1.2024e+08 2.59253e-07
1.2025e+08 2.5918e-07
1.20262e+08 2.59108e-07
1.20272e+08 2.59035e-07
1.20284e+08 2.58963e-07
1.20294e+08 2.58891e-07
1.20306e+08 2.58819e-07
1.20316e+08 2.58746e-07
1.20328e+08 2.58674e-07
1.20338e+08 2.58602e-07
1.2035e+08 2.5853e-07
1.2036e+08 2.58458e-07
1.20372e+08 2.58385e-07
1.20382e+08 2.58313e-07
1.20394e+08 2.58241e-07
1.20404e+08 2.58169e-07
1.20416e+08 2.58097e-07
1.20426e+08 2.58025e-07
1.20438e+08 2.57953e-07
1.20448e+08 2.57881e-07
1.2046e+08 2.57809e-07
1.2047e+08 2.57738e-07
1.20482e+08 2.57666e-07
1.20492e+08 2.57594e-07
1.20504e+08 2.57522e-07
1.20514e+08 2.5745e-07
1.20526e+08 2.57379e-07
1.20536e+08 2.57307e-07
1.20548e+08 2.57235e-07
1.20558e+08 2.57164e-07
1.2057e+08 2.57092e-07
1.2058e+08 2.5702e-07
1.20592e+08 2.56949e-07
1.20602e+08 2.56877e-07
1.20614e+08 2.56806e-07
1.20624e+08 2.56734e-07
1.20636e+08 2.56663e-07
1.20646e+08 2.56591e-07
1.20658e+08 2.5652e-07
1.20668e+08 2.56448e-07
1.2068e+08 2.56377e-07
1.2069e+08 2.56306e-07
1.20702e+08 2.56234e-07
1.20712e+08 2.56163e-07
1.20724e+08 2.56092e-07
1.20734e+08 2.56021e-07
1.20746e+08 2.55949e-07
1.20756e+08 2.55878e-07
1.20768e+08 2.55807e-07
1.20778e+08 2.55736e-07
1.2079e+08 2.55665e-07
1.208e+08 2.55594e-07
1.20812e+08 2.55523e-07
1.20822e+08 2.55452e-07
1.20834e+08 2.55381e-07
1.20844e+08 2.5531e-07
1.20856e+08 2.55239e-07
1.20866e+08 2.55168e-07
1.20878e+08 2.55097e-07
1.20888e+08 2.55026e-07
1.209e+08 2.54955e-07
1.2091e+08 2.54884e-07
1.20922e+08 2.54813e-07
1.20932e+08 2.54743e-07
1.20944e+08 2.54672e-07
1.20954e+08 2.54601e-07
1.20966e+08 2.54531e-07
1.20976e+08 2.5446e-07
1.20988e+08 2.54389e-07
1.20998e+08 2.54319e-07
1.2101e+08 2.54248e-07
1.2102e+08 2.54178e-07
1.21032e+08 2.54107e-07
1.21042e+08 2.54036e-07
1.21054e+08 2.53966e-07
1.21064e+08 2.53896e-07
1.21076e+08 2.53825e-07
1.21086e+08 2.53755e-07
1.21098e+08 2.53684e-07
1.21108e+08 2.53614e-07
1.2112e+08 2.53544e-07
1.2113e+08 2.53473e-07
1.21142e+08 2.53403e-07
1.21152e+08 2.53333e-07
1.21164e+08 2.53263e-07
1.21174e+08 2.53192e-07
1.21186e+08 2.53122e-07
1.21196e+08 2.53052e-07
1.21208e+08 2.52982e-07
1.21218e+08 2.52912e-07
1.2123e+08 2.52842e-07
1.2124e+08 2.52772e-07
1.21252e+08 2.52702e-07
1.21262e+08 2.52632e-07
1.21274e+08 2.52562e-07
1.21284e+08 2.52492e-07
1.21296e+08 2.52422e-07
1.21306e+08 2.52352e-07
1.21318e+08 2.52282e-07
1.21328e+08 2.52212e-07
1.2134e+08 2.52143e-07
1.2135e+08 2.52073e-07
1.21362e+08 2.52003e-07
1.21372e+08 2.51933e-07
1.21384e+08 2.51864e-07
1.21394e+08 2.51794e-07
1.21406e+08 2.51724e-07
1.21416e+08 2.51655e-07
1.21428e+08 2.51585e-07
1.21438e+08 2.51515e-07
1.2145e+08 2.51446e-07
1.2146e+08 2.51376e-07
1.21472e+08 2.51307e-07
1.21482e+08 2.51237e-07
1.21494e+08 2.51168e-07
1.21504e+08 2.51098e-07
1.21516e+08 2.51029e-07
1.21526e+08 2.5096e-07
1.21538e+08 2.5089e-07
1.21548e+08 2.50821e-07
1.2156e+08 2.50752e-07
1.2157e+08 2.50682e-07
1.21582e+08 2.50613e-07
1.21592e+08 2.50544e-07
1.21604e+08 2.50475e-07
1.21614e+08 2.50406e-07
1.21626e+08 2.50336e-07
1.21636e+08 2.50267e-07
1.21648e+08 2.50198e-07
1.21658e+08 2.50129e-07
1.2167e+08 2.5006e-07
1.2168e+08 2.49991e-07
1.21692e+08 2.49922e-07
1.21702e+08 2.49853e-07
1.21714e+08 2.49784e-07
1.21724e+08 2.49715e-07
1.21736e+08 2.49646e-07
1.21746e+08 2.49577e-07
1.21758e+08 2.49509e-07
1.21768e+08 2.4944e-07
1.2178e+08 2.49371e-07
1.2179e+08 2.49302e-07
1.21802e+08 2.49233e-07
1.21812e+08 2.49165e-07
1.21824e+08 2.49096e-07
1.21834e+08 2.49027e-07
1.21846e+08 2.48959e-07
1.21856e+08 2.4889e-07
1.21868e+08 2.48822e-07
1.21878e+08 2.48753e-07
1.2189e+08 2.48684e-07
1.219e+08 2.48616e-07
1.21912e+08 2.48547e-07
1.21922e+08 2.48479e-07
1.21934e+08 2.48411e-07
1.21944e+08 2.48342e-07
1.21956e+08 2.48274e-07
1.21966e+08 2.48205e-07
1.21978e+08 2.48137e-07
1.21988e+08 2.48069e-07
1.22e+08 2.48e-07
1.2201e+08 2.47932e-07
1.22022e+08 2.47864e-07
1.22032e+08 2.47796e-07
1.22044e+08 2.47727e-07
1.22054e+08 2.47659e-07
1.22066e+08 2.47591e-07
1.22076e+08 2.47523e-07
1.22088e+08 2.47455e-07
1.22098e+08 2.47387e-07
1.2211e+08 2.47319e-07
1.2212e+08 2.47251e-07
1.22132e+08 2.47183e-07
1.22142e+08 2.47115e-07
1.22154e+08 2.47047e-07
1.22164e+08 2.46979e-07
1.22176e+08 2.46911e-07
1.22186e+08 2.46843e-07
1.22198e+08 2.46775e-07
1.22208e+08 2.46708e-07
1.2222e+08 2.4664e-07
1.2223e+08 2.46572e-07
1.22242e+08 2.46504e-07
1.22252e+08 2.46437e-07
1.22264e+08 2.46369e-07
1.22274e+08 2.46301e-07
1.22286e+08 2.46234e-07
1.22296e+08 2.46166e-07
1.22308e+08 2.46098e-07
1.22318e+08 2.46031e-07
1.2233e+08 2.45963e-07
1.2234e+08 2.45896e-07
1.22352e+08 2.45828e-07
1.22362e+08 2.45761e-07
1.22374e+08 2.45693e-07
1.22384e+08 2.45626e-07
1.22396e+08 2.45558e-07
1.22406e+08 2.45491e-07
1.22418e+08 2.45424e-07
1.22428e+08 2.45356e-07
1.2244e+08 2.45289e-07
1.2245e+08 2.45222e-07
1.22462e+08 2.45154e-07
1.22472e+08 2.45087e-07
1.22484e+08 2.4502e-07
1.22494e+08 2.44953e-07
1.22506e+08 2.44886e-07
1.22516e+08 2.44819e-07
1.22528e+08 2.44751e-07
1.22538e+08 2.44684e-07
1.2255e+08 2.44617e-07
1.2256e+08 2.4455e-07
1.22572e+08 2.44483e-07
1.22582e+08 2.44416e-07
1.22594e+08 2.44349e-07
1.22604e+08 2.44282e-07
1.22616e+08 2.44215e-07
1.22626e+08 2.44149e-07
1.22638e+08 2.44082e-07
1.22648e+08 2.44015e-07
1.2266e+08 2.43948e-07
1.2267e+08 2.43881e-07
1.22682e+08 2.43815e-07
1.22692e+08 2.43748e-07
1.22704e+08 2.43681e-07
1.22714e+08 2.43614e-07
1.22726e+08 2.43548e-07
1.22736e+08 2.43481e-07
1.22748e+08 2.43414e-07
1.22758e+08 2.43348e-07
1.2277e+08 2.43281e-07
1.2278e+08 2.43215e-07
1.22792e+08 2.43148e-07
1.22802e+08 2.43082e-07
1.22814e+08 2.43015e-07
1.22824e+08 2.42949e-07
1.22836e+08 2.42882e-07
1.22846e+08 2.42816e-07
1.22858e+08 2.4275e-07
1.22868e+08 2.42683e-07
1.2288e+08 2.42617e-07
1.2289e+08 2.42551e-07
1.22902e+08 2.42484e-07
1.22912e+08 2.42418e-07
1.22924e+08 2.42352e-07
1.22934e+08 2.42286e-07
1.22946e+08 2.42219e-07
1.22956e+08 2.42153e-07
1.22968e+08 2.42087e-07
1.22978e+08 2.42021e-07
1.2299e+08 2.41955e-07
1.23e+08 2.41889e-07
1.23012e+08 2.41823e-07
1.23022e+08 2.41757e-07
1.23034e+08 2.41691e-07
1.23044e+08 2.41625e-07
1.23056e+08 2.41559e-07
1.23066e+08 2.41493e-07
1.23078e+08 2.41427e-07
1.23088e+08 2.41361e-07
1.231e+08 2.41295e-07
1.2311e+08 2.41229e-07
1.23122e+08 2.41164e-07
1.23132e+08 2.41098e-07
1.23144e+08 2.41032e-07
1.23154e+08 2.40966e-07
1.23166e+08 2.40901e-07
1.23176e+08 2.40835e-07
1.23188e+08 2.40769e-07
1.23198e+08 2.40704e-07
1.2321e+08 2.40638e-07
1.2322e+08 2.40572e-07
1.23232e+08 2.40507e-07
1.23242e+08 2.40441e-07
1.23254e+08 2.40376e-07
1.23264e+08 2.4031e-07
1.23276e+08 2.40245e-07
1.23286e+08 2.40179e-07
1.23298e+08 2.40114e-07
1.23308e+08 2.40049e-07
1.2332e+08 2.39983e-07
1.2333e+08 2.39918e-07
1.23342e+08 2.39853e-07
1.23352e+08 2.39787e-07
1.23364e+08 2.39722e-07
1.23374e+08 2.39657e-07
1.23386e+08 2.39591e-07
1.23396e+08 2.39526e-07
1.23408e+08 2.39461e-07
1.23418e+08 2.39396e-07
1.2343e+08 2.39331e-07
1.2344e+08 2.39266e-07
1.23452e+08 2.39201e-07
1.23462e+08 2.39135e-07
1.23474e+08 2.3907e-07
1.23484e+08 2.39005e-07
1.23496e+08 2.3894e-07
1.23506e+08 2.38875e-07
1.23518e+08 2.3881e-07
1.23528e+08 2.38746e-07
1.2354e+08 2.38681e-07
1.2355e+08 2.38616e-07
1.23562e+08 2.38551e-07
1.23572e+08 2.38486e-07
1.23584e+08 2.38421e-07
1.23594e+08 2.38356e-07
1.23606e+08 2.38292e-07
1.23616e+08 2.38227e-07
1.23628e+08 2.38162e-07
1.23638e+08 2.38098e-07
1.2365e+08 2.38033e-07
1.2366e+08 2.37968e-07
1.23672e+08 2.37904e-07
1.23682e+08 2.37839e-07
1.23694e+08 2.37774e-07
1.23704e+08 2.3771e-07
1.23716e+08 2.37645e-07
1.23726e+08 2.37581e-07
1.23738e+08 2.37516e-07
1.23748e+08 2.37452e-07
1.2376e+08 2.37387e-07
1.2377e+08 2.37323e-07
1.23782e+08 2.37259e-07
1.23792e+08 2.37194e-07
1.23804e+08 2.3713e-07
1.23814e+08 2.37066e-07
1.23826e+08 2.37001e-07
1.23836e+08 2.36937e-07
1.23848e+08 2.36873e-07
1.23858e+08 2.36808e-07
1.2387e+08 2.36744e-07
1.2388e+08 2.3668e-07
1.23892e+08 2.36616e-07
1.23902e+08 2.36552e-07
1.23914e+08 2.36488e-07
1.23924e+08 2.36424e-07
1.23936e+08 2.36359e-07
1.23946e+08 2.36295e-07
1.23958e+08 2.36231e-07
1.23968e+08 2.36167e-07
1.2398e+08 2.36103e-07
1.2399e+08 2.36039e-07
1.24002e+08 2.35976e-07
1.24012e+08 2.35912e-07
1.24024e+08 2.35848e-07
1.24034e+08 2.35784e-07
1.24046e+08 2.3572e-07
1.24056e+08 2.35656e-07
1.24068e+08 2.35592e-07
1.24078e+08 2.35529e-07
1.2409e+08 2.35465e-07
1.241e+08 2.35401e-07
1.24112e+08 2.35337e-07
1.24122e+08 2.35274e-07
1.24134e+08 2.3521e-07
1.24144e+08 2.35147e-07
1.24156e+08 2.35083e-07
1.24166e+08 2.35019e-07
1.24178e+08 2.34956e-07
1.24188e+08 2.34892e-07
1.242e+08 2.34829e-07
1.2421e+08 2.34765e-07
1.24222e+08 2.34702e-07
1.24232e+08 2.34638e-07
1.24244e+08 2.34575e-07
1.24254e+08 2.34511e-07
1.24266e+08 2.34448e-07
1.24276e+08 2.34385e-07
1.24288e+08 2.34321e-07
1.24298e+08 2.34258e-07
1.2431e+08 2.34195e-07
1.2432e+08 2.34131e-07
1.24332e+08 2.34068e-07
1.24342e+08 2.34005e-07
1.24354e+08 2.33942e-07
1.24364e+08 2.33879e-07
1.24376e+08 2.33815e-07
1.24386e+08 2.33752e-07
1.24398e+08 2.33689e-07
1.24408e+08 2.33626e-07
1.2442e+08 2.33563e-07
1.2443e+08 2.335e-07
1.24442e+08 2.33437e-07
1.24452e+08 2.33374e-07
1.24464e+08 2.33311e-07
1.24474e+08 2.33248e-07
1.24486e+08 2.33185e-07
1.24496e+08 2.33122e-07
1.24508e+08 2.33059e-07
1.24518e+08 2.32996e-07
1.2453e+08 2.32934e-07
1.2454e+08 2.32871e-07
1.24552e+08 2.32808e-07
1.24562e+08 2.32745e-07
1.24574e+08 2.32683e-07
1.24584e+08 2.3262e-07
1.24596e+08 2.32557e-07
1.24606e+08 2.32494e-07
1.24618e+08 2.32432e-07
1.24628e+08 2.32369e-07
1.2464e+08 2.32306e-07
1.2465e+08 2.32244e-07
1.24662e+08 2.32181e-07
1.24672e+08 2.32119e-07
1.24684e+08 2.32056e-07
1.24694e+08 2.31994e-07
1.24706e+08 2.31931e-07
1.24716e+08 2.31869e-07
1.24728e+08 2.31806e-07
1.24738e+08 2.31744e-07
1.2475e+08 2.31682e-07
1.2476e+08 2.31619e-07
1.24772e+08 2.31557e-07
1.24782e+08 2.31495e-07
1.24794e+08 2.31432e-07
1.24804e+08 2.3137e-07
1.24816e+08 2.31308e-07
1.24826e+08 2.31245e-07
1.24838e+08 2.31183e-07
1.24848e+08 2.31121e-07
1.2486e+08 2.31059e-07
1.2487e+08 2.30997e-07
1.24882e+08 2.30935e-07
1.24892e+08 2.30872e-07
1.24904e+08 2.3081e-07
1.24914e+08 2.30748e-07
1.24926e+08 2.30686e-07
1.24936e+08 2.30624e-07
1.24948e+08 2.30562e-07
1.24958e+08 2.305e-07
1.2497e+08 2.30438e-07
1.2498e+08 2.30376e-07
1.24992e+08 2.30315e-07
1.25002e+08 2.30253e-07
1.25014e+08 2.30191e-07
1.25024e+08 2.30129e-07
1.25036e+08 2.30067e-07
1.25046e+08 2.30005e-07
1.25058e+08 2.29944e-07
1.25068e+08 2.29882e-07
1.2508e+08 2.2982e-07
1.2509e+08 2.29758e-07
1.25102e+08 2.29697e-07
1.25112e+08 2.29635e-07
1.25124e+08 2.29573e-07
1.25134e+08 2.29512e-07
1.25146e+08 2.2945e-07
1.25156e+08 2.29389e-07
1.25168e+08 2.29327e-07
1.25178e+08 2.29266e-07
1.2519e+08 2.29204e-07
1.252e+08 2.29143e-07
1.25212e+08 2.29081e-07
1.25222e+08 2.2902e-07
1.25234e+08 2.28958e-07
1.25244e+08 2.28897e-07
1.25256e+08 2.28835e-07
1.25266e+08 2.28774e-07
1.25278e+08 2.28713e-07
1.25288e+08 2.28651e-07
1.253e+08 2.2859e-07
1.2531e+08 2.28529e-07
1.25322e+08 2.28468e-07
1.25332e+08 2.28406e-07
1.25344e+08 2.28345e-07
1.25354e+08 2.28284e-07
1.25366e+08 2.28223e-07
1.25376e+08 2.28162e-07
1.25388e+08 2.28101e-07
1.25398e+08 2.2804e-07
1.2541e+08 2.27978e-07
1.2542e+08 2.27917e-07
1.25432e+08 2.27856e-07
1.25442e+08 2.27795e-07
1.25454e+08 2.27734e-07
1.25464e+08 2.27673e-07
1.25476e+08 2.27612e-07
1.25486e+08 2.27552e-07
1.25498e+08 2.27491e-07
1.25508e+08 2.2743e-07
1.2552e+08 2.27369e-07
1.2553e+08 2.27308e-07
1.25542e+08 2.27247e-07
1.25552e+08 2.27187e-07
1.25564e+08 2.27126e-07
1.25574e+08 2.27065e-07
1.25586e+08 2.27004e-07
1.25596e+08 2.26944e-07
1.25608e+08 2.26883e-07
1.25618e+08 2.26822e-07
1.2563e+08 2.26762e-07
1.2564e+08 2.26701e-07
1.25652e+08 2.2664e-07
1.25662e+08 2.2658e-07
1.25674e+08 2.26519e-07
1.25684e+08 2.26459e-07
1.25696e+08 2.26398e-07
1.25706e+08 2.26338e-07
1.25718e+08 2.26277e-07
1.25728e+08 2.26217e-07
1.2574e+08 2.26156e-07
1.2575e+08 2.26096e-07
1.25762e+08 2.26036e-07
1.25772e+08 2.25975e-07
1.25784e+08 2.25915e-07
1.25794e+08 2.25855e-07
1.25806e+08 2.25794e-07
1.25816e+08 2.25734e-07
1.25828e+08 2.25674e-07
1.25838e+08 2.25614e-07
1.2585e+08 2.25553e-07
1.2586e+08 2.25493e-07
1.25872e+08 2.25433e-07
1.25882e+08 2.25373e-07
1.25894e+08 2.25313e-07
1.25904e+08 2.25253e-07
1.25916e+08 2.25192e-07
1.25926e+08 2.25132e-07
1.25938e+08 2.25072e-07
1.25948e+08 2.25012e-07
1.2596e+08 2.24952e-07
1.2597e+08 2.24892e-07
1.25982e+08 2.24832e-07
1.25992e+08 2.24772e-07
1.26004e+08 2.24713e-07
1.26014e+08 2.24653e-07
1.26026e+08 2.24593e-07
1.26036e+08 2.24533e-07
1.26048e+08 2.24473e-07
1.26058e+08 2.24413e-07
1.2607e+08 2.24354e-07
1.2608e+08 2.24294e-07
1.26092e+08 2.24234e-07
1.26102e+08 2.24174e-07
1.26114e+08 2.24115e-07
1.26124e+08 2.24055e-07
1.26136e+08 2.23995e-07
1.26146e+08 2.23936e-07
1.26158e+08 2.23876e-07
1.26168e+08 2.23816e-07
1.2618e+08 2.23757e-07
1.2619e+08 2.23697e-07
1.26202e+08 2.23638e-07
1.26212e+08 2.23578e-07
1.26224e+08 2.23519e-07
1.26234e+08 2.23459e-07
1.26246e+08 2.234e-07
1.26256e+08 2.2334e-07
1.26268e+08 2.23281e-07
1.26278e+08 2.23222e-07
1.2629e+08 2.23162e-07
1.263e+08 2.23103e-07
1.26312e+08 2.23044e-07
1.26322e+08 2.22984e-07
1.26334e+08 2.22925e-07
1.26344e+08 2.22866e-07
1.26356e+08 2.22806e-07
1.26366e+08 2.22747e-07
1.26378e+08 2.22688e-07
1.26388e+08 2.22629e-07
1.264e+08 2.2257e-07
1.2641e+08 2.22511e-07
1.26422e+08 2.22451e-07
1.26432e+08 2.22392e-07
1.26444e+08 2.22333e-07
1.26454e+08 2.22274e-07
1.26466e+08 2.22215e-07
1.26476e+08 2.22156e-07
1.26488e+08 2.22097e-07
1.26498e+08 2.22038e-07
1.2651e+08 2.21979e-07
1.2652e+08 2.2192e-07
1.26532e+08 2.21861e-07
1.26542e+08 2.21803e-07
1.26554e+08 2.21744e-07
1.26564e+08 2.21685e-07
1.26576e+08 2.21626e-07
1.26586e+08 2.21567e-07
1.26598e+08 2.21508e-07
1.26608e+08 2.2145e-07
1.2662e+08 2.21391e-07
1.2663e+08 2.21332e-07
1.26642e+08 2.21274e-07
1.26652e+08 2.21215e-07
1.26664e+08 2.21156e-07
1.26674e+08 2.21098e-07
1.26686e+08 2.21039e-07
1.26696e+08 2.2098e-07
1.26708e+08 2.20922e-07
1.26718e+08 2.20863e-07
1.2673e+08 2.20805e-07
1.2674e+08 2.20746e-07
1.26752e+08 2.20688e-07
1.26762e+08 2.20629e-07
1.26774e+08 2.20571e-07
1.26784e+08 2.20512e-07
1.26796e+08 2.20454e-07
1.26806e+08 2.20396e-07
1.26818e+08 2.20337e-07
1.26828e+08 2.20279e-07
1.2684e+08 2.20221e-07
1.2685e+08 2.20162e-07
1.26862e+08 2.20104e-07
1.26872e+08 2.20046e-07
1.26884e+08 2.19987e-07
1.26894e+08 2.19929e-07
1.26906e+08 2.19871e-07
1.26916e+08 2.19813e-07
1.26928e+08 2.19755e-07
1.26938e+08 2.19696e-07
1.2695e+08 2.19638e-07
1.2696e+08 2.1958e-07
1.26972e+08 2.19522e-07
1.26982e+08 2.19464e-07
1.26994e+08 2.19406e-07
1.27004e+08 2.19348e-07
1.27016e+08 2.1929e-07
1.27026e+08 2.19232e-07
1.27038e+08 2.19174e-07
1.27048e+08 2.19116e-07
1.2706e+08 2.19058e-07
1.2707e+08 2.19e-07
1.27082e+08 2.18942e-07
1.27092e+08 2.18885e-07
1.27104e+08 2.18827e-07
1.27114e+08 2.18769e-07
1.27126e+08 2.18711e-07
1.27136e+08 2.18653e-07
1.27148e+08 2.18596e-07
1.27158e+08 2.18538e-07
1.2717e+08 2.1848e-07
1.2718e+08 2.18422e-07
1.27192e+08 2.18365e-07
1.27202e+08 2.18307e-07
1.27214e+08 2.18249e-07
1.27224e+08 2.18192e-07
1.27236e+08 2.18134e-07
1.27246e+08 2.18077e-07
1.27258e+08 2.18019e-07
1.27268e+08 2.17962e-07
1.2728e+08 2.17904e-07
1.2729e+08 2.17847e-07
1.27302e+08 2.17789e-07
1.27312e+08 2.17732e-07
1.27324e+08 2.17674e-07
1.27334e+08 2.17617e-07
1.27346e+08 2.17559e-07
1.27356e+08 2.17502e-07
1.27368e+08 2.17445e-07
1.27378e+08 2.17387e-07
1.2739e+08 2.1733e-07
1.274e+08 2.17273e-07
1.27412e+08 2.17215e-07
1.27422e+08 2.17158e-07
1.27434e+08 2.17101e-07
1.27444e+08 2.17044e-07
1.27456e+08 2.16987e-07
1.27466e+08 2.16929e-07
1.27478e+08 2.16872e-07
1.27488e+08 2.16815e-07
1.275e+08 2.16758e-07
1.2751e+08 2.16701e-07
1.27522e+08 2.16644e-07
1.27532e+08 2.16587e-07
1.27544e+08 2.1653e-07
1.27554e+08 2.16473e-07
1.27566e+08 2.16416e-07
1.27576e+08 2.16359e-07
1.27588e+08 2.16302e-07
1.27598e+08 2.16245e-07
1.2761e+08 2.16188e-07
1.2762e+08 2.16131e-07
1.27632e+08 2.16074e-07
1.27642e+08 2.16017e-07
1.27654e+08 2.15961e-07
1.27664e+08 2.15904e-07
1.27676e+08 2.15847e-07
1.27686e+08 2.1579e-07
1.27698e+08 2.15733e-07
1.27708e+08 2.15677e-07
1.2772e+08 2.1562e-07
1.2773e+08 2.15563e-07
1.27742e+08 2.15507e-07
1.27752e+08 2.1545e-07
1.27764e+08 2.15393e-07
1.27774e+08 2.15337e-07
1.27786e+08 2.1528e-07
1.27796e+08 2.15223e-07
1.27808e+08 2.15167e-07
1.27818e+08 2.1511e-07
1.2783e+08 2.15054e-07
1.2784e+08 2.14997e-07
1.27852e+08 2.14941e-07
1.27862e+08 2.14884e-07
1.27874e+08 2.14828e-07
1.27884e+08 2.14772e-07
1.27896e+08 2.14715e-07
1.27906e+08 2.14659e-07
1.27918e+08 2.14602e-07
1.27928e+08 2.14546e-07
1.2794e+08 2.1449e-07
1.2795e+08 2.14433e-07
1.27962e+08 2.14377e-07
1.27972e+08 2.14321e-07
1.27984e+08 2.14265e-07
1.27994e+08 2.14208e-07
1.28006e+08 2.14152e-07
1.28016e+08 2.14096e-07
1.28028e+08 2.1404e-07
1.28038e+08 2.13984e-07
1.2805e+08 2.13928e-07
1.2806e+08 2.13871e-07
1.28072e+08 2.13815e-07
1.28082e+08 2.13759e-07
1.28094e+08 2.13703e-07
1.28104e+08 2.13647e-07
1.28116e+08 2.13591e-07
1.28126e+08 2.13535e-07
1.28138e+08 2.13479e-07
1.28148e+08 2.13423e-07
1.2816e+08 2.13367e-07
1.2817e+08 2.13311e-07
1.28182e+08 2.13256e-07
1.28192e+08 2.132e-07
1.28204e+08 2.13144e-07
1.28214e+08 2.13088e-07
1.28226e+08 2.13032e-07
1.28236e+08 2.12976e-07
1.28248e+08 2.12921e-07
1.28258e+08 2.12865e-07
1.2827e+08 2.12809e-07
1.2828e+08 2.12753e-07
1.28292e+08 2.12698e-07
1.28302e+08 2.12642e-07
1.28314e+08 2.12586e-07
1.28324e+08 2.12531e-07
1.28336e+08 2.12475e-07
1.28346e+08 2.1242e-07
1.28358e+08 2.12364e-07
1.28368e+08 2.12308e-07
1.2838e+08 2.12253e-07
1.2839e+08 2.12197e-07
1.28402e+08 2.12142e-07
1.28412e+08 2.12086e-07
1.28424e+08 2.12031e-07
1.28434e+08 2.11975e-07
1.28446e+08 2.1192e-07
1.28456e+08 2.11865e-07
1.28468e+08 2.11809e-07
1.28478e+08 2.11754e-07
1.2849e+08 2.11698e-07
1.285e+08 2.11643e-07
1.28512e+08 2.11588e-07
1.28522e+08 2.11533e-07
1.28534e+08 2.11477e-07
1.28544e+08 2.11422e-07
1.28556e+08 2.11367e-07
1.28566e+08 2.11312e-07
1.28578e+08 2.11256e-07
1.28588e+08 2.11201e-07
1.286e+08 2.11146e-07
1.2861e+08 2.11091e-07
1.28622e+08 2.11036e-07
1.28632e+08 2.10981e-07
1.28644e+08 2.10926e-07
1.28654e+08 2.10871e-07
1.28666e+08 2.10815e-07
1.28676e+08 2.1076e-07
1.28688e+08 2.10705e-07
1.28698e+08 2.1065e-07
1.2871e+08 2.10595e-07
1.2872e+08 2.10541e-07
1.28732e+08 2.10486e-07
1.28742e+08 2.10431e-07
1.28754e+08 2.10376e-07
1.28764e+08 2.10321e-07
1.28776e+08 2.10266e-07
1.28786e+08 2.10211e-07
1.28798e+08 2.10156e-07
1.28808e+08 2.10102e-07
1.2882e+08 2.10047e-07
1.2883e+08 2.09992e-07
1.28842e+08 2.09937e-07
1.28852e+08 2.09883e-07
1.28864e+08 2.09828e-07
1.28874e+08 2.09773e-07
1.28886e+08 2.09719e-07
1.28896e+08 2.09664e-07
1.28908e+08 2.09609e-07
1.28918e+08 2.09555e-07
1.2893e+08 2.095e-07
1.2894e+08 2.09446e-07
1.28952e+08 2.09391e-07
1.28962e+08 2.09336e-07
1.28974e+08 2.09282e-07
1.28984e+08 2.09227e-07
1.28996e+08 2.09173e-07
1.29006e+08 2.09118e-07
1.29018e+08 2.09064e-07
1.29028e+08 2.0901e-07
1.2904e+08 2.08955e-07
1.2905e+08 2.08901e-07
1.29062e+08 2.08846e-07
1.29072e+08 2.08792e-07
1.29084e+08 2.08738e-07
1.29094e+08 2.08684e-07
1.29106e+08 2.08629e-07
1.29116e+08 2.08575e-07
1.29128e+08 2.08521e-07
1.29138e+08 2.08466e-07
1.2915e+08 2.08412e-07
1.2916e+08 2.08358e-07
1.29172e+08 2.08304e-07
1.29182e+08 2.0825e-07
1.29194e+08 2.08196e-07
1.29204e+08 2.08141e-07
1.29216e+08 2.08087e-07
1.29226e+08 2.08033e-07
1.29238e+08 2.07979e-07
1.29248e+08 2.07925e-07
1.2926e+08 2.07871e-07
1.2927e+08 2.07817e-07
1.29282e+08 2.07763e-07
1.29292e+08 2.07709e-07
1.29304e+08 2.07655e-07
1.29314e+08 2.07601e-07
1.29326e+08 2.07547e-07
1.29336e+08 2.07493e-07
1.29348e+08 2.0744e-07
1.29358e+08 2.07386e-07
1.2937e+08 2.07332e-07
1.2938e+08 2.07278e-07
1.29392e+08 2.07224e-07
1.29402e+08 2.0717e-07
1.29414e+08 2.07117e-07
1.29424e+08 2.07063e-07
1.29436e+08 2.07009e-07
1.29446e+08 2.06956e-07
1.29458e+08 2.06902e-07
1.29468e+08 2.06848e-07
1.2948e+08 2.06795e-07
1.2949e+08 2.06741e-07
1.29502e+08 2.06687e-07
1.29512e+08 2.06634e-07
1.29524e+08 2.0658e-07
1.29534e+08 2.06527e-07
1.29546e+08 2.06473e-07
1.29556e+08 2.06419e-07
1.29568e+08 2.06366e-07
1.29578e+08 2.06312e-07
1.2959e+08 2.06259e-07
1.296e+08 2.06206e-07
1.29612e+08 2.06152e-07
1.29622e+08 2.06099e-07
1.29634e+08 2.06045e-07
1.29644e+08 2.05992e-07
1.29656e+08 2.05939e-07
1.29666e+08 2.05885e-07
1.29678e+08 2.05832e-07
1.29688e+08 2.05779e-07
1.297e+08 2.05725e-07
1.2971e+08 2.05672e-07
1.29722e+08 2.05619e-07
1.29732e+08 2.05566e-07
1.29744e+08 2.05512e-07
1.29754e+08 2.05459e-07
1.29766e+08 2.05406e-07
1.29776e+08 2.05353e-07
1.29788e+08 2.053e-07
1.29798e+08 2.05247e-07
1.2981e+08 2.05193e-07
1.2982e+08 2.0514e-07
1.29832e+08 2.05087e-07
1.29842e+08 2.05034e-07
1.29854e+08 2.04981e-07
1.29864e+08 2.04928e-07
1.29876e+08 2.04875e-07
1.29886e+08 2.04822e-07
1.29898e+08 2.04769e-07
1.29908e+08 2.04716e-07
1.2992e+08 2.04663e-07
1.2993e+08 2.0461e-07
1.29942e+08 2.04558e-07
1.29952e+08 2.04505e-07
1.29964e+08 2.04452e-07
1.29974e+08 2.04399e-07
1.29986e+08 2.04346e-07
1.29996e+08 2.04293e-07
1.30008e+08 2.04241e-07
1.30018e+08 2.04188e-07
1.3003e+08 2.04135e-07
1.3004e+08 2.04082e-07
1.30052e+08 2.0403e-07
1.30062e+08 2.03977e-07
1.30074e+08 2.03924e-07
1.30084e+08 2.03872e-07
1.30096e+08 2.03819e-07
1.30106e+08 2.03766e-07
1.30118e+08 2.03714e-07
1.30128e+08 2.03661e-07
1.3014e+08 2.03609e-07
1.3015e+08 2.03556e-07
1.30162e+08 2.03504e-07
1.30172e+08 2.03451e-07
1.30184e+08 2.03399e-07
1.30194e+08 2.03346e-07
1.30206e+08 2.03294e-07
1.30216e+08 2.03241e-07
1.30228e+08 2.03189e-07
1.30238e+08 2.03136e-07
1.3025e+08 2.03084e-07
1.3026e+08 2.03032e-07
1.30272e+08 2.02979e-07
1.30282e+08 2.02927e-07
1.30294e+08 2.02875e-07
1.30304e+08 2.02822e-07
1.30316e+08 2.0277e-07
1.30326e+08 2.02718e-07
1.30338e+08 2.02666e-07
1.30348e+08 2.02613e-07
1.3036e+08 2.02561e-07
1.3037e+08 2.02509e-07
1.30382e+08 2.02457e-07
1.30392e+08 2.02405e-07
1.30404e+08 2.02353e-07
1.30414e+08 2.02301e-07
1.30426e+08 2.02248e-07
1.30436e+08 2.02196e-07
1.30448e+08 2.02144e-07
1.30458e+08 2.02092e-07
1.3047e+08 2.0204e-07
1.3048e+08 2.01988e-07
1.30492e+08 2.01936e-07
1.30502e+08 2.01884e-07
1.30514e+08 2.01832e-07
1.30524e+08 2.0178e-07
1.30536e+08 2.01728e-07
1.30546e+08 2.01677e-07
1.30558e+08 2.01625e-07
1.30568e+08 2.01573e-07
1.3058e+08 2.01521e-07
1.3059e+08 2.01469e-07
1.30602e+08 2.01417e-07
1.30612e+08 2.01366e-07
1.30624e+08 2.01314e-07
1.30634e+08 2.01262e-07
1.30646e+08 2.0121e-07
1.30656e+08 2.01159e-07
1.30668e+08 2.01107e-07
1.30678e+08 2.01055e-07
1.3069e+08 2.01003e-07
1.307e+08 2.00952e-07
1.30712e+08 2.009e-07
1.30722e+08 2.00849e-07
1.30734e+08 2.00797e-07
1.30744e+08 2.00745e-07
1.30756e+08 2.00694e-07
1.30766e+08 2.00642e-07
1.30778e+08 2.00591e-07
1.30788e+08 2.00539e-07
1.308e+08 2.00488e-07
1.3081e+08 2.00436e-07
1.30822e+08 2.00385e-07
1.30832e+08 2.00333e-07
1.30844e+08 2.00282e-07
1.30854e+08 2.00231e-07
1.30866e+08 2.00179e-07
1.30876e+08 2.00128e-07
1.30888e+08 2.00076e-07
1.30898e+08 2.00025e-07
1.3091e+08 1.99974e-07
1.3092e+08 1.99922e-07
1.30932e+08 1.99871e-07
1.30942e+08 1.9982e-07
1.30954e+08 1.99769e-07
1.30964e+08 1.99717e-07
1.30976e+08 1.99666e-07
1.30986e+08 1.99615e-07
1.30998e+08 1.99564e-07
1.31008e+08 1.99513e-07
1.3102e+08 1.99462e-07
1.3103e+08 1.9941e-07
1.31042e+08 1.99359e-07
1.31052e+08 1.99308e-07
1.31064e+08 1.99257e-07
1.31074e+08 1.99206e-07
1.31086e+08 1.99155e-07
1.31096e+08 1.99104e-07
1.31108e+08 1.99053e-07
1.31118e+08 1.99002e-07
1.3113e+08 1.98951e-07
1.3114e+08 1.989e-07
1.31152e+08 1.98849e-07
1.31162e+08 1.98798e-07
1.31174e+08 1.98747e-07
1.31184e+08 1.98696e-07
1.31196e+08 1.98646e-07
1.31206e+08 1.98595e-07
1.31218e+08 1.98544e-07
1.31228e+08 1.98493e-07
1.3124e+08 1.98442e-07
1.3125e+08 1.98392e-07
1.31262e+08 1.98341e-07
1.31272e+08 1.9829e-07
1.31284e+08 1.98239e-07
1.31294e+08 1.98189e-07
1.31306e+08 1.98138e-07
1.31316e+08 1.98087e-07
1.31328e+08 1.98037e-07
1.31338e+08 1.97986e-07
1.3135e+08 1.97935e-07
1.3136e+08 1.97885e-07
1.31372e+08 1.97834e-07
1.31382e+08 1.97783e-07
1.31394e+08 1.97733e-07
1.31404e+08 1.97682e-07
1.31416e+08 1.97632e-07
1.31426e+08 1.97581e-07
1.31438e+08 1.97531e-07
1.31448e+08 1.9748e-07
1.3146e+08 1.9743e-07
1.3147e+08 1.9738e-07
1.31482e+08 1.97329e-07
1.31492e+08 1.97279e-07
1.31504e+08 1.97228e-07
1.31514e+08 1.97178e-07
1.31526e+08 1.97128e-07
1.31536e+08 1.97077e-07
1.31548e+08 1.97027e-07
1.31558e+08 1.96977e-07
1.3157e+08 1.96926e-07
1.3158e+08 1.96876e-07
1.31592e+08 1.96826e-07
1.31602e+08 1.96776e-07
1.31614e+08 1.96725e-07
1.31624e+08 1.96675e-07
1.31636e+08 1.96625e-07
1.31646e+08 1.96575e-07
1.31658e+08 1.96525e-07
1.31668e+08 1.96475e-07
1.3168e+08 1.96424e-07
1.3169e+08 1.96374e-07
1.31702e+08 1.96324e-07
1.31712e+08 1.96274e-07
1.31724e+08 1.96224e-07
1.31734e+08 1.96174e-07
1.31746e+08 1.96124e-07
1.31756e+08 1.96074e-07
1.31768e+08 1.96024e-07
1.31778e+08 1.95974e-07
1.3179e+08 1.95924e-07
1.318e+08 1.95874e-07
1.31812e+08 1.95824e-07
1.31822e+08 1.95775e-07
1.31834e+08 1.95725e-07
1.31844e+08 1.95675e-07
1.31856e+08 1.95625e-07
1.31866e+08 1.95575e-07
1.31878e+08 1.95525e-07
1.31888e+08 1.95476e-07
1.319e+08 1.95426e-07
1.3191e+08 1.95376e-07
1.31922e+08 1.95326e-07
1.31932e+08 1.95277e-07
1.31944e+08 1.95227e-07
1.31954e+08 1.95177e-07
1.31966e+08 1.95127e-07
1.31976e+08 1.95078e-07
1.31988e+08 1.95028e-07
1.31998e+08 1.94979e-07
1.3201e+08 1.94929e-07
1.3202e+08 1.94879e-07
1.32032e+08 1.9483e-07
1.32042e+08 1.9478e-07
1.32054e+08 1.94731e-07
1.32064e+08 1.94681e-07
1.32076e+08 1.94632e-07
1.32086e+08 1.94582e-07
1.32098e+08 1.94533e-07
1.32108e+08 1.94483e-07
1.3212e+08 1.94434e-07
1.3213e+08 1.94384e-07
1.32142e+08 1.94335e-07
1.32152e+08 1.94286e-07
1.32164e+08 1.94236e-07
1.32174e+08 1.94187e-07
1.32186e+08 1.94137e-07
1.32196e+08 1.94088e-07
1.32208e+08 1.94039e-07
1.32218e+08 1.9399e-07
1.3223e+08 1.9394e-07
1.3224e+08 1.93891e-07
1.32252e+08 1.93842e-07
1.32262e+08 1.93793e-07
1.32274e+08 1.93743e-07
1.32284e+08 1.93694e-07
1.32296e+08 1.93645e-07
1.32306e+08 1.93596e-07
1.32318e+08 1.93547e-07
1.32328e+08 1.93498e-07
1.3234e+08 1.93448e-07
1.3235e+08 1.93399e-07
1.32362e+08 1.9335e-07
1.32372e+08 1.93301e-07
1.32384e+08 1.93252e-07
1.32394e+08 1.93203e-07
1.32406e+08 1.93154e-07
1.32416e+08 1.93105e-07
1.32428e+08 1.93056e-07
1.32438e+08 1.93007e-07
1.3245e+08 1.92958e-07
1.3246e+08 1.92909e-07
1.32472e+08 1.9286e-07
1.32482e+08 1.92812e-07
1.32494e+08 1.92763e-07
1.32504e+08 1.92714e-07
1.32516e+08 1.92665e-07
1.32526e+08 1.92616e-07
1.32538e+08 1.92567e-07
1.32548e+08 1.92519e-07
1.3256e+08 1.9247e-07
1.3257e+08 1.92421e-07
1.32582e+08 1.92372e-07
1.32592e+08 1.92324e-07
1.32604e+08 1.92275e-07
1.32614e+08 1.92226e-07
1.32626e+08 1.92177e-07
1.32636e+08 1.92129e-07
1.32648e+08 1.9208e-07
1.32658e+08 1.92032e-07
1.3267e+08 1.91983e-07
1.3268e+08 1.91934e-07
1.32692e+08 1.91886e-07
1.32702e+08 1.91837e-07
1.32714e+08 1.91789e-07
1.32724e+08 1.9174e-07
1.32736e+08 1.91692e-07
1.32746e+08 1.91643e-07
1.32758e+08 1.91595e-07
1.32768e+08 1.91546e-07
1.3278e+08 1.91498e-07
1.3279e+08 1.91449e-07
1.32802e+08 1.91401e-07
1.32812e+08 1.91352e-07
1.32824e+08 1.91304e-07
1.32834e+08 1.91256e-07
1.32846e+08 1.91207e-07
1.32856e+08 1.91159e-07
1.32868e+08 1.91111e-07
1.32878e+08 1.91062e-07
1.3289e+08 1.91014e-07
1.329e+08 1.90966e-07
1.32912e+08 1.90917e-07
1.32922e+08 1.90869e-07
1.32934e+08 1.90821e-07
1.32944e+08 1.90773e-07
1.32956e+08 1.90725e-07
1.32966e+08 1.90676e-07
1.32978e+08 1.90628e-07
1.32988e+08 1.9058e-07
1.33e+08 1.90532e-07
1.3301e+08 1.90484e-07
1.33022e+08 1.90436e-07
1.33032e+08 1.90388e-07
1.33044e+08 1.9034e-07
&
