# Supplementary material for: Victory Tax: A Holistic Income Tax System
Source: Entropy (Basel). 2021 Nov 11;23(11):1492. doi: 10.3390/e23111492 (PMC8624733; doi:10.3390/e23111492)
Supplement: Supplementary file 1 [file entropy-23-01492-s001.zip › bundle/results_to_give_away/data4VTpaper/fit2IRSdata/lgnm1_PL35_DE50_DP100_ON_ftQ.gtr]

# expected (assistance + deduction) subsidy = 1.21202e+12
# (assistance + deduction) subsidy = 1.21202e+12
# ---------------------------------------------- brackets 
# 10,30,50,70,90 => 20% brackets    110 => top 1% bracket 
# 10=>  0-20%  <gov transfer>  % of the pie 
# 30=> 20-40%  <gov transfer>  % of the pie 
# etc ... 
# ------------------------------------------ bracket data 
 10 15422  28.5276
 30 8884.37  16.4343
 50 9492.62  17.5595
 70 10130.2  18.7389
 90 10130.7  18.7397
110 10130.6  0.936977
