# Supplementary material for: Victory Tax: A Holistic Income Tax System
Source: Entropy (Basel). 2021 Nov 11;23(11):1492. doi: 10.3390/e23111492 (PMC8624733; doi:10.3390/e23111492)
Supplement: Supplementary file 1 [file entropy-23-01492-s001.zip › bundle/results_to_give_away/data4VTpaper/fit2IRSdata/lgnm1_PL35_DE50_DP100_ON_rmi.inc]

# tot_earnings = 8.44113e+12
# max_earnings = 2.62112e+08
# ave_earnings = 75300
# E20_earnings = 16475.1
# E40_earnings = 31365.2
# E50_earnings = 41385.2
# E60_earnings = 54605.3
# E80_earnings = 103936
# E99_earnings = 527653
# std_earnings = 114436
# min_earnings = 0
# num_earners  = 1.121e+08
# ------------------------------- 
2.02332e-22  0.500003  2.26815e-16
1.01894e-05  140.501  1367.46
0.000111367  233.501  24266.2
0.000210657  269.501  52651.6
0.000314482  295.502  85847.3
0.000410828  314.502  119043
0.000513638  331.502  156529
0.000611217  345.502  193792
0.000713087  358.502  234231
0.000817372  370.502  277084
0.000912205  380.502  317219
0.00101459  390.502  361698
0.00111347  399.502  405700
0.00121896  408.502  453711
0.00131848  416.502  499948
0.00141013  423.502  543299
0.00152025  431.502  596312
0.00162143  438.502  645870
0.00171183  444.502  690806
0.00182168  451.503  746210
0.00191968  457.503  796348
0.00202129  463.503  849018
0.00212658  469.503  904306
0.0022172  474.503  952441
0.00231045  479.503  1.0025e+06
0.00242591  485.503  1.0652e+06
0.00252513  490.503  1.11968e+06
0.00262712  495.503  1.17626e+06
0.00271074  499.503  1.22307e+06
0.00281782  504.503  1.28355e+06
0.00292779  509.503  1.34628e+06
0.00301786  513.503  1.39811e+06
0.00313312  518.503  1.46502e+06
0.00322747  522.503  1.52027e+06
0.00332376  526.503  1.57708e+06
0.00342201  530.503  1.63549e+06
0.00352223  534.503  1.69552e+06
0.00362444  538.503  1.7572e+06
0.00372867  542.503  1.82057e+06
0.00383493  546.503  1.88564e+06
0.00391597  549.503  1.93559e+06
0.00402584  553.503  2.00374e+06
0.00413779  557.503  2.07368e+06
0.00422314  560.503  2.12733e+06
0.00433879  564.503  2.20049e+06
0.00442693  567.503  2.25659e+06
0.00451628  570.503  2.31376e+06
0.00463731  574.503  2.39169e+06
0.00472952  577.503  2.45141e+06
0.00482297  580.503  2.51225e+06
0.00491767  583.503  2.57422e+06
0.00501362  586.503  2.63734e+06
0.00511083  589.503  2.70161e+06
0.00524242  593.503  2.78913e+06
0.00534261  596.503  2.85615e+06
0.00541011  598.503  2.9015e+06
0.00551245  601.503  2.97054e+06
0.00561609  604.503  3.0408e+06
0.00572104  607.503  3.1123e+06
0.00582731  610.503  3.18506e+06
0.0059349  613.503  3.25909e+06
0.00604383  616.503  3.3344e+06
0.00611719  618.503  3.38532e+06
0.00622835  621.503  3.4628e+06
0.00634087  624.503  3.54161e+06
0.00641663  626.503  3.59488e+06
0.00653142  629.503  3.67592e+06
0.00664758  632.504  3.75831e+06
0.00672579  634.504  3.81401e+06
0.00684426  637.504  3.8987e+06
0.00692401  639.504  3.95594e+06
0.00704481  642.504  4.04298e+06
0.00712612  644.504  4.10179e+06
0.00724926  647.504  4.19121e+06
0.00733214  649.504  4.25162e+06
0.00741566  651.504  4.31268e+06
0.00754212  654.504  4.40551e+06
0.00762723  656.504  4.46821e+06
0.00771298  658.504  4.53158e+06
0.00784281  661.504  4.62788e+06
0.00793016  663.504  4.69293e+06
0.00801817  665.504  4.75866e+06
0.0081514  668.504  4.85853e+06
0.00824104  670.504  4.92598e+06
0.00833133  672.504  4.99412e+06
0.00842228  674.504  5.06296e+06
0.00851389  676.504  5.13251e+06
0.00865254  679.504  5.23816e+06
0.00874581  681.504  5.30949e+06
0.00883975  683.504  5.38154e+06
0.00893435  685.504  5.45432e+06
0.00902963  687.504  5.52782e+06
0.00912558  689.504  5.60206e+06
0.00922221  691.504  5.67704e+06
0.00931951  693.504  5.75276e+06
0.0094175  695.504  5.82924e+06
0.00951616  697.504  5.90646e+06
0.00961551  699.504  5.98445e+06
0.00971555  701.504  6.06319e+06
0.00981628  703.504  6.14271e+06
0.00991769  705.504  6.223e+06
0.0100198  707.504  6.30406e+06
0.0110248  726.504  7.11384e+06
0.0120363  744.504  7.94981e+06
0.013046  761.504  8.8041e+06
0.0140456  777.504  9.66838e+06
0.0150272  792.504  1.0534e+07
0.0160525  807.504  1.14555e+07
0.0170496  821.505  1.23678e+07
0.0180108  834.505  1.32617e+07
0.0190844  848.505  1.42765e+07
0.0200369  860.505  1.51907e+07
0.0210195  872.505  1.6147e+07
0.0220327  884.505  1.71466e+07
0.0230767  896.505  1.81907e+07
0.0240612  907.505  1.91879e+07
0.0250721  918.505  2.02244e+07
0.0260143  928.505  2.12015e+07
0.0270765  939.505  2.23156e+07
0.0280657  949.505  2.33648e+07
0.0290777  959.505  2.44493e+07
0.0301125  969.505  2.557e+07
0.0310635  978.505  2.66101e+07
0.0320333  987.505  2.76805e+07
0.033022  996.506  2.87817e+07
0.0340298  1005.51  2.99143e+07
0.0350567  1014.51  3.10788e+07
0.0361029  1023.51  3.22758e+07
0.0370492  1031.51  3.33674e+07
0.0380109  1039.51  3.44854e+07
0.0391113  1048.51  3.57751e+07
0.040106  1056.51  3.69504e+07
0.0411163  1064.51  3.81533e+07
0.0420133  1071.51  3.92288e+07
0.0430533  1079.51  4.04844e+07
0.0441091  1087.51  4.17686e+07
0.045046  1094.51  4.29161e+07
0.0461318  1102.51  4.4255e+07
0.0470951  1109.51  4.5451e+07
0.0480708  1116.51  4.66699e+07
0.0490589  1123.51  4.79122e+07
0.0500594  1130.51  4.91779e+07
0.0510724  1137.51  5.04675e+07
0.052098  1144.51  5.1781e+07
0.0531363  1151.51  5.31188e+07
0.0540362  1157.51  5.42851e+07
0.0550979  1164.51  5.56687e+07
0.0560181  1170.51  5.68745e+07
0.0571035  1177.51  5.83048e+07
0.058044  1183.51  5.9551e+07
0.0591532  1190.51  6.10288e+07
0.0601142  1196.51  6.23162e+07
0.0610847  1202.51  6.36227e+07
0.0620647  1208.51  6.49487e+07
0.0630543  1214.51  6.62943e+07
0.0640534  1220.51  6.76595e+07
0.0650621  1226.51  6.90447e+07
0.0660804  1232.51  7.04499e+07
0.0671083  1238.51  7.18753e+07
0.0681459  1244.51  7.3321e+07
0.069018  1249.51  7.45415e+07
0.0700734  1255.51  7.60251e+07
0.0711385  1261.51  7.75295e+07
0.0720335  1266.51  7.87991e+07
0.0731165  1272.51  8.03421e+07
0.0740265  1277.51  8.16442e+07
0.0751274  1283.51  8.32264e+07
0.0760524  1288.51  8.45613e+07
0.0771714  1294.51  8.61832e+07
0.0781114  1299.51  8.75514e+07
0.0790583  1304.51  8.8935e+07
0.080012  1309.51  9.03339e+07
0.0811656  1315.51  9.20331e+07
0.0821345  1320.51  9.34663e+07
0.0831104  1325.51  9.49151e+07
0.0840931  1330.51  9.63797e+07
0.0850828  1335.51  9.78602e+07
0.0860794  1340.51  9.93566e+07
0.087083  1345.51  1.00869e+08
0.0880936  1350.51  1.02398e+08
0.0891111  1355.51  1.03943e+08
0.0901356  1360.51  1.05504e+08
0.0911672  1365.51  1.07082e+08
0.0922057  1370.51  1.08676e+08
0.0930416  1374.51  1.09964e+08
0.0940927  1379.51  1.11588e+08
0.0951509  1384.51  1.13229e+08
0.0962162  1389.51  1.14887e+08
0.0970735  1393.51  1.16225e+08
0.0981514  1398.51  1.17914e+08
0.0990189  1402.51  1.19277e+08
0.10011  1407.51  1.20997e+08
0.110014  1451.51  1.36887e+08
0.12023  1494.51  1.53774e+08
0.130213  1534.51  1.7074e+08
0.140129  1572.51  1.88026e+08
0.150192  1609.51  2.05989e+08
0.160082  1644.51  2.24043e+08
0.170037  1678.51  2.42601e+08
0.180028  1711.51  2.61601e+08
0.190027  1743.51  2.8098e+08
0.200332  1775.51  3.01322e+08
0.210272  1805.51  3.21289e+08
0.220138  1834.51  3.41434e+08
0.230258  1863.51  3.62424e+08
0.240268  1891.51  3.83508e+08
0.250145  1918.51  4.04616e+08
0.260243  1945.51  4.26499e+08
0.270174  1971.51  4.48317e+08
0.280309  1997.51  4.7088e+08
0.290247  2022.51  4.93286e+08
0.300373  2047.51  5.16402e+08
0.310272  2071.51  5.3927e+08
0.320345  2095.51  5.6281e+08
0.33016  2118.51  5.86008e+08
0.340135  2141.51  6.09839e+08
0.350269  2164.51  6.34312e+08
0.360111  2186.51  6.58329e+08
0.370098  2208.51  6.82946e+08
0.380231  2230.51  7.0817e+08
0.390038  2251.51  7.3282e+08
0.400453  2273.51  7.59251e+08
0.410047  2293.51  7.83823e+08
0.420249  2314.51  8.10186e+08
0.430087  2334.51  8.35835e+08
0.440044  2354.51  8.62018e+08
0.450119  2374.51  8.88738e+08
0.460313  2394.51  9.16e+08
0.470107  2413.51  9.42406e+08
0.480531  2433.51  9.7074e+08
0.490013  2451.51  9.96716e+08
0.500126  2470.51  1.02463e+09
0.510344  2489.51  1.05305e+09
0.520122  2507.51  1.08045e+09
0.530546  2526.51  1.10987e+09
0.540518  2544.51  1.13823e+09
0.550023  2561.51  1.16545e+09
0.560178  2579.51  1.19472e+09
0.570427  2597.51  1.22448e+09
0.580193  2614.51  1.25302e+09
0.590042  2631.51  1.28199e+09
0.600561  2649.51  1.31314e+09
0.610581  2666.51  1.34301e+09
0.620087  2682.51  1.37152e+09
0.630267  2699.51  1.40225e+09
0.64053  2716.52  1.43341e+09
0.650264  2732.52  1.46316e+09
0.660071  2748.52  1.4933e+09
0.67057  2765.52  1.52576e+09
0.680526  2781.52  1.55673e+09
0.690555  2797.52  1.5881e+09
0.700021  2812.52  1.61788e+09
0.710189  2828.52  1.65004e+09
0.720428  2844.52  1.68261e+09
0.730092  2859.52  1.71352e+09
0.74047  2875.52  1.74689e+09
0.750263  2890.52  1.77855e+09
0.760119  2905.52  1.81058e+09
0.770037  2920.52  1.84298e+09
0.780017  2935.52  1.87575e+09
0.790059  2950.52  1.90889e+09
0.800163  2965.52  1.94241e+09
0.810328  2980.52  1.9763e+09
0.820554  2995.52  2.01057e+09
0.830155  3009.52  2.04289e+09
0.8405  3024.52  2.07789e+09
0.85021  3038.52  2.1109e+09
0.860673  3053.52  2.14664e+09
0.870493  3067.52  2.18035e+09
0.880365  3081.52  2.21438e+09
0.890291  3095.52  2.24876e+09
0.900268  3109.52  2.28347e+09
0.910299  3123.52  2.31853e+09
0.920381  3137.52  2.35392e+09
0.930515  3151.52  2.38966e+09
0.940701  3165.52  2.42574e+09
0.950207  3178.52  2.45955e+09
0.960493  3192.52  2.49629e+09
0.97009  3205.52  2.53072e+09
0.980475  3219.52  2.56813e+09
0.990165  3232.52  2.60318e+09
1.00065  3246.52  2.64127e+09
1.10042  3376.52  3.01181e+09
1.2004  3501.52  3.39741e+09
1.30002  3621.52  3.7953e+09
1.4005  3738.52  4.20995e+09
1.5006  3851.52  4.63593e+09
1.60085  3961.52  5.07512e+09
1.70003  4067.52  5.52156e+09
1.80069  4172.52  5.98659e+09
1.90072  4274.52  6.46032e+09
2.00088  4374.52  6.94604e+09
2.10102  4472.52  7.4427e+09
2.20095  4568.53  7.94923e+09
2.30053  4662.53  8.46456e+09
2.40069  4755.53  8.99339e+09
2.50023  4846.53  9.52927e+09
2.60015  4936.53  1.00773e+10
2.70036  5025.53  1.06369e+10
2.80078  5113.53  1.12077e+10
2.90017  5199.53  1.17824e+10
3.00078  5285.53  1.23737e+10
3.10018  5369.53  1.29675e+10
3.2007  5453.53  1.35773e+10
3.30107  5536.53  1.41957e+10
3.40001  5617.53  1.48144e+10
3.50116  5699.53  1.54561e+10
3.60076  5779.53  1.6097e+10
3.70125  5859.53  1.67527e+10
3.80007  5937.53  1.74062e+10
3.90098  6016.53  1.80824e+10
4.00012  6093.53  1.87554e+10
4.10001  6170.53  1.94422e+10
4.20065  6247.53  2.01427e+10
4.30068  6323.54  2.08477e+10
4.40006  6398.54  2.15565e+10
4.50011  6473.54  2.22783e+10
4.60079  6548.54  2.30133e+10
4.70074  6622.54  2.37512e+10
4.80128  6696.54  2.45019e+10
4.90104  6769.54  2.52549e+10
5.00134  6842.54  2.60203e+10
5.10081  6914.54  2.67874e+10
5.20078  6986.54  2.75664e+10
5.30126  7058.54  2.83575e+10
5.40082  7129.54  2.91493e+10
5.50085  7200.54  2.99528e+10
5.60133  7271.54  3.0768e+10
5.70083  7341.54  3.15831e+10
5.80076  7411.54  3.24094e+10
5.9011  7481.54  3.32471e+10
6.0004  7550.54  3.40838e+10
6.10008  7619.54  3.49315e+10
6.20014  7688.54  3.57901e+10
6.30056  7757.54  3.66596e+10
6.40133  7826.54  3.75399e+10
6.50099  7894.54  3.84181e+10
6.60098  7962.54  3.93069e+10
6.70129  8030.54  4.02062e+10
6.80043  8097.54  4.11025e+10
6.90136  8165.55  4.20225e+10
7.00109  8232.55  4.29393e+10
7.10111  8299.55  4.38661e+10
7.2014  8366.55  4.48031e+10
7.30046  8432.55  4.57359e+10
7.40128  8499.55  4.66928e+10
7.50085  8565.55  4.76453e+10
7.60066  8631.55  4.86074e+10
7.70071  8697.55  4.95793e+10
7.80099  8763.55  5.05607e+10
7.90149  8829.55  5.15518e+10
8.00068  8894.55  5.25373e+10
8.10008  8959.55  5.35321e+10
8.20121  9025.55  5.45516e+10
8.30101  9090.55  5.55651e+10
8.40099  9155.55  5.65877e+10
8.50116  9220.55  5.76195e+10
8.60152  9285.55  5.86605e+10
8.70049  9349.55  5.96944e+10
8.80119  9414.55  6.07534e+10
8.90049  9478.55  6.18051e+10
9.0015  9543.55  6.28822e+10
9.10111  9607.55  6.39515e+10
9.20087  9671.55  6.50295e+10
9.30077  9735.55  6.61163e+10
9.40081  9799.55  6.72117e+10
9.50098  9863.55  6.83157e+10
9.60127  9927.56  6.94284e+10
9.70013  9990.56  7.0532e+10
9.80145  10055.1  7.17503e+10
9.91155  10125.1  7.29964e+10
10.006  10185.1  7.40725e+10
10.1006  10245.1  7.51561e+10
10.2111  10315.1  7.64297e+10
10.3058  10375.1  7.75293e+10
10.4007  10435.1  7.86363e+10
10.5114  10505.1  7.99371e+10
10.6065  10565.1  8.106e+10
10.7016  10625.1  8.21901e+10
10.8126  10695.1  8.35178e+10
10.9079  10755.1  8.46637e+10
11.0032  10815.1  8.58168e+10
11.1145  10885.1  8.71711e+10
11.21  10945.1  8.83397e+10
11.3055  11005.1  8.95155e+10
11.4011  11065.1  9.06984e+10
11.5126  11135.1  9.20873e+10
11.6083  11195.1  9.32855e+10
11.704  11255.1  9.44907e+10
11.8158  11325.1  9.59056e+10
11.9116  11385.1  9.71259e+10
12.0075  11445.1  9.83532e+10
12.1034  11505.1  9.95874e+10
12.2153  11575.1  1.01036e+11
12.3113  11635.1  1.02285e+11
12.4073  11695.1  1.03541e+11
12.5033  11755.1  1.04804e+11
12.6154  11825.1  1.06286e+11
12.7114  11885.1  1.07563e+11
12.8076  11945.1  1.08847e+11
12.9037  12005.1  1.10138e+11
13.0158  12075.1  1.11653e+11
13.112  12135.1  1.12958e+11
13.2081  12195.1  1.1427e+11
13.3043  12255.1  1.15588e+11
13.4005  12315.1  1.16914e+11
13.5127  12385.1  1.18468e+11
13.6089  12445.1  1.19807e+11
13.7051  12505.1  1.21153e+11
13.8013  12565.1  1.22505e+11
13.9135  12635.1  1.24091e+11
14.0097  12695.1  1.25457e+11
14.1059  12755.1  1.26829e+11
14.2021  12815.1  1.28208e+11
14.3143  12885.1  1.29825e+11
14.4104  12945.1  1.31218e+11
14.5065  13005.1  1.32616e+11
14.6027  13065.1  1.34022e+11
14.7148  13135.1  1.35669e+11
14.8109  13195.1  1.37087e+11
14.9069  13255.1  1.38512e+11
15.003  13315.1  1.39943e+11
15.115  13385.1  1.4162e+11
15.211  13445.1  1.43064e+11
15.307  13505.1  1.44514e+11
15.4029  13565.1  1.4597e+11
15.5148  13635.1  1.47677e+11
15.6107  13695.1  1.49146e+11
15.7065  13755.1  1.50621e+11
15.8023  13815.1  1.52102e+11
15.914  13885.1  1.53837e+11
16.0098  13945.1  1.55331e+11
16.1055  14005.1  1.56831e+11
16.2011  14065.1  1.58336e+11
16.3127  14135.1  1.601e+11
16.4082  14195.1  1.61618e+11
16.5038  14255.1  1.63141e+11
16.6151  14325.1  1.64926e+11
16.7106  14385.1  1.66462e+11
16.8059  14445.1  1.68004e+11
16.9013  14505.1  1.69551e+11
17.0124  14575.1  1.71364e+11
17.1077  14635.1  1.72923e+11
17.2028  14695.1  1.74488e+11
17.3138  14765.1  1.76321e+11
17.4088  14825.1  1.77898e+11
17.5038  14885.1  1.79481e+11
17.6146  14955.1  1.81334e+11
17.7095  15015.1  1.82928e+11
17.8043  15075.1  1.84528e+11
17.9149  15145.1  1.86401e+11
18.0096  15205.1  1.88012e+11
18.1042  15265.1  1.89628e+11
18.2145  15335.1  1.91521e+11
18.309  15395.1  1.93149e+11
18.4034  15455.1  1.94783e+11
18.5135  15525.1  1.96695e+11
18.6078  15585.1  1.98339e+11
18.702  15645.1  1.99989e+11
18.8119  15715.1  2.0192e+11
18.9059  15775.1  2.03581e+11
19.0156  15845.1  2.05525e+11
19.1095  15905.1  2.07197e+11
19.2034  15965.1  2.08874e+11
19.3128  16035.1  2.10837e+11
19.4065  16095.1  2.12524e+11
19.5001  16155.1  2.14217e+11
19.6092  16225.1  2.16198e+11
19.7027  16285.1  2.17901e+11
19.8116  16355.1  2.19895e+11
19.9049  16415.1  2.21609e+11
20.0137  16485.1  2.23615e+11
20.1068  16545.1  2.25339e+11
20.2153  16615.1  2.27357e+11
20.3083  16675.1  2.29092e+11
20.4011  16735.1  2.30831e+11
20.5094  16805.1  2.32867e+11
20.6021  16865.1  2.34616e+11
20.7101  16935.1  2.36663e+11
20.8026  16995.1  2.38423e+11
20.9105  17065.1  2.40482e+11
21.0028  17125.1  2.42252e+11
21.1104  17195.1  2.44322e+11
21.2025  17255.1  2.46102e+11
21.3099  17325.1  2.48184e+11
21.4019  17385.1  2.49974e+11
21.5091  17455.1  2.52067e+11
21.6008  17515.1  2.53866e+11
21.7078  17585.1  2.55971e+11
21.8146  17655.1  2.58081e+11
21.9061  17715.1  2.59895e+11
22.0127  17785.1  2.62016e+11
22.104  17845.1  2.6384e+11
22.2103  17915.1  2.65972e+11
22.3014  17975.1  2.67805e+11
22.4076  18045.1  2.69948e+11
22.5136  18115.1  2.72097e+11
22.6043  18175.1  2.73944e+11
22.7101  18245.1  2.76103e+11
22.8007  18305.1  2.77959e+11
22.9062  18375.1  2.80129e+11
23.0116  18445.1  2.82305e+11
23.1019  18505.1  2.84174e+11
23.207  18575.1  2.86361e+11
23.3121  18645.1  2.88552e+11
23.402  18705.1  2.90435e+11
23.5068  18775.1  2.92637e+11
23.6115  18845.1  2.94844e+11
23.7011  18905.1  2.9674e+11
23.8055  18975.1  2.98958e+11
23.9097  19045.1  3.0118e+11
24.0139  19115.1  3.03408e+11
24.103  19175.1  3.05322e+11
24.2069  19245.1  3.07559e+11
24.3107  19315.1  3.09802e+11
24.4143  19385.1  3.1205e+11
24.503  19445.1  3.13981e+11
24.6064  19515.1  3.16238e+11
24.7096  19585.1  3.18501e+11
24.8127  19655.1  3.20769e+11
24.9009  19715.1  3.22716e+11
25.0038  19785.1  3.24993e+11
25.1064  19855.1  3.27275e+11
25.209  19925.1  3.29562e+11
25.3114  19995.1  3.31854e+11
25.4137  20065.1  3.34151e+11
25.5012  20125.1  3.36123e+11
25.6032  20195.1  3.38429e+11
25.7051  20265.1  3.40739e+11
25.8068  20335.1  3.43054e+11
25.9084  20405.1  3.45374e+11
26.0098  20475.1  3.47699e+11
26.1111  20545.1  3.50028e+11
26.2123  20615.1  3.52362e+11
26.3133  20685.1  3.547e+11
26.4141  20755.1  3.57043e+11
26.5005  20815.1  3.59056e+11
26.6011  20885.1  3.61407e+11
26.7015  20955.1  3.63763e+11
26.8018  21025.1  3.66124e+11
26.902  21095.1  3.68489e+11
27.002  21165.1  3.70858e+11
27.1019  21235.1  3.73232e+11
27.2016  21305.1  3.7561e+11
27.3012  21375.1  3.77992e+11
27.4006  21445.1  3.80379e+11
27.5141  21525.1  3.83112e+11
27.6132  21595.1  3.85508e+11
27.7122  21665.1  3.87908e+11
27.811  21735.1  3.90313e+11
27.9097  21805.1  3.92721e+11
28.0082  21875.1  3.95134e+11
28.1066  21945.1  3.97551e+11
28.2048  22015.1  3.99971e+11
28.3029  22085.1  4.02396e+11
28.4009  22155.1  4.04825e+11
28.5126  22235.1  4.07606e+11
28.6102  22305.1  4.10043e+11
28.7077  22375.1  4.12485e+11
28.8051  22445.1  4.1493e+11
28.9022  22515.1  4.1738e+11
29.0131  22595.1  4.20183e+11
29.11  22665.1  4.22641e+11
29.2067  22735.1  4.25102e+11
29.3033  22805.1  4.27567e+11
29.4134  22885.1  4.30389e+11
29.5097  22955.1  4.32862e+11
29.6058  23025.1  4.35339e+11
29.7017  23095.1  4.3782e+11
29.8112  23175.1  4.40659e+11
29.9068  23245.1  4.43148e+11
30.0023  23315.1  4.4564e+11
30.1112  23395.1  4.48492e+11
30.2064  23465.1  4.50992e+11
30.3014  23535.1  4.53495e+11
30.4098  23615.1  4.5636e+11
30.5045  23685.1  4.58871e+11
30.6125  23765.1  4.61744e+11
30.7069  23835.1  4.64262e+11
30.8011  23905.1  4.66784e+11
30.9086  23985.1  4.69669e+11
31.0025  24055.1  4.72198e+11
31.1097  24135.1  4.75092e+11
31.2033  24205.1  4.77628e+11
31.31  24285.1  4.8053e+11
31.4033  24355.1  4.83073e+11
31.5097  24435.1  4.85983e+11
31.6026  24505.1  4.88533e+11
31.7087  24585.1  4.9145e+11
31.8013  24655.1  4.94007e+11
31.907  24735.1  4.96933e+11
32.0124  24815.1  4.99862e+11
32.1046  24885.1  5.02429e+11
32.2097  24965.1  5.05366e+11
32.3015  25035.1  5.07939e+11
32.4062  25115.1  5.10884e+11
32.5108  25195.1  5.13833e+11
32.6021  25265.1  5.16416e+11
32.7063  25345.1  5.19372e+11
32.8103  25425.1  5.22331e+11
32.9011  25495.1  5.24924e+11
33.0048  25575.1  5.27891e+11
33.1082  25655.1  5.30861e+11
33.2114  25735.1  5.33835e+11
33.3016  25805.1  5.3644e+11
33.4045  25885.1  5.39421e+11
33.5072  25965.1  5.42406e+11
33.6097  26045.1  5.45394e+11
33.712  26125.1  5.48386e+11
33.8014  26195.1  5.51006e+11
33.9033  26275.1  5.54005e+11
34.005  26355.1  5.57006e+11
34.1066  26435.1  5.60011e+11
34.208  26515.1  5.6302e+11
34.3091  26595.1  5.66032e+11
34.4101  26675.1  5.69047e+11
34.5109  26755.1  5.72066e+11
34.6115  26835.1  5.75088e+11
34.7119  26915.1  5.78113e+11
34.8121  26995.1  5.81141e+11
34.9121  27075.2  5.84173e+11
35.012  27155.2  5.87208e+11
35.1116  27235.2  5.90245e+11
35.2111  27315.2  5.93286e+11
35.3103  27395.2  5.96331e+11
35.4094  27475.2  5.99378e+11
35.5083  27555.2  6.02428e+11
35.607  27635.2  6.05481e+11
35.7055  27715.2  6.08537e+11
35.8038  27795.2  6.11596e+11
35.9019  27875.2  6.14658e+11
36.0121  27965.2  6.18107e+11
36.1098  28045.2  6.21175e+11
36.2074  28125.2  6.24246e+11
36.3047  28205.2  6.2732e+11
36.4019  28285.2  6.30397e+11
36.511  28375.2  6.33861e+11
36.6077  28455.2  6.36944e+11
36.7043  28535.2  6.40029e+11
36.8007  28615.2  6.43117e+11
36.9089  28705.2  6.46594e+11
37.0049  28785.2  6.49687e+11
37.1007  28865.2  6.52783e+11
37.2083  28955.2  6.56269e+11
37.3037  29035.2  6.59371e+11
37.4108  29125.2  6.62863e+11
37.5059  29205.2  6.6597e+11
37.6007  29285.2  6.6908e+11
37.7072  29375.2  6.72581e+11
37.8016  29455.2  6.75695e+11
37.9077  29545.2  6.79202e+11
38.0017  29625.2  6.82322e+11
38.1073  29715.2  6.85834e+11
38.201  29795.2  6.88959e+11
38.3062  29885.2  6.92477e+11
38.4111  29975.2  6.95997e+11
38.5042  30055.2  6.99129e+11
38.6087  30145.2  7.02656e+11
38.7014  30225.2  7.05792e+11
38.8054  30315.2  7.09324e+11
38.9093  30405.2  7.12858e+11
39.0014  30485.2  7.16001e+11
39.1048  30575.2  7.19541e+11
39.208  30665.2  7.23082e+11
39.3109  30755.2  7.26627e+11
39.4022  30835.2  7.2978e+11
39.5048  30925.2  7.33329e+11
39.6071  31015.2  7.36881e+11
39.7091  31105.2  7.40435e+11
39.811  31195.2  7.43992e+11
39.9013  31275.2  7.47155e+11
40.0028  31365.2  7.50716e+11
40.104  31455.2  7.5428e+11
40.205  31545.2  7.57846e+11
40.3057  31635.2  7.61414e+11
40.4062  31725.2  7.64985e+11
40.5066  31815.2  7.68557e+11
40.6067  31905.2  7.72132e+11
40.7065  31995.2  7.7571e+11
40.8062  32085.2  7.79289e+11
40.9056  32175.2  7.8287e+11
41.0048  32265.2  7.86454e+11
41.1038  32355.2  7.9004e+11
41.2026  32445.2  7.93627e+11
41.3012  32535.2  7.97217e+11
41.4104  32635.2  8.01208e+11
41.5085  32725.2  8.04802e+11
41.6064  32815.2  8.08398e+11
41.7041  32905.2  8.11995e+11
41.8015  32995.2  8.15595e+11
41.9095  33095.2  8.19597e+11
42.0065  33185.2  8.232e+11
42.1033  33275.2  8.26805e+11
42.2106  33375.2  8.30813e+11
42.3069  33465.2  8.34422e+11
42.403  33555.2  8.38033e+11
42.5096  33655.2  8.42047e+11
42.6053  33745.2  8.45661e+11
42.7007  33835.2  8.49277e+11
42.8065  33935.2  8.53297e+11
42.9015  34025.2  8.56916e+11
43.0069  34125.2  8.6094e+11
43.1014  34215.2  8.64562e+11
43.2063  34315.2  8.68589e+11
43.3004  34405.2  8.72215e+11
43.4047  34505.2  8.76245e+11
43.5088  34605.2  8.80277e+11
43.6023  34695.2  8.83908e+11
43.7059  34795.2  8.87943e+11
43.8092  34895.2  8.9198e+11
43.902  34985.2  8.95615e+11
44.0049  35085.2  8.99655e+11
44.1075  35185.2  9.03697e+11
44.2099  35285.2  9.0774e+11
44.3018  35375.2  9.1138e+11
44.4037  35475.2  9.15426e+11
44.5053  35575.2  9.19474e+11
44.6067  35675.2  9.23523e+11
44.7079  35775.2  9.27574e+11
44.8087  35875.2  9.31625e+11
44.9094  35975.2  9.35679e+11
45.0098  36075.2  9.39733e+11
45.1099  36175.2  9.43789e+11
45.2098  36275.2  9.47846e+11
45.3095  36375.2  9.51904e+11
45.4089  36475.2  9.55964e+11
45.5081  36575.2  9.60024e+11
45.607  36675.2  9.64086e+11
45.7057  36775.2  9.68149e+11
45.8042  36875.2  9.72213e+11
45.9024  36975.2  9.76278e+11
46.0003  37075.2  9.80344e+11
46.1078  37185.2  9.84818e+11
46.2053  37285.2  9.88886e+11
46.3025  37385.2  9.92956e+11
46.4092  37495.2  9.97433e+11
46.5059  37595.2  1.0015e+12
46.6024  37695.2  1.00558e+12
46.7082  37805.2  1.01006e+12
46.8042  37905.2  1.01413e+12
46.9096  38015.2  1.01861e+12
47.0051  38115.2  1.02269e+12
47.1003  38215.2  1.02676e+12
47.2049  38325.2  1.03125e+12
47.3091  38435.2  1.03573e+12
47.4036  38535.2  1.03981e+12
47.5074  38645.2  1.0443e+12
47.6014  38745.2  1.04838e+12
47.7046  38855.2  1.05286e+12
47.8075  38965.2  1.05735e+12
47.9008  39065.2  1.06143e+12
48.0032  39175.2  1.06592e+12
48.1053  39285.2  1.07041e+12
48.2071  39395.2  1.07491e+12
48.3087  39505.2  1.0794e+12
48.4008  39605.2  1.08348e+12
48.5018  39715.2  1.08797e+12
48.6026  39825.2  1.09247e+12
48.7031  39935.2  1.09696e+12
48.8034  40045.2  1.10145e+12
48.9033  40155.2  1.10595e+12
49.003  40265.2  1.11044e+12
49.1025  40375.2  1.11494e+12
49.2017  40485.2  1.11943e+12
49.3006  40595.2  1.12393e+12
49.4082  40715.2  1.12883e+12
49.5065  40825.2  1.13333e+12
49.6046  40935.2  1.13782e+12
49.7025  41045.2  1.14232e+12
49.8  41155.2  1.14681e+12
49.9062  41275.2  1.15172e+12
50.0032  41385.2  1.15621e+12
50.1  41495.2  1.16071e+12
50.2053  41615.2  1.16561e+12
50.3015  41725.2  1.17011e+12
50.4062  41845.2  1.17501e+12
50.502  41955.2  1.17951e+12
50.6061  42075.2  1.18441e+12
50.7013  42185.2  1.18891e+12
50.8048  42305.2  1.19381e+12
50.9081  42425.2  1.19871e+12
51.0024  42535.2  1.20321e+12
51.1051  42655.2  1.20811e+12
51.2075  42775.2  1.21301e+12
51.3011  42885.2  1.21751e+12
51.4029  43005.2  1.22241e+12
51.5044  43125.2  1.22731e+12
51.6057  43245.2  1.23221e+12
51.7066  43365.2  1.23711e+12
51.8073  43485.2  1.24201e+12
51.9076  43605.2  1.24691e+12
52.0077  43725.2  1.25181e+12
52.1075  43845.2  1.25671e+12
52.207  43965.2  1.26161e+12
52.3062  44085.2  1.2665e+12
52.4052  44205.2  1.2714e+12
52.5038  44325.2  1.27629e+12
52.6022  44445.2  1.28119e+12
52.7003  44565.2  1.28608e+12
52.8062  44695.2  1.29138e+12
52.9037  44815.2  1.29627e+12
53.0009  44935.2  1.30116e+12
53.106  45065.3  1.30646e+12
53.2026  45185.3  1.31135e+12
53.307  45315.3  1.31665e+12
53.4031  45435.3  1.32153e+12
53.5069  45565.3  1.32683e+12
53.6024  45685.3  1.33171e+12
53.7055  45815.3  1.337e+12
53.8005  45935.3  1.34189e+12
53.9031  46065.3  1.34717e+12
54.0053  46195.3  1.35246e+12
54.1072  46325.3  1.35775e+12
54.201  46445.3  1.36262e+12
54.3024  46575.3  1.36791e+12
54.4034  46705.3  1.37319e+12
54.5041  46835.3  1.37847e+12
54.6045  46965.3  1.38375e+12
54.7046  47095.3  1.38902e+12
54.8044  47225.3  1.3943e+12
54.9039  47355.3  1.39957e+12
55.003  47485.3  1.40485e+12
55.1019  47615.3  1.41012e+12
55.2005  47745.3  1.41539e+12
55.3063  47885.3  1.42106e+12
55.4043  48015.3  1.42632e+12
55.5019  48145.3  1.43159e+12
55.6068  48285.3  1.43725e+12
55.7038  48415.3  1.44251e+12
55.8006  48545.3  1.44777e+12
55.9044  48685.3  1.45343e+12
56.0006  48815.3  1.45868e+12
56.1038  48955.3  1.46434e+12
56.2066  49095.3  1.46999e+12
56.3019  49225.3  1.47524e+12
56.4041  49365.3  1.48089e+12
56.506  49505.3  1.48654e+12
56.6003  49635.3  1.49178e+12
56.7016  49775.3  1.49742e+12
56.8025  49915.3  1.50306e+12
56.9031  50055.3  1.5087e+12
57.0034  50195.3  1.51433e+12
57.1034  50335.3  1.51997e+12
57.203  50475.3  1.52559e+12
57.3023  50615.3  1.53122e+12
57.4013  50755.3  1.53685e+12
57.507  50905.3  1.54287e+12
57.6053  51045.3  1.54849e+12
57.7034  51185.3  1.5541e+12
57.8011  51325.3  1.55972e+12
57.9054  51475.3  1.56573e+12
58.0024  51615.3  1.57134e+12
58.1061  51765.3  1.57734e+12
58.2025  51905.3  1.58294e+12
58.3054  52055.3  1.58894e+12
58.4012  52195.3  1.59454e+12
58.5035  52345.3  1.60053e+12
58.6054  52495.3  1.60652e+12
58.7002  52635.3  1.61211e+12
58.8015  52785.3  1.61809e+12
58.9024  52935.3  1.62407e+12
59.0029  53085.3  1.63004e+12
59.1031  53235.3  1.63602e+12
59.203  53385.3  1.64198e+12
59.3025  53535.3  1.64795e+12
59.4017  53685.3  1.65391e+12
59.5006  53835.3  1.65987e+12
59.6057  53995.3  1.66622e+12
59.7038  54145.3  1.67217e+12
59.8017  54295.3  1.67812e+12
59.9057  54455.3  1.68445e+12
60.0028  54605.3  1.69039e+12
60.1061  54765.3  1.69672e+12
60.2026  54915.3  1.70265e+12
60.3051  55075.3  1.70898e+12
60.4009  55225.3  1.7149e+12
60.5028  55385.3  1.72121e+12
60.6042  55545.3  1.72752e+12
60.7053  55705.3  1.73383e+12
60.8061  55865.3  1.74013e+12
60.9002  56015.3  1.74603e+12
61.0003  56175.3  1.75232e+12
61.1062  56345.3  1.759e+12
61.2055  56505.3  1.76528e+12
61.3045  56665.3  1.77156e+12
61.4031  56825.3  1.77783e+12
61.5013  56985.3  1.7841e+12
61.6053  57155.3  1.79075e+12
61.7029  57315.3  1.79701e+12
61.8001  57475.3  1.80327e+12
61.903  57645.3  1.8099e+12
62.0055  57815.3  1.81654e+12
62.1016  57975.3  1.82278e+12
62.2034  58145.3  1.8294e+12
62.3048  58315.3  1.83602e+12
62.4058  58485.3  1.84263e+12
62.5005  58645.3  1.84885e+12
62.6007  58815.3  1.85545e+12
62.7006  58985.3  1.86204e+12
62.8002  59155.3  1.86863e+12
62.9051  59335.3  1.87561e+12
63.0039  59505.3  1.88218e+12
63.1023  59675.3  1.88876e+12
63.2003  59845.3  1.89532e+12
63.3037  60025.3  1.90227e+12
63.401  60195.3  1.90883e+12
63.5036  60375.3  1.91576e+12
63.6001  60545.3  1.9223e+12
63.702  60725.3  1.92922e+12
63.8034  60905.3  1.93614e+12
63.9044  61085.3  1.94305e+12
64.0051  61265.3  1.94995e+12
64.1053  61445.3  1.95684e+12
64.2052  61625.3  1.96373e+12
64.3047  61805.3  1.97061e+12
64.4038  61985.3  1.97749e+12
64.5025  62165.3  1.98436e+12
64.6008  62345.3  1.99122e+12
64.7042  62535.3  1.99846e+12
64.8017  62715.3  2.0053e+12
64.9043  62905.3  2.01252e+12
65.001  63085.4  2.01936e+12
65.1028  63275.4  2.02656e+12
65.2041  63465.4  2.03376e+12
65.305  63655.4  2.04095e+12
65.4003  63835.4  2.04776e+12
65.5004  64025.4  2.05493e+12
65.6001  64215.4  2.0621e+12
65.7047  64415.4  2.06964e+12
65.8035  64605.4  2.07679e+12
65.902  64795.4  2.08393e+12
66.0001  64985.4  2.09107e+12
66.103  65185.4  2.09857e+12
66.2003  65375.4  2.10569e+12
66.3023  65575.4  2.11318e+12
66.4038  65775.4  2.12065e+12
66.505  65975.4  2.12812e+12
66.6007  66165.4  2.13521e+12
66.701  66365.4  2.14266e+12
66.8009  66565.4  2.1501e+12
66.9003  66765.4  2.15754e+12
67.0043  66975.4  2.16533e+12
67.103  67175.4  2.17275e+12
67.2012  67375.4  2.18015e+12
67.3039  67585.4  2.18792e+12
67.4012  67785.4  2.19531e+12
67.503  67995.4  2.20306e+12
67.6044  68205.4  2.21079e+12
67.7005  68405.4  2.21815e+12
67.801  68615.4  2.22587e+12
67.9011  68825.4  2.23358e+12
68.0007  69035.4  2.24128e+12
68.1046  69255.4  2.24933e+12
68.2034  69465.4  2.25701e+12
68.3017  69675.4  2.26468e+12
68.4043  69895.4  2.2727e+12
68.5017  70105.4  2.28035e+12
68.6034  70325.4  2.28835e+12
68.7046  70545.4  2.29634e+12
68.8007  70755.4  2.30395e+12
68.901  70975.4  2.31192e+12
69.0009  71195.4  2.31988e+12
69.1003  71415.4  2.32783e+12
69.2037  71645.4  2.33612e+12
69.3022  71865.4  2.34404e+12
69.4003  72085.4  2.35195e+12
69.5023  72315.4  2.36021e+12
69.6039  72545.4  2.36846e+12
69.7006  72765.4  2.37634e+12
69.8013  72995.4  2.38456e+12
69.9015  73225.4  2.39277e+12
70.0012  73455.4  2.40097e+12
70.1005  73685.4  2.40916e+12
70.2036  73925.4  2.41768e+12
70.3019  74155.4  2.42585e+12
70.404  74395.4  2.43435e+12
70.5014  74625.4  2.44248e+12
70.6026  74865.4  2.45096e+12
70.7033  75105.4  2.45942e+12
70.8035  75345.4  2.46787e+12
70.9032  75585.4  2.47631e+12
71.0024  75825.4  2.48473e+12
71.1012  76065.4  2.49314e+12
71.2036  76315.4  2.50189e+12
71.3014  76555.4  2.51027e+12
71.4028  76805.4  2.51898e+12
71.5037  77055.4  2.52769e+12
71.6001  77295.4  2.53603e+12
71.7001  77545.4  2.5447e+12
71.8035  77805.4  2.5537e+12
71.9024  78055.4  2.56235e+12
72.0009  78305.4  2.57098e+12
72.1028  78565.4  2.57993e+12
72.2003  78815.4  2.58853e+12
72.3011  79075.4  2.59746e+12
72.4015  79335.4  2.60637e+12
72.5014  79595.4  2.61527e+12
72.6007  79855.4  2.62415e+12
72.7034  80125.4  2.63335e+12
72.8017  80385.4  2.6422e+12
72.9033  80655.4  2.65137e+12
73.0007  80915.4  2.66018e+12
73.1012  81185.5  2.66932e+12
73.2013  81455.5  2.67844e+12
73.3008  81725.5  2.68754e+12
73.4035  82005.5  2.69696e+12
73.502  82275.5  2.70603e+12
73.6036  82555.5  2.71542e+12
73.701  82825.5  2.72445e+12
73.8016  83105.5  2.7338e+12
73.9016  83385.5  2.74313e+12
74.001  83665.5  2.75245e+12
74.1035  83955.5  2.76207e+12
74.2019  84235.5  2.77135e+12
74.3033  84525.5  2.78094e+12
74.4006  84805.5  2.79018e+12
74.5009  85095.5  2.79973e+12
74.6006  85385.5  2.80925e+12
74.7032  85685.5  2.81909e+12
74.8019  85975.5  2.82858e+12
74.9033  86275.5  2.83838e+12
75.0009  86565.5  2.84783e+12
75.1013  86865.5  2.85759e+12
75.2011  87165.5  2.86732e+12
75.3003  87465.5  2.87704e+12
75.4023  87775.5  2.88705e+12
75.5004  88075.5  2.89672e+12
75.6012  88385.5  2.9067e+12
75.7015  88695.5  2.91665e+12
75.8012  89005.5  2.92657e+12
75.9003  89315.5  2.93648e+12
76.002  89635.5  2.94668e+12
76.1031  89955.5  2.95686e+12
76.2005  90265.5  2.9667e+12
76.3005  90585.5  2.97683e+12
76.403  90915.5  2.98726e+12
76.5018  91235.5  2.99734e+12
76.6031  91565.5  3.00772e+12
76.7007  91885.5  3.01776e+12
76.8008  92215.5  3.02808e+12
76.9003  92545.5  3.03839e+12
77.0021  92885.5  3.04898e+12
77.1004  93215.5  3.05923e+12
77.2011  93555.5  3.06977e+12
77.3011  93895.5  3.08028e+12
77.4006  94235.5  3.09076e+12
77.5023  94585.5  3.10153e+12
77.6005  94925.5  3.11196e+12
77.701  95275.5  3.12267e+12
77.8009  95625.5  3.13336e+12
77.9001  95975.5  3.14402e+12
78.0016  96335.5  3.15495e+12
78.1024  96695.5  3.16586e+12
78.2025  97055.5  3.17673e+12
78.3021  97415.5  3.18758e+12
78.401  97775.5  3.1984e+12
78.5019  98145.5  3.20949e+12
78.6023  98515.5  3.22055e+12
78.702  98885.5  3.23158e+12
78.801  99255.6  3.24258e+12
78.9021  99635.6  3.25384e+12
79.0025  100016  3.26508e+12
79.1022  100396  3.27628e+12
79.2013  100776  3.28745e+12
79.3023  101166  3.29889e+12
79.4001  101546  3.31e+12
79.5023  101946  3.32165e+12
79.6013  102336  3.33299e+12
79.7022  102736  3.34458e+12
79.8023  103136  3.35614e+12
79.9018  103536  3.36766e+12
80.0006  103936  3.37915e+12
80.1012  104346  3.39089e+12
80.2011  104756  3.4026e+12
80.3002  105166  3.41427e+12
80.4011  105586  3.42618e+12
80.5013  106006  3.43807e+12
80.6008  106426  3.44991e+12
80.7019  106856  3.462e+12
80.8023  107286  3.47405e+12
80.902  107716  3.48606e+12
81.0009  108146  3.49803e+12
81.1015  108586  3.51024e+12
81.2013  109026  3.52241e+12
81.3003  109466  3.53455e+12
81.4009  109916  3.54691e+12
81.5008  110366  3.55924e+12
81.602  110826  3.5718e+12
81.7004  111276  3.58404e+12
81.8002  111736  3.59651e+12
81.9014  112206  3.60921e+12
82.0018  112676  3.62187e+12
82.1014  113146  3.63448e+12
82.2003  113616  3.64705e+12
82.3005  114096  3.65984e+12
82.402  114586  3.67284e+12
82.5007  115066  3.68554e+12
82.6006  115556  3.69846e+12
82.7017  116056  3.71159e+12
82.8001  116546  3.72441e+12
82.9016  117056  3.73771e+12
83.0004  117556  3.75069e+12
83.1003  118066  3.76389e+12
83.2014  118586  3.77729e+12
83.3016  119106  3.79064e+12
83.401  119626  3.80394e+12
83.5015  120156  3.81745e+12
83.6011  120686  3.8309e+12
83.7018  121226  3.84455e+12
83.8016  121766  3.85815e+12
83.9006  122306  3.87169e+12
84.0006  122856  3.88542e+12
84.1015  123416  3.89935e+12
84.2016  123976  3.91323e+12
84.3007  124536  3.92704e+12
84.4008  125106  3.94104e+12
84.5  125676  3.95499e+12
84.6001  126256  3.96911e+12
84.701  126846  3.98342e+12
84.8009  127436  3.99767e+12
84.9017  128036  4.0121e+12
85.0015  128636  4.02646e+12
85.1004  129236  4.04076e+12
85.2001  129846  4.05523e+12
85.3005  130466  4.06988e+12
85.4015  131096  4.08469e+12
85.5  131716  4.0992e+12
85.6008  132356  4.11411e+12
85.7005  132996  4.12894e+12
85.8009  133646  4.14394e+12
85.9003  134296  4.15887e+12
86.0003  134956  4.17396e+12
86.1008  135626  4.1892e+12
86.2003  136296  4.20436e+12
86.3003  136976  4.21968e+12
86.4007  137666  4.23514e+12
86.5002  138356  4.25053e+12
86.6001  139056  4.26606e+12
86.7003  139766  4.28173e+12
86.801  140486  4.29754e+12
86.9006  141206  4.31327e+12
87.0005  141936  4.32913e+12
87.1008  142676  4.34512e+12
87.2  143416  4.36103e+12
87.3008  144176  4.37728e+12
87.4006  144936  4.39344e+12
87.5005  145706  4.40972e+12
87.6007  146486  4.42613e+12
87.701  147276  4.44265e+12
87.8002  148066  4.45907e+12
87.9008  148876  4.47582e+12
88.0003  149686  4.49246e+12
88.1011  150516  4.50942e+12
88.2008  151346  4.52628e+12
88.3005  152186  4.54324e+12
88.4002  153036  4.5603e+12
88.501  153906  4.57765e+12
88.6007  154776  4.59489e+12
88.7003  155656  4.61223e+12
88.801  156556  4.62985e+12
88.9005  157456  4.64735e+12
89.0009  158376  4.66513e+12
89.1001  159296  4.68279e+12
89.2002  160236  4.70072e+12
89.3002  161186  4.71872e+12
89.4009  162156  4.73698e+12
89.5003  163126  4.75511e+12
89.6005  164116  4.77349e+12
89.7004  165116  4.79192e+12
89.8  166126  4.81041e+12
89.9002  167156  4.82913e+12
90.0001  168196  4.84789e+12
90.1005  169256  4.86688e+12
90.2004  170326  4.88591e+12
90.3009  171416  4.90514e+12
90.4008  172516  4.92441e+12
90.5003  173626  4.9437e+12
90.6001  174756  4.96319e+12
90.7002  175906  4.98287e+12
90.8006  177076  5.00273e+12
90.9004  178256  5.02261e+12
91.0004  179456  5.04265e+12
91.1005  180676  5.06286e+12
91.2007  181916  5.08323e+12
91.3002  183166  5.1036e+12
91.4006  184446  5.12427e+12
91.5001  185736  5.14492e+12
91.6004  187056  5.16587e+12
91.7005  188396  5.18695e+12
91.8006  189756  5.20815e+12
91.9004  191136  5.22946e+12
92  192536  5.25088e+12
92.1001  193966  5.27256e+12
92.2005  195426  5.29448e+12
92.3006  196906  5.31648e+12
92.4002  198406  5.33856e+12
92.5001  199936  5.36086e+12
92.6002  201496  5.38337e+12
92.7003  203086  5.40607e+12
92.8004  204706  5.42896e+12
92.9006  206356  5.45203e+12
93.0006  208036  5.47526e+12
93.1005  209746  5.49865e+12
93.2002  211486  5.52219e+12
93.3002  213266  5.546e+12
93.4004  215086  5.57006e+12
93.5002  216936  5.59423e+12
93.6001  218826  5.61863e+12
93.7001  220756  5.64325e+12
93.8004  222736  5.66819e+12
93.9001  224746  5.6932e+12
94.0001  226806  5.7185e+12
94.1002  228916  5.74408e+12
94.2005  231076  5.76992e+12
94.3002  233276  5.79589e+12
94.4003  235536  5.82219e+12
94.5003  237846  5.8487e+12
94.6003  240216  5.87552e+12
94.7  242636  5.9025e+12
94.8001  245126  5.92985e+12
94.9003  247686  5.95754e+12
95.0003  250306  5.98544e+12
95.1002  252996  6.01363e+12
95.2  255756  6.04209e+12
95.3003  258606  6.07099e+12
95.4002  261526  6.1001e+12
95.5002  264536  6.12959e+12
95.6002  267636  6.15942e+12
95.7  270827  6.18956e+12
95.8002  274127  6.22016e+12
95.9002  277527  6.25108e+12
96.0002  281037  6.28238e+12
96.1002  284667  6.31409e+12
96.2002  288417  6.34618e+12
96.3002  292307  6.37876e+12
96.4001  296327  6.41169e+12
96.5012  300552  6.44588e+12
96.6003  304852  6.4795e+12
96.7001  309352  6.51385e+12
96.8003  314052  6.54884e+12
96.9005  318952  6.58439e+12
97.0005  324052  6.62041e+12
97.1018  329452  6.6575e+12
97.2004  334952  6.69422e+12
97.3014  340852  6.73245e+12
97.4008  346952  6.77077e+12
97.5001  353352  6.80971e+12
97.6002  360152  6.84973e+12
97.7005  367352  6.89063e+12
97.8006  374952  6.93225e+12
97.9011  383052  6.97493e+12
98.0002  391552  7.01796e+12
98.1007  400752  7.06259e+12
98.2007  410552  7.10805e+12
98.3004  421052  7.1545e+12
98.4007  432452  7.20245e+12
98.5005  444752  7.25149e+12
98.6002  458153  7.30194e+12
98.7006  472953  7.35432e+12
98.8002  489153  7.40796e+12
98.9001  507253  7.46372e+12
99.0002  527653  7.52178e+12
99.0103  529853  7.52775e+12
99.0203  532053  7.53368e+12
99.0301  534253  7.53955e+12
99.0402  536553  7.54564e+12
99.0502  538853  7.55167e+12
99.0601  541153  7.55764e+12
99.0703  543553  7.56382e+12
99.0803  545953  7.56994e+12
99.0902  548353  7.576e+12
99.1003  550853  7.58225e+12
99.1103  553353  7.58845e+12
99.1202  555853  7.59458e+12
99.1303  558453  7.60089e+12
99.1403  561053  7.60714e+12
99.1501  563653  7.61333e+12
99.1601  566353  7.61969e+12
99.17  569053  7.62598e+12
99.1801  571853  7.63244e+12
99.1901  574653  7.63883e+12
99.2002  577553  7.64538e+12
99.2102  580453  7.65185e+12
99.2203  583453  7.65847e+12
99.2303  586453  7.66502e+12
99.2401  589453  7.67149e+12
99.2501  592553  7.67811e+12
99.2603  595753  7.68485e+12
99.2702  598953  7.69152e+12
99.2803  602253  7.69831e+12
99.2902  605553  7.70502e+12
99.3002  608953  7.71185e+12
99.3101  612353  7.71859e+12
99.3201  615853  7.72544e+12
99.3301  619453  7.7324e+12
99.3402  623153  7.73946e+12
99.3502  626853  7.74642e+12
99.3602  630654  7.75347e+12
99.3703  634554  7.76061e+12
99.3801  638454  7.76765e+12
99.39  642454  7.77477e+12
99.4002  646654  7.78214e+12
99.4102  650854  7.7894e+12
99.4202  655154  7.79672e+12
99.43  659454  7.80393e+12
99.44  663954  7.81136e+12
99.45  668554  7.81883e+12
99.46  673254  7.82635e+12
99.4702  678154  7.83405e+12
99.4801  683054  7.84163e+12
99.49  688054  7.84923e+12
99.5001  693254  7.857e+12
99.51  698554  7.86478e+12
99.5201  704054  7.87271e+12
99.5301  709654  7.88063e+12
99.54  715354  7.88854e+12
99.55  721254  7.89657e+12
99.56  727354  7.90472e+12
99.5701  733654  7.91295e+12
99.58  740054  7.92115e+12
99.5901  746754  7.92955e+12
99.6  753554  7.9379e+12
99.6101  760654  7.94641e+12
99.6201  767954  7.95497e+12
99.6301  775554  7.96367e+12
99.6401  783354  7.97239e+12
99.6501  791454  7.98122e+12
99.6601  799854  7.99014e+12
99.6701  808554  7.99914e+12
99.6801  817555  8.00821e+12
99.69  826955  8.01741e+12
99.7  836755  8.02673e+12
99.71  846955  8.03614e+12
99.72  857655  8.04572e+12
99.7301  868855  8.05542e+12
99.7401  880555  8.06522e+12
99.7501  892855  8.07517e+12
99.7601  905755  8.08523e+12
99.77  919355  8.09545e+12
99.7801  933755  8.10586e+12
99.7901  948955  8.11639e+12
99.8  965055  8.12708e+12
99.81  982255  8.13799e+12
99.82  1.00066e+06  8.14912e+12
99.83  1.02036e+06  8.16045e+12
99.84  1.04156e+06  8.172e+12
99.85  1.06446e+06  8.18379e+12
99.86  1.08936e+06  8.19585e+12
99.87  1.11666e+06  8.20824e+12
99.88  1.14666e+06  8.22092e+12
99.89  1.17986e+06  8.23392e+12
99.9  1.21716e+06  8.24736e+12
99.901  1.22116e+06  8.24874e+12
99.902  1.22516e+06  8.2501e+12
99.903  1.22926e+06  8.25148e+12
99.904  1.23336e+06  8.25285e+12
99.905  1.23756e+06  8.25423e+12
99.906  1.24186e+06  8.25564e+12
99.907  1.24616e+06  8.25704e+12
99.908  1.25046e+06  8.25842e+12
99.909  1.25486e+06  8.25982e+12
99.91  1.25936e+06  8.26123e+12
99.911  1.26396e+06  8.26266e+12
99.912  1.26856e+06  8.26408e+12
99.913  1.27316e+06  8.26548e+12
99.914  1.27796e+06  8.26693e+12
99.915  1.28276e+06  8.26837e+12
99.916  1.28756e+06  8.26978e+12
99.917  1.29256e+06  8.27125e+12
99.918  1.29756e+06  8.27269e+12
99.919  1.30266e+06  8.27415e+12
99.92  1.30786e+06  8.27562e+12
99.921  1.31316e+06  8.2771e+12
99.922  1.31846e+06  8.27856e+12
99.923  1.32386e+06  8.28003e+12
99.924  1.32936e+06  8.28152e+12
99.925  1.33496e+06  8.28301e+12
99.926  1.34066e+06  8.28451e+12
99.927  1.34646e+06  8.28601e+12
99.928  1.35236e+06  8.28753e+12
99.929  1.35836e+06  8.28905e+12
99.93  1.36446e+06  8.29057e+12
99.931  1.37066e+06  8.2921e+12
99.932  1.37706e+06  8.29366e+12
99.933  1.38346e+06  8.2952e+12
99.934  1.39006e+06  8.29676e+12
99.935  1.39676e+06  8.29833e+12
99.936  1.40356e+06  8.29989e+12
99.937  1.41046e+06  8.30146e+12
99.938  1.41756e+06  8.30305e+12
99.939  1.42476e+06  8.30463e+12
99.94  1.43216e+06  8.30624e+12
99.941  1.43966e+06  8.30784e+12
99.942  1.44736e+06  8.30946e+12
99.943  1.45526e+06  8.3111e+12
99.944  1.46326e+06  8.31273e+12
99.945  1.47146e+06  8.31437e+12
99.946  1.47986e+06  8.31603e+12
99.947  1.48846e+06  8.3177e+12
99.948  1.49726e+06  8.31937e+12
99.949  1.50626e+06  8.32106e+12
99.95  1.51546e+06  8.32274e+12
99.951  1.52486e+06  8.32444e+12
99.952  1.53456e+06  8.32616e+12
99.953  1.54456e+06  8.32789e+12
99.954  1.55476e+06  8.32963e+12
99.955  1.56516e+06  8.33136e+12
99.956  1.57596e+06  8.33313e+12
99.957  1.58706e+06  8.3349e+12
99.958  1.59846e+06  8.33669e+12
99.959  1.61016e+06  8.33848e+12
99.96  1.62226e+06  8.34029e+12
99.961  1.63476e+06  8.34212e+12
99.962  1.64766e+06  8.34396e+12
99.963  1.66096e+06  8.34581e+12
99.964  1.67476e+06  8.34769e+12
99.965  1.68896e+06  8.34957e+12
99.966  1.70366e+06  8.35147e+12
99.967  1.71896e+06  8.35339e+12
99.968  1.73486e+06  8.35533e+12
99.969  1.75136e+06  8.35728e+12
99.97  1.76846e+06  8.35925e+12
99.971  1.78636e+06  8.36124e+12
99.972  1.80496e+06  8.36325e+12
99.973  1.82446e+06  8.36529e+12
99.974  1.84486e+06  8.36735e+12
99.975  1.86616e+06  8.36942e+12
99.976  1.88866e+06  8.37153e+12
99.977  1.91226e+06  8.37366e+12
99.978  1.93716e+06  8.37582e+12
99.979  1.96346e+06  8.378e+12
99.98  1.99136e+06  8.38021e+12
99.981  2.02106e+06  8.38246e+12
99.982  2.05276e+06  8.38475e+12
99.983  2.08656e+06  8.38706e+12
99.984  2.12306e+06  8.38943e+12
99.985  2.16236e+06  8.39183e+12
99.986  2.20496e+06  8.39427e+12
99.987  2.25146e+06  8.39677e+12
99.988  2.30256e+06  8.39932e+12
99.989  2.35916e+06  8.40194e+12
99.99  2.42236e+06  8.40461e+12
99.9901  2.42906e+06  8.40488e+12
99.9902  2.43596e+06  8.40516e+12
99.9903  2.44286e+06  8.40543e+12
99.9904  2.44986e+06  8.40571e+12
99.9905  2.45696e+06  8.40598e+12
99.9906  2.46406e+06  8.40625e+12
99.9907  2.47136e+06  8.40653e+12
99.9908  2.47876e+06  8.40681e+12
99.9909  2.48616e+06  8.40709e+12
99.991  2.49376e+06  8.40737e+12
99.9911  2.50146e+06  8.40765e+12
99.9912  2.50926e+06  8.40793e+12
99.9913  2.51706e+06  8.40821e+12
99.9914  2.52506e+06  8.40849e+12
99.9915  2.53316e+06  8.40877e+12
99.9916  2.54146e+06  8.40906e+12
99.9917  2.54976e+06  8.40935e+12
99.9918  2.55826e+06  8.40963e+12
99.9919  2.56686e+06  8.40992e+12
99.992  2.57556e+06  8.41021e+12
99.9921  2.58446e+06  8.4105e+12
99.9922  2.59346e+06  8.41079e+12
99.9923  2.60256e+06  8.41108e+12
99.9924  2.61186e+06  8.41137e+12
99.9925  2.62126e+06  8.41166e+12
99.9926  2.63086e+06  8.41196e+12
99.9927  2.64056e+06  8.41225e+12
99.9928  2.65046e+06  8.41255e+12
99.9929  2.66056e+06  8.41285e+12
99.993  2.67086e+06  8.41315e+12
99.9931  2.68126e+06  8.41345e+12
99.9932  2.69186e+06  8.41375e+12
99.9933  2.70267e+06  8.41405e+12
99.9934  2.71367e+06  8.41435e+12
99.9935  2.72487e+06  8.41466e+12
99.9936  2.73627e+06  8.41496e+12
99.9937  2.74797e+06  8.41527e+12
99.9938  2.75977e+06  8.41558e+12
99.9939  2.77187e+06  8.41589e+12
99.994  2.78427e+06  8.4162e+12
99.9941  2.79687e+06  8.41651e+12
99.9942  2.80967e+06  8.41683e+12
99.9943  2.82287e+06  8.41714e+12
99.9944  2.83627e+06  8.41746e+12
99.9945  2.84997e+06  8.41778e+12
99.9946  2.86397e+06  8.4181e+12
99.9947  2.87827e+06  8.41842e+12
99.9948  2.89297e+06  8.41875e+12
99.9949  2.90797e+06  8.41907e+12
99.995  2.92327e+06  8.4194e+12
99.9951  2.93907e+06  8.41973e+12
99.9952  2.95517e+06  8.42006e+12
99.9953  2.97167e+06  8.42039e+12
99.9954  2.98867e+06  8.42072e+12
99.9955  3.00607e+06  8.42106e+12
99.9956  3.02407e+06  8.4214e+12
99.9957  3.04247e+06  8.42174e+12
99.9958  3.06137e+06  8.42208e+12
99.9959  3.08087e+06  8.42242e+12
99.996  3.10087e+06  8.42277e+12
99.9961  3.12157e+06  8.42312e+12
99.9962  3.14297e+06  8.42347e+12
99.9963  3.16497e+06  8.42382e+12
99.9964  3.18777e+06  8.42418e+12
99.9965  3.21127e+06  8.42454e+12
99.9966  3.23567e+06  8.4249e+12
99.9967  3.26087e+06  8.42526e+12
99.9968  3.28707e+06  8.42563e+12
99.9969  3.31427e+06  8.426e+12
99.997  3.34257e+06  8.42637e+12
99.9971  3.37197e+06  8.42675e+12
99.9972  3.40267e+06  8.42713e+12
99.9973  3.43477e+06  8.42751e+12
99.9974  3.46827e+06  8.4279e+12
99.9975  3.50337e+06  8.42829e+12
99.9976  3.54027e+06  8.42868e+12
99.9977  3.57897e+06  8.42908e+12
99.9978  3.61987e+06  8.42949e+12
99.9979  3.66297e+06  8.42989e+12
99.998  3.70867e+06  8.43031e+12
99.9981  3.75727e+06  8.43073e+12
99.9982  3.80897e+06  8.43115e+12
99.9983  3.86437e+06  8.43158e+12
99.9984  3.92377e+06  8.43202e+12
99.9985  3.98787e+06  8.43246e+12
99.9986  4.05727e+06  8.43291e+12
99.9987  4.13297e+06  8.43337e+12
99.9988  4.21607e+06  8.43384e+12
99.9989  4.30797e+06  8.43431e+12
99.999  4.41047e+06  8.4348e+12
99.9991  4.52628e+06  8.4353e+12
99.9992  4.65878e+06  8.43582e+12
99.9993  4.81288e+06  8.43635e+12
99.9994  4.99628e+06  8.4369e+12
99.9995  5.22128e+06  8.43747e+12
99.9996  5.50828e+06  8.43807e+12
99.9997  5.90028e+06  8.43871e+12
99.9998  6.49729e+06  8.4394e+12
99.9999  7.66829e+06  8.44019e+12
100  1.67856e+07  8.44113e+12
