# Supplementary material for: Victory Tax: A Holistic Income Tax System
Source: Entropy (Basel). 2021 Nov 11;23(11):1492. doi: 10.3390/e23111492 (PMC8624733; doi:10.3390/e23111492)
Supplement: Supplementary file 1 [file entropy-23-01492-s001.zip › bundle/results_to_give_away/data4VTpaper/fit2IRSdata/lgnm1_PL35_DE50_DP100_ON_mLz.inc]

2.02332e-22  2.68702e-27
1.01894e-05  1.62e-08
0.000111367  2.87476e-07
0.000210657  6.23751e-07
0.000314482  1.01701e-06
0.000410828  1.41028e-06
0.000513638  1.85436e-06
0.000611217  2.29581e-06
0.000713087  2.77487e-06
0.000817372  3.28255e-06
0.000912205  3.75802e-06
0.00101459  4.28494e-06
0.00111347  4.80623e-06
0.00121896  5.375e-06
0.00131848  5.92277e-06
0.00141013  6.43634e-06
0.00152025  7.06436e-06
0.00162143  7.65147e-06
0.00171183  8.18381e-06
0.00182168  8.84017e-06
0.00191968  9.43414e-06
0.00202129  1.00581e-05
0.00212658  1.07131e-05
0.0022172  1.12833e-05
0.00231045  1.18764e-05
0.00242591  1.26191e-05
0.00252513  1.32646e-05
0.00262712  1.39349e-05
0.00271074  1.44894e-05
0.00281782  1.52059e-05
0.00292779  1.5949e-05
0.00301786  1.65631e-05
0.00313312  1.73557e-05
0.00322747  1.80102e-05
0.00332376  1.86833e-05
0.00342201  1.93752e-05
0.00352223  2.00864e-05
0.00362444  2.08171e-05
0.00372867  2.15678e-05
0.00383493  2.23387e-05
0.00391597  2.29305e-05
0.00402584  2.37378e-05
0.00413779  2.45664e-05
0.00422314  2.5202e-05
0.00433879  2.60687e-05
0.00442693  2.67333e-05
0.00451628  2.74106e-05
0.00463731  2.83337e-05
0.00472952  2.90413e-05
0.00482297  2.9762e-05
0.00491767  3.04962e-05
0.00501362  3.12439e-05
0.00511083  3.20053e-05
0.00524242  3.30421e-05
0.00534261  3.38361e-05
0.00541011  3.43734e-05
0.00551245  3.51912e-05
0.00561609  3.60236e-05
0.00572104  3.68707e-05
0.00582731  3.77326e-05
0.0059349  3.86096e-05
0.00604383  3.95018e-05
0.00611719  4.01051e-05
0.00622835  4.1023e-05
0.00634087  4.19565e-05
0.00641663  4.25877e-05
0.00653142  4.35477e-05
0.00664758  4.45238e-05
0.00672579  4.51836e-05
0.00684426  4.6187e-05
0.00692401  4.68651e-05
0.00704481  4.78961e-05
0.00712612  4.85929e-05
0.00724926  4.96522e-05
0.00733214  5.03679e-05
0.00741566  5.10913e-05
0.00754212  5.21909e-05
0.00762723  5.29338e-05
0.00771298  5.36845e-05
0.00784281  5.48254e-05
0.00793016  5.5596e-05
0.00801817  5.63746e-05
0.0081514  5.75578e-05
0.00824104  5.83569e-05
0.00833133  5.91641e-05
0.00842228  5.99797e-05
0.00851389  6.08036e-05
0.00865254  6.20552e-05
0.00874581  6.29002e-05
0.00883975  6.37538e-05
0.00893435  6.46159e-05
0.00902963  6.54867e-05
0.00912558  6.63662e-05
0.00922221  6.72545e-05
0.00931951  6.81516e-05
0.0094175  6.90575e-05
0.00951616  6.99724e-05
0.00961551  7.08963e-05
0.00971555  7.18292e-05
0.00981628  7.27712e-05
0.00991769  7.37223e-05
0.0100198  7.46827e-05
0.0110248  8.42759e-05
0.0120363  9.41795e-05
0.013046  0.0001043
0.0140456  0.000114539
0.0150272  0.000124794
0.0160525  0.000135711
0.0170496  0.000146518
0.0180108  0.000157109
0.0190844  0.000169131
0.0200369  0.00017996
0.0210195  0.000191289
0.0220327  0.000203132
0.0230767  0.000215501
0.0240612  0.000227315
0.0250721  0.000239594
0.0260143  0.000251169
0.0270765  0.000264367
0.0280657  0.000276797
0.0290777  0.000289645
0.0301125  0.000302922
0.0310635  0.000315243
0.0320333  0.000327924
0.033022  0.00034097
0.0340298  0.000354388
0.0350567  0.000368183
0.0361029  0.000382363
0.0370492  0.000395295
0.0380109  0.00040854
0.0391113  0.000423819
0.040106  0.000437743
0.0411163  0.000451993
0.0420133  0.000464734
0.0430533  0.000479608
0.0441091  0.000494822
0.045046  0.000508416
0.0461318  0.000524279
0.0470951  0.000538447
0.0480708  0.000552887
0.0490589  0.000567604
0.0500594  0.000582599
0.0510724  0.000597876
0.052098  0.000613437
0.0531363  0.000629286
0.0540362  0.000643102
0.0550979  0.000659493
0.0560181  0.000673779
0.0571035  0.000690723
0.058044  0.000705486
0.0591532  0.000722993
0.0601142  0.000738244
0.0610847  0.000753723
0.0620647  0.000769432
0.0630543  0.000785372
0.0640534  0.000801546
0.0650621  0.000817955
0.0660804  0.000834602
0.0671083  0.000851489
0.0681459  0.000868616
0.069018  0.000883075
0.0700734  0.000900651
0.0711385  0.000918473
0.0720335  0.000933514
0.0731165  0.000951794
0.0740265  0.000967219
0.0751274  0.000985962
0.0760524  0.00100178
0.0771714  0.00102099
0.0781114  0.0010372
0.0790583  0.00105359
0.080012  0.00107016
0.0811656  0.00109029
0.0821345  0.00110727
0.0831104  0.00112444
0.0840931  0.00114179
0.0850828  0.00115933
0.0860794  0.00117705
0.087083  0.00119497
0.0880936  0.00121308
0.0891111  0.00123138
0.0901356  0.00124988
0.0911672  0.00126857
0.0922057  0.00128746
0.0930416  0.00130271
0.0940927  0.00132195
0.0951509  0.00134139
0.0962162  0.00136104
0.0970735  0.00137689
0.0981514  0.0013969
0.0990189  0.00141305
0.10011  0.00143342
0.110014  0.00162167
0.12023  0.00182172
0.130213  0.00202272
0.140129  0.00222749
0.150192  0.0024403
0.160082  0.00265418
0.170037  0.00287403
0.180028  0.00309912
0.190027  0.0033287
0.200332  0.00356969
0.210272  0.00380624
0.220138  0.00404488
0.230258  0.00429354
0.240268  0.00454333
0.250145  0.00479338
0.260243  0.00505263
0.270174  0.00531111
0.280309  0.00557839
0.290247  0.00584384
0.300373  0.00611769
0.310272  0.0063886
0.320345  0.00666747
0.33016  0.00694229
0.340135  0.00722462
0.350269  0.00751454
0.360111  0.00779906
0.370098  0.00809069
0.380231  0.00838952
0.390038  0.00868154
0.400453  0.00899466
0.410047  0.00928576
0.420249  0.00959808
0.430087  0.00990194
0.440044  0.0102121
0.450119  0.0105287
0.460313  0.0108516
0.470107  0.0111645
0.480531  0.0115001
0.490013  0.0118079
0.500126  0.0121385
0.510344  0.0124752
0.520122  0.0127998
0.530546  0.0131484
0.540518  0.0134843
0.550023  0.0138068
0.560178  0.0141536
0.570427  0.0145061
0.580193  0.0148442
0.590042  0.0151874
0.600561  0.0155564
0.610581  0.0159103
0.620087  0.0162481
0.630267  0.0166121
0.64053  0.0169813
0.650264  0.0173336
0.660071  0.0176907
0.67057  0.0180753
0.680526  0.0184421
0.690555  0.0188138
0.700021  0.0191666
0.710189  0.0195476
0.720428  0.0199335
0.730092  0.0202996
0.74047  0.020695
0.750263  0.0210701
0.760119  0.0214495
0.770037  0.0218334
0.780017  0.0222216
0.790059  0.0226142
0.800163  0.0230113
0.810328  0.0234128
0.820554  0.0238187
0.830155  0.0242017
0.8405  0.0246163
0.85021  0.0250074
0.860673  0.0254308
0.870493  0.02583
0.880365  0.0262333
0.890291  0.0266405
0.900268  0.0270518
0.910299  0.027467
0.920381  0.0278863
0.930515  0.0283097
0.940701  0.0287371
0.950207  0.0291376
0.960493  0.0295729
0.97009  0.0299808
0.980475  0.030424
0.990165  0.0308393
1.00065  0.0312905
1.10042  0.0356802
1.2004  0.0402483
1.30002  0.044962
1.4005  0.0498742
1.5006  0.0549208
1.60085  0.0601237
1.70003  0.0654126
1.80069  0.0709216
1.90072  0.0765338
2.00088  0.082288
2.10102  0.0881718
2.20095  0.0941725
2.30053  0.100278
2.40069  0.106543
2.50023  0.112891
2.60015  0.119383
2.70036  0.126013
2.80078  0.132775
2.90017  0.139583
3.00078  0.146588
3.10018  0.153622
3.2007  0.160847
3.30107  0.168173
3.40001  0.175502
3.50116  0.183104
3.60076  0.190697
3.70125  0.198465
3.80007  0.206207
3.90098  0.214218
4.00012  0.222191
4.10001  0.230327
4.20065  0.238626
4.30068  0.246977
4.40006  0.255374
4.50011  0.263926
4.60079  0.272633
4.70074  0.281375
4.80128  0.290268
4.90104  0.299189
5.00134  0.308256
5.10081  0.317343
5.20078  0.326572
5.30126  0.335944
5.40082  0.345325
5.50085  0.354844
5.60133  0.364501
5.70083  0.374157
5.80076  0.383947
5.9011  0.39387
6.0004  0.403783
6.10008  0.413825
6.20014  0.423996
6.30056  0.434297
6.40133  0.444726
6.50099  0.45513
6.60098  0.465659
6.70129  0.476313
6.80043  0.486931
6.90136  0.497831
7.00109  0.508691
7.10111  0.519671
7.2014  0.530771
7.30046  0.541822
7.40128  0.553159
7.50085  0.564442
7.60066  0.57584
7.70071  0.587353
7.80099  0.598981
7.90149  0.610722
8.00068  0.622397
8.10008  0.634182
8.20121  0.64626
8.30101  0.658266
8.40099  0.67038
8.50116  0.682604
8.60152  0.694936
8.70049  0.707185
8.80119  0.719731
8.90049  0.73219
9.0015  0.74495
9.10111  0.757618
9.20087  0.770389
9.30077  0.783263
9.40081  0.79624
9.50098  0.80932
9.60127  0.822501
9.70013  0.835576
9.80145  0.850009
9.91155  0.86477
10.006  0.877519
10.1006  0.890356
10.2111  0.905444
10.3058  0.918471
10.4007  0.931585
10.5114  0.946995
10.6065  0.960297
10.7016  0.973686
10.8126  0.989415
10.9079  1.00299
11.0032  1.01665
11.1145  1.03269
11.21  1.04654
11.3055  1.06047
11.4011  1.07448
11.5126  1.09094
11.6083  1.10513
11.704  1.11941
11.8158  1.13617
11.9116  1.15063
12.0075  1.16517
12.1034  1.17979
12.2153  1.19695
12.3113  1.21175
12.4073  1.22663
12.5033  1.24159
12.6154  1.25914
12.7114  1.27427
12.8076  1.28949
12.9037  1.30478
13.0158  1.32272
13.112  1.33819
13.2081  1.35373
13.3043  1.36935
13.4005  1.38505
13.5127  1.40346
13.6089  1.41933
13.7051  1.43527
13.8013  1.45129
13.9135  1.47007
14.0097  1.48626
14.1059  1.50252
14.2021  1.51885
14.3143  1.53801
14.4104  1.5545
14.5065  1.57107
14.6027  1.58772
14.7148  1.60723
14.8109  1.62404
14.9069  1.64092
15.003  1.65787
15.115  1.67774
15.211  1.69484
15.307  1.71202
15.4029  1.72927
15.5148  1.74949
15.6107  1.76689
15.7065  1.78437
15.8023  1.80191
15.914  1.82247
16.0098  1.84017
16.1055  1.85793
16.2011  1.87577
16.3127  1.89666
16.4082  1.91464
16.5038  1.9327
16.6151  1.95384
16.7106  1.97204
16.8059  1.9903
16.9013  2.00863
17.0124  2.0301
17.1077  2.04858
17.2028  2.06712
17.3138  2.08883
17.4088  2.10752
17.5038  2.12626
17.6146  2.14822
17.7095  2.1671
17.8043  2.18605
17.9149  2.20824
18.0096  2.22733
18.1042  2.24648
18.2145  2.2689
18.309  2.28819
18.4034  2.30754
18.5135  2.33019
18.6078  2.34968
18.702  2.36922
18.8119  2.3921
18.9059  2.41177
19.0156  2.4348
19.1095  2.45461
19.2034  2.47448
19.3128  2.49773
19.4065  2.51772
19.5001  2.53778
19.6092  2.56124
19.7027  2.58142
19.8116  2.60504
19.9049  2.62535
20.0137  2.64911
20.1068  2.66954
20.2153  2.69344
20.3083  2.71399
20.4011  2.7346
20.5094  2.75871
20.6021  2.77944
20.7101  2.80369
20.8026  2.82454
20.9105  2.84893
21.0028  2.8699
21.1104  2.89443
21.2025  2.91551
21.3099  2.94018
21.4019  2.96138
21.5091  2.98617
21.6008  3.00749
21.7078  3.03242
21.8146  3.05742
21.9061  3.07891
22.0127  3.10404
22.104  3.12564
22.2103  3.15091
22.3014  3.17262
22.4076  3.19801
22.5136  3.22347
22.6043  3.24534
22.7101  3.27093
22.8007  3.29291
22.9062  3.31862
23.0116  3.3444
23.1019  3.36654
23.207  3.39244
23.3121  3.41841
23.402  3.44071
23.5068  3.4668
23.6115  3.49295
23.7011  3.51541
23.8055  3.54168
23.9097  3.56801
24.0139  3.5944
24.103  3.61707
24.2069  3.64358
24.3107  3.67015
24.4143  3.69678
24.503  3.71966
24.6064  3.7464
24.7096  3.7732
24.8127  3.80007
24.9009  3.82314
25.0038  3.85012
25.1064  3.87715
25.209  3.90424
25.3114  3.93139
25.4137  3.9586
25.5012  3.98197
25.6032  4.00928
25.7051  4.03665
25.8068  4.06408
25.9084  4.09156
26.0098  4.1191
26.1111  4.1467
26.2123  4.17434
26.3133  4.20205
26.4141  4.22981
26.5005  4.25364
26.6011  4.2815
26.7015  4.30941
26.8018  4.33738
26.902  4.36539
27.002  4.39346
27.1019  4.42159
27.2016  4.44976
27.3012  4.47798
27.4006  4.50626
27.5141  4.53864
27.6132  4.56702
27.7122  4.59545
27.811  4.62394
27.9097  4.65247
28.0082  4.68105
28.1066  4.70968
28.2048  4.73836
28.3029  4.76709
28.4009  4.79586
28.5126  4.82881
28.6102  4.85768
28.7077  4.88661
28.8051  4.91558
28.9022  4.94459
29.0131  4.97781
29.11  5.00692
29.2067  5.03608
29.3033  5.06529
29.4134  5.09872
29.5097  5.12802
29.6058  5.15736
29.7017  5.18674
29.8112  5.22038
29.9068  5.24986
30.0023  5.27938
30.1112  5.31318
30.2064  5.34279
30.3014  5.37244
30.4098  5.40638
30.5045  5.43613
30.6125  5.47017
30.7069  5.5
30.8011  5.52987
30.9086  5.56406
31.0025  5.59402
31.1097  5.6283
31.2033  5.65834
31.31  5.69272
31.4033  5.72285
31.5097  5.75732
31.6026  5.78753
31.7087  5.82209
31.8013  5.85238
31.907  5.88704
32.0124  5.92175
32.1046  5.95215
32.2097  5.98695
32.3015  6.01743
32.4062  6.05232
32.5108  6.08725
32.6021  6.11785
32.7063  6.15287
32.8103  6.18793
32.9011  6.21864
33.0048  6.25379
33.1082  6.28898
33.2114  6.32421
33.3016  6.35508
33.4045  6.39039
33.5072  6.42575
33.6097  6.46115
33.712  6.49659
33.8014  6.52764
33.9033  6.56316
34.005  6.59872
34.1066  6.63432
34.208  6.66996
34.3091  6.70564
34.4101  6.74136
34.5109  6.77712
34.6115  6.81292
34.7119  6.84876
34.8121  6.88464
34.9121  6.92055
35.012  6.9565
35.1116  6.99249
35.2111  7.02852
35.3103  7.06458
35.4094  7.10068
35.5083  7.13682
35.607  7.17299
35.7055  7.20919
35.8038  7.24543
35.9019  7.28171
36.0121  7.32256
36.1098  7.35891
36.2074  7.39529
36.3047  7.4317
36.4019  7.46815
36.511  7.5092
36.6077  7.54571
36.7043  7.58226
36.8007  7.61885
36.9089  7.66004
37.0049  7.69668
37.1007  7.73336
37.2083  7.77466
37.3037  7.81141
37.4108  7.85278
37.5059  7.88959
37.6007  7.92642
37.7072  7.9679
37.8016  8.0048
37.9077  8.04634
38.0017  8.0833
38.1073  8.12491
38.201  8.16192
38.3062  8.2036
38.4111  8.24531
38.5042  8.28241
38.6087  8.32419
38.7014  8.36135
38.8054  8.40318
38.9093  8.44505
39.0014  8.48229
39.1048  8.52422
39.208  8.56618
39.3109  8.60817
39.4022  8.64552
39.5048  8.68757
39.6071  8.72964
39.7091  8.77175
39.811  8.81389
39.9013  8.85136
40.0028  8.89355
40.104  8.93577
40.205  8.97801
40.3057  9.02029
40.4062  9.06259
40.5066  9.10491
40.6067  9.14726
40.7065  9.18964
40.8062  9.23204
40.9056  9.27447
41.0048  9.31693
41.1038  9.3594
41.2026  9.40191
41.3012  9.44443
41.4104  9.49171
41.5085  9.53429
41.6064  9.57689
41.7041  9.61951
41.8015  9.66215
41.9095  9.70956
42.0065  9.75225
42.1033  9.79496
42.2106  9.84244
42.3069  9.8852
42.403  9.92797
42.5096  9.97553
42.6053  10.0183
42.7007  10.0612
42.8065  10.1088
42.9015  10.1517
43.0069  10.1993
43.1014  10.2423
43.2063  10.29
43.3004  10.3329
43.4047  10.3807
43.5088  10.4284
43.6023  10.4714
43.7059  10.5192
43.8092  10.5671
43.902  10.6101
44.0049  10.658
44.1075  10.7059
44.2099  10.7538
44.3018  10.7969
44.4037  10.8448
44.5053  10.8928
44.6067  10.9408
44.7079  10.9887
44.8087  11.0367
44.9094  11.0848
45.0098  11.1328
45.1099  11.1808
45.2098  11.2289
45.3095  11.277
45.4089  11.3251
45.5081  11.3732
45.607  11.4213
45.7057  11.4694
45.8042  11.5176
45.9024  11.5657
46.0003  11.6139
46.1078  11.6669
46.2053  11.7151
46.3025  11.7633
46.4092  11.8163
46.5059  11.8646
46.6024  11.9128
46.7082  11.9659
46.8042  12.0141
46.9096  12.0672
47.0051  12.1155
47.1003  12.1638
47.2049  12.2169
47.3091  12.2701
47.4036  12.3184
47.5074  12.3715
47.6014  12.4199
47.7046  12.473
47.8075  12.5262
47.9008  12.5746
48.0032  12.6277
48.1053  12.6809
48.2071  12.7341
48.3087  12.7874
48.4008  12.8357
48.5018  12.889
48.6026  12.9422
48.7031  12.9954
48.8034  13.0486
48.9033  13.1019
49.003  13.1551
49.1025  13.2084
49.2017  13.2616
49.3006  13.3149
49.4082  13.373
49.5065  13.4262
49.6046  13.4795
49.7025  13.5327
49.8  13.586
49.9062  13.6441
50.0032  13.6974
50.1  13.7506
50.2053  13.8087
50.3015  13.862
50.4062  13.9201
50.502  13.9733
50.6061  14.0314
50.7013  14.0847
50.8048  14.1428
50.9081  14.2009
51.0024  14.2541
51.1051  14.3122
51.2075  14.3703
51.3011  14.4235
51.4029  14.4816
51.5044  14.5397
51.6057  14.5977
51.7066  14.6558
51.8073  14.7138
51.9076  14.7719
52.0077  14.8299
52.1075  14.8879
52.207  14.9459
52.3062  15.0039
52.4052  15.0619
52.5038  15.1199
52.6022  15.1779
52.7003  15.2359
52.8062  15.2987
52.9037  15.3566
53.0009  15.4146
53.106  15.4773
53.2026  15.5353
53.307  15.598
53.4031  15.6559
53.5069  15.7186
53.6024  15.7765
53.7055  15.8391
53.8005  15.897
53.9031  15.9596
54.0053  16.0223
54.1072  16.0849
54.201  16.1427
54.3024  16.2053
54.4034  16.2678
54.5041  16.3304
54.6045  16.3929
54.7046  16.4554
54.8044  16.5179
54.9039  16.5804
55.003  16.6429
55.1019  16.7053
55.2005  16.7677
55.3063  16.8349
55.4043  16.8973
55.5019  16.9597
55.6068  17.0268
55.7038  17.0891
55.8006  17.1514
55.9044  17.2184
56.0006  17.2807
56.1038  17.3477
56.2066  17.4147
56.3019  17.4768
56.4041  17.5438
56.506  17.6106
56.6003  17.6727
56.7016  17.7396
56.8025  17.8064
56.9031  17.8732
57.0034  17.9399
57.1034  18.0067
57.203  18.0733
57.3023  18.14
57.4013  18.2066
57.507  18.278
57.6053  18.3446
57.7034  18.4111
57.8011  18.4776
57.9054  18.5488
58.0024  18.6152
58.1061  18.6864
58.2025  18.7528
58.3054  18.8238
58.4012  18.8901
58.5035  18.9611
58.6054  19.0321
58.7002  19.0982
58.8015  19.1691
58.9024  19.2399
59.0029  19.3107
59.1031  19.3815
59.203  19.4522
59.3025  19.5229
59.4017  19.5935
59.5006  19.6641
59.6057  19.7393
59.7038  19.8098
59.8017  19.8802
59.9057  19.9553
60.0028  20.0257
60.1061  20.1007
60.2026  20.1709
60.3051  20.2458
60.4009  20.316
60.5028  20.3908
60.6042  20.4655
60.7053  20.5402
60.8061  20.6149
60.9002  20.6848
61.0003  20.7593
61.1062  20.8384
61.2055  20.9129
61.3045  20.9872
61.4031  21.0615
61.5013  21.1358
61.6053  21.2146
61.7029  21.2888
61.8001  21.3628
61.903  21.4415
62.0055  21.5201
62.1016  21.594
62.2034  21.6725
62.3048  21.7508
62.4058  21.8292
62.5005  21.9028
62.6007  21.981
62.7006  22.0592
62.8002  22.1373
62.9051  22.2198
63.0039  22.2978
63.1023  22.3756
63.2003  22.4534
63.3037  22.5357
63.401  22.6134
63.5036  22.6955
63.6001  22.773
63.702  22.855
63.8034  22.937
63.9044  23.0188
64.0051  23.1006
64.1053  23.1823
64.2052  23.2639
64.3047  23.3454
64.4038  23.4268
64.5025  23.5082
64.6008  23.5895
64.7042  23.6752
64.8017  23.7563
64.9043  23.8419
65.001  23.9228
65.1028  24.0082
65.2041  24.0935
65.305  24.1787
65.4003  24.2593
65.5004  24.3443
65.6001  24.4292
65.7047  24.5185
65.8035  24.6032
65.902  24.6878
66.0001  24.7724
66.103  24.8613
66.2003  24.9456
66.3023  25.0343
66.4038  25.1229
66.505  25.2113
66.6007  25.2953
66.701  25.3836
66.8009  25.4717
66.9003  25.5598
67.0043  25.6522
67.103  25.74
67.2012  25.8277
67.3039  25.9198
67.4012  26.0073
67.503  26.0991
67.6044  26.1907
67.7005  26.2779
67.801  26.3694
67.9011  26.4607
68.0007  26.5519
68.1046  26.6473
68.2034  26.7383
68.3017  26.8291
68.4043  26.9241
68.5017  27.0147
68.6034  27.1095
68.7046  27.2042
68.8007  27.2944
68.901  27.3888
69.0009  27.483
69.1003  27.5772
69.2037  27.6754
69.3022  27.7693
69.4003  27.863
69.5023  27.9609
69.6039  28.0586
69.7006  28.1519
69.8013  28.2493
69.9015  28.3466
70.0012  28.4437
70.1005  28.5407
70.2036  28.6417
70.3019  28.7384
70.404  28.8391
70.5014  28.9355
70.6026  29.0359
70.7033  29.1362
70.8035  29.2363
70.9032  29.3362
71.0024  29.436
71.1012  29.5356
71.2036  29.6392
71.3014  29.7385
71.4028  29.8418
71.5037  29.9449
71.6001  30.0437
71.7001  30.1464
71.8035  30.2531
71.9024  30.3555
72.0009  30.4577
72.1028  30.5638
72.2003  30.6657
72.3011  30.7715
72.4015  30.877
72.5014  30.9824
72.6007  31.0876
72.7034  31.1966
72.8017  31.3015
72.9033  31.4101
73.0007  31.5145
73.1012  31.6228
73.2013  31.7308
73.3008  31.8387
73.4035  31.9503
73.502  32.0577
73.6036  32.1689
73.701  32.2759
73.8016  32.3867
73.9016  32.4972
74.001  32.6076
74.1035  32.7216
74.2019  32.8315
74.3033  32.9451
74.4006  33.0545
74.5009  33.1677
74.6006  33.2806
74.7032  33.3971
74.8019  33.5095
74.9033  33.6256
75.0009  33.7375
75.1013  33.8531
75.2011  33.9684
75.3003  34.0835
75.4023  34.2022
75.5004  34.3168
75.6012  34.4349
75.7015  34.5528
75.8012  34.6704
75.9003  34.7878
76.002  34.9086
76.1031  35.0292
76.2005  35.1458
76.3005  35.2658
76.403  35.3893
76.5018  35.5088
76.6031  35.6317
76.7007  35.7506
76.8008  35.873
76.9003  35.995
77.0021  36.1205
77.1004  36.2419
77.2011  36.3668
77.3011  36.4913
77.4006  36.6155
77.5023  36.7431
77.6005  36.8667
77.701  36.9936
77.8009  37.1201
77.9001  37.2464
78.0016  37.3759
78.1024  37.5051
78.2025  37.634
78.3021  37.7625
78.401  37.8907
78.5019  38.022
78.6023  38.1531
78.702  38.2837
78.801  38.414
78.9021  38.5475
79.0025  38.6806
79.1022  38.8133
79.2013  38.9457
79.3023  39.0811
79.4001  39.2127
79.5023  39.3508
79.6013  39.4851
79.7022  39.6224
79.8023  39.7593
79.9018  39.8959
80.0006  40.032
80.1012  40.1711
80.2011  40.3097
80.3002  40.448
80.4011  40.5892
80.5013  40.7299
80.6008  40.8702
80.7019  41.0134
80.8023  41.1562
80.902  41.2985
81.0009  41.4403
81.1015  41.585
81.2013  41.7292
81.3003  41.8729
81.4009  42.0194
81.5008  42.1654
81.602  42.3142
81.7004  42.4592
81.8002  42.607
81.9014  42.7574
82.0018  42.9074
82.1014  43.0568
82.2003  43.2057
82.3005  43.3572
82.402  43.5113
82.5007  43.6617
82.6006  43.8147
82.7017  43.9703
82.8001  44.1222
82.9016  44.2797
83.0004  44.4335
83.1003  44.5899
83.2014  44.7487
83.3016  44.9068
83.401  45.0644
83.5015  45.2244
83.6011  45.3837
83.7018  45.5454
83.8016  45.7065
83.9006  45.8669
84.0006  46.0297
84.1015  46.1947
84.2016  46.359
84.3007  46.5227
84.4008  46.6886
84.5  46.8538
84.6001  47.0211
84.701  47.1907
84.8009  47.3594
84.9017  47.5303
85.0015  47.7005
85.1004  47.8699
85.2001  48.0413
85.3005  48.2148
85.4015  48.3903
85.5  48.5622
85.6008  48.7388
85.7005  48.9146
85.8009  49.0923
85.9003  49.2691
86.0003  49.4479
86.1008  49.6284
86.2003  49.8081
86.3003  49.9895
86.4007  50.1727
86.5002  50.355
86.6001  50.539
86.7003  50.7246
86.801  50.9119
86.9006  51.0982
87.0005  51.2861
87.1008  51.4756
87.2  51.6641
87.3008  51.8566
87.4006  52.048
87.5005  52.2409
87.6007  52.4352
87.701  52.6309
87.8002  52.8255
87.9008  53.0239
88.0003  53.2211
88.1011  53.422
88.2008  53.6217
88.3005  53.8226
88.4002  54.0247
88.501  54.2303
88.6007  54.4346
88.7003  54.6399
88.801  54.8487
88.9005  55.056
89.0009  55.2667
89.1001  55.4759
89.2002  55.6883
89.3002  55.9016
89.4009  56.1178
89.5003  56.3326
89.6005  56.5503
89.7004  56.7687
89.8  56.9877
89.9002  57.2095
90.0001  57.4318
90.1005  57.6568
90.2004  57.8821
90.3009  58.11
90.4008  58.3383
90.5003  58.5668
90.6001  58.7977
90.7002  59.0309
90.8006  59.2662
90.9004  59.5016
91.0004  59.7391
91.1005  59.9785
91.2007  60.2198
91.3002  60.4611
91.4006  60.706
91.5001  60.9506
91.6004  61.1988
91.7005  61.4485
91.8006  61.6996
91.9004  61.9521
92  62.2059
92.1001  62.4627
92.2005  62.7224
92.3006  62.983
92.4002  63.2446
92.5001  63.5088
92.6002  63.7754
92.7003  64.0444
92.8004  64.3156
92.9006  64.5889
93.0006  64.8641
93.1005  65.1412
93.2002  65.42
93.3002  65.702
93.4004  65.9871
93.5002  66.2735
93.6001  66.5626
93.7001  66.8542
93.8004  67.1497
93.9001  67.446
94.0001  67.7457
94.1002  68.0487
94.2005  68.3549
94.3002  68.6624
94.4003  68.9741
94.5003  69.2882
94.6003  69.6058
94.7  69.9254
94.8001  70.2494
94.9003  70.5775
95.0003  70.908
95.1002  71.242
95.2  71.5792
95.3003  71.9215
95.4002  72.2664
95.5002  72.6157
95.6002  72.9691
95.7  73.3262
95.8002  73.6887
95.9002  74.055
96.0002  74.4258
96.1002  74.8015
96.2002  75.1816
96.3002  75.5676
96.4001  75.9577
96.5012  76.3627
96.6003  76.761
96.7001  77.1679
96.8003  77.5825
96.9005  78.0036
97.0005  78.4304
97.1018  78.8698
97.2004  79.3048
97.3014  79.7577
97.4008  80.2117
97.5001  80.673
97.6002  81.147
97.7005  81.6316
97.8006  82.1247
97.9011  82.6303
98.0002  83.14
98.1007  83.6688
98.2007  84.2073
98.3004  84.7576
98.4007  85.3257
98.5005  85.9066
98.6002  86.5043
98.7006  87.1248
98.8002  87.7603
98.9001  88.4209
99.0002  89.1086
99.0103  89.1795
99.0203  89.2497
99.0301  89.3192
99.0402  89.3913
99.0502  89.4628
99.0601  89.5336
99.0703  89.6067
99.0803  89.6792
99.0902  89.751
99.1003  89.8251
99.1103  89.8985
99.1202  89.9711
99.1303  90.0459
99.1403  90.1199
99.1501  90.1932
99.1601  90.2686
99.17  90.3431
99.1801  90.4196
99.1901  90.4953
99.2002  90.5729
99.2102  90.6496
99.2203  90.728
99.2303  90.8056
99.2401  90.8823
99.2501  90.9606
99.2603  91.0406
99.2702  91.1195
99.2803  91.2
99.2902  91.2795
99.3002  91.3604
99.3101  91.4402
99.3201  91.5214
99.3301  91.6038
99.3402  91.6874
99.3502  91.7699
99.3602  91.8535
99.3703  91.9381
99.3801  92.0215
99.39  92.1058
99.4002  92.1931
99.4102  92.2791
99.4202  92.3658
99.43  92.4512
99.44  92.5392
99.45  92.6278
99.46  92.7168
99.4702  92.8081
99.4801  92.8979
99.49  92.9879
99.5001  93.08
99.51  93.1721
99.5201  93.266
99.5301  93.3599
99.54  93.4536
99.55  93.5488
99.56  93.6452
99.5701  93.7428
99.58  93.8399
99.5901  93.9395
99.6  94.0383
99.6101  94.1392
99.6201  94.2406
99.6301  94.3437
99.6401  94.4469
99.6501  94.5515
99.6601  94.6573
99.6701  94.7639
99.6801  94.8713
99.69  94.9803
99.7  95.0907
99.71  95.2022
99.72  95.3156
99.7301  95.4306
99.7401  95.5467
99.7501  95.6646
99.7601  95.7838
99.77  95.9049
99.7801  96.0281
99.7901  96.1529
99.8  96.2795
99.81  96.4088
99.82  96.5407
99.83  96.6748
99.84  96.8117
99.85  96.9513
99.86  97.0942
99.87  97.241
99.88  97.3912
99.89  97.5453
99.9  97.7045
99.901  97.7208
99.902  97.7369
99.903  97.7532
99.904  97.7695
99.905  97.7859
99.906  97.8026
99.907  97.8191
99.908  97.8354
99.909  97.852
99.91  97.8688
99.911  97.8858
99.912  97.9026
99.913  97.9192
99.914  97.9363
99.915  97.9533
99.916  97.9701
99.917  97.9874
99.918  98.0045
99.919  98.0218
99.92  98.0392
99.921  98.0567
99.922  98.0741
99.923  98.0915
99.924  98.1091
99.925  98.1268
99.926  98.1445
99.927  98.1624
99.928  98.1803
99.929  98.1983
99.93  98.2164
99.931  98.2345
99.932  98.253
99.933  98.2712
99.934  98.2897
99.935  98.3082
99.936  98.3268
99.937  98.3453
99.938  98.3642
99.939  98.383
99.94  98.402
99.941  98.421
99.942  98.4402
99.943  98.4596
99.944  98.4789
99.945  98.4984
99.946  98.518
99.947  98.5377
99.948  98.5576
99.949  98.5775
99.95  98.5975
99.951  98.6176
99.952  98.6379
99.953  98.6585
99.954  98.6791
99.955  98.6996
99.956  98.7205
99.957  98.7415
99.958  98.7627
99.959  98.7839
99.96  98.8054
99.961  98.827
99.962  98.8489
99.963  98.8708
99.964  98.893
99.965  98.9153
99.966  98.9378
99.967  98.9605
99.968  98.9835
99.969  99.0067
99.97  99.03
99.971  99.0536
99.972  99.0774
99.973  99.1015
99.974  99.1259
99.975  99.1505
99.976  99.1755
99.977  99.2007
99.978  99.2262
99.979  99.2521
99.98  99.2783
99.981  99.305
99.982  99.3321
99.983  99.3595
99.984  99.3875
99.985  99.416
99.986  99.4449
99.987  99.4745
99.988  99.5047
99.989  99.5357
99.99  99.5674
99.9901  99.5706
99.9902  99.5739
99.9903  99.5771
99.9904  99.5803
99.9905  99.5836
99.9906  99.5868
99.9907  99.5901
99.9908  99.5934
99.9909  99.5967
99.991  99.6
99.9911  99.6033
99.9912  99.6067
99.9913  99.61
99.9914  99.6133
99.9915  99.6167
99.9916  99.6201
99.9917  99.6235
99.9918  99.6269
99.9919  99.6303
99.992  99.6337
99.9921  99.6371
99.9922  99.6405
99.9923  99.644
99.9924  99.6475
99.9925  99.6509
99.9926  99.6544
99.9927  99.6579
99.9928  99.6614
99.9929  99.6649
99.993  99.6685
99.9931  99.672
99.9932  99.6756
99.9933  99.6792
99.9934  99.6828
99.9935  99.6864
99.9936  99.69
99.9937  99.6937
99.9938  99.6973
99.9939  99.701
99.994  99.7047
99.9941  99.7084
99.9942  99.7121
99.9943  99.7159
99.9944  99.7196
99.9945  99.7234
99.9946  99.7272
99.9947  99.731
99.9948  99.7348
99.9949  99.7387
99.995  99.7425
99.9951  99.7464
99.9952  99.7503
99.9953  99.7543
99.9954  99.7582
99.9955  99.7622
99.9956  99.7662
99.9957  99.7703
99.9958  99.7743
99.9959  99.7784
99.996  99.7825
99.9961  99.7866
99.9962  99.7908
99.9963  99.795
99.9964  99.7992
99.9965  99.8034
99.9966  99.8077
99.9967  99.812
99.9968  99.8164
99.9969  99.8207
99.997  99.8252
99.9971  99.8296
99.9972  99.8341
99.9973  99.8387
99.9974  99.8432
99.9975  99.8479
99.9976  99.8526
99.9977  99.8573
99.9978  99.8621
99.9979  99.8669
99.998  99.8718
99.9981  99.8767
99.9982  99.8818
99.9983  99.8869
99.9984  99.892
99.9985  99.8973
99.9986  99.9026
99.9987  99.9081
99.9988  99.9136
99.9989  99.9193
99.999  99.925
99.9991  99.931
99.9992  99.9371
99.9993  99.9434
99.9994  99.9499
99.9995  99.9567
99.9996  99.9638
99.9997  99.9713
99.9998  99.9795
99.9999  99.9888
100  100
# Gini coefficient = 0.560869
