# Supplementary material for: Victory Tax: A Holistic Income Tax System
Source: Entropy (Basel). 2021 Nov 11;23(11):1492. doi: 10.3390/e23111492 (PMC8624733; doi:10.3390/e23111492)
Supplement: Supplementary file 1 [file entropy-23-01492-s001.zip › bundle/results_to_give_away/data4VTpaper/fit2IRSdata/lgnm1_PL35_DE50_DP100_ON_ftp.tax]

# expected tax revenue collected = 1.33257e+12
2.02332e-22  6644.48  3.01412e-12
1.01894e-05  6610.21  76889.1
0.000111367  6587.45  831589
0.000210657  6578.64  1.56898e+06
0.000314482  6572.27  2.33854e+06
0.000410828  6567.62  3.0517e+06
0.000513638  6563.46  3.81193e+06
0.000611217  6560.03  4.53287e+06
0.000713087  6556.85  5.28498e+06
0.000817372  6553.91  6.0544e+06
0.000912205  6551.47  6.75371e+06
0.00101459  6549.02  7.50835e+06
0.00111347  6546.82  8.23675e+06
0.00121896  6544.61  9.01356e+06
0.00131848  6542.65  9.74607e+06
0.00141013  6540.94  1.04204e+07
0.00152025  6538.98  1.12304e+07
0.00162143  6537.27  1.19743e+07
0.00171183  6535.8  1.26388e+07
0.00182168  6534.09  1.3446e+07
0.00191968  6532.62  1.41659e+07
0.00202129  6531.15  1.49122e+07
0.00212658  6529.68  1.56852e+07
0.0022172  6528.46  1.63503e+07
0.00231045  6527.23  1.70347e+07
0.00242591  6525.76  1.78818e+07
0.00252513  6524.54  1.86095e+07
0.00262712  6523.32  1.93575e+07
0.00271074  6522.34  1.99705e+07
0.00281782  6521.11  2.07555e+07
0.00292779  6519.89  2.15614e+07
0.00301786  6518.91  2.22214e+07
0.00313312  6517.69  2.30657e+07
0.00322747  6516.71  2.37568e+07
0.00332376  6515.73  2.44619e+07
0.00342201  6514.75  2.51812e+07
0.00352223  6513.77  2.59149e+07
0.00362444  6512.79  2.6663e+07
0.00372867  6511.81  2.74257e+07
0.00383493  6510.83  2.82032e+07
0.00391597  6510.1  2.87961e+07
0.00402584  6509.12  2.95997e+07
0.00413779  6508.14  3.04184e+07
0.00422314  6507.41  3.10424e+07
0.00433879  6506.43  3.18879e+07
0.00442693  6505.69  3.25322e+07
0.00451628  6504.96  3.31853e+07
0.00463731  6503.98  3.40698e+07
0.00472952  6503.24  3.47435e+07
0.00482297  6502.51  3.54262e+07
0.00491767  6501.78  3.6118e+07
0.00501362  6501.04  3.68188e+07
0.00511083  6500.31  3.75287e+07
0.00524242  6499.33  3.84896e+07
0.00534261  6498.59  3.9221e+07
0.00541011  6498.1  3.97138e+07
0.00551245  6497.37  4.04608e+07
0.00561609  6496.63  4.12172e+07
0.00572104  6495.9  4.1983e+07
0.00582731  6495.17  4.27584e+07
0.0059349  6494.43  4.35434e+07
0.00604383  6493.7  4.43379e+07
0.00611719  6493.21  4.4873e+07
0.00622835  6492.47  4.56837e+07
0.00634087  6491.74  4.65042e+07
0.00641663  6491.25  4.70566e+07
0.00653142  6490.52  4.78935e+07
0.00664758  6489.78  4.87403e+07
0.00672579  6489.29  4.93104e+07
0.00684426  6488.56  5.01738e+07
0.00692401  6488.07  5.0755e+07
0.00704481  6487.33  5.16352e+07
0.00712612  6486.84  5.22276e+07
0.00724926  6486.11  5.31247e+07
0.00733214  6485.62  5.37284e+07
0.00741566  6485.13  5.43367e+07
0.00754212  6484.4  5.52578e+07
0.00762723  6483.91  5.58776e+07
0.00771298  6483.42  5.65019e+07
0.00784281  6482.68  5.74472e+07
0.00793016  6482.19  5.80832e+07
0.00801817  6481.7  5.87238e+07
0.0081514  6480.97  5.96936e+07
0.00824104  6480.48  6.03459e+07
0.00833133  6479.99  6.1003e+07
0.00842228  6479.5  6.16649e+07
0.00851389  6479.01  6.23314e+07
0.00865254  6478.28  6.33402e+07
0.00874581  6477.79  6.40187e+07
0.00883975  6477.3  6.4702e+07
0.00893435  6476.81  6.53901e+07
0.00902963  6476.32  6.60831e+07
0.00912558  6475.83  6.67808e+07
0.00922221  6475.34  6.74835e+07
0.00931951  6474.85  6.8191e+07
0.0094175  6474.36  6.89034e+07
0.00951616  6473.87  6.96207e+07
0.00961551  6473.38  7.03429e+07
0.00971555  6472.89  7.10701e+07
0.00981628  6472.4  7.18021e+07
0.00991769  6471.91  7.25392e+07
0.0100198  6471.42  7.32812e+07
0.0110248  6466.77  8.05811e+07
0.0120363  6462.37  8.79227e+07
0.013046  6458.2  9.52462e+07
0.0140456  6454.29  1.02492e+08
0.0150272  6450.62  1.09602e+08
0.0160525  6446.94  1.17025e+08
0.0170496  6443.52  1.24239e+08
0.0180108  6440.33  1.31189e+08
0.0190844  6436.91  1.38949e+08
0.0200369  6433.97  1.45829e+08
0.0210195  6431.03  1.52923e+08
0.0220327  6428.1  1.60235e+08
0.0230767  6425.16  1.67765e+08
0.0240612  6422.47  1.74863e+08
0.0250721  6419.77  1.82148e+08
0.0260143  6417.33  1.88935e+08
0.0270765  6414.63  1.96584e+08
0.0280657  6412.18  2.03704e+08
0.0290777  6409.74  2.10984e+08
0.0301125  6407.29  2.18426e+08
0.0310635  6405.09  2.25263e+08
0.0320333  6402.88  2.32233e+08
0.033022  6400.68  2.39336e+08
0.0340298  6398.48  2.46573e+08
0.0350567  6396.27  2.53945e+08
0.0361029  6394.07  2.61453e+08
0.0370492  6392.11  2.68241e+08
0.0380109  6390.15  2.75138e+08
0.0391113  6387.95  2.83027e+08
0.040106  6385.99  2.90156e+08
0.0411163  6384.03  2.97394e+08
0.0420133  6382.32  3.03819e+08
0.0430533  6380.36  3.11265e+08
0.0441091  6378.4  3.18822e+08
0.045046  6376.69  3.25527e+08
0.0461318  6374.73  3.33294e+08
0.0470951  6373.02  3.40183e+08
0.0480708  6371.31  3.47159e+08
0.0490589  6369.59  3.54221e+08
0.0500594  6367.88  3.6137e+08
0.0510724  6366.17  3.68607e+08
0.052098  6364.45  3.75932e+08
0.0531363  6362.74  3.83344e+08
0.0540362  6361.27  3.89768e+08
0.0550979  6359.56  3.97344e+08
0.0560181  6358.09  4.03909e+08
0.0571035  6356.37  4.1165e+08
0.058044  6354.91  4.18357e+08
0.0591532  6353.19  4.26264e+08
0.0601142  6351.72  4.33113e+08
0.0610847  6350.25  4.40028e+08
0.0620647  6348.79  4.47009e+08
0.0630543  6347.32  4.54056e+08
0.0640534  6345.85  4.6117e+08
0.0650621  6344.38  4.6835e+08
0.0660804  6342.91  4.75597e+08
0.0671083  6341.44  4.82911e+08
0.0681459  6339.97  4.90292e+08
0.069018  6338.75  4.96494e+08
0.0700734  6337.28  5.03997e+08
0.0711385  6335.81  5.11569e+08
0.0720335  6334.59  5.1793e+08
0.0731165  6333.12  5.25625e+08
0.0740265  6331.9  5.32089e+08
0.0751274  6330.43  5.39909e+08
0.0760524  6329.2  5.46477e+08
0.0771714  6327.73  5.5442e+08
0.0781114  6326.51  5.61092e+08
0.0790583  6325.29  5.67812e+08
0.080012  6324.06  5.74579e+08
0.0811656  6322.59  5.82762e+08
0.0821345  6321.37  5.89633e+08
0.0831104  6320.15  5.96552e+08
0.0840931  6318.92  6.03519e+08
0.0850828  6317.7  6.10534e+08
0.0860794  6316.47  6.17596e+08
0.087083  6315.25  6.24706e+08
0.0880936  6314.03  6.31864e+08
0.0891111  6312.8  6.39071e+08
0.0901356  6311.58  6.46325e+08
0.0911672  6310.36  6.53627e+08
0.0922057  6309.13  6.60978e+08
0.0930416  6308.15  6.66893e+08
0.0940927  6306.93  6.7433e+08
0.0951509  6305.7  6.81816e+08
0.0962162  6304.48  6.8935e+08
0.0970735  6303.5  6.95412e+08
0.0981514  6302.28  7.03033e+08
0.0990189  6301.3  7.09165e+08
0.10011  6300.07  7.16874e+08
0.110014  6289.3  7.86808e+08
0.12023  6278.78  8.58814e+08
0.130213  6268.99  9.29065e+08
0.140129  6259.69  9.98736e+08
0.150192  6250.63  1.06933e+09
0.160082  6242.06  1.13861e+09
0.170037  6233.74  1.20826e+09
0.180028  6225.66  1.27807e+09
0.190027  6217.83  1.34784e+09
0.200332  6209.99  1.41965e+09
0.210272  6202.65  1.48884e+09
0.220138  6195.55  1.55743e+09
0.230258  6188.45  1.6277e+09
0.240268  6181.6  1.69713e+09
0.250145  6174.99  1.76557e+09
0.260243  6168.38  1.83545e+09
0.270174  6162.02  1.90411e+09
0.280309  6155.65  1.97411e+09
0.290247  6149.53  2.04268e+09
0.300373  6143.41  2.11248e+09
0.310272  6137.54  2.18064e+09
0.320345  6131.66  2.24993e+09
0.33016  6126.03  2.31739e+09
0.340135  6120.4  2.38588e+09
0.350269  6114.77  2.4554e+09
0.360111  6109.39  2.52286e+09
0.370098  6104  2.59125e+09
0.380231  6098.62  2.66057e+09
0.390038  6093.48  2.72761e+09
0.400453  6088.09  2.79874e+09
0.410047  6083.2  2.86421e+09
0.420249  6078.06  2.93377e+09
0.430087  6073.16  3.00079e+09
0.440044  6068.26  3.06857e+09
0.450119  6063.37  3.1371e+09
0.460313  6058.47  3.20638e+09
0.470107  6053.82  3.27289e+09
0.480531  6048.93  3.34362e+09
0.490013  6044.52  3.40791e+09
0.500126  6039.87  3.47642e+09
0.510344  6035.22  3.5456e+09
0.520122  6030.81  3.61174e+09
0.530546  6026.16  3.6822e+09
0.540518  6021.76  3.74956e+09
0.550023  6017.59  3.81371e+09
0.560178  6013.19  3.88221e+09
0.570427  6008.78  3.95129e+09
0.580193  6004.62  4.01706e+09
0.590042  6000.46  4.08335e+09
0.600561  5996.05  4.15409e+09
0.610581  5991.89  4.22143e+09
0.620087  5987.98  4.28528e+09
0.630267  5983.81  4.35361e+09
0.64053  5979.65  4.42244e+09
0.650264  5975.74  4.48768e+09
0.660071  5971.82  4.55337e+09
0.67057  5967.66  4.62364e+09
0.680526  5963.74  4.69024e+09
0.690555  5959.83  4.75727e+09
0.700021  5956.15  4.82051e+09
0.710189  5952.24  4.88839e+09
0.720428  5948.32  4.9567e+09
0.730092  5944.65  5.02114e+09
0.74047  5940.73  5.09028e+09
0.750263  5937.06  5.1555e+09
0.760119  5933.39  5.22108e+09
0.770037  5929.72  5.28704e+09
0.780017  5926.05  5.35337e+09
0.790059  5922.37  5.42007e+09
0.800163  5918.7  5.48714e+09
0.810328  5915.03  5.55458e+09
0.820554  5911.36  5.62238e+09
0.830155  5907.93  5.68599e+09
0.8405  5904.26  5.75449e+09
0.85021  5900.83  5.81876e+09
0.860673  5897.16  5.88796e+09
0.870493  5893.73  5.95287e+09
0.880365  5890.31  6.01809e+09
0.890291  5886.88  6.08361e+09
0.900268  5883.45  6.14945e+09
0.910299  5880.03  6.2156e+09
0.920381  5876.6  6.28204e+09
0.930515  5873.17  6.3488e+09
0.940701  5869.75  6.41585e+09
0.950207  5866.56  6.47839e+09
0.960493  5863.14  6.54603e+09
0.97009  5859.95  6.6091e+09
0.980475  5856.53  6.67731e+09
0.990165  5853.35  6.74092e+09
1.00065  5849.92  6.8097e+09
1.10042  5818.1  7.46228e+09
1.2004  5787.5  8.11272e+09
1.30002  5758.12  8.75747e+09
1.4005  5729.49  9.40449e+09
1.5006  5701.82  1.00459e+10
1.60085  5674.9  1.06853e+10
1.70003  5648.95  1.13148e+10
1.80069  5623.25  1.19508e+10
1.90072  5598.28  1.258e+10
2.00088  5573.8  1.32073e+10
2.10102  5549.81  1.38317e+10
2.20095  5526.32  1.44521e+10
2.30053  5503.31  1.50677e+10
2.40069  5480.54  1.56844e+10
2.50023  5458.27  1.62948e+10
2.60015  5436.24  1.69049e+10
2.70036  5414.45  1.75144e+10
2.80078  5392.91  1.81228e+10
2.90017  5371.86  1.87225e+10
3.00078  5350.81  1.93271e+10
3.10018  5330.24  1.99223e+10
3.2007  5309.68  2.05217e+10
3.30107  5289.37  2.1118e+10
3.40001  5269.54  2.17036e+10
3.50116  5249.47  2.23e+10
3.60076  5229.88  2.2885e+10
3.70125  5210.3  2.34731e+10
3.80007  5191.21  2.40492e+10
3.90098  5171.87  2.46354e+10
4.00012  5153.02  2.52091e+10
4.10001  5134.17  2.57851e+10
4.20065  5115.33  2.63633e+10
4.30068  5096.72  2.69358e+10
4.40006  5078.36  2.75027e+10
4.50011  5060  2.80712e+10
4.60079  5041.65  2.86412e+10
4.70074  5023.53  2.92051e+10
4.80128  5005.42  2.97703e+10
4.90104  4987.55  3.0329e+10
5.00134  4969.68  3.08889e+10
5.10081  4952.06  3.1442e+10
5.20078  4934.43  3.1996e+10
5.30126  4916.81  3.25508e+10
5.40082  4899.43  3.30986e+10
5.50085  4882.05  3.3647e+10
5.60133  4864.67  3.41959e+10
5.70083  4847.53  3.47376e+10
5.80076  4830.4  3.52797e+10
5.9011  4813.26  3.5822e+10
6.0004  4796.37  3.63569e+10
6.10008  4779.48  3.68919e+10
6.20014  4762.59  3.7427e+10
6.30056  4745.7  3.79622e+10
6.40133  4728.81  3.84974e+10
6.50099  4712.17  3.90247e+10
6.60098  4695.52  3.9552e+10
6.70129  4678.88  4.0079e+10
6.80043  4662.48  4.05981e+10
6.90136  4645.83  4.11247e+10
7.00109  4629.43  4.16432e+10
7.10111  4613.03  4.21613e+10
7.2014  4596.63  4.2679e+10
7.30046  4580.47  4.31885e+10
7.40128  4564.07  4.37053e+10
7.50085  4547.92  4.42138e+10
7.60066  4531.76  4.47218e+10
7.70071  4515.61  4.52291e+10
7.80099  4499.45  4.57358e+10
7.90149  4483.3  4.62418e+10
8.00068  4467.38  4.67394e+10
8.10008  4451.47  4.72363e+10
8.20121  4435.32  4.774e+10
8.30101  4419.41  4.82353e+10
8.40099  4403.5  4.87298e+10
8.50116  4387.59  4.92234e+10
8.60152  4371.67  4.9716e+10
8.70049  4356.01  5.02002e+10
8.80119  4340.1  5.0691e+10
8.90049  4324.43  5.11733e+10
9.0015  4308.52  5.1662e+10
9.10111  4292.85  5.21423e+10
9.20087  4277.19  5.26214e+10
9.30077  4261.52  5.30995e+10
9.40081  4245.86  5.35765e+10
9.50098  4230.19  5.40524e+10
9.60127  4214.52  5.45271e+10
9.70013  4199.1  5.49933e+10
9.80145  4183.31  5.55025e+10
9.91155  4166.18  5.60177e+10
10.006  4151.49  5.6458e+10
10.1006  4136.81  5.68973e+10
10.2111  4119.67  5.74083e+10
10.3058  4104.98  5.78451e+10
10.4007  4090.3  5.82807e+10
10.5114  4073.16  5.87874e+10
10.6065  4058.48  5.92204e+10
10.7016  4043.79  5.96522e+10
10.8126  4026.65  6.01544e+10
10.9079  4011.97  6.05835e+10
11.0032  3997.28  6.10114e+10
11.1145  3980.14  6.15089e+10
11.21  3965.46  6.19339e+10
11.3055  3950.77  6.23576e+10
11.4011  3936.08  6.278e+10
11.5126  3918.95  6.3271e+10
11.6083  3904.26  6.36905e+10
11.704  3889.58  6.41086e+10
11.8158  3872.44  6.45946e+10
11.9116  3857.75  6.50097e+10
12.0075  3843.07  6.54233e+10
12.1034  3828.38  6.58356e+10
12.2153  3811.24  6.63147e+10
12.3113  3796.56  6.67238e+10
12.4073  3781.87  6.71315e+10
12.5033  3767.18  6.75377e+10
12.6154  3750.05  6.80097e+10
12.7114  3735.36  6.84127e+10
12.8076  3720.67  6.88142e+10
12.9037  3705.99  6.92142e+10
13.0158  3688.85  6.96789e+10
13.112  3674.17  7.00756e+10
13.2081  3659.48  7.04708e+10
13.3043  3644.79  7.08644e+10
13.4005  3630.11  7.12565e+10
13.5127  3612.97  7.17119e+10
13.6089  3598.28  7.21006e+10
13.7051  3583.6  7.24876e+10
13.8013  3568.91  7.28732e+10
13.9135  3551.77  7.33209e+10
14.0097  3537.09  7.37029e+10
14.1059  3522.4  7.40834e+10
14.2021  3507.71  7.44622e+10
14.3143  3490.58  7.49021e+10
14.4104  3475.89  7.52774e+10
14.5065  3461.21  7.56511e+10
14.6027  3446.52  7.60231e+10
14.7148  3429.38  7.64551e+10
14.8109  3414.7  7.68235e+10
14.9069  3400.01  7.71903e+10
15.003  3385.32  7.75554e+10
15.115  3368.19  7.79793e+10
15.211  3353.5  7.83408e+10
15.307  3338.81  7.87007e+10
15.4029  3324.13  7.90588e+10
15.5148  3306.99  7.94745e+10
15.6107  3292.3  7.9829e+10
15.7065  3277.62  8.01818e+10
15.8023  3262.93  8.05329e+10
15.914  3245.8  8.09403e+10
16.0098  3231.11  8.12877e+10
16.1055  3216.42  8.16334e+10
16.2011  3201.74  8.19774e+10
16.3127  3184.6  8.23765e+10
16.4082  3169.91  8.27167e+10
16.5038  3155.23  8.30552e+10
16.6151  3138.09  8.34479e+10
16.7106  3123.4  8.37827e+10
16.8059  3108.72  8.41157e+10
16.9013  3094.03  8.4447e+10
17.0124  3076.9  8.48313e+10
17.1077  3062.21  8.51588e+10
17.2028  3047.52  8.54846e+10
17.3138  3030.39  8.58624e+10
17.4088  3015.7  8.61844e+10
17.5038  3001.01  8.65047e+10
17.6146  2983.88  8.68761e+10
17.7095  2969.19  8.71925e+10
17.8043  2954.5  8.75072e+10
17.9149  2937.37  8.78721e+10
18.0096  2922.68  8.8183e+10
18.1042  2908  8.84921e+10
18.2145  2890.86  8.88505e+10
18.309  2876.17  8.91558e+10
18.4034  2861.49  8.94593e+10
18.5135  2844.35  8.98112e+10
18.6078  2829.67  9.01109e+10
18.702  2814.98  9.04089e+10
18.8119  2797.84  9.07543e+10
18.9059  2783.16  9.10484e+10
19.0156  2766.02  9.13893e+10
19.1095  2751.33  9.16796e+10
19.2034  2736.65  9.19682e+10
19.3128  2719.51  9.23026e+10
19.4065  2704.83  9.25873e+10
19.5001  2690.14  9.28702e+10
19.6092  2673  9.31981e+10
19.7027  2658.32  9.34772e+10
19.8116  2641.18  9.38006e+10
19.9049  2626.5  9.40759e+10
20.0137  2609.36  9.43949e+10
20.1068  2594.67  9.46664e+10
20.2153  2577.54  9.49809e+10
20.3083  2562.85  9.52485e+10
20.4011  2548.17  9.55144e+10
20.5094  2531.03  9.58224e+10
20.6021  2516.34  9.60845e+10
20.7101  2499.21  9.6388e+10
20.8026  2484.52  9.66463e+10
20.9105  2467.39  9.69454e+10
21.0028  2452.7  9.71999e+10
21.1104  2435.56  9.74946e+10
21.2025  2420.88  9.77453e+10
21.3099  2403.74  9.80355e+10
21.4019  2389.06  9.82824e+10
21.5091  2371.92  9.85682e+10
21.6008  2357.23  9.88113e+10
21.7078  2340.1  9.90927e+10
21.8146  2322.96  9.93718e+10
21.9061  2308.28  9.96091e+10
22.0127  2291.14  9.98837e+10
22.104  2276.46  1.00117e+11
22.2103  2259.32  1.00388e+11
22.3014  2244.63  1.00617e+11
22.4076  2227.5  1.00883e+11
22.5136  2210.36  1.01147e+11
22.6043  2195.68  1.01371e+11
22.7101  2178.54  1.0163e+11
22.8007  2163.86  1.0185e+11
22.9062  2146.72  1.02105e+11
23.0116  2129.59  1.02358e+11
23.1019  2114.9  1.02572e+11
23.207  2097.76  1.0282e+11
23.3121  2080.63  1.03066e+11
23.402  2065.94  1.03275e+11
23.5068  2048.81  1.03516e+11
23.6115  2031.67  1.03756e+11
23.7011  2016.99  1.03959e+11
23.8055  1999.85  1.04194e+11
23.9097  1982.72  1.04426e+11
24.0139  1965.58  1.04657e+11
24.103  1950.89  1.04852e+11
24.2069  1933.76  1.05078e+11
24.3107  1916.63  1.05302e+11
24.4143  1899.49  1.05523e+11
24.503  1884.8  1.05711e+11
24.6064  1867.67  1.05929e+11
24.7096  1850.53  1.06144e+11
24.8127  1833.4  1.06356e+11
24.9009  1818.71  1.06537e+11
25.0038  1801.58  1.06745e+11
25.1064  1784.44  1.06952e+11
25.209  1767.31  1.07156e+11
25.3114  1750.17  1.07357e+11
25.4137  1733.04  1.07557e+11
25.5012  1718.35  1.07726e+11
25.6032  1701.22  1.07921e+11
25.7051  1684.08  1.08115e+11
25.8068  1666.95  1.08305e+11
25.9084  1649.81  1.08494e+11
26.0098  1632.68  1.08681e+11
26.1111  1615.54  1.08865e+11
26.2123  1598.41  1.09047e+11
26.3133  1581.27  1.09227e+11
26.4141  1564.14  1.09404e+11
26.5005  1549.45  1.09555e+11
26.6011  1532.32  1.09729e+11
26.7015  1515.18  1.099e+11
26.8018  1498.05  1.10069e+11
26.902  1480.91  1.10236e+11
27.002  1463.78  1.10401e+11
27.1019  1446.64  1.10564e+11
27.2016  1429.51  1.10725e+11
27.3012  1412.37  1.10883e+11
27.4006  1395.24  1.11039e+11
27.5141  1375.66  1.11215e+11
27.6132  1358.52  1.11367e+11
27.7122  1341.39  1.11517e+11
27.811  1324.25  1.11664e+11
27.9097  1307.12  1.1181e+11
28.0082  1289.98  1.11953e+11
28.1066  1272.85  1.12094e+11
28.2048  1255.71  1.12233e+11
28.3029  1238.58  1.1237e+11
28.4009  1221.44  1.12505e+11
28.5126  1201.86  1.12657e+11
28.6102  1184.72  1.12787e+11
28.7077  1167.59  1.12916e+11
28.8051  1150.45  1.13042e+11
28.9022  1133.32  1.13166e+11
29.0131  1113.74  1.13306e+11
29.11  1096.6  1.13426e+11
29.2067  1079.47  1.13543e+11
29.3033  1062.33  1.13659e+11
29.4134  1042.75  1.13789e+11
29.5097  1025.62  1.139e+11
29.6058  1008.48  1.1401e+11
29.7017  991.346  1.14117e+11
29.8112  971.763  1.14238e+11
29.9068  954.629  1.14341e+11
30.0023  937.494  1.14442e+11
30.1112  917.911  1.14555e+11
30.2064  900.776  1.14652e+11
30.3014  883.642  1.14747e+11
30.4098  864.059  1.14853e+11
30.5045  846.924  1.14943e+11
30.6125  827.342  1.15045e+11
30.7069  810.207  1.15131e+11
30.8011  793.072  1.15216e+11
30.9086  773.489  1.1531e+11
31.0025  756.355  1.1539e+11
31.1097  736.772  1.1548e+11
31.2033  719.637  1.15556e+11
31.31  700.054  1.15641e+11
31.4033  682.92  1.15713e+11
31.5097  663.337  1.15793e+11
31.6026  646.202  1.15861e+11
31.7087  626.62  1.15937e+11
31.8013  609.485  1.16001e+11
31.907  589.902  1.16072e+11
32.0124  570.32  1.1614e+11
32.1046  553.185  1.16198e+11
32.2097  533.602  1.16262e+11
32.3015  516.467  1.16316e+11
32.4062  496.885  1.16375e+11
32.5108  477.302  1.16432e+11
32.6021  460.167  1.1648e+11
32.7063  440.585  1.16532e+11
32.8103  421.002  1.16582e+11
32.9011  403.867  1.16624e+11
33.0048  384.285  1.1667e+11
33.1082  364.702  1.16713e+11
33.2114  345.119  1.16754e+11
33.3016  327.985  1.16788e+11
33.4045  308.402  1.16824e+11
33.5072  288.819  1.16859e+11
33.6097  269.237  1.16891e+11
33.712  249.654  1.1692e+11
33.8014  232.519  1.16944e+11
33.9033  212.937  1.1697e+11
34.005  193.354  1.16993e+11
34.1066  173.771  1.17013e+11
34.208  154.189  1.17032e+11
34.3091  134.606  1.17048e+11
34.4101  115.023  1.17062e+11
34.5109  95.4408  1.17074e+11
34.6115  75.8582  1.17083e+11
34.7119  56.2756  1.17091e+11
34.8121  36.6929  1.17096e+11
34.9121  17.1103  1.17099e+11
35.012  8.9051e-13  1.17099e+11
35.1116  0  1.17099e+11
35.2111  0  1.17099e+11
35.3103  0  1.17099e+11
35.4094  0  1.17099e+11
35.5083  0  1.17099e+11
35.607  0  1.17099e+11
35.7055  0  1.17099e+11
35.8038  0  1.17099e+11
35.9019  0  1.17099e+11
36.0121  0  1.17099e+11
36.1098  0  1.17099e+11
36.2074  0  1.17099e+11
36.3047  0  1.17099e+11
36.4019  0  1.17099e+11
36.511  0  1.17099e+11
36.6077  0  1.17099e+11
36.7043  0  1.17099e+11
36.8007  0  1.17099e+11
36.9089  0  1.17099e+11
37.0049  0  1.17099e+11
37.1007  0  1.17099e+11
37.2083  0  1.17099e+11
37.3037  0  1.17099e+11
37.4108  8.9051e-13  1.17099e+11
37.5059  0  1.17099e+11
37.6007  0  1.17099e+11
37.7072  0  1.17099e+11
37.8016  0  1.17099e+11
37.9077  0  1.17099e+11
38.0017  0  1.17099e+11
38.1073  8.9051e-13  1.17099e+11
38.201  0  1.17099e+11
38.3062  0  1.17099e+11
38.4111  8.9051e-13  1.17099e+11
38.5042  0  1.17099e+11
38.6087  0  1.17099e+11
38.7014  0  1.17099e+11
38.8054  0  1.17099e+11
38.9093  0  1.17099e+11
39.0014  0  1.17099e+11
39.1048  0  1.17099e+11
39.208  0  1.17099e+11
39.3109  8.9051e-13  1.17099e+11
39.4022  0  1.17099e+11
39.5048  0  1.17099e+11
39.6071  0  1.17099e+11
39.7091  0  1.17099e+11
39.811  0  1.17099e+11
39.9013  0  1.17099e+11
40.0028  0  1.17099e+11
40.104  0  1.17099e+11
40.205  0  1.17099e+11
40.3057  0  1.17099e+11
40.4062  8.9051e-13  1.17099e+11
40.5066  0  1.17099e+11
40.6067  0  1.17099e+11
40.7065  0  1.17099e+11
40.8062  0  1.17099e+11
40.9056  0  1.17099e+11
41.0048  0  1.17099e+11
41.1038  0  1.17099e+11
41.2026  8.9051e-13  1.17099e+11
41.3012  0  1.17099e+11
41.4104  0  1.17099e+11
41.5085  0  1.17099e+11
41.6064  0  1.17099e+11
41.7041  0  1.17099e+11
41.8015  0  1.17099e+11
41.9095  0  1.17099e+11
42.0065  0  1.17099e+11
42.1033  0  1.17099e+11
42.2106  0  1.17099e+11
42.3069  0  1.17099e+11
42.403  0  1.17099e+11
42.5096  0  1.17099e+11
42.6053  0  1.17099e+11
42.7007  0  1.17099e+11
42.8065  0  1.17099e+11
42.9015  0  1.17099e+11
43.0069  0  1.17099e+11
43.1014  0  1.17099e+11
43.2063  0  1.17099e+11
43.3004  0  1.17099e+11
43.4047  0  1.17099e+11
43.5088  0  1.17099e+11
43.6023  0  1.17099e+11
43.7059  0  1.17099e+11
43.8092  0  1.17099e+11
43.902  0  1.17099e+11
44.0049  0  1.17099e+11
44.1075  0  1.17099e+11
44.2099  0  1.17099e+11
44.3018  0  1.17099e+11
44.4037  0  1.17099e+11
44.5053  0  1.17099e+11
44.6067  0  1.17099e+11
44.7079  0  1.17099e+11
44.8087  0  1.17099e+11
44.9094  0  1.17099e+11
45.0098  0  1.17099e+11
45.1099  0  1.17099e+11
45.2098  0  1.17099e+11
45.3095  0  1.17099e+11
45.4089  0  1.17099e+11
45.5081  0  1.17099e+11
45.607  0  1.17099e+11
45.7057  0  1.17099e+11
45.8042  0  1.17099e+11
45.9024  0  1.17099e+11
46.0003  0  1.17099e+11
46.1078  0  1.17099e+11
46.2053  0  1.17099e+11
46.3025  0  1.17099e+11
46.4092  0  1.17099e+11
46.5059  0  1.17099e+11
46.6024  0  1.17099e+11
46.7082  0  1.17099e+11
46.8042  0  1.17099e+11
46.9096  0  1.17099e+11
47.0051  0  1.17099e+11
47.1003  0  1.17099e+11
47.2049  0  1.17099e+11
47.3091  0  1.17099e+11
47.4036  0  1.17099e+11
47.5074  0  1.17099e+11
47.6014  0  1.17099e+11
47.7046  0  1.17099e+11
47.8075  0  1.17099e+11
47.9008  0  1.17099e+11
48.0032  0  1.17099e+11
48.1053  0  1.17099e+11
48.2071  0  1.17099e+11
48.3087  0  1.17099e+11
48.4008  0  1.17099e+11
48.5018  0  1.17099e+11
48.6026  0  1.17099e+11
48.7031  0  1.17099e+11
48.8034  0  1.17099e+11
48.9033  0  1.17099e+11
49.003  0  1.17099e+11
49.1025  0  1.17099e+11
49.2017  0  1.17099e+11
49.3006  0  1.17099e+11
49.4082  0  1.17099e+11
49.5065  0  1.17099e+11
49.6046  0  1.17099e+11
49.7025  0  1.17099e+11
49.8  0  1.17099e+11
49.9062  0  1.17099e+11
50.0032  0  1.17099e+11
50.1  26.9261  1.17101e+11
50.2053  56.3001  1.17106e+11
50.3015  83.2262  1.17114e+11
50.4062  112.6  1.17125e+11
50.502  139.526  1.17139e+11
50.6061  168.9  1.17157e+11
50.7013  195.826  1.17177e+11
50.8048  225.2  1.17201e+11
50.9081  254.574  1.17229e+11
51.0024  281.5  1.17258e+11
51.1051  310.874  1.17292e+11
51.2075  340.248  1.17329e+11
51.3011  367.174  1.17367e+11
51.4029  396.548  1.1741e+11
51.5044  425.922  1.17457e+11
51.6057  455.296  1.17507e+11
51.7066  484.67  1.17561e+11
51.8073  514.044  1.17617e+11
51.9076  543.418  1.17677e+11
52.0077  572.792  1.17739e+11
52.1075  602.166  1.17805e+11
52.207  631.54  1.17874e+11
52.3062  660.914  1.17946e+11
52.4052  690.288  1.18021e+11
52.5038  719.662  1.18099e+11
52.6022  749.036  1.1818e+11
52.7003  778.409  1.18265e+11
52.8062  810.231  1.18359e+11
52.9037  839.605  1.18449e+11
53.0009  868.979  1.18543e+11
53.106  900.801  1.18647e+11
53.2026  930.175  1.18746e+11
53.307  961.997  1.18857e+11
53.4031  991.371  1.18962e+11
53.5069  1023.19  1.1908e+11
53.6024  1052.57  1.19191e+11
53.7055  1084.39  1.19315e+11
53.8005  1113.76  1.19432e+11
53.9031  1145.58  1.19562e+11
54.0053  1177.41  1.19695e+11
54.1072  1209.23  1.19831e+11
54.201  1238.6  1.1996e+11
54.3024  1270.42  1.20103e+11
54.4034  1302.24  1.20249e+11
54.5041  1334.07  1.20398e+11
54.6045  1365.89  1.2055e+11
54.7046  1397.71  1.20705e+11
54.8044  1429.53  1.20863e+11
54.9039  1461.35  1.21024e+11
55.003  1493.18  1.21189e+11
55.1019  1525  1.21356e+11
55.2005  1556.82  1.21526e+11
55.3063  1591.09  1.21713e+11
55.4043  1622.91  1.2189e+11
55.5019  1654.73  1.22069e+11
55.6068  1689  1.22266e+11
55.7038  1720.82  1.22452e+11
55.8006  1752.65  1.2264e+11
55.9044  1786.91  1.22846e+11
56.0006  1818.74  1.23041e+11
56.1038  1853.01  1.23253e+11
56.2066  1887.28  1.23469e+11
56.3019  1919.1  1.23672e+11
56.4041  1953.37  1.23894e+11
56.506  1987.64  1.24119e+11
56.6003  2019.46  1.24331e+11
56.7016  2053.73  1.24563e+11
56.8025  2088  1.24797e+11
56.9031  2122.27  1.25035e+11
57.0034  2156.54  1.25275e+11
57.1034  2190.81  1.25519e+11
57.203  2225.08  1.25766e+11
57.3023  2259.35  1.26015e+11
57.4013  2293.62  1.26268e+11
57.507  2330.33  1.26542e+11
57.6053  2364.6  1.26801e+11
57.7034  2398.87  1.27063e+11
57.8011  2433.14  1.27328e+11
57.9054  2469.86  1.27614e+11
58.0024  2504.13  1.27885e+11
58.1061  2540.85  1.28178e+11
58.2025  2575.12  1.28455e+11
58.3054  2611.83  1.28754e+11
58.4012  2646.1  1.29036e+11
58.5035  2682.82  1.29342e+11
58.6054  2719.54  1.29651e+11
58.7002  2753.81  1.29942e+11
58.8015  2790.52  1.30256e+11
58.9024  2827.24  1.30574e+11
59.0029  2863.96  1.30895e+11
59.1031  2900.68  1.31219e+11
59.203  2937.39  1.31546e+11
59.3025  2974.11  1.31876e+11
59.4017  3010.83  1.32209e+11
59.5006  3047.55  1.32545e+11
59.6057  3086.71  1.32906e+11
59.7038  3123.43  1.33248e+11
59.8017  3160.15  1.33592e+11
59.9057  3199.31  1.33963e+11
60.0028  3236.03  1.34314e+11
60.1061  3275.19  1.34691e+11
60.2026  3311.91  1.35047e+11
60.3051  3351.08  1.3543e+11
60.4009  3387.79  1.35792e+11
60.5028  3426.96  1.36181e+11
60.6042  3466.13  1.36573e+11
60.7053  3505.29  1.36968e+11
60.8061  3544.46  1.37367e+11
60.9002  3581.17  1.37743e+11
61.0003  3620.34  1.38147e+11
61.1062  3661.95  1.38579e+11
61.2055  3701.12  1.38989e+11
61.3045  3740.28  1.39402e+11
61.4031  3779.45  1.39817e+11
61.5013  3818.61  1.40236e+11
61.6053  3860.23  1.40684e+11
61.7029  3899.39  1.41108e+11
61.8001  3938.56  1.41535e+11
61.903  3980.17  1.41992e+11
62.0055  4021.78  1.42452e+11
62.1016  4060.95  1.42887e+11
62.2034  4102.56  1.43353e+11
62.3048  4144.17  1.43822e+11
62.4058  4185.79  1.44293e+11
62.5005  4224.95  1.4474e+11
62.6007  4266.57  1.45217e+11
62.7006  4308.18  1.45698e+11
62.8002  4349.79  1.46181e+11
62.9051  4393.85  1.46695e+11
63.0039  4435.47  1.47184e+11
63.1023  4477.08  1.47676e+11
63.2003  4518.69  1.4817e+11
63.3037  4562.75  1.48696e+11
63.401  4604.37  1.49196e+11
63.5036  4648.43  1.49728e+11
63.6001  4690.04  1.50234e+11
63.702  4734.1  1.50772e+11
63.8034  4778.16  1.51313e+11
63.9044  4822.22  1.51856e+11
64.0051  4866.28  1.52403e+11
64.1053  4910.34  1.52953e+11
64.2052  4954.4  1.53505e+11
64.3047  4998.47  1.5406e+11
64.4038  5042.53  1.54618e+11
64.5025  5086.59  1.55178e+11
64.6008  5130.65  1.55741e+11
64.7042  5177.16  1.56338e+11
64.8017  5221.22  1.56907e+11
64.9043  5267.73  1.5751e+11
65.001  5311.79  1.58084e+11
65.1028  5358.3  1.58693e+11
65.2041  5404.81  1.59304e+11
65.305  5451.31  1.59918e+11
65.4003  5495.38  1.60502e+11
65.5004  5541.88  1.61122e+11
65.6001  5588.39  1.61744e+11
65.7047  5637.35  1.62402e+11
65.8035  5683.86  1.6303e+11
65.902  5730.37  1.6366e+11
66.0001  5776.88  1.64293e+11
66.103  5825.83  1.64961e+11
66.2003  5872.34  1.65599e+11
66.3023  5921.3  1.66274e+11
66.4038  5970.25  1.66951e+11
66.505  6019.21  1.6763e+11
66.6007  6065.72  1.68279e+11
66.701  6114.68  1.68964e+11
66.8009  6163.63  1.69651e+11
66.9003  6212.59  1.70341e+11
67.0043  6263.99  1.71069e+11
67.103  6312.95  1.71764e+11
67.2012  6361.91  1.72462e+11
67.3039  6413.31  1.73197e+11
67.4012  6462.27  1.739e+11
67.503  6513.67  1.7464e+11
67.6044  6565.08  1.75383e+11
67.7005  6614.03  1.76093e+11
67.801  6665.44  1.76841e+11
67.9011  6716.84  1.77592e+11
68.0007  6768.25  1.78345e+11
68.1046  6822.1  1.79137e+11
68.2034  6873.5  1.79895e+11
68.3017  6924.91  1.80655e+11
68.4043  6978.76  1.81455e+11
68.5017  7030.16  1.8222e+11
68.6034  7084.02  1.83024e+11
68.7046  7137.87  1.83831e+11
68.8007  7189.27  1.84603e+11
68.901  7243.12  1.85415e+11
69.0009  7296.98  1.86228e+11
69.1003  7350.83  1.87045e+11
69.2037  7407.13  1.879e+11
69.3022  7460.98  1.88721e+11
69.4003  7514.83  1.89544e+11
69.5023  7571.13  1.90407e+11
69.6039  7627.43  1.91273e+11
69.7006  7681.29  1.92103e+11
69.8013  7737.59  1.92973e+11
69.9015  7793.89  1.93845e+11
70.0012  7850.19  1.94719e+11
70.1005  7906.49  1.95596e+11
70.2036  7965.23  1.96513e+11
70.3019  8021.53  1.97394e+11
70.404  8080.28  1.98316e+11
70.5014  8136.58  1.99201e+11
70.6026  8195.33  2.00127e+11
70.7033  8254.08  2.01056e+11
70.8035  8312.83  2.01986e+11
70.9032  8371.57  2.02919e+11
71.0024  8430.32  2.03854e+11
71.1012  8489.07  2.0479e+11
71.2036  8550.27  2.05768e+11
71.3014  8609.01  2.06709e+11
71.4028  8670.21  2.07691e+11
71.5037  8731.4  2.08676e+11
71.6001  8790.15  2.09622e+11
71.7001  8851.35  2.10611e+11
71.8035  8914.99  2.11641e+11
71.9024  8976.19  2.12633e+11
72.0009  9037.38  2.13627e+11
72.1028  9101.03  2.14663e+11
72.2003  9162.22  2.15661e+11
72.3011  9225.87  2.167e+11
72.4015  9289.51  2.17742e+11
72.5014  9353.15  2.18786e+11
72.6007  9416.8  2.19831e+11
72.7034  9482.89  2.20918e+11
72.8017  9546.53  2.21967e+11
72.9033  9612.62  2.23058e+11
73.0007  9676.27  2.24111e+11
73.1012  9742.36  2.25205e+11
73.2013  9808.45  2.26302e+11
73.3008  9874.54  2.274e+11
73.4035  9943.08  2.2854e+11
73.502  10009.2  2.29642e+11
73.6036  10077.7  2.30786e+11
73.701  10143.8  2.3189e+11
73.8016  10212.3  2.33037e+11
73.9016  10280.9  2.34186e+11
74.001  10349.4  2.35336e+11
74.1035  10420.4  2.36529e+11
74.2019  10488.9  2.37682e+11
74.3033  10559.9  2.38878e+11
74.4006  10628.5  2.40034e+11
74.5009  10699.5  2.41233e+11
74.6006  10770.4  2.42433e+11
74.7032  10843.9  2.43676e+11
74.8019  10914.9  2.44879e+11
74.9033  10988.3  2.46125e+11
75.0009  11059.3  2.47331e+11
75.1013  11132.7  2.48579e+11
75.2011  11206.2  2.49829e+11
75.3003  11279.6  2.5108e+11
75.4023  11355.5  2.52374e+11
75.5004  11428.9  2.53627e+11
75.6012  11504.8  2.54923e+11
75.7015  11580.7  2.5622e+11
75.8012  11656.6  2.57518e+11
75.9003  11732.4  2.58818e+11
76.002  11810.8  2.6016e+11
76.1031  11889.1  2.61503e+11
76.2005  11965  2.62806e+11
76.3005  12043.3  2.64151e+11
76.403  12124.1  2.65539e+11
76.5018  12202.4  2.66886e+11
76.6031  12283.2  2.68276e+11
76.7007  12361.5  2.69625e+11
76.8008  12442.3  2.71016e+11
76.9003  12523.1  2.72408e+11
77.0021  12606.3  2.73843e+11
77.1004  12687.1  2.75237e+11
77.2011  12770.3  2.76673e+11
77.3011  12853.5  2.7811e+11
77.4006  12936.8  2.79547e+11
77.5023  13022.4  2.81028e+11
77.6005  13105.7  2.82466e+11
77.701  13191.3  2.83947e+11
77.8009  13277  2.85429e+11
77.9001  13362.7  2.86911e+11
78.0016  13450.8  2.88435e+11
78.1024  13538.9  2.8996e+11
78.2025  13627.1  2.91485e+11
78.3021  13715.2  2.9301e+11
78.401  13803.3  2.94536e+11
78.5019  13893.9  2.96104e+11
78.6023  13984.4  2.97672e+11
78.702  14075  2.99239e+11
78.801  14165.6  3.00807e+11
78.9021  14258.6  3.02417e+11
79.0025  14351.6  3.04027e+11
79.1022  14444.6  3.05637e+11
79.2013  14537.7  3.07247e+11
79.3023  14633.1  3.08898e+11
79.4001  14726.1  3.10507e+11
79.5023  14824  3.122e+11
79.6013  14919.5  3.13851e+11
79.7022  15017.4  3.15543e+11
79.8023  15115.3  3.17234e+11
79.9018  15213.3  3.18925e+11
80.0006  15311.2  3.20616e+11
80.1012  15411.5  3.22348e+11
80.2011  15511.9  3.24079e+11
80.3002  15612.3  3.25809e+11
80.4011  15715.1  3.27581e+11
80.5013  15817.9  3.29351e+11
80.6008  15920.7  3.31121e+11
80.7019  16025.9  3.32932e+11
80.8023  16131.2  3.34741e+11
80.902  16236.4  3.36549e+11
81.0009  16341.7  3.38356e+11
81.1015  16449.4  3.40204e+11
81.2013  16557.1  3.4205e+11
81.3003  16664.8  3.43895e+11
81.4009  16775  3.4578e+11
81.5008  16885.1  3.47664e+11
81.602  16997.7  3.49587e+11
81.7004  17107.9  3.51467e+11
81.8002  17220.5  3.53387e+11
81.9014  17335.5  3.55347e+11
82.0018  17450.6  3.57305e+11
82.1014  17565.6  3.5926e+11
82.2003  17680.7  3.61214e+11
82.3005  17798.2  3.63207e+11
82.402  17918.1  3.65239e+11
82.5007  18035.6  3.67227e+11
82.6006  18155.5  3.69253e+11
82.7017  18277.9  3.71319e+11
82.8001  18397.9  3.73341e+11
82.9016  18522.7  3.75442e+11
83.0004  18645.1  3.77499e+11
83.1003  18769.9  3.79595e+11
83.2014  18897.2  3.81728e+11
83.3016  19024.5  3.83859e+11
83.401  19151.8  3.85986e+11
83.5015  19281.5  3.8815e+11
83.6011  19411.3  3.90311e+11
83.7018  19543.5  3.92509e+11
83.8016  19675.6  3.94704e+11
83.9006  19807.8  3.96894e+11
84.0006  19942.5  3.99122e+11
84.1015  20079.5  4.01385e+11
84.2016  20216.6  4.03645e+11
84.3007  20353.7  4.059e+11
84.4008  20493.2  4.08192e+11
84.5  20632.7  4.10478e+11
84.6001  20774.7  4.128e+11
84.701  20919.1  4.15158e+11
84.8009  21063.6  4.1751e+11
84.9017  21210.4  4.19897e+11
85.0015  21357.3  4.22279e+11
85.1004  21504.2  4.24656e+11
85.2001  21653.5  4.27067e+11
85.3005  21805.3  4.29512e+11
85.4015  21959.5  4.3199e+11
85.5  22111.2  4.34423e+11
85.6008  22267.9  4.36929e+11
85.7005  22424.6  4.39428e+11
85.8009  22583.7  4.4196e+11
85.9003  22742.8  4.44485e+11
86.0003  22904.3  4.47043e+11
86.1008  23068.3  4.49632e+11
86.2003  23232.3  4.52214e+11
86.3003  23398.8  4.54828e+11
86.4007  23567.7  4.57472e+11
86.5002  23736.6  4.60109e+11
86.6001  23907.9  4.62777e+11
86.7003  24081.7  4.65474e+11
86.801  24258  4.68201e+11
86.9006  24434.2  4.70919e+11
87.0005  24612.9  4.73667e+11
87.1008  24794.1  4.76444e+11
87.2  24975.2  4.79211e+11
87.3008  25161.2  4.82044e+11
87.4006  25347.3  4.84867e+11
87.5005  25535.7  4.87718e+11
87.6007  25726.7  4.90596e+11
87.701  25920.1  4.935e+11
87.8002  26113.4  4.96394e+11
87.9008  26311.7  4.9935e+11
88.0003  26510  5.02295e+11
88.1011  26713.2  5.05302e+11
88.2008  26916.3  5.08297e+11
88.3005  27121.9  5.11316e+11
88.4002  27330  5.1436e+11
88.501  27543  5.17462e+11
88.6007  27755.9  5.20551e+11
88.7003  27971.3  5.23663e+11
88.801  28191.6  5.26832e+11
88.9005  28411.9  5.29988e+11
89.0009  28637.1  5.33199e+11
89.1001  28862.3  5.36397e+11
89.2002  29092.4  5.39648e+11
89.3002  29325  5.4292e+11
89.4009  29562.4  5.46244e+11
89.5003  29799.9  5.49553e+11
89.6005  30042.2  5.52914e+11
89.7004  30287  5.56292e+11
89.8  30534.2  5.59687e+11
89.9002  30786.3  5.63131e+11
90.0001  31040.9  5.66591e+11
90.1005  31300.4  5.70099e+11
90.2004  31562.3  5.7362e+11
90.3009  31829.1  5.77189e+11
90.4008  32098.4  5.8077e+11
90.5003  32370.1  5.84363e+11
90.6001  32646.7  5.88e+11
90.7002  32928.2  5.91681e+11
90.8006  33214.6  5.95403e+11
90.9004  33503.4  5.99134e+11
91.0004  33797.2  6.02905e+11
91.1005  34095.8  6.06715e+11
91.2007  34399.3  6.10564e+11
91.3002  34705.3  6.14418e+11
91.4006  35018.6  6.18339e+11
91.5001  35334.4  6.22264e+11
91.6004  35657.5  6.26254e+11
91.7005  35985.5  6.30275e+11
91.8006  36318.4  6.34329e+11
91.9004  36656.2  6.38412e+11
92  36998.9  6.42525e+11
92.1001  37349  6.46694e+11
92.2005  37706.4  6.50919e+11
92.3006  38068.6  6.55169e+11
92.4002  38435.8  6.59442e+11
92.5001  38810.3  6.63767e+11
92.6002  39192.2  6.6814e+11
92.7003  39581.4  6.7256e+11
92.8004  39977.9  6.77026e+11
92.9006  40381.8  6.81536e+11
93.0006  40793.1  6.86087e+11
93.1005  41211.6  6.90678e+11
93.2002  41637.6  6.95307e+11
93.3002  42073.3  6.99999e+11
93.4004  42518.8  7.04751e+11
93.5002  42971.6  7.09534e+11
93.6001  43434.3  7.14373e+11
93.7001  43906.7  7.19264e+11
93.8004  44391.4  7.24231e+11
93.9001  44883.4  7.29219e+11
94.0001  45387.6  7.34278e+11
94.1002  45904.1  7.39402e+11
94.2005  46432.9  7.44589e+11
94.3002  46971.4  7.49812e+11
94.4003  47524.6  7.55114e+11
94.5003  48090  7.60469e+11
94.6003  48670.2  7.65896e+11
94.7  49262.5  7.71368e+11
94.8001  49872.1  7.76926e+11
94.9003  50498.7  7.82566e+11
95.0003  51140  7.88261e+11
95.1002  51798.5  7.94027e+11
95.2  52474.1  7.9986e+11
95.3003  53171.7  8.05796e+11
95.4002  53886.5  8.11787e+11
95.5002  54623.3  8.17869e+11
95.6002  55382.1  8.24036e+11
95.7  56163  8.30279e+11
95.8002  56970.8  8.36631e+11
95.9002  57803  8.43065e+11
96.0002  58662.2  8.49591e+11
96.1002  59550.8  8.56218e+11
96.2002  60468.7  8.62939e+11
96.3002  61420.9  8.69777e+11
96.4001  62404.9  8.76704e+11
96.5012  63439.1  8.83912e+11
96.6003  64491.7  8.91017e+11
96.7001  65593.2  8.98292e+11
96.8003  66743.7  9.0572e+11
96.9005  67943.2  9.13284e+11
97.0005  69191.5  9.20966e+11
97.1018  70513.4  9.28897e+11
97.2004  71859.7  9.36764e+11
97.3014  73303.9  9.44976e+11
97.4008  74797.1  9.53228e+11
97.5001  76363.7  9.61633e+11
97.6002  78028.2  9.70292e+11
97.7005  79790.6  9.79166e+11
97.8006  81651  9.88218e+11
97.9011  83633.7  9.97525e+11
98.0002  85714.4  1.00693e+12
98.1007  87966.4  1.01671e+12
98.2007  90365.3  1.02671e+12
98.3004  92935.5  1.03694e+12
98.4007  95726  1.04754e+12
98.5005  98736.8  1.05842e+12
98.6002  102017  1.06963e+12
98.7006  105640  1.08131e+12
98.8002  109605  1.09332e+12
98.9001  114036  1.10583e+12
99.0002  119029  1.1189e+12
99.0103  119568  1.12025e+12
99.0203  120106  1.12159e+12
99.0301  120645  1.12292e+12
99.0402  121208  1.12429e+12
99.0502  121771  1.12565e+12
99.0601  122334  1.127e+12
99.0703  122921  1.1284e+12
99.0803  123509  1.12978e+12
99.0902  124096  1.13116e+12
99.1003  124708  1.13257e+12
99.1103  125320  1.13397e+12
99.1202  125932  1.13536e+12
99.1303  126569  1.13679e+12
99.1403  127205  1.13821e+12
99.1501  127842  1.13961e+12
99.1601  128502  1.14106e+12
99.17  129163  1.14248e+12
99.1801  129849  1.14395e+12
99.1901  130534  1.1454e+12
99.2002  131244  1.14689e+12
99.2102  131954  1.14836e+12
99.2203  132688  1.14987e+12
99.2303  133423  1.15135e+12
99.2401  134157  1.15283e+12
99.2501  134916  1.15433e+12
99.2603  135699  1.15587e+12
99.2702  136482  1.15739e+12
99.2803  137290  1.15894e+12
99.2902  138098  1.16047e+12
99.3002  138930  1.16202e+12
99.3101  139762  1.16356e+12
99.3201  140619  1.16513e+12
99.3301  141500  1.16672e+12
99.3402  142406  1.16833e+12
99.3502  143312  1.16992e+12
99.3602  144242  1.17153e+12
99.3703  145197  1.17317e+12
99.3801  146151  1.17478e+12
99.39  147130  1.17641e+12
99.4002  148158  1.17809e+12
99.4102  149187  1.17976e+12
99.4202  150239  1.18144e+12
99.43  151292  1.18309e+12
99.44  152393  1.18479e+12
99.45  153519  1.18651e+12
99.46  154670  1.18824e+12
99.4702  155869  1.19001e+12
99.4801  157069  1.19175e+12
99.49  158293  1.1935e+12
99.5001  159565  1.19529e+12
99.51  160863  1.19708e+12
99.5201  162209  1.1989e+12
99.5301  163580  1.20073e+12
99.54  164975  1.20255e+12
99.55  166419  1.20441e+12
99.56  167912  1.20628e+12
99.5701  169455  1.20819e+12
99.58  171021  1.21008e+12
99.5901  172661  1.21202e+12
99.6  174326  1.21395e+12
99.6101  176064  1.21592e+12
99.6201  177851  1.2179e+12
99.6301  179711  1.21992e+12
99.6401  181620  1.22194e+12
99.6501  183603  1.22399e+12
99.6601  185659  1.22606e+12
99.6701  187789  1.22815e+12
99.6801  189992  1.23025e+12
99.69  192293  1.23239e+12
99.7  194692  1.23456e+12
99.71  197188  1.23675e+12
99.72  199808  1.23898e+12
99.7301  202549  1.24124e+12
99.7401  205413  1.24353e+12
99.7501  208424  1.24585e+12
99.7601  211582  1.2482e+12
99.77  214911  1.25059e+12
99.7801  218436  1.25302e+12
99.7901  222156  1.25549e+12
99.8  226097  1.25799e+12
99.81  230308  1.26055e+12
99.82  234812  1.26316e+12
99.83  239634  1.26582e+12
99.84  244823  1.26853e+12
99.85  250429  1.2713e+12
99.86  256524  1.27414e+12
99.87  263206  1.27706e+12
99.88  270550  1.28005e+12
99.89  278677  1.28312e+12
99.9  287807  1.2863e+12
99.901  288786  1.28662e+12
99.902  289765  1.28694e+12
99.903  290769  1.28727e+12
99.904  291773  1.2876e+12
99.905  292801  1.28792e+12
99.906  293853  1.28826e+12
99.907  294906  1.28859e+12
99.908  295958  1.28891e+12
99.909  297035  1.28924e+12
99.91  298137  1.28958e+12
99.911  299263  1.28992e+12
99.912  300389  1.29025e+12
99.913  301515  1.29059e+12
99.914  302690  1.29093e+12
99.915  303865  1.29127e+12
99.916  305040  1.29161e+12
99.917  306264  1.29195e+12
99.918  307488  1.29229e+12
99.919  308736  1.29264e+12
99.92  310009  1.29299e+12
99.921  311306  1.29334e+12
99.922  312604  1.29368e+12
99.923  313925  1.29403e+12
99.924  315272  1.29439e+12
99.925  316643  1.29474e+12
99.926  318038  1.2951e+12
99.927  319458  1.29545e+12
99.928  320902  1.29581e+12
99.929  322370  1.29617e+12
99.93  323864  1.29653e+12
99.931  325381  1.2969e+12
99.932  326948  1.29727e+12
99.933  328514  1.29763e+12
99.934  330130  1.298e+12
99.935  331770  1.29838e+12
99.936  333435  1.29875e+12
99.937  335124  1.29912e+12
99.938  336862  1.2995e+12
99.939  338624  1.29987e+12
99.94  340435  1.30026e+12
99.941  342271  1.30064e+12
99.942  344156  1.30102e+12
99.943  346090  1.30141e+12
99.944  348048  1.3018e+12
99.945  350055  1.30219e+12
99.946  352112  1.30258e+12
99.947  354217  1.30298e+12
99.948  356371  1.30338e+12
99.949  358574  1.30378e+12
99.95  360826  1.30418e+12
99.951  363127  1.30459e+12
99.952  365501  1.30499e+12
99.953  367949  1.30541e+12
99.954  370446  1.30582e+12
99.955  372992  1.30624e+12
99.956  375635  1.30666e+12
99.957  378352  1.30708e+12
99.958  381143  1.3075e+12
99.959  384007  1.30793e+12
99.96  386969  1.30836e+12
99.961  390028  1.3088e+12
99.962  393186  1.30924e+12
99.963  396442  1.30968e+12
99.964  399820  1.31013e+12
99.965  403296  1.31058e+12
99.966  406894  1.31103e+12
99.967  410639  1.31149e+12
99.968  414531  1.31195e+12
99.969  418570  1.31242e+12
99.97  422756  1.31289e+12
99.971  427138  1.31337e+12
99.972  431690  1.31385e+12
99.973  436464  1.31434e+12
99.974  441457  1.31483e+12
99.975  446671  1.31532e+12
99.976  452179  1.31583e+12
99.977  457956  1.31634e+12
99.978  464051  1.31686e+12
99.979  470489  1.31738e+12
99.98  477318  1.31791e+12
99.981  484588  1.31845e+12
99.982  492348  1.319e+12
99.983  500621  1.31955e+12
99.984  509556  1.32012e+12
99.985  519176  1.3207e+12
99.986  529604  1.32128e+12
99.987  540986  1.32188e+12
99.988  553494  1.3225e+12
99.989  567349  1.32312e+12
99.99  582819  1.32377e+12
99.9901  584459  1.32383e+12
99.9902  586148  1.3239e+12
99.9903  587837  1.32397e+12
99.9904  589551  1.32403e+12
99.9905  591289  1.3241e+12
99.9906  593027  1.32416e+12
99.9907  594814  1.32423e+12
99.9908  596625  1.3243e+12
99.9909  598437  1.32436e+12
99.991  600297  1.32443e+12
99.9911  602182  1.3245e+12
99.9912  604091  1.32457e+12
99.9913  606000  1.32463e+12
99.9914  607959  1.3247e+12
99.9915  609941  1.32477e+12
99.9916  611973  1.32484e+12
99.9917  614005  1.32491e+12
99.9918  616085  1.32498e+12
99.9919  618191  1.32505e+12
99.992  620320  1.32511e+12
99.9921  622499  1.32518e+12
99.9922  624702  1.32525e+12
99.9923  626929  1.32532e+12
99.9924  629206  1.3254e+12
99.9925  631507  1.32547e+12
99.9926  633857  1.32554e+12
99.9927  636231  1.32561e+12
99.9928  638654  1.32568e+12
99.9929  641127  1.32575e+12
99.993  643648  1.32582e+12
99.9931  646194  1.3259e+12
99.9932  648788  1.32597e+12
99.9933  651432  1.32604e+12
99.9934  654125  1.32611e+12
99.9935  656866  1.32619e+12
99.9936  659657  1.32626e+12
99.9937  662521  1.32634e+12
99.9938  665409  1.32641e+12
99.9939  668371  1.32648e+12
99.994  671406  1.32656e+12
99.9941  674491  1.32664e+12
99.9942  677624  1.32671e+12
99.9943  680855  1.32679e+12
99.9944  684135  1.32686e+12
99.9945  687489  1.32694e+12
99.9946  690916  1.32702e+12
99.9947  694416  1.3271e+12
99.9948  698014  1.32717e+12
99.9949  701686  1.32725e+12
99.995  705431  1.32733e+12
99.9951  709299  1.32741e+12
99.9952  713240  1.32749e+12
99.9953  717279  1.32757e+12
99.9954  721440  1.32765e+12
99.9955  725699  1.32773e+12
99.9956  730105  1.32781e+12
99.9957  734609  1.3279e+12
99.9958  739236  1.32798e+12
99.9959  744009  1.32806e+12
99.996  748905  1.32814e+12
99.9961  753972  1.32823e+12
99.9962  759210  1.32831e+12
99.9963  764595  1.3284e+12
99.9964  770176  1.32848e+12
99.9965  775929  1.32857e+12
99.9966  781901  1.32866e+12
99.9967  788070  1.32875e+12
99.9968  794483  1.32884e+12
99.9969  801141  1.32892e+12
99.997  808069  1.32902e+12
99.9971  815265  1.32911e+12
99.9972  822780  1.3292e+12
99.9973  830638  1.32929e+12
99.9974  838838  1.32938e+12
99.9975  847430  1.32948e+12
99.9976  856462  1.32957e+12
99.9977  865935  1.32967e+12
99.9978  875947  1.32977e+12
99.9979  886497  1.32987e+12
99.998  897684  1.32997e+12
99.9981  909580  1.33007e+12
99.9982  922235  1.33017e+12
99.9983  935796  1.33027e+12
99.9984  950336  1.33038e+12
99.9985  966027  1.33049e+12
99.9986  983015  1.3306e+12
99.9987  1.00154e+06  1.33071e+12
99.9988  1.02189e+06  1.33082e+12
99.9989  1.04438e+06  1.33094e+12
99.999  1.06947e+06  1.33106e+12
99.9991  1.09782e+06  1.33118e+12
99.9992  1.13025e+06  1.3313e+12
99.9993  1.16797e+06  1.33143e+12
99.9994  1.21287e+06  1.33156e+12
99.9995  1.26794e+06  1.3317e+12
99.9996  1.33819e+06  1.33185e+12
99.9997  1.43415e+06  1.332e+12
99.9998  1.58029e+06  1.33217e+12
99.9999  1.86693e+06  1.33236e+12
100  4.09867e+06  1.33259e+12
