# Supplementary material for: Victory Tax: A Holistic Income Tax System
Source: Entropy (Basel). 2021 Nov 11;23(11):1492. doi: 10.3390/e23111492 (PMC8624733; doi:10.3390/e23111492)
Supplement: Supplementary file 1 [file entropy-23-01492-s001.zip › bundle/results_to_give_away/data4VTpaper/fit2IRSdata/kfnc1_PL35_DE50_DP100_ON_miQ.inc]

# tot_earnings = 8.44113e+12
# max_earnings = 1.39366e+08
# ave_earnings = 75300
# E20_earnings = 16331.2
# E40_earnings = 33877.9
# E50_earnings = 44612
# E60_earnings = 57787
# E80_earnings = 101844
# E99_earnings = 509744
# std_earnings = 171712
# min_earnings = 0
# num_earners  = 1.121e+08
# ------------------------------- 
# total_earnings = 8.44113e+12
# ---------------------------------------------- brackets 
# 10,30,50,70,90 => 20% brackets    110 => top 1% bracket 
# 10=>  0-20%  <market income>  % of the pie 
# 30=> 20-40%  <market income>  % of the pie 
# etc ... 
# ------------------------------------------ bracket data 
 10 8425.7  2.2379
 30 24790.4  6.58444
 50 45025.5  11.959
 70 76741.3  20.3828
 90 221517  58.8359
110 994082  13.2016
