# Supplementary material for: Victory Tax: A Holistic Income Tax System
Source: Entropy (Basel). 2021 Nov 11;23(11):1492. doi: 10.3390/e23111492 (PMC8624733; doi:10.3390/e23111492)
Supplement: Supplementary file 1 [file entropy-23-01492-s001.zip › bundle/results_to_give_away/data4VTpaper/fit2IRSdata/kfnc1_PL35_DE50_DP100_ON_let.tax]

0.000165773  3.56279e-05
0.000527016  0.000113266
0.000933522  0.000200633
0.00136652  0.000293692
0.00181896  0.000390931
0.00228697  0.000491516
0.00276805  0.00059491
0.00326044  0.000700735
0.00376283  0.000808708
0.0042742  0.000918611
0.00479373  0.00103027
0.00532075  0.00114354
0.0058547  0.00125829
0.00639511  0.00137444
0.00694157  0.00149188
0.00749371  0.00161055
0.00805122  0.00173037
0.00861383  0.00185128
0.00918128  0.00197324
0.00975336  0.00209619
0.0103298  0.00222009
0.0109106  0.0023449
0.0114954  0.00247058
0.0126765  0.00272444
0.0138723  0.00298142
0.0144753  0.00311103
0.0156911  0.00337233
0.0169194  0.00363631
0.0175379  0.00376925
0.0187836  0.00403697
0.0194105  0.00417171
0.0206723  0.00444288
0.0219441  0.00471624
0.0225837  0.0048537
0.02387  0.00513014
0.0245166  0.0052691
0.0258163  0.00554845
0.0264695  0.00568882
0.027782  0.0059709
0.0284413  0.00611261
0.0297659  0.00639729
0.0304312  0.00654026
0.0317673  0.00682742
0.0324381  0.0069716
0.0337852  0.00726111
0.0344613  0.00740643
0.0358189  0.00769819
0.0365002  0.00784462
0.0378677  0.00813853
0.0385539  0.00828601
0.0399311  0.008582
0.040622  0.00873049
0.0420085  0.00902847
0.042704  0.00917794
0.0434009  0.00932772
0.0447992  0.00962824
0.0455004  0.00977895
0.0469072  0.0100813
0.0476126  0.0102329
0.0490276  0.010537
0.0497371  0.0106895
0.0504479  0.0108423
0.0518734  0.0111486
0.0525881  0.0113022
0.0540212  0.0116102
0.0547397  0.0117647
0.0554593  0.0119193
0.0569023  0.0122294
0.0576256  0.0123849
0.0583501  0.0125406
0.0598025  0.0128527
0.0605304  0.0130092
0.0619897  0.0133228
0.062721  0.01348
0.0634535  0.0136374
0.0649216  0.013953
0.0656573  0.0141111
0.0663941  0.0142694
0.0678708  0.0145868
0.0686108  0.0147458
0.0693518  0.0149051
0.0708368  0.0152242
0.0715808  0.0153842
0.0730719  0.0157046
0.073819  0.0158652
0.074567  0.0160259
0.0760659  0.0163481
0.0768169  0.0165095
0.0775687  0.0166711
0.0790753  0.0169949
0.07983  0.0171571
0.0805856  0.0173195
0.0813422  0.0174821
0.082858  0.0178078
0.0836173  0.017971
0.0843774  0.0181344
0.0859004  0.0184617
0.0866632  0.0186257
0.0874269  0.0187898
0.0889568  0.0191186
0.0897231  0.0192833
0.0904902  0.0194482
0.0920269  0.0197784
0.0927966  0.0199438
0.093567  0.0201094
0.0951104  0.0204411
0.0958833  0.0206072
0.096657  0.0207735
0.0974315  0.02094
0.0989829  0.0212734
0.0997598  0.0214404
0.100538  0.0216075
0.110717  0.0237953
0.121019  0.0260094
0.13063  0.0280751
0.141147  0.0303353
0.150945  0.0324412
0.160827  0.0345649
0.170787  0.0367055
0.180823  0.0388624
0.190931  0.0410348
0.201108  0.0432221
0.210496  0.0452398
0.220799  0.0474541
0.231164  0.0496817
0.240718  0.0517351
0.251196  0.053987
0.26085  0.056062
0.270551  0.0581468
0.281184  0.0604321
0.290977  0.0625368
0.300812  0.0646505
0.310688  0.0667731
0.320604  0.0689043
0.33056  0.0710439
0.340554  0.0731918
0.350585  0.0753477
0.360653  0.0775116
0.370757  0.0796831
0.380896  0.0818621
0.391069  0.0840486
0.400347  0.0860425
0.410584  0.0882426
0.420853  0.0904497
0.431154  0.0926637
0.440546  0.0946821
0.450906  0.0969088
0.460351  0.0989386
0.470768  0.101177
0.481214  0.103423
0.490736  0.105469
0.501237  0.107726
0.510807  0.109783
0.520399  0.111844
0.530977  0.114118
0.540616  0.116189
0.551244  0.118473
0.560928  0.120555
0.570633  0.122641
0.580359  0.124731
0.591081  0.127035
0.600849  0.129135
0.610637  0.131238
0.620445  0.133346
0.631256  0.13567
0.641104  0.137786
0.650971  0.139907
0.660856  0.142031
0.67076  0.14416
0.680683  0.146292
0.690623  0.148429
0.700581  0.150569
0.710556  0.152713
0.720549  0.15486
0.730559  0.157012
0.740586  0.159167
0.75063  0.161325
0.76069  0.163488
0.770767  0.165653
0.78086  0.167822
0.790969  0.169995
0.801094  0.172171
0.811235  0.174351
0.820375  0.176315
0.830545  0.178501
0.84073  0.18069
0.850931  0.182882
0.861147  0.185078
0.870354  0.187056
0.880597  0.189258
0.890856  0.191463
0.901128  0.193671
0.910386  0.19566
0.920686  0.197874
0.931  0.20009
0.941327  0.20231
0.950634  0.20431
0.960988  0.206536
0.971355  0.208764
0.980698  0.210772
0.99109  0.213005
1.00046  0.215018
1.10099  0.236625
1.20051  0.258015
1.30103  0.279617
1.40139  0.301186
1.50041  0.322468
1.6013  0.344151
1.70071  0.365516
1.80078  0.387025
1.90037  0.408428
2.00055  0.429958
2.10129  0.451609
2.20142  0.47313
2.30091  0.494512
2.40087  0.515995
2.50127  0.537573
2.60094  0.558995
2.70102  0.580504
2.80149  0.602096
2.90115  0.623515
3.00117  0.645011
3.10152  0.666579
3.20101  0.687962
3.30081  0.709411
3.40091  0.730924
3.5013  0.752499
3.60076  0.773876
3.70049  0.795309
3.80047  0.816796
3.90069  0.838337
4.00115  0.859928
4.10063  0.881307
4.20154  0.902995
4.30145  0.924468
4.40156  0.945984
4.50065  0.967279
4.60115  0.988879
4.7006  1.01025
4.80147  1.03193
4.90127  1.05338
5.00124  1.07487
5.10138  1.09639
5.20043  1.11768
5.30087  1.13926
5.40145  1.16088
5.50094  1.18226
5.60055  1.20367
5.70155  1.22538
5.80143  1.24684
5.90143  1.26834
6.00156  1.28985
6.10054  1.31113
6.20089  1.3327
6.30135  1.35429
6.40066  1.37563
6.50133  1.39727
6.60083  1.41865
6.70044  1.44006
6.80139  1.46176
6.90117  1.4832
7.00104  1.50466
7.10099  1.52615
7.20103  1.54765
7.30114  1.56916
7.40132  1.59069
7.50158  1.61224
7.60064  1.63353
7.70104  1.65511
7.8015  1.6767
7.90076  1.69803
8.00134  1.71965
8.10072  1.74101
8.20142  1.76265
8.3009  1.78403
8.40044  1.80542
8.5013  1.8271
8.60093  1.84851
8.70061  1.86994
8.80161  1.89164
8.90138  1.91308
9.00118  1.93453
9.10103  1.95599
9.20091  1.97746
9.30083  1.99893
9.40078  2.02042
9.50076  2.0419
9.60078  2.0634
9.70082  2.0849
9.80089  2.10641
9.90099  2.12792
10.0011  2.14944
10.1013  2.17096
10.2014  2.19249
10.3016  2.21402
10.4005  2.23528
10.5007  2.25682
10.601  2.27836
10.7012  2.29991
10.8015  2.32146
10.9005  2.34273
11.0008  2.36429
11.1011  2.38584
11.2014  2.4074
11.3004  2.42869
11.4007  2.45025
11.5011  2.47181
11.6014  2.49337
11.7004  2.51466
11.8008  2.53622
11.9011  2.55778
12.0059  2.58031
12.1088  2.60243
12.2117  2.62454
12.3017  2.64389
12.4046  2.666
12.5075  2.68812
12.6104  2.71023
12.7004  2.72957
12.8033  2.75168
12.9061  2.77378
13.0089  2.79588
13.1117  2.81798
13.2017  2.83731
13.3045  2.8594
13.4073  2.88149
13.51  2.90358
13.6128  2.92566
13.7027  2.94498
13.8054  2.96705
13.9081  2.98912
14.0107  3.01119
14.1005  3.03049
14.2032  3.05254
14.3058  3.0746
14.4083  3.09664
14.5109  3.11868
14.6006  3.13796
14.7031  3.15999
14.8056  3.18201
14.908  3.20403
15.0104  3.22604
15.1128  3.24804
15.2024  3.26729
15.3047  3.28928
15.407  3.31127
15.5092  3.33325
15.6115  3.35522
15.7009  3.37443
15.803  3.39639
15.9052  3.41834
16.0072  3.44028
16.1093  3.46221
16.2113  3.48413
16.3005  3.50331
16.4024  3.52521
16.5043  3.54711
16.6062  3.569
16.708  3.59088
16.8098  3.61276
16.9115  3.63462
17.0005  3.65374
17.1021  3.67559
17.2037  3.69742
17.3053  3.71925
17.4068  3.74106
17.5082  3.76287
17.6096  3.78466
17.711  3.80645
17.8123  3.82822
17.9009  3.84727
18.0021  3.86902
18.1033  3.89076
18.2044  3.9125
18.3055  3.93422
18.4065  3.95593
18.5075  3.97763
18.6084  3.99932
18.7093  4.02099
18.8101  4.04266
18.9108  4.06431
19.0115  4.08595
19.1121  4.10758
19.2127  4.1292
19.3007  4.1481
19.4012  4.1697
19.5016  4.19128
19.6019  4.21285
19.7022  4.23441
19.8025  4.25595
19.9027  4.27748
20.0028  4.299
20.1029  4.32051
20.2029  4.342
20.3028  4.36348
20.4027  4.38495
20.5025  4.4064
20.6023  4.42784
20.702  4.44926
20.8016  4.47068
20.9011  4.49208
21.0006  4.51346
21.1125  4.5375
21.2119  4.55886
21.3112  4.5802
21.4104  4.60152
21.5096  4.62284
21.6087  4.64413
21.7077  4.66542
21.8067  4.68669
21.9055  4.70794
22.0044  4.72918
22.1031  4.75041
22.2018  4.77162
22.3004  4.79281
22.4113  4.81664
22.5098  4.8378
22.6082  4.85895
22.7065  4.88008
22.8048  4.9012
22.9029  4.9223
23.0011  4.94339
23.1113  4.96709
23.2093  4.98815
23.3072  5.00918
23.405  5.03021
23.5027  5.05121
23.6004  5.0722
23.7102  5.0958
23.8077  5.11675
23.9051  5.13769
24.0025  5.15862
24.1119  5.18214
24.2091  5.20303
24.3063  5.2239
24.4033  5.24476
24.5124  5.2682
24.6093  5.28902
24.7061  5.30983
24.8028  5.33062
24.9115  5.35398
25.0081  5.37473
25.1045  5.39547
25.2009  5.41619
25.3093  5.43948
25.4055  5.46016
25.5017  5.48082
25.6098  5.50405
25.7058  5.52468
25.8017  5.54529
25.9095  5.56846
26.0052  5.58903
26.1008  5.60959
26.2083  5.6327
26.3038  5.65322
26.4111  5.67628
26.5064  5.69676
26.6017  5.71723
26.7087  5.74023
26.8037  5.76066
26.9105  5.78362
27.0054  5.804
27.112  5.82692
27.2067  5.84727
27.3013  5.8676
27.4077  5.89046
27.5021  5.91075
27.6082  5.93356
27.7025  5.95381
27.8084  5.97658
27.9024  5.99679
28.0082  6.01952
28.102  6.03969
28.2076  6.06237
28.3013  6.08251
28.4066  6.10514
28.5118  6.12775
28.6052  6.14783
28.7102  6.17039
28.8034  6.19043
28.9082  6.21295
29.0012  6.23294
29.1058  6.25542
29.2103  6.27787
29.303  6.2978
29.4073  6.32021
29.5114  6.34259
29.6039  6.36247
29.7078  6.3848
29.8116  6.40711
29.9038  6.42692
30.0074  6.44919
30.1109  6.47143
30.2028  6.49118
30.306  6.51337
30.4092  6.53554
30.5008  6.55523
30.6037  6.57735
30.7066  6.59945
30.8093  6.62153
30.9005  6.64113
31.003  6.66316
31.1053  6.68516
31.2076  6.70714
31.3098  6.72909
31.4005  6.74859
31.5024  6.77049
31.6042  6.79237
31.7059  6.81423
31.8075  6.83606
31.9089  6.85787
32.0103  6.87965
32.1115  6.90141
32.2014  6.92072
32.3024  6.94243
32.4033  6.96412
32.5041  6.98577
32.6047  7.00741
32.7052  7.02901
32.8057  7.05059
32.906  7.07215
33.0061  7.09368
33.1062  7.11519
33.2062  7.13667
33.306  7.15812
33.4057  7.17955
33.5053  7.20095
33.6047  7.22233
33.7041  7.24368
33.8033  7.26501
33.9024  7.28631
34.0014  7.30758
34.1113  7.33119
34.21  7.35241
34.3086  7.37361
34.4071  7.39478
34.5055  7.41592
34.6037  7.43704
34.7019  7.45813
34.8108  7.48153
34.9086  7.50257
35.0064  7.52358
35.104  7.54456
35.2016  7.56552
35.3098  7.58878
35.407  7.60968
35.5042  7.63056
35.6012  7.65141
35.7088  7.67455
35.8056  7.69534
35.9022  7.71611
36.0095  7.73916
36.1059  7.75987
36.2021  7.78056
36.3089  7.80352
36.4049  7.82415
36.5008  7.84475
36.6072  7.86762
36.7028  7.88817
36.8089  7.91097
36.9043  7.93147
37.0101  7.95421
37.1052  7.97465
37.2107  7.99733
37.3056  8.01771
37.4108  8.04033
37.5054  8.06066
37.6103  8.08322
37.7047  8.10349
37.8093  8.12598
37.9034  8.1462
38.0078  8.16863
38.1016  8.18879
38.2057  8.21116
38.3096  8.2335
38.403  8.25357
38.5066  8.27585
38.6101  8.29809
38.7031  8.31808
38.8063  8.34026
38.9094  8.36241
39.002  8.38231
39.1047  8.40439
39.2073  8.42645
39.3098  8.44846
39.4019  8.46825
39.504  8.49021
39.606  8.51213
39.7079  8.53402
39.8096  8.55588
39.901  8.57553
40.0024  8.59732
40.1037  8.61908
40.2048  8.64081
40.3057  8.66251
40.4065  8.68417
40.5072  8.7058
40.6077  8.7274
40.708  8.74897
40.8082  8.7705
40.9082  8.792
41.0081  8.81347
41.1078  8.8349
41.2074  8.8563
41.3068  8.87767
41.4061  8.899
41.5052  8.92031
41.6042  8.94157
41.703  8.96281
41.8017  8.98401
41.91  9.0073
42.0083  9.02843
42.1065  9.04954
42.2045  9.0706
42.3024  9.09164
42.4099  9.11474
42.5075  9.13571
42.6049  9.15664
42.7021  9.17754
42.8089  9.20049
42.9058  9.22133
43.0026  9.24213
43.1089  9.26497
43.2054  9.2857
43.3017  9.30639
43.4074  9.32912
43.5034  9.34975
43.6088  9.37241
43.7045  9.39297
43.8095  9.41554
43.9049  9.43603
44.0096  9.45854
44.1046  9.47896
44.2089  9.50138
44.3036  9.52174
44.4076  9.54409
44.502  9.56437
44.6057  9.58665
44.7091  9.60888
44.803  9.62906
44.9061  9.65123
45.009  9.67335
45.1025  9.69342
45.205  9.71547
45.3074  9.73747
45.4004  9.75745
45.5024  9.77938
45.6043  9.80127
45.7059  9.82312
45.8074  9.84493
45.9087  9.86671
46.0007  9.88647
46.1016  9.90817
46.2024  9.92983
46.303  9.95145
46.4034  9.97303
46.5037  9.99457
46.6037  10.0161
46.7036  10.0375
46.8033  10.059
46.9028  10.0803
47.0021  10.1017
47.1012  10.123
47.2092  10.1462
47.308  10.1674
47.4065  10.1886
47.5049  10.2098
47.6032  10.2309
47.7012  10.2519
47.8079  10.2749
47.9056  10.2959
48.0031  10.3168
48.1004  10.3377
48.2063  10.3605
48.3032  10.3813
48.4088  10.404
48.5053  10.4248
48.6017  10.4455
48.7066  10.468
48.8026  10.4887
48.9071  10.5111
49.0027  10.5317
49.1069  10.554
49.2021  10.5745
49.3058  10.5968
49.4007  10.6172
49.504  10.6394
49.607  10.6615
49.7014  10.6818
49.804  10.7039
49.9065  10.7259
50.0088  10.7479
50.1023  10.768
50.2042  10.7899
50.3058  10.8117
50.4072  10.8335
50.5084  10.8553
50.6011  10.8752
50.7019  10.8968
50.8025  10.9185
50.9029  10.94
51.0031  10.9616
51.1031  10.9831
51.2028  11.0045
51.3024  11.0259
51.4018  11.0473
51.5009  11.0686
51.6081  11.0916
51.7068  11.1128
51.8053  11.134
51.9036  11.1551
52.0017  11.1762
52.1078  11.199
52.2055  11.22
52.3029  11.2409
52.4083  11.2636
52.5053  11.2844
52.6021  11.3053
52.7068  11.3278
52.8032  11.3485
52.9074  11.3709
53.0034  11.3915
53.1072  11.4138
53.2027  11.4343
53.306  11.4565
53.4012  11.477
53.504  11.4991
53.6066  11.5211
53.7011  11.5414
53.8032  11.5634
53.9051  11.5853
54.0068  11.6071
54.1004  11.6273
54.2017  11.649
54.3026  11.6707
54.4034  11.6924
54.5039  11.714
54.6042  11.7355
54.7042  11.757
54.804  11.7785
54.9036  11.7999
55.003  11.8212
55.1021  11.8425
55.201  11.8638
55.3072  11.8866
55.4056  11.9078
55.5038  11.9289
55.6017  11.9499
55.7069  11.9725
55.8044  11.9935
55.9016  12.0144
56.0061  12.0368
56.1028  12.0576
56.2068  12.08
56.3031  12.1007
56.4065  12.1229
56.5023  12.1435
56.6053  12.1656
56.7006  12.1861
56.803  12.2081
56.9052  12.2301
57.0071  12.252
57.1015  12.2723
57.2029  12.2941
57.3041  12.3158
57.4049  12.3375
57.5056  12.3591
57.6059  12.3807
57.706  12.4022
57.8059  12.4236
57.9055  12.4451
58.0048  12.4664
58.1039  12.4877
58.2028  12.5089
58.3013  12.5301
58.4067  12.5528
58.5047  12.5738
58.6025  12.5949
58.707  12.6173
58.8043  12.6382
58.9013  12.6591
59.005  12.6814
59.1015  12.7021
59.2046  12.7243
59.3006  12.7449
59.4032  12.7669
59.5054  12.7889
59.6006  12.8094
59.7024  12.8312
59.8038  12.853
59.905  12.8748
60.0059  12.8965
60.1065  12.9181
60.2068  12.9396
60.3068  12.9611
60.4066  12.9826
60.5061  13.004
60.6053  13.0253
60.7042  13.0465
60.8028  13.0677
60.9012  13.0889
61.0058  13.1114
61.1036  13.1324
61.2011  13.1534
61.3049  13.1756
61.4018  13.1965
61.5049  13.2186
61.6013  13.2394
61.7039  13.2614
61.8061  13.2834
61.9016  13.3039
62.0032  13.3257
62.1045  13.3475
62.2056  13.3692
62.3063  13.3909
62.4004  13.4111
62.5005  13.4326
62.6065  13.4554
62.706  13.4768
62.8052  13.4981
62.9041  13.5194
63.0027  13.5405
63.101  13.5617
63.2051  13.584
63.3028  13.605
63.4063  13.6273
63.5033  13.6481
63.6062  13.6702
63.7026  13.691
63.8048  13.7129
63.9007  13.7335
64.0022  13.7554
64.1034  13.7771
64.2043  13.7988
64.3049  13.8204
64.4051  13.8419
64.505  13.8634
64.6046  13.8848
64.7038  13.9062
64.8028  13.9274
64.9014  13.9486
65.0055  13.971
65.1034  13.992
65.2011  14.013
65.3041  14.0352
65.4011  14.056
65.5035  14.078
65.6055  14.0999
65.7015  14.1206
65.8028  14.1423
65.9038  14.164
66.0044  14.1857
66.1047  14.2072
66.2046  14.2287
66.3042  14.2501
66.4035  14.2714
66.5024  14.2927
66.601  14.3139
66.7046  14.3362
66.8025  14.3572
66.9054  14.3793
67.0026  14.4002
67.1048  14.4222
67.2013  14.4429
67.3028  14.4647
67.4039  14.4865
67.5047  14.5081
67.605  14.5297
67.705  14.5512
67.8047  14.5726
67.904  14.5939
68.0029  14.6152
68.1015  14.6364
68.2048  14.6586
68.3026  14.6796
68.4052  14.7017
68.5023  14.7225
68.6041  14.7444
68.7005  14.7651
68.8015  14.7868
68.9022  14.8085
69.0025  14.83
69.1024  14.8515
69.2019  14.8729
69.301  14.8942
69.4046  14.9164
69.503  14.9376
69.6009  14.9586
69.7034  14.9807
69.8006  15.0015
69.9022  15.0234
70.0035  15.0451
70.1043  15.0668
70.2047  15.0884
70.3047  15.1099
70.4043  15.1313
70.5035  15.1526
70.6023  15.1738
70.7007  15.195
70.8033  15.2171
70.9009  15.238
71.0027  15.2599
71.1041  15.2817
71.2005  15.3024
71.301  15.324
71.4011  15.3455
71.5008  15.3669
71.6045  15.3892
71.7033  15.4105
71.8017  15.4316
71.9042  15.4536
72.0017  15.4746
72.1032  15.4964
72.2043  15.5182
72.3006  15.5388
72.4008  15.5604
72.5006  15.5818
72.6042  15.6041
72.7031  15.6253
72.8015  15.6465
72.9037  15.6685
73.0013  15.6894
73.1026  15.7112
73.2034  15.7329
73.3038  15.7545
73.4037  15.7759
73.5032  15.7973
73.6021  15.8186
73.7007  15.8398
73.8028  15.8617
73.9004  15.8827
74.0016  15.9044
74.1023  15.9261
74.2026  15.9476
74.3023  15.9691
74.4016  15.9904
74.5043  16.0125
74.6026  16.0336
74.7004  16.0546
74.8016  16.0764
74.9023  16.098
75.0025  16.1196
75.1023  16.141
75.2015  16.1623
75.304  16.1843
75.4022  16.2054
75.5037  16.2273
75.6009  16.2481
75.7013  16.2697
75.8013  16.2912
75.9007  16.3126
76.0032  16.3346
76.1016  16.3558
76.2031  16.3776
76.3004  16.3985
76.4008  16.4201
76.5007  16.4415
76.6035  16.4636
76.7023  16.4849
76.8006  16.506
76.9018  16.5277
77.0024  16.5494
77.1025  16.5709
77.202  16.5923
77.301  16.6135
77.4029  16.6354
77.5007  16.6565
77.6014  16.6781
77.7015  16.6996
77.8011  16.721
77.9033  16.743
78.0017  16.7641
78.1028  16.7859
78.2033  16.8075
78.3032  16.8289
78.4025  16.8503
78.5012  16.8715
78.6025  16.8933
78.7032  16.9149
78.8033  16.9364
78.9028  16.9578
79.0016  16.979
79.103  17.0008
79.2006  17.0218
79.3007  17.0433
79.4032  17.0653
79.5021  17.0866
79.6033  17.1083
79.7009  17.1293
79.8008  17.1508
79.903  17.1728
80.0016  17.194
80.1025  17.2156
80.2027  17.2372
80.3023  17.2586
80.4012  17.2798
80.5023  17.3016
80.6027  17.3231
80.7024  17.3446
80.8014  17.3658
80.9025  17.3876
81.003  17.4092
81.1027  17.4306
81.2017  17.4519
81.3027  17.4736
81.4004  17.4946
81.5026  17.5165
81.6015  17.5378
81.7023  17.5595
81.8023  17.581
81.9016  17.6023
82.0028  17.624
82.1007  17.6451
82.2028  17.667
82.3017  17.6883
82.4024  17.7099
82.5023  17.7314
82.6014  17.7527
82.7022  17.7744
82.8022  17.7958
82.9014  17.8172
83.0022  17.8388
83.1023  17.8603
83.2015  17.8817
83.3023  17.9033
83.4022  17.9248
83.5014  17.9461
83.602  17.9677
83.7018  17.9892
83.8008  18.0105
83.9011  18.032
84.0006  18.0534
84.1015  18.0751
84.2014  18.0966
84.3006  18.1179
84.401  18.1395
84.5005  18.1609
84.6012  18.1825
84.7011  18.204
84.8021  18.2257
84.9022  18.2472
85.0014  18.2685
85.1017  18.2901
85.2011  18.3114
85.3015  18.333
85.401  18.3544
85.5015  18.376
85.601  18.3974
85.7015  18.419
85.801  18.4404
85.9014  18.4619
86.0009  18.4833
86.1012  18.5049
86.2005  18.5262
86.3006  18.5477
86.4014  18.5694
86.5012  18.5909
86.6018  18.6125
86.7013  18.6338
86.8015  18.6554
86.9006  18.6767
87.0004  18.6981
87.1007  18.7197
87.2015  18.7414
87.3013  18.7628
87.4016  18.7844
87.5008  18.8057
87.6005  18.8271
87.7006  18.8486
87.801  18.8702
87.9004  18.8916
88.0015  18.9133
88.1015  18.9348
88.2018  18.9563
88.3009  18.9776
88.4016  18.9993
88.5012  19.0207
88.6009  19.0421
88.7008  19.0636
88.8008  19.0851
88.9008  19.1066
89.001  19.1281
89.1012  19.1496
89.2013  19.1712
89.3015  19.1927
89.4016  19.2142
89.5015  19.2357
89.6014  19.2571
89.7012  19.2786
89.8008  19.3
89.9013  19.3216
90.0005  19.3429
90.1005  19.3644
90.2014  19.3861
90.3008  19.4074
90.4009  19.429
90.5007  19.4504
90.6011  19.472
90.701  19.4935
90.8005  19.5148
90.9004  19.5363
91.0008  19.5579
91.1006  19.5794
91.2008  19.6009
91.3012  19.6225
91.401  19.6439
91.5009  19.6654
91.601  19.6869
91.7011  19.7084
91.8005  19.7298
91.9007  19.7513
92.0008  19.7728
92.1008  19.7943
92.2007  19.8158
92.3011  19.8374
92.4004  19.8587
92.501  19.8803
92.6004  19.9017
92.7009  19.9233
92.8009  19.9448
92.901  19.9663
93.0005  19.9877
93.1008  20.0092
93.2009  20.0307
93.301  20.0522
93.4008  20.0737
93.5004  20.0951
93.6008  20.1167
93.7008  20.1382
93.8009  20.1597
93.9004  20.1811
94.0004  20.2026
94.1007  20.2241
94.2007  20.2456
94.3004  20.267
94.4006  20.2886
94.5007  20.3101
94.6006  20.3316
94.7007  20.3531
94.8007  20.3746
94.9007  20.3961
95.0005  20.4175
95.1004  20.439
95.2006  20.4605
95.3005  20.482
95.4005  20.5035
95.5007  20.525
95.6005  20.5465
95.7006  20.568
95.8004  20.5894
95.9006  20.611
96.0005  20.6324
96.1004  20.6539
96.2004  20.6754
96.3005  20.6969
96.4005  20.7184
96.5004  20.7399
96.6004  20.7614
96.7005  20.7829
96.8005  20.8044
96.9003  20.8258
97.0003  20.8473
97.1005  20.8688
97.2015  20.8906
97.3005  20.9118
97.401  20.9334
97.5007  20.9548
97.6006  20.9763
97.7017  20.9981
97.8004  21.0193
97.9014  21.041
98.0013  21.0624
98.1005  21.0838
98.2011  21.1054
98.3011  21.1269
98.4004  21.1482
98.5007  21.1698
98.6006  21.1913
98.7005  21.2127
98.8006  21.2342
98.9004  21.2557
99.0004  21.2772
99.0106  21.2794
99.0204  21.2815
99.0303  21.2836
99.0405  21.2858
99.0506  21.288
99.0605  21.2901
99.0706  21.2922
99.0805  21.2944
99.0906  21.2966
99.1006  21.2987
99.1104  21.3008
99.1207  21.303
99.1305  21.3051
99.1404  21.3073
99.1505  21.3094
99.1604  21.3116
99.1705  21.3137
99.1804  21.3159
99.1904  21.318
99.2005  21.3202
99.2104  21.3223
99.2204  21.3245
99.2305  21.3266
99.2404  21.3288
99.2504  21.3309
99.2604  21.3331
99.2705  21.3352
99.2804  21.3374
99.2904  21.3395
99.3006  21.3417
99.3105  21.3438
99.3205  21.346
99.3305  21.3481
99.3405  21.3503
99.3505  21.3524
99.3605  21.3546
99.3705  21.3567
99.3804  21.3588
99.3905  21.361
99.4005  21.3632
99.4104  21.3653
99.4205  21.3675
99.4305  21.3696
99.4404  21.3717
99.4504  21.3739
99.4604  21.376
99.4705  21.3782
99.4804  21.3803
99.4904  21.3825
99.5004  21.3846
99.5104  21.3868
99.5204  21.3889
99.5305  21.3911
99.5404  21.3932
99.5503  21.3954
99.5604  21.3975
99.5704  21.3997
99.5804  21.4018
99.5904  21.404
99.6004  21.4061
99.6104  21.4083
99.6204  21.4104
99.6304  21.4126
99.6404  21.4147
99.6503  21.4169
99.6604  21.419
99.6704  21.4212
99.6804  21.4233
99.6904  21.4255
99.7003  21.4276
99.7104  21.4298
99.7204  21.4319
99.7304  21.4341
99.7404  21.4362
99.7504  21.4384
99.7603  21.4405
99.7704  21.4427
99.7804  21.4448
99.7904  21.4469
99.8003  21.4491
99.8104  21.4512
99.8204  21.4534
99.8303  21.4555
99.8403  21.4577
99.8504  21.4598
99.8603  21.462
99.8704  21.4641
99.8803  21.4663
99.8904  21.4684
99.9003  21.4706
99.9013  21.4708
99.9023  21.471
99.9033  21.4712
99.9043  21.4714
99.9054  21.4717
99.9063  21.4719
99.9073  21.4721
99.9083  21.4723
99.9093  21.4725
99.9103  21.4727
99.9113  21.473
99.9123  21.4732
99.9133  21.4734
99.9143  21.4736
99.9153  21.4738
99.9163  21.474
99.9173  21.4742
99.9183  21.4745
99.9193  21.4747
99.9203  21.4749
99.9213  21.4751
99.9223  21.4753
99.9233  21.4755
99.9243  21.4757
99.9253  21.476
99.9263  21.4762
99.9273  21.4764
99.9283  21.4766
99.9293  21.4768
99.9303  21.477
99.9313  21.4772
99.9323  21.4775
99.9333  21.4777
99.9343  21.4779
99.9353  21.4781
99.9363  21.4783
99.9373  21.4785
99.9383  21.4788
99.9393  21.479
99.9403  21.4792
99.9413  21.4794
99.9423  21.4796
99.9433  21.4798
99.9443  21.48
99.9453  21.4803
99.9463  21.4805
99.9473  21.4807
99.9483  21.4809
99.9493  21.4811
99.9503  21.4813
99.9513  21.4815
99.9523  21.4818
99.9533  21.482
99.9543  21.4822
99.9553  21.4824
99.9563  21.4826
99.9573  21.4828
99.9583  21.4831
99.9593  21.4833
99.9603  21.4835
99.9613  21.4837
99.9623  21.4839
99.9633  21.4841
99.9643  21.4843
99.9653  21.4846
99.9663  21.4848
99.9673  21.485
99.9683  21.4852
99.9693  21.4854
99.9703  21.4856
99.9713  21.4858
99.9723  21.4861
99.9733  21.4863
99.9743  21.4865
99.9753  21.4867
99.9763  21.4869
99.9773  21.4871
99.9783  21.4873
99.9793  21.4876
99.9803  21.4878
99.9813  21.488
99.9823  21.4882
99.9833  21.4884
99.9843  21.4886
99.9853  21.4889
99.9863  21.4891
99.9873  21.4893
99.9883  21.4895
99.9893  21.4897
99.9903  21.4899
99.9904  21.4899
99.9905  21.49
99.9906  21.49
99.9907  21.49
99.9908  21.49
99.9909  21.4901
99.991  21.4901
99.9911  21.4901
99.9912  21.4901
99.9913  21.4901
99.9914  21.4902
99.9915  21.4902
99.9916  21.4902
99.9917  21.4902
99.9918  21.4903
99.9919  21.4903
99.992  21.4903
99.9921  21.4903
99.9922  21.4903
99.9923  21.4904
99.9924  21.4904
99.9925  21.4904
99.9926  21.4904
99.9927  21.4904
99.9928  21.4905
99.9929  21.4905
99.993  21.4905
99.9931  21.4905
99.9932  21.4906
99.9933  21.4906
99.9934  21.4906
99.9935  21.4906
99.9936  21.4906
99.9937  21.4907
99.9938  21.4907
99.9939  21.4907
99.994  21.4907
99.9941  21.4907
99.9942  21.4908
99.9943  21.4908
99.9944  21.4908
99.9945  21.4908
99.9946  21.4909
99.9947  21.4909
99.9948  21.4909
99.9949  21.4909
99.995  21.4909
99.9951  21.491
99.9952  21.491
99.9953  21.491
99.9954  21.491
99.9955  21.491
99.9956  21.4911
99.9957  21.4911
99.9958  21.4911
99.9959  21.4911
99.996  21.4912
99.9961  21.4912
99.9962  21.4912
99.9963  21.4912
99.9964  21.4912
99.9965  21.4913
99.9966  21.4913
99.9967  21.4913
99.9968  21.4913
99.9969  21.4913
99.997  21.4914
99.9971  21.4914
99.9972  21.4914
99.9973  21.4914
99.9974  21.4915
99.9975  21.4915
99.9976  21.4915
99.9977  21.4915
99.9978  21.4915
99.9979  21.4916
99.998  21.4916
99.9981  21.4916
99.9982  21.4916
99.9983  21.4916
99.9984  21.4917
99.9985  21.4917
99.9986  21.4917
99.9987  21.4917
99.9988  21.4918
99.9989  21.4918
99.999  21.4918
99.9991  21.4918
99.9992  21.4918
99.9993  21.4919
99.9994  21.4919
99.9995  21.4919
99.9996  21.4919
99.9997  21.4919
99.9998  21.492
99.9999  21.492
100  21.492
