# Supplementary material for: Victory Tax: A Holistic Income Tax System
Source: Entropy (Basel). 2021 Nov 11;23(11):1492. doi: 10.3390/e23111492 (PMC8624733; doi:10.3390/e23111492)
Supplement: Supplementary file 1 [file entropy-23-01492-s001.zip › bundle/results_to_give_away/data4VTpaper/fit2IRSdata/lgnm1_PL35_DE50_DP100_ON_fmt.gtr]

2.02332e-22  20500.2
1.01894e-05  20428.7
0.000111367  20381.3
0.000210657  20362.9
0.000314482  20349.6
0.000410828  20339.9
0.000513638  20331.2
0.000611217  20324.1
0.000713087  20317.5
0.000817372  20311.3
0.000912205  20306.2
0.00101459  20301.1
0.00111347  20296.5
0.00121896  20291.9
0.00131848  20287.8
0.00141013  20284.3
0.00152025  20280.2
0.00162143  20276.6
0.00171183  20273.6
0.00182168  20270
0.00191968  20266.9
0.00202129  20263.9
0.00212658  20260.8
0.0022172  20258.2
0.00231045  20255.7
0.00242591  20252.6
0.00252513  20250.1
0.00262712  20247.5
0.00271074  20245.5
0.00281782  20242.9
0.00292779  20240.4
0.00301786  20238.3
0.00313312  20235.8
0.00322747  20233.7
0.00332376  20231.7
0.00342201  20229.7
0.00352223  20227.6
0.00362444  20225.6
0.00372867  20223.5
0.00383493  20221.5
0.00391597  20220
0.00402584  20217.9
0.00413779  20215.9
0.00422314  20214.3
0.00433879  20212.3
0.00442693  20210.8
0.00451628  20209.2
0.00463731  20207.2
0.00472952  20205.7
0.00482297  20204.1
0.00491767  20202.6
0.00501362  20201.1
0.00511083  20199.5
0.00524242  20197.5
0.00534261  20196
0.00541011  20194.9
0.00551245  20193.4
0.00561609  20191.9
0.00572104  20190.4
0.00582731  20188.8
0.0059349  20187.3
0.00604383  20185.8
0.00611719  20184.7
0.00622835  20183.2
0.00634087  20181.7
0.00641663  20180.7
0.00653142  20179.1
0.00664758  20177.6
0.00672579  20176.6
0.00684426  20175
0.00692401  20174
0.00704481  20172.5
0.00712612  20171.5
0.00724926  20169.9
0.00733214  20168.9
0.00741566  20167.9
0.00754212  20166.4
0.00762723  20165.3
0.00771298  20164.3
0.00784281  20162.8
0.00793016  20161.8
0.00801817  20160.7
0.0081514  20159.2
0.00824104  20158.2
0.00833133  20157.2
0.00842228  20156.2
0.00851389  20155.1
0.00865254  20153.6
0.00874581  20152.6
0.00883975  20151.6
0.00893435  20150.5
0.00902963  20149.5
0.00912558  20148.5
0.00922221  20147.5
0.00931951  20146.5
0.0094175  20145.4
0.00951616  20144.4
0.00961551  20143.4
0.00971555  20142.4
0.00981628  20141.4
0.00991769  20140.3
0.0100198  20139.3
0.0110248  20129.6
0.0120363  20120.4
0.013046  20111.7
0.0140456  20103.6
0.0150272  20095.9
0.0160525  20088.3
0.0170496  20081.1
0.0180108  20074.5
0.0190844  20067.3
0.0200369  20061.2
0.0210195  20055.1
0.0220327  20049
0.0230767  20042.8
0.0240612  20037.2
0.0250721  20031.6
0.0260143  20026.5
0.0270765  20020.9
0.0280657  20015.8
0.0290777  20010.7
0.0301125  20005.6
0.0310635  20001
0.0320333  19996.4
0.033022  19991.8
0.0340298  19987.2
0.0350567  19982.6
0.0361029  19978
0.0370492  19973.9
0.0380109  19969.8
0.0391113  19965.2
0.040106  19961.2
0.0411163  19957.1
0.0420133  19953.5
0.0430533  19949.4
0.0441091  19945.3
0.045046  19941.8
0.0461318  19937.7
0.0470951  19934.1
0.0480708  19930.5
0.0490589  19927
0.0500594  19923.4
0.0510724  19919.8
0.052098  19916.2
0.0531363  19912.7
0.0540362  19909.6
0.0550979  19906
0.0560181  19903
0.0571035  19899.4
0.058044  19896.3
0.0591532  19892.8
0.0601142  19889.7
0.0610847  19886.6
0.0620647  19883.6
0.0630543  19880.5
0.0640534  19877.5
0.0650621  19874.4
0.0660804  19871.3
0.0671083  19868.3
0.0681459  19865.2
0.069018  19862.7
0.0700734  19859.6
0.0711385  19856.5
0.0720335  19854
0.0731165  19850.9
0.0740265  19848.4
0.0751274  19845.3
0.0760524  19842.7
0.0771714  19839.7
0.0781114  19837.1
0.0790583  19834.6
0.080012  19832
0.0811656  19829
0.0821345  19826.4
0.0831104  19823.9
0.0840931  19821.3
0.0850828  19818.8
0.0860794  19816.2
0.087083  19813.6
0.0880936  19811.1
0.0891111  19808.5
0.0901356  19806
0.0911672  19803.4
0.0922057  19800.9
0.0930416  19798.8
0.0940927  19796.3
0.0951509  19793.7
0.0962162  19791.2
0.0970735  19789.1
0.0981514  19786.6
0.0990189  19784.6
0.10011  19782
0.110014  19759.5
0.12023  19737.6
0.130213  19717.2
0.140129  19697.8
0.150192  19678.9
0.160082  19661
0.170037  19643.7
0.180028  19626.8
0.190027  19610.5
0.200332  19594.2
0.210272  19578.8
0.220138  19564
0.230258  19549.2
0.240268  19534.9
0.250145  19521.2
0.260243  19507.4
0.270174  19494.1
0.280309  19480.8
0.290247  19468.1
0.300373  19455.3
0.310272  19443.1
0.320345  19430.8
0.33016  19419.1
0.340135  19407.3
0.350269  19395.6
0.360111  19384.4
0.370098  19373.1
0.380231  19361.9
0.390038  19351.2
0.400453  19340
0.410047  19329.8
0.420249  19319
0.430087  19308.8
0.440044  19298.6
0.450119  19288.4
0.460313  19278.2
0.470107  19268.5
0.480531  19258.3
0.490013  19249.1
0.500126  19239.4
0.510344  19229.7
0.520122  19220.5
0.530546  19210.8
0.540518  19201.6
0.550023  19193
0.560178  19183.8
0.570427  19174.6
0.580193  19165.9
0.590042  19157.2
0.600561  19148
0.610581  19139.4
0.620087  19131.2
0.630267  19122.5
0.64053  19113.8
0.650264  19105.7
0.660071  19097.5
0.67057  19088.8
0.680526  19080.7
0.690555  19072.5
0.700021  19064.8
0.710189  19056.7
0.720428  19048.5
0.730092  19040.8
0.74047  19032.7
0.750263  19025
0.760119  19017.4
0.770037  19009.7
0.780017  19002
0.790059  18994.4
0.800163  18986.7
0.810328  18979.1
0.820554  18971.4
0.830155  18964.3
0.8405  18956.6
0.85021  18949.5
0.860673  18941.8
0.870493  18934.7
0.880365  18927.5
0.890291  18920.4
0.900268  18913.2
0.910299  18906.1
0.920381  18898.9
0.930515  18891.8
0.940701  18884.6
0.950207  18878
0.960493  18870.9
0.97009  18864.2
0.980475  18857.1
0.990165  18850.4
1.00065  18843.3
1.10042  18776.9
1.2004  18713.1
1.30002  18651.9
1.4005  18592.2
1.5006  18534.5
1.60085  18478.3
1.70003  18424.2
1.80069  18370.6
1.90072  18318.6
2.00088  18267.5
2.10102  18217.5
2.20095  18168.5
2.30053  18120.5
2.40069  18073
2.50023  18026.6
2.60015  17980.7
2.70036  17935.2
2.80078  17890.3
2.90017  17846.4
3.00078  17802.5
3.10018  17759.6
3.2007  17716.8
3.30107  17674.4
3.40001  17633
3.50116  17591.2
3.60076  17550.4
3.70125  17509.5
3.80007  17469.7
3.90098  17429.4
4.00012  17390.1
4.10001  17350.8
4.20065  17311.5
4.30068  17272.7
4.40006  17234.4
4.50011  17196.1
4.60079  17157.8
4.70074  17120.1
4.80128  17082.3
4.90104  17045
5.00134  17007.8
5.10081  16971
5.20078  16934.3
5.30126  16897.5
5.40082  16861.3
5.50085  16825
5.60133  16788.8
5.70083  16753.1
5.80076  16717.3
5.9011  16681.6
6.0004  16646.4
6.10008  16611.1
6.20014  16575.9
6.30056  16540.7
6.40133  16505.5
6.50099  16470.8
6.60098  16436.1
6.70129  16401.4
6.80043  16367.2
6.90136  16332.4
7.00109  16298.2
7.10111  16264
7.2014  16229.8
7.30046  16196.2
7.40128  16162
7.50085  16128.3
7.60066  16094.6
7.70071  16060.9
7.80099  16027.2
7.90149  15993.5
8.00068  15960.3
8.10008  15927.2
8.20121  15893.5
8.30101  15860.3
8.40099  15827.1
8.50116  15793.9
8.60152  15760.8
8.70049  15728.1
8.80119  15694.9
8.90049  15662.2
9.0015  15629.1
9.10111  15596.4
9.20087  15563.7
9.30077  15531.1
9.40081  15498.4
9.50098  15465.7
9.60127  15433.1
9.70013  15400.9
9.80145  15368
9.91155  15332.2
10.006  15301.6
10.1006  15271
10.2111  15235.3
10.3058  15204.6
10.4007  15174
10.5114  15138.3
10.6065  15107.6
10.7016  15077
10.8126  15041.3
10.9079  15010.7
11.0032  14980
11.1145  14944.3
11.21  14913.7
11.3055  14883.1
11.4011  14852.4
11.5126  14816.7
11.6083  14786.1
11.704  14755.4
11.8158  14719.7
11.9116  14689.1
12.0075  14658.5
12.1034  14627.8
12.2153  14592.1
12.3113  14561.5
12.4073  14530.9
12.5033  14500.2
12.6154  14464.5
12.7114  14433.9
12.8076  14403.2
12.9037  14372.6
13.0158  14336.9
13.112  14306.3
13.2081  14275.6
13.3043  14245
13.4005  14214.4
13.5127  14178.6
13.6089  14148
13.7051  14117.4
13.8013  14086.8
13.9135  14051
14.0097  14020.4
14.1059  13989.8
14.2021  13959.2
14.3143  13923.4
14.4104  13892.8
14.5065  13862.2
14.6027  13831.5
14.7148  13795.8
14.8109  13765.2
14.9069  13734.6
15.003  13703.9
15.115  13668.2
15.211  13637.6
15.307  13607
15.4029  13576.3
15.5148  13540.6
15.6107  13510
15.7065  13479.3
15.8023  13448.7
15.914  13413
16.0098  13382.4
16.1055  13351.7
16.2011  13321.1
16.3127  13285.4
16.4082  13254.8
16.5038  13224.1
16.6151  13188.4
16.7106  13157.8
16.8059  13127.1
16.9013  13096.5
17.0124  13060.8
17.1077  13030.2
17.2028  12999.5
17.3138  12963.8
17.4088  12933.2
17.5038  12902.5
17.6146  12866.8
17.7095  12836.2
17.8043  12805.6
17.9149  12769.8
18.0096  12739.2
18.1042  12708.6
18.2145  12672.8
18.309  12642.2
18.4034  12611.6
18.5135  12575.9
18.6078  12545.2
18.702  12514.6
18.8119  12478.9
18.9059  12448.3
19.0156  12412.5
19.1095  12381.9
19.2034  12351.3
19.3128  12315.5
19.4065  12284.9
19.5001  12254.3
19.6092  12218.6
19.7027  12187.9
19.8116  12152.2
19.9049  12121.6
20.0137  12085.8
20.1068  12055.2
20.2153  12019.5
20.3083  11988.9
20.4011  11958.2
20.5094  11922.5
20.6021  11891.9
20.7101  11856.1
20.8026  11825.5
20.9105  11789.8
21.0028  11759.2
21.1104  11723.4
21.2025  11692.8
21.3099  11657.1
21.4019  11626.4
21.5091  11590.7
21.6008  11560.1
21.7078  11524.4
21.8146  11488.6
21.9061  11458
22.0127  11422.3
22.104  11391.6
22.2103  11355.9
22.3014  11325.3
22.4076  11289.6
22.5136  11253.8
22.6043  11223.2
22.7101  11187.5
22.8007  11156.8
22.9062  11121.1
23.0116  11085.4
23.1019  11054.8
23.207  11019
23.3121  10983.3
23.402  10952.7
23.5068  10916.9
23.6115  10881.2
23.7011  10850.6
23.8055  10814.8
23.9097  10779.1
24.0139  10743.4
24.103  10712.8
24.2069  10677
24.3107  10641.3
24.4143  10605.6
24.503  10574.9
24.6064  10539.2
24.7096  10503.5
24.8127  10467.7
24.9009  10437.1
25.0038  10401.4
25.1064  10365.7
25.209  10329.9
25.3114  10294.2
25.4137  10258.5
25.5012  10227.8
25.6032  10192.1
25.7051  10156.4
25.8068  10120.7
25.9084  10084.9
26.0098  10049.2
26.1111  10013.5
26.2123  9977.73
26.3133  9942
26.4141  9906.27
26.5005  9875.64
26.6011  9839.91
26.7015  9804.18
26.8018  9768.45
26.902  9732.72
27.002  9696.99
27.1019  9661.25
27.2016  9625.52
27.3012  9589.79
27.4006  9554.06
27.5141  9513.23
27.6132  9477.5
27.7122  9441.77
27.811  9406.03
27.9097  9370.3
28.0082  9334.57
28.1066  9298.84
28.2048  9263.11
28.3029  9227.38
28.4009  9191.65
28.5126  9150.81
28.6102  9115.08
28.7077  9079.35
28.8051  9043.62
28.9022  9007.89
29.0131  8967.06
29.11  8931.33
29.2067  8895.59
29.3033  8859.86
29.4134  8819.03
29.5097  8783.3
29.6058  8747.57
29.7017  8711.84
29.8112  8671
29.9068  8635.27
30.0023  8599.54
30.1112  8558.7
30.2064  8522.97
30.3014  8487.24
30.4098  8446.41
30.5045  8410.68
30.6125  8369.84
30.7069  8334.11
30.8011  8298.38
30.9086  8257.54
31.0025  8221.81
31.1097  8180.98
31.2033  8145.25
31.31  8104.41
31.4033  8068.68
31.5097  8027.85
31.6026  7992.12
31.7087  7951.28
31.8013  7915.55
31.907  7874.72
32.0124  7833.88
32.1046  7798.15
32.2097  7757.31
32.3015  7721.58
32.4062  7680.75
32.5108  7639.91
32.6021  7604.18
32.7063  7563.35
32.8103  7522.51
32.9011  7486.78
33.0048  7445.95
33.1082  7405.11
33.2114  7364.28
33.3016  7328.54
33.4045  7287.71
33.5072  7246.87
33.6097  7206.04
33.712  7165.2
33.8014  7129.47
33.9033  7088.64
34.005  7047.8
34.1066  7006.97
34.208  6966.13
34.3091  6925.3
34.4101  6884.46
34.5109  6843.63
34.6115  6802.79
34.7119  6761.96
34.8121  6721.12
34.9121  6680.29
35.012  6644.63
35.1116  6644.63
35.2111  6644.63
35.3103  6644.63
35.4094  6644.63
35.5083  6644.63
35.607  6644.63
35.7055  6644.63
35.8038  6644.63
35.9019  6644.63
36.0121  6644.63
36.1098  6644.63
36.2074  6644.63
36.3047  6644.63
36.4019  6644.63
36.511  6644.63
36.6077  6644.63
36.7043  6644.63
36.8007  6644.63
36.9089  6644.63
37.0049  6644.63
37.1007  6644.63
37.2083  6644.63
37.3037  6644.63
37.4108  6644.63
37.5059  6644.63
37.6007  6644.63
37.7072  6644.63
37.8016  6644.63
37.9077  6644.63
38.0017  6644.63
38.1073  6644.63
38.201  6644.63
38.3062  6644.63
38.4111  6644.63
38.5042  6644.63
38.6087  6644.63
38.7014  6644.63
38.8054  6644.63
38.9093  6644.63
39.0014  6644.63
39.1048  6644.63
39.208  6644.63
39.3109  6644.63
39.4022  6644.63
39.5048  6644.63
39.6071  6644.63
39.7091  6644.63
39.811  6644.63
39.9013  6644.63
40.0028  6644.63
40.104  6644.63
40.205  6644.63
40.3057  6644.63
40.4062  6644.63
40.5066  6644.63
40.6067  6644.63
40.7065  6644.63
40.8062  6644.63
40.9056  6644.63
41.0048  6644.63
41.1038  6644.63
41.2026  6644.63
41.3012  6644.63
41.4104  6644.63
41.5085  6644.63
41.6064  6644.63
41.7041  6644.63
41.8015  6644.63
41.9095  6644.63
42.0065  6644.63
42.1033  6644.63
42.2106  6644.63
42.3069  6644.63
42.403  6644.63
42.5096  6644.63
42.6053  6644.63
42.7007  6644.63
42.8065  6644.63
42.9015  6644.63
43.0069  6644.63
43.1014  6644.63
43.2063  6644.63
43.3004  6644.63
43.4047  6644.63
43.5088  6644.63
43.6023  6644.63
43.7059  6644.63
43.8092  6644.63
43.902  6644.63
44.0049  6644.63
44.1075  6644.63
44.2099  6644.63
44.3018  6644.63
44.4037  6644.63
44.5053  6644.63
44.6067  6644.63
44.7079  6644.63
44.8087  6644.63
44.9094  6644.63
45.0098  6644.63
45.1099  6644.63
45.2098  6644.63
45.3095  6644.63
45.4089  6644.63
45.5081  6644.63
45.607  6644.63
45.7057  6644.63
45.8042  6644.63
45.9024  6644.63
46.0003  6644.63
46.1078  6644.63
46.2053  6644.63
46.3025  6644.63
46.4092  6644.63
46.5059  6644.63
46.6024  6644.63
46.7082  6644.63
46.8042  6644.63
46.9096  6644.63
47.0051  6644.63
47.1003  6644.63
47.2049  6644.63
47.3091  6644.63
47.4036  6644.63
47.5074  6644.63
47.6014  6644.63
47.7046  6644.63
47.8075  6644.63
47.9008  6644.63
48.0032  6644.63
48.1053  6644.63
48.2071  6644.63
48.3087  6644.63
48.4008  6644.63
48.5018  6644.63
48.6026  6644.63
48.7031  6644.63
48.8034  6644.63
48.9033  6644.63
49.003  6644.63
49.1025  6644.63
49.2017  6644.63
49.3006  6644.63
49.4082  6644.63
49.5065  6644.63
49.6046  6644.63
49.7025  6644.63
49.8  6644.63
49.9062  6644.63
50.0032  6644.63
50.1  6644.63
50.2053  6644.63
50.3015  6644.63
50.4062  6644.63
50.502  6644.63
50.6061  6644.63
50.7013  6644.63
50.8048  6644.63
50.9081  6644.63
51.0024  6644.63
51.1051  6644.63
51.2075  6644.63
51.3011  6644.63
51.4029  6644.63
51.5044  6644.63
51.6057  6644.63
51.7066  6644.63
51.8073  6644.63
51.9076  6644.63
52.0077  6644.63
52.1075  6644.63
52.207  6644.63
52.3062  6644.63
52.4052  6644.63
52.5038  6644.63
52.6022  6644.63
52.7003  6644.63
52.8062  6644.63
52.9037  6644.63
53.0009  6644.63
53.106  6644.63
53.2026  6644.63
53.307  6644.63
53.4031  6644.63
53.5069  6644.63
53.6024  6644.63
53.7055  6644.63
53.8005  6644.63
53.9031  6644.63
54.0053  6644.63
54.1072  6644.63
54.201  6644.63
54.3024  6644.63
54.4034  6644.63
54.5041  6644.63
54.6045  6644.63
54.7046  6644.63
54.8044  6644.63
54.9039  6644.63
55.003  6644.63
55.1019  6644.63
55.2005  6644.63
55.3063  6644.63
55.4043  6644.63
55.5019  6644.63
55.6068  6644.63
55.7038  6644.63
55.8006  6644.63
55.9044  6644.63
56.0006  6644.63
56.1038  6644.63
56.2066  6644.63
56.3019  6644.63
56.4041  6644.63
56.506  6644.63
56.6003  6644.63
56.7016  6644.63
56.8025  6644.63
56.9031  6644.63
57.0034  6644.63
57.1034  6644.63
57.203  6644.63
57.3023  6644.63
57.4013  6644.63
57.507  6644.63
57.6053  6644.63
57.7034  6644.63
57.8011  6644.63
57.9054  6644.63
58.0024  6644.63
58.1061  6644.63
58.2025  6644.63
58.3054  6644.63
58.4012  6644.63
58.5035  6644.63
58.6054  6644.63
58.7002  6644.63
58.8015  6644.63
58.9024  6644.63
59.0029  6644.63
59.1031  6644.63
59.203  6644.63
59.3025  6644.63
59.4017  6644.63
59.5006  6644.63
59.6057  6644.63
59.7038  6644.63
59.8017  6644.63
59.9057  6644.63
60.0028  6644.63
60.1061  6644.63
60.2026  6644.63
60.3051  6644.63
60.4009  6644.63
60.5028  6644.63
60.6042  6644.63
60.7053  6644.63
60.8061  6644.63
60.9002  6644.63
61.0003  6644.63
61.1062  6644.63
61.2055  6644.63
61.3045  6644.63
61.4031  6644.63
61.5013  6644.63
61.6053  6644.63
61.7029  6644.63
61.8001  6644.63
61.903  6644.63
62.0055  6644.63
62.1016  6644.63
62.2034  6644.63
62.3048  6644.63
62.4058  6644.63
62.5005  6644.63
62.6007  6644.63
62.7006  6644.63
62.8002  6644.63
62.9051  6644.63
63.0039  6644.63
63.1023  6644.63
63.2003  6644.63
63.3037  6644.63
63.401  6644.63
63.5036  6644.63
63.6001  6644.63
63.702  6644.63
63.8034  6644.63
63.9044  6644.63
64.0051  6644.63
64.1053  6644.63
64.2052  6644.63
64.3047  6644.63
64.4038  6644.63
64.5025  6644.63
64.6008  6644.63
64.7042  6644.63
64.8017  6644.63
64.9043  6644.63
65.001  6644.63
65.1028  6644.63
65.2041  6644.63
65.305  6644.63
65.4003  6644.63
65.5004  6644.63
65.6001  6644.63
65.7047  6644.63
65.8035  6644.63
65.902  6644.63
66.0001  6644.63
66.103  6644.63
66.2003  6644.63
66.3023  6644.63
66.4038  6644.63
66.505  6644.63
66.6007  6644.63
66.701  6644.63
66.8009  6644.63
66.9003  6644.63
67.0043  6644.63
67.103  6644.63
67.2012  6644.63
67.3039  6644.63
67.4012  6644.63
67.503  6644.63
67.6044  6644.63
67.7005  6644.63
67.801  6644.63
67.9011  6644.63
68.0007  6644.63
68.1046  6644.63
68.2034  6644.63
68.3017  6644.63
68.4043  6644.63
68.5017  6644.63
68.6034  6644.63
68.7046  6644.63
68.8007  6644.63
68.901  6644.63
69.0009  6644.63
69.1003  6644.63
69.2037  6644.63
69.3022  6644.63
69.4003  6644.63
69.5023  6644.63
69.6039  6644.63
69.7006  6644.63
69.8013  6644.63
69.9015  6644.63
70.0012  6644.63
70.1005  6644.63
70.2036  6644.63
70.3019  6644.63
70.404  6644.63
70.5014  6644.63
70.6026  6644.63
70.7033  6644.63
70.8035  6644.63
70.9032  6644.63
71.0024  6644.63
71.1012  6644.63
71.2036  6644.63
71.3014  6644.63
71.4028  6644.63
71.5037  6644.63
71.6001  6644.63
71.7001  6644.63
71.8035  6644.63
71.9024  6644.63
72.0009  6644.63
72.1028  6644.63
72.2003  6644.63
72.3011  6644.63
72.4015  6644.63
72.5014  6644.63
72.6007  6644.63
72.7034  6644.63
72.8017  6644.63
72.9033  6644.63
73.0007  6644.63
73.1012  6644.63
73.2013  6644.63
73.3008  6644.63
73.4035  6644.63
73.502  6644.63
73.6036  6644.63
73.701  6644.63
73.8016  6644.63
73.9016  6644.63
74.001  6644.63
74.1035  6644.63
74.2019  6644.63
74.3033  6644.63
74.4006  6644.63
74.5009  6644.63
74.6006  6644.63
74.7032  6644.63
74.8019  6644.63
74.9033  6644.63
75.0009  6644.63
75.1013  6644.63
75.2011  6644.63
75.3003  6644.63
75.4023  6644.63
75.5004  6644.63
75.6012  6644.63
75.7015  6644.63
75.8012  6644.63
75.9003  6644.63
76.002  6644.63
76.1031  6644.63
76.2005  6644.63
76.3005  6644.63
76.403  6644.63
76.5018  6644.63
76.6031  6644.63
76.7007  6644.63
76.8008  6644.63
76.9003  6644.63
77.0021  6644.63
77.1004  6644.63
77.2011  6644.63
77.3011  6644.63
77.4006  6644.63
77.5023  6644.63
77.6005  6644.63
77.701  6644.63
77.8009  6644.63
77.9001  6644.63
78.0016  6644.63
78.1024  6644.63
78.2025  6644.63
78.3021  6644.63
78.401  6644.63
78.5019  6644.63
78.6023  6644.63
78.702  6644.63
78.801  6644.63
78.9021  6644.63
79.0025  6644.63
79.1022  6644.63
79.2013  6644.63
79.3023  6644.63
79.4001  6644.63
79.5023  6644.63
79.6013  6644.63
79.7022  6644.63
79.8023  6644.63
79.9018  6644.63
80.0006  6644.63
80.1012  6644.63
80.2011  6644.63
80.3002  6644.63
80.4011  6644.63
80.5013  6644.63
80.6008  6644.63
80.7019  6644.63
80.8023  6644.63
80.902  6644.63
81.0009  6644.63
81.1015  6644.63
81.2013  6644.63
81.3003  6644.63
81.4009  6644.63
81.5008  6644.63
81.602  6644.63
81.7004  6644.63
81.8002  6644.63
81.9014  6644.63
82.0018  6644.63
82.1014  6644.63
82.2003  6644.63
82.3005  6644.63
82.402  6644.63
82.5007  6644.63
82.6006  6644.63
82.7017  6644.63
82.8001  6644.63
82.9016  6644.63
83.0004  6644.63
83.1003  6644.63
83.2014  6644.63
83.3016  6644.63
83.401  6644.63
83.5015  6644.63
83.6011  6644.63
83.7018  6644.63
83.8016  6644.63
83.9006  6644.63
84.0006  6644.63
84.1015  6644.63
84.2016  6644.63
84.3007  6644.63
84.4008  6644.63
84.5  6644.63
84.6001  6644.63
84.701  6644.63
84.8009  6644.63
84.9017  6644.63
85.0015  6644.63
85.1004  6644.63
85.2001  6644.63
85.3005  6644.63
85.4015  6644.63
85.5  6644.63
85.6008  6644.63
85.7005  6644.63
85.8009  6644.63
85.9003  6644.63
86.0003  6644.63
86.1008  6644.63
86.2003  6644.63
86.3003  6644.63
86.4007  6644.63
86.5002  6644.63
86.6001  6644.63
86.7003  6644.63
86.801  6644.63
86.9006  6644.63
87.0005  6644.63
87.1008  6644.63
87.2  6644.63
87.3008  6644.63
87.4006  6644.63
87.5005  6644.63
87.6007  6644.63
87.701  6644.63
87.8002  6644.63
87.9008  6644.63
88.0003  6644.63
88.1011  6644.63
88.2008  6644.63
88.3005  6644.63
88.4002  6644.63
88.501  6644.63
88.6007  6644.63
88.7003  6644.63
88.801  6644.63
88.9005  6644.63
89.0009  6644.63
89.1001  6644.63
89.2002  6644.63
89.3002  6644.63
89.4009  6644.63
89.5003  6644.63
89.6005  6644.63
89.7004  6644.63
89.8  6644.63
89.9002  6644.63
90.0001  6644.63
90.1005  6644.63
90.2004  6644.63
90.3009  6644.63
90.4008  6644.63
90.5003  6644.63
90.6001  6644.63
90.7002  6644.63
90.8006  6644.63
90.9004  6644.63
91.0004  6644.63
91.1005  6644.63
91.2007  6644.63
91.3002  6644.63
91.4006  6644.63
91.5001  6644.63
91.6004  6644.63
91.7005  6644.63
91.8006  6644.63
91.9004  6644.63
92  6644.63
92.1001  6644.63
92.2005  6644.63
92.3006  6644.63
92.4002  6644.63
92.5001  6644.63
92.6002  6644.63
92.7003  6644.63
92.8004  6644.63
92.9006  6644.63
93.0006  6644.63
93.1005  6644.63
93.2002  6644.63
93.3002  6644.63
93.4004  6644.63
93.5002  6644.63
93.6001  6644.63
93.7001  6644.63
93.8004  6644.63
93.9001  6644.63
94.0001  6644.63
94.1002  6644.63
94.2005  6644.63
94.3002  6644.63
94.4003  6644.63
94.5003  6644.63
94.6003  6644.63
94.7  6644.63
94.8001  6644.63
94.9003  6644.63
95.0003  6644.63
95.1002  6644.63
95.2  6644.63
95.3003  6644.63
95.4002  6644.63
95.5002  6644.63
95.6002  6644.63
95.7  6644.63
95.8002  6644.63
95.9002  6644.63
96.0002  6644.63
96.1002  6644.63
96.2002  6644.63
96.3002  6644.63
96.4001  6644.63
96.5012  6644.63
96.6003  6644.63
96.7001  6644.63
96.8003  6644.63
96.9005  6644.63
97.0005  6644.63
97.1018  6644.63
97.2004  6644.63
97.3014  6644.63
97.4008  6644.63
97.5001  6644.63
97.6002  6644.63
97.7005  6644.63
97.8006  6644.63
97.9011  6644.63
98.0002  6644.63
98.1007  6644.63
98.2007  6644.63
98.3004  6644.63
98.4007  6644.63
98.5005  6644.63
98.6002  6644.63
98.7006  6644.63
98.8002  6644.63
98.9001  6644.63
99.0002  6644.63
99.0103  6644.63
99.0203  6644.63
99.0301  6644.63
99.0402  6644.63
99.0502  6644.63
99.0601  6644.63
99.0703  6644.63
99.0803  6644.63
99.0902  6644.63
99.1003  6644.63
99.1103  6644.63
99.1202  6644.63
99.1303  6644.63
99.1403  6644.63
99.1501  6644.63
99.1601  6644.63
99.17  6644.63
99.1801  6644.63
99.1901  6644.63
99.2002  6644.63
99.2102  6644.63
99.2203  6644.63
99.2303  6644.63
99.2401  6644.63
99.2501  6644.63
99.2603  6644.63
99.2702  6644.63
99.2803  6644.63
99.2902  6644.63
99.3002  6644.63
99.3101  6644.63
99.3201  6644.63
99.3301  6644.63
99.3402  6644.63
99.3502  6644.63
99.3602  6644.63
99.3703  6644.63
99.3801  6644.63
99.39  6644.63
99.4002  6644.63
99.4102  6644.63
99.4202  6644.63
99.43  6644.63
99.44  6644.63
99.45  6644.63
99.46  6644.63
99.4702  6644.63
99.4801  6644.63
99.49  6644.63
99.5001  6644.63
99.51  6644.63
99.5201  6644.63
99.5301  6644.63
99.54  6644.63
99.55  6644.63
99.56  6644.63
99.5701  6644.63
99.58  6644.63
99.5901  6644.63
99.6  6644.63
99.6101  6644.63
99.6201  6644.63
99.6301  6644.63
99.6401  6644.63
99.6501  6644.63
99.6601  6644.63
99.6701  6644.63
99.6801  6644.63
99.69  6644.63
99.7  6644.63
99.71  6644.63
99.72  6644.63
99.7301  6644.63
99.7401  6644.63
99.7501  6644.63
99.7601  6644.63
99.77  6644.63
99.7801  6644.63
99.7901  6644.63
99.8  6644.63
99.81  6644.63
99.82  6644.63
99.83  6644.63
99.84  6644.63
99.85  6644.63
99.86  6644.63
99.87  6644.63
99.88  6644.63
99.89  6644.63
99.9  6644.63
99.901  6644.63
99.902  6644.63
99.903  6644.63
99.904  6644.63
99.905  6644.63
99.906  6644.63
99.907  6644.63
99.908  6644.63
99.909  6644.63
99.91  6644.63
99.911  6644.63
99.912  6644.63
99.913  6644.63
99.914  6644.63
99.915  6644.63
99.916  6644.63
99.917  6644.63
99.918  6644.63
99.919  6644.63
99.92  6644.63
99.921  6644.63
99.922  6644.63
99.923  6644.63
99.924  6644.63
99.925  6644.63
99.926  6644.63
99.927  6644.63
99.928  6644.63
99.929  6644.63
99.93  6644.63
99.931  6644.63
99.932  6644.63
99.933  6644.63
99.934  6644.63
99.935  6644.63
99.936  6644.63
99.937  6644.63
99.938  6644.63
99.939  6644.63
99.94  6644.63
99.941  6644.63
99.942  6644.63
99.943  6644.63
99.944  6644.63
99.945  6644.63
99.946  6644.63
99.947  6644.63
99.948  6644.63
99.949  6644.63
99.95  6644.63
99.951  6644.63
99.952  6644.63
99.953  6644.63
99.954  6644.63
99.955  6644.63
99.956  6644.63
99.957  6644.63
99.958  6644.63
99.959  6644.63
99.96  6644.63
99.961  6644.63
99.962  6644.63
99.963  6644.63
99.964  6644.63
99.965  6644.63
99.966  6644.63
99.967  6644.63
99.968  6644.63
99.969  6644.63
99.97  6644.63
99.971  6644.63
99.972  6644.63
99.973  6644.63
99.974  6644.63
99.975  6644.63
99.976  6644.63
99.977  6644.63
99.978  6644.63
99.979  6644.63
99.98  6644.63
99.981  6644.63
99.982  6644.63
99.983  6644.63
99.984  6644.63
99.985  6644.63
99.986  6644.63
99.987  6644.63
99.988  6644.63
99.989  6644.63
99.99  6644.63
99.9901  6644.63
99.9902  6644.63
99.9903  6644.63
99.9904  6644.63
99.9905  6644.63
99.9906  6644.63
99.9907  6644.63
99.9908  6644.63
99.9909  6644.63
99.991  6644.63
99.9911  6644.63
99.9912  6644.63
99.9913  6644.63
99.9914  6644.63
99.9915  6644.63
99.9916  6644.63
99.9917  6644.63
99.9918  6644.63
99.9919  6644.63
99.992  6644.63
99.9921  6644.63
99.9922  6644.63
99.9923  6644.63
99.9924  6644.63
99.9925  6644.63
99.9926  6644.63
99.9927  6644.63
99.9928  6644.63
99.9929  6644.63
99.993  6644.63
99.9931  6644.63
99.9932  6644.63
99.9933  6644.63
99.9934  6644.63
99.9935  6644.63
99.9936  6644.63
99.9937  6644.63
99.9938  6644.63
99.9939  6644.63
99.994  6644.63
99.9941  6644.63
99.9942  6644.63
99.9943  6644.63
99.9944  6644.63
99.9945  6644.63
99.9946  6644.63
99.9947  6644.63
99.9948  6644.63
99.9949  6644.63
99.995  6644.63
99.9951  6644.63
99.9952  6644.63
99.9953  6644.63
99.9954  6644.63
99.9955  6644.63
99.9956  6644.63
99.9957  6644.63
99.9958  6644.63
99.9959  6644.63
99.996  6644.63
99.9961  6644.63
99.9962  6644.63
99.9963  6644.63
99.9964  6644.63
99.9965  6644.63
99.9966  6644.63
99.9967  6644.63
99.9968  6644.63
99.9969  6644.63
99.997  6644.63
99.9971  6644.63
99.9972  6644.63
99.9973  6644.63
99.9974  6644.63
99.9975  6644.63
99.9976  6644.63
99.9977  6644.63
99.9978  6644.63
99.9979  6644.63
99.998  6644.63
99.9981  6644.63
99.9982  6644.63
99.9983  6644.63
99.9984  6644.63
99.9985  6644.63
99.9986  6644.63
99.9987  6644.63
99.9988  6644.63
99.9989  6644.63
99.999  6644.63
99.9991  6644.63
99.9992  6644.63
99.9993  6644.63
99.9994  6644.63
99.9995  6644.63
99.9996  6644.63
99.9997  6644.63
99.9998  6644.63
99.9999  6644.63
100  6644.63
