# Supplementary material for: Victory Tax: A Holistic Income Tax System
Source: Entropy (Basel). 2021 Nov 11;23(11):1492. doi: 10.3390/e23111492 (PMC8624733; doi:10.3390/e23111492)
Supplement: Supplementary file 1 [file entropy-23-01492-s001.zip › bundle/results_to_give_away/data4VTpaper/fit2IRSdata/kfnc1_PL35_DE50_DP100_ON_pLz.gtr]

0.000165773  0.0011268
0.000527016  0.00245542
0.000933522  0.0038898
0.00136652  0.00539838
0.00181896  0.00696487
0.00228697  0.00857917
0.00276805  0.0102344
0.00326044  0.0119254
0.00376283  0.0136485
0.0042742  0.0154005
0.00479373  0.0171789
0.00532075  0.0189817
0.0058547  0.0208072
0.00639511  0.0226537
0.00694157  0.0245201
0.00749371  0.0264053
0.00805122  0.0283081
0.00861383  0.0302277
0.00918128  0.0321633
0.00975336  0.0341142
0.0103298  0.0360797
0.0109106  0.0380592
0.0114954  0.0400522
0.0126765  0.0440767
0.0138723  0.0481495
0.0144753  0.0502031
0.0156911  0.0543428
0.0169194  0.0585238
0.0175379  0.0606291
0.0187836  0.0648681
0.0194105  0.0670012
0.0206723  0.0712938
0.0219441  0.0756202
0.0225837  0.0777955
0.02387  0.0821698
0.0245166  0.0843684
0.0258163  0.0887877
0.0264695  0.0910081
0.027782  0.0954699
0.0284413  0.0977111
0.0297659  0.102213
0.0304312  0.104474
0.0317673  0.109014
0.0324381  0.111294
0.0337852  0.115871
0.0344613  0.118168
0.0358189  0.12278
0.0365002  0.125094
0.0378677  0.129739
0.0385539  0.13207
0.0399311  0.136747
0.040622  0.139093
0.0420085  0.143801
0.042704  0.146163
0.0434009  0.148529
0.0447992  0.153277
0.0455004  0.155657
0.0469072  0.160433
0.0476126  0.162827
0.0490276  0.16763
0.0497371  0.170038
0.0504479  0.172451
0.0518734  0.177289
0.0525881  0.179714
0.0540212  0.184577
0.0547397  0.187015
0.0554593  0.189457
0.0569023  0.194352
0.0576256  0.196806
0.0583501  0.199264
0.0598025  0.204191
0.0605304  0.20666
0.0619897  0.21161
0.062721  0.214091
0.0634535  0.216575
0.0649216  0.221554
0.0656573  0.224049
0.0663941  0.226547
0.0678708  0.231555
0.0686108  0.234064
0.0693518  0.236576
0.0708368  0.241611
0.0715808  0.244134
0.0730719  0.249189
0.073819  0.251721
0.074567  0.254257
0.0760659  0.259338
0.0768169  0.261883
0.0775687  0.264432
0.0790753  0.269538
0.07983  0.272095
0.0805856  0.274656
0.0813422  0.27722
0.082858  0.282356
0.0836173  0.284929
0.0843774  0.287505
0.0859004  0.292665
0.0866632  0.295249
0.0874269  0.297837
0.0889568  0.30302
0.0897231  0.305615
0.0904902  0.308214
0.0920269  0.313419
0.0927966  0.316026
0.093567  0.318636
0.0951104  0.323863
0.0958833  0.32648
0.096657  0.329101
0.0974315  0.331723
0.0989829  0.336977
0.0997598  0.339608
0.100538  0.342241
0.110717  0.3767
0.121019  0.411561
0.13063  0.444072
0.141147  0.479631
0.150945  0.512749
0.160827  0.546135
0.170787  0.579775
0.180823  0.613658
0.190931  0.647772
0.201108  0.682108
0.210496  0.71377
0.220799  0.748505
0.231164  0.783438
0.240718  0.815626
0.251196  0.850916
0.26085  0.88342
0.270551  0.916069
0.281184  0.951845
0.290977  0.984781
0.300812  1.01785
0.310688  1.05104
0.320604  1.08436
0.33056  1.1178
0.340554  1.15136
0.350585  1.18503
0.360653  1.21882
0.370757  1.25271
0.380896  1.28671
0.391069  1.32082
0.400347  1.35191
0.410584  1.38621
0.420853  1.4206
0.431154  1.45509
0.440546  1.48652
0.450906  1.52119
0.460351  1.55278
0.470768  1.58762
0.481214  1.62254
0.490736  1.65436
0.501237  1.68944
0.510807  1.7214
0.520399  1.75342
0.530977  1.78873
0.540616  1.82089
0.551244  1.85634
0.560928  1.88863
0.570633  1.92099
0.580359  1.9534
0.591081  1.98912
0.600849  2.02165
0.610637  2.05424
0.620445  2.08688
0.631256  2.12286
0.641104  2.15561
0.650971  2.18843
0.660856  2.22129
0.67076  2.2542
0.680683  2.28717
0.690623  2.32018
0.700581  2.35325
0.710556  2.38636
0.720549  2.41952
0.730559  2.45273
0.740586  2.48598
0.75063  2.51928
0.76069  2.55263
0.770767  2.58602
0.78086  2.61945
0.790969  2.65293
0.801094  2.68644
0.811235  2.72
0.820375  2.75024
0.830545  2.78388
0.84073  2.81756
0.850931  2.85128
0.861147  2.88504
0.870354  2.91546
0.880597  2.94929
0.890856  2.98316
0.901128  3.01707
0.910386  3.04762
0.920686  3.08159
0.931  3.11561
0.941327  3.14966
0.950634  3.18033
0.960988  3.21445
0.971355  3.2486
0.980698  3.27936
0.99109  3.31357
1.00046  3.34439
1.10099  3.67475
1.20051  4.00082
1.30103  4.32922
1.40139  4.65616
1.50041  4.97784
1.6013  5.30466
1.70071  5.62579
1.80078  5.94817
1.90037  6.26809
2.00055  6.58902
2.10129  6.91084
2.20142  7.22984
2.30091  7.54592
2.40087  7.86261
2.50127  8.17984
2.60094  8.49391
2.70102  8.80838
2.80149  9.1232
2.90115  9.43466
3.00117  9.74637
3.10152  10.0583
3.20101  10.3667
3.30081  10.6752
3.40091  10.9837
3.5013  11.2923
3.60076  11.5973
3.70049  11.9022
3.80047  12.2071
3.90069  12.5118
4.00115  12.8165
4.10063  13.1173
4.20154  13.4216
4.30145  13.7221
4.40156  14.0224
4.50065  14.3188
4.60115  14.6186
4.7006  14.9144
4.80147  15.2136
4.90127  15.5089
5.00124  15.8038
5.10138  16.0984
5.20043  16.389
5.30087  16.6829
5.40145  16.9764
5.50094  17.2658
5.60055  17.5548
5.70155  17.8471
5.80143  18.1352
5.90143  18.4229
6.00156  18.7102
6.10054  18.9934
6.20089  19.2797
6.30135  19.5655
6.40066  19.8472
6.50133  20.132
6.60083  20.4127
6.70044  20.6929
6.80139  20.9761
6.90117  21.2551
7.00104  21.5337
7.10099  21.8116
7.20103  22.089
7.30114  22.3658
7.40132  22.642
7.50158  22.9176
7.60064  23.1892
7.70104  23.4636
7.8015  23.7373
7.90076  24.007
8.00134  24.2796
8.10072  24.548
8.20142  24.8193
8.3009  25.0864
8.40044  25.3529
8.5013  25.6222
8.60093  25.8874
8.70061  26.1519
8.80161  26.4192
8.90138  26.6824
9.00118  26.9449
9.10103  27.2067
9.20091  27.4678
9.30083  27.7283
9.40078  27.988
9.50076  28.247
9.60078  28.5054
9.70082  28.763
9.80089  29.0199
9.90099  29.276
10.0011  29.5315
10.1013  29.7862
10.2014  30.0402
10.3016  30.2934
10.4005  30.5427
10.5007  30.7944
10.601  31.0454
10.7012  31.2957
10.8015  31.5452
10.9005  31.7907
11.0008  32.0387
11.1011  32.2859
11.2014  32.5324
11.3004  32.7749
11.4007  33.0198
11.5011  33.2639
11.6014  33.5072
11.7004  33.7467
11.8008  33.9885
11.9011  34.2295
12.0059  34.4942
12.1088  34.7397
12.2117  34.9843
12.3017  35.1976
12.4046  35.4406
12.5075  35.6828
12.6104  35.9241
12.7004  36.1346
12.8033  36.3743
12.9061  36.6131
13.0089  36.8511
13.1117  37.0883
13.2017  37.2951
13.3045  37.5306
13.4073  37.7652
13.51  37.999
13.6128  38.2319
13.7027  38.435
13.8054  38.6663
13.9081  38.8967
14.0107  39.1262
14.1005  39.3263
14.2032  39.5541
14.3058  39.7811
14.4083  40.0072
14.5109  40.2324
14.6006  40.4288
14.7031  40.6523
14.8056  40.875
14.908  41.0968
15.0104  41.3176
15.1128  41.5376
15.2024  41.7294
15.3047  41.9477
15.407  42.1651
15.5092  42.3816
15.6115  42.5972
15.7009  42.7851
15.803  42.999
15.9052  43.2121
16.0072  43.4242
16.1093  43.6354
16.2113  43.8457
16.3005  44.029
16.4024  44.2376
16.5043  44.4453
16.6062  44.6521
16.708  44.858
16.8098  45.063
16.9115  45.2671
17.0005  45.4449
17.1021  45.6473
17.2037  45.8487
17.3053  46.0493
17.4068  46.2489
17.5082  46.4476
17.6096  46.6454
17.711  46.8424
17.8123  47.0383
17.9009  47.2091
18.0021  47.4034
18.1033  47.5967
18.2044  47.7892
18.3055  47.9807
18.4065  48.1713
18.5075  48.361
18.6084  48.5498
18.7093  48.7377
18.8101  48.9247
18.9108  49.1107
19.0115  49.2959
19.1121  49.4801
19.2127  49.6634
19.3007  49.8231
19.4012  50.0046
19.5016  50.1853
19.6019  50.3651
19.7022  50.5439
19.8025  50.7219
19.9027  50.8989
20.0028  51.075
20.1029  51.2502
20.2029  51.4245
20.3028  51.5978
20.4027  51.7703
20.5025  51.9418
20.6023  52.1125
20.702  52.2822
20.8016  52.451
20.9011  52.6189
21.0006  52.7859
21.1125  52.9726
21.2119  53.1377
21.3112  53.3018
21.4104  53.4651
21.5096  53.6274
21.6087  53.7888
21.7077  53.9493
21.8067  54.1089
21.9055  54.2676
22.0044  54.4254
22.1031  54.5823
22.2018  54.7383
22.3004  54.8933
22.4113  55.0667
22.5098  55.2199
22.6082  55.3721
22.7065  55.5235
22.8048  55.6739
22.9029  55.8235
23.0011  55.9721
23.1113  56.1383
23.2093  56.285
23.3072  56.4308
23.405  56.5758
23.5027  56.7198
23.6004  56.863
23.7102  57.023
23.8077  57.1642
23.9051  57.3046
24.0025  57.444
24.1119  57.5999
24.2091  57.7374
24.3063  57.8741
24.4033  58.0099
24.5124  58.1616
24.6093  58.2956
24.7061  58.4286
24.8028  58.5607
24.9115  58.7083
25.0081  58.8386
25.1045  58.968
25.2009  59.0965
25.3093  59.24
25.4055  59.3666
25.5017  59.4924
25.6098  59.6328
25.7058  59.7567
25.8017  59.8797
25.9095  60.0171
26.0052  60.1382
26.1008  60.2585
26.2083  60.3928
26.3038  60.5113
26.4111  60.6435
26.5064  60.7601
26.6017  60.8758
26.7087  61.005
26.8037  61.1189
26.9105  61.246
27.0054  61.3581
27.112  61.4831
27.2067  61.5933
27.3013  61.7027
27.4077  61.8248
27.5021  61.9323
27.6082  62.0523
27.7025  62.1581
27.8084  62.276
27.9024  62.38
28.0082  62.4959
28.102  62.5981
28.2076  62.712
28.3013  62.8123
28.4066  62.9242
28.5118  63.035
28.6052  63.1326
28.7102  63.2414
28.8034  63.3373
28.9082  63.4441
29.0012  63.5381
29.1058  63.6429
29.2103  63.7467
29.303  63.8381
29.4073  63.9398
29.5114  64.0406
29.6039  64.1292
29.7078  64.228
29.8116  64.3257
29.9038  64.4117
30.0074  64.5074
30.1109  64.6021
30.2028  64.6854
30.306  64.7782
30.4092  64.8699
30.5008  64.9506
30.6037  65.0404
30.7066  65.1291
30.8093  65.2169
30.9005  65.294
31.003  65.3798
31.1053  65.4646
31.2076  65.5483
31.3098  65.6311
31.4005  65.7038
31.5024  65.7846
31.6042  65.8645
31.7059  65.9433
31.8075  66.0211
31.9089  66.098
32.0103  66.1738
32.1115  66.2486
32.2014  66.3143
32.3024  66.3872
32.4033  66.4592
32.5041  66.5302
32.6047  66.6001
32.7052  66.6691
32.8057  66.7371
32.906  66.8042
33.0061  66.8702
33.1062  66.9353
33.2062  66.9994
33.306  67.0625
33.4057  67.1246
33.5053  67.1858
33.6047  67.246
33.7041  67.3053
33.8033  67.3636
33.9024  67.4209
34.0014  67.4773
34.1113  67.5388
34.21  67.5932
34.3086  67.6466
34.4071  67.699
34.5055  67.7505
34.6037  67.8011
34.7019  67.8507
34.8108  67.9048
34.9086  67.9524
35.0064  67.9991
35.104  68.0455
35.2016  68.092
35.3098  68.1435
35.407  68.19
35.5042  68.2365
35.6012  68.2829
35.7088  68.3346
35.8056  68.3811
35.9022  68.4276
36.0095  68.4793
36.1059  68.5259
36.2021  68.5724
36.3089  68.6242
36.4049  68.6707
36.5008  68.7173
36.6072  68.7691
36.7028  68.8157
36.8089  68.8674
36.9043  68.914
37.0101  68.9658
37.1052  69.0125
37.2107  69.0643
37.3056  69.1109
37.4108  69.1627
37.5054  69.2093
37.6103  69.2611
37.7047  69.3078
37.8093  69.3596
37.9034  69.4062
38.0078  69.4581
38.1016  69.5047
38.2057  69.5565
38.3096  69.6083
38.403  69.655
38.5066  69.7068
38.6101  69.7586
38.7031  69.8052
38.8063  69.857
38.9094  69.9088
39.002  69.9554
39.1047  70.0072
39.2073  70.059
39.3098  70.1107
39.4019  70.1573
39.504  70.2091
39.606  70.2608
39.7079  70.3126
39.8096  70.3643
39.901  70.4108
40.0024  70.4625
40.1037  70.5142
40.2048  70.5659
40.3057  70.6175
40.4065  70.6692
40.5072  70.7208
40.6077  70.7724
40.708  70.824
40.8082  70.8756
40.9082  70.9271
41.0081  70.9787
41.1078  71.0302
41.2074  71.0817
41.3068  71.1332
41.4061  71.1847
41.5052  71.2361
41.6042  71.2875
41.703  71.3389
41.8017  71.3903
41.91  71.4468
42.0083  71.4981
42.1065  71.5494
42.2045  71.6007
42.3024  71.652
42.4099  71.7083
42.5075  71.7595
42.6049  71.8107
42.7021  71.8619
42.8089  71.9181
42.9058  71.9692
43.0026  72.0203
43.1089  72.0764
43.2054  72.1274
43.3017  72.1784
43.4074  72.2344
43.5034  72.2853
43.6088  72.3413
43.7045  72.3921
43.8095  72.448
43.9049  72.4988
44.0096  72.5546
44.1046  72.6053
44.2089  72.6611
44.3036  72.7117
44.4076  72.7673
44.502  72.8179
44.6057  72.8735
44.7091  72.929
44.803  72.9794
44.9061  73.0349
45.009  73.0903
45.1025  73.1406
45.205  73.1959
45.3074  73.2512
45.4004  73.3014
45.5024  73.3565
45.6043  73.4117
45.7059  73.4667
45.8074  73.5218
45.9087  73.5767
46.0007  73.6267
46.1016  73.6815
46.2024  73.7363
46.303  73.7911
46.4034  73.8458
46.5037  73.9005
46.6037  73.9551
46.7036  74.0097
46.8033  74.0642
46.9028  74.1186
47.0021  74.173
47.1012  74.2273
47.2092  74.2865
47.308  74.3408
47.4065  74.3949
47.5049  74.449
47.6032  74.503
47.7012  74.557
47.8079  74.6159
47.9056  74.6697
48.0031  74.7235
48.1004  74.7773
48.2063  74.8358
48.3032  74.8894
48.4088  74.9478
48.5053  75.0013
48.6017  75.0547
48.7066  75.1129
48.8026  75.1662
48.9071  75.2243
49.0027  75.2774
49.1069  75.3353
49.2021  75.3884
49.3058  75.4461
49.4007  75.499
49.504  75.5566
49.607  75.6142
49.7014  75.6668
49.804  75.7242
49.9065  75.7815
50.0088  75.8387
50.1023  75.8911
50.2042  75.9482
50.3058  76.0052
50.4072  76.0621
50.5084  76.1189
50.6011  76.1709
50.7019  76.2276
50.8025  76.2841
50.9029  76.3406
51.0031  76.397
51.1031  76.4534
51.2028  76.5096
51.3024  76.5658
51.4018  76.6218
51.5009  76.6778
51.6081  76.7384
51.7068  76.7942
51.8053  76.8499
51.9036  76.9055
52.0017  76.961
52.1078  77.0211
52.2055  77.0764
52.3029  77.1317
52.4083  77.1915
52.5053  77.2466
52.6021  77.3015
52.7068  77.361
52.8032  77.4158
52.9074  77.4751
53.0034  77.5297
53.1072  77.5887
53.2027  77.6431
53.306  77.702
53.4012  77.7562
53.504  77.8149
53.6066  77.8734
53.7011  77.9273
53.8032  77.9856
53.9051  78.0439
54.0068  78.102
54.1004  78.1555
54.2017  78.2134
54.3026  78.2712
54.4034  78.3288
54.5039  78.3864
54.6042  78.4438
54.7042  78.5011
54.804  78.5584
54.9036  78.6155
55.003  78.6725
55.1021  78.7293
55.201  78.7861
55.3072  78.8471
55.4056  78.9036
55.5038  78.9601
55.6017  79.0164
55.7069  79.0769
55.8044  79.1329
55.9016  79.1889
56.0061  79.249
56.1028  79.3047
56.2068  79.3646
56.3031  79.42
56.4065  79.4797
56.5023  79.5349
56.6053  79.5942
56.7006  79.6492
56.803  79.7083
56.9052  79.7673
57.0071  79.8261
57.1015  79.8806
57.2029  79.9391
57.3041  79.9975
57.4049  80.0558
57.5056  80.114
57.6059  80.172
57.706  80.2299
57.8059  80.2876
57.9055  80.3452
58.0048  80.4027
58.1039  80.46
58.2028  80.5172
58.3013  80.5742
58.4067  80.6352
58.5047  80.692
58.6025  80.7486
58.707  80.8091
58.8043  80.8655
58.9013  80.9217
59.005  80.9817
59.1015  81.0377
59.2046  81.0974
59.3006  81.1531
59.4032  81.2125
59.5054  81.2718
59.6006  81.327
59.7024  81.386
59.8038  81.4448
59.905  81.5035
60.0059  81.562
60.1065  81.6204
60.2068  81.6786
60.3068  81.7366
60.4066  81.7945
60.5061  81.8522
60.6053  81.9098
60.7042  81.9672
60.8028  82.0244
60.9012  82.0815
61.0058  82.1422
61.1036  82.199
61.2011  82.2556
61.3049  82.3158
61.4018  82.372
61.5049  82.4319
61.6013  82.4878
61.7039  82.5473
61.8061  82.6066
61.9016  82.6621
62.0032  82.721
62.1045  82.7798
62.2056  82.8384
62.3063  82.8969
62.4004  82.9515
62.5005  83.0096
62.6065  83.0711
62.706  83.1288
62.8052  83.1863
62.9041  83.2437
63.0027  83.3008
63.101  83.3578
63.2051  83.4182
63.3028  83.4748
63.4063  83.5348
63.5033  83.5911
63.6062  83.6506
63.7026  83.7065
63.8048  83.7657
63.9007  83.8213
64.0022  83.8801
64.1034  83.9387
64.2043  83.9971
64.3049  84.0553
64.4051  84.1133
64.505  84.1711
64.6046  84.2287
64.7038  84.2861
64.8028  84.3433
64.9014  84.4004
65.0055  84.4605
65.1034  84.5171
65.2011  84.5736
65.3041  84.6331
65.4011  84.6891
65.5035  84.7482
65.6055  84.8071
65.7015  84.8625
65.8028  84.9209
65.9038  84.9792
66.0044  85.0372
66.1047  85.095
66.2046  85.1526
66.3042  85.21
66.4035  85.2671
66.5024  85.3241
66.601  85.3808
66.7046  85.4404
66.8025  85.4967
66.9054  85.5559
67.0026  85.6118
67.1048  85.6705
67.2013  85.7259
67.3028  85.7842
67.4039  85.8422
67.5047  85.9
67.605  85.9576
67.705  86.0149
67.8047  86.072
67.904  86.1288
68.0029  86.1855
68.1015  86.2419
68.2048  86.301
68.3026  86.3569
68.4052  86.4156
68.5023  86.471
68.6041  86.5292
68.7005  86.5842
68.8015  86.6418
68.9022  86.6992
69.0025  86.7564
69.1024  86.8133
69.2019  86.8699
69.301  86.9263
69.4046  86.9853
69.503  87.0412
69.6009  87.0968
69.7034  87.155
69.8006  87.2102
69.9022  87.2678
70.0035  87.3252
70.1043  87.3823
70.2047  87.4392
70.3047  87.4958
70.4043  87.5521
70.5035  87.6082
70.6023  87.664
70.7007  87.7196
70.8033  87.7775
70.9009  87.8325
71.0027  87.8899
71.1041  87.9469
71.2005  88.0012
71.301  88.0577
71.4011  88.114
71.5008  88.1699
71.6045  88.2282
71.7033  88.2836
71.8017  88.3387
71.9042  88.3961
72.0017  88.4507
72.1032  88.5075
72.2043  88.5639
72.3006  88.6177
72.4008  88.6736
72.5006  88.7292
72.6042  88.787
72.7031  88.842
72.8015  88.8967
72.9037  88.9536
73.0013  89.0077
73.1026  89.0639
73.2034  89.1199
73.3038  89.1755
73.4037  89.2308
73.5032  89.2858
73.6021  89.3404
73.7007  89.3948
73.8028  89.4512
73.9004  89.505
74.0016  89.5607
74.1023  89.6161
74.2026  89.6712
74.3023  89.7259
74.4016  89.7804
74.5043  89.8367
74.6026  89.8905
74.7004  89.944
74.8016  89.9993
74.9023  90.0543
75.0025  90.1089
75.1023  90.1633
75.2015  90.2173
75.304  90.273
75.4022  90.3263
75.5037  90.3814
75.6009  90.4341
75.7013  90.4885
75.8013  90.5425
75.9007  90.5962
76.0032  90.6516
76.1016  90.7046
76.2031  90.7592
76.3004  90.8116
76.4008  90.8655
76.5007  90.9191
76.6035  90.9742
76.7023  91.0271
76.8006  91.0796
76.9018  91.1337
77.0024  91.1874
77.1025  91.2407
77.202  91.2937
77.301  91.3463
77.4029  91.4003
77.5007  91.4522
77.6014  91.5055
77.7015  91.5585
77.8011  91.611
77.9033  91.665
78.0017  91.7168
78.1028  91.77
78.2033  91.8227
78.3032  91.8751
78.4025  91.9272
78.5012  91.9788
78.6025  92.0317
78.7032  92.0842
78.8033  92.1364
78.9028  92.1881
79.0016  92.2395
79.103  92.292
79.2006  92.3426
79.3007  92.3944
79.4032  92.4473
79.5021  92.4982
79.6033  92.5503
79.7009  92.6005
79.8008  92.6518
79.903  92.7041
80.0016  92.7546
80.1025  92.8061
80.2027  92.8572
80.3023  92.9079
80.4012  92.9582
80.5023  93.0094
80.6027  93.0603
80.7024  93.1107
80.8014  93.1607
80.9025  93.2117
81.003  93.2622
81.1027  93.3123
81.2017  93.3619
81.3027  93.4124
81.4004  93.4612
81.5026  93.5122
81.6015  93.5614
81.7023  93.6115
81.8023  93.6611
81.9016  93.7102
82.0028  93.7602
82.1007  93.8084
82.2028  93.8587
82.3017  93.9073
82.4024  93.9566
82.5023  94.0054
82.6014  94.0538
82.7022  94.1029
82.8022  94.1515
82.9014  94.1997
83.0022  94.2485
83.1023  94.2968
83.2015  94.3447
83.3023  94.3932
83.4022  94.4411
83.5014  94.4886
83.602  94.5367
83.7018  94.5843
83.8008  94.6314
83.9011  94.679
84.0006  94.7262
84.1015  94.7738
84.2014  94.8209
84.3006  94.8676
84.401  94.9147
84.5005  94.9613
84.6012  95.0083
84.7011  95.0548
84.8021  95.1017
84.9022  95.1481
85.0014  95.194
85.1017  95.2403
85.2011  95.286
85.3015  95.3321
85.401  95.3776
85.5015  95.4234
85.601  95.4688
85.7015  95.5144
85.801  95.5594
85.9014  95.6048
86.0009  95.6495
86.1012  95.6946
86.2005  95.739
86.3006  95.7837
86.4014  95.8286
86.5012  95.8729
86.6018  95.9174
86.7013  95.9613
86.8015  96.0054
86.9006  96.0489
87.0004  96.0925
87.1007  96.1362
87.2015  96.18
87.3013  96.2233
87.4016  96.2666
87.5008  96.3093
87.6005  96.352
87.7006  96.3948
87.801  96.4376
87.9004  96.4798
88.0015  96.5226
88.1015  96.5648
88.2018  96.6069
88.3009  96.6484
88.4016  96.6905
88.5012  96.7319
88.6009  96.7732
88.7008  96.8145
88.8008  96.8556
88.9008  96.8966
89.001  96.9375
89.1012  96.9782
89.2013  97.0188
89.3015  97.0592
89.4016  97.0994
89.5015  97.1394
89.6014  97.1792
89.7012  97.2188
89.8008  97.2582
89.9013  97.2978
90.0005  97.3367
90.1005  97.3757
90.2014  97.4149
90.3008  97.4534
90.4009  97.4919
90.5007  97.5302
90.6011  97.5685
90.701  97.6065
90.8005  97.6441
90.9004  97.6817
91.0008  97.7192
91.1006  97.7564
91.2008  97.7936
91.3012  97.8306
91.401  97.8672
91.5009  97.9037
91.601  97.94
91.7011  97.9762
91.8005  98.0119
91.9007  98.0477
92.0008  98.0833
92.1008  98.1186
92.2007  98.1537
92.3011  98.1888
92.4004  98.2233
92.501  98.258
92.6004  98.2921
92.7009  98.3263
92.8009  98.3602
92.901  98.3939
93.0005  98.4272
93.1008  98.4605
93.2009  98.4936
93.301  98.5264
93.4008  98.5589
93.5004  98.5911
93.6008  98.6233
93.7008  98.6552
93.8009  98.6868
93.9004  98.7181
94.0004  98.7492
94.1007  98.7802
94.2007  98.8109
94.3004  98.8412
94.4006  98.8714
94.5007  98.9014
94.6006  98.931
94.7007  98.9604
94.8007  98.9896
94.9007  99.0184
95.0005  99.047
95.1004  99.0752
95.2006  99.1033
95.3005  99.1311
95.4005  99.1586
95.5007  99.1858
95.6005  99.2127
95.7006  99.2394
95.8004  99.2656
95.9006  99.2917
96.0005  99.3174
96.1004  99.3428
96.2004  99.3678
96.3005  99.3926
96.4005  99.4171
96.5004  99.4412
96.6004  99.465
96.7005  99.4884
96.8005  99.5115
96.9003  99.5342
97.0003  99.5566
97.1005  99.5786
97.2015  99.6007
97.3005  99.6217
97.401  99.6427
97.5007  99.6631
97.6006  99.6832
97.7017  99.703
97.8004  99.722
97.9014  99.741
98.0013  99.7593
98.1005  99.7771
98.2011  99.7946
98.3011  99.8116
98.4004  99.8279
98.5007  99.8439
98.6006  99.8594
98.7005  99.8742
98.8006  99.8885
98.9004  99.9022
99.0004  99.9153
99.0106  99.9167
99.0204  99.9179
99.0303  99.9191
99.0405  99.9204
99.0506  99.9217
99.0605  99.9229
99.0706  99.9242
99.0805  99.9254
99.0906  99.9266
99.1006  99.9278
99.1104  99.929
99.1207  99.9302
99.1305  99.9314
99.1404  99.9326
99.1505  99.9338
99.1604  99.935
99.1705  99.9361
99.1804  99.9373
99.1904  99.9384
99.2005  99.9396
99.2104  99.9407
99.2204  99.9418
99.2305  99.943
99.2404  99.9441
99.2504  99.9452
99.2604  99.9463
99.2705  99.9474
99.2804  99.9485
99.2904  99.9495
99.3006  99.9506
99.3105  99.9517
99.3205  99.9527
99.3305  99.9538
99.3405  99.9548
99.3505  99.9559
99.3605  99.9569
99.3705  99.9579
99.3804  99.9589
99.3905  99.9599
99.4005  99.9609
99.4104  99.9619
99.4205  99.9628
99.4305  99.9638
99.4404  99.9648
99.4504  99.9657
99.4604  99.9666
99.4705  99.9676
99.4804  99.9685
99.4904  99.9694
99.5004  99.9703
99.5104  99.9712
99.5204  99.9721
99.5305  99.973
99.5404  99.9738
99.5503  99.9747
99.5604  99.9755
99.5704  99.9764
99.5804  99.9772
99.5904  99.978
99.6004  99.9788
99.6104  99.9796
99.6204  99.9804
99.6304  99.9812
99.6404  99.9819
99.6503  99.9827
99.6604  99.9834
99.6704  99.9842
99.6804  99.9849
99.6904  99.9856
99.7003  99.9863
99.7104  99.987
99.7204  99.9877
99.7304  99.9883
99.7404  99.989
99.7504  99.9896
99.7603  99.9902
99.7704  99.9908
99.7804  99.9914
99.7904  99.992
99.8003  99.9926
99.8104  99.9931
99.8204  99.9937
99.8303  99.9942
99.8403  99.9947
99.8504  99.9952
99.8603  99.9957
99.8704  99.9961
99.8803  99.9966
99.8904  99.997
99.9003  99.9974
99.9013  99.9974
99.9023  99.9975
99.9033  99.9975
99.9043  99.9976
99.9054  99.9976
99.9063  99.9976
99.9073  99.9977
99.9083  99.9977
99.9093  99.9978
99.9103  99.9978
99.9113  99.9978
99.9123  99.9979
99.9133  99.9979
99.9143  99.9979
99.9153  99.998
99.9163  99.998
99.9173  99.998
99.9183  99.9981
99.9193  99.9981
99.9203  99.9982
99.9213  99.9982
99.9223  99.9982
99.9233  99.9983
99.9243  99.9983
99.9253  99.9983
99.9263  99.9984
99.9273  99.9984
99.9283  99.9984
99.9293  99.9985
99.9303  99.9985
99.9313  99.9985
99.9323  99.9986
99.9333  99.9986
99.9343  99.9986
99.9353  99.9987
99.9363  99.9987
99.9373  99.9987
99.9383  99.9987
99.9393  99.9988
99.9403  99.9988
99.9413  99.9988
99.9423  99.9989
99.9433  99.9989
99.9443  99.9989
99.9453  99.999
99.9463  99.999
99.9473  99.999
99.9483  99.999
99.9493  99.9991
99.9503  99.9991
99.9513  99.9991
99.9523  99.9992
99.9533  99.9992
99.9543  99.9992
99.9553  99.9992
99.9563  99.9993
99.9573  99.9993
99.9583  99.9993
99.9593  99.9993
99.9603  99.9994
99.9613  99.9994
99.9623  99.9994
99.9633  99.9994
99.9643  99.9995
99.9653  99.9995
99.9663  99.9995
99.9673  99.9995
99.9683  99.9995
99.9693  99.9996
99.9703  99.9996
99.9713  99.9996
99.9723  99.9996
99.9733  99.9996
99.9743  99.9997
99.9753  99.9997
99.9763  99.9997
99.9773  99.9997
99.9783  99.9997
99.9793  99.9998
99.9803  99.9998
99.9813  99.9998
99.9823  99.9998
99.9833  99.9998
99.9843  99.9998
99.9853  99.9999
99.9863  99.9999
99.9873  99.9999
99.9883  99.9999
99.9893  99.9999
99.9903  99.9999
99.9904  99.9999
99.9905  99.9999
99.9906  99.9999
99.9907  99.9999
99.9908  99.9999
99.9909  99.9999
99.991  99.9999
99.9911  99.9999
99.9912  99.9999
99.9913  99.9999
99.9914  99.9999
99.9915  99.9999
99.9916  99.9999
99.9917  99.9999
99.9918  99.9999
99.9919  99.9999
99.992  99.9999
99.9921  99.9999
99.9922  99.9999
99.9923  99.9999
99.9924  99.9999
99.9925  99.9999
99.9926  99.9999
99.9927  100
99.9928  100
99.9929  100
99.993  100
99.9931  100
99.9932  100
99.9933  100
99.9934  100
99.9935  100
99.9936  100
99.9937  100
99.9938  100
99.9939  100
99.994  100
99.9941  100
99.9942  100
99.9943  100
99.9944  100
99.9945  100
99.9946  100
99.9947  100
99.9948  100
99.9949  100
99.995  100
99.9951  100
99.9952  100
99.9953  100
99.9954  100
99.9955  100
99.9956  100
99.9957  100
99.9958  100
99.9959  100
99.996  100
99.9961  100
99.9962  100
99.9963  100
99.9964  100
99.9965  100
99.9966  100
99.9967  100
99.9968  100
99.9969  100
99.997  100
99.9971  100
99.9972  100
99.9973  100
99.9974  100
99.9975  100
99.9976  100
99.9977  100
99.9978  100
99.9979  100
99.998  100
99.9981  100
99.9982  100
99.9983  100
99.9984  100
99.9985  100
99.9986  100
99.9987  100
99.9988  100
99.9989  100
99.999  100
99.9991  100
99.9992  100
99.9993  100
99.9994  100
99.9995  100
99.9996  100
99.9997  100
99.9998  100
99.9999  100
100  100
# Gini coefficient = -0.406237
