# Supplementary material for: Victory Tax: A Holistic Income Tax System
Source: Entropy (Basel). 2021 Nov 11;23(11):1492. doi: 10.3390/e23111492 (PMC8624733; doi:10.3390/e23111492)
Supplement: Supplementary file 1 [file entropy-23-01492-s001.zip › bundle/results_to_give_away/data4VTpaper/fit2IRSdata/kfnc1_PL35_DE50_DP100_ON_fmt.gtr]

0.000165773  21311
0.000527016  21310.5
0.000933522  21310
0.00136652  21309.6
0.00181896  21309.1
0.00228697  21308.6
0.00276805  21308.2
0.00326044  21307.7
0.00376283  21307.2
0.0042742  21306.8
0.00479373  21306.3
0.00532075  21305.9
0.0058547  21305.4
0.00639511  21304.9
0.00694157  21304.5
0.00749371  21304
0.00805122  21303.5
0.00861383  21303.1
0.00918128  21302.6
0.00975336  21302.1
0.0103298  21301.7
0.0109106  21301.2
0.0114954  21300.7
0.0126765  21299.8
0.0138723  21298.9
0.0144753  21298.4
0.0156911  21297.5
0.0169194  21296.6
0.0175379  21296.1
0.0187836  21295.2
0.0194105  21294.7
0.0206723  21293.8
0.0219441  21292.8
0.0225837  21292.4
0.02387  21291.5
0.0245166  21291
0.0258163  21290.1
0.0264695  21289.6
0.027782  21288.7
0.0284413  21288.2
0.0297659  21287.3
0.0304312  21286.8
0.0317673  21285.9
0.0324381  21285.4
0.0337852  21284.5
0.0344613  21284
0.0358189  21283.1
0.0365002  21282.6
0.0378677  21281.7
0.0385539  21281.2
0.0399311  21280.3
0.040622  21279.8
0.0420085  21278.9
0.042704  21278.4
0.0434009  21278
0.0447992  21277
0.0455004  21276.6
0.0469072  21275.7
0.0476126  21275.2
0.0490276  21274.3
0.0497371  21273.8
0.0504479  21273.3
0.0518734  21272.4
0.0525881  21271.9
0.0540212  21271
0.0547397  21270.5
0.0554593  21270.1
0.0569023  21269.2
0.0576256  21268.7
0.0583501  21268.2
0.0598025  21267.3
0.0605304  21266.8
0.0619897  21265.9
0.062721  21265.4
0.0634535  21265
0.0649216  21264
0.0656573  21263.6
0.0663941  21263.1
0.0678708  21262.2
0.0686108  21261.7
0.0693518  21261.3
0.0708368  21260.3
0.0715808  21259.9
0.0730719  21258.9
0.073819  21258.5
0.074567  21258
0.0760659  21257.1
0.0768169  21256.6
0.0775687  21256.1
0.0790753  21255.2
0.07983  21254.8
0.0805856  21254.3
0.0813422  21253.8
0.082858  21252.9
0.0836173  21252.4
0.0843774  21252
0.0859004  21251
0.0866632  21250.6
0.0874269  21250.1
0.0889568  21249.2
0.0897231  21248.7
0.0904902  21248.2
0.0920269  21247.3
0.0927966  21246.9
0.093567  21246.4
0.0951104  21245.5
0.0958833  21245
0.096657  21244.5
0.0974315  21244.1
0.0989829  21243.1
0.0997598  21242.7
0.100538  21242.2
0.110717  21236.2
0.121019  21230.1
0.13063  21224.6
0.141147  21218.5
0.150945  21212.9
0.160827  21207.4
0.170787  21201.8
0.180823  21196.2
0.190931  21190.6
0.201108  21185.1
0.210496  21180
0.220799  21174.4
0.231164  21168.8
0.240718  21163.7
0.251196  21158.1
0.26085  21153
0.270551  21147.9
0.281184  21142.3
0.290977  21137.2
0.300812  21132.1
0.310688  21127
0.320604  21121.9
0.33056  21116.8
0.340554  21111.7
0.350585  21106.6
0.360653  21101.4
0.370757  21096.3
0.380896  21091.2
0.391069  21086.1
0.400347  21081.5
0.410584  21076.4
0.420853  21071.2
0.431154  21066.1
0.440546  21061.5
0.450906  21056.4
0.460351  21051.7
0.470768  21046.6
0.481214  21041.5
0.490736  21036.9
0.501237  21031.8
0.510807  21027.1
0.520399  21022.5
0.530977  21017.4
0.540616  21012.7
0.551244  21007.6
0.560928  21003
0.570633  20998.3
0.580359  20993.7
0.591081  20988.6
0.600849  20983.9
0.610637  20979.3
0.620445  20974.6
0.631256  20969.5
0.641104  20964.9
0.650971  20960.2
0.660856  20955.6
0.67076  20950.9
0.680683  20946.3
0.690623  20941.6
0.700581  20937
0.710556  20932.3
0.720549  20927.7
0.730559  20923.1
0.740586  20918.4
0.75063  20913.8
0.76069  20909.1
0.770767  20904.5
0.78086  20899.8
0.790969  20895.2
0.801094  20890.5
0.811235  20885.9
0.820375  20881.7
0.830545  20877.1
0.84073  20872.4
0.850931  20867.8
0.861147  20863.1
0.870354  20858.9
0.880597  20854.3
0.890856  20849.7
0.901128  20845
0.910386  20840.8
0.920686  20836.2
0.931  20831.5
0.941327  20826.9
0.950634  20822.7
0.960988  20818.1
0.971355  20813.4
0.980698  20809.2
0.99109  20804.6
1.00046  20800.4
1.10099  20755.8
1.20051  20712.1
1.30103  20668.5
1.40139  20625.3
1.50041  20583
1.6013  20540.3
1.70071  20498.4
1.80078  20456.6
1.90037  20415.3
2.00055  20373.9
2.10129  20332.6
2.20142  20291.7
2.30091  20251.3
2.40087  20210.9
2.50127  20170.5
2.60094  20130.5
2.70102  20090.6
2.80149  20050.6
2.90115  20011.1
3.00117  19971.6
3.10152  19932.1
3.20101  19893.1
3.30081  19854.1
3.40091  19815.1
3.5013  19776
3.60076  19737.5
3.70049  19698.9
3.80047  19660.4
3.90069  19621.8
4.00115  19583.3
4.10063  19545.2
4.20154  19506.6
4.30145  19468.5
4.40156  19430.4
4.50065  19392.8
4.60115  19354.7
4.7006  19317.1
4.80147  19279
4.90127  19241.3
5.00124  19203.7
5.10138  19166.1
5.20043  19128.9
5.30087  19091.3
5.40145  19053.7
5.50094  19016.5
5.60055  18979.3
5.70155  18941.7
5.80143  18904.5
5.90143  18867.4
6.00156  18830.2
6.10054  18793.5
6.20089  18756.3
6.30135  18719.2
6.40066  18682.5
6.50133  18645.3
6.60083  18608.6
6.70044  18571.9
6.80139  18534.7
6.90117  18498
7.00104  18461.3
7.10099  18424.6
7.20103  18387.9
7.30114  18351.2
7.40132  18314.5
7.50158  18277.8
7.60064  18241.6
7.70104  18204.9
7.8015  18168.2
7.90076  18132
8.00134  18095.3
8.10072  18059
8.20142  18022.3
8.3009  17986.1
8.40044  17949.9
8.5013  17913.2
8.60093  17876.9
8.70061  17840.7
8.80161  17804
8.90138  17767.7
9.00118  17731.5
9.10103  17695.3
9.20091  17659
9.30083  17622.8
9.40078  17586.6
9.50076  17550.3
9.60078  17514.1
9.70082  17477.9
9.80089  17441.6
9.90099  17405.4
10.0011  17369.1
10.1013  17332.9
10.2014  17296.7
10.3016  17260.4
10.4005  17224.7
10.5007  17188.4
10.601  17152.2
10.7012  17116
10.8015  17079.7
10.9005  17044
11.0008  17007.7
11.1011  16971.5
11.2014  16935.2
11.3004  16899.5
11.4007  16863.2
11.5011  16827
11.6014  16790.8
11.7004  16755
11.8008  16718.8
11.9011  16682.5
12.0059  16644.7
12.1088  16607.5
12.2117  16570.3
12.3017  16537.8
12.4046  16500.6
12.5075  16463.5
12.6104  16426.3
12.7004  16393.8
12.8033  16356.6
12.9061  16319.5
13.0089  16282.3
13.1117  16245.1
13.2017  16212.6
13.3045  16175.5
13.4073  16138.3
13.51  16101.1
13.6128  16064
13.7027  16031.4
13.8054  15994.3
13.9081  15957.1
14.0107  15919.9
14.1005  15887.4
14.2032  15850.3
14.3058  15813.1
14.4083  15775.9
14.5109  15738.8
14.6006  15706.2
14.7031  15669.1
14.8056  15631.9
14.908  15594.7
15.0104  15557.6
15.1128  15520.4
15.2024  15487.9
15.3047  15450.7
15.407  15413.6
15.5092  15376.4
15.6115  15339.2
15.7009  15306.7
15.803  15269.6
15.9052  15232.4
16.0072  15195.2
16.1093  15158.1
16.2113  15120.9
16.3005  15088.4
16.4024  15051.2
16.5043  15014
16.6062  14976.9
16.708  14939.7
16.8098  14902.6
16.9115  14865.4
17.0005  14832.9
17.1021  14795.7
17.2037  14758.5
17.3053  14721.4
17.4068  14684.2
17.5082  14647
17.6096  14609.9
17.711  14572.7
17.8123  14535.5
17.9009  14503
18.0021  14465.9
18.1033  14428.7
18.2044  14391.5
18.3055  14354.4
18.4065  14317.2
18.5075  14280
18.6084  14242.9
18.7093  14205.7
18.8101  14168.5
18.9108  14131.4
19.0115  14094.2
19.1121  14057
19.2127  14019.9
19.3007  13987.4
19.4012  13950.2
19.5016  13913
19.6019  13875.9
19.7022  13838.7
19.8025  13801.5
19.9027  13764.4
20.0028  13727.2
20.1029  13690
20.2029  13652.9
20.3028  13615.7
20.4027  13578.5
20.5025  13541.4
20.6023  13504.2
20.702  13467.1
20.8016  13429.9
20.9011  13392.7
21.0006  13355.6
21.1125  13313.7
21.2119  13276.6
21.3112  13239.4
21.4104  13202.3
21.5096  13165.1
21.6087  13127.9
21.7077  13090.8
21.8067  13053.6
21.9055  13016.4
22.0044  12979.3
22.1031  12942.1
22.2018  12904.9
22.3004  12867.8
22.4113  12826
22.5098  12788.8
22.6082  12751.6
22.7065  12714.5
22.8048  12677.3
22.9029  12640.1
23.0011  12603
23.1113  12561.2
23.2093  12524
23.3072  12486.8
23.405  12449.7
23.5027  12412.5
23.6004  12375.3
23.7102  12333.5
23.8077  12296.4
23.9051  12259.2
24.0025  12222
24.1119  12180.2
24.2091  12143
24.3063  12105.9
24.4033  12068.7
24.5124  12026.9
24.6093  11989.7
24.7061  11952.6
24.8028  11915.4
24.9115  11873.6
25.0081  11836.4
25.1045  11799.3
25.2009  11762.1
25.3093  11720.3
25.4055  11683.1
25.5017  11646
25.6098  11604.2
25.7058  11567
25.8017  11529.8
25.9095  11488
26.0052  11450.8
26.1008  11413.7
26.2083  11371.9
26.3038  11334.7
26.4111  11292.9
26.5064  11255.7
26.6017  11218.6
26.7087  11176.8
26.8037  11139.6
26.9105  11097.8
27.0054  11060.6
27.112  11018.8
27.2067  10981.6
27.3013  10944.5
27.4077  10902.7
27.5021  10865.5
27.6082  10823.7
27.7025  10786.5
27.8084  10744.7
27.9024  10707.5
28.0082  10665.7
28.102  10628.6
28.2076  10586.8
28.3013  10549.6
28.4066  10507.8
28.5118  10466
28.6052  10428.8
28.7102  10387
28.8034  10349.8
28.9082  10308
29.0012  10270.9
29.1058  10229
29.2103  10187.2
29.303  10150.1
29.4073  10108.3
29.5114  10066.5
29.6039  10029.3
29.7078  9987.48
29.8116  9945.67
29.9038  9908.5
30.0074  9866.69
30.1109  9824.88
30.2028  9787.71
30.306  9745.9
30.4092  9704.09
30.5008  9666.93
30.6037  9625.12
30.7066  9583.31
30.8093  9541.5
30.9005  9504.33
31.003  9462.52
31.1053  9420.71
31.2076  9378.9
31.3098  9337.09
31.4005  9299.92
31.5024  9258.11
31.6042  9216.3
31.7059  9174.49
31.8075  9132.68
31.9089  9090.87
32.0103  9049.06
32.1115  9007.25
32.2014  8970.08
32.3024  8928.27
32.4033  8886.46
32.5041  8844.65
32.6047  8802.84
32.7052  8761.03
32.8057  8719.22
32.906  8677.41
33.0061  8635.6
33.1062  8593.79
33.2062  8551.98
33.306  8510.17
33.4057  8468.36
33.5053  8426.54
33.6047  8384.73
33.7041  8342.92
33.8033  8301.11
33.9024  8259.3
34.0014  8217.49
34.1113  8171.04
34.21  8129.22
34.3086  8087.41
34.4071  8045.6
34.5055  8003.79
34.6037  7961.98
34.7019  7920.17
34.8108  7873.71
34.9086  7831.9
35.0064  7794.81
35.104  7794.81
35.2016  7794.81
35.3098  7794.81
35.407  7794.81
35.5042  7794.81
35.6012  7794.81
35.7088  7794.81
35.8056  7794.81
35.9022  7794.81
36.0095  7794.81
36.1059  7794.81
36.2021  7794.81
36.3089  7794.81
36.4049  7794.81
36.5008  7794.81
36.6072  7794.81
36.7028  7794.81
36.8089  7794.81
36.9043  7794.81
37.0101  7794.81
37.1052  7794.81
37.2107  7794.81
37.3056  7794.81
37.4108  7794.81
37.5054  7794.81
37.6103  7794.81
37.7047  7794.81
37.8093  7794.81
37.9034  7794.81
38.0078  7794.81
38.1016  7794.81
38.2057  7794.81
38.3096  7794.81
38.403  7794.81
38.5066  7794.81
38.6101  7794.81
38.7031  7794.81
38.8063  7794.81
38.9094  7794.81
39.002  7794.81
39.1047  7794.81
39.2073  7794.81
39.3098  7794.81
39.4019  7794.81
39.504  7794.81
39.606  7794.81
39.7079  7794.81
39.8096  7794.81
39.901  7794.81
40.0024  7794.81
40.1037  7794.81
40.2048  7794.81
40.3057  7794.81
40.4065  7794.81
40.5072  7794.81
40.6077  7794.81
40.708  7794.81
40.8082  7794.81
40.9082  7794.81
41.0081  7794.81
41.1078  7794.81
41.2074  7794.81
41.3068  7794.81
41.4061  7794.81
41.5052  7794.81
41.6042  7794.81
41.703  7794.81
41.8017  7794.81
41.91  7794.81
42.0083  7794.81
42.1065  7794.81
42.2045  7794.81
42.3024  7794.81
42.4099  7794.81
42.5075  7794.81
42.6049  7794.81
42.7021  7794.81
42.8089  7794.81
42.9058  7794.81
43.0026  7794.81
43.1089  7794.81
43.2054  7794.81
43.3017  7794.81
43.4074  7794.81
43.5034  7794.81
43.6088  7794.81
43.7045  7794.81
43.8095  7794.81
43.9049  7794.81
44.0096  7794.81
44.1046  7794.81
44.2089  7794.81
44.3036  7794.81
44.4076  7794.81
44.502  7794.81
44.6057  7794.81
44.7091  7794.81
44.803  7794.81
44.9061  7794.81
45.009  7794.81
45.1025  7794.81
45.205  7794.81
45.3074  7794.81
45.4004  7794.81
45.5024  7794.81
45.6043  7794.81
45.7059  7794.81
45.8074  7794.81
45.9087  7794.81
46.0007  7794.81
46.1016  7794.81
46.2024  7794.81
46.303  7794.81
46.4034  7794.81
46.5037  7794.81
46.6037  7794.81
46.7036  7794.81
46.8033  7794.81
46.9028  7794.81
47.0021  7794.81
47.1012  7794.81
47.2092  7794.81
47.308  7794.81
47.4065  7794.81
47.5049  7794.81
47.6032  7794.81
47.7012  7794.81
47.8079  7794.81
47.9056  7794.81
48.0031  7794.81
48.1004  7794.81
48.2063  7794.81
48.3032  7794.81
48.4088  7794.81
48.5053  7794.81
48.6017  7794.81
48.7066  7794.81
48.8026  7794.81
48.9071  7794.81
49.0027  7794.81
49.1069  7794.81
49.2021  7794.81
49.3058  7794.81
49.4007  7794.81
49.504  7794.81
49.607  7794.81
49.7014  7794.81
49.804  7794.81
49.9065  7794.81
50.0088  7794.81
50.1023  7794.81
50.2042  7794.81
50.3058  7794.81
50.4072  7794.81
50.5084  7794.81
50.6011  7794.81
50.7019  7794.81
50.8025  7794.81
50.9029  7794.81
51.0031  7794.81
51.1031  7794.81
51.2028  7794.81
51.3024  7794.81
51.4018  7794.81
51.5009  7794.81
51.6081  7794.81
51.7068  7794.81
51.8053  7794.81
51.9036  7794.81
52.0017  7794.81
52.1078  7794.81
52.2055  7794.81
52.3029  7794.81
52.4083  7794.81
52.5053  7794.81
52.6021  7794.81
52.7068  7794.81
52.8032  7794.81
52.9074  7794.81
53.0034  7794.81
53.1072  7794.81
53.2027  7794.81
53.306  7794.81
53.4012  7794.81
53.504  7794.81
53.6066  7794.81
53.7011  7794.81
53.8032  7794.81
53.9051  7794.81
54.0068  7794.81
54.1004  7794.81
54.2017  7794.81
54.3026  7794.81
54.4034  7794.81
54.5039  7794.81
54.6042  7794.81
54.7042  7794.81
54.804  7794.81
54.9036  7794.81
55.003  7794.81
55.1021  7794.81
55.201  7794.81
55.3072  7794.81
55.4056  7794.81
55.5038  7794.81
55.6017  7794.81
55.7069  7794.81
55.8044  7794.81
55.9016  7794.81
56.0061  7794.81
56.1028  7794.81
56.2068  7794.81
56.3031  7794.81
56.4065  7794.81
56.5023  7794.81
56.6053  7794.81
56.7006  7794.81
56.803  7794.81
56.9052  7794.81
57.0071  7794.81
57.1015  7794.81
57.2029  7794.81
57.3041  7794.81
57.4049  7794.81
57.5056  7794.81
57.6059  7794.81
57.706  7794.81
57.8059  7794.81
57.9055  7794.81
58.0048  7794.81
58.1039  7794.81
58.2028  7794.81
58.3013  7794.81
58.4067  7794.81
58.5047  7794.81
58.6025  7794.81
58.707  7794.81
58.8043  7794.81
58.9013  7794.81
59.005  7794.81
59.1015  7794.81
59.2046  7794.81
59.3006  7794.81
59.4032  7794.81
59.5054  7794.81
59.6006  7794.81
59.7024  7794.81
59.8038  7794.81
59.905  7794.81
60.0059  7794.81
60.1065  7794.81
60.2068  7794.81
60.3068  7794.81
60.4066  7794.81
60.5061  7794.81
60.6053  7794.81
60.7042  7794.81
60.8028  7794.81
60.9012  7794.81
61.0058  7794.81
61.1036  7794.81
61.2011  7794.81
61.3049  7794.81
61.4018  7794.81
61.5049  7794.81
61.6013  7794.81
61.7039  7794.81
61.8061  7794.81
61.9016  7794.81
62.0032  7794.81
62.1045  7794.81
62.2056  7794.81
62.3063  7794.81
62.4004  7794.81
62.5005  7794.81
62.6065  7794.81
62.706  7794.81
62.8052  7794.81
62.9041  7794.81
63.0027  7794.81
63.101  7794.81
63.2051  7794.81
63.3028  7794.81
63.4063  7794.81
63.5033  7794.81
63.6062  7794.81
63.7026  7794.81
63.8048  7794.81
63.9007  7794.81
64.0022  7794.81
64.1034  7794.81
64.2043  7794.81
64.3049  7794.81
64.4051  7794.81
64.505  7794.81
64.6046  7794.81
64.7038  7794.81
64.8028  7794.81
64.9014  7794.81
65.0055  7794.81
65.1034  7794.81
65.2011  7794.81
65.3041  7794.81
65.4011  7794.81
65.5035  7794.81
65.6055  7794.81
65.7015  7794.81
65.8028  7794.81
65.9038  7794.81
66.0044  7794.81
66.1047  7794.81
66.2046  7794.81
66.3042  7794.81
66.4035  7794.81
66.5024  7794.81
66.601  7794.81
66.7046  7794.81
66.8025  7794.81
66.9054  7794.81
67.0026  7794.81
67.1048  7794.81
67.2013  7794.81
67.3028  7794.81
67.4039  7794.81
67.5047  7794.81
67.605  7794.81
67.705  7794.81
67.8047  7794.81
67.904  7794.81
68.0029  7794.81
68.1015  7794.81
68.2048  7794.81
68.3026  7794.81
68.4052  7794.81
68.5023  7794.81
68.6041  7794.81
68.7005  7794.81
68.8015  7794.81
68.9022  7794.81
69.0025  7794.81
69.1024  7794.81
69.2019  7794.81
69.301  7794.81
69.4046  7794.81
69.503  7794.81
69.6009  7794.81
69.7034  7794.81
69.8006  7794.81
69.9022  7794.81
70.0035  7794.81
70.1043  7794.81
70.2047  7794.81
70.3047  7794.81
70.4043  7794.81
70.5035  7794.81
70.6023  7794.81
70.7007  7794.81
70.8033  7794.81
70.9009  7794.81
71.0027  7794.81
71.1041  7794.81
71.2005  7794.81
71.301  7794.81
71.4011  7794.81
71.5008  7794.81
71.6045  7794.81
71.7033  7794.81
71.8017  7794.81
71.9042  7794.81
72.0017  7794.81
72.1032  7794.81
72.2043  7794.81
72.3006  7794.81
72.4008  7794.81
72.5006  7794.81
72.6042  7794.81
72.7031  7794.81
72.8015  7794.81
72.9037  7794.81
73.0013  7794.81
73.1026  7794.81
73.2034  7794.81
73.3038  7794.81
73.4037  7794.81
73.5032  7794.81
73.6021  7794.81
73.7007  7794.81
73.8028  7794.81
73.9004  7794.81
74.0016  7794.81
74.1023  7794.81
74.2026  7794.81
74.3023  7794.81
74.4016  7794.81
74.5043  7794.81
74.6026  7794.81
74.7004  7794.81
74.8016  7794.81
74.9023  7794.81
75.0025  7794.81
75.1023  7794.81
75.2015  7794.81
75.304  7794.81
75.4022  7794.81
75.5037  7794.81
75.6009  7794.81
75.7013  7794.81
75.8013  7794.81
75.9007  7794.81
76.0032  7794.81
76.1016  7794.81
76.2031  7794.81
76.3004  7794.81
76.4008  7794.81
76.5007  7794.81
76.6035  7794.81
76.7023  7794.81
76.8006  7794.81
76.9018  7794.81
77.0024  7794.81
77.1025  7794.81
77.202  7794.81
77.301  7794.81
77.4029  7794.81
77.5007  7794.81
77.6014  7794.81
77.7015  7794.81
77.8011  7794.81
77.9033  7794.81
78.0017  7794.81
78.1028  7794.81
78.2033  7794.81
78.3032  7794.81
78.4025  7794.81
78.5012  7794.81
78.6025  7794.81
78.7032  7794.81
78.8033  7794.81
78.9028  7794.81
79.0016  7794.81
79.103  7794.81
79.2006  7794.81
79.3007  7794.81
79.4032  7794.81
79.5021  7794.81
79.6033  7794.81
79.7009  7794.81
79.8008  7794.81
79.903  7794.81
80.0016  7794.81
80.1025  7794.81
80.2027  7794.81
80.3023  7794.81
80.4012  7794.81
80.5023  7794.81
80.6027  7794.81
80.7024  7794.81
80.8014  7794.81
80.9025  7794.81
81.003  7794.81
81.1027  7794.81
81.2017  7794.81
81.3027  7794.81
81.4004  7794.81
81.5026  7794.81
81.6015  7794.81
81.7023  7794.81
81.8023  7794.81
81.9016  7794.81
82.0028  7794.81
82.1007  7794.81
82.2028  7794.81
82.3017  7794.81
82.4024  7794.81
82.5023  7794.81
82.6014  7794.81
82.7022  7794.81
82.8022  7794.81
82.9014  7794.81
83.0022  7794.81
83.1023  7794.81
83.2015  7794.81
83.3023  7794.81
83.4022  7794.81
83.5014  7794.81
83.602  7794.81
83.7018  7794.81
83.8008  7794.81
83.9011  7794.81
84.0006  7794.81
84.1015  7794.81
84.2014  7794.81
84.3006  7794.81
84.401  7794.81
84.5005  7794.81
84.6012  7794.81
84.7011  7794.81
84.8021  7794.81
84.9022  7794.81
85.0014  7794.81
85.1017  7794.81
85.2011  7794.81
85.3015  7794.81
85.401  7794.81
85.5015  7794.81
85.601  7794.81
85.7015  7794.81
85.801  7794.81
85.9014  7794.81
86.0009  7794.81
86.1012  7794.81
86.2005  7794.81
86.3006  7794.81
86.4014  7794.81
86.5012  7794.81
86.6018  7794.81
86.7013  7794.81
86.8015  7794.81
86.9006  7794.81
87.0004  7794.81
87.1007  7794.81
87.2015  7794.81
87.3013  7794.81
87.4016  7794.81
87.5008  7794.81
87.6005  7794.81
87.7006  7794.81
87.801  7794.81
87.9004  7794.81
88.0015  7794.81
88.1015  7794.81
88.2018  7794.81
88.3009  7794.81
88.4016  7794.81
88.5012  7794.81
88.6009  7794.81
88.7008  7794.81
88.8008  7794.81
88.9008  7794.81
89.001  7794.81
89.1012  7794.81
89.2013  7794.81
89.3015  7794.81
89.4016  7794.81
89.5015  7794.81
89.6014  7794.81
89.7012  7794.81
89.8008  7794.81
89.9013  7794.81
90.0005  7794.81
90.1005  7794.81
90.2014  7794.81
90.3008  7794.81
90.4009  7794.81
90.5007  7794.81
90.6011  7794.81
90.701  7794.81
90.8005  7794.81
90.9004  7794.81
91.0008  7794.81
91.1006  7794.81
91.2008  7794.81
91.3012  7794.81
91.401  7794.81
91.5009  7794.81
91.601  7794.81
91.7011  7794.81
91.8005  7794.81
91.9007  7794.81
92.0008  7794.81
92.1008  7794.81
92.2007  7794.81
92.3011  7794.81
92.4004  7794.81
92.501  7794.81
92.6004  7794.81
92.7009  7794.81
92.8009  7794.81
92.901  7794.81
93.0005  7794.81
93.1008  7794.81
93.2009  7794.81
93.301  7794.81
93.4008  7794.81
93.5004  7794.81
93.6008  7794.81
93.7008  7794.81
93.8009  7794.81
93.9004  7794.81
94.0004  7794.81
94.1007  7794.81
94.2007  7794.81
94.3004  7794.81
94.4006  7794.81
94.5007  7794.81
94.6006  7794.81
94.7007  7794.81
94.8007  7794.81
94.9007  7794.81
95.0005  7794.81
95.1004  7794.81
95.2006  7794.81
95.3005  7794.81
95.4005  7794.81
95.5007  7794.81
95.6005  7794.81
95.7006  7794.81
95.8004  7794.81
95.9006  7794.81
96.0005  7794.81
96.1004  7794.81
96.2004  7794.81
96.3005  7794.81
96.4005  7794.81
96.5004  7794.81
96.6004  7794.81
96.7005  7794.81
96.8005  7794.81
96.9003  7794.81
97.0003  7794.81
97.1005  7794.81
97.2015  7794.81
97.3005  7794.81
97.401  7794.81
97.5007  7794.81
97.6006  7794.81
97.7017  7794.81
97.8004  7794.81
97.9014  7794.81
98.0013  7794.81
98.1005  7794.81
98.2011  7794.81
98.3011  7794.81
98.4004  7794.81
98.5007  7794.81
98.6006  7794.81
98.7005  7794.81
98.8006  7794.81
98.9004  7794.81
99.0004  7794.81
99.0106  7794.81
99.0204  7794.81
99.0303  7794.81
99.0405  7794.81
99.0506  7794.81
99.0605  7794.81
99.0706  7794.81
99.0805  7794.81
99.0906  7794.81
99.1006  7794.81
99.1104  7794.81
99.1207  7794.81
99.1305  7794.81
99.1404  7794.81
99.1505  7794.81
99.1604  7794.81
99.1705  7794.81
99.1804  7794.81
99.1904  7794.81
99.2005  7794.81
99.2104  7794.81
99.2204  7794.81
99.2305  7794.81
99.2404  7794.81
99.2504  7794.81
99.2604  7794.81
99.2705  7794.81
99.2804  7794.81
99.2904  7794.81
99.3006  7794.81
99.3105  7794.81
99.3205  7794.81
99.3305  7794.81
99.3405  7794.81
99.3505  7794.81
99.3605  7794.81
99.3705  7794.81
99.3804  7794.81
99.3905  7794.81
99.4005  7794.81
99.4104  7794.81
99.4205  7794.81
99.4305  7794.81
99.4404  7794.81
99.4504  7794.81
99.4604  7794.81
99.4705  7794.81
99.4804  7794.81
99.4904  7794.81
99.5004  7794.81
99.5104  7794.81
99.5204  7794.81
99.5305  7794.81
99.5404  7794.81
99.5503  7794.81
99.5604  7794.81
99.5704  7794.81
99.5804  7794.81
99.5904  7794.81
99.6004  7794.81
99.6104  7794.81
99.6204  7794.81
99.6304  7794.81
99.6404  7794.81
99.6503  7794.81
99.6604  7794.81
99.6704  7794.81
99.6804  7794.81
99.6904  7794.81
99.7003  7794.81
99.7104  7794.81
99.7204  7794.81
99.7304  7794.81
99.7404  7794.81
99.7504  7794.81
99.7603  7794.81
99.7704  7794.81
99.7804  7794.81
99.7904  7794.81
99.8003  7794.81
99.8104  7794.81
99.8204  7794.81
99.8303  7794.81
99.8403  7794.81
99.8504  7794.81
99.8603  7794.81
99.8704  7794.81
99.8803  7794.81
99.8904  7794.81
99.9003  7794.81
99.9013  7794.81
99.9023  7794.81
99.9033  7794.81
99.9043  7794.81
99.9054  7794.81
99.9063  7794.81
99.9073  7794.81
99.9083  7794.81
99.9093  7794.81
99.9103  7794.81
99.9113  7794.81
99.9123  7794.81
99.9133  7794.81
99.9143  7794.81
99.9153  7794.81
99.9163  7794.81
99.9173  7794.81
99.9183  7794.81
99.9193  7794.81
99.9203  7794.81
99.9213  7794.81
99.9223  7794.81
99.9233  7794.81
99.9243  7794.81
99.9253  7794.81
99.9263  7794.81
99.9273  7794.81
99.9283  7794.81
99.9293  7794.81
99.9303  7794.81
99.9313  7794.81
99.9323  7794.81
99.9333  7794.81
99.9343  7794.81
99.9353  7794.81
99.9363  7794.81
99.9373  7794.81
99.9383  7794.81
99.9393  7794.81
99.9403  7794.81
99.9413  7794.81
99.9423  7794.81
99.9433  7794.81
99.9443  7794.81
99.9453  7794.81
99.9463  7794.81
99.9473  7794.81
99.9483  7794.81
99.9493  7794.81
99.9503  7794.81
99.9513  7794.81
99.9523  7794.81
99.9533  7794.81
99.9543  7794.81
99.9553  7794.81
99.9563  7794.81
99.9573  7794.81
99.9583  7794.81
99.9593  7794.81
99.9603  7794.81
99.9613  7794.81
99.9623  7794.81
99.9633  7794.81
99.9643  7794.81
99.9653  7794.81
99.9663  7794.81
99.9673  7794.81
99.9683  7794.81
99.9693  7794.81
99.9703  7794.81
99.9713  7794.81
99.9723  7794.81
99.9733  7794.81
99.9743  7794.81
99.9753  7794.81
99.9763  7794.81
99.9773  7794.81
99.9783  7794.81
99.9793  7794.81
99.9803  7794.81
99.9813  7794.81
99.9823  7794.81
99.9833  7794.81
99.9843  7794.81
99.9853  7794.81
99.9863  7794.81
99.9873  7794.81
99.9883  7794.81
99.9893  7794.81
99.9903  7794.81
99.9904  7794.81
99.9905  7794.81
99.9906  7794.81
99.9907  7794.81
99.9908  7794.81
99.9909  7794.81
99.991  7794.81
99.9911  7794.81
99.9912  7794.81
99.9913  7794.81
99.9914  7794.81
99.9915  7794.81
99.9916  7794.81
99.9917  7794.81
99.9918  7794.81
99.9919  7794.81
99.992  7794.81
99.9921  7794.81
99.9922  7794.81
99.9923  7794.81
99.9924  7794.81
99.9925  7794.81
99.9926  7794.81
99.9927  7794.81
99.9928  7794.81
99.9929  7794.81
99.993  7794.81
99.9931  7794.81
99.9932  7794.81
99.9933  7794.81
99.9934  7794.81
99.9935  7794.81
99.9936  7794.81
99.9937  7794.81
99.9938  7794.81
99.9939  7794.81
99.994  7794.81
99.9941  7794.81
99.9942  7794.81
99.9943  7794.81
99.9944  7794.81
99.9945  7794.81
99.9946  7794.81
99.9947  7794.81
99.9948  7794.81
99.9949  7794.81
99.995  7794.81
99.9951  7794.81
99.9952  7794.81
99.9953  7794.81
99.9954  7794.81
99.9955  7794.81
99.9956  7794.81
99.9957  7794.81
99.9958  7794.81
99.9959  7794.81
99.996  7794.81
99.9961  7794.81
99.9962  7794.81
99.9963  7794.81
99.9964  7794.81
99.9965  7794.81
99.9966  7794.81
99.9967  7794.81
99.9968  7794.81
99.9969  7794.81
99.997  7794.81
99.9971  7794.81
99.9972  7794.81
99.9973  7794.81
99.9974  7794.81
99.9975  7794.81
99.9976  7794.81
99.9977  7794.81
99.9978  7794.81
99.9979  7794.81
99.998  7794.81
99.9981  7794.81
99.9982  7794.81
99.9983  7794.81
99.9984  7794.81
99.9985  7794.81
99.9986  7794.81
99.9987  7794.81
99.9988  7794.81
99.9989  7794.81
99.999  7794.81
99.9991  7794.81
99.9992  7794.81
99.9993  7794.81
99.9994  7794.81
99.9995  7794.81
99.9996  7794.81
99.9997  7794.81
99.9998  7794.81
99.9999  7794.81
100  7794.81
