# Supplementary material for: Victory Tax: A Holistic Income Tax System
Source: Entropy (Basel). 2021 Nov 11;23(11):1492. doi: 10.3390/e23111492 (PMC8624733; doi:10.3390/e23111492)
Supplement: Supplementary file 1 [file entropy-23-01492-s001.zip › bundle/results_to_give_away/data4VTpaper/fit2IRSdata/lgnm1_PL35_DE50_DP100_ON_pLz.gtr]

2.02332e-22  1.46825e-21
1.01894e-05  3.74871e-05
0.000111367  0.000405666
0.000210657  0.000765546
0.000314482  0.00114121
0.000410828  0.0014894
0.000513638  0.00186062
0.000611217  0.0022127
0.000713087  0.00258003
0.000817372  0.00295586
0.000912205  0.00329747
0.00101459  0.00366613
0.00111347  0.004022
0.00121896  0.00440155
0.00131848  0.00475948
0.00141013  0.00508901
0.00152025  0.00548482
0.00162143  0.0058484
0.00171183  0.00617316
0.00182168  0.0065677
0.00191968  0.00691957
0.00202129  0.00728434
0.00212658  0.00766224
0.0022172  0.00798738
0.00231045  0.00832194
0.00242591  0.00873607
0.00252513  0.00909188
0.00262712  0.00945756
0.00271074  0.00975731
0.00281782  0.0101411
0.00292779  0.0105352
0.00301786  0.0108579
0.00313312  0.0112708
0.00322747  0.0116088
0.00332376  0.0119536
0.00342201  0.0123054
0.00352223  0.0126642
0.00362444  0.0130301
0.00372867  0.0134032
0.00383493  0.0137835
0.00391597  0.0140734
0.00402584  0.0144665
0.00413779  0.014867
0.00422314  0.0151723
0.00433879  0.0155859
0.00442693  0.0159011
0.00451628  0.0162206
0.00463731  0.0166533
0.00472952  0.0169829
0.00482297  0.0173169
0.00491767  0.0176553
0.00501362  0.0179982
0.00511083  0.0183456
0.00524242  0.0188157
0.00534261  0.0191736
0.00541011  0.0194148
0.00551245  0.0197803
0.00561609  0.0201504
0.00572104  0.0205252
0.00582731  0.0209046
0.0059349  0.0212888
0.00604383  0.0216776
0.00611719  0.0219395
0.00622835  0.0223362
0.00634087  0.0227378
0.00641663  0.0230082
0.00653142  0.0234178
0.00664758  0.0238322
0.00672579  0.0241112
0.00684426  0.0245338
0.00692401  0.0248183
0.00704481  0.0252491
0.00712612  0.0255391
0.00724926  0.0259783
0.00733214  0.0262738
0.00741566  0.0265716
0.00754212  0.0270225
0.00762723  0.0273259
0.00771298  0.0276315
0.00784281  0.0280943
0.00793016  0.0284056
0.00801817  0.0287193
0.0081514  0.029194
0.00824104  0.0295134
0.00833133  0.0298351
0.00842228  0.0301591
0.00851389  0.0304855
0.00865254  0.0309794
0.00874581  0.0313116
0.00883975  0.0316462
0.00893435  0.0319831
0.00902963  0.0323224
0.00912558  0.0326641
0.00922221  0.0330082
0.00931951  0.0333546
0.0094175  0.0337035
0.00951616  0.0340547
0.00961551  0.0344084
0.00971555  0.0347645
0.00981628  0.035123
0.00991769  0.0354839
0.0100198  0.0358473
0.0110248  0.0394225
0.0120363  0.0430187
0.013046  0.0466065
0.0140456  0.0501567
0.0150272  0.0536408
0.0160525  0.0572785
0.0170496  0.0608143
0.0180108  0.0642212
0.0190844  0.068025
0.0200369  0.0713983
0.0210195  0.074877
0.0220327  0.0784623
0.0230767  0.0821554
0.0240612  0.0856364
0.0250721  0.0892098
0.0260143  0.0925392
0.0270765  0.0962913
0.0280657  0.0997846
0.0290777  0.103357
0.0301125  0.107009
0.0310635  0.110364
0.0320333  0.113784
0.033022  0.11727
0.0340298  0.120822
0.0350567  0.124441
0.0361029  0.128127
0.0370492  0.131459
0.0380109  0.134845
0.0391113  0.138719
0.040106  0.142219
0.0411163  0.145774
0.0420133  0.148929
0.0430533  0.152585
0.0441091  0.156297
0.045046  0.15959
0.0461318  0.163406
0.0470951  0.16679
0.0480708  0.170216
0.0490589  0.173686
0.0500594  0.177198
0.0510724  0.180754
0.052098  0.184353
0.0531363  0.187995
0.0540362  0.191152
0.0550979  0.194875
0.0560181  0.198102
0.0571035  0.201906
0.058044  0.205203
0.0591532  0.209089
0.0601142  0.212456
0.0610847  0.215855
0.0620647  0.219287
0.0630543  0.222752
0.0640534  0.226249
0.0650621  0.229779
0.0660804  0.233343
0.0671083  0.236939
0.0681459  0.240568
0.069018  0.243618
0.0700734  0.247309
0.0711385  0.251032
0.0720335  0.254161
0.0731165  0.257945
0.0740265  0.261125
0.0751274  0.264971
0.0760524  0.268202
0.0771714  0.27211
0.0781114  0.275392
0.0790583  0.278698
0.080012  0.282027
0.0811656  0.286053
0.0821345  0.289434
0.0831104  0.292839
0.0840931  0.296267
0.0850828  0.299718
0.0860794  0.303194
0.087083  0.306693
0.0880936  0.310216
0.0891111  0.313762
0.0901356  0.317333
0.0911672  0.320927
0.0922057  0.324545
0.0930416  0.327457
0.0940927  0.331118
0.0951509  0.334803
0.0962162  0.338511
0.0970735  0.341496
0.0981514  0.345248
0.0990189  0.348267
0.10011  0.352062
0.110014  0.386501
0.12023  0.421972
0.130213  0.45659
0.140129  0.490931
0.150192  0.525738
0.160082  0.559909
0.170037  0.594267
0.180028  0.628713
0.190027  0.663149
0.200332  0.698604
0.210272  0.732769
0.220138  0.766647
0.230258  0.801362
0.240268  0.835673
0.250145  0.869496
0.260243  0.904042
0.270174  0.937992
0.280309  0.972609
0.290247  1.00652
0.300373  1.04106
0.310272  1.07478
0.320345  1.10908
0.33016  1.14247
0.340135  1.17638
0.350269  1.2108
0.360111  1.24421
0.370098  1.27809
0.380231  1.31243
0.390038  1.34565
0.400453  1.3809
0.410047  1.41335
0.420249  1.44784
0.430087  1.48107
0.440044  1.51468
0.450119  1.54867
0.460313  1.58303
0.470107  1.61603
0.480531  1.65112
0.490013  1.68303
0.500126  1.71703
0.510344  1.75137
0.520122  1.78421
0.530546  1.8192
0.540518  1.85265
0.550023  1.88451
0.560178  1.91854
0.570427  1.95286
0.580193  1.98554
0.590042  2.01848
0.600561  2.05364
0.610581  2.08711
0.620087  2.11885
0.630267  2.15282
0.64053  2.18705
0.650264  2.2195
0.660071  2.25217
0.67057  2.28713
0.680526  2.32026
0.690555  2.35361
0.700021  2.38508
0.710189  2.41887
0.720428  2.45287
0.730092  2.48494
0.74047  2.51937
0.750263  2.55184
0.760119  2.5845
0.770037  2.61735
0.780017  2.65039
0.790059  2.68361
0.800163  2.71703
0.810328  2.75063
0.820554  2.78442
0.830155  2.81612
0.8405  2.85026
0.85021  2.88229
0.860673  2.91679
0.870493  2.94915
0.880365  2.98168
0.890291  3.01435
0.900268  3.04719
0.910299  3.08018
0.920381  3.11333
0.930515  3.14663
0.940701  3.18009
0.950207  3.2113
0.960493  3.24505
0.97009  3.27653
0.980475  3.31058
0.990165  3.34233
1.00065  3.37667
1.10042  3.70266
1.2004  4.02789
1.30002  4.35057
1.4005  4.67467
1.5006  4.99625
1.60085  5.31707
1.70003  5.63321
1.80069  5.95286
1.90072  6.26934
2.00088  6.5851
2.10102  6.89962
2.20095  7.2124
2.30053  7.52298
2.40069  7.8343
2.50023  8.14267
2.60015  8.45115
2.70036  8.75949
2.80078  9.06746
2.90017  9.37128
3.00078  9.6778
3.10018  9.9797
3.2007  10.284
3.30107  10.5869
3.40001  10.8845
3.50116  11.1878
3.60076  11.4855
3.70125  11.785
3.80007  12.0786
3.90098  12.3775
4.00012  12.6702
4.10001  12.9643
4.20065  13.2596
4.30068  13.5523
4.40006  13.8422
4.50011  14.1331
4.60079  14.4251
4.70074  14.714
4.80128  15.0038
4.90104  15.2905
5.00134  15.5779
5.10081  15.862
5.20078  16.1467
5.30126  16.4321
5.40082  16.714
5.50085  16.9963
5.60133  17.2792
5.70083  17.5584
5.80076  17.8381
5.9011  18.118
6.0004  18.3943
6.10008  18.6708
6.20014  18.9475
6.30056  19.2244
6.40133  19.5015
6.50099  19.7747
6.60098  20.048
6.70129  20.3214
6.80043  20.5908
6.90136  20.8643
7.00109  21.1337
7.10111  21.4032
7.2014  21.6725
7.30046  21.9378
7.40128  22.2071
7.50085  22.4721
7.60066  22.7371
7.70071  23.0019
7.80099  23.2665
7.90149  23.531
8.00068  23.7912
8.10008  24.0512
8.20121  24.315
8.30101  24.5745
8.40099  24.8337
8.50116  25.0927
8.60152  25.3513
8.70049  25.6057
8.80119  25.8636
8.90049  26.1173
9.0015  26.3746
9.10111  26.6275
9.20087  26.8801
9.30077  27.1322
9.40081  27.384
9.50098  27.6353
9.60127  27.8862
9.70013  28.1327
9.80145  28.4022
9.91155  28.675
10.006  28.9084
10.1006  29.1414
10.2111  29.4126
10.3058  29.6446
10.4007  29.8761
10.5114  30.1456
10.6065  30.3761
10.7016  30.6061
10.8126  30.8737
10.9079  31.1026
11.0032  31.331
11.1145  31.5968
11.21  31.824
11.3055  32.0507
11.4011  32.2768
11.5126  32.5399
11.6083  32.7649
11.704  32.9892
11.8158  33.2502
11.9116  33.4733
12.0075  33.6958
12.1034  33.9177
12.2153  34.1759
12.3113  34.3964
12.4073  34.6164
12.5033  34.8358
12.6154  35.0909
12.7114  35.3089
12.8076  35.5263
12.9037  35.743
13.0158  35.995
13.112  36.2103
13.2081  36.4249
13.3043  36.6389
13.4005  36.8522
13.5127  37.1003
13.6089  37.3121
13.7051  37.5233
13.8013  37.7338
13.9135  37.9785
14.0097  38.1875
14.1059  38.3958
14.2021  38.6034
14.3143  38.8447
14.4104  39.0507
14.5065  39.2561
14.6027  39.4607
14.7148  39.6986
14.8109  39.9016
14.9069  40.104
15.003  40.3056
15.115  40.5399
15.211  40.74
15.307  40.9393
15.4029  41.1378
15.5148  41.3685
15.6107  41.5655
15.7065  41.7617
15.8023  41.9571
15.914  42.1842
16.0098  42.378
16.1055  42.5711
16.2011  42.7634
16.3127  42.9868
16.4082  43.1774
16.5038  43.3673
16.6151  43.5879
16.7106  43.7761
16.8059  43.9635
16.9013  44.1502
17.0124  44.367
17.1077  44.5521
17.2028  44.7363
17.3138  44.9502
17.4088  45.1328
17.5038  45.3145
17.6146  45.5256
17.7095  45.7057
17.8043  45.885
17.9149  46.0931
18.0096  46.2707
18.1042  46.4475
18.2145  46.6528
18.309  46.8279
18.4034  47.0022
18.5135  47.2045
18.6078  47.3771
18.702  47.5489
18.8119  47.7483
18.9059  47.9184
19.0156  48.1158
19.1095  48.2842
19.2034  48.4517
19.3128  48.6462
19.4065  48.8121
19.5001  48.9771
19.6092  49.1687
19.7027  49.332
19.8116  49.5216
19.9049  49.6832
20.0137  49.8707
20.1068  50.0306
20.2153  50.2161
20.3083  50.3743
20.4011  50.5316
20.5094  50.7142
20.6021  50.8699
20.7101  51.0504
20.8026  51.2043
20.9105  51.3829
21.0028  51.5351
21.1104  51.7117
21.2025  51.8622
21.3099  52.0367
21.4019  52.1855
21.5091  52.358
21.6008  52.5051
21.7078  52.6756
21.8146  52.8451
21.9061  52.9895
22.0127  53.157
22.104  53.2997
22.2103  53.4652
22.3014  53.6062
22.4076  53.7697
22.5136  53.9321
22.6043  54.0705
22.7101  54.2309
22.8007  54.3676
22.9062  54.5261
23.0116  54.6835
23.1019  54.8176
23.207  54.973
23.3121  55.1274
23.402  55.2589
23.5068  55.4113
23.6115  55.5626
23.7011  55.6915
23.8055  55.8409
23.9097  55.9893
24.0139  56.1366
24.103  56.262
24.2069  56.4073
24.3107  56.5517
24.4143  56.6949
24.503  56.8169
24.6064  56.9582
24.7096  57.0985
24.8127  57.2378
24.9009  57.3563
25.0038  57.4936
25.1064  57.6299
25.209  57.7652
25.3114  57.8995
25.4137  58.0327
25.5012  58.1461
25.6032  58.2774
25.7051  58.4077
25.8068  58.537
25.9084  58.6653
26.0098  58.7925
26.1111  58.9188
26.2123  59.044
26.3133  59.1682
26.4141  59.2915
26.5005  59.3963
26.6011  59.5176
26.7015  59.638
26.8018  59.7574
26.902  59.8757
27.002  59.9931
27.1019  60.1095
27.2016  60.2249
27.3012  60.3393
27.4006  60.4527
27.5141  60.5812
27.6132  60.6925
27.7122  60.8029
27.811  60.9122
27.9097  61.0207
28.0082  61.1281
28.1066  61.2346
28.2048  61.3401
28.3029  61.4446
28.4009  61.5482
28.5126  61.6654
28.6102  61.767
28.7077  61.8675
28.8051  61.9672
28.9022  62.0659
29.0131  62.1775
29.11  62.2742
29.2067  62.3699
29.3033  62.4647
29.4134  62.5719
29.5097  62.6646
29.6058  62.7565
29.7017  62.8474
29.8112  62.9502
29.9068  63.0392
30.0023  63.1272
30.1112  63.2267
30.2064  63.3128
30.3014  63.3979
30.4098  63.4941
30.5045  63.5774
30.6125  63.6714
30.7069  63.7526
30.8011  63.833
30.9086  63.9238
31.0025  64.0023
31.1097  64.0909
31.2033  64.1674
31.31  64.2538
31.4033  64.3285
31.5097  64.4128
31.6026  64.4856
31.7087  64.5677
31.8013  64.6386
31.907  64.7186
32.0124  64.7975
32.1046  64.8656
32.2097  64.9423
32.3015  65.0086
32.4062  65.0832
32.5108  65.1568
32.6021  65.2202
32.7063  65.2917
32.8103  65.3621
32.9011  65.4227
33.0048  65.491
33.1082  65.5583
33.2114  65.6244
33.3016  65.6814
33.4045  65.7455
33.5072  65.8086
33.6097  65.8705
33.712  65.9314
33.8014  65.9839
33.9033  66.0428
34.005  66.1006
34.1066  66.1574
34.208  66.2132
34.3091  66.2679
34.4101  66.3216
34.5109  66.3742
34.6115  66.4258
34.7119  66.4764
34.8121  66.5259
34.9121  66.5744
35.012  66.622
35.1116  66.6691
35.2111  66.7163
35.3103  66.7634
35.4094  66.8105
35.5083  66.8576
35.607  66.9046
35.7055  66.9516
35.8038  66.9986
35.9019  67.0456
36.0121  67.0984
36.1098  67.1453
36.2074  67.1922
36.3047  67.239
36.4019  67.2858
36.511  67.3385
36.6077  67.3852
36.7043  67.432
36.8007  67.4787
36.9089  67.5312
37.0049  67.5778
37.1007  67.6244
37.2083  67.6768
37.3037  67.7233
37.4108  67.7756
37.5059  67.8221
37.6007  67.8685
37.7072  67.9207
37.8016  67.9671
37.9077  68.0192
38.0017  68.0654
38.1073  68.1175
38.201  68.1637
38.3062  68.2156
38.4111  68.2675
38.5042  68.3136
38.6087  68.3654
38.7014  68.4114
38.8054  68.4631
38.9093  68.5148
39.0014  68.5607
39.1048  68.6122
39.208  68.6638
39.3109  68.7153
39.4022  68.761
39.5048  68.8123
39.6071  68.8637
39.7091  68.915
39.811  68.9662
39.9013  69.0117
40.0028  69.0628
40.104  69.1139
40.205  69.1649
40.3057  69.2159
40.4062  69.2668
40.5066  69.3177
40.6067  69.3685
40.7065  69.4193
40.8062  69.47
40.9056  69.5206
41.0048  69.5712
41.1038  69.6217
41.2026  69.6722
41.3012  69.7226
41.4104  69.7786
41.5085  69.8289
41.6064  69.8792
41.7041  69.9293
41.8015  69.9795
41.9095  70.0351
42.0065  70.0851
42.1033  70.1351
42.2106  70.1905
42.3069  70.2403
42.403  70.2901
42.5096  70.3453
42.6053  70.395
42.7007  70.4446
42.8065  70.4996
42.9015  70.549
43.0069  70.6039
43.1014  70.6532
43.2063  70.708
43.3004  70.7572
43.4047  70.8118
43.5088  70.8663
43.6023  70.9153
43.7059  70.9696
43.8092  71.0239
43.902  71.0727
44.0049  71.1269
44.1075  71.1809
44.2099  71.2349
44.3018  71.2834
44.4037  71.3373
44.5053  71.391
44.6067  71.4447
44.7079  71.4983
44.8087  71.5518
44.9094  71.6053
45.0098  71.6586
45.1099  71.7119
45.2098  71.7651
45.3095  71.8182
45.4089  71.8713
45.5081  71.9242
45.607  71.9771
45.7057  72.0299
45.8042  72.0826
45.9024  72.1352
46.0003  72.1878
46.1078  72.2455
46.2053  72.2978
46.3025  72.3501
46.4092  72.4076
46.5059  72.4597
46.6024  72.5117
46.7082  72.5689
46.8042  72.6207
46.9096  72.6777
47.0051  72.7294
47.1003  72.781
47.2049  72.8376
47.3091  72.8942
47.4036  72.9455
47.5074  73.0019
47.6014  73.0531
47.7046  73.1092
47.8075  73.1653
47.9008  73.2162
48.0032  73.2721
48.1053  73.3278
48.2071  73.3835
48.3087  73.4391
48.4008  73.4895
48.5018  73.5449
48.6026  73.6002
48.7031  73.6553
48.8034  73.7104
48.9033  73.7653
49.003  73.8202
49.1025  73.8749
49.2017  73.9296
49.3006  73.9841
49.4082  74.0435
49.5065  74.0979
49.6046  74.1521
49.7025  74.2062
49.8  74.2602
49.9062  74.319
50.0032  74.3728
50.1  74.4265
50.2053  74.485
50.3015  74.5384
50.4062  74.5967
50.502  74.6499
50.6061  74.7079
50.7013  74.7609
50.8048  74.8187
50.9081  74.8763
51.0024  74.929
51.1051  74.9864
51.2075  75.0436
51.3011  75.096
51.4029  75.153
51.5044  75.2099
51.6057  75.2667
51.7066  75.3233
51.8073  75.3799
51.9076  75.4363
52.0077  75.4925
52.1075  75.5487
52.207  75.6047
52.3062  75.6606
52.4052  75.7164
52.5038  75.772
52.6022  75.8275
52.7003  75.883
52.8062  75.9428
52.9037  75.998
53.0009  76.053
53.106  76.1125
53.2026  76.1672
53.307  76.2264
53.4031  76.2809
53.5069  76.3398
53.6024  76.3941
53.7055  76.4527
53.8005  76.5067
53.9031  76.5651
54.0053  76.6233
54.1072  76.6813
54.201  76.7348
54.3024  76.7926
54.4034  76.8503
54.5041  76.9078
54.6045  76.9651
54.7046  77.0223
54.8044  77.0794
54.9039  77.1363
55.003  77.1931
55.1019  77.2498
55.2005  77.3063
55.3063  77.3669
55.4043  77.4232
55.5019  77.4792
55.6068  77.5394
55.7038  77.5952
55.8006  77.6508
55.9044  77.7106
56.0006  77.7659
56.1038  77.8254
56.2066  77.8846
56.3019  77.9395
56.4041  77.9985
56.506  78.0573
56.6003  78.1117
56.7016  78.1702
56.8025  78.2285
56.9031  78.2867
57.0034  78.3447
57.1034  78.4025
57.203  78.4602
57.3023  78.5177
57.4013  78.5751
57.507  78.6363
57.6053  78.6934
57.7034  78.7502
57.8011  78.8069
57.9054  78.8675
58.0024  78.9239
58.1061  78.9841
58.2025  79.0402
58.3054  79.1
58.4012  79.1558
58.5035  79.2153
58.6054  79.2747
58.7002  79.3299
58.8015  79.3889
58.9024  79.4477
59.0029  79.5064
59.1031  79.5648
59.203  79.6231
59.3025  79.6812
59.4017  79.7392
59.5006  79.797
59.6057  79.8584
59.7038  79.9158
59.8017  79.973
59.9057  80.0338
60.0028  80.0907
60.1061  80.1512
60.2026  80.2077
60.3051  80.2678
60.4009  80.3239
60.5028  80.3836
60.6042  80.4431
60.7053  80.5024
60.8061  80.5616
60.9002  80.6168
61.0003  80.6755
61.1062  80.7377
61.2055  80.7961
61.3045  80.8542
61.4031  80.9122
61.5013  80.97
61.6053  81.0312
61.7029  81.0885
61.8001  81.1457
61.903  81.2063
62.0055  81.2666
62.1016  81.3232
62.2034  81.3832
62.3048  81.4429
62.4058  81.5024
62.5005  81.5582
62.6007  81.6173
62.7006  81.6762
62.8002  81.7349
62.9051  81.7969
63.0039  81.8551
63.1023  81.9132
63.2003  81.9711
63.3037  82.0321
63.401  82.0895
63.5036  82.1501
63.6001  82.2072
63.702  82.2673
63.8034  82.3273
63.9044  82.387
64.0051  82.4464
64.1053  82.5057
64.2052  82.5648
64.3047  82.6236
64.4038  82.6822
64.5025  82.7405
64.6008  82.7987
64.7042  82.8599
64.8017  82.9176
64.9043  82.9783
65.001  83.0355
65.1028  83.0957
65.2041  83.1557
65.305  83.2154
65.4003  83.2718
65.5004  83.3311
65.6001  83.3901
65.7047  83.452
65.8035  83.5106
65.902  83.5689
66.0001  83.627
66.103  83.6879
66.2003  83.7456
66.3023  83.806
66.4038  83.8661
66.505  83.926
66.6007  83.9827
66.701  84.0421
66.8009  84.1013
66.9003  84.1602
67.0043  84.2218
67.103  84.2802
67.2012  84.3384
67.3039  84.3992
67.4012  84.4569
67.503  84.5172
67.6044  84.5772
67.7005  84.6341
67.801  84.6937
67.9011  84.7529
68.0007  84.8119
68.1046  84.8734
68.2034  84.9319
68.3017  84.9901
68.4043  85.0508
68.5017  85.1085
68.6034  85.1687
68.7046  85.2285
68.8007  85.2855
68.901  85.3448
69.0009  85.4039
69.1003  85.4627
69.2037  85.5239
69.3022  85.5821
69.4003  85.6401
69.5023  85.7004
69.6039  85.7605
69.7006  85.8176
69.8013  85.8771
69.9015  85.9363
70.0012  85.9952
70.1005  86.0538
70.2036  86.1147
70.3019  86.1727
70.404  86.233
70.5014  86.2905
70.6026  86.3502
70.7033  86.4096
70.8035  86.4686
70.9032  86.5274
71.0024  86.5859
71.1012  86.6441
71.2036  86.7045
71.3014  86.7621
71.4028  86.8218
71.5037  86.8812
71.6001  86.9379
71.7001  86.9967
71.8035  87.0575
71.9024  87.1157
72.0009  87.1736
72.1028  87.2334
72.2003  87.2907
72.3011  87.3499
72.4015  87.4088
72.5014  87.4674
72.6007  87.5257
72.7034  87.5859
72.8017  87.6435
72.9033  87.7031
73.0007  87.7601
73.1012  87.819
73.2013  87.8775
73.3008  87.9357
73.4035  87.9958
73.502  88.0533
73.6036  88.1127
73.701  88.1696
73.8016  88.2283
73.9016  88.2866
74.001  88.3446
74.1035  88.4044
74.2019  88.4617
74.3033  88.5207
74.4006  88.5774
74.5009  88.6357
74.6006  88.6937
74.7032  88.7533
74.8019  88.8106
74.9033  88.8695
75.0009  88.9261
75.1013  88.9843
75.2011  89.0422
75.3003  89.0997
75.4023  89.1587
75.5004  89.2155
75.6012  89.2738
75.7015  89.3317
75.8012  89.3893
75.9003  89.4465
76.002  89.5051
76.1031  89.5634
76.2005  89.6195
76.3005  89.6771
76.403  89.736
76.5018  89.7928
76.6031  89.851
76.7007  89.907
76.8008  89.9644
76.9003  90.0214
77.0021  90.0798
77.1004  90.1361
77.2011  90.1936
77.3011  90.2508
77.4006  90.3076
77.5023  90.3657
77.6005  90.4217
77.701  90.4789
77.8009  90.5357
77.9001  90.5922
78.0016  90.6498
78.1024  90.7071
78.2025  90.7639
78.3021  90.8203
78.401  90.8763
78.5019  90.9334
78.6023  90.9902
78.702  91.0465
78.801  91.1024
78.9021  91.1593
79.0025  91.2159
79.1022  91.272
79.2013  91.3277
79.3023  91.3844
79.4001  91.4392
79.5023  91.4965
79.6013  91.5519
79.7022  91.6083
79.8023  91.6643
79.9018  91.7198
80.0006  91.7749
80.1012  91.8309
80.2011  91.8864
80.3002  91.9416
80.4011  91.9976
80.5013  92.0531
80.6008  92.1082
80.7019  92.1641
80.8023  92.2195
80.902  92.2745
81.0009  92.3291
81.1015  92.3844
81.2013  92.4393
81.3003  92.4937
81.4009  92.5488
81.5008  92.6035
81.602  92.6589
81.7004  92.7126
81.8002  92.767
81.9014  92.8221
82.0018  92.8767
82.1014  92.9309
82.2003  92.9845
82.3005  93.0388
82.402  93.0937
82.5007  93.147
82.6006  93.2009
82.7017  93.2553
82.8001  93.3082
82.9016  93.3627
83.0004  93.4157
83.1003  93.4692
83.2014  93.5232
83.3016  93.5766
83.401  93.6296
83.5015  93.683
83.6011  93.7359
83.7018  93.7893
83.8016  93.8421
83.9006  93.8944
84.0006  93.9471
84.1015  94.0002
84.2016  94.0528
84.3007  94.1048
84.4008  94.1572
84.5  94.2091
84.6001  94.2613
84.701  94.3138
84.8009  94.3657
84.9017  94.418
85.0015  94.4697
85.1004  94.5208
85.2001  94.5722
85.3005  94.6238
85.4015  94.6757
85.5  94.7262
85.6008  94.7777
85.7005  94.8286
85.8009  94.8797
85.9003  94.9302
86.0003  94.9809
86.1008  95.0317
86.2003  95.0819
86.3003  95.1323
86.4007  95.1828
86.5002  95.2326
86.6001  95.2826
86.7003  95.3326
86.801  95.3827
86.9006  95.4321
87.0005  95.4816
87.1008  95.5311
87.2  95.58
87.3008  95.6296
87.4006  95.6784
87.5005  95.7273
87.6007  95.7761
87.701  95.8249
87.8002  95.873
87.9008  95.9217
88.0003  95.9696
88.1011  96.0181
88.2008  96.0658
88.3005  96.1135
88.4002  96.161
88.501  96.2089
88.6007  96.2561
88.7003  96.3032
88.801  96.3506
88.9005  96.3972
89.0009  96.4442
89.1001  96.4905
89.2002  96.537
89.3002  96.5832
89.4009  96.6297
89.5003  96.6755
89.6005  96.7214
89.7004  96.767
89.8  96.8123
89.9002  96.8577
90.0001  96.9028
90.1005  96.948
90.2004  96.9928
90.3009  97.0377
90.4008  97.0821
90.5003  97.1262
90.6001  97.1702
90.7002  97.2142
90.8006  97.2581
90.9004  97.3016
91.0004  97.345
91.1005  97.3882
91.2007  97.4314
91.3002  97.474
91.4006  97.5167
91.5001  97.5589
91.6004  97.6013
91.7005  97.6433
91.8006  97.6852
91.9004  97.7267
92  97.7679
92.1001  97.8091
92.2005  97.8503
92.3006  97.891
92.4002  97.9314
92.5001  97.9717
92.6002  98.0118
92.7003  98.0517
92.8004  98.0914
92.9006  98.1308
93.0006  98.17
93.1005  98.2088
93.2002  98.2474
93.3002  98.2858
93.4004  98.3241
93.5002  98.3619
93.6001  98.3996
93.7001  98.4369
93.8004  98.4742
93.9001  98.511
94.0001  98.5476
94.1002  98.584
94.2005  98.6201
94.3002  98.6558
94.4003  98.6914
94.5003  98.7265
94.6003  98.7615
94.7  98.796
94.8001  98.8303
94.9003  98.8644
95.0003  98.8981
95.1002  98.9315
95.2  98.9645
95.3003  98.9973
95.4002  99.0297
95.5002  99.0617
95.6002  99.0935
95.7  99.1248
95.8002  99.1559
95.9002  99.1866
96.0002  99.2169
96.1002  99.2469
96.2002  99.2764
96.3002  99.3056
96.4001  99.3344
96.5012  99.3634
96.6003  99.3911
96.7001  99.4186
96.8003  99.4458
96.9005  99.4725
97.0005  99.4988
97.1018  99.525
97.2004  99.55
97.3014  99.5751
97.4008  99.5993
97.5001  99.6231
97.6002  99.6465
97.7005  99.6695
97.8006  99.6919
97.9011  99.7138
98.0002  99.7349
98.1007  99.7557
98.2007  99.7758
98.3004  99.7952
98.4007  99.8141
98.5005  99.8323
98.6002  99.8497
98.7006  99.8666
98.8002  99.8827
98.9001  99.898
99.0002  99.9125
99.0103  99.914
99.0203  99.9154
99.0301  99.9167
99.0402  99.9181
99.0502  99.9195
99.0601  99.9209
99.0703  99.9222
99.0803  99.9236
99.0902  99.9249
99.1003  99.9263
99.1103  99.9276
99.1202  99.9289
99.1303  99.9302
99.1403  99.9315
99.1501  99.9328
99.1601  99.9341
99.17  99.9353
99.1801  99.9366
99.1901  99.9378
99.2002  99.9391
99.2102  99.9403
99.2203  99.9416
99.2303  99.9428
99.2401  99.944
99.2501  99.9452
99.2603  99.9464
99.2702  99.9475
99.2803  99.9487
99.2902  99.9498
99.3002  99.951
99.3101  99.9521
99.3201  99.9532
99.3301  99.9544
99.3402  99.9555
99.3502  99.9566
99.3602  99.9577
99.3703  99.9587
99.3801  99.9598
99.39  99.9608
99.4002  99.9619
99.4102  99.9629
99.4202  99.964
99.43  99.965
99.44  99.966
99.45  99.9669
99.46  99.9679
99.4702  99.9689
99.4801  99.9699
99.49  99.9708
99.5001  99.9717
99.51  99.9727
99.5201  99.9736
99.5301  99.9745
99.54  99.9754
99.55  99.9762
99.56  99.9771
99.5701  99.978
99.58  99.9788
99.5901  99.9796
99.6  99.9804
99.6101  99.9812
99.6201  99.982
99.6301  99.9828
99.6401  99.9836
99.6501  99.9843
99.6601  99.985
99.6701  99.9858
99.6801  99.9865
99.69  99.9872
99.7  99.9878
99.71  99.9885
99.72  99.9892
99.7301  99.9898
99.7401  99.9904
99.7501  99.991
99.7601  99.9916
99.77  99.9922
99.7801  99.9927
99.7901  99.9933
99.8  99.9938
99.81  99.9943
99.82  99.9948
99.83  99.9953
99.84  99.9957
99.85  99.9962
99.86  99.9966
99.87  99.997
99.88  99.9974
99.89  99.9977
99.9  99.9981
99.901  99.9981
99.902  99.9981
99.903  99.9982
99.904  99.9982
99.905  99.9982
99.906  99.9983
99.907  99.9983
99.908  99.9983
99.909  99.9984
99.91  99.9984
99.911  99.9984
99.912  99.9984
99.913  99.9985
99.914  99.9985
99.915  99.9985
99.916  99.9986
99.917  99.9986
99.918  99.9986
99.919  99.9986
99.92  99.9987
99.921  99.9987
99.922  99.9987
99.923  99.9988
99.924  99.9988
99.925  99.9988
99.926  99.9988
99.927  99.9989
99.928  99.9989
99.929  99.9989
99.93  99.9989
99.931  99.999
99.932  99.999
99.933  99.999
99.934  99.999
99.935  99.9991
99.936  99.9991
99.937  99.9991
99.938  99.9991
99.939  99.9992
99.94  99.9992
99.941  99.9992
99.942  99.9992
99.943  99.9993
99.944  99.9993
99.945  99.9993
99.946  99.9993
99.947  99.9993
99.948  99.9994
99.949  99.9994
99.95  99.9994
99.951  99.9994
99.952  99.9994
99.953  99.9995
99.954  99.9995
99.955  99.9995
99.956  99.9995
99.957  99.9995
99.958  99.9996
99.959  99.9996
99.96  99.9996
99.961  99.9996
99.962  99.9996
99.963  99.9996
99.964  99.9997
99.965  99.9997
99.966  99.9997
99.967  99.9997
99.968  99.9997
99.969  99.9997
99.97  99.9998
99.971  99.9998
99.972  99.9998
99.973  99.9998
99.974  99.9998
99.975  99.9998
99.976  99.9998
99.977  99.9998
99.978  99.9999
99.979  99.9999
99.98  99.9999
99.981  99.9999
99.982  99.9999
99.983  99.9999
99.984  99.9999
99.985  99.9999
99.986  99.9999
99.987  99.9999
99.988  99.9999
99.989  100
99.99  100
99.9901  100
99.9902  100
99.9903  100
99.9904  100
99.9905  100
99.9906  100
99.9907  100
99.9908  100
99.9909  100
99.991  100
99.9911  100
99.9912  100
99.9913  100
99.9914  100
99.9915  100
99.9916  100
99.9917  100
99.9918  100
99.9919  100
99.992  100
99.9921  100
99.9922  100
99.9923  100
99.9924  100
99.9925  100
99.9926  100
99.9927  100
99.9928  100
99.9929  100
99.993  100
99.9931  100
99.9932  100
99.9933  100
99.9934  100
99.9935  100
99.9936  100
99.9937  100
99.9938  100
99.9939  100
99.994  100
99.9941  100
99.9942  100
99.9943  100
99.9944  100
99.9945  100
99.9946  100
99.9947  100
99.9948  100
99.9949  100
99.995  100
99.9951  100
99.9952  100
99.9953  100
99.9954  100
99.9955  100
99.9956  100
99.9957  100
99.9958  100
99.9959  100
99.996  100
99.9961  100
99.9962  100
99.9963  100
99.9964  100
99.9965  100
99.9966  100
99.9967  100
99.9968  100
99.9969  100
99.997  100
99.9971  100
99.9972  100
99.9973  100
99.9974  100
99.9975  100
99.9976  100
99.9977  100
99.9978  100
99.9979  100
99.998  100
99.9981  100
99.9982  100
99.9983  100
99.9984  100
99.9985  100
99.9986  100
99.9987  100
99.9988  100
99.9989  100
99.999  100
99.9991  100
99.9992  100
99.9993  100
99.9994  100
99.9995  100
99.9996  100
99.9997  100
99.9998  100
99.9999  100
100  100
# Gini coefficient = -0.385613
