# Supplementary material for: Victory Tax: A Holistic Income Tax System
Source: Entropy (Basel). 2021 Nov 11;23(11):1492. doi: 10.3390/e23111492 (PMC8624733; doi:10.3390/e23111492)
Supplement: Supplementary file 1 [file entropy-23-01492-s001.zip › bundle/results_to_give_away/data4VTpaper/fit2IRSdata/kfnc1_PL35_DE50_DP100_ON_ftQ.tax]

# expected tax revenue collected = 1.42771e+12
# total taxes paid = 1.42773e+12
# ---------------------------------------------- brackets 
# 10,30,50,70,90 => 20% brackets    110 => top 1% bracket 
# 10=>  0-20%  <taxes paid>  % of the pie 
# 30=> 20-40%  <taxes paid>  % of the pie 
# etc ... 
# ------------------------------------------ bracket data 
 10 5536.98  8.69487
 30 1313.86  2.06319
 50 847.766  1.33127
 70 8605.84  13.514
 90 47376.5  74.3967
110 254277  19.9649
