# Supplementary material for: Victory Tax: A Holistic Income Tax System
Source: Entropy (Basel). 2021 Nov 11;23(11):1492. doi: 10.3390/e23111492 (PMC8624733; doi:10.3390/e23111492)
Supplement: Supplementary file 1 [file entropy-23-01492-s001.zip › bundle/results_to_give_away/data4VTpaper/fit2IRSdata/kfnc1_PL35_DE50_DP100_ON_mLz.inc]

0.000165773  2.20234e-09
0.000527016  9.99296e-09
0.000933522  2.40113e-08
0.00136652  4.46528e-08
0.00181896  7.22113e-08
0.00228697  1.06923e-07
0.00276805  1.48987e-07
0.00326044  1.98575e-07
0.00376283  2.55839e-07
0.0042742  3.20917e-07
0.00479373  3.93933e-07
0.00532075  4.75e-07
0.0058547  5.64226e-07
0.00639511  6.61708e-07
0.00694157  7.67539e-07
0.00749371  8.81806e-07
0.00805122  1.00459e-06
0.00861383  1.13597e-06
0.00918128  1.27602e-06
0.00975336  1.4248e-06
0.0103298  1.5824e-06
0.0109106  1.74886e-06
0.0114954  1.92426e-06
0.0126765  2.3021e-06
0.0138723  2.71636e-06
0.0144753  2.93728e-06
0.0156911  3.40696e-06
0.0169194  3.91407e-06
0.0175379  4.18178e-06
0.0187836  4.74571e-06
0.0194105  5.04202e-06
0.0206723  5.66354e-06
0.0219441  6.32383e-06
0.0225837  6.66861e-06
0.02387  7.38763e-06
0.0245166  7.76193e-06
0.0258163  8.5403e-06
0.0264695  8.94444e-06
0.027782  9.78276e-06
0.0284413  1.0217e-05
0.0297659  1.11159e-05
0.0304312  1.15805e-05
0.0317673  1.25404e-05
0.0324381  1.30357e-05
0.0337852  1.40571e-05
0.0344613  1.45833e-05
0.0358189  1.56668e-05
0.0365002  1.62241e-05
0.0378677  1.73701e-05
0.0385539  1.79588e-05
0.0399311  1.91678e-05
0.040622  1.9788e-05
0.0420085  2.10604e-05
0.042704  2.17124e-05
0.0434009  2.23752e-05
0.0447992  2.37326e-05
0.0455004  2.44274e-05
0.0469072  2.58492e-05
0.0476126  2.65763e-05
0.0490276  2.80627e-05
0.0497371  2.88222e-05
0.0504479  2.95926e-05
0.0518734  3.11659e-05
0.0525881  3.19689e-05
0.0540212  3.36078e-05
0.0547397  3.44436e-05
0.0554593  3.52905e-05
0.0569023  3.70173e-05
0.0576256  3.78972e-05
0.0583501  3.87882e-05
0.0598025  4.06035e-05
0.0605304  4.15278e-05
0.0619897  4.34098e-05
0.062721  4.43675e-05
0.0634535  4.53364e-05
0.0649216  4.73079e-05
0.0656573  4.83105e-05
0.0663941  4.93243e-05
0.0678708  5.13857e-05
0.0686108  5.24334e-05
0.0693518  5.34924e-05
0.0708368  5.56444e-05
0.0715808  5.67374e-05
0.0730719  5.89575e-05
0.073819  6.00847e-05
0.074567  6.12233e-05
0.0760659  6.35348e-05
0.0768169  6.47078e-05
0.0775687  6.58922e-05
0.0790753  6.82956e-05
0.07983  6.95145e-05
0.0805856  7.0745e-05
0.0813422  7.1987e-05
0.082858  7.45058e-05
0.0836173  7.57825e-05
0.0843774  7.70709e-05
0.0859004  7.96825e-05
0.0866632  8.10058e-05
0.0874269  8.23407e-05
0.0889568  8.50455e-05
0.0897231  8.64155e-05
0.0904902  8.77972e-05
0.0920269  9.05957e-05
0.0927966  9.20126e-05
0.093567  9.34412e-05
0.0951104  9.63338e-05
0.0958833  9.77978e-05
0.096657  9.92736e-05
0.0974315  0.000100761
0.0989829  0.000103772
0.0997598  0.000105295
0.100538  0.00010683
0.110717  0.000127871
0.121019  0.000150945
0.13063  0.000174068
0.141147  0.000201115
0.150945  0.000227942
0.160827  0.000256571
0.170787  0.000287016
0.180823  0.000319292
0.190931  0.000353412
0.201108  0.000389388
0.210496  0.000424008
0.220799  0.000463576
0.231164  0.000505035
0.240718  0.00054471
0.251196  0.000589824
0.26085  0.000632866
0.270551  0.000677531
0.281184  0.000728116
0.290977  0.000776197
0.300812  0.000825923
0.310688  0.0008773
0.320604  0.000930336
0.33056  0.000985037
0.340554  0.00104141
0.350585  0.00109946
0.360653  0.00115919
0.370757  0.00122061
0.380896  0.00128373
0.391069  0.00134854
0.400347  0.00140895
0.410584  0.00147703
0.420853  0.00154682
0.431154  0.00161834
0.440546  0.00168485
0.450906  0.00175967
0.460351  0.00182919
0.470768  0.00190732
0.481214  0.00198721
0.490736  0.00206134
0.501237  0.00214457
0.510807  0.00222175
0.520399  0.00230039
0.530977  0.00238858
0.540616  0.00247029
0.551244  0.00256187
0.560928  0.00264666
0.570633  0.00273293
0.580359  0.00282067
0.591081  0.0029189
0.600849  0.00300975
0.610637  0.00310208
0.620445  0.00319591
0.631256  0.00330084
0.641104  0.00339779
0.650971  0.00349625
0.660856  0.0035962
0.67076  0.00369766
0.680683  0.00380062
0.690623  0.00390509
0.700581  0.00401106
0.710556  0.00411855
0.720549  0.00422755
0.730559  0.00433807
0.740586  0.00445011
0.75063  0.00456368
0.76069  0.00467876
0.770767  0.00479538
0.78086  0.00491352
0.790969  0.00503319
0.801094  0.0051544
0.811235  0.00527714
0.820375  0.00538892
0.830545  0.00551459
0.84073  0.0056418
0.850931  0.00577055
0.861147  0.00590085
0.870354  0.00601944
0.880597  0.00615268
0.890856  0.00628748
0.901128  0.00642383
0.910386  0.00654787
0.920686  0.00668718
0.931  0.00682805
0.941327  0.00697048
0.950634  0.0071
0.960988  0.00724541
0.971355  0.00739238
0.980698  0.007526
0.99109  0.00767595
1.00046  0.00781226
1.10099  0.0093458
1.20051  0.0109895
1.30103  0.0127751
1.40139  0.0146825
1.50041  0.0166856
1.6013  0.018849
1.70071  0.0211009
1.80078  0.0234876
1.90037  0.0259811
2.00055  0.0286077
2.10129  0.0313682
2.20142  0.0342298
2.30091  0.0371886
2.40087  0.0402769
2.50127  0.043495
2.60094  0.0468043
2.70102  0.0502413
2.80149  0.0538064
2.90115  0.0574563
3.00117  0.061232
3.10152  0.0651338
3.20101  0.0691138
3.30081  0.0732176
3.40091  0.0774452
3.5013  0.081797
3.60076  0.0862192
3.70049  0.0907629
3.80047  0.0954285
3.90069  0.100216
4.00115  0.105126
4.10063  0.110096
4.20154  0.115249
4.30145  0.12046
4.40156  0.125791
4.50065  0.131174
4.60115  0.136743
4.7006  0.142362
4.80147  0.14817
4.90127  0.154025
5.00124  0.159997
5.10138  0.166086
5.20043  0.172216
5.30087  0.178539
5.40145  0.184979
5.50094  0.191455
5.60055  0.198046
5.70155  0.204837
5.80143  0.211658
5.90143  0.218595
6.00156  0.225646
6.10054  0.232722
6.20089  0.240001
6.30135  0.247395
6.40066  0.254809
6.50133  0.262431
6.60083  0.27007
6.70044  0.277821
6.80139  0.285784
6.90117  0.293759
7.00104  0.301847
7.10099  0.310046
7.20103  0.318357
7.30114  0.326779
7.40132  0.335313
7.50158  0.343958
7.60064  0.352603
7.70104  0.361469
7.8015  0.370447
7.90076  0.37942
8.00134  0.388619
8.10072  0.39781
8.20142  0.40723
8.3009  0.416638
8.40044  0.426155
8.5013  0.435904
8.60093  0.445638
8.70061  0.45548
8.80161  0.465558
8.90138  0.475617
9.00118  0.485783
9.10103  0.496056
9.20091  0.506437
9.30083  0.516925
9.40078  0.527521
9.50076  0.538223
9.60078  0.549032
9.70082  0.559948
9.80089  0.570971
9.90099  0.5821
10.0011  0.593335
10.1013  0.604677
10.2014  0.616126
10.3016  0.62768
10.4005  0.63919
10.5007  0.650955
10.601  0.662826
10.7012  0.674802
10.8015  0.686884
10.9005  0.698914
11.0008  0.711205
11.1011  0.723601
11.2014  0.736102
11.3004  0.748546
11.4007  0.761255
11.5011  0.774069
11.6014  0.786987
11.7004  0.799842
11.8008  0.812967
11.9011  0.826197
12.0059  0.840903
12.1088  0.854697
12.2117  0.868599
12.3017  0.880853
12.4046  0.894959
12.5075  0.909174
12.6104  0.923497
12.7004  0.936118
12.8033  0.950643
12.9061  0.965277
13.0089  0.980017
13.1117  0.994866
13.2017  1.00795
13.3045  1.023
13.4073  1.03815
13.51  1.05341
13.6128  1.06878
13.7027  1.08232
13.8054  1.09789
13.9081  1.11356
14.0107  1.12934
14.1005  1.14324
14.2032  1.15922
14.3058  1.1753
14.4083  1.19149
14.5109  1.20778
14.6006  1.22213
14.7031  1.23862
14.8056  1.25521
14.908  1.27191
15.0104  1.28871
15.1128  1.30562
15.2024  1.3205
15.3047  1.3376
15.407  1.3548
15.5092  1.37211
15.6115  1.38952
15.7009  1.40484
15.803  1.42244
15.9052  1.44014
16.0072  1.45795
16.1093  1.47586
16.2113  1.49387
16.3005  1.50971
16.4024  1.52791
16.5043  1.54621
16.6062  1.56462
16.708  1.58312
16.8098  1.60172
16.9115  1.62042
17.0005  1.63687
17.1021  1.65576
17.2037  1.67475
17.3053  1.69384
17.4068  1.71303
17.5082  1.73232
17.6096  1.75171
17.711  1.77119
17.8123  1.79077
17.9009  1.80799
18.0021  1.82776
18.1033  1.84762
18.2044  1.86759
18.3055  1.88765
18.4065  1.9078
18.5075  1.92806
18.6084  1.94841
18.7093  1.96885
18.8101  1.9894
18.9108  2.01004
19.0115  2.03077
19.1121  2.0516
19.2127  2.07253
19.3007  2.09091
19.4012  2.11202
19.5016  2.13321
19.6019  2.15451
19.7022  2.17589
19.8025  2.19737
19.9027  2.21895
20.0028  2.24062
20.1029  2.26238
20.2029  2.28423
20.3028  2.30618
20.4027  2.32822
20.5025  2.35035
20.6023  2.37257
20.702  2.39489
20.8016  2.4173
20.9011  2.4398
21.0006  2.46239
21.1125  2.48791
21.2119  2.51069
21.3112  2.53357
21.4104  2.55653
21.5096  2.57958
21.6087  2.60273
21.7077  2.62596
21.8067  2.64928
21.9055  2.67269
22.0044  2.69619
22.1031  2.71978
22.2018  2.74346
22.3004  2.76723
22.4113  2.79407
22.5098  2.81802
22.6082  2.84206
22.7065  2.86619
22.8048  2.8904
22.9029  2.9147
23.0011  2.93909
23.1113  2.96663
23.2093  2.9912
23.3072  3.01585
23.405  3.04059
23.5027  3.06542
23.6004  3.09033
23.7102  3.11846
23.8077  3.14355
23.9051  3.16872
24.0025  3.19398
24.1119  3.2225
24.2091  3.24793
24.3063  3.27345
24.4033  3.29906
24.5124  3.32796
24.6093  3.35374
24.7061  3.3796
24.8028  3.40554
24.9115  3.43483
25.0081  3.46094
25.1045  3.48714
25.2009  3.51342
25.3093  3.54308
25.4055  3.56953
25.5017  3.59606
25.6098  3.62601
25.7058  3.65271
25.8017  3.67949
25.9095  3.70971
26.0052  3.73666
26.1008  3.76368
26.2083  3.79418
26.3038  3.82138
26.4111  3.85206
26.5064  3.87942
26.6017  3.90686
26.7087  3.93782
26.8037  3.96542
26.9105  3.99656
27.0054  4.02433
27.112  4.05565
27.2067  4.08358
27.3013  4.11158
27.4077  4.14317
27.5021  4.17133
27.6082  4.2031
27.7025  4.23142
27.8084  4.26337
27.9024  4.29185
28.0082  4.32397
28.102  4.35261
28.2076  4.38491
28.3013  4.4137
28.4066  4.44618
28.5118  4.47875
28.6052  4.50777
28.7102  4.54051
28.8034  4.56969
28.9082  4.60261
29.0012  4.63194
29.1058  4.66502
29.2103  4.6982
29.303  4.72776
29.4073  4.7611
29.5114  4.79453
29.6039  4.82432
29.7078  4.85791
29.8116  4.8916
29.9038  4.92161
30.0074  4.95546
30.1109  4.9894
30.2028  5.01964
30.306  5.05373
30.4092  5.08792
30.5008  5.11837
30.6037  5.15272
30.7066  5.18715
30.8093  5.22166
30.9005  5.25241
31.003  5.28709
31.1053  5.32184
31.2076  5.35668
31.3098  5.3916
31.4005  5.42271
31.5024  5.45779
31.6042  5.49295
31.7059  5.52819
31.8075  5.56351
31.9089  5.59891
32.0103  5.63439
32.1115  5.66996
32.2014  5.70163
32.3024  5.73735
32.4033  5.77314
32.5041  5.80901
32.6047  5.84496
32.7052  5.88098
32.8057  5.91709
32.906  5.95327
33.0061  5.98953
33.1062  6.02586
33.2062  6.06228
33.306  6.09876
33.4057  6.13533
33.5053  6.17197
33.6047  6.20868
33.7041  6.24547
33.8033  6.28233
33.9024  6.31927
34.0014  6.35628
34.1113  6.39749
34.21  6.43466
34.3086  6.47189
34.4071  6.5092
34.5055  6.54659
34.6037  6.58404
34.7019  6.62157
34.8108  6.66335
34.9086  6.70102
35.0064  6.73877
35.104  6.77658
35.2016  6.81447
35.3098  6.85664
35.407  6.89467
35.5042  6.93277
35.6012  6.97094
35.7088  7.01343
35.8056  7.05174
35.9022  7.09012
36.0095  7.13284
36.1059  7.17136
36.2021  7.20995
36.3089  7.2529
36.4049  7.29162
36.5008  7.33041
36.6072  7.37359
36.7028  7.41252
36.8089  7.45585
36.9043  7.49491
37.0101  7.53839
37.1052  7.57758
37.2107  7.62121
37.3056  7.66054
37.4108  7.70431
37.5054  7.74377
37.6103  7.78769
37.7047  7.82728
37.8093  7.87134
37.9034  7.91105
38.0078  7.95526
38.1016  7.9951
38.2057  8.03944
38.3096  8.08386
38.403  8.12389
38.5066  8.16845
38.6101  8.21307
38.7031  8.2533
38.8063  8.29806
38.9094  8.34289
39.002  8.3833
39.1047  8.42826
39.2073  8.4733
39.3098  8.5184
39.4019  8.55905
39.504  8.60428
39.606  8.64959
39.7079  8.69495
39.8096  8.74039
39.901  8.78134
40.0024  8.8269
40.1037  8.87253
40.2048  8.91822
40.3057  8.96398
40.4065  9.0098
40.5072  9.05569
40.6077  9.10164
40.708  9.14765
40.8082  9.19373
40.9082  9.23987
41.0081  9.28607
41.1078  9.33233
41.2074  9.37865
41.3068  9.42504
41.4061  9.47148
41.5052  9.51799
41.6042  9.56455
41.703  9.61118
41.8017  9.65786
41.91  9.70928
42.0083  9.75608
42.1065  9.80295
42.2045  9.84987
42.3024  9.89684
42.4099  9.94858
42.5075  9.99568
42.6049  10.0428
42.7021  10.09
42.8089  10.142
42.9058  10.1893
43.0026  10.2367
43.1089  10.2889
43.2054  10.3364
43.3017  10.3839
43.4074  10.4363
43.5034  10.4839
43.6088  10.5364
43.7045  10.5841
43.8095  10.6367
43.9049  10.6846
44.0096  10.7373
44.1046  10.7853
44.2089  10.8381
44.3036  10.8862
44.4076  10.9391
44.502  10.9873
44.6057  11.0403
44.7091  11.0934
44.803  11.1417
44.9061  11.1949
45.009  11.2482
45.1025  11.2967
45.205  11.35
45.3074  11.4035
45.4004  11.4521
45.5024  11.5056
45.6043  11.5592
45.7059  11.6128
45.8074  11.6665
45.9087  11.7202
46.0007  11.7691
46.1016  11.8229
46.2024  11.8768
46.303  11.9307
46.4034  11.9847
46.5037  12.0387
46.6037  12.0928
46.7036  12.1469
46.8033  12.2011
46.9028  12.2553
47.0021  12.3096
47.1012  12.3639
47.2092  12.4232
47.308  12.4776
47.4065  12.532
47.5049  12.5865
47.6032  12.6411
47.7012  12.6956
47.8079  12.7552
47.9056  12.8099
48.0031  12.8646
48.1004  12.9193
48.2063  12.9791
48.3032  13.0339
48.4088  13.0938
48.5053  13.1487
48.6017  13.2037
48.7066  13.2636
48.8026  13.3187
48.9071  13.3788
49.0027  13.4339
49.1069  13.494
49.2021  13.5492
49.3058  13.6094
49.4007  13.6647
49.504  13.725
49.607  13.7854
49.7014  13.8408
49.804  13.9012
49.9065  13.9617
50.0088  14.0222
50.1023  14.0777
50.2042  14.1383
50.3058  14.1989
50.4072  14.2596
50.5084  14.3203
50.6011  14.3759
50.7019  14.4367
50.8025  14.4975
50.9029  14.5583
51.0031  14.6192
51.1031  14.6801
51.2028  14.741
51.3024  14.802
51.4018  14.863
51.5009  14.924
51.6081  14.9901
51.7068  15.0512
51.8053  15.1123
51.9036  15.1735
52.0017  15.2347
52.1078  15.301
52.2055  15.3622
52.3029  15.4234
52.4083  15.4898
52.5053  15.5511
52.6021  15.6125
52.7068  15.6789
52.8032  15.7403
52.9074  15.8068
53.0034  15.8683
53.1072  15.9349
53.2027  15.9963
53.306  16.063
53.4012  16.1245
53.504  16.1911
53.6066  16.2578
53.7011  16.3194
53.8032  16.3862
53.9051  16.4529
54.0068  16.5197
54.1004  16.5814
54.2017  16.6482
54.3026  16.715
54.4034  16.7819
54.5039  16.8487
54.6042  16.9156
54.7042  16.9826
54.804  17.0495
54.9036  17.1164
55.003  17.1834
55.1021  17.2503
55.201  17.3173
55.3072  17.3895
55.4056  17.4565
55.5038  17.5235
55.6017  17.5906
55.7069  17.6628
55.8044  17.7298
55.9016  17.7969
56.0061  17.8691
56.1028  17.9362
56.2068  18.0085
56.3031  18.0756
56.4065  18.1479
56.5023  18.215
56.6053  18.2873
56.7006  18.3544
56.803  18.4267
56.9052  18.499
57.0071  18.5714
57.1015  18.6385
57.2029  18.7108
57.3041  18.7832
57.4049  18.8555
57.5056  18.9278
57.6059  19.0001
57.706  19.0725
57.8059  19.1448
57.9055  19.2171
58.0048  19.2895
58.1039  19.3618
58.2028  19.4341
58.3013  19.5065
58.4067  19.5839
58.5047  19.6562
58.6025  19.7286
58.707  19.806
58.8043  19.8783
58.9013  19.9506
59.005  20.0281
59.1015  20.1003
59.2046  20.1778
59.3006  20.25
59.4032  20.3274
59.5054  20.4048
59.6006  20.4771
59.7024  20.5544
59.8038  20.6318
59.905  20.7091
60.0059  20.7865
60.1065  20.8638
60.2068  20.9411
60.3068  21.0184
60.4066  21.0956
60.5061  21.1729
60.6053  21.2501
60.7042  21.3273
60.8028  21.4045
60.9012  21.4817
61.0058  21.564
61.1036  21.6411
61.2011  21.7182
61.3049  21.8004
61.4018  21.8775
61.5049  21.9596
61.6013  22.0366
61.7039  22.1187
61.8061  22.2008
61.9016  22.2777
62.0032  22.3598
62.1045  22.4418
62.2056  22.5237
62.3063  22.6056
62.4004  22.6824
62.5005  22.7643
62.6065  22.8512
62.706  22.933
62.8052  23.0147
62.9041  23.0964
63.0027  23.1781
63.101  23.2598
63.2051  23.3465
63.3028  23.428
63.4063  23.5146
63.5033  23.5961
63.6062  23.6826
63.7026  23.764
63.8048  23.8504
63.9007  23.9317
64.0022  24.018
64.1034  24.1043
64.2043  24.1906
64.3049  24.2767
64.4051  24.3629
64.505  24.4489
64.6046  24.535
64.7038  24.6209
64.8028  24.7068
64.9014  24.7927
65.0055  24.8835
65.1034  24.9693
65.2011  25.055
65.3041  25.1456
65.4011  25.2312
65.5035  25.3217
65.6055  25.4122
65.7015  25.4975
65.8028  25.5879
65.9038  25.6781
66.0044  25.7683
66.1047  25.8584
66.2046  25.9485
66.3042  26.0385
66.4035  26.1284
66.5024  26.2182
66.601  26.3079
66.7046  26.4026
66.8025  26.4922
66.9054  26.5867
67.0026  26.6762
67.1048  26.7705
67.2013  26.8598
67.3028  26.9539
67.4039  27.048
67.5047  27.142
67.605  27.2359
67.705  27.3297
67.8047  27.4234
67.904  27.517
68.0029  27.6105
68.1015  27.704
68.2048  27.8022
68.3026  27.8955
68.4052  27.9935
68.5023  28.0866
68.6041  28.1844
68.7005  28.2772
68.8015  28.3749
68.9022  28.4724
69.0025  28.5698
69.1024  28.6671
69.2019  28.7643
69.301  28.8614
69.4046  28.9632
69.503  29.0601
69.6009  29.1568
69.7034  29.2582
69.8006  29.3547
69.9022  29.456
70.0035  29.557
70.1043  29.658
70.2047  29.7588
70.3047  29.8595
70.4043  29.9601
70.5035  30.0605
70.6023  30.1608
70.7007  30.261
70.8033  30.3658
70.9009  30.4656
71.0027  30.5702
71.1041  30.6745
71.2005  30.774
71.301  30.8781
71.4011  30.982
71.5008  31.0858
71.6045  31.1941
71.7033  31.2976
71.8017  31.4009
71.9042  31.5087
72.0017  31.6117
72.1032  31.7192
72.2043  31.8266
72.3006  31.9291
72.4008  32.0361
72.5006  32.143
72.6042  32.2543
72.7031  32.3608
72.8015  32.4671
72.9037  32.5779
73.0013  32.6839
73.1026  32.7943
73.2034  32.9045
73.3038  33.0145
73.4037  33.1243
73.5032  33.234
73.6021  33.3434
73.7007  33.4527
73.8028  33.5663
73.9004  33.6751
74.0016  33.7883
74.1023  33.9013
74.2026  34.0141
74.3023  34.1266
74.4016  34.239
74.5043  34.3556
74.6026  34.4675
74.7004  34.5792
74.8016  34.6952
74.9023  34.8109
75.0025  34.9263
75.1023  35.0416
75.2015  35.1566
75.304  35.2758
75.4022  35.3903
75.5037  35.509
75.6009  35.6231
75.7013  35.7413
75.8013  35.8592
75.9007  35.9769
76.0032  36.0987
76.1016  36.2159
76.2031  36.3371
76.3004  36.4538
76.4008  36.5745
76.5007  36.6949
76.6035  36.8193
76.7023  36.9392
76.8006  37.0588
76.9018  37.1824
77.0024  37.3057
77.1025  37.4286
77.202  37.5513
77.301  37.6737
77.4029  37.8
77.5007  37.9218
77.6014  38.0475
77.7015  38.1728
77.8011  38.2979
77.9033  38.4267
78.0017  38.5511
78.1028  38.6793
78.2033  38.8072
78.3032  38.9347
78.4025  39.0619
78.5012  39.1887
78.6025  39.3193
78.7032  39.4495
78.8033  39.5793
78.9028  39.7088
79.0016  39.838
79.103  39.9707
79.2006  40.0991
79.3007  40.2312
79.4032  40.3668
79.5021  40.498
79.6033  40.6328
79.7009  40.7633
79.8008  40.8973
79.903  41.0349
80.0016  41.1681
80.1025  41.3047
80.2027  41.441
80.3023  41.5768
80.4012  41.7122
80.5023  41.851
80.6027  41.9894
80.7024  42.1273
80.8014  42.2648
80.9025  42.4056
81.003  42.546
81.1027  42.6858
81.2017  42.8252
81.3027  42.9679
81.4004  43.1063
81.5026  43.2517
81.6015  43.3929
81.7023  43.5373
81.8023  43.6812
81.9016  43.8245
82.0028  43.971
82.1007  44.1133
82.2028  44.2623
82.3017  44.4071
82.4024  44.555
82.5023  44.7024
82.6014  44.8492
82.7022  44.9989
82.8022  45.1481
82.9014  45.2967
83.0022  45.4482
83.1023  45.5991
83.2015  45.7494
83.3023  45.9026
83.4022  46.0551
83.5014  46.207
83.602  46.3617
83.7018  46.5157
83.8008  46.6691
83.9011  46.8252
84.0006  46.9807
84.1015  47.1388
84.2014  47.2961
84.3006  47.4528
84.401  47.6121
84.5005  47.7707
84.6012  47.9318
84.7011  48.0922
84.8021  48.2551
84.9022  48.4172
85.0014  48.5785
85.1017  48.7422
85.2011  48.9052
85.3015  49.0705
85.401  49.235
85.5015  49.4018
85.601  49.5678
85.7015  49.736
85.801  49.9034
85.9014  50.0729
86.0009  50.2416
86.1012  50.4124
86.2005  50.5823
86.3006  50.7543
86.4014  50.9284
86.5012  51.1014
86.6018  51.2765
86.7013  51.4506
86.8015  51.6266
86.9006  51.8016
87.0004  51.9785
87.1007  52.1572
87.2015  52.3378
87.3013  52.5172
87.4016  52.6984
87.5008  52.8784
87.6005  53.0601
87.7006  53.2435
87.801  53.4285
87.9004  53.6123
88.0015  53.8003
88.1015  53.9871
88.2018  54.1753
88.3009  54.3623
88.4016  54.5533
88.5012  54.743
88.6009  54.9341
88.7008  55.1263
88.8008  55.3198
88.9008  55.5145
89.001  55.7103
89.1012  55.9072
89.2013  56.1051
89.3015  56.3041
89.4016  56.5039
89.5015  56.7047
89.6014  56.9064
89.7012  57.1089
89.8008  57.3122
89.9013  57.5186
90.0005  57.7233
90.1005  57.9309
90.2014  58.1415
90.3008  58.3503
90.4009  58.5618
90.5007  58.7738
90.6011  58.9884
90.701  59.2033
90.8005  59.4184
90.9004  59.6359
91.0008  59.8557
91.1006  60.0756
91.2008  60.2977
91.3012  60.5217
91.401  60.7457
91.5009  60.9715
91.601  61.1992
91.7011  61.4285
91.8005  61.6575
91.9007  61.89
92.0008  62.1239
92.1008  62.3591
92.2007  62.5956
92.3011  62.8352
92.4004  63.0738
92.501  63.3172
92.6004  63.5595
92.7009  63.8062
92.8009  64.0534
92.901  64.3029
93.0005  64.5528
93.1008  64.8065
93.2009  65.0619
93.301  65.319
93.4008  65.5777
93.5004  65.8378
93.6008  66.1024
93.7008  66.368
93.8009  66.636
93.9004  66.9049
94.0004  67.1773
94.1007  67.4532
94.2007  67.7307
94.3004  68.0096
94.4006  68.2927
94.5007  68.5782
94.6006  68.8659
94.7007  69.1569
94.8007  69.4509
94.9007  69.7476
95.0005  70.0466
95.1004  70.3491
95.2006  70.6558
95.3005  70.9651
95.4005  71.2779
95.5007  71.5949
95.6005  71.9145
95.7006  72.2387
95.8004  72.5657
95.9006  72.8983
96.0005  73.2339
96.1004  73.574
96.2004  73.9189
96.3005  74.2689
96.4005  74.6234
96.5004  74.9826
96.6004  75.3474
96.7005  75.718
96.8005  76.0941
96.9003  76.4757
97.0003  76.864
97.1005  77.2596
97.2015  77.6691
97.3005  78.0742
97.401  78.493
97.5007  78.9168
97.6006  79.3505
97.7017  79.7981
97.8004  80.2451
97.9014  80.7127
98.0013  81.1864
98.1005  81.6688
98.2011  82.1714
98.3011  82.6847
98.4004  83.2091
98.5007  83.7563
98.6006  84.3193
98.7005  84.9021
98.8006  85.5094
98.9004  86.1399
99.0004  86.8011
99.0106  86.8708
99.0204  86.9372
99.0303  87.0055
99.0405  87.0758
99.0506  87.1453
99.0605  87.2141
99.0706  87.2847
99.0805  87.3546
99.0906  87.4262
99.1006  87.497
99.1104  87.5671
99.1207  87.6411
99.1305  87.712
99.1404  87.7843
99.1505  87.8582
99.1604  87.9312
99.1705  88.0057
99.1804  88.0792
99.1904  88.154
99.2005  88.2302
99.2104  88.3054
99.2204  88.3817
99.2305  88.4592
99.2404  88.5357
99.2504  88.6133
99.2604  88.6918
99.2705  88.7713
99.2804  88.8498
99.2904  88.9291
99.3006  89.011
99.3105  89.0919
99.3205  89.1734
99.3305  89.2556
99.3405  89.3384
99.3505  89.4217
99.3605  89.5055
99.3705  89.5897
99.3804  89.6743
99.3905  89.7609
99.4005  89.8477
99.4104  89.9347
99.4205  90.0235
99.4305  90.1122
99.4404  90.201
99.4504  90.2912
99.4604  90.3828
99.4705  90.4756
99.4804  90.5681
99.4904  90.6616
99.5004  90.7561
99.5104  90.8514
99.5204  90.9487
99.5305  91.0466
99.5404  91.1449
99.5503  91.2437
99.5604  91.3451
99.5704  91.4466
99.5804  91.5504
99.5904  91.6539
99.6004  91.7595
99.6104  91.8667
99.6204  91.9743
99.6304  92.0842
99.6404  92.1952
99.6503  92.307
99.6604  92.4213
99.6704  92.5377
99.6804  92.6551
99.6904  92.774
99.7003  92.895
99.7104  93.0184
99.7204  93.1438
99.7304  93.2715
99.7404  93.4011
99.7504  93.5334
99.7603  93.6679
99.7704  93.8058
99.7804  93.9464
99.7904  94.0901
99.8003  94.2372
99.8104  94.3882
99.8204  94.543
99.8303  94.7018
99.8403  94.8655
99.8504  95.0343
99.8603  95.2084
99.8704  95.3892
99.8803  95.5766
99.8904  95.772
99.9003  95.976
99.9013  95.9968
99.9023  96.0179
99.9033  96.0391
99.9043  96.0604
99.9054  96.0819
99.9063  96.1032
99.9073  96.1248
99.9083  96.1466
99.9093  96.1685
99.9103  96.1904
99.9113  96.2125
99.9123  96.2346
99.9133  96.2569
99.9143  96.2795
99.9153  96.302
99.9163  96.3247
99.9173  96.3474
99.9183  96.3705
99.9193  96.3935
99.9203  96.4169
99.9213  96.4402
99.9223  96.4636
99.9233  96.4874
99.9243  96.5113
99.9253  96.5352
99.9263  96.5593
99.9273  96.5836
99.9283  96.608
99.9293  96.6327
99.9303  96.6575
99.9313  96.6824
99.9323  96.7077
99.9333  96.733
99.9343  96.7584
99.9353  96.7842
99.9363  96.8101
99.9373  96.8363
99.9383  96.8625
99.9393  96.8891
99.9403  96.9158
99.9413  96.9427
99.9423  96.9699
99.9433  96.9973
99.9443  97.025
99.9453  97.0528
99.9463  97.0809
99.9473  97.1093
99.9483  97.1381
99.9493  97.1669
99.9503  97.1961
99.9513  97.2256
99.9523  97.2554
99.9533  97.2855
99.9543  97.316
99.9553  97.3466
99.9563  97.3777
99.9573  97.4091
99.9583  97.441
99.9593  97.4731
99.9603  97.5056
99.9613  97.5386
99.9623  97.5719
99.9633  97.6058
99.9643  97.64
99.9653  97.6747
99.9663  97.71
99.9673  97.7457
99.9683  97.7819
99.9693  97.8188
99.9703  97.8562
99.9713  97.8942
99.9723  97.9329
99.9733  97.9723
99.9743  98.0124
99.9753  98.0533
99.9763  98.0949
99.9773  98.1375
99.9783  98.181
99.9793  98.2254
99.9803  98.271
99.9813  98.3177
99.9823  98.3655
99.9833  98.4148
99.9843  98.4655
99.9853  98.5178
99.9863  98.5719
99.9873  98.6279
99.9883  98.6861
99.9893  98.7469
99.9903  98.8104
99.9904  98.8169
99.9905  98.8235
99.9906  98.8301
99.9907  98.8369
99.9908  98.8435
99.9909  98.8502
99.991  98.8569
99.9911  98.8637
99.9912  98.8706
99.9913  98.8773
99.9914  98.8843
99.9915  98.8911
99.9916  98.8981
99.9917  98.9052
99.9918  98.9122
99.9919  98.9193
99.992  98.9264
99.9921  98.9336
99.9922  98.9408
99.9923  98.9481
99.9924  98.9553
99.9925  98.9627
99.9926  98.9701
99.9927  98.9776
99.9928  98.9851
99.9929  98.9927
99.993  99.0003
99.9931  99.008
99.9932  99.0157
99.9933  99.0235
99.9934  99.0312
99.9935  99.0392
99.9936  99.0471
99.9937  99.0551
99.9938  99.0632
99.9939  99.0713
99.994  99.0795
99.9941  99.0878
99.9942  99.0961
99.9943  99.1046
99.9944  99.113
99.9945  99.1216
99.9946  99.1302
99.9947  99.1389
99.9948  99.1477
99.9949  99.1566
99.995  99.1655
99.9951  99.1746
99.9952  99.1837
99.9953  99.1929
99.9954  99.2023
99.9955  99.2117
99.9956  99.2213
99.9957  99.2309
99.9958  99.2407
99.9959  99.2505
99.996  99.2605
99.9961  99.2706
99.9962  99.2808
99.9963  99.2912
99.9964  99.3017
99.9965  99.3124
99.9966  99.3232
99.9967  99.3342
99.9968  99.3453
99.9969  99.3565
99.997  99.368
99.9971  99.3797
99.9972  99.3916
99.9973  99.4036
99.9974  99.4159
99.9975  99.4285
99.9976  99.4412
99.9977  99.4543
99.9978  99.4677
99.9979  99.4813
99.998  99.4952
99.9981  99.5096
99.9982  99.5243
99.9983  99.5393
99.9984  99.5549
99.9985  99.5709
99.9986  99.5875
99.9987  99.6047
99.9988  99.6225
99.9989  99.6411
99.999  99.6606
99.9991  99.6811
99.9992  99.7027
99.9993  99.7258
99.9994  99.7507
99.9995  99.7777
99.9996  99.8078
99.9997  99.8421
99.9998  99.8834
99.9999  99.9399
100  100
# Gini coefficient = 0.557786
