# Supplementary material for: Victory Tax: A Holistic Income Tax System
Source: Entropy (Basel). 2021 Nov 11;23(11):1492. doi: 10.3390/e23111492 (PMC8624733; doi:10.3390/e23111492)
Supplement: Supplementary file 1 [file entropy-23-01492-s001.zip › bundle/results_to_give_away/data4VTpaper/fit2IRSdata/lgnm1_PL35_DE50_DP100_ON_let.tax]

2.02332e-22  4.05769e-23
1.01894e-05  2.04345e-06
0.000111367  2.23343e-05
0.000210657  4.22464e-05
0.000314482  6.30682e-05
0.000410828  8.23901e-05
0.000513638  0.000103008
0.000611217  0.000122577
0.000713087  0.000143007
0.000817372  0.000163921
0.000912205  0.000182939
0.00101459  0.000203473
0.00111347  0.000223302
0.00121896  0.000244458
0.00131848  0.000264416
0.00141013  0.000282796
0.00152025  0.00030488
0.00162143  0.000325172
0.00171183  0.000343301
0.00182168  0.000365331
0.00191968  0.000384984
0.00202129  0.000405362
0.00212658  0.000426479
0.0022172  0.00044465
0.00231045  0.000463353
0.00242591  0.000486507
0.00252513  0.000506405
0.00262712  0.000526859
0.00271074  0.000543628
0.00281782  0.000565104
0.00292779  0.000587157
0.00301786  0.000605221
0.00313312  0.000628335
0.00322747  0.000647258
0.00332376  0.000666569
0.00342201  0.000686271
0.00352223  0.00070637
0.00362444  0.000726869
0.00372867  0.000747771
0.00383493  0.000769081
0.00391597  0.000785334
0.00402584  0.000807367
0.00413779  0.000829819
0.00422314  0.000846934
0.00433879  0.000870127
0.00442693  0.000887804
0.00451628  0.000905723
0.00463731  0.000929996
0.00472952  0.000948488
0.00482297  0.000967229
0.00491767  0.00098622
0.00501362  0.00100546
0.00511083  0.00102496
0.00524242  0.00105135
0.00534261  0.00107144
0.00541011  0.00108498
0.00551245  0.0011055
0.00561609  0.00112629
0.00572104  0.00114733
0.00582731  0.00116865
0.0059349  0.00119022
0.00604383  0.00121207
0.00611719  0.00122678
0.00622835  0.00124907
0.00634087  0.00127164
0.00641663  0.00128683
0.00653142  0.00130985
0.00664758  0.00133315
0.00672579  0.00134883
0.00684426  0.00137259
0.00692401  0.00138858
0.00704481  0.00141281
0.00712612  0.00142912
0.00724926  0.00145381
0.00733214  0.00147043
0.00741566  0.00148718
0.00754212  0.00151254
0.00762723  0.00152961
0.00771298  0.00154681
0.00784281  0.00157285
0.00793016  0.00159036
0.00801817  0.00160801
0.0081514  0.00163473
0.00824104  0.00165271
0.00833133  0.00167082
0.00842228  0.00168906
0.00851389  0.00170743
0.00865254  0.00173523
0.00874581  0.00175394
0.00883975  0.00177278
0.00893435  0.00179175
0.00902963  0.00181086
0.00912558  0.0018301
0.00922221  0.00184948
0.00931951  0.00186899
0.0094175  0.00188864
0.00951616  0.00190843
0.00961551  0.00192836
0.00971555  0.00194842
0.00981628  0.00196862
0.00991769  0.00198896
0.0100198  0.00200943
0.0110248  0.00221098
0.0120363  0.00241383
0.013046  0.00261632
0.0140456  0.0028168
0.0150272  0.00301365
0.0160525  0.00321927
0.0170496  0.00341924
0.0180108  0.003612
0.0190844  0.00382731
0.0200369  0.00401833
0.0210195  0.00421539
0.0220327  0.00441858
0.0230767  0.00462795
0.0240612  0.00482537
0.0250721  0.00502811
0.0260143  0.00521707
0.0270765  0.00543009
0.0280657  0.00562848
0.0290777  0.00583142
0.0301125  0.00603894
0.0310635  0.00622966
0.0320333  0.00642415
0.033022  0.00662244
0.0340298  0.00682454
0.0350567  0.00703049
0.0361029  0.00724031
0.0370492  0.00743008
0.0380109  0.00762294
0.0391113  0.00784362
0.040106  0.00804311
0.0411163  0.00824573
0.0420133  0.00842562
0.0430533  0.00863417
0.0441091  0.00884591
0.045046  0.00903381
0.0461318  0.00925157
0.0470951  0.00944475
0.0480708  0.00964042
0.0490589  0.00983857
0.0500594  0.0100392
0.0510724  0.0102424
0.052098  0.0104481
0.0531363  0.0106563
0.0540362  0.0108368
0.0550979  0.0110497
0.0560181  0.0112342
0.0571035  0.0114519
0.058044  0.0116405
0.0591532  0.011863
0.0601142  0.0120557
0.0610847  0.0122503
0.0620647  0.0124469
0.0630543  0.0126453
0.0640534  0.0128457
0.0650621  0.013048
0.0660804  0.0132522
0.0671083  0.0134583
0.0681459  0.0136664
0.069018  0.0138413
0.0700734  0.014053
0.0711385  0.0142666
0.0720335  0.0144461
0.0731165  0.0146632
0.0740265  0.0148457
0.0751274  0.0150665
0.0760524  0.015252
0.0771714  0.0154764
0.0781114  0.0156649
0.0790583  0.0158548
0.080012  0.0160461
0.0811656  0.0162775
0.0821345  0.0164718
0.0831104  0.0166675
0.0840931  0.0168646
0.0850828  0.017063
0.0860794  0.0172629
0.087083  0.0174642
0.0880936  0.0176668
0.0891111  0.0178709
0.0901356  0.0180764
0.0911672  0.0182832
0.0922057  0.0184915
0.0930416  0.0186591
0.0940927  0.0188699
0.0951509  0.0190822
0.0962162  0.0192958
0.0970735  0.0194677
0.0981514  0.0196839
0.0990189  0.0198579
0.10011  0.0200766
0.110014  0.022063
0.12023  0.0241117
0.130213  0.0261138
0.140129  0.0281024
0.150192  0.0301204
0.160082  0.0321038
0.170037  0.0341002
0.180028  0.0361039
0.190027  0.0381091
0.200332  0.0401758
0.210272  0.0421693
0.220138  0.0441479
0.230258  0.0461773
0.240268  0.0481849
0.250145  0.0501657
0.260243  0.0521907
0.270174  0.0541823
0.280309  0.0562149
0.290247  0.0582079
0.300373  0.0602387
0.310272  0.0622239
0.320345  0.0642439
0.33016  0.0662124
0.340135  0.0682128
0.350269  0.0702452
0.360111  0.0722189
0.370098  0.0742219
0.380231  0.0762539
0.390038  0.0782206
0.400453  0.0803094
0.410047  0.0822334
0.420249  0.0842793
0.430087  0.0862523
0.440044  0.0882491
0.450119  0.0902697
0.460313  0.0923141
0.470107  0.0942782
0.480531  0.0963687
0.490013  0.0982703
0.500126  0.100298
0.510344  0.102348
0.520122  0.104309
0.530546  0.106399
0.540518  0.108399
0.550023  0.110305
0.560178  0.112342
0.570427  0.114397
0.580193  0.116355
0.590042  0.118331
0.600561  0.12044
0.610581  0.12245
0.620087  0.124356
0.630267  0.126398
0.64053  0.128456
0.650264  0.130408
0.660071  0.132375
0.67057  0.13448
0.680526  0.136477
0.690555  0.138488
0.700021  0.140387
0.710189  0.142426
0.720428  0.144479
0.730092  0.146417
0.74047  0.148498
0.750263  0.150462
0.760119  0.152439
0.770037  0.154428
0.780017  0.156429
0.790059  0.158443
0.800163  0.16047
0.810328  0.162508
0.820554  0.164559
0.830155  0.166484
0.8405  0.168559
0.85021  0.170506
0.860673  0.172605
0.870493  0.174574
0.880365  0.176554
0.890291  0.178544
0.900268  0.180545
0.910299  0.182557
0.920381  0.184579
0.930515  0.186611
0.940701  0.188654
0.950207  0.19056
0.960493  0.192623
0.97009  0.194548
0.980475  0.196631
0.990165  0.198574
1.00065  0.200676
1.10042  0.220685
1.2004  0.240736
1.30002  0.260714
1.4005  0.280865
1.5006  0.300939
1.60085  0.321045
1.70003  0.340934
1.80069  0.361121
1.90072  0.381182
2.00088  0.40127
2.10102  0.421351
2.20095  0.441393
2.30053  0.461362
2.40069  0.481449
2.50023  0.501413
2.60015  0.521451
2.70036  0.541548
2.80078  0.561686
2.90017  0.581619
3.00078  0.601795
3.10018  0.621731
3.2007  0.641887
3.30107  0.662017
3.40001  0.68186
3.50116  0.702144
3.60076  0.722118
3.70125  0.742272
3.80007  0.76209
3.90098  0.782327
4.00012  0.802209
4.10001  0.822242
4.20065  0.842424
4.30068  0.862485
4.40006  0.882417
4.50011  0.90248
4.60079  0.922671
4.70074  0.942715
4.80128  0.962879
4.90104  0.982885
5.00134  1.003
5.10081  1.02295
5.20078  1.043
5.30126  1.06315
5.40082  1.08311
5.50085  1.10317
5.60133  1.12333
5.70083  1.14328
5.80076  1.16332
5.9011  1.18344
6.0004  1.20336
6.10008  1.22335
6.20014  1.24341
6.30056  1.26355
6.40133  1.28376
6.50099  1.30375
6.60098  1.3238
6.70129  1.34392
6.80043  1.3638
6.90136  1.38404
7.00109  1.40404
7.10111  1.4241
7.2014  1.44421
7.30046  1.46408
7.40128  1.4843
7.50085  1.50427
7.60066  1.52428
7.70071  1.54435
7.80099  1.56446
7.90149  1.58461
8.00068  1.60451
8.10008  1.62444
8.20121  1.64472
8.30101  1.66474
8.40099  1.68479
8.50116  1.70488
8.60152  1.725
8.70049  1.74485
8.80119  1.76504
8.90049  1.78496
9.0015  1.80522
9.10111  1.82519
9.20087  1.8452
9.30077  1.86523
9.40081  1.8853
9.50098  1.90539
9.60127  1.9255
9.70013  1.94532
9.80145  1.96564
9.91155  1.98772
10.006  2.00667
10.1006  2.02564
10.2111  2.04779
10.3058  2.06679
10.4007  2.08582
10.5114  2.10803
10.6065  2.12709
10.7016  2.14616
10.8126  2.16843
10.9079  2.18753
11.0032  2.20665
11.1145  2.22897
11.21  2.24812
11.3055  2.26727
11.4011  2.28644
11.5126  2.30881
11.6083  2.328
11.704  2.3472
11.8158  2.36961
11.9116  2.38883
12.0075  2.40805
12.1034  2.42729
12.2153  2.44973
12.3113  2.46898
12.4073  2.48823
12.5033  2.50749
12.6154  2.52996
12.7114  2.54923
12.8076  2.56851
12.9037  2.58778
13.0158  2.61028
13.112  2.62956
13.2081  2.64884
13.3043  2.66813
13.4005  2.68742
13.5127  2.70993
13.6089  2.72922
13.7051  2.74851
13.8013  2.7678
13.9135  2.79031
14.0097  2.8096
14.1059  2.82888
14.2021  2.84817
14.3143  2.87067
14.4104  2.88995
14.5065  2.90923
14.6027  2.92851
14.7148  2.95099
14.8109  2.97026
14.9069  2.98953
15.003  3.00879
15.115  3.03126
15.211  3.05051
15.307  3.06975
15.4029  3.08899
15.5148  3.11143
15.6107  3.13066
15.7065  3.14988
15.8023  3.16909
15.914  3.1915
16.0098  3.2107
16.1055  3.22989
16.2011  3.24907
16.3127  3.27144
16.4082  3.29061
16.5038  3.30977
16.6151  3.3321
16.7106  3.35124
16.8059  3.37037
16.9013  3.38949
17.0124  3.41178
17.1077  3.43088
17.2028  3.44996
17.3138  3.47222
17.4088  3.49128
17.5038  3.51033
17.6146  3.53255
17.7095  3.55157
17.8043  3.57059
17.9149  3.59276
18.0096  3.61175
18.1042  3.63073
18.2145  3.65285
18.309  3.6718
18.4034  3.69074
18.5135  3.71282
18.6078  3.73173
18.702  3.75062
18.8119  3.77265
18.9059  3.79152
19.0156  3.81351
19.1095  3.83235
19.2034  3.85117
19.3128  3.87311
19.4065  3.8919
19.5001  3.91067
19.6092  3.93256
19.7027  3.9513
19.8116  3.97315
19.9049  3.99186
20.0137  4.01366
20.1068  4.03234
20.2153  4.05411
20.3083  4.07275
20.4011  4.09137
20.5094  4.11308
20.6021  4.13167
20.7101  4.15334
20.8026  4.17189
20.9105  4.19351
21.0028  4.21203
21.1104  4.23361
21.2025  4.25209
21.3099  4.27363
21.4019  4.29207
21.5091  4.31356
21.6008  4.33197
21.7078  4.35342
21.8146  4.37484
21.9061  4.39318
22.0127  4.41456
22.104  4.43287
22.2103  4.4542
22.3014  4.47247
22.4076  4.49375
22.5136  4.51501
22.6043  4.53322
22.7101  4.55443
22.8007  4.57259
22.9062  4.59376
23.0116  4.6149
23.1019  4.63299
23.207  4.65409
23.3121  4.67515
23.402  4.69318
23.5068  4.7142
23.6115  4.73519
23.7011  4.75316
23.8055  4.7741
23.9097  4.79501
24.0139  4.81589
24.103  4.83377
24.2069  4.85461
24.3107  4.87542
24.4143  4.8962
24.503  4.91399
24.6064  4.93472
24.7096  4.95542
24.8127  4.97609
24.9009  4.99379
25.0038  5.01441
25.1064  5.035
25.209  5.05557
25.3114  5.07611
25.4137  5.09662
25.5012  5.11417
25.6032  5.13463
25.7051  5.15506
25.8068  5.17546
25.9084  5.19583
26.0098  5.21617
26.1111  5.23649
26.2123  5.25677
26.3133  5.27703
26.4141  5.29726
26.5005  5.31457
26.6011  5.33475
26.7015  5.35489
26.8018  5.37501
26.902  5.3951
27.002  5.41515
27.1019  5.43518
27.2016  5.45518
27.3012  5.47515
27.4006  5.49509
27.5141  5.51785
27.6132  5.53773
27.7122  5.55757
27.811  5.57739
27.9097  5.59718
28.0082  5.61694
28.1066  5.63667
28.2048  5.65638
28.3029  5.67605
28.4009  5.69569
28.5126  5.7181
28.6102  5.73768
28.7077  5.75723
28.8051  5.77675
28.9022  5.79624
29.0131  5.81847
29.11  5.8379
29.2067  5.85729
29.3033  5.87666
29.4134  5.89875
29.5097  5.91806
29.6058  5.93733
29.7017  5.95657
29.8112  5.97853
29.9068  5.9977
30.0023  6.01685
30.1112  6.0387
30.2064  6.05778
30.3014  6.07684
30.4098  6.09858
30.5045  6.11757
30.6125  6.13923
30.7069  6.15816
30.8011  6.17705
30.9086  6.19861
31.0025  6.21744
31.1097  6.23893
31.2033  6.2577
31.31  6.27911
31.4033  6.29781
31.5097  6.31915
31.6026  6.33779
31.7087  6.35905
31.8013  6.37763
31.907  6.39882
32.0124  6.41997
32.1046  6.43845
32.2097  6.45953
32.3015  6.47794
32.4062  6.49895
32.5108  6.51992
32.6021  6.53823
32.7063  6.55913
32.8103  6.57998
32.9011  6.5982
33.0048  6.61898
33.1082  6.63973
33.2114  6.66043
33.3016  6.67852
33.4045  6.69915
33.5072  6.71974
33.6097  6.7403
33.712  6.76081
33.8014  6.77873
33.9033  6.79918
34.005  6.81958
34.1066  6.83995
34.208  6.86028
34.3091  6.88057
34.4101  6.90082
34.5109  6.92103
34.6115  6.94121
34.7119  6.96134
34.8121  6.98144
34.9121  7.0015
35.012  7.02152
35.1116  7.0415
35.2111  7.06145
35.3103  7.08136
35.4094  7.10123
35.5083  7.12106
35.607  7.14085
35.7055  7.1606
35.8038  7.18032
35.9019  7.2
36.0121  7.22209
36.1098  7.24169
36.2074  7.26125
36.3047  7.28078
36.4019  7.30026
36.511  7.32214
36.6077  7.34154
36.7043  7.36091
36.8007  7.38024
36.9089  7.40195
37.0049  7.4212
37.1007  7.44041
37.2083  7.46199
37.3037  7.48112
37.4108  7.5026
37.5059  7.52166
37.6007  7.54068
37.7072  7.56203
37.8016  7.58098
37.9077  7.60224
38.0017  7.6211
38.1073  7.64228
38.201  7.66107
38.3062  7.68216
38.4111  7.7032
38.5042  7.72187
38.6087  7.74283
38.7014  7.76141
38.8054  7.78228
38.9093  7.80311
39.0014  7.82158
39.1048  7.84232
39.208  7.86301
39.3109  7.88366
39.4022  7.90197
39.5048  7.92253
39.6071  7.94305
39.7091  7.96352
39.811  7.98395
39.9013  8.00206
40.0028  8.02241
40.104  8.0427
40.205  8.06295
40.3057  8.08316
40.4062  8.10332
40.5066  8.12344
40.6067  8.14351
40.7065  8.16354
40.8062  8.18353
40.9056  8.20347
41.0048  8.22336
41.1038  8.24322
41.2026  8.26303
41.3012  8.28279
41.4104  8.3047
41.5085  8.32438
41.6064  8.34401
41.7041  8.36359
41.8015  8.38313
41.9095  8.4048
42.0065  8.42425
42.1033  8.44366
42.2106  8.46518
42.3069  8.48449
42.403  8.50377
42.5096  8.52514
42.6053  8.54432
42.7007  8.56347
42.8065  8.58469
42.9015  8.60374
43.0069  8.62487
43.1014  8.64383
43.2063  8.66486
43.3004  8.68373
43.4047  8.70466
43.5088  8.72553
43.6023  8.74428
43.7059  8.76505
43.8092  8.78578
43.902  8.80439
44.0049  8.82502
44.1075  8.8456
44.2099  8.86613
44.3018  8.88456
44.4037  8.90499
44.5053  8.92538
44.6067  8.94571
44.7079  8.96599
44.8087  8.98623
44.9094  9.00641
45.0098  9.02654
45.1099  9.04663
45.2098  9.06667
45.3095  9.08665
45.4089  9.10659
45.5081  9.12648
45.607  9.14632
45.7057  9.16611
45.8042  9.18585
45.9024  9.20555
46.0003  9.22519
46.1078  9.24675
46.2053  9.26629
46.3025  9.28579
46.4092  9.30718
46.5059  9.32658
46.6024  9.34593
46.7082  9.36716
46.8042  9.38642
46.9096  9.40754
47.0051  9.42669
47.1003  9.4458
47.2049  9.46676
47.3091  9.48767
47.4036  9.50662
47.5074  9.52742
47.6014  9.54628
47.7046  9.56698
47.8075  9.58761
47.9008  9.60633
48.0032  9.62686
48.1053  9.64734
48.2071  9.66776
48.3087  9.68813
48.4008  9.7066
48.5018  9.72686
48.6026  9.74707
48.7031  9.76723
48.8034  9.78733
48.9033  9.80738
49.003  9.82738
49.1025  9.84732
49.2017  9.86721
49.3006  9.88705
49.4082  9.90862
49.5065  9.92835
49.6046  9.94802
49.7025  9.96764
49.8  9.98721
49.9062  10.0085
50.0032  10.028
50.1  10.0474
50.2053  10.0685
50.3015  10.0878
50.4062  10.1088
50.502  10.128
50.6061  10.1489
50.7013  10.1679
50.8048  10.1887
50.9081  10.2094
51.0024  10.2283
51.1051  10.2489
51.2075  10.2695
51.3011  10.2882
51.4029  10.3087
51.5044  10.329
51.6057  10.3493
51.7066  10.3696
51.8073  10.3898
51.9076  10.4099
52.0077  10.43
52.1075  10.45
52.207  10.4699
52.3062  10.4898
52.4052  10.5097
52.5038  10.5294
52.6022  10.5492
52.7003  10.5688
52.8062  10.5901
52.9037  10.6096
53.0009  10.6291
53.106  10.6502
53.2026  10.6696
53.307  10.6905
53.4031  10.7098
53.5069  10.7306
53.6024  10.7498
53.7055  10.7704
53.8005  10.7895
53.9031  10.8101
54.0053  10.8306
54.1072  10.851
54.201  10.8698
54.3024  10.8901
54.4034  10.9104
54.5041  10.9306
54.6045  10.9507
54.7046  10.9708
54.8044  10.9908
54.9039  11.0108
55.003  11.0307
55.1019  11.0505
55.2005  11.0703
55.3063  11.0915
55.4043  11.1111
55.5019  11.1307
55.6068  11.1517
55.7038  11.1712
55.8006  11.1906
55.9044  11.2114
56.0006  11.2307
56.1038  11.2514
56.2066  11.272
56.3019  11.2911
56.4041  11.3116
56.506  11.3321
56.6003  11.351
56.7016  11.3713
56.8025  11.3915
56.9031  11.4117
57.0034  11.4318
57.1034  11.4519
57.203  11.4718
57.3023  11.4918
57.4013  11.5116
57.507  11.5328
57.6053  11.5525
57.7034  11.5722
57.8011  11.5918
57.9054  11.6127
58.0024  11.6322
58.1061  11.653
58.2025  11.6723
58.3054  11.6929
58.4012  11.7121
58.5035  11.7327
58.6054  11.7531
58.7002  11.7721
58.8015  11.7924
58.9024  11.8126
59.0029  11.8328
59.1031  11.8529
59.203  11.8729
59.3025  11.8929
59.4017  11.9128
59.5006  11.9326
59.6057  11.9537
59.7038  11.9734
59.8017  11.993
59.9057  12.0139
60.0028  12.0333
60.1061  12.0541
60.2026  12.0734
60.3051  12.094
60.4009  12.1132
60.5028  12.1336
60.6042  12.154
60.7053  12.1742
60.8061  12.1944
60.9002  12.2133
61.0003  12.2334
61.1062  12.2546
61.2055  12.2745
61.3045  12.2944
61.4031  12.3142
61.5013  12.3339
61.6053  12.3547
61.7029  12.3743
61.8001  12.3938
61.903  12.4144
62.0055  12.435
62.1016  12.4542
62.2034  12.4747
62.3048  12.495
62.4058  12.5152
62.5005  12.5342
62.6007  12.5543
62.7006  12.5744
62.8002  12.5943
62.9051  12.6154
63.0039  12.6352
63.1023  12.6549
63.2003  12.6746
63.3037  12.6953
63.401  12.7148
63.5036  12.7354
63.6001  12.7548
63.702  12.7752
63.8034  12.7955
63.9044  12.8158
64.0051  12.836
64.1053  12.8561
64.2052  12.8761
64.3047  12.8961
64.4038  12.9159
64.5025  12.9357
64.6008  12.9554
64.7042  12.9762
64.8017  12.9957
64.9043  13.0163
65.001  13.0357
65.1028  13.0561
65.2041  13.0764
65.305  13.0967
65.4003  13.1158
65.5004  13.1359
65.6001  13.1559
65.7047  13.1768
65.8035  13.1967
65.902  13.2164
66.0001  13.2361
66.103  13.2567
66.2003  13.2762
66.3023  13.2967
66.4038  13.317
66.505  13.3373
66.6007  13.3565
66.701  13.3766
66.8009  13.3967
66.9003  13.4166
67.0043  13.4375
67.103  13.4572
67.2012  13.4769
67.3039  13.4975
67.4012  13.5171
67.503  13.5375
67.6044  13.5578
67.7005  13.5771
67.801  13.5972
67.9011  13.6173
68.0007  13.6373
68.1046  13.6581
68.2034  13.6779
68.3017  13.6977
68.4043  13.7182
68.5017  13.7378
68.6034  13.7581
68.7046  13.7784
68.8007  13.7977
68.901  13.8178
69.0009  13.8379
69.1003  13.8578
69.2037  13.8786
69.3022  13.8983
69.4003  13.918
69.5023  13.9384
69.6039  13.9588
69.7006  13.9782
69.8013  13.9984
69.9015  14.0185
70.0012  14.0385
70.1005  14.0584
70.2036  14.0791
70.3019  14.0988
70.404  14.1193
70.5014  14.1388
70.6026  14.1591
70.7033  14.1793
70.8035  14.1994
70.9032  14.2194
71.0024  14.2393
71.1012  14.2591
71.2036  14.2796
71.3014  14.2992
71.4028  14.3196
71.5037  14.3398
71.6001  14.3591
71.7001  14.3792
71.8035  14.3999
71.9024  14.4198
72.0009  14.4395
72.1028  14.4599
72.2003  14.4795
72.3011  14.4997
72.4015  14.5199
72.5014  14.5399
72.6007  14.5598
72.7034  14.5804
72.8017  14.6001
72.9033  14.6205
73.0007  14.64
73.1012  14.6602
73.2013  14.6802
73.3008  14.7002
73.4035  14.7208
73.502  14.7405
73.6036  14.7609
73.701  14.7805
73.8016  14.8006
73.9016  14.8207
74.001  14.8406
74.1035  14.8612
74.2019  14.8809
74.3033  14.9012
74.4006  14.9208
74.5009  14.9409
74.6006  14.9609
74.7032  14.9815
74.8019  15.0012
74.9033  15.0216
75.0009  15.0411
75.1013  15.0613
75.2011  15.0813
75.3003  15.1012
75.4023  15.1216
75.5004  15.1413
75.6012  15.1615
75.7015  15.1817
75.8012  15.2016
75.9003  15.2215
76.002  15.2419
76.1031  15.2622
76.2005  15.2817
76.3005  15.3018
76.403  15.3223
76.5018  15.3421
76.6031  15.3625
76.7007  15.382
76.8008  15.4021
76.9003  15.4221
77.0021  15.4425
77.1004  15.4622
77.2011  15.4824
77.3011  15.5025
77.4006  15.5224
77.5023  15.5428
77.6005  15.5625
77.701  15.5827
77.8009  15.6027
77.9001  15.6226
78.0016  15.6429
78.1024  15.6631
78.2025  15.6832
78.3021  15.7032
78.401  15.723
78.5019  15.7433
78.6023  15.7634
78.702  15.7834
78.801  15.8033
78.9021  15.8235
79.0025  15.8437
79.1022  15.8637
79.2013  15.8835
79.3023  15.9038
79.4001  15.9234
79.5023  15.9439
79.6013  15.9637
79.7022  15.984
79.8023  16.0041
79.9018  16.024
80.0006  16.0438
80.1012  16.064
80.2011  16.084
80.3002  16.1039
80.4011  16.1241
80.5013  16.1442
80.6008  16.1642
80.7019  16.1845
80.8023  16.2046
80.902  16.2246
81.0009  16.2444
81.1015  16.2646
81.2013  16.2846
81.3003  16.3045
81.4009  16.3247
81.5008  16.3447
81.602  16.365
81.7004  16.3847
81.8002  16.4047
81.9014  16.425
82.0018  16.4451
82.1014  16.4651
82.2003  16.485
82.3005  16.5051
82.402  16.5254
82.5007  16.5452
82.6006  16.5652
82.7017  16.5855
82.8001  16.6052
82.9016  16.6256
83.0004  16.6454
83.1003  16.6655
83.2014  16.6857
83.3016  16.7058
83.401  16.7258
83.5015  16.7459
83.6011  16.7659
83.7018  16.7861
83.8016  16.8061
83.9006  16.826
84.0006  16.846
84.1015  16.8662
84.2016  16.8863
84.3007  16.9062
84.4008  16.9263
84.5  16.9462
84.6001  16.9662
84.701  16.9865
84.8009  17.0065
84.9017  17.0267
85.0015  17.0467
85.1004  17.0666
85.2001  17.0866
85.3005  17.1067
85.4015  17.127
85.5  17.1467
85.6008  17.1669
85.7005  17.1869
85.8009  17.207
85.9003  17.227
86.0003  17.247
86.1008  17.2672
86.2003  17.2871
86.3003  17.3072
86.4007  17.3273
86.5002  17.3473
86.6001  17.3673
86.7003  17.3874
86.801  17.4076
86.9006  17.4276
87.0005  17.4476
87.1008  17.4677
87.2  17.4876
87.3008  17.5079
87.4006  17.5279
87.5005  17.5479
87.6007  17.568
87.701  17.5881
87.8002  17.608
87.9008  17.6282
88.0003  17.6481
88.1011  17.6684
88.2008  17.6883
88.3005  17.7083
88.4002  17.7283
88.501  17.7486
88.6007  17.7685
88.7003  17.7885
88.801  17.8087
88.9005  17.8287
89.0009  17.8488
89.1001  17.8687
89.2002  17.8888
89.3002  17.9088
89.4009  17.929
89.5003  17.949
89.6005  17.9691
89.7004  17.9891
89.8  18.0091
89.9002  18.0292
90.0001  18.0492
90.1005  18.0693
90.2004  18.0894
90.3009  18.1095
90.4008  18.1295
90.5003  18.1495
90.6001  18.1695
90.7002  18.1896
90.8006  18.2097
90.9004  18.2297
91.0004  18.2498
91.1005  18.2699
91.2007  18.29
91.3002  18.3099
91.4006  18.33
91.5001  18.35
91.6004  18.3701
91.7005  18.3902
91.8006  18.4103
91.9004  18.4303
92  18.4503
92.1001  18.4703
92.2005  18.4905
92.3006  18.5105
92.4002  18.5305
92.5001  18.5506
92.6002  18.5706
92.7003  18.5907
92.8004  18.6108
92.9006  18.6309
93.0006  18.6509
93.1005  18.671
93.2002  18.6909
93.3002  18.711
93.4004  18.7311
93.5002  18.7511
93.6001  18.7712
93.7001  18.7912
93.8004  18.8113
93.9001  18.8313
94.0001  18.8514
94.1002  18.8715
94.2005  18.8916
94.3002  18.9116
94.4003  18.9316
94.5003  18.9517
94.6003  18.9717
94.7  18.9917
94.8001  19.0118
94.9003  19.0319
95.0003  19.052
95.1002  19.072
95.2  19.092
95.3003  19.1121
95.4002  19.1321
95.5002  19.1522
95.6002  19.1723
95.7  19.1923
95.8002  19.2124
95.9002  19.2324
96.0002  19.2525
96.1002  19.2725
96.2002  19.2926
96.3002  19.3127
96.4001  19.3327
96.5012  19.353
96.6003  19.3728
96.7001  19.3928
96.8003  19.4129
96.9005  19.433
97.0005  19.4531
97.1018  19.4734
97.2004  19.4932
97.3014  19.5134
97.4008  19.5334
97.5001  19.5533
97.6002  19.5733
97.7005  19.5935
97.8006  19.6135
97.9011  19.6337
98.0002  19.6536
98.1007  19.6737
98.2007  19.6938
98.3004  19.7138
98.4007  19.7339
98.5005  19.7539
98.6002  19.7739
98.7006  19.794
98.8002  19.814
98.9001  19.834
99.0002  19.8541
99.0103  19.8561
99.0203  19.8581
99.0301  19.8601
99.0402  19.8621
99.0502  19.8642
99.0601  19.8661
99.0703  19.8682
99.0803  19.8702
99.0902  19.8722
99.1003  19.8742
99.1103  19.8762
99.1202  19.8782
99.1303  19.8802
99.1403  19.8822
99.1501  19.8842
99.1601  19.8862
99.17  19.8882
99.1801  19.8902
99.1901  19.8922
99.2002  19.8942
99.2102  19.8962
99.2203  19.8983
99.2303  19.9003
99.2401  19.9022
99.2501  19.9042
99.2603  19.9063
99.2702  19.9083
99.2803  19.9103
99.2902  19.9123
99.3002  19.9143
99.3101  19.9163
99.3201  19.9183
99.3301  19.9203
99.3402  19.9223
99.3502  19.9243
99.3602  19.9263
99.3703  19.9283
99.3801  19.9303
99.39  19.9323
99.4002  19.9343
99.4102  19.9363
99.4202  19.9384
99.43  19.9403
99.44  19.9423
99.45  19.9443
99.46  19.9463
99.4702  19.9484
99.4801  19.9504
99.49  19.9524
99.5001  19.9544
99.51  19.9564
99.5201  19.9584
99.5301  19.9604
99.54  19.9624
99.55  19.9644
99.56  19.9664
99.5701  19.9684
99.58  19.9704
99.5901  19.9724
99.6  19.9744
99.6101  19.9764
99.6201  19.9784
99.6301  19.9805
99.6401  19.9825
99.6501  19.9845
99.6601  19.9865
99.6701  19.9885
99.6801  19.9905
99.69  19.9925
99.7  19.9945
99.71  19.9965
99.72  19.9985
99.7301  20.0005
99.7401  20.0025
99.7501  20.0045
99.7601  20.0065
99.77  20.0085
99.7801  20.0105
99.7901  20.0125
99.8  20.0145
99.81  20.0165
99.82  20.0185
99.83  20.0205
99.84  20.0225
99.85  20.0245
99.86  20.0266
99.87  20.0286
99.88  20.0306
99.89  20.0326
99.9  20.0346
99.901  20.0348
99.902  20.035
99.903  20.0352
99.904  20.0354
99.905  20.0356
99.906  20.0358
99.907  20.036
99.908  20.0362
99.909  20.0364
99.91  20.0366
99.911  20.0368
99.912  20.037
99.913  20.0372
99.914  20.0374
99.915  20.0376
99.916  20.0378
99.917  20.038
99.918  20.0382
99.919  20.0384
99.92  20.0386
99.921  20.0388
99.922  20.039
99.923  20.0392
99.924  20.0394
99.925  20.0396
99.926  20.0398
99.927  20.04
99.928  20.0402
99.929  20.0404
99.93  20.0406
99.931  20.0408
99.932  20.041
99.933  20.0412
99.934  20.0414
99.935  20.0416
99.936  20.0418
99.937  20.042
99.938  20.0422
99.939  20.0424
99.94  20.0426
99.941  20.0428
99.942  20.043
99.943  20.0432
99.944  20.0434
99.945  20.0436
99.946  20.0438
99.947  20.044
99.948  20.0442
99.949  20.0444
99.95  20.0446
99.951  20.0448
99.952  20.045
99.953  20.0452
99.954  20.0454
99.955  20.0456
99.956  20.0458
99.957  20.046
99.958  20.0462
99.959  20.0464
99.96  20.0466
99.961  20.0468
99.962  20.047
99.963  20.0472
99.964  20.0474
99.965  20.0476
99.966  20.0478
99.967  20.048
99.968  20.0482
99.969  20.0484
99.97  20.0486
99.971  20.0488
99.972  20.049
99.973  20.0492
99.974  20.0494
99.975  20.0496
99.976  20.0498
99.977  20.05
99.978  20.0502
99.979  20.0504
99.98  20.0506
99.981  20.0508
99.982  20.051
99.983  20.0512
99.984  20.0514
99.985  20.0516
99.986  20.0518
99.987  20.052
99.988  20.0522
99.989  20.0524
99.99  20.0526
99.9901  20.0526
99.9902  20.0527
99.9903  20.0527
99.9904  20.0527
99.9905  20.0527
99.9906  20.0527
99.9907  20.0528
99.9908  20.0528
99.9909  20.0528
99.991  20.0528
99.9911  20.0528
99.9912  20.0529
99.9913  20.0529
99.9914  20.0529
99.9915  20.0529
99.9916  20.0529
99.9917  20.053
99.9918  20.053
99.9919  20.053
99.992  20.053
99.9921  20.053
99.9922  20.0531
99.9923  20.0531
99.9924  20.0531
99.9925  20.0531
99.9926  20.0531
99.9927  20.0532
99.9928  20.0532
99.9929  20.0532
99.993  20.0532
99.9931  20.0532
99.9932  20.0533
99.9933  20.0533
99.9934  20.0533
99.9935  20.0533
99.9936  20.0533
99.9937  20.0534
99.9938  20.0534
99.9939  20.0534
99.994  20.0534
99.9941  20.0534
99.9942  20.0535
99.9943  20.0535
99.9944  20.0535
99.9945  20.0535
99.9946  20.0535
99.9947  20.0536
99.9948  20.0536
99.9949  20.0536
99.995  20.0536
99.9951  20.0536
99.9952  20.0537
99.9953  20.0537
99.9954  20.0537
99.9955  20.0537
99.9956  20.0537
99.9957  20.0538
99.9958  20.0538
99.9959  20.0538
99.996  20.0538
99.9961  20.0538
99.9962  20.0539
99.9963  20.0539
99.9964  20.0539
99.9965  20.0539
99.9966  20.0539
99.9967  20.054
99.9968  20.054
99.9969  20.054
99.997  20.054
99.9971  20.054
99.9972  20.0541
99.9973  20.0541
99.9974  20.0541
99.9975  20.0541
99.9976  20.0541
99.9977  20.0542
99.9978  20.0542
99.9979  20.0542
99.998  20.0542
99.9981  20.0542
99.9982  20.0543
99.9983  20.0543
99.9984  20.0543
99.9985  20.0543
99.9986  20.0543
99.9987  20.0544
99.9988  20.0544
99.9989  20.0544
99.999  20.0544
99.9991  20.0544
99.9992  20.0545
99.9993  20.0545
99.9994  20.0545
99.9995  20.0545
99.9996  20.0545
99.9997  20.0546
99.9998  20.0546
99.9999  20.0546
100  20.0546
