# Supplementary material for: Victory Tax: A Holistic Income Tax System
Source: Entropy (Basel). 2021 Nov 11;23(11):1492. doi: 10.3390/e23111492 (PMC8624733; doi:10.3390/e23111492)
Supplement: Supplementary file 1 [file entropy-23-01492-s001.zip › bundle/results_to_give_away/data4VTpaper/fit2IRSdata/lgnm1_PL35_DE50_DP100_ON_miQ.inc]

# tot_earnings = 8.44113e+12
# max_earnings = 2.62112e+08
# ave_earnings = 75300
# E20_earnings = 16475.1
# E40_earnings = 31365.2
# E50_earnings = 41385.2
# E60_earnings = 54605.3
# E80_earnings = 103936
# E99_earnings = 527653
# std_earnings = 114436
# min_earnings = 0
# num_earners  = 1.121e+08
# ------------------------------- 
# total_earnings = 8.44113e+12
# ---------------------------------------------- brackets 
# 10,30,50,70,90 => 20% brackets    110 => top 1% bracket 
# 10=>  0-20%  <market income>  % of the pie 
# 30=> 20-40%  <market income>  % of the pie 
# etc ... 
# ------------------------------------------ bracket data 
 10 9961.09  2.64571
 30 23505.5  6.24316
 50 41912.5  11.1321
 70 75328.5  20.0076
 90 225792  59.9714
110 820363  10.8946
