# Supplementary material for: Victory Tax: A Holistic Income Tax System
Source: Entropy (Basel). 2021 Nov 11;23(11):1492. doi: 10.3390/e23111492 (PMC8624733; doi:10.3390/e23111492)
Supplement: Supplementary file 1 [file entropy-23-01492-s001.zip › bundle/results_to_give_away/data4VTpaper/fit2IRSdata/kfnc1_PL35_DE50_DP100_ON_ftp.tax]

# expected tax revenue collected = 1.42771e+12
0.000165773  7794.65  2.89698e+06
0.000527016  7794.38  6.31282e+06
0.000933522  7794.12  1.00005e+07
0.00136652  7793.85  1.3879e+07
0.00181896  7793.58  1.79063e+07
0.00228697  7793.31  2.20566e+07
0.00276805  7793.04  2.63119e+07
0.00326044  7792.78  3.06594e+07
0.00376283  7792.51  3.50892e+07
0.0042742  7792.24  3.95933e+07
0.00479373  7791.97  4.41653e+07
0.00532075  7791.7  4.88e+07
0.0058547  7791.44  5.34928e+07
0.00639511  7791.17  5.82399e+07
0.00694157  7790.9  6.3038e+07
0.00749371  7790.63  6.78841e+07
0.00805122  7790.37  7.27757e+07
0.00861383  7790.1  7.77104e+07
0.00918128  7789.83  8.26863e+07
0.00975336  7789.56  8.77014e+07
0.0103298  7789.29  9.27541e+07
0.0109106  7789.03  9.78428e+07
0.0114954  7788.76  1.02966e+08
0.0126765  7788.22  1.13311e+08
0.0138723  7787.69  1.23781e+08
0.0144753  7787.42  1.2906e+08
0.0156911  7786.88  1.39701e+08
0.0169194  7786.35  1.50448e+08
0.0175379  7786.08  1.5586e+08
0.0187836  7785.54  1.66756e+08
0.0194105  7785.27  1.72239e+08
0.0206723  7784.74  1.83273e+08
0.0219441  7784.2  1.94393e+08
0.0225837  7783.94  1.99985e+08
0.02387  7783.4  2.11228e+08
0.0245166  7783.13  2.16879e+08
0.0258163  7782.6  2.28238e+08
0.0264695  7782.33  2.33945e+08
0.027782  7781.79  2.45413e+08
0.0284413  7781.52  2.51173e+08
0.0297659  7780.99  2.62744e+08
0.0304312  7780.72  2.68555e+08
0.0317673  7780.18  2.80224e+08
0.0324381  7779.92  2.86083e+08
0.0337852  7779.38  2.97846e+08
0.0344613  7779.11  3.0375e+08
0.0358189  7778.58  3.15602e+08
0.0365002  7778.31  3.2155e+08
0.0378677  7777.77  3.33488e+08
0.0385539  7777.51  3.39478e+08
0.0399311  7776.97  3.51498e+08
0.040622  7776.7  3.57528e+08
0.0420085  7776.17  3.69627e+08
0.042704  7775.9  3.75696e+08
0.0434009  7775.63  3.81777e+08
0.0447992  7775.09  3.93977e+08
0.0455004  7774.83  4.00095e+08
0.0469072  7774.29  4.12368e+08
0.0476126  7774.02  4.18521e+08
0.0490276  7773.49  4.30863e+08
0.0497371  7773.22  4.37051e+08
0.0504479  7772.95  4.43251e+08
0.0518734  7772.42  4.55683e+08
0.0525881  7772.15  4.61915e+08
0.0540212  7771.61  4.74412e+08
0.0547397  7771.34  4.80676e+08
0.0554593  7771.08  4.8695e+08
0.0569023  7770.54  4.9953e+08
0.0576256  7770.27  5.05836e+08
0.0583501  7770  5.12151e+08
0.0598025  7769.47  5.24811e+08
0.0605304  7769.2  5.31156e+08
0.0619897  7768.66  5.43875e+08
0.062721  7768.4  5.50248e+08
0.0634535  7768.13  5.56631e+08
0.0649216  7767.59  5.69425e+08
0.0656573  7767.32  5.75835e+08
0.0663941  7767.06  5.82255e+08
0.0678708  7766.52  5.95121e+08
0.0686108  7766.25  6.01568e+08
0.0693518  7765.99  6.08023e+08
0.0708368  7765.45  6.20959e+08
0.0715808  7765.18  6.2744e+08
0.0730719  7764.65  6.40428e+08
0.073819  7764.38  6.46934e+08
0.074567  7764.11  6.53449e+08
0.0760659  7763.57  6.66503e+08
0.0768169  7763.31  6.73042e+08
0.0775687  7763.04  6.7959e+08
0.0790753  7762.5  6.92708e+08
0.07983  7762.23  6.99279e+08
0.0805856  7761.97  7.05858e+08
0.0813422  7761.7  7.12444e+08
0.082858  7761.16  7.2564e+08
0.0836173  7760.9  7.3225e+08
0.0843774  7760.63  7.38867e+08
0.0859004  7760.09  7.52123e+08
0.0866632  7759.82  7.58762e+08
0.0874269  7759.56  7.65409e+08
0.0889568  7759.02  7.78724e+08
0.0897231  7758.75  7.85392e+08
0.0904902  7758.48  7.92068e+08
0.0920269  7757.95  8.0544e+08
0.0927966  7757.68  8.12136e+08
0.093567  7757.41  8.1884e+08
0.0951104  7756.88  8.32268e+08
0.0958833  7756.61  8.38992e+08
0.096657  7756.34  8.45722e+08
0.0974315  7756.07  8.5246e+08
0.0989829  7755.54  8.65955e+08
0.0997598  7755.27  8.72713e+08
0.100538  7755  8.79477e+08
0.110717  7751.52  9.6799e+08
0.121019  7748.04  1.05753e+09
0.13063  7744.82  1.14102e+09
0.141147  7741.34  1.23234e+09
0.150945  7738.12  1.31738e+09
0.160827  7734.91  1.40311e+09
0.170787  7731.69  1.48948e+09
0.180823  7728.48  1.57647e+09
0.190931  7725.26  1.66405e+09
0.201108  7722.05  1.75219e+09
0.210496  7719.1  1.83346e+09
0.220799  7715.89  1.92261e+09
0.231164  7712.67  2.01227e+09
0.240718  7709.72  2.09487e+09
0.251196  7706.51  2.18543e+09
0.26085  7703.56  2.26884e+09
0.270551  7700.62  2.35261e+09
0.281184  7697.4  2.4444e+09
0.290977  7694.45  2.52889e+09
0.300812  7691.51  2.61372e+09
0.310688  7688.56  2.69888e+09
0.320604  7685.61  2.78434e+09
0.33056  7682.67  2.87011e+09
0.340554  7679.72  2.95618e+09
0.350585  7676.77  3.04253e+09
0.360653  7673.82  3.12917e+09
0.370757  7670.88  3.21608e+09
0.380896  7667.93  3.30326e+09
0.391069  7664.98  3.39071e+09
0.400347  7662.3  3.47042e+09
0.410584  7659.36  3.55834e+09
0.420853  7656.41  3.64651e+09
0.431154  7653.46  3.73492e+09
0.440546  7650.78  3.81549e+09
0.450906  7647.84  3.90434e+09
0.460351  7645.16  3.9853e+09
0.470768  7642.21  4.07458e+09
0.481214  7639.26  4.16406e+09
0.490736  7636.59  4.24559e+09
0.501237  7633.64  4.33548e+09
0.510807  7630.96  4.41737e+09
0.520399  7628.28  4.49942e+09
0.530977  7625.33  4.58986e+09
0.540616  7622.65  4.67225e+09
0.551244  7619.71  4.76306e+09
0.560928  7617.03  4.84577e+09
0.570633  7614.35  4.92863e+09
0.580359  7611.67  5.01164e+09
0.591081  7608.72  5.10312e+09
0.600849  7606.04  5.18643e+09
0.610637  7603.36  5.26988e+09
0.620445  7600.69  5.35346e+09
0.631256  7597.74  5.44556e+09
0.641104  7595.06  5.52943e+09
0.650971  7592.38  5.61343e+09
0.660856  7589.7  5.69756e+09
0.67076  7587.02  5.78182e+09
0.680683  7584.34  5.8662e+09
0.690623  7581.66  5.9507e+09
0.700581  7578.98  6.03532e+09
0.710556  7576.31  6.12007e+09
0.720549  7573.63  6.20493e+09
0.730559  7570.95  6.2899e+09
0.740586  7568.27  6.37499e+09
0.75063  7565.59  6.46019e+09
0.76069  7562.91  6.54551e+09
0.770767  7560.23  6.63093e+09
0.78086  7557.55  6.71646e+09
0.790969  7554.87  6.80209e+09
0.801094  7552.19  6.88783e+09
0.811235  7549.51  6.97367e+09
0.820375  7547.1  7.05101e+09
0.830545  7544.42  7.13705e+09
0.84073  7541.75  7.22318e+09
0.850931  7539.07  7.30941e+09
0.861147  7536.39  7.39573e+09
0.870354  7533.98  7.47351e+09
0.880597  7531.3  7.56001e+09
0.890856  7528.62  7.64661e+09
0.901128  7525.94  7.73329e+09
0.910386  7523.53  7.81139e+09
0.920686  7520.85  7.89824e+09
0.931  7518.17  7.98519e+09
0.941327  7515.49  8.07222e+09
0.950634  7513.08  8.15062e+09
0.960988  7510.4  8.23781e+09
0.971355  7507.72  8.32508e+09
0.980698  7505.31  8.4037e+09
0.99109  7502.63  8.49112e+09
1.00046  7500.22  8.56988e+09
1.10099  7474.5  9.41374e+09
1.20051  7449.32  1.02463e+10
1.30103  7424.13  1.10842e+10
1.40139  7399.22  1.19181e+10
1.50041  7374.84  1.27381e+10
1.6013  7350.19  1.35708e+10
1.70071  7326.08  1.43885e+10
1.80078  7301.97  1.52091e+10
1.90037  7278.12  1.60229e+10
2.00055  7254.28  1.68389e+10
2.10129  7230.44  1.76568e+10
2.20142  7206.86  1.84671e+10
2.30091  7183.55  1.92696e+10
2.40087  7160.24  2.00732e+10
2.50127  7136.94  2.08778e+10
2.60094  7113.89  2.1674e+10
2.70102  7090.85  2.24707e+10
2.80149  7067.81  2.3268e+10
2.90115  7045.04  2.40564e+10
3.00117  7022.27  2.4845e+10
3.10152  6999.5  2.56337e+10
3.20101  6976.99  2.64131e+10
3.30081  6954.49  2.71924e+10
3.40091  6931.98  2.79715e+10
3.5013  6909.48  2.87503e+10
3.60076  6887.24  2.95195e+10
3.70049  6865.01  3.02882e+10
3.80047  6842.77  3.10563e+10
3.90069  6820.53  3.18239e+10
4.00115  6798.3  3.25907e+10
4.10063  6776.33  3.33476e+10
4.20154  6754.09  3.41129e+10
4.30145  6732.12  3.48681e+10
4.40156  6710.16  3.56224e+10
4.50065  6688.46  3.63665e+10
4.60115  6666.49  3.71188e+10
4.7006  6644.79  3.78608e+10
4.80147  6622.82  3.86109e+10
4.90127  6601.12  3.93506e+10
5.00124  6579.42  4.00892e+10
5.10138  6557.72  4.08265e+10
5.20043  6536.28  4.15534e+10
5.30087  6514.58  4.22881e+10
5.40145  6492.88  4.30214e+10
5.50094  6471.45  4.37443e+10
5.60055  6450.02  4.44658e+10
5.70155  6428.32  4.51948e+10
5.80143  6406.88  4.59134e+10
5.90143  6385.45  4.66304e+10
6.00156  6364.02  4.73459e+10
6.10054  6342.85  4.80508e+10
6.20089  6321.42  4.87632e+10
6.30135  6299.99  4.94738e+10
6.40066  6278.82  5.0174e+10
6.50133  6257.39  5.08813e+10
6.60083  6236.22  5.15781e+10
6.70044  6215.06  5.22732e+10
6.80139  6193.63  5.29754e+10
6.90117  6172.46  5.3667e+10
7.00104  6151.3  5.43568e+10
7.10099  6130.13  5.50448e+10
7.20103  6108.97  5.5731e+10
7.30114  6087.8  5.64154e+10
7.40132  6066.64  5.70979e+10
7.50158  6045.47  5.77785e+10
7.60064  6024.58  5.84487e+10
7.70104  6003.41  5.91255e+10
7.8015  5982.25  5.98004e+10
7.90076  5961.35  6.04649e+10
8.00134  5940.19  6.11358e+10
8.10072  5919.29  6.17964e+10
8.20142  5898.12  6.24634e+10
8.3009  5877.23  6.312e+10
8.40044  5856.33  6.37746e+10
8.5013  5835.17  6.44355e+10
8.60093  5814.27  6.5086e+10
8.70061  5793.37  6.57345e+10
8.80161  5772.21  6.63893e+10
8.90138  5751.31  6.70336e+10
9.00118  5730.41  6.76759e+10
9.10103  5709.52  6.83161e+10
9.20091  5688.62  6.89542e+10
9.30083  5667.72  6.95902e+10
9.40078  5646.83  7.02241e+10
9.50076  5625.93  7.08558e+10
9.60078  5605.03  7.14854e+10
9.70082  5584.13  7.21128e+10
9.80089  5563.24  7.2738e+10
9.90099  5542.34  7.33611e+10
10.0011  5521.44  7.39819e+10
10.1013  5500.55  7.46006e+10
10.2014  5479.65  7.5217e+10
10.3016  5458.75  7.58313e+10
10.4005  5438.12  7.64354e+10
10.5007  5417.23  7.70452e+10
10.601  5396.33  7.76527e+10
10.7012  5375.43  7.8258e+10
10.8015  5354.54  7.8861e+10
10.9005  5333.91  7.9454e+10
11.0008  5313.01  8.00525e+10
11.1011  5292.11  8.06487e+10
11.2014  5271.22  8.12425e+10
11.3004  5250.59  8.18265e+10
11.4007  5229.69  8.24158e+10
11.5011  5208.79  8.30028e+10
11.6014  5187.9  8.35874e+10
11.7004  5167.27  8.41622e+10
11.8008  5146.37  8.47422e+10
11.9011  5125.47  8.53198e+10
12.0059  5103.64  8.5954e+10
12.1088  5082.21  8.65413e+10
12.2117  5060.77  8.71261e+10
12.3017  5042.02  8.76358e+10
12.4046  5020.59  8.82159e+10
12.5075  4999.16  8.87936e+10
12.6104  4977.72  8.93687e+10
12.7004  4958.97  8.98698e+10
12.8033  4937.54  9.04402e+10
12.9061  4916.1  9.10081e+10
13.0089  4894.67  9.15734e+10
13.1117  4873.24  9.21361e+10
13.2017  4854.48  9.26265e+10
13.3045  4833.05  9.31845e+10
13.4073  4811.62  9.37399e+10
13.51  4790.19  9.42928e+10
13.6128  4768.75  9.48431e+10
13.7027  4750  9.53225e+10
13.8054  4728.57  9.5868e+10
13.9081  4707.13  9.6411e+10
14.0107  4685.7  9.69513e+10
14.1005  4666.95  9.7422e+10
14.2032  4645.52  9.79575e+10
14.3058  4624.08  9.84904e+10
14.4083  4602.65  9.90207e+10
14.5109  4581.22  9.95484e+10
14.6006  4562.46  1.00008e+11
14.7031  4541.03  1.00531e+11
14.8056  4519.6  1.01051e+11
14.908  4498.17  1.01569e+11
15.0104  4476.73  1.02084e+11
15.1128  4455.3  1.02596e+11
15.2024  4436.55  1.03042e+11
15.3047  4415.11  1.0355e+11
15.407  4393.68  1.04055e+11
15.5092  4372.25  1.04557e+11
15.6115  4350.82  1.05057e+11
15.7009  4332.06  1.05492e+11
15.803  4310.63  1.05986e+11
15.9052  4289.2  1.06478e+11
16.0072  4267.76  1.06968e+11
16.1093  4246.33  1.07455e+11
16.2113  4224.9  1.07939e+11
16.3005  4206.14  1.0836e+11
16.4024  4184.71  1.0884e+11
16.5043  4163.28  1.09316e+11
16.6062  4141.85  1.0979e+11
16.708  4120.41  1.10261e+11
16.8098  4098.98  1.1073e+11
16.9115  4077.55  1.11196e+11
17.0005  4058.79  1.11602e+11
17.1021  4037.36  1.12063e+11
17.2037  4015.93  1.12521e+11
17.3053  3994.5  1.12977e+11
17.4068  3973.06  1.1343e+11
17.5082  3951.63  1.13881e+11
17.6096  3930.2  1.14329e+11
17.711  3908.77  1.14774e+11
17.8123  3887.33  1.15216e+11
17.9009  3868.58  1.15601e+11
18.0021  3847.15  1.16039e+11
18.1033  3825.71  1.16474e+11
18.2044  3804.28  1.16906e+11
18.3055  3782.85  1.17336e+11
18.4065  3761.42  1.17763e+11
18.5075  3739.98  1.18187e+11
18.6084  3718.55  1.18609e+11
18.7093  3697.12  1.19028e+11
18.8101  3675.68  1.19444e+11
18.9108  3654.25  1.19858e+11
19.0115  3632.82  1.20269e+11
19.1121  3611.39  1.20678e+11
19.2127  3589.95  1.21083e+11
19.3007  3571.2  1.21436e+11
19.4012  3549.77  1.21837e+11
19.5016  3528.33  1.22235e+11
19.6019  3506.9  1.22631e+11
19.7022  3485.47  1.23024e+11
19.8025  3464.04  1.23414e+11
19.9027  3442.6  1.23802e+11
20.0028  3421.17  1.24187e+11
20.1029  3399.74  1.24569e+11
20.2029  3378.31  1.24949e+11
20.3028  3356.87  1.25326e+11
20.4027  3335.44  1.25701e+11
20.5025  3314.01  1.26073e+11
20.6023  3292.57  1.26442e+11
20.702  3271.14  1.26808e+11
20.8016  3249.71  1.27172e+11
20.9011  3228.28  1.27534e+11
21.0006  3206.84  1.27892e+11
21.1125  3182.73  1.28293e+11
21.2119  3161.3  1.28646e+11
21.3112  3139.87  1.28997e+11
21.4104  3118.43  1.29345e+11
21.5096  3097  1.2969e+11
21.6087  3075.57  1.30033e+11
21.7077  3054.14  1.30373e+11
21.8067  3032.7  1.3071e+11
21.9055  3011.27  1.31045e+11
22.0044  2989.84  1.31377e+11
22.1031  2968.4  1.31707e+11
22.2018  2946.97  1.32034e+11
22.3004  2925.54  1.32358e+11
22.4113  2901.43  1.3272e+11
22.5098  2879.99  1.33039e+11
22.6082  2858.56  1.33355e+11
22.7065  2837.13  1.33669e+11
22.8048  2815.7  1.3398e+11
22.9029  2794.26  1.34289e+11
23.0011  2772.83  1.34595e+11
23.1113  2748.72  1.34936e+11
23.2093  2727.29  1.35237e+11
23.3072  2705.85  1.35535e+11
23.405  2684.42  1.3583e+11
23.5027  2662.99  1.36123e+11
23.6004  2641.56  1.36413e+11
23.7102  2617.44  1.36736e+11
23.8077  2596.01  1.37021e+11
23.9051  2574.58  1.37303e+11
24.0025  2553.15  1.37583e+11
24.1119  2529.03  1.37895e+11
24.2091  2507.6  1.38169e+11
24.3063  2486.17  1.3844e+11
24.4033  2464.74  1.3871e+11
24.5124  2440.62  1.39009e+11
24.6093  2419.19  1.39273e+11
24.7061  2397.76  1.39534e+11
24.8028  2376.33  1.39793e+11
24.9115  2352.21  1.40081e+11
25.0081  2330.78  1.40334e+11
25.1045  2309.35  1.40585e+11
25.2009  2287.92  1.40833e+11
25.3093  2263.8  1.41109e+11
25.4055  2242.37  1.41352e+11
25.5017  2220.94  1.41593e+11
25.6098  2196.83  1.4186e+11
25.7058  2175.39  1.42095e+11
25.8017  2153.96  1.42328e+11
25.9095  2129.85  1.42586e+11
26.0052  2108.42  1.42814e+11
26.1008  2086.98  1.43038e+11
26.2083  2062.87  1.43288e+11
26.3038  2041.44  1.43508e+11
26.4111  2017.33  1.43752e+11
26.5064  1995.9  1.43966e+11
26.6017  1974.46  1.44178e+11
26.7087  1950.35  1.44413e+11
26.8037  1928.92  1.4462e+11
26.9105  1904.81  1.44849e+11
27.0054  1883.37  1.4505e+11
27.112  1859.26  1.45274e+11
27.2067  1837.83  1.4547e+11
27.3013  1816.4  1.45663e+11
27.4077  1792.28  1.45878e+11
27.5021  1770.85  1.46067e+11
27.6082  1746.74  1.46276e+11
27.7025  1725.31  1.46459e+11
27.8084  1701.2  1.46662e+11
27.9024  1679.76  1.4684e+11
28.0082  1655.65  1.47038e+11
28.102  1634.22  1.47211e+11
28.2076  1610.11  1.47403e+11
28.3013  1588.67  1.4757e+11
28.4066  1564.56  1.47756e+11
28.5118  1540.45  1.47939e+11
28.6052  1519.02  1.48099e+11
28.7102  1494.91  1.48276e+11
28.8034  1473.47  1.48431e+11
28.9082  1449.36  1.48603e+11
29.0012  1427.93  1.48753e+11
29.1058  1403.82  1.48919e+11
29.2103  1379.7  1.49081e+11
29.303  1358.27  1.49224e+11
29.4073  1334.16  1.49381e+11
29.5114  1310.05  1.49535e+11
29.6039  1288.62  1.4967e+11
29.7078  1264.5  1.49818e+11
29.8116  1240.39  1.49964e+11
29.9038  1218.96  1.50091e+11
30.0074  1194.85  1.50231e+11
30.1109  1170.74  1.50368e+11
30.2028  1149.3  1.50487e+11
30.306  1125.19  1.50618e+11
30.4092  1101.08  1.50747e+11
30.5008  1079.65  1.50859e+11
30.6037  1055.53  1.50982e+11
30.7066  1031.42  1.51102e+11
30.8093  1007.31  1.51219e+11
30.9005  985.878  1.51321e+11
31.003  961.767  1.51433e+11
31.1053  937.655  1.51542e+11
31.2076  913.543  1.51647e+11
31.3098  889.431  1.51751e+11
31.4005  867.998  1.5184e+11
31.5024  843.887  1.51937e+11
31.6042  819.775  1.52032e+11
31.7059  795.663  1.52124e+11
31.8075  771.551  1.52213e+11
31.9089  747.439  1.52299e+11
32.0103  723.328  1.52383e+11
32.1115  699.216  1.52463e+11
32.2014  677.783  1.52533e+11
32.3024  653.671  1.52608e+11
32.4033  629.559  1.5268e+11
32.5041  605.448  1.5275e+11
32.6047  581.336  1.52817e+11
32.7052  557.224  1.52881e+11
32.8057  533.112  1.52942e+11
32.906  509  1.53e+11
33.0061  484.889  1.53056e+11
33.1062  460.777  1.53109e+11
33.2062  436.665  1.53159e+11
33.306  412.553  1.53206e+11
33.4057  388.441  1.53251e+11
33.5053  364.329  1.53293e+11
33.6047  340.218  1.53332e+11
33.7041  316.106  1.53368e+11
33.8033  291.994  1.53402e+11
33.9024  267.882  1.53433e+11
34.0014  243.77  1.53461e+11
34.1113  216.98  1.53489e+11
34.21  192.868  1.53512e+11
34.3086  168.756  1.53532e+11
34.4071  144.644  1.53549e+11
34.5055  120.532  1.53563e+11
34.6037  96.4205  1.53575e+11
34.7019  72.3086  1.53584e+11
34.8108  45.5177  1.53591e+11
34.9086  21.4059  1.53595e+11
35.0064  0  1.53596e+11
35.104  0  1.53596e+11
35.2016  0  1.53596e+11
35.3098  0  1.53596e+11
35.407  0  1.53596e+11
35.5042  0  1.53596e+11
35.6012  0  1.53596e+11
35.7088  0  1.53596e+11
35.8056  0  1.53596e+11
35.9022  0  1.53596e+11
36.0095  0  1.53596e+11
36.1059  0  1.53596e+11
36.2021  0  1.53596e+11
36.3089  0  1.53596e+11
36.4049  0  1.53596e+11
36.5008  0  1.53596e+11
36.6072  0  1.53596e+11
36.7028  9.74276e-13  1.53596e+11
36.8089  0  1.53596e+11
36.9043  0  1.53596e+11
37.0101  0  1.53596e+11
37.1052  0  1.53596e+11
37.2107  0  1.53596e+11
37.3056  0  1.53596e+11
37.4108  9.74276e-13  1.53596e+11
37.5054  0  1.53596e+11
37.6103  0  1.53596e+11
37.7047  0  1.53596e+11
37.8093  0  1.53596e+11
37.9034  0  1.53596e+11
38.0078  0  1.53596e+11
38.1016  0  1.53596e+11
38.2057  0  1.53596e+11
38.3096  0  1.53596e+11
38.403  0  1.53596e+11
38.5066  0  1.53596e+11
38.6101  0  1.53596e+11
38.7031  0  1.53596e+11
38.8063  0  1.53596e+11
38.9094  0  1.53596e+11
39.002  0  1.53596e+11
39.1047  0  1.53596e+11
39.2073  0  1.53596e+11
39.3098  0  1.53596e+11
39.4019  0  1.53596e+11
39.504  0  1.53596e+11
39.606  0  1.53596e+11
39.7079  0  1.53596e+11
39.8096  0  1.53596e+11
39.901  0  1.53596e+11
40.0024  0  1.53596e+11
40.1037  0  1.53596e+11
40.2048  0  1.53596e+11
40.3057  0  1.53596e+11
40.4065  0  1.53596e+11
40.5072  0  1.53596e+11
40.6077  0  1.53596e+11
40.708  0  1.53596e+11
40.8082  0  1.53596e+11
40.9082  0  1.53596e+11
41.0081  0  1.53596e+11
41.1078  0  1.53596e+11
41.2074  0  1.53596e+11
41.3068  0  1.53596e+11
41.4061  0  1.53596e+11
41.5052  0  1.53596e+11
41.6042  0  1.53596e+11
41.703  0  1.53596e+11
41.8017  0  1.53596e+11
41.91  0  1.53596e+11
42.0083  0  1.53596e+11
42.1065  0  1.53596e+11
42.2045  0  1.53596e+11
42.3024  0  1.53596e+11
42.4099  0  1.53596e+11
42.5075  0  1.53596e+11
42.6049  0  1.53596e+11
42.7021  0  1.53596e+11
42.8089  0  1.53596e+11
42.9058  0  1.53596e+11
43.0026  0  1.53596e+11
43.1089  0  1.53596e+11
43.2054  0  1.53596e+11
43.3017  0  1.53596e+11
43.4074  0  1.53596e+11
43.5034  0  1.53596e+11
43.6088  0  1.53596e+11
43.7045  0  1.53596e+11
43.8095  0  1.53596e+11
43.9049  0  1.53596e+11
44.0096  0  1.53596e+11
44.1046  0  1.53596e+11
44.2089  0  1.53596e+11
44.3036  0  1.53596e+11
44.4076  0  1.53596e+11
44.502  0  1.53596e+11
44.6057  0  1.53596e+11
44.7091  0  1.53596e+11
44.803  0  1.53596e+11
44.9061  0  1.53596e+11
45.009  0  1.53596e+11
45.1025  0  1.53596e+11
45.205  0  1.53596e+11
45.3074  0  1.53596e+11
45.4004  0  1.53596e+11
45.5024  0  1.53596e+11
45.6043  0  1.53596e+11
45.7059  0  1.53596e+11
45.8074  0  1.53596e+11
45.9087  0  1.53596e+11
46.0007  0  1.53596e+11
46.1016  0  1.53596e+11
46.2024  0  1.53596e+11
46.303  0  1.53596e+11
46.4034  0  1.53596e+11
46.5037  0  1.53596e+11
46.6037  0  1.53596e+11
46.7036  0  1.53596e+11
46.8033  0  1.53596e+11
46.9028  0  1.53596e+11
47.0021  0  1.53596e+11
47.1012  0  1.53596e+11
47.2092  0  1.53596e+11
47.308  0  1.53596e+11
47.4065  0  1.53596e+11
47.5049  0  1.53596e+11
47.6032  0  1.53596e+11
47.7012  0  1.53596e+11
47.8079  0  1.53596e+11
47.9056  0  1.53596e+11
48.0031  0  1.53596e+11
48.1004  0  1.53596e+11
48.2063  0  1.53596e+11
48.3032  0  1.53596e+11
48.4088  0  1.53596e+11
48.5053  0  1.53596e+11
48.6017  0  1.53596e+11
48.7066  0  1.53596e+11
48.8026  0  1.53596e+11
48.9071  0  1.53596e+11
49.0027  0  1.53596e+11
49.1069  0  1.53596e+11
49.2021  0  1.53596e+11
49.3058  0  1.53596e+11
49.4007  0  1.53596e+11
49.504  0  1.53596e+11
49.607  0  1.53596e+11
49.7014  0  1.53596e+11
49.804  0  1.53596e+11
49.9065  0  1.53596e+11
50.0088  2.67909  1.53596e+11
50.1023  32.1491  1.53598e+11
50.2042  64.2982  1.53603e+11
50.3058  96.4472  1.53613e+11
50.4072  128.596  1.53626e+11
50.5084  160.745  1.53642e+11
50.6011  190.215  1.53661e+11
50.7019  222.364  1.53684e+11
50.8025  254.514  1.53711e+11
50.9029  286.663  1.53742e+11
51.0031  318.812  1.53776e+11
51.1031  350.961  1.53813e+11
51.2028  383.11  1.53855e+11
51.3024  415.259  1.53899e+11
51.4018  447.408  1.53948e+11
51.5009  479.557  1.53999e+11
51.6081  514.385  1.54059e+11
51.7068  546.534  1.54118e+11
51.8053  578.683  1.5418e+11
51.9036  610.833  1.54246e+11
52.0017  642.982  1.54315e+11
52.1078  677.81  1.54394e+11
52.2055  709.959  1.5447e+11
52.3029  742.108  1.54549e+11
52.4083  776.936  1.54639e+11
52.5053  809.085  1.54725e+11
52.6021  841.234  1.54815e+11
52.7068  876.062  1.54916e+11
52.8032  908.212  1.55013e+11
52.9074  943.04  1.55121e+11
53.0034  975.189  1.55224e+11
53.1072  1010.02  1.5534e+11
53.2027  1042.17  1.5545e+11
53.306  1076.99  1.55573e+11
53.4012  1109.14  1.55689e+11
53.504  1143.97  1.55819e+11
53.6066  1178.8  1.55953e+11
53.7011  1210.95  1.5608e+11
53.8032  1245.78  1.56221e+11
53.9051  1280.61  1.56365e+11
54.0068  1315.43  1.56513e+11
54.1004  1347.58  1.56653e+11
54.2017  1382.41  1.56808e+11
54.3026  1417.24  1.56967e+11
54.4034  1452.07  1.57129e+11
54.5039  1486.89  1.57295e+11
54.6042  1521.72  1.57464e+11
54.7042  1556.55  1.57636e+11
54.804  1591.38  1.57813e+11
54.9036  1626.21  1.57992e+11
55.003  1661.04  1.58176e+11
55.1021  1695.86  1.58362e+11
55.201  1730.69  1.58552e+11
55.3072  1768.2  1.58761e+11
55.4056  1803.03  1.58958e+11
55.5038  1837.86  1.59158e+11
55.6017  1872.68  1.59362e+11
55.7069  1910.19  1.59585e+11
55.8044  1945.02  1.59796e+11
55.9016  1979.85  1.6001e+11
56.0061  2017.35  1.60244e+11
56.1028  2052.18  1.60465e+11
56.2068  2089.69  1.60707e+11
56.3031  2124.52  1.60934e+11
56.4065  2162.03  1.61183e+11
56.5023  2196.85  1.61417e+11
56.6053  2234.36  1.61673e+11
56.7006  2269.19  1.61914e+11
56.803  2306.7  1.62176e+11
56.9052  2344.2  1.62443e+11
57.0071  2381.71  1.62713e+11
57.1015  2416.54  1.62967e+11
57.2029  2454.05  1.63244e+11
57.3041  2491.55  1.63524e+11
57.4049  2529.06  1.63808e+11
57.5056  2566.57  1.64096e+11
57.6059  2604.08  1.64387e+11
57.706  2641.58  1.64681e+11
57.8059  2679.09  1.64979e+11
57.9055  2716.6  1.65281e+11
58.0048  2754.1  1.65585e+11
58.1039  2791.61  1.65894e+11
58.2028  2829.12  1.66205e+11
58.3013  2866.63  1.6652e+11
58.4067  2906.81  1.66861e+11
58.5047  2944.32  1.67182e+11
58.6025  2981.83  1.67507e+11
58.707  3022.01  1.67859e+11
58.8043  3059.52  1.68191e+11
58.9013  3097.03  1.68526e+11
59.005  3137.21  1.68888e+11
59.1015  3174.72  1.6923e+11
59.2046  3214.91  1.69599e+11
59.3006  3252.42  1.69947e+11
59.4032  3292.6  1.70324e+11
59.5054  3332.79  1.70704e+11
59.6006  3370.3  1.71061e+11
59.7024  3410.48  1.71448e+11
59.8038  3450.67  1.71838e+11
59.905  3490.85  1.72232e+11
60.0059  3531.04  1.72629e+11
60.1065  3571.23  1.7303e+11
60.2068  3611.41  1.73434e+11
60.3068  3651.6  1.73841e+11
60.4066  3691.79  1.74252e+11
60.5061  3731.97  1.74666e+11
60.6053  3772.16  1.75083e+11
60.7042  3812.35  1.75504e+11
60.8028  3852.53  1.75928e+11
60.9012  3892.72  1.76355e+11
61.0058  3935.58  1.76814e+11
61.1036  3975.77  1.77248e+11
61.2011  4015.96  1.77685e+11
61.3049  4058.82  1.78154e+11
61.4018  4099.01  1.78598e+11
61.5049  4141.87  1.79074e+11
61.6013  4182.06  1.79524e+11
61.7039  4224.92  1.80007e+11
61.8061  4267.79  1.80494e+11
61.9016  4307.98  1.80953e+11
62.0032  4350.84  1.81447e+11
62.1045  4393.71  1.81943e+11
62.2056  4436.57  1.82443e+11
62.3063  4479.44  1.82947e+11
62.4004  4519.62  1.83422e+11
62.5005  4562.49  1.83931e+11
62.6065  4608.03  1.84476e+11
62.706  4650.9  1.84993e+11
62.8052  4693.77  1.85513e+11
62.9041  4736.63  1.86035e+11
63.0027  4779.5  1.86561e+11
63.101  4822.36  1.8709e+11
63.2051  4867.91  1.87656e+11
63.3028  4910.77  1.88192e+11
63.4063  4956.32  1.88764e+11
63.5033  4999.18  1.89306e+11
63.6062  5044.73  1.89885e+11
63.7026  5087.59  1.90432e+11
63.8048  5133.14  1.91018e+11
63.9007  5176  1.91572e+11
64.0022  5221.55  1.92164e+11
64.1034  5267.09  1.92759e+11
64.2043  5312.64  1.93357e+11
64.3049  5358.18  1.93959e+11
64.4051  5403.72  1.94563e+11
64.505  5449.27  1.95171e+11
64.6046  5494.81  1.95782e+11
64.7038  5540.36  1.96396e+11
64.8028  5585.9  1.97013e+11
64.9014  5631.45  1.97633e+11
65.0055  5679.67  1.98293e+11
65.1034  5725.22  1.9892e+11
65.2011  5770.76  1.99549e+11
65.3041  5818.98  2.00218e+11
65.4011  5864.53  2.00854e+11
65.5035  5912.75  2.01529e+11
65.6055  5960.98  2.02208e+11
65.7015  6006.52  2.02853e+11
65.8028  6054.74  2.03538e+11
65.9038  6102.97  2.04226e+11
66.0044  6151.19  2.04917e+11
66.1047  6199.41  2.05611e+11
66.2046  6247.64  2.06309e+11
66.3042  6295.86  2.07009e+11
66.4035  6344.09  2.07712e+11
66.5024  6392.31  2.08418e+11
66.601  6440.53  2.09127e+11
66.7046  6491.44  2.09879e+11
66.8025  6539.66  2.10594e+11
66.9054  6590.56  2.11351e+11
67.0026  6638.79  2.12072e+11
67.1048  6689.69  2.12836e+11
67.2013  6737.91  2.13562e+11
67.3028  6788.81  2.14331e+11
67.4039  6839.72  2.15104e+11
67.5047  6890.62  2.15879e+11
67.605  6941.52  2.16658e+11
67.705  6992.42  2.17439e+11
67.8047  7043.33  2.18223e+11
67.904  7094.23  2.19009e+11
68.0029  7145.13  2.19799e+11
68.1015  7196.04  2.20591e+11
68.2048  7249.62  2.21428e+11
68.3026  7300.52  2.22226e+11
68.4052  7354.1  2.23069e+11
68.5023  7405  2.23872e+11
68.6041  7458.59  2.2472e+11
68.7005  7509.49  2.25529e+11
68.8015  7563.07  2.26383e+11
68.9022  7616.65  2.27239e+11
69.0025  7670.23  2.28098e+11
69.1024  7723.82  2.2896e+11
69.2019  7777.4  2.29825e+11
69.301  7830.98  2.30692e+11
69.4046  7887.24  2.31605e+11
69.503  7940.82  2.32478e+11
69.6009  7994.4  2.33353e+11
69.7034  8050.67  2.34274e+11
69.8006  8104.25  2.35154e+11
69.9022  8160.51  2.36081e+11
70.0035  8216.77  2.3701e+11
70.1043  8273.03  2.37942e+11
70.2047  8329.29  2.38877e+11
70.3047  8385.55  2.39814e+11
70.4043  8441.81  2.40753e+11
70.5035  8498.07  2.41695e+11
70.6023  8554.33  2.4264e+11
70.7007  8610.6  2.43586e+11
70.8033  8669.54  2.44581e+11
70.9009  8725.8  2.45532e+11
71.0027  8784.74  2.46531e+11
71.1041  8843.68  2.47533e+11
71.2005  8899.94  2.48491e+11
71.301  8958.88  2.49498e+11
71.4011  9017.82  2.50506e+11
71.5008  9076.76  2.51517e+11
71.6045  9138.38  2.52577e+11
71.7033  9197.32  2.53592e+11
71.8017  9256.26  2.5461e+11
71.9042  9317.88  2.55676e+11
72.0017  9376.81  2.56699e+11
72.1032  9438.43  2.57769e+11
72.2043  9500.05  2.58843e+11
72.3006  9558.99  2.59871e+11
72.4008  9620.61  2.60948e+11
72.5006  9682.23  2.62028e+11
72.6042  9746.53  2.63156e+11
72.7031  9808.15  2.6424e+11
72.8015  9869.77  2.65325e+11
72.9037  9934.07  2.6646e+11
73.0013  9995.68  2.6755e+11
73.1026  10060  2.68689e+11
73.2034  10124.3  2.6983e+11
73.3038  10188.6  2.70973e+11
73.4037  10252.9  2.72117e+11
73.5032  10317.2  2.73264e+11
73.6021  10381.5  2.74412e+11
73.7007  10445.8  2.75563e+11
73.8028  10512.7  2.76763e+11
73.9004  10577  2.77917e+11
74.0016  10644  2.7912e+11
74.1023  10711  2.80326e+11
74.2026  10778  2.81533e+11
74.3023  10845  2.82742e+11
74.4016  10911.9  2.83952e+11
74.5043  10981.6  2.85213e+11
74.6026  11048.6  2.86426e+11
74.7004  11115.5  2.87642e+11
74.8016  11185.2  2.88907e+11
74.9023  11254.9  2.90174e+11
75.0025  11324.5  2.91442e+11
75.1023  11394.2  2.92712e+11
75.2015  11463.8  2.93983e+11
75.304  11536.2  2.95305e+11
75.4022  11605.8  2.96579e+11
75.5037  11678.2  2.97903e+11
75.6009  11747.8  2.9918e+11
75.7013  11820.1  3.00506e+11
75.8013  11892.5  3.01835e+11
75.9007  11964.8  3.03164e+11
76.0032  12039.8  3.04544e+11
76.1016  12112.2  3.05875e+11
76.2031  12187.2  3.07257e+11
76.3004  12259.5  3.08591e+11
76.4008  12334.5  3.09975e+11
76.5007  12409.5  3.1136e+11
76.6035  12487.2  3.12795e+11
76.7023  12562.3  3.14182e+11
76.8006  12637.3  3.1557e+11
76.9018  12715  3.17008e+11
77.0024  12792.7  3.18447e+11
77.1025  12870.3  3.19887e+11
77.202  12948  3.21327e+11
77.301  13025.7  3.22769e+11
77.4029  13106.1  3.2426e+11
77.5007  13183.8  3.25702e+11
77.6014  13264.2  3.27195e+11
77.7015  13344.5  3.28688e+11
77.8011  13424.9  3.30181e+11
77.9033  13508  3.31725e+11
78.0017  13588.3  3.33219e+11
78.1028  13671.4  3.34764e+11
78.2033  13754.4  3.36309e+11
78.3032  13837.5  3.37853e+11
78.4025  13920.6  3.39399e+11
78.5012  14003.6  3.40944e+11
78.6025  14089.3  3.42539e+11
78.7032  14175.1  3.44134e+11
78.8033  14260.8  3.45729e+11
78.9028  14346.5  3.47324e+11
79.0016  14432.3  3.48919e+11
79.103  14520.7  3.50564e+11
79.2006  14606.4  3.52158e+11
79.3007  14694.8  3.53802e+11
79.4032  14785.9  3.55495e+11
79.5021  14874.3  3.57139e+11
79.6033  14965.4  3.58831e+11
79.7009  15053.8  3.60473e+11
79.8008  15144.9  3.62165e+11
79.903  15238.7  3.63905e+11
80.0016  15329.8  3.65595e+11
80.1025  15423.5  3.67334e+11
80.2027  15517.3  3.69072e+11
80.3023  15611.1  3.70809e+11
80.4012  15704.8  3.72546e+11
80.5023  15801.3  3.7433e+11
80.6027  15897.7  3.76114e+11
80.7024  15994.2  3.77896e+11
80.8014  16090.6  3.79678e+11
80.9025  16189.7  3.81507e+11
81.003  16288.9  3.83335e+11
81.1027  16388  3.85161e+11
81.2017  16487.1  3.86986e+11
81.3027  16588.9  3.88858e+11
81.4004  16688.1  3.9068e+11
81.5026  16792.5  3.92598e+11
81.6015  16894.3  3.94465e+11
81.7023  16998.8  3.9638e+11
81.8023  17103.3  3.98292e+11
81.9016  17207.8  4.00202e+11
82.0028  17315  4.02159e+11
82.1007  17419.4  4.04065e+11
82.2028  17529.3  4.06066e+11
82.3017  17636.4  4.08015e+11
82.4024  17746.3  4.10011e+11
82.5023  17856.1  4.12004e+11
82.6014  17966  4.13995e+11
82.7022  18078.5  4.16031e+11
82.8022  18191  4.18064e+11
82.9014  18303.5  4.20094e+11
83.0022  18418.7  4.22169e+11
83.1023  18533.9  4.24241e+11
83.2015  18649.1  4.2631e+11
83.3023  18767  4.28423e+11
83.4022  18884.9  4.30532e+11
83.5014  19002.8  4.32638e+11
83.602  19123.3  4.34787e+11
83.7018  19243.9  4.36933e+11
83.8008  19364.5  4.39075e+11
83.9011  19487.7  4.4126e+11
84.0006  19610.9  4.43441e+11
84.1015  19736.9  4.45665e+11
84.2014  19862.8  4.47884e+11
84.3006  19988.7  4.50098e+11
84.401  20117.3  4.52355e+11
84.5005  20245.9  4.54607e+11
84.6012  20377.2  4.569e+11
84.7011  20508.4  4.59188e+11
84.8021  20642.4  4.61517e+11
84.9022  20776.3  4.63841e+11
85.0014  20910.3  4.66159e+11
85.1017  21046.9  4.68518e+11
85.2011  21183.6  4.7087e+11
85.3015  21322.9  4.73263e+11
85.401  21462.2  4.75649e+11
85.5015  21604.2  4.78074e+11
85.601  21746.2  4.80493e+11
85.7015  21890.8  4.8295e+11
85.801  22035.5  4.85401e+11
85.9014  22182.9  4.87889e+11
86.0009  22330.2  4.9037e+11
86.1012  22480.2  4.92889e+11
86.2005  22630.3  4.954e+11
86.3006  22783  4.97948e+11
86.4014  22938.4  5.00532e+11
86.5012  23093.8  5.03107e+11
86.6018  23251.8  5.05719e+11
86.7013  23409.9  5.08321e+11
86.8015  23570.6  5.10959e+11
86.9006  23731.4  5.13588e+11
87.0004  23894.8  5.1625e+11
87.1007  24060.9  5.18947e+11
87.2015  24229.7  5.21677e+11
87.3013  24398.5  5.24397e+11
87.4016  24569.9  5.27149e+11
87.5008  24741.4  5.29891e+11
87.6005  24915.5  5.32665e+11
87.7006  25092.4  5.3547e+11
87.801  25271.9  5.38306e+11
87.9004  25451.4  5.4113e+11
88.0015  25636.2  5.44026e+11
88.1015  25821.1  5.46909e+11
88.2018  26008.6  5.49822e+11
88.3009  26196.1  5.52722e+11
88.4016  26389  5.55691e+11
88.5012  26581.9  5.58646e+11
88.6009  26777.5  5.61629e+11
88.7008  26975.8  5.64638e+11
88.8008  27176.7  5.67673e+11
88.9008  27380.3  5.70734e+11
89.001  27586.6  5.73819e+11
89.1012  27795.6  5.76928e+11
89.2013  28007.2  5.80061e+11
89.3015  28221.5  5.83217e+11
89.4016  28438.5  5.86395e+11
89.5015  28658.2  5.89595e+11
89.6014  28880.6  5.92816e+11
89.7012  29105.6  5.96058e+11
89.8008  29333.4  5.9932e+11
89.9013  29566.4  6.02639e+11
90.0005  29799.5  6.05938e+11
90.1005  30038  6.09294e+11
90.2014  30281.8  6.12703e+11
90.3008  30525.6  6.16091e+11
90.4009  30774.7  6.19532e+11
90.5007  31026.5  6.22988e+11
90.6011  31283.7  6.26494e+11
90.701  31543.6  6.30013e+11
90.8005  31806.2  6.33545e+11
90.9004  32074.1  6.37123e+11
91.0008  32347.3  6.40748e+11
91.1006  32623.3  6.44383e+11
91.2008  32904.6  6.48061e+11
91.3012  33191.2  6.51781e+11
91.401  33480.6  6.55508e+11
91.5009  33775.3  6.59275e+11
91.601  34075.3  6.63081e+11
91.7011  34380.8  6.66924e+11
91.8005  34688.9  6.7077e+11
91.9007  35005  6.74684e+11
92.0008  35326.5  6.78631e+11
92.1008  35653.3  6.82609e+11
92.2007  35985.5  6.86618e+11
92.3011  36325.8  6.90688e+11
92.4004  36668.7  6.94753e+11
92.501  37022.3  6.98907e+11
92.6004  37378.7  7.03053e+11
92.7009  37745.7  7.07283e+11
92.8009  38118.1  7.11534e+11
92.901  38498.5  7.15834e+11
93.0005  38884.3  7.2015e+11
93.1008  39280.8  7.24541e+11
93.2009  39685.4  7.28975e+11
93.301  40097.9  7.33448e+11
93.4008  40518.6  7.37959e+11
93.5004  40947.2  7.42505e+11
93.6008  41389.3  7.4714e+11
93.7008  41839.3  7.51805e+11
93.8009  42300.2  7.56525e+11
93.9004  42769  7.61269e+11
94.0004  43251.2  7.66089e+11
94.1007  43746.9  7.70981e+11
94.2007  44253.2  7.75914e+11
94.3004  44770.3  7.80886e+11
94.4006  45303.4  7.85944e+11
94.5007  45849.9  7.91058e+11
94.6006  46409.9  7.96224e+11
94.7007  46985.9  8.01462e+11
94.8007  47578  8.06767e+11
94.9007  48186.1  8.12134e+11
95.0005  48810.3  8.17559e+11
95.1004  49453.3  8.23058e+11
95.2006  50117.7  8.28649e+11
95.3005  50800.9  8.34303e+11
95.4005  51505.5  8.40035e+11
95.5007  52234.2  8.4586e+11
95.6005  52984.4  8.51749e+11
95.7006  53761.3  8.57736e+11
95.8004  54562.3  8.63792e+11
95.9006  55395.5  8.6997e+11
96.0005  56255.5  8.76218e+11
96.1004  57147.7  8.82568e+11
96.2004  58074.6  8.89025e+11
96.3005  59039.1  8.95598e+11
96.4005  60041.1  9.02272e+11
96.5004  61083.3  9.09054e+11
96.6004  62171  9.15962e+11
96.7005  63306.9  9.22998e+11
96.8005  64493.7  9.30161e+11
96.9003  65734.2  9.3745e+11
97.0003  67036.2  9.4489e+11
97.1005  68405.2  9.52491e+11
97.2015  69858.6  9.60385e+11
97.3005  71358.9  9.68217e+11
97.401  72966.4  9.7634e+11
97.5007  74654.2  9.84586e+11
97.6006  76449.2  9.93051e+11
97.7017  78378.1  1.00182e+12
97.8004  80387.4  1.0106e+12
97.9014  82584.3  1.01982e+12
98.0013  84915.1  1.02919e+12
98.1005  87406.7  1.03877e+12
98.2011  90139.3  1.04878e+12
98.3011  93086.3  1.05905e+12
98.4004  96274.4  1.06957e+12
98.5007  99810.8  1.0806e+12
98.6006  103696  1.09199e+12
98.7005  108009  1.10383e+12
98.8006  112858  1.11621e+12
98.9004  118323  1.12913e+12
99.0004  124592  1.14274e+12
99.0106  125289  1.14418e+12
99.0204  125959  1.14555e+12
99.0303  126655  1.14696e+12
99.0405  127379  1.14841e+12
99.0506  128102  1.14985e+12
99.0605  128825  1.15127e+12
99.0706  129576  1.15273e+12
99.0805  130326  1.15418e+12
99.0906  131103  1.15566e+12
99.1006  131880  1.15713e+12
99.1104  132656  1.15858e+12
99.1207  133487  1.16012e+12
99.1305  134291  1.16159e+12
99.1404  135121  1.16309e+12
99.1505  135979  1.16463e+12
99.1604  136836  1.16614e+12
99.1705  137720  1.16769e+12
99.1804  138604  1.16922e+12
99.1904  139515  1.17078e+12
99.2005  140453  1.17237e+12
99.2104  141390  1.17393e+12
99.2204  142355  1.17552e+12
99.2305  143346  1.17714e+12
99.2404  144337  1.17874e+12
99.2504  145355  1.18036e+12
99.2604  146400  1.182e+12
99.2705  147472  1.18366e+12
99.2804  148543  1.1853e+12
99.2904  149642  1.18696e+12
99.3006  150794  1.18868e+12
99.3105  151946  1.19037e+12
99.3205  153125  1.19208e+12
99.3305  154330  1.1938e+12
99.3405  155563  1.19554e+12
99.3505  156822  1.19729e+12
99.3605  158108  1.19905e+12
99.3705  159421  1.20082e+12
99.3804  160760  1.2026e+12
99.3905  162153  1.20442e+12
99.4005  163573  1.20625e+12
99.4104  165020  1.20809e+12
99.4205  166520  1.20996e+12
99.4305  168047  1.21183e+12
99.4404  169601  1.21371e+12
99.4504  171209  1.21561e+12
99.4604  172870  1.21755e+12
99.4705  174584  1.21951e+12
99.4804  176326  1.22147e+12
99.4904  178121  1.22345e+12
99.5004  179969  1.22545e+12
99.5104  181871  1.22747e+12
99.5204  183854  1.22954e+12
99.5305  185890  1.23161e+12
99.5404  187980  1.2337e+12
99.5503  190123  1.2358e+12
99.5604  192373  1.23796e+12
99.5704  194677  1.24012e+12
99.5804  197089  1.24233e+12
99.5904  199553  1.24454e+12
99.6004  202125  1.24679e+12
99.6104  204804  1.24908e+12
99.6204  207564  1.25138e+12
99.6304  210457  1.25373e+12
99.6404  213458  1.25611e+12
99.6503  216566  1.2585e+12
99.6604  219834  1.26095e+12
99.6704  223263  1.26345e+12
99.6804  226826  1.26597e+12
99.6904  230550  1.26852e+12
99.7003  234462  1.27112e+12
99.7104  238588  1.27378e+12
99.7204  242928  1.27648e+12
99.7304  247509  1.27923e+12
99.7404  252331  1.28203e+12
99.7504  257448  1.28489e+12
99.7603  262860  1.28779e+12
99.7704  268647  1.29078e+12
99.7804  274809  1.29382e+12
99.7904  281400  1.29694e+12
99.8003  288472  1.30013e+12
99.8104  296108  1.30341e+12
99.8204  304359  1.30677e+12
99.8303  313308  1.31023e+12
99.8403  323086  1.31379e+12
99.8504  333829  1.31748e+12
99.8603  345671  1.32128e+12
99.8704  358879  1.32523e+12
99.8803  373667  1.32933e+12
99.8904  390439  1.33362e+12
99.9003  409621  1.3381e+12
99.9013  411684  1.33855e+12
99.9023  413800  1.33902e+12
99.9033  415943  1.33948e+12
99.9043  418114  1.33995e+12
99.9054  420337  1.34042e+12
99.9063  422561  1.34089e+12
99.9073  424838  1.34137e+12
99.9083  427169  1.34185e+12
99.9093  429526  1.34233e+12
99.9103  431911  1.34281e+12
99.9113  434349  1.34329e+12
99.9123  436814  1.34378e+12
99.9133  439332  1.34427e+12
99.9143  441904  1.34477e+12
99.9153  444503  1.34526e+12
99.9163  447155  1.34576e+12
99.9173  449834  1.34626e+12
99.9183  452593  1.34677e+12
99.9193  455380  1.34728e+12
99.9203  458246  1.34779e+12
99.9213  461140  1.34831e+12
99.9223  464087  1.34882e+12
99.9233  467114  1.34935e+12
99.9243  470195  1.34987e+12
99.9253  473330  1.3504e+12
99.9263  476518  1.35093e+12
99.9273  479786  1.35147e+12
99.9283  483108  1.35201e+12
99.9293  486511  1.35255e+12
99.9303  489994  1.3531e+12
99.9313  493530  1.35365e+12
99.9323  497173  1.35421e+12
99.9333  500871  1.35477e+12
99.9343  504648  1.35533e+12
99.9353  508533  1.3559e+12
99.9363  512498  1.35647e+12
99.9373  516570  1.35705e+12
99.9383  520723  1.35763e+12
99.9393  524982  1.35821e+12
99.9403  529349  1.3588e+12
99.9413  533823  1.3594e+12
99.9423  538405  1.36e+12
99.9433  543120  1.36061e+12
99.9443  547969  1.36122e+12
99.9453  552925  1.36184e+12
99.9463  558016  1.36246e+12
99.9473  563267  1.36309e+12
99.9483  568678  1.36372e+12
99.9493  574224  1.36436e+12
99.9503  579931  1.36501e+12
99.9513  585825  1.36566e+12
99.9523  591906  1.36632e+12
99.9533  598175  1.36699e+12
99.9543  604659  1.36766e+12
99.9553  611329  1.36834e+12
99.9563  618242  1.36903e+12
99.9573  625395  1.36973e+12
99.9583  632816  1.37044e+12
99.9593  640478  1.37115e+12
99.9603  648435  1.37187e+12
99.9613  656713  1.3726e+12
99.9623  665286  1.37334e+12
99.9633  674235  1.37409e+12
99.9643  683531  1.37486e+12
99.9653  693229  1.37563e+12
99.9663  703356  1.37641e+12
99.9673  713939  1.3772e+12
99.9683  725003  1.37801e+12
99.9693  736631  1.37883e+12
99.9703  748794  1.37966e+12
99.9713  761600  1.38051e+12
99.9723  775102  1.38137e+12
99.9733  789328  1.38225e+12
99.9743  804385  1.38314e+12
99.9753  820352  1.38405e+12
99.9763  837284  1.38498e+12
99.9773  855341  1.38593e+12
99.9783  874604  1.3869e+12
99.9793  895233  1.38789e+12
99.9803  917416  1.3889e+12
99.9813  941340  1.38995e+12
99.9823  967220  1.39101e+12
99.9833  995404  1.39211e+12
99.9843  1.02621e+06  1.39325e+12
99.9853  1.0601e+06  1.39442e+12
99.9863  1.09761e+06  1.39563e+12
99.9873  1.13943e+06  1.39688e+12
99.9883  1.18645e+06  1.39818e+12
99.9893  1.2399e+06  1.39954e+12
99.9903  1.30136e+06  1.40097e+12
99.9904  1.308e+06  1.40111e+12
99.9905  1.31478e+06  1.40126e+12
99.9906  1.32166e+06  1.40141e+12
99.9907  1.32874e+06  1.40156e+12
99.9908  1.33584e+06  1.40171e+12
99.9909  1.34307e+06  1.40186e+12
99.991  1.3503e+06  1.40201e+12
99.9911  1.3578e+06  1.40216e+12
99.9912  1.36544e+06  1.40231e+12
99.9913  1.37308e+06  1.40246e+12
99.9914  1.38098e+06  1.40262e+12
99.9915  1.38888e+06  1.40277e+12
99.9916  1.39705e+06  1.40293e+12
99.9917  1.40536e+06  1.40309e+12
99.9918  1.4138e+06  1.40325e+12
99.9919  1.42237e+06  1.40341e+12
99.992  1.43108e+06  1.40356e+12
99.9921  1.43992e+06  1.40372e+12
99.9922  1.44903e+06  1.40389e+12
99.9923  1.45827e+06  1.40405e+12
99.9924  1.46765e+06  1.40421e+12
99.9925  1.47729e+06  1.40438e+12
99.9926  1.48707e+06  1.40454e+12
99.9927  1.49712e+06  1.40471e+12
99.9928  1.5073e+06  1.40488e+12
99.9929  1.51775e+06  1.40505e+12
99.993  1.52846e+06  1.40522e+12
99.9931  1.53931e+06  1.40539e+12
99.9932  1.55043e+06  1.40557e+12
99.9933  1.56182e+06  1.40574e+12
99.9934  1.57334e+06  1.40592e+12
99.9935  1.58526e+06  1.40609e+12
99.9936  1.59745e+06  1.40627e+12
99.9937  1.60991e+06  1.40645e+12
99.9938  1.62263e+06  1.40663e+12
99.9939  1.63563e+06  1.40681e+12
99.994  1.64902e+06  1.407e+12
99.9941  1.66282e+06  1.40718e+12
99.9942  1.67688e+06  1.40737e+12
99.9943  1.69135e+06  1.40756e+12
99.9944  1.70609e+06  1.40775e+12
99.9945  1.72136e+06  1.40794e+12
99.9946  1.73703e+06  1.40814e+12
99.9947  1.7531e+06  1.40833e+12
99.9948  1.76958e+06  1.40853e+12
99.9949  1.78659e+06  1.40873e+12
99.995  1.80414e+06  1.40893e+12
99.9951  1.82222e+06  1.40913e+12
99.9952  1.84084e+06  1.40934e+12
99.9953  1.86e+06  1.40955e+12
99.9954  1.87983e+06  1.40975e+12
99.9955  1.90032e+06  1.40997e+12
99.9956  1.92162e+06  1.41018e+12
99.9957  1.94345e+06  1.4104e+12
99.9958  1.96623e+06  1.41062e+12
99.9959  1.98967e+06  1.41084e+12
99.996  2.01405e+06  1.41106e+12
99.9961  2.03936e+06  1.41129e+12
99.9962  2.06575e+06  1.41152e+12
99.9963  2.09308e+06  1.41175e+12
99.9964  2.12161e+06  1.41199e+12
99.9965  2.15135e+06  1.41223e+12
99.9966  2.18243e+06  1.41247e+12
99.9967  2.21485e+06  1.41272e+12
99.9968  2.24874e+06  1.41297e+12
99.9969  2.28423e+06  1.41322e+12
99.997  2.32161e+06  1.41348e+12
99.9971  2.36086e+06  1.41374e+12
99.9972  2.40225e+06  1.41401e+12
99.9973  2.44578e+06  1.41428e+12
99.9974  2.49186e+06  1.41456e+12
99.9975  2.54076e+06  1.41484e+12
99.9976  2.5926e+06  1.41513e+12
99.9977  2.64792e+06  1.41542e+12
99.9978  2.70693e+06  1.41572e+12
99.9979  2.77015e+06  1.41603e+12
99.998  2.83793e+06  1.41634e+12
99.9981  2.91134e+06  1.41667e+12
99.9982  2.99064e+06  1.417e+12
99.9983  3.07664e+06  1.41734e+12
99.9984  3.17095e+06  1.41769e+12
99.9985  3.27463e+06  1.41805e+12
99.9986  3.38929e+06  1.41842e+12
99.9987  3.51735e+06  1.41881e+12
99.9988  3.66095e+06  1.41921e+12
99.9989  3.82438e+06  1.41963e+12
99.999  4.01191e+06  1.42007e+12
99.9991  4.23079e+06  1.42053e+12
99.9992  4.49067e+06  1.42102e+12
99.9993  4.80626e+06  1.42154e+12
99.9994  5.20089e+06  1.4221e+12
99.9995  5.71394e+06  1.42271e+12
99.9996  6.42122e+06  1.42339e+12
99.9997  7.48723e+06  1.42416e+12
99.9998  9.38054e+06  1.42509e+12
99.9999  1.44478e+07  1.42637e+12
100  3.56321e+07  1.42773e+12
