# Supplementary material for: Victory Tax: A Holistic Income Tax System
Source: Entropy (Basel). 2021 Nov 11;23(11):1492. doi: 10.3390/e23111492 (PMC8624733; doi:10.3390/e23111492)
Supplement: Supplementary file 1 [file entropy-23-01492-s001.zip › bundle/results_to_give_away/data4VTpaper/fit2IRSdata/lgnm1_PL35_DE50_DP100_ON_fsr.gtr]

2.02332e-22  0.999982
1.01894e-05  0.994833
0.000111367  0.991422
0.000210657  0.990104
0.000314482  0.989152
0.000410828  0.988457
0.000513638  0.987836
0.000611217  0.987324
0.000713087  0.986849
0.000817372  0.986411
0.000912205  0.986046
0.00101459  0.985681
0.00111347  0.985353
0.00121896  0.985024
0.00131848  0.984732
0.00141013  0.984477
0.00152025  0.984185
0.00162143  0.98393
0.00171183  0.983711
0.00182168  0.983456
0.00191968  0.983238
0.00202129  0.983019
0.00212658  0.9828
0.0022172  0.982618
0.00231045  0.982436
0.00242591  0.982218
0.00252513  0.982036
0.00262712  0.981853
0.00271074  0.981708
0.00281782  0.981526
0.00292779  0.981344
0.00301786  0.981198
0.00313312  0.981016
0.00322747  0.980871
0.00332376  0.980725
0.00342201  0.98058
0.00352223  0.980434
0.00362444  0.980289
0.00372867  0.980143
0.00383493  0.979998
0.00391597  0.979889
0.00402584  0.979743
0.00413779  0.979598
0.00422314  0.979489
0.00433879  0.979343
0.00442693  0.979234
0.00451628  0.979125
0.00463731  0.97898
0.00472952  0.978871
0.00482297  0.978762
0.00491767  0.978653
0.00501362  0.978544
0.00511083  0.978435
0.00524242  0.97829
0.00534261  0.978181
0.00541011  0.978108
0.00551245  0.977999
0.00561609  0.97789
0.00572104  0.977781
0.00582731  0.977672
0.0059349  0.977563
0.00604383  0.977455
0.00611719  0.977382
0.00622835  0.977273
0.00634087  0.977164
0.00641663  0.977092
0.00653142  0.976983
0.00664758  0.976874
0.00672579  0.976801
0.00684426  0.976692
0.00692401  0.97662
0.00704481  0.976511
0.00712612  0.976438
0.00724926  0.97633
0.00733214  0.976257
0.00741566  0.976184
0.00754212  0.976076
0.00762723  0.976003
0.00771298  0.975931
0.00784281  0.975822
0.00793016  0.975749
0.00801817  0.975677
0.0081514  0.975568
0.00824104  0.975495
0.00833133  0.975423
0.00842228  0.97535
0.00851389  0.975278
0.00865254  0.975169
0.00874581  0.975097
0.00883975  0.975024
0.00893435  0.974952
0.00902963  0.974879
0.00912558  0.974807
0.00922221  0.974734
0.00931951  0.974662
0.0094175  0.974589
0.00951616  0.974517
0.00961551  0.974444
0.00971555  0.974372
0.00981628  0.974299
0.00991769  0.974227
0.0100198  0.974155
0.0110248  0.973466
0.0120363  0.972815
0.013046  0.9722
0.0140456  0.971621
0.0150272  0.971079
0.0160525  0.970536
0.0170496  0.97003
0.0180108  0.969561
0.0190844  0.969055
0.0200369  0.968622
0.0210195  0.968189
0.0220327  0.967756
0.0230767  0.967323
0.0240612  0.966927
0.0250721  0.96653
0.0260143  0.96617
0.0270765  0.965773
0.0280657  0.965413
0.0290777  0.965053
0.0301125  0.964693
0.0310635  0.964369
0.0320333  0.964045
0.033022  0.963721
0.0340298  0.963398
0.0350567  0.963074
0.0361029  0.96275
0.0370492  0.962463
0.0380109  0.962175
0.0391113  0.961852
0.040106  0.961564
0.0411163  0.961277
0.0420133  0.961025
0.0430533  0.960738
0.0441091  0.960451
0.045046  0.960199
0.0461318  0.959912
0.0470951  0.959661
0.0480708  0.95941
0.0490589  0.959159
0.0500594  0.958908
0.0510724  0.958657
0.052098  0.958406
0.0531363  0.958155
0.0540362  0.95794
0.0550979  0.957689
0.0560181  0.957474
0.0571035  0.957223
0.058044  0.957008
0.0591532  0.956757
0.0601142  0.956543
0.0610847  0.956328
0.0620647  0.956113
0.0630543  0.955898
0.0640534  0.955683
0.0650621  0.955469
0.0660804  0.955254
0.0671083  0.955039
0.0681459  0.954825
0.069018  0.954646
0.0700734  0.954431
0.0711385  0.954217
0.0720335  0.954038
0.0731165  0.953824
0.0740265  0.953645
0.0751274  0.95343
0.0760524  0.953252
0.0771714  0.953037
0.0781114  0.952859
0.0790583  0.95268
0.080012  0.952502
0.0811656  0.952287
0.0821345  0.952109
0.0831104  0.95193
0.0840931  0.951752
0.0850828  0.951573
0.0860794  0.951395
0.087083  0.951216
0.0880936  0.951038
0.0891111  0.95086
0.0901356  0.950681
0.0911672  0.950503
0.0922057  0.950325
0.0930416  0.950182
0.0940927  0.950004
0.0951509  0.949825
0.0962162  0.949647
0.0970735  0.949505
0.0981514  0.949326
0.0990189  0.949184
0.10011  0.949006
0.110014  0.947439
0.12023  0.945909
0.130213  0.944487
0.140129  0.943138
0.150192  0.941825
0.160082  0.940584
0.170037  0.93938
0.180028  0.938212
0.190027  0.93708
0.200332  0.93595
0.210272  0.93489
0.220138  0.933867
0.230258  0.932844
0.240268  0.931857
0.250145  0.930907
0.260243  0.929956
0.270174  0.929042
0.280309  0.928128
0.290247  0.927249
0.300373  0.926372
0.310272  0.925529
0.320345  0.924688
0.33016  0.923881
0.340135  0.923076
0.350269  0.92227
0.360111  0.9215
0.370098  0.920731
0.380231  0.919962
0.390038  0.919228
0.400453  0.918459
0.410047  0.917761
0.420249  0.917028
0.430087  0.916331
0.440044  0.915634
0.450119  0.914937
0.460313  0.91424
0.470107  0.913579
0.480531  0.912883
0.490013  0.912257
0.500126  0.911596
0.510344  0.910936
0.520122  0.910311
0.530546  0.909651
0.540518  0.909026
0.550023  0.908437
0.560178  0.907812
0.570427  0.907188
0.580193  0.906599
0.590042  0.906011
0.600561  0.905387
0.610581  0.904799
0.620087  0.904246
0.630267  0.903658
0.64053  0.90307
0.650264  0.902517
0.660071  0.901964
0.67057  0.901377
0.680526  0.900825
0.690555  0.900273
0.700021  0.899756
0.710189  0.899204
0.720428  0.898653
0.730092  0.898136
0.74047  0.897585
0.750263  0.897068
0.760119  0.896552
0.770037  0.896036
0.780017  0.89552
0.790059  0.895005
0.800163  0.894489
0.810328  0.893974
0.820554  0.893458
0.830155  0.892978
0.8405  0.892463
0.85021  0.891983
0.860673  0.891468
0.870493  0.890988
0.880365  0.890508
0.890291  0.890029
0.900268  0.889549
0.910299  0.88907
0.920381  0.88859
0.930515  0.888111
0.940701  0.887632
0.950207  0.887188
0.960493  0.886709
0.97009  0.886265
0.980475  0.885786
0.990165  0.885342
1.00065  0.884864
1.10042  0.880433
1.2004  0.876184
1.30002  0.872116
1.4005  0.868161
1.5006  0.864352
1.60085  0.860652
1.70003  0.857096
1.80069  0.853583
1.90072  0.850177
2.00088  0.846846
2.10102  0.843589
2.20095  0.840405
2.30053  0.837295
2.40069  0.834224
2.50023  0.831225
2.60015  0.828265
2.70036  0.825344
2.80078  0.822462
2.90017  0.819651
3.00078  0.816845
3.10018  0.814109
3.2007  0.811379
3.30107  0.808686
3.40001  0.806063
3.50116  0.803413
3.60076  0.800832
3.70125  0.798255
3.80007  0.795747
3.90098  0.793212
4.00012  0.790745
4.10001  0.788282
4.20065  0.785823
4.30068  0.783401
4.40006  0.781014
4.50011  0.778631
4.60079  0.776253
4.70074  0.77391
4.80128  0.77157
4.90104  0.769266
5.00134  0.766966
5.10081  0.764701
5.20078  0.76244
5.30126  0.760182
5.40082  0.757959
5.50085  0.755739
5.60133  0.753523
5.70083  0.751341
5.80076  0.749163
5.9011  0.746989
6.0004  0.744848
6.10008  0.742711
6.20014  0.740577
6.30056  0.738446
6.40133  0.736318
6.50099  0.734225
6.60098  0.732134
6.70129  0.730047
6.80043  0.727993
6.90136  0.725912
7.00109  0.723864
7.10111  0.721819
7.2014  0.719778
7.30046  0.717769
7.40128  0.715733
7.50085  0.713731
7.60066  0.711731
7.70071  0.709734
7.80099  0.70774
7.90149  0.705749
8.00068  0.703791
8.10008  0.701836
8.20121  0.699853
8.30101  0.697903
8.40099  0.695956
8.50116  0.694011
8.60152  0.692069
8.70049  0.69016
8.80119  0.688224
8.90049  0.68632
9.0015  0.684389
9.10111  0.68249
9.20087  0.680594
9.30077  0.6787
9.40081  0.676809
9.50098  0.674921
9.60127  0.673035
9.70013  0.671181
9.80145  0.669286
9.91155  0.667232
10.006  0.665474
10.1006  0.663718
10.2111  0.661672
10.3058  0.659921
10.4007  0.658172
10.5114  0.656135
10.6065  0.654391
10.7016  0.652649
10.8126  0.65062
10.9079  0.648883
11.0032  0.647148
11.1145  0.645127
11.21  0.643397
11.3055  0.641669
11.4011  0.639944
11.5126  0.637933
11.6083  0.636212
11.704  0.634493
11.8158  0.632491
11.9116  0.630777
12.0075  0.629065
12.1034  0.627355
12.2153  0.625363
12.3113  0.623658
12.4073  0.621955
12.5033  0.620254
12.6154  0.618273
12.7114  0.616577
12.8076  0.614883
12.9037  0.613191
13.0158  0.611219
13.112  0.609532
13.2081  0.607847
13.3043  0.606164
13.4005  0.604483
13.5127  0.602524
13.6089  0.600848
13.7051  0.599173
13.8013  0.597501
13.9135  0.595553
14.0097  0.593885
14.1059  0.592219
14.2021  0.590555
14.3143  0.588617
14.4104  0.586958
14.5065  0.585301
14.6027  0.583646
14.7148  0.581717
14.8109  0.580067
14.9069  0.578418
15.003  0.576772
15.115  0.574853
15.211  0.573211
15.307  0.571571
15.4029  0.569933
15.5148  0.568024
15.6107  0.566391
15.7065  0.564759
15.8023  0.563129
15.914  0.56123
16.0098  0.559605
16.1055  0.557982
16.2011  0.55636
16.3127  0.554471
16.4082  0.552854
16.5038  0.551239
16.6151  0.549357
16.7106  0.547746
16.8059  0.546137
16.9013  0.544531
17.0124  0.542658
17.1077  0.541056
17.2028  0.539455
17.3138  0.53759
17.4088  0.535993
17.5038  0.534399
17.6146  0.532541
17.7095  0.530951
17.8043  0.529362
17.9149  0.527512
18.0096  0.525927
18.1042  0.524345
18.2145  0.522501
18.309  0.520923
18.4034  0.519347
18.5135  0.51751
18.6078  0.515938
18.702  0.514368
18.8119  0.512539
18.9059  0.510972
19.0156  0.509148
19.1095  0.507586
19.2034  0.506025
19.3128  0.504208
19.4065  0.502651
19.5001  0.501097
19.6092  0.499286
19.7027  0.497736
19.8116  0.49593
19.9049  0.494384
20.0137  0.492582
20.1068  0.49104
20.2153  0.489243
20.3083  0.487705
20.4011  0.486169
20.5094  0.484379
20.6021  0.482846
20.7101  0.481061
20.8026  0.479532
20.9105  0.477751
21.0028  0.476227
21.1104  0.474451
21.2025  0.47293
21.3099  0.471158
21.4019  0.469642
21.5091  0.467875
21.6008  0.466362
21.7078  0.464599
21.8146  0.462839
21.9061  0.461332
22.0127  0.459577
22.104  0.458074
22.2103  0.456322
22.3014  0.454823
22.4076  0.453077
22.5136  0.451332
22.6043  0.449839
22.7101  0.448099
22.8007  0.44661
22.9062  0.444874
23.0116  0.443141
23.1019  0.441658
23.207  0.439929
23.3121  0.438203
23.402  0.436725
23.5068  0.435003
23.6115  0.433283
23.7011  0.431811
23.8055  0.430096
23.9097  0.428383
24.0139  0.426673
24.103  0.425208
24.2069  0.423502
24.3107  0.421798
24.4143  0.420096
24.503  0.41864
24.6064  0.416942
24.7096  0.415247
24.8127  0.413555
24.9009  0.412105
25.0038  0.410417
25.1064  0.408731
25.209  0.407047
25.3114  0.405365
25.4137  0.403686
25.5012  0.402248
25.6032  0.400573
25.7051  0.3989
25.8068  0.397229
25.9084  0.395561
26.0098  0.393895
26.1111  0.392231
26.2123  0.390569
26.3133  0.38891
26.4141  0.387252
26.5005  0.385833
26.6011  0.38418
26.7015  0.382529
26.8018  0.380881
26.902  0.379234
27.002  0.37759
27.1019  0.375948
27.2016  0.374308
27.3012  0.37267
27.4006  0.371034
27.5141  0.369168
27.6132  0.367537
27.7122  0.365908
27.811  0.364281
27.9097  0.362657
28.0082  0.361035
28.1066  0.359414
28.2048  0.357796
28.3029  0.35618
28.4009  0.354567
28.5126  0.352725
28.6102  0.351116
28.7077  0.349509
28.8051  0.347904
28.9022  0.346301
29.0131  0.344472
29.11  0.342874
29.2067  0.341277
29.3033  0.339683
29.4134  0.337864
29.5097  0.336274
29.6058  0.334687
29.7017  0.333101
29.8112  0.331292
29.9068  0.329711
30.0023  0.328132
30.1112  0.32633
30.2064  0.324756
30.3014  0.323183
30.4098  0.321388
30.5045  0.31982
30.6125  0.318031
30.7069  0.316467
30.8011  0.314905
30.9086  0.313123
31.0025  0.311566
31.1097  0.309788
31.2033  0.308235
31.31  0.306463
31.4033  0.304914
31.5097  0.303147
31.6026  0.301602
31.7087  0.29984
31.8013  0.2983
31.907  0.296542
32.0124  0.294787
32.1046  0.293253
32.2097  0.291503
32.3015  0.289973
32.4062  0.288228
32.5108  0.286485
32.6021  0.284962
32.7063  0.283224
32.8103  0.281488
32.9011  0.279972
33.0048  0.278241
33.1082  0.276513
33.2114  0.274787
33.3016  0.273279
33.4045  0.271558
33.5072  0.26984
33.6097  0.268124
33.712  0.26641
33.8014  0.264913
33.9033  0.263204
34.005  0.261498
34.1066  0.259794
34.208  0.258092
34.3091  0.256393
34.4101  0.254697
34.5109  0.253003
34.6115  0.251311
34.7119  0.249622
34.8121  0.247935
34.9121  0.246251
35.012  0.244781
35.1116  0.244781
35.2111  0.244781
35.3103  0.244781
35.4094  0.244781
35.5083  0.244781
35.607  0.244781
35.7055  0.244781
35.8038  0.244781
35.9019  0.244781
36.0121  0.244781
36.1098  0.244781
36.2074  0.244781
36.3047  0.244781
36.4019  0.244781
36.511  0.244781
36.6077  0.244781
36.7043  0.244781
36.8007  0.244781
36.9089  0.244781
37.0049  0.244781
37.1007  0.244781
37.2083  0.244781
37.3037  0.244781
37.4108  0.244781
37.5059  0.244781
37.6007  0.244781
37.7072  0.244781
37.8016  0.244781
37.9077  0.244781
38.0017  0.244781
38.1073  0.244781
38.201  0.244781
38.3062  0.244781
38.4111  0.244781
38.5042  0.244781
38.6087  0.244781
38.7014  0.244781
38.8054  0.244781
38.9093  0.244781
39.0014  0.244781
39.1048  0.244781
39.208  0.244781
39.3109  0.244781
39.4022  0.244781
39.5048  0.244781
39.6071  0.244781
39.7091  0.244781
39.811  0.244781
39.9013  0.244781
40.0028  0.244781
40.104  0.244781
40.205  0.244781
40.3057  0.244781
40.4062  0.244781
40.5066  0.244781
40.6067  0.244781
40.7065  0.244781
40.8062  0.244781
40.9056  0.244781
41.0048  0.244781
41.1038  0.244781
41.2026  0.244781
41.3012  0.244781
41.4104  0.244781
41.5085  0.244781
41.6064  0.244781
41.7041  0.244781
41.8015  0.244781
41.9095  0.244781
42.0065  0.244781
42.1033  0.244781
42.2106  0.244781
42.3069  0.244781
42.403  0.244781
42.5096  0.244781
42.6053  0.244781
42.7007  0.244781
42.8065  0.244781
42.9015  0.244781
43.0069  0.244781
43.1014  0.244781
43.2063  0.244781
43.3004  0.244781
43.4047  0.244781
43.5088  0.244781
43.6023  0.244781
43.7059  0.244781
43.8092  0.244781
43.902  0.244781
44.0049  0.244781
44.1075  0.244781
44.2099  0.244781
44.3018  0.244781
44.4037  0.244781
44.5053  0.244781
44.6067  0.244781
44.7079  0.244781
44.8087  0.244781
44.9094  0.244781
45.0098  0.244781
45.1099  0.244781
45.2098  0.244781
45.3095  0.244781
45.4089  0.244781
45.5081  0.244781
45.607  0.244781
45.7057  0.244781
45.8042  0.244781
45.9024  0.244781
46.0003  0.244781
46.1078  0.244781
46.2053  0.244781
46.3025  0.244781
46.4092  0.244781
46.5059  0.244781
46.6024  0.244781
46.7082  0.244781
46.8042  0.244781
46.9096  0.244781
47.0051  0.244781
47.1003  0.244781
47.2049  0.244781
47.3091  0.244781
47.4036  0.244781
47.5074  0.244781
47.6014  0.244781
47.7046  0.244781
47.8075  0.244781
47.9008  0.244781
48.0032  0.244781
48.1053  0.244781
48.2071  0.244781
48.3087  0.244781
48.4008  0.244781
48.5018  0.244781
48.6026  0.244781
48.7031  0.244781
48.8034  0.244781
48.9033  0.244781
49.003  0.244781
49.1025  0.244781
49.2017  0.244781
49.3006  0.244781
49.4082  0.244781
49.5065  0.244781
49.6046  0.244781
49.7025  0.244781
49.8  0.244781
49.9062  0.244781
50.0032  0.244781
50.1  0.244291
50.2053  0.243758
50.3015  0.243272
50.4062  0.242744
50.502  0.242262
50.6061  0.241738
50.7013  0.241259
50.8048  0.24074
50.9081  0.240222
51.0024  0.23975
51.1051  0.239237
51.2075  0.238726
51.3011  0.23826
51.4029  0.237753
51.5044  0.237248
51.6057  0.236746
51.7066  0.236245
51.8073  0.235747
51.9076  0.235251
52.0077  0.234757
52.1075  0.234265
52.207  0.233775
52.3062  0.233287
52.4052  0.232801
52.5038  0.232317
52.6022  0.231836
52.7003  0.231356
52.8062  0.230838
52.9037  0.230362
53.0009  0.229889
53.106  0.229378
53.2026  0.228908
53.307  0.228401
53.4031  0.227935
53.5069  0.227433
53.6024  0.226971
53.7055  0.226473
53.8005  0.226015
53.9031  0.225521
54.0053  0.225029
54.1072  0.22454
54.201  0.22409
54.3024  0.223604
54.4034  0.22312
54.5041  0.222639
54.6045  0.22216
54.7046  0.221682
54.8044  0.221207
54.9039  0.220734
55.003  0.220263
55.1019  0.219793
55.2005  0.219326
55.3063  0.218825
55.4043  0.218362
55.5019  0.217901
55.6068  0.217407
55.7038  0.21695
55.8006  0.216494
55.9044  0.216006
56.0006  0.215555
56.1038  0.215071
56.2066  0.214589
56.3019  0.214144
56.4041  0.213667
56.506  0.213191
56.6003  0.212752
56.7016  0.21228
56.8025  0.211811
56.9031  0.211344
57.0034  0.210879
57.1034  0.210415
57.203  0.209954
57.3023  0.209495
57.4013  0.209038
57.507  0.208551
57.6053  0.208098
57.7034  0.207647
57.8011  0.207198
57.9054  0.206719
58.0024  0.206274
58.1061  0.205799
58.2025  0.205358
58.3054  0.204887
58.4012  0.20445
58.5035  0.203984
58.6054  0.20352
58.7002  0.203088
58.8015  0.202628
58.9024  0.20217
59.0029  0.201714
59.1031  0.20126
59.203  0.200808
59.3025  0.200358
59.4017  0.19991
59.5006  0.199464
59.6057  0.198991
59.7038  0.198549
59.8017  0.198109
59.9057  0.197642
60.0028  0.197206
60.1061  0.196743
60.2026  0.196311
60.3051  0.195853
60.4009  0.195425
60.5028  0.19497
60.6042  0.194518
60.7053  0.194068
60.8061  0.19362
60.9002  0.193201
61.0003  0.192757
61.1062  0.192287
61.2055  0.191847
61.3045  0.191409
61.4031  0.190973
61.5013  0.190539
61.6053  0.19008
61.7029  0.18965
61.8001  0.189222
61.903  0.188769
62.0055  0.188319
62.1016  0.187897
62.2034  0.18745
62.3048  0.187006
62.4058  0.186564
62.5005  0.18615
62.6007  0.185712
62.7006  0.185276
62.8002  0.184842
62.9051  0.184384
63.0039  0.183954
63.1023  0.183526
63.2003  0.183101
63.3037  0.182652
63.401  0.18223
63.5036  0.181785
63.6001  0.181368
63.702  0.180927
63.8034  0.180489
63.9044  0.180053
64.0051  0.179619
64.1053  0.179187
64.2052  0.178757
64.3047  0.178329
64.4038  0.177904
64.5025  0.17748
64.6008  0.177058
64.7042  0.176615
64.8017  0.176198
64.9043  0.175759
65.001  0.175346
65.1028  0.174911
65.2041  0.174479
65.305  0.174049
65.4003  0.173643
65.5004  0.173217
65.6001  0.172793
65.7047  0.172349
65.8035  0.171929
65.902  0.171512
66.0001  0.171096
66.103  0.170661
66.2003  0.170249
66.3023  0.169818
66.4038  0.169389
66.505  0.168962
66.6007  0.168559
66.701  0.168136
66.8009  0.167716
66.9003  0.167298
67.0043  0.166861
67.103  0.166447
67.2012  0.166034
67.3039  0.165604
67.4012  0.165196
67.503  0.16477
67.6044  0.164346
67.7005  0.163944
67.801  0.163525
67.9011  0.163107
68.0007  0.162692
68.1046  0.162259
68.2034  0.161847
68.3017  0.161438
68.4043  0.161012
68.5017  0.160607
68.6034  0.160185
68.7046  0.159766
68.8007  0.159367
68.901  0.158951
69.0009  0.158538
69.1003  0.158127
69.2037  0.157699
69.3022  0.157293
69.4003  0.156888
69.5023  0.156467
69.6039  0.156048
69.7006  0.15565
69.8013  0.155236
69.9015  0.154824
70.0012  0.154414
70.1005  0.154006
70.2036  0.153583
70.3019  0.153179
70.404  0.152761
70.5014  0.152362
70.6026  0.151947
70.7033  0.151535
70.8035  0.151126
70.9032  0.150718
71.0024  0.150313
71.1012  0.14991
71.2036  0.149492
71.3014  0.149093
71.4028  0.14868
71.5037  0.148269
71.6001  0.147877
71.7001  0.14747
71.8035  0.14705
71.9024  0.146648
72.0009  0.146248
72.1028  0.145835
72.2003  0.14544
72.3011  0.145031
72.4015  0.144624
72.5014  0.14422
72.6007  0.143818
72.7034  0.143403
72.8017  0.143005
72.9033  0.142595
73.0007  0.142202
73.1012  0.141796
73.2013  0.141392
73.3008  0.140991
73.4035  0.140577
73.502  0.140181
73.6036  0.139772
73.701  0.13938
73.8016  0.138975
73.9016  0.138573
74.001  0.138174
74.1035  0.137762
74.2019  0.137367
74.3033  0.13696
74.4006  0.13657
74.5009  0.136168
74.6006  0.135768
74.7032  0.135357
74.8019  0.134962
74.9033  0.134556
75.0009  0.134166
75.1013  0.133764
75.2011  0.133365
75.3003  0.132969
75.4023  0.132561
75.5004  0.132169
75.6012  0.131767
75.7015  0.131367
75.8012  0.130969
75.9003  0.130574
76.002  0.130169
76.1031  0.129766
76.2005  0.129378
76.3005  0.12898
76.403  0.128572
76.5018  0.128178
76.6031  0.127776
76.7007  0.127387
76.8008  0.126989
76.9003  0.126594
77.0021  0.126189
77.1004  0.125798
77.2011  0.125398
77.3011  0.125001
77.4006  0.124606
77.5023  0.124203
77.6005  0.123813
77.701  0.123414
77.8009  0.123018
77.9001  0.122624
78.0016  0.122222
78.1024  0.121822
78.2025  0.121425
78.3021  0.121031
78.401  0.120639
78.5019  0.120239
78.6023  0.119842
78.702  0.119447
78.801  0.119054
78.9021  0.118654
79.0025  0.118257
79.1022  0.117862
79.2013  0.11747
79.3023  0.11707
79.4001  0.116683
79.5023  0.116278
79.6013  0.115886
79.7022  0.115487
79.8023  0.115091
79.9018  0.114697
80.0006  0.114306
80.1012  0.113908
80.2011  0.113513
80.3002  0.113121
80.4011  0.112721
80.5013  0.112325
80.6008  0.111931
80.7019  0.111531
80.8023  0.111134
80.902  0.110739
81.0009  0.110348
81.1015  0.10995
81.2013  0.109554
81.3003  0.109162
81.4009  0.108764
81.5008  0.108368
81.602  0.107967
81.7004  0.107578
81.8002  0.107182
81.9014  0.106781
82.0018  0.106383
82.1014  0.105988
82.2003  0.105596
82.3005  0.105198
82.402  0.104796
82.5007  0.104404
82.6006  0.104007
82.7017  0.103606
82.8001  0.103215
82.9016  0.102812
83.0004  0.102419
83.1003  0.102022
83.2014  0.10162
83.3016  0.101221
83.401  0.100826
83.5015  0.100426
83.6011  0.100029
83.7018  0.0996274
83.8016  0.0992295
83.9006  0.0988346
84.0006  0.0984357
84.1015  0.0980329
84.2016  0.0976333
84.3007  0.0972369
84.4008  0.0968368
84.5  0.09644
84.6001  0.0960395
84.701  0.0956355
84.8009  0.0952349
84.9017  0.0948309
85.0015  0.0944304
85.1004  0.0940332
85.2001  0.0936328
85.3005  0.0932293
85.4015  0.0928228
85.5  0.0924263
85.6008  0.0920205
85.7005  0.0916183
85.8009  0.0912133
85.9003  0.0908119
86.0003  0.0904079
86.1008  0.0900015
86.2003  0.0895987
86.3003  0.0891936
86.4007  0.0887862
86.5002  0.0883826
86.6001  0.0879768
86.7003  0.087569
86.801  0.0871593
86.9006  0.0867535
87.0005  0.0863458
87.1008  0.0859365
87.2  0.085531
87.3008  0.0851185
87.4006  0.0847099
87.5005  0.0843
87.6007  0.0838888
87.701  0.0834764
87.8002  0.083068
87.9008  0.0826534
88.0003  0.0822429
88.1011  0.0818265
88.2008  0.0814143
88.3005  0.0810013
88.4002  0.0805876
88.501  0.0801686
88.6007  0.0797539
88.7003  0.0793388
88.801  0.0789187
88.9005  0.078503
89.0009  0.0780826
89.1001  0.0776667
89.2002  0.0772462
89.3002  0.0768259
89.4009  0.0764015
89.5003  0.0759817
89.6005  0.075558
89.7004  0.0751348
89.8  0.0747121
89.9002  0.0742859
90.0001  0.0738605
90.1005  0.0734319
90.2004  0.0730043
90.3009  0.0725737
90.4008  0.0721444
90.5003  0.0717162
90.6001  0.0712856
90.7002  0.0708525
90.8006  0.0704173
90.9004  0.0699838
91.0004  0.0695484
91.1005  0.0691112
91.2007  0.0686725
91.3002  0.0682358
91.4006  0.0677944
91.5001  0.0673552
91.6004  0.0669117
91.7005  0.0664674
91.8006  0.0660225
91.9004  0.0655771
92  0.0651313
92.1001  0.0646822
92.2005  0.06423
92.3006  0.063778
92.4002  0.0633264
92.5001  0.0628722
92.6002  0.0624159
92.7003  0.0619575
92.8004  0.0614973
92.9006  0.0610356
93.0006  0.0605725
93.1005  0.0601084
93.2002  0.0596433
93.3002  0.059175
93.4004  0.0587037
93.5002  0.0582322
93.6001  0.0577583
93.7001  0.0572822
93.8004  0.056802
93.9001  0.0563226
94.0001  0.0558396
94.1002  0.0553534
94.2005  0.0548643
94.3002  0.054375
94.4003  0.0538814
94.5003  0.0533861
94.6003  0.0528872
94.7  0.0523873
94.8001  0.0518828
94.9003  0.0513741
95.0003  0.0508637
95.1002  0.0503501
95.2  0.0498338
95.3003  0.0493117
95.4002  0.048788
95.5002  0.0482597
95.6002  0.0477273
95.7  0.0471917
95.8002  0.0466501
95.9002  0.0461049
96.0002  0.0455553
96.1002  0.0450006
96.2002  0.0444415
96.3002  0.043876
96.4001  0.0433065
96.5012  0.0427238
96.6003  0.0421465
96.7001  0.0415589
96.8003  0.0409624
96.9005  0.0403585
97.0005  0.0397486
97.1018  0.0391226
97.2004  0.0385049
97.3014  0.0378636
97.4008  0.0372227
97.5001  0.0365732
97.6002  0.0359074
97.7005  0.0352284
97.8006  0.034539
97.9011  0.0338334
98.0002  0.0331232
98.1007  0.0323875
98.2007  0.0316388
98.3004  0.0308742
98.4007  0.0300848
98.5005  0.0292771
98.6002  0.0284452
98.7006  0.0275796
98.8002  0.0266906
98.9001  0.0257627
99.0002  0.0247914
99.0103  0.024691
99.0203  0.0245914
99.0301  0.0244926
99.0402  0.0243902
99.0502  0.0242886
99.0601  0.0241879
99.0703  0.0240836
99.0803  0.0239803
99.0902  0.0238779
99.1003  0.0237721
99.1103  0.0236672
99.1202  0.0235633
99.1303  0.0234561
99.1403  0.02335
99.1501  0.0232448
99.1601  0.0231365
99.17  0.0230293
99.1801  0.0229191
99.1901  0.02281
99.2002  0.022698
99.2102  0.0225872
99.2203  0.0224737
99.2303  0.0223613
99.2401  0.02225
99.2501  0.0221362
99.2603  0.0220199
99.2702  0.0219048
99.2803  0.0217874
99.2902  0.0216712
99.3002  0.0215528
99.3101  0.0214357
99.3201  0.0213165
99.3301  0.0211953
99.3402  0.0210721
99.3502  0.0209503
99.3602  0.0208267
99.3703  0.0207013
99.3801  0.0205775
99.39  0.020452
99.4002  0.0203218
99.4102  0.0201934
99.4202  0.0200635
99.43  0.0199353
99.44  0.0198028
99.45  0.0196692
99.46  0.0195346
99.4702  0.0193962
99.4801  0.0192597
99.49  0.0191225
99.5001  0.0189817
99.51  0.0188404
99.5201  0.018696
99.5301  0.0185512
99.54  0.0184061
99.55  0.0182583
99.56  0.0181079
99.5701  0.0179552
99.58  0.0178027
99.5901  0.0176458
99.6  0.0174894
99.6101  0.0173289
99.6201  0.0171671
99.6301  0.0170017
99.6401  0.0168352
99.6501  0.0166658
99.6601  0.0164937
99.6701  0.0163191
99.6801  0.0161424
99.69  0.0159618
99.7  0.0157778
99.71  0.0155907
99.72  0.0153992
99.7301  0.0152037
99.7401  0.0150048
99.7501  0.0148011
99.7601  0.0145934
99.77  0.0143806
99.7801  0.014162
99.7901  0.0139383
99.8  0.013709
99.81  0.0134721
99.82  0.0132277
99.83  0.0129756
99.84  0.0127149
99.85  0.0124447
99.86  0.0121637
99.87  0.0118699
99.88  0.0115629
99.89  0.0112412
99.9  0.0109005
99.901  0.0108651
99.902  0.0108301
99.903  0.0107943
99.904  0.0107588
99.905  0.0107227
99.906  0.010686
99.907  0.0106495
99.908  0.0106133
99.909  0.0105764
99.91  0.010539
99.911  0.0105011
99.912  0.0104634
99.913  0.010426
99.914  0.0103872
99.915  0.0103488
99.916  0.0103106
99.917  0.0102711
99.918  0.0102319
99.919  0.0101923
99.92  0.0101522
99.921  0.0101116
99.922  0.0100714
99.923  0.0100307
99.924  0.00998963
99.925  0.00994814
99.926  0.00990626
99.927  0.00986401
99.928  0.0098214
99.929  0.00977844
99.93  0.00973515
99.931  0.00969154
99.932  0.00964693
99.933  0.00960273
99.934  0.00955758
99.935  0.00951217
99.936  0.00946652
99.937  0.00942064
99.938  0.0093739
99.939  0.00932697
99.94  0.00927922
99.941  0.00923133
99.942  0.00918267
99.943  0.00913328
99.944  0.00908379
99.945  0.00903363
99.946  0.00898281
99.947  0.00893138
99.948  0.00887935
99.949  0.00882676
99.95  0.00877365
99.951  0.00872003
99.952  0.00866539
99.953  0.00860977
99.954  0.00855377
99.955  0.00849741
99.956  0.00843967
99.957  0.00838114
99.958  0.00832186
99.959  0.00826189
99.96  0.00820078
99.961  0.00813858
99.962  0.00807537
99.963  0.00801123
99.964  0.00794574
99.965  0.00787946
99.966  0.007812
99.967  0.00774301
99.968  0.00767259
99.969  0.00760085
99.97  0.00752791
99.971  0.00745304
99.972  0.0073768
99.973  0.00729853
99.974  0.00721841
99.975  0.00713661
99.976  0.00705219
99.977  0.00696576
99.978  0.00687684
99.979  0.00678535
99.98  0.00669092
99.981  0.00659324
99.982  0.00649208
99.983  0.00638759
99.984  0.00627846
99.985  0.00616506
99.986  0.00604667
99.987  0.00592252
99.988  0.00579185
99.989  0.00565368
99.99  0.00550698
99.9901  0.00549188
99.9902  0.00547641
99.9903  0.00546102
99.9904  0.0054455
99.9905  0.00542985
99.9906  0.00541429
99.9907  0.00539838
99.9908  0.00538236
99.9909  0.00536642
99.991  0.00535015
99.9911  0.00533377
99.9912  0.00531728
99.9913  0.00530089
99.9914  0.00528418
99.9915  0.00526738
99.9916  0.00525026
99.9917  0.00523326
99.9918  0.00521597
99.9919  0.00519858
99.992  0.00518111
99.9921  0.00516336
99.9922  0.00514554
99.9923  0.00512764
99.9924  0.00510947
99.9925  0.00509124
99.9926  0.00507276
99.9927  0.00505422
99.9928  0.00503543
99.9929  0.00501641
99.993  0.00499717
99.9931  0.00497788
99.9932  0.00495837
99.9933  0.00493866
99.9934  0.00491874
99.9935  0.00489862
99.9936  0.00487831
99.9937  0.00485764
99.9938  0.00483697
99.9939  0.00481596
99.994  0.00479461
99.9941  0.00477311
99.9942  0.00475147
99.9943  0.00472936
99.9944  0.00470712
99.9945  0.0046846
99.9946  0.00466181
99.9947  0.00463875
99.9948  0.00461529
99.9949  0.00459159
99.995  0.00456767
99.9951  0.00454323
99.9952  0.00451859
99.9953  0.00449361
99.9954  0.00446816
99.9955  0.00444241
99.9956  0.00441609
99.9957  0.0043895
99.9958  0.00436252
99.9959  0.00433502
99.996  0.00430719
99.9961  0.00427874
99.9962  0.00424974
99.9963  0.00422032
99.9964  0.00419026
99.9965  0.00415972
99.9966  0.00412848
99.9967  0.00409671
99.9968  0.00406419
99.9969  0.00403097
99.997  0.00399698
99.9971  0.00396227
99.9972  0.00392666
99.9973  0.0038901
99.9974  0.00385267
99.9975  0.00381422
99.9976  0.00377461
99.9977  0.00373395
99.9978  0.00369192
99.9979  0.00364864
99.998  0.00360384
99.9981  0.00355739
99.9982  0.00350927
99.9983  0.00345914
99.9984  0.00340695
99.9985  0.00335237
99.9986  0.00329521
99.9987  0.00323505
99.9988  0.00317149
99.9989  0.00310405
99.999  0.00303213
99.9991  0.00295478
99.9992  0.00287098
99.9993  0.00277932
99.9994  0.00267757
99.9995  0.00256248
99.9996  0.00242929
99.9997  0.00226826
99.9998  0.00206027
99.9999  0.0017462
100  0.000798487
