# Supplementary material for: Victory Tax: A Holistic Income Tax System
Source: Entropy (Basel). 2021 Nov 11;23(11):1492. doi: 10.3390/e23111492 (PMC8624733; doi:10.3390/e23111492)
Supplement: Supplementary file 1 [file entropy-23-01492-s001.zip › bundle/results_to_give_away/data4VTpaper/fit2IRSdata/PmiLog10.agr]

# Grace project file
#
@version 50122
@page size 792, 612
@page scroll 5%
@page inout 5%
@link page off
@map font 0 to "Times-Roman", "Times-Roman"
@map font 1 to "Times-Italic", "Times-Italic"
@map font 2 to "Times-Bold", "Times-Bold"
@map font 3 to "Times-BoldItalic", "Times-BoldItalic"
@map font 4 to "Helvetica", "Helvetica"
@map font 5 to "Helvetica-Oblique", "Helvetica-Oblique"
@map font 6 to "Helvetica-Bold", "Helvetica-Bold"
@map font 7 to "Helvetica-BoldOblique", "Helvetica-BoldOblique"
@map font 8 to "Courier", "Courier"
@map font 9 to "Courier-Oblique", "Courier-Oblique"
@map font 10 to "Courier-Bold", "Courier-Bold"
@map font 11 to "Courier-BoldOblique", "Courier-BoldOblique"
@map font 12 to "Symbol", "Symbol"
@map font 13 to "ZapfDingbats", "ZapfDingbats"
@map color 0 to (255, 255, 255), "white"
@map color 1 to (0, 0, 0), "black"
@map color 2 to (255, 0, 0), "red"
@map color 3 to (0, 255, 0), "green"
@map color 4 to (0, 0, 255), "blue"
@map color 5 to (255, 255, 0), "yellow"
@map color 6 to (188, 143, 143), "brown"
@map color 7 to (220, 220, 220), "grey"
@map color 8 to (148, 0, 211), "violet"
@map color 9 to (0, 255, 255), "cyan"
@map color 10 to (255, 0, 255), "magenta"
@map color 11 to (255, 165, 0), "orange"
@map color 12 to (114, 33, 188), "indigo"
@map color 13 to (103, 7, 72), "maroon"
@map color 14 to (64, 224, 208), "turquoise"
@map color 15 to (0, 139, 0), "green4"
@reference date 0
@date wrap off
@date wrap year 1950
@default linewidth 1.0
@default linestyle 1
@default color 1
@default pattern 1
@default font 0
@default char size 1.000000
@default symbol size 1.000000
@default sformat "%.8g"
@background color 0
@page background fill on
@timestamp off
@timestamp 0.03, 0.03
@timestamp color 1
@timestamp rot 0
@timestamp font 0
@timestamp char size 1.000000
@timestamp def "Sat Jul  6 22:32:01 2013"
@with string
@    string on
@    string loctype view
@    string 0.767156862745, 0.539215686274
@    string color 2
@    string rot 0
@    string font 0
@    string just 0
@    string char size 1.490000
@    string def "mean"
@with string
@    string on
@    string loctype view
@    string 0.600490196079, 0.537990196078
@    string color 4
@    string rot 0
@    string font 0
@    string just 0
@    string char size 1.490000
@    string def "median"
@r0 off
@link r0 to g0
@r0 type above
@r0 linestyle 1
@r0 linewidth 1.0
@r0 color 1
@r0 line 0, 0, 0, 0
@r1 off
@link r1 to g0
@r1 type above
@r1 linestyle 1
@r1 linewidth 1.0
@r1 color 1
@r1 line 0, 0, 0, 0
@r2 off
@link r2 to g0
@r2 type above
@r2 linestyle 1
@r2 linewidth 1.0
@r2 color 1
@r2 line 0, 0, 0, 0
@r3 off
@link r3 to g0
@r3 type above
@r3 linestyle 1
@r3 linewidth 1.0
@r3 color 1
@r3 line 0, 0, 0, 0
@r4 off
@link r4 to g0
@r4 type above
@r4 linestyle 1
@r4 linewidth 1.0
@r4 color 1
@r4 line 0, 0, 0, 0
@g0 on
@g0 hidden false
@g0 type XY
@g0 stacked false
@g0 bar hgap 0.000000
@g0 fixedpoint off
@g0 fixedpoint type 0
@g0 fixedpoint xy 0.000000, 0.000000
@g0 fixedpoint format general general
@g0 fixedpoint prec 6, 6
@with g0
@    world 0, -6, 8, 4
@    stack world 0, 0, 0, 0
@    znorm 1
@    view 0.150000, 0.150000, 1.150000, 0.850000
@    title ""
@    title font 0
@    title size 1.500000
@    title color 1
@    subtitle ""
@    subtitle font 0
@    subtitle size 1.000000
@    subtitle color 1
@    xaxes scale Normal
@    yaxes scale Normal
@    xaxes invert off
@    yaxes invert off
@    xaxis  on
@    xaxis  type zero false
@    xaxis  offset 0.000000 , 0.000000
@    xaxis  bar on
@    xaxis  bar color 1
@    xaxis  bar linestyle 1
@    xaxis  bar linewidth 1.0
@    xaxis  label "Log\s10\N(market income in US dolars)"
@    xaxis  label layout para
@    xaxis  label place auto
@    xaxis  label char size 1.480000
@    xaxis  label font 0
@    xaxis  label color 1
@    xaxis  label place normal
@    xaxis  tick on
@    xaxis  tick major 1
@    xaxis  tick minor ticks 9
@    xaxis  tick default 6
@    xaxis  tick place rounded true
@    xaxis  tick in
@    xaxis  tick major size 1.350000
@    xaxis  tick major color 1
@    xaxis  tick major linewidth 1.5
@    xaxis  tick major linestyle 1
@    xaxis  tick major grid off
@    xaxis  tick minor color 1
@    xaxis  tick minor linewidth 1.5
@    xaxis  tick minor linestyle 1
@    xaxis  tick minor grid off
@    xaxis  tick minor size 0.600000
@    xaxis  ticklabel on
@    xaxis  ticklabel format general
@    xaxis  ticklabel prec 5
@    xaxis  ticklabel formula ""
@    xaxis  ticklabel append ""
@    xaxis  ticklabel prepend ""
@    xaxis  ticklabel angle 0
@    xaxis  ticklabel skip 0
@    xaxis  ticklabel stagger 0
@    xaxis  ticklabel place normal
@    xaxis  ticklabel offset auto
@    xaxis  ticklabel offset 0.000000 , 0.010000
@    xaxis  ticklabel start type auto
@    xaxis  ticklabel start 0.000000
@    xaxis  ticklabel stop type auto
@    xaxis  ticklabel stop 0.000000
@    xaxis  ticklabel char size 1.360000
@    xaxis  ticklabel font 0
@    xaxis  ticklabel color 1
@    xaxis  tick place both
@    xaxis  tick spec type none
@    yaxis  on
@    yaxis  type zero false
@    yaxis  offset 0.000000 , 0.000000
@    yaxis  bar on
@    yaxis  bar color 1
@    yaxis  bar linestyle 1
@    yaxis  bar linewidth 1.0
@    yaxis  label "Log\s10\N(population density)"
@    yaxis  label layout para
@    yaxis  label place auto
@    yaxis  label char size 1.480000
@    yaxis  label font 0
@    yaxis  label color 1
@    yaxis  label place normal
@    yaxis  tick on
@    yaxis  tick major 2
@    yaxis  tick minor ticks 3
@    yaxis  tick default 6
@    yaxis  tick place rounded true
@    yaxis  tick in
@    yaxis  tick major size 1.280000
@    yaxis  tick major color 1
@    yaxis  tick major linewidth 1.5
@    yaxis  tick major linestyle 1
@    yaxis  tick major grid off
@    yaxis  tick minor color 1
@    yaxis  tick minor linewidth 1.5
@    yaxis  tick minor linestyle 1
@    yaxis  tick minor grid off
@    yaxis  tick minor size 0.530000
@    yaxis  ticklabel on
@    yaxis  ticklabel format general
@    yaxis  ticklabel prec 5
@    yaxis  ticklabel formula ""
@    yaxis  ticklabel append ""
@    yaxis  ticklabel prepend ""
@    yaxis  ticklabel angle 0
@    yaxis  ticklabel skip 0
@    yaxis  ticklabel stagger 0
@    yaxis  ticklabel place normal
@    yaxis  ticklabel offset auto
@    yaxis  ticklabel offset 0.000000 , 0.010000
@    yaxis  ticklabel start type auto
@    yaxis  ticklabel start 0.000000
@    yaxis  ticklabel stop type auto
@    yaxis  ticklabel stop 0.000000
@    yaxis  ticklabel char size 1.360000
@    yaxis  ticklabel font 0
@    yaxis  ticklabel color 1
@    yaxis  tick place both
@    yaxis  tick spec type none
@    altxaxis  off
@    altyaxis  off
@    legend on
@    legend loctype view
@    legend 0.85, 0.8
@    legend box color 1
@    legend box pattern 1
@    legend box linewidth 1.0
@    legend box linestyle 1
@    legend box fill color 0
@    legend box fill pattern 1
@    legend font 0
@    legend char size 1.000000
@    legend color 1
@    legend length 4
@    legend vgap 1
@    legend hgap 1
@    legend invert false
@    frame type 0
@    frame linestyle 1
@    frame linewidth 1.0
@    frame color 1
@    frame pattern 1
@    frame background color 0
@    frame background pattern 0
@    s0 hidden false
@    s0 type xy
@    s0 symbol 0
@    s0 symbol size 1.000000
@    s0 symbol color 1
@    s0 symbol pattern 1
@    s0 symbol fill color 1
@    s0 symbol fill pattern 0
@    s0 symbol linewidth 1.0
@    s0 symbol linestyle 1
@    s0 symbol char 65
@    s0 symbol char font 0
@    s0 symbol skip 0
@    s0 line type 1
@    s0 line linestyle 1
@    s0 line linewidth 2.0
@    s0 line color 1
@    s0 line pattern 1
@    s0 baseline type 0
@    s0 baseline off
@    s0 dropline off
@    s0 fill type 0
@    s0 fill rule 0
@    s0 fill color 1
@    s0 fill pattern 1
@    s0 avalue off
@    s0 avalue type 2
@    s0 avalue char size 1.000000
@    s0 avalue font 0
@    s0 avalue color 1
@    s0 avalue rot 0
@    s0 avalue format general
@    s0 avalue prec 3
@    s0 avalue prepend ""
@    s0 avalue append ""
@    s0 avalue offset 0.000000 , 0.000000
@    s0 errorbar on
@    s0 errorbar place both
@    s0 errorbar color 1
@    s0 errorbar pattern 1
@    s0 errorbar size 1.000000
@    s0 errorbar linewidth 1.0
@    s0 errorbar linestyle 1
@    s0 errorbar riser linewidth 1.0
@    s0 errorbar riser linestyle 1
@    s0 errorbar riser clip off
@    s0 errorbar riser clip length 0.100000
@    s0 comment "kfnc1_PL40_DE50_DP100_Pmi.inc"
@    s0 legend  ""
@    s1 hidden false
@    s1 type xy
@    s1 symbol 0
@    s1 symbol size 1.000000
@    s1 symbol color 4
@    s1 symbol pattern 1
@    s1 symbol fill color 4
@    s1 symbol fill pattern 0
@    s1 symbol linewidth 1.0
@    s1 symbol linestyle 1
@    s1 symbol char 65
@    s1 symbol char font 0
@    s1 symbol skip 0
@    s1 line type 1
@    s1 line linestyle 4
@    s1 line linewidth 2.0
@    s1 line color 4
@    s1 line pattern 1
@    s1 baseline type 0
@    s1 baseline off
@    s1 dropline off
@    s1 fill type 0
@    s1 fill rule 0
@    s1 fill color 1
@    s1 fill pattern 1
@    s1 avalue off
@    s1 avalue type 2
@    s1 avalue char size 1.000000
@    s1 avalue font 0
@    s1 avalue color 1
@    s1 avalue rot 0
@    s1 avalue format general
@    s1 avalue prec 3
@    s1 avalue prepend ""
@    s1 avalue append ""
@    s1 avalue offset 0.000000 , 0.000000
@    s1 errorbar on
@    s1 errorbar place both
@    s1 errorbar color 4
@    s1 errorbar pattern 1
@    s1 errorbar size 1.000000
@    s1 errorbar linewidth 1.0
@    s1 errorbar linestyle 1
@    s1 errorbar riser linewidth 1.0
@    s1 errorbar riser linestyle 1
@    s1 errorbar riser clip off
@    s1 errorbar riser clip length 0.100000
@    s1 comment "kfnc1_PL40_DE50_DP100_Pm50.inc"
@    s1 legend  ""
@    s2 hidden false
@    s2 type xy
@    s2 symbol 0
@    s2 symbol size 1.000000
@    s2 symbol color 2
@    s2 symbol pattern 1
@    s2 symbol fill color 2
@    s2 symbol fill pattern 0
@    s2 symbol linewidth 1.0
@    s2 symbol linestyle 1
@    s2 symbol char 65
@    s2 symbol char font 0
@    s2 symbol skip 0
@    s2 line type 1
@    s2 line linestyle 4
@    s2 line linewidth 2.0
@    s2 line color 2
@    s2 line pattern 1
@    s2 baseline type 0
@    s2 baseline off
@    s2 dropline off
@    s2 fill type 0
@    s2 fill rule 0
@    s2 fill color 1
@    s2 fill pattern 1
@    s2 avalue off
@    s2 avalue type 2
@    s2 avalue char size 1.000000
@    s2 avalue font 0
@    s2 avalue color 1
@    s2 avalue rot 0
@    s2 avalue format general
@    s2 avalue prec 3
@    s2 avalue prepend ""
@    s2 avalue append ""
@    s2 avalue offset 0.000000 , 0.000000
@    s2 errorbar on
@    s2 errorbar place both
@    s2 errorbar color 2
@    s2 errorbar pattern 1
@    s2 errorbar size 1.000000
@    s2 errorbar linewidth 1.0
@    s2 errorbar linestyle 1
@    s2 errorbar riser linewidth 1.0
@    s2 errorbar riser linestyle 1
@    s2 errorbar riser clip off
@    s2 errorbar riser clip length 0.100000
@    s2 comment "kfnc1_PL40_DE50_DP100_Pmav.inc"
@    s2 legend  ""
@    s3 hidden false
@    s3 type xy
@    s3 symbol 0
@    s3 symbol size 1.000000
@    s3 symbol color 15
@    s3 symbol pattern 1
@    s3 symbol fill color 15
@    s3 symbol fill pattern 0
@    s3 symbol linewidth 1.0
@    s3 symbol linestyle 1
@    s3 symbol char 65
@    s3 symbol char font 0
@    s3 symbol skip 0
@    s3 line type 1
@    s3 line linestyle 1
@    s3 line linewidth 2.0
@    s3 line color 15
@    s3 line pattern 1
@    s3 baseline type 0
@    s3 baseline off
@    s3 dropline off
@    s3 fill type 0
@    s3 fill rule 0
@    s3 fill color 1
@    s3 fill pattern 1
@    s3 avalue off
@    s3 avalue type 2
@    s3 avalue char size 1.000000
@    s3 avalue font 0
@    s3 avalue color 1
@    s3 avalue rot 0
@    s3 avalue format general
@    s3 avalue prec 3
@    s3 avalue prepend ""
@    s3 avalue append ""
@    s3 avalue offset 0.000000 , 0.000000
@    s3 errorbar on
@    s3 errorbar place both
@    s3 errorbar color 15
@    s3 errorbar pattern 1
@    s3 errorbar size 1.000000
@    s3 errorbar linewidth 1.0
@    s3 errorbar linestyle 1
@    s3 errorbar riser linewidth 1.0
@    s3 errorbar riser linestyle 1
@    s3 errorbar riser clip off
@    s3 errorbar riser clip length 0.100000
@    s3 comment "lgnm1_PL40_DE50_DP100_Pmi.inc"
@    s3 legend  ""
@target G0.S0
@type xy
-0.30103 2.5701493
1.0606978 2.7743863
1.3521825 2.818082
1.5250448 2.8439823
1.64836 2.8624492
1.744293 2.8768077
1.8228216 2.8885541
1.8893017 2.8984932
1.9469433 2.9071049
1.9978231 2.9147022
2.0433623 2.9214976
2.0845763 2.9276439
2.1222159 2.9332539
2.1568519 2.9384121
2.1889285 2.9431862
2.218798 2.9476293
2.2467447 2.9517832
2.2730013 2.9556834
2.2977605 2.9593586
2.321184 2.9628332
2.3434086 2.9661272
2.364551 2.9692593
2.3847117 2.9722431
2.403978 2.975093
2.4224257 2.9778196
2.4401216 2.9804334
2.4571246 2.982943
2.473487 2.985356
2.4892552 2.9876797
2.5044709 2.9899203
2.5191715 2.9920836
2.5333907 2.9941746
2.5471591 2.9961972
2.5605044 2.9981569
2.5734518 3.0000565
2.5860244 3.0018981
2.5982432 3.0036888
2.6101276 3.0054293
2.6216955 3.0071202
2.6329632 3.0087662
2.6439459 3.0103721
2.6546578 3.011934
2.6651117 3.0134566
2.67532 3.0149445
2.6852938 3.016394
2.6950437 3.0178135
2.7045794 3.0191994
2.7139104 3.020556
2.723045 3.0218795
2.7319914 3.0231742
2.7407573 3.0244446
2.7493498 3.0256908
2.7577755 3.026909
2.7660409 3.0281034
2.7741519 3.0292742
2.7821141 3.0304216
2.7899331 3.0315458
2.7976137 3.032655
2.8051609 3.0337373
2.8125792 3.0348049
2.8198728 3.0358538
2.827046 3.0368843
2.8341027 3.0378924
2.8410465 3.0388903
2.847881 3.039866
2.8546096 3.0408277
2.8612356 3.0417755
2.867762 3.0427054
2.8741918 3.0436255
2.8805278 3.044528
2.8867726 3.0454169
2.892929 3.0462922
2.8989993 3.0471541
2.9049859 3.0480026
2.9108911 3.0488417
2.9167171 3.0496676
2.9224659 3.0504803
2.9281397 3.0512838
2.9337403 3.052078
2.9392696 3.0528555
2.9447294 3.0536277
2.9501213 3.054387
2.9554472 3.0551374
2.9607086 3.0558789
2.9659069 3.0566076
2.9710438 3.0573313
2.9761206 3.0580424
2.9811388 3.0587448
2.9860996 3.0594385
2.9910044 3.0601272
2.9958545 3.0608036
3.000651 3.0614751
3.005395 3.0621381
3.0100878 3.0627887
3.0147305 3.0634384
3.019324 3.0640759
3.0238695 3.0647088
3.0283679 3.0653332
3.0328201 3.0659492
3.0372272 3.0665607
3.04159 3.0671639
3.0459095 3.0677625
3.0501863 3.0683529
3.0544215 3.0689387
3.0586158 3.0695164
3.0627699 3.0700896
3.0668847 3.0706547
3.0709609 3.0712153
3.0749992 3.0717716
3.0790003 3.0723198
3.0829648 3.0728636
3.0868935 3.0734031
3.0907869 3.0739345
3.0946458 3.0744617
3.0984707 3.0749846
3.1022621 3.0754995
3.1060208 3.0760139
3.1097472 3.0765203
3.113442 3.0770225
3.1171055 3.0775205
3.1207384 3.0780143
3.1243412 3.0785039
3.1279143 3.0789858
3.1314583 3.0794671
3.1349735 3.0799406
3.1384606 3.0804136
3.1419199 3.0808789
3.1453518 3.0813401
3.1487569 3.0818008
3.1521354 3.0822538
3.1554879 3.0827064
3.1588146 3.0831513
3.1621161 3.0835958
3.1653927 3.0840326
3.1686448 3.084469
3.1718727 3.0848979
3.1750767 3.0853263
3.1782573 3.0857507
3.1814148 3.0861711
3.1845495 3.0865876
3.1876617 3.0870037
3.1907518 3.0874123
3.19382 3.0878204
3.1968667 3.0882247
3.1998922 3.0886251
3.2028968 3.0890215
3.2058807 3.0894176
3.2088443 3.0898062
3.2117878 3.0901945
3.2147114 3.090579
3.2176155 3.0909631
3.2205003 3.0913398
3.2233661 3.0917162
3.2262131 3.0920923
3.2290416 3.092461
3.2318517 3.0928294
3.2346438 3.093194
3.2374181 3.0935548
3.2401747 3.0939152
3.2429139 3.0942719
3.245636 3.0946248
3.2483412 3.0949775
3.2510295 3.0953263
3.2537014 3.0956714
3.2563569 3.0960162
3.2589963 3.0963572
3.2616197 3.096698
3.2642273 3.0970351
3.2668195 3.0973684
3.2693962 3.0977014
3.2719577 3.0980308
3.2745042 3.0983564
3.2770359 3.0986818
3.2795529 3.0990035
3.2820554 3.0993249
3.2845435 3.0996427
3.2870175 3.0999602
3.2894775 3.100274
3.2919236 3.1005842
3.294356 3.1008941
3.2967748 3.1012039
3.2991803 3.1015065
3.3015725 3.1018124
3.3039516 3.1021146
3.3063178 3.1024131
3.3086711 3.1027115
3.3110117 3.1030062
3.3133398 3.1033007
3.3156555 3.1035917
3.3179589 3.1038824
3.3202502 3.1041695
3.3225294 3.1044564
3.3247967 3.1047397
3.3270523 3.1050228
3.3292962 3.1053024
3.3315285 3.1055817
3.3337495 3.1058609
3.3359591 3.1061331
3.3381576 3.1064085
3.3403449 3.1066804
3.3425214 3.106952
3.3446869 3.1072201
3.3468418 3.1074881
3.348986 3.1077525
3.3511196 3.1080167
3.3532428 3.1082774
3.3553557 3.108538
3.3574584 3.1087983
3.3595509 3.1090552
3.3616334 3.1093119
3.363706 3.109565
3.3657687 3.1098181
3.3678217 3.1100676
3.369865 3.1103203
3.3718987 3.1105661
3.373923 3.1108152
3.3759378 3.1110608
3.3779434 3.1113028
3.3799397 3.1115448
3.3819269 3.1117866
3.3839051 3.1120282
3.3858743 3.1122664
3.3878346 3.1125011
3.3897861 3.112739
3.3917288 3.1129735
3.3936629 3.1132044
3.3955885 3.1134353
3.3975055 3.113666
3.3994141 3.1138966
3.4013144 3.1141237
3.4032063 3.1143507
3.4050901 3.1145743
3.4069658 3.1147977
3.4088333 3.1150211
3.4106929 3.1152443
3.4125445 3.1154641
3.4143883 3.1156837
3.4162243 3.1158999
3.4180526 3.1161161
3.4198732 3.1163321
3.4216862 3.116548
3.4234916 3.1167605
3.4252896 3.1169728
3.4270802 3.1171818
3.4288634 3.1173906
3.4306393 3.1175994
3.432408 3.117808
3.4341696 3.1180133
3.435924 3.1182184
3.4376713 3.1184235
3.4394116 3.1186251
3.441145 3.1188267
3.4428716 3.1190281
3.4445912 3.1192262
3.4463041 3.1194275
3.4480103 3.1196253
3.4497098 3.1198198
3.4514026 3.1200175
3.4530889 3.1202119
3.4547687 3.1204028
3.456442 3.120597
3.4581088 3.1207877
3.4597693 3.1209784
3.4614235 3.121169
3.4630714 3.1213563
3.464713 3.1215434
3.4663485 3.1217305
3.4679779 3.1219175
3.4696011 3.1221011
3.4712183 3.1222847
3.4728296 3.1224682
3.4744348 3.1226483
3.4760342 3.1228316
3.4776276 3.1230116
3.4792153 3.1231883
3.4807972 3.1233681
3.4823733 3.1235446
3.4839437 3.123721
3.4855085 3.1238974
3.4870676 3.1240704
3.4886212 3.1242466
3.4901693 3.1244194
3.4917118 3.1245922
3.4932489 3.1247617
3.4947805 3.1249311
3.4963068 3.1251005
3.4978277 3.1252698
3.4993434 3.125439
3.5008537 3.1256049
3.5023588 3.1257707
3.5038587 3.1259365
3.5053535 3.1261022
3.5068431 3.1262646
3.5083277 3.1264301
3.5098072 3.1265924
3.5112816 3.1267514
3.5127511 3.1269135
3.5142156 3.1270724
3.5156752 3.1272312
3.5171299 3.1273899
3.5185797 3.1275486
3.5200248 3.127704
3.521465 3.1278625
3.5229005 3.1280178
3.5243312 3.1281698
3.5257572 3.1283249
3.5271786 3.1284768
3.5285954 3.1286319
3.5300075 3.1287836
3.531415 3.1289321
3.5328181 3.1290838
3.5342165 3.1292322
3.5356105 3.1293805
3.5370001 3.1295288
3.5383852 3.129677
3.5397659 3.1298252
3.5411422 3.1299701
3.5425142 3.130115
3.5438819 3.1302598
3.5452452 3.1304045
3.5466043 3.130546
3.5479592 3.1306907
3.5493099 3.1308321
3.5506563 3.1309735
3.5519986 3.1311148
3.5533368 3.1312529
3.5546708 3.1313941
3.5560008 3.1315321
3.5573267 3.13167
3.5586486 3.1318079
3.5599664 3.1319457
3.5612803 3.1320803
3.5625902 3.1322181
3.5638962 3.1323526
3.5651983 3.132487
3.5664964 3.1326215
3.5677907 3.1327526
3.5690812 3.132887
3.5703678 3.1330181
3.5716506 3.1331491
3.5729297 3.1332802
3.574205 3.1334112
3.5754765 3.1335389
3.5767444 3.1336698
3.5780085 3.1337975
3.579269 3.1339251
3.5805258 3.1340527
3.581779 3.1341771
3.5830287 3.1343046
3.5842747 3.1344289
3.5855171 3.1345564
3.586756 3.1346806
3.5879914 3.1348048
3.5892233 3.1349258
3.5904517 3.1350499
3.5916766 3.1351708
3.5928981 3.1352917
3.5941162 3.1354157
3.5953308 3.1355334
3.5965421 3.1356541
3.59775 3.1357749
3.5989546 3.1358924
3.6001558 3.1360131
3.6013537 3.1361305
3.6025483 3.136248
3.6037396 3.1363654
3.6049277 3.1364796
3.6061125 3.1365969
3.6072941 3.1367111
3.6084725 3.1368252
3.6096478 3.1369392
3.6108198 3.1370533
3.6119887 3.1371673
3.6131544 3.1372813
3.6143171 3.1373921
3.6154766 3.137506
3.616633 3.1376168
3.6177864 3.1377275
3.6189367 3.1378381
3.620084 3.1379456
3.6212282 3.1380563
3.6223695 3.1381669
3.6235077 3.1382743
3.624643 3.1383817
3.6257753 3.138489
3.6269047 3.1385963
3.6280311 3.1387036
3.6291547 3.1388078
3.6302753 3.138915
3.631393 3.1390191
3.6325079 3.1391231
3.6336199 3.1392272
3.6347291 3.1393312
3.6358355 3.1394351
3.636939 3.1395391
3.6380398 3.1396398
3.6391377 3.1397437
3.6402329 3.1398445
3.6413254 3.1399452
3.6424151 3.1400458
3.643502 3.1401465
3.6445863 3.1402471
3.6456678 3.1403446
3.6467467 3.1404452
3.6478229 3.1405426
3.6488964 3.1406431
3.6499673 3.1407405
3.6510356 3.1408379
3.6521012 3.1409321
3.6531643 3.1410294
3.6542247 3.1411267
3.6552825 3.1412208
3.6563378 3.1413181
3.6573905 3.1414121
3.6584407 3.1415062
3.6594883 3.1416003
3.6605335 3.1416943
3.6615761 3.1417852
3.6626162 3.1418792
3.6636538 3.1419731
3.664689 3.1420639
3.6657217 3.1421547
3.6667519 3.1422455
3.6677797 3.1423363
3.6688051 3.142427
3.6698281 3.1425177
3.6708486 3.1426084
3.6718668 3.142696
3.6728826 3.1427867
3.673896 3.1428742
3.674907 3.1429617
3.6759158 3.1430492
3.6769221 3.1431366
3.6779262 3.1432241
3.6789279 3.1433115
3.6799273 3.1433958
3.6809244 3.1434832
3.6819193 3.1435675
3.6829119 3.1436548
3.6839022 3.1437391
3.6848902 3.1438233
3.685876 3.1439075
3.6868596 3.1439916
3.687841 3.1440727
3.6888201 3.1441568
3.6897971 3.144241
3.6907718 3.144322
3.6917444 3.1444029
3.6927148 3.1444839
3.693683 3.144568
3.6946491 3.1446489
3.695613 3.1447267
3.6965748 3.1448076
3.6975345 3.1448885
3.698492 3.1449663
3.6994475 3.1450472
3.7004008 3.1451249
3.7013521 3.1452026
3.7023013 3.1452834
3.7032484 3.1453611
3.7041934 3.1454388
3.7051364 3.1455134
3.7060774 3.145591
3.7070163 3.1456687
3.7079532 3.1457432
3.7088881 3.1458208
3.709821 3.1458953
3.7107518 3.1459698
3.7116807 3.1460443
3.7126076 3.1461187
3.7135325 3.1461932
3.7144555 3.1462676
3.7153765 3.146342
3.7162956 3.1464164
3.7172127 3.1464877
3.7181279 3.146559
3.7190411 3.1466334
3.7199524 3.1467046
3.7208619 3.1467759
3.7217694 3.1468471
3.722675 3.1469184
3.7235788 3.1469896
3.7244807 3.1470608
3.7253807 3.147132
3.7262788 3.1472
3.7271751 3.1472712
3.7280696 3.1473393
3.7289622 3.1474073
3.729853 3.1474785
3.7307419 3.1475465
3.7316291 3.1476145
3.7325144 3.1476825
3.7333979 3.1477474
3.7342796 3.1478154
3.7351596 3.1478834
3.7360378 3.1479483
3.7369142 3.1480162
3.7377888 3.1480811
3.7386617 3.148149
3.7395328 3.1482138
3.7404022 3.1482787
3.7412698 3.1483435
3.7421357 3.1484083
3.7429999 3.1484731
3.7438624 3.1485379
3.7447232 3.1485996
3.7455822 3.1486643
3.7464396 3.148726
3.7472953 3.1487908
3.7481492 3.1488524
3.7490016 3.1489141
3.7498522 3.1489788
3.7507012 3.1490404
3.7515485 3.1491021
3.7523942 3.1491637
3.7532382 3.1492222
3.7540806 3.1492838
3.7549214 3.1493454
3.7557606 3.1494039
3.7565981 3.1494655
3.757434 3.1495239
3.7582683 3.1495855
3.759101 3.149644
3.7599321 3.1497024
3.7607616 3.1497609
3.7615896 3.1498193
3.762416 3.1498778
3.7632408 3.1499362
3.764064 3.1499946
3.7648857 3.1500499
3.7657058 3.1501084
3.7665244 3.1501637
3.7673414 3.1502221
3.7681569 3.1502774
3.7689709 3.1503358
3.7697834 3.150391
3.7705943 3.1504463
3.7714037 3.1505016
3.7722117 3.1505569
3.7730181 3.1506122
3.773823 3.1506674
3.7746264 3.1507196
3.7754284 3.1507749
3.7762289 3.150827
3.7770279 3.1508823
3.7778254 3.1509344
3.7786215 3.1509896
3.7794161 3.1510418
3.7802093 3.1510939
3.781001 3.1511461
3.7817913 3.1511982
3.7825801 3.1512503
3.7833675 3.1513024
3.7841535 3.1513545
3.7849381 3.1514066
3.7857212 3.1514587
3.786503 3.1515077
3.7872833 3.1515598
3.7880623 3.1516088
3.7888398 3.1516579
3.789616 3.1517099
3.7903907 3.1517589
3.7911641 3.1518079
3.7919361 3.1518569
3.7927068 3.1519059
3.7934761 3.1519548
3.794244 3.1520038
3.7950106 3.1520528
3.7957758 3.1521017
3.7965396 3.1521476
3.7973022 3.1521966
3.7980634 3.1522425
3.7988232 3.1522914
3.7995818 3.1523373
3.800339 3.1523862
3.8010949 3.1524321
3.8018494 3.1524779
3.8026027 3.1525238
3.8033547 3.1525696
3.8041053 3.1526155
3.8048547 3.1526613
3.8056028 3.1527071
3.8063496 3.152753
3.8070951 3.1527957
3.8078393 3.1528416
3.8085823 3.1528843
3.809324 3.1529301
3.8100644 3.1529729
3.8108036 3.1530187
3.8115415 3.1530614
3.8122782 3.1531042
3.8130136 3.1531469
3.8137477 3.1531896
3.8144807 3.1532324
3.8152124 3.1532751
3.8159428 3.1533178
3.8166721 3.1533605
3.8174001 3.1534032
3.8181269 3.1534459
3.8188525 3.1534856
3.8195768 3.1535283
3.8203 3.1535679
3.821022 3.1536106
3.8217427 3.1536503
3.8224623 3.1536899
3.8231807 3.1537326
3.8238979 3.1537722
3.8246139 3.1538118
3.8253287 3.1538514
3.8260424 3.153891
3.8267549 3.1539307
3.8274662 3.1539703
3.8281764 3.1540099
3.8288854 3.1540464
3.8295932 3.154086
3.8302999 3.1541256
3.8310054 3.1541622
3.8317098 3.1542017
3.8324131 3.1542383
3.8331152 3.1542748
3.8338162 3.1543144
3.8345161 3.1543509
3.8352148 3.1543875
3.8359124 3.154424
3.8366089 3.1544605
3.8373043 3.154497
3.8379986 3.1545335
3.8386917 3.15457
3.8393838 3.1546065
3.8400747 3.154643
3.8407646 3.1546765
3.8414533 3.154713
3.842141 3.1547495
3.8428276 3.1547829
3.8435131 3.1548194
3.8441975 3.1548529
3.8448808 3.1548863
3.8455631 3.1549228
3.8462443 3.1549562
3.8469244 3.1549897
3.8476035 3.1550231
3.8482815 3.1550565
3.8489585 3.15509
3.8496344 3.1551234
3.8503092 3.1551568
3.850983 3.1551902
3.8516558 3.1552237
3.8523275 3.1552571
3.8529982 3.1552874
3.8536678 3.1553209
3.8543364 3.1553512
3.855004 3.1553846
3.8556706 3.155415
3.8563361 3.1554484
3.8570006 3.1554788
3.8576641 3.1555091
3.8583266 3.1555395
3.8589881 3.1555729
3.8596486 3.1556032
3.8603081 3.1556336
3.8609665 3.1556639
3.861624 3.1556943
3.8622805 3.1557246
3.862936 3.1557519
3.8635905 3.1557823
3.864244 3.1558126
3.8648966 3.1558429
3.8655481 3.1558702
3.8661987 3.1559006
3.8668483 3.1559279
3.867497 3.1559582
3.8681446 3.1559855
3.8687913 3.1560158
3.8694371 3.1560431
3.8700819 3.1560704
3.8707257 3.1560977
3.8713686 3.1561249
3.8720105 3.1561553
3.8726515 3.1561825
3.8732915 3.1562098
3.8739306 3.1562341
3.8745688 3.1562613
3.875206 3.1562886
3.8758423 3.1563159
3.8764776 3.1563432
3.8771121 3.1563674
3.8777456 3.1563947
3.8783782 3.1564219
3.8790098 3.1564462
3.8796406 3.1564734
3.8802704 3.1564977
3.8808993 3.1565219
3.8815273 3.1565492
3.8821544 3.1565734
3.8827806 3.1565976
3.8834059 3.1566218
3.8840303 3.1566461
3.8846538 3.1566703
3.8852764 3.1566945
3.8858981 3.1567187
3.8865189 3.1567429
3.8871389 3.1567672
3.8877579 3.1567914
3.8883761 3.1568156
3.8889934 3.1568398
3.8896098 3.156861
3.8902253 3.1568852
3.89084 3.1569064
3.8914538 3.1569306
3.8920668 3.1569518
3.8926788 3.156976
3.89329 3.1569971
3.8939004 3.1570213
3.8945099 3.1570425
3.8951185 3.1570637
3.8957263 3.1570849
3.8963333 3.157106
3.8969394 3.1571272
3.8975446 3.1571514
3.898149 3.1571726
3.8987526 3.1571907
3.8993553 3.1572119
3.8999572 3.1572331
3.9005583 3.1572542
3.9011585 3.1572754
3.9017579 3.1572966
3.9023565 3.1573147
3.9029542 3.1573359
3.9035512 3.157354
3.9041473 3.1573752
3.9047426 3.1573933
3.9053371 3.1574145
3.9059307 3.1574326
3.9065236 3.1574537
3.9071156 3.1574719
3.9077069 3.15749
3.9082973 3.1575081
3.908887 3.1575293
3.9094758 3.1575474
3.9100638 3.1575656
3.9106511 3.1575837
3.9112375 3.1576018
3.9118232 3.1576199
3.9124081 3.1576381
3.9129922 3.1576562
3.9135755 3.1576713
3.914158 3.1576894
3.9147397 3.1577075
3.9153207 3.1577226
3.9159009 3.1577408
3.9164803 3.1577589
3.9170589 3.157774
3.9176368 3.1577921
3.9182139 3.1578072
3.9187902 3.1578253
3.9193658 3.1578404
3.9199406 3.1578555
3.9205146 3.1578736
3.9210879 3.1578887
3.9216605 3.1579038
3.9222323 3.1579189
3.9228033 3.157934
3.9233736 3.1579491
3.9239431 3.1579642
3.9245119 3.1579793
3.9250799 3.1579944
3.9256472 3.1580095
3.9262138 3.1580246
3.9267796 3.1580397
3.9273447 3.1580548
3.927909 3.1580668
3.9284727 3.1580819
3.9290356 3.158097
3.9295977 3.1581091
3.9301591 3.1581242
3.9307199 3.1581393
3.9312798 3.1581513
3.9318391 3.1581634
3.9323977 3.1581785
3.9329555 3.1581905
3.9335126 3.1582056
3.934069 3.1582177
3.9346247 3.1582298
3.9351797 3.1582418
3.9357339 3.1582539
3.9362875 3.158269
3.9368403 3.1582811
3.9373925 3.1582931
3.937944 3.1583052
3.9384947 3.1583173
3.9390448 3.1583293
3.9395941 3.1583384
3.9401428 3.1583504
3.9406908 3.1583625
3.941238 3.1583746
3.9417846 3.1583866
3.9423306 3.1583957
3.9428758 3.1584077
3.9434203 3.1584168
3.9439642 3.1584288
3.9445073 3.1584409
3.9450498 3.1584499
3.9455917 3.158459
3.9461328 3.1584711
3.9466733 3.1584801
3.9472131 3.1584922
3.9477522 3.1585012
3.9482907 3.1585102
3.9488285 3.1585193
3.9493656 3.1585283
3.9499021 3.1585404
3.9504379 3.1585494
3.950973 3.1585585
3.9515075 3.1585675
3.9520413 3.1585766
3.9525745 3.1585856
3.953107 3.1585947
3.9536389 3.1586037
3.9541701 3.1586097
3.9547007 3.1586188
3.9552306 3.1586278
3.9557599 3.1586369
3.9562885 3.1586429
3.9568165 3.1586519
3.9573439 3.158661
3.9578706 3.158667
3.9583966 3.158676
3.9589221 3.1586821
3.9594469 3.1586911
3.959971 3.1586971
3.9604946 3.1587032
3.9610175 3.1587122
3.9615397 3.1587182
3.9620614 3.1587243
3.9625824 3.1587333
3.9631028 3.1587393
3.9636226 3.1587453
3.9641417 3.1587514
3.9646603 3.1587574
3.9651782 3.1587634
3.9656955 3.1587695
3.9662122 3.1587755
3.9667282 3.1587815
3.9672437 3.1587875
3.9677585 3.1587936
3.9682728 3.1587996
3.9687864 3.1588056
3.9692994 3.1588086
3.9698118 3.1588146
3.9703236 3.1588207
3.9708348 3.1588267
3.9713454 3.1588297
3.9718554 3.1588357
3.9723649 3.1588387
3.9728737 3.1588448
3.9733819 3.1588478
3.9738895 3.1588538
3.9743965 3.1588568
3.974903 3.1588628
3.9754088 3.1588659
3.9759141 3.1588689
3.9764188 3.1588749
3.9769229 3.1588779
3.9774264 3.1588809
3.9779293 3.1588839
3.9784316 3.1588869
3.9789334 3.158893
3.9794346 3.158896
3.9799352 3.158899
3.9804352 3.158902
3.9809346 3.158905
3.9814335 3.158908
3.9819318 3.158911
3.9824295 3.158911
3.9829267 3.1589141
3.9834233 3.1589171
3.9839193 3.1589201
3.9844148 3.1589231
3.9849097 3.1589231
3.985404 3.1589261
3.9858978 3.1589291
3.986391 3.1589291
3.9868837 3.1589321
3.9873757 3.1589321
3.9878673 3.1589351
3.9883583 3.1589351
3.9888487 3.1589382
3.9893386 3.1589382
3.9898279 3.1589412
3.9903167 3.1589412
3.9908049 3.1589412
3.9912925 3.1589442
3.9917797 3.1589442
3.9922662 3.1589442
3.9927523 3.1589442
3.9932378 3.1589442
3.9937227 3.1589472
3.9942071 3.1589472
3.994691 3.1589472
3.9951743 3.1589472
3.9956571 3.1589472
3.9961394 3.1589472
3.9966211 3.1589472
3.9971023 3.1589472
3.997583 3.1589442
3.9980631 3.1589442
3.9985427 3.1589442
3.9990217 3.1589442
3.9995003 3.1589442
3.9999783 3.1589412
4.0045363 3.1589291
4.0092384 3.158905
4.0138901 3.1588749
4.0184925 3.1588357
4.0230466 3.1587845
4.0275535 3.1587273
4.032014 3.158661
4.0364293 3.1585886
4.0408001 3.1585042
4.0451273 3.1584138
4.0494119 3.1583173
4.0536546 3.1582117
4.0578562 3.158097
4.0620176 3.1579763
4.0661395 3.1578495
4.0702226 3.1577136
4.0742677 3.1575716
4.0782755 3.1574205
4.0822467 3.1572663
4.0861818 3.157103
4.0900816 3.1569336
4.0939467 3.1567581
4.0977777 3.1565734
4.1015752 3.1563856
4.1053398 3.1561916
4.1090721 3.1559885
4.1127725 3.1557823
4.1164417 3.1555698
4.1200801 3.1553512
4.1236883 3.1551264
4.1272668 3.1548954
4.1308161 3.1546583
4.1343365 3.1544179
4.1378287 3.1541713
4.141293 3.1539185
4.1447298 3.1536594
4.1481397 3.1533971
4.1515231 3.1531286
4.1548802 3.1528538
4.1582117 3.1525757
4.1615177 3.1522914
4.1647988 3.1520038
4.1680553 3.1517099
4.1712876 3.1514097
4.1744959 3.1511093
4.1776808 3.1507994
4.1808424 3.1504893
4.1839812 3.1501698
4.1870975 3.1498501
4.1901916 3.1495239
4.1932638 3.1491945
4.1963144 3.1488586
4.1993437 3.1485194
4.2023521 3.1481768
4.2053397 3.1478278
4.208307 3.1474754
4.2112541 3.1471196
4.2141813 3.1467604
4.217089 3.1463947
4.2199773 3.1460288
4.2228465 3.1456563
4.2256969 3.1452803
4.2285287 3.144901
4.2313421 3.1445151
4.2341375 3.1441288
4.236915 3.1437359
4.2396748 3.1433427
4.2424172 3.1429429
4.2451424 3.1425428
4.2478506 3.1421359
4.250542 3.1417256
4.2532168 3.1413118
4.2558753 3.1408975
4.2585176 3.1404766
4.2611439 3.1400521
4.2637544 3.1396272
4.2663493 3.1391956
4.2689288 3.1387636
4.2714931 3.1383248
4.2740423 3.1378856
4.2765767 3.1374427
4.2790963 3.1369963
4.2816014 3.1365462
4.2840922 3.1360924
4.2865687 3.1356382
4.2890312 3.1351772
4.2914799 3.1347157
4.2939147 3.1342504
4.2963361 3.1337815
4.2987439 3.1333121
4.3011386 3.1328358
4.30352 3.132359
4.3058885 3.1318784
4.3082442 3.1313973
4.3105871 3.1309092
4.3129175 3.1304206
4.3152354 3.1299315
4.317541 3.1294353
4.3198345 3.1289386
4.3221159 3.128438
4.3243854 3.1279369
4.326643 3.127432
4.328889 3.1269233
4.3311235 3.1264139
4.3333465 3.1259007
4.3355582 3.1253837
4.3377587 3.124866
4.3399481 3.1243444
4.3421265 3.123819
4.344294 3.1232929
4.3464508 3.1227662
4.3485969 3.1222355
4.3507325 3.121701
4.3528576 3.1211625
4.3549723 3.1206266
4.3570768 3.1200834
4.3591712 3.1195396
4.3612555 3.1189951
4.3633299 3.1184466
4.3653944 3.1178974
4.3674491 3.1173442
4.3694942 3.116787
4.3715296 3.1162291
4.3735556 3.1156704
4.3755722 3.1151077
4.3775794 3.1145443
4.3795774 3.1139768
4.3815663 3.1134085
4.3835461 3.1128362
4.3855169 3.1122631
4.3874788 3.1116892
4.3894319 3.1111112
4.3913762 3.1105325
4.3933119 3.1099496
4.395239 3.1093659
4.3971576 3.1087781
4.3990677 3.1081894
4.4009695 3.1076
4.402863 3.1070097
4.4047482 3.1064153
4.4066253 3.1058166
4.4084944 3.1052172
4.4103554 3.1046168
4.4122085 3.1040157
4.4140537 3.1034103
4.4158911 3.102804
4.4177207 3.1021969
4.4195427 3.1015856
4.4213571 3.1009733
4.4231639 3.1003602
4.4249633 3.0997428
4.4267552 3.0991245
4.4285397 3.0985053
4.430317 3.0978817
4.432087 3.0972608
4.4338498 3.096632
4.4356055 3.0960057
4.4373541 3.0953786
4.4390957 3.0947471
4.4408304 3.0941146
4.4425582 3.0934777
4.4442791 3.0928434
4.4459932 3.0922047
4.4477006 3.091565
4.4494013 3.0909208
4.4510953 3.0902792
4.4527828 3.0896332
4.4544637 3.0889861
4.4561382 3.0883381
4.4578062 3.0876856
4.4594679 3.0870357
4.4611232 3.0863812
4.4627722 3.0857257
4.464415 3.0850693
4.4660516 3.0844118
4.4676821 3.0837498
4.4693064 3.0830868
4.4709248 3.0824227
4.4725371 3.0817576
4.4741434 3.0810916
4.4757438 3.0804244
4.4773383 3.0797527
4.4789271 3.0790835
4.48051 3.0784097
4.4820871 3.0777348
4.4836586 3.0770589
4.4852244 3.0763783
4.4867846 3.0757002
4.4883392 3.0750175
4.4898882 3.0743373
4.4914317 3.0736524
4.4929698 3.0729664
4.4945024 3.0722793
4.4960297 3.0715912
4.4975516 3.0709019
4.4990682 3.0702115
4.5005795 3.0695164
4.5020856 3.0688238
4.5035864 3.0681265
4.5050821 3.0674317
4.5065727 3.0667321
4.5080581 3.0660313
4.5095385 3.0653294
4.5110139 3.0646264
4.5124843 3.0639223
4.5139497 3.063217
4.5154102 3.0625105
4.5168658 3.0618029
4.5183165 3.0610942
4.5197624 3.0603805
4.5212035 3.0596694
4.5226398 3.0589534
4.5240714 3.05824
4.5254983 3.0575216
4.5269205 3.0568058
4.5283381 3.056085
4.5297511 3.0553669
4.5311595 3.0546437
4.5325633 3.0539193
4.5339626 3.0531976
4.5353574 3.0524708
4.5367478 3.0517428
4.5381337 3.0510174
4.5395152 3.0502869
4.5408923 3.0495552
4.5422651 3.0488223
4.5436335 3.0480921
4.5449977 3.0473567
4.5463576 3.04662
4.5477132 3.0458821
4.5490646 3.0451469
4.5504118 3.0444065
4.5517549 3.0436648
4.5530938 3.0429219
4.5544286 3.0421816
4.5557593 3.0414361
4.5570859 3.0406933
4.5584085 3.0399453
4.5597271 3.0391959
4.5610417 3.0384493
4.5623524 3.0376973
4.563659 3.0369481
4.5649618 3.0361936
4.5662607 3.0354417
4.5675557 3.0346886
4.5688468 3.0339301
4.5701341 3.0331744
4.5714177 3.0324173
4.5726974 3.0316589
4.5739734 3.0308991
4.5752456 3.0301381
4.5765141 3.0293757
4.5777789 3.0286119
4.5790401 3.0278468
4.5802976 3.0270804
4.5815515 3.0263126
4.5828017 3.0255475
4.5840484 3.024777
4.5852915 3.0240092
4.586531 3.023236
4.5877671 3.0224655
4.5889996 3.0216895
4.5902286 3.0209162
4.5914542 3.0201416
4.5926763 3.0193656
4.593895 3.0185882
4.5951103 3.0178094
4.5963221 3.0170333
4.5975306 3.0162517
4.5987358 3.0154687
4.5999376 3.0146885
4.6011361 3.0139069
4.6023313 3.0131196
4.6035233 3.0123352
4.6047119 3.0115493
4.6058974 3.010762
4.6070795 3.0099733
4.6082585 3.0091873
4.6094343 3.0083957
4.6106069 3.007607
4.6117764 3.0068125
4.6129427 3.0060208
4.6141059 3.0052277
4.615266 3.0044332
4.616423 3.0036371
4.6175769 3.0028397
4.6187278 3.002045
4.6198756 3.0012446
4.6210204 3.0004471
4.6221622 2.9996459
4.623301 2.998845
4.6244368 2.9980434
4.6255697 2.9972404
4.6266996 2.9964368
4.6278265 2.9956321
4.6289506 2.9948268
4.6300717 2.9940205
4.63119 2.9932135
4.6323054 2.9924055
4.633418 2.9915968
4.6345276 2.9907871
4.6356345 2.9899763
4.6367386 2.9891649
4.6378398 2.9883529
4.6389383 2.9875398
4.640034 2.9867261
4.6411269 2.9859112
4.6422171 2.9850953
4.6433046 2.9842793
4.6443893 2.9834621
4.6454714 2.9826438
4.6465508 2.9818254
4.6476274 2.9810054
4.6487015 2.9801852
4.6497728 2.979364
4.6508416 2.9785421
4.6519077 2.9777195
4.6529712 2.9768958
4.6540321 2.9760715
4.6550904 2.9752461
4.6561461 2.9744205
4.6571993 2.9735938
4.65825 2.9727664
4.6592981 2.9719384
4.6603436 2.9711092
4.6613867 2.9702794
4.6624273 2.9694495
4.6634653 2.9686184
4.6645009 2.9677861
4.6655341 2.9669537
4.6665648 2.9661201
4.667593 2.9652864
4.6686188 2.9644515
4.6696422 2.963616
4.6706632 2.9627798
4.6716818 2.9619429
4.6726981 2.9611053
4.6737119 2.9602667
4.6747234 2.9594278
4.6757325 2.9585882
4.6767393 2.9577476
4.6777438 2.9569067
4.6787459 2.9560646
4.6797458 2.9552224
4.6807433 2.954379
4.6817386 2.953535
4.6827316 2.9526908
4.6837223 2.9518454
4.6847107 2.9509998
4.685697 2.950153
4.6866809 2.9493061
4.6876627 2.9484584
4.6886423 2.9476097
4.6896196 2.9467607
4.6905947 2.945911
4.6915677 2.9450607
4.6925385 2.9442097
4.6935071 2.943358
4.6944736 2.9425056
4.6954379 2.941653
4.6964001 2.9407993
4.6973601 2.9399454
4.6983181 2.9390907
4.6992739 2.9382354
4.7002276 2.9373795
4.7011793 2.9365228
4.7021288 2.9356654
4.7030763 2.9348079
4.7040218 2.9339497
4.7049651 2.9330908
4.7059065 2.9322312
4.7068457 2.9313709
4.707783 2.9305104
4.7087183 2.9296493
4.7096515 2.9287875
4.7105827 2.9279249
4.711512 2.9270622
4.7124392 2.9261983
4.7133645 2.9253343
4.7142878 2.92447
4.7152092 2.9236046
4.7161286 2.9227389
4.7170461 2.9218726
4.7179616 2.9210056
4.7188752 2.9201385
4.7197869 2.9192706
4.7206967 2.9184021
4.7216045 2.9175333
4.7225105 2.9166639
4.7234146 2.9157938
4.7243168 2.9149231
4.7252172 2.9140521
4.7261157 2.9131805
4.7270123 2.9123087
4.7279071 2.9114362
4.7288 2.910563
4.7296911 2.9096892
4.7305804 2.9088152
4.7314679 2.9079405
4.7323535 2.9070656
4.7332374 2.9061901
4.7341195 2.9053138
4.7349997 2.9044375
4.7358782 2.9035604
4.7367549 2.9026826
4.7376299 2.9018047
4.7385031 2.9009267
4.7393745 2.9000474
4.7402442 2.899168
4.7411122 2.8982885
4.7419784 2.8974082
4.7428429 2.8965273
4.7437057 2.8956463
4.7445668 2.8947645
4.7454261 2.8938821
4.7462838 2.8929996
4.7471398 2.8921169
4.7479941 2.8912335
4.7488467 2.8903495
4.7496977 2.8894653
4.750547 2.8885805
4.7513946 2.8876955
4.7522406 2.8868098
4.7530849 2.8859235
4.7539276 2.8850371
4.7547687 2.8841505
4.7556081 2.8832633
4.7564459 2.8823754
4.7572821 2.8814874
4.7581167 2.8805987
4.7589497 2.8797099
4.7597811 2.8788204
4.7606109 2.8779308
4.7614392 2.8770406
4.7622658 2.8761503
4.7630909 2.8752593
4.7639144 2.8743682
4.7647364 2.8734764
4.7655568 2.8725845
4.7663757 2.871692
4.767193 2.8707994
4.7680088 2.8699061
4.768823 2.8690128
4.7696358 2.8681187
4.770447 2.8672246
4.7712567 2.8663299
4.7720649 2.865435
4.7728716 2.8645396
4.7736768 2.863644
4.7744805 2.8627478
4.7752827 2.8618515
4.7760834 2.8609552
4.7768827 2.8600576
4.7776805 2.8591605
4.7784768 2.8582628
4.7792717 2.8573645
4.7800652 2.8564661
4.7808571 2.8555676
4.7816477 2.8546685
4.7824368 2.8537688
4.7832245 2.852869
4.7840107 2.8519692
4.7847955 2.8510687
4.7855789 2.8501682
4.7863609 2.849267
4.7871415 2.8483659
4.7879207 2.8474641
4.7886985 2.8465622
4.7894749 2.8456598
4.79025 2.8447573
4.7910236 2.8438542
4.7917959 2.842951
4.7925668 2.8420479
4.7933363 2.8411441
4.7941045 2.8402404
4.7948713 2.839336
4.7956367 2.838431
4.7964009 2.8375266
4.7971636 2.8366209
4.7979251 2.8357159
4.7986852 2.8348103
4.7994439 2.8339041
4.8002014 2.8329979
4.8009575 2.832091
4.8017123 2.8311849
4.8024658 2.8302774
4.8032181 2.82937
4.803969 2.8284627
4.8047186 2.8275547
4.8054669 2.8266468
4.8062139 2.8257383
4.8069596 2.8248298
4.8077041 2.8239213
4.8084473 2.8230116
4.8091892 2.8221027
4.8099299 2.8211931
4.8106693 2.8202836
4.8114074 2.8193735
4.8121443 2.8184628
4.8128799 2.8175528
4.8136143 2.8166416
4.8143475 2.8157311
4.8150794 2.8148201
4.8158101 2.8139084
4.8165396 2.8129969
4.8172678 2.8120847
4.8179948 2.8111727
4.8187206 2.8102608
4.8194452 2.8093482
4.8201686 2.8084352
4.8208908 2.8075229
4.8216118 2.8066093
4.8223316 2.8056959
4.8230502 2.8047826
4.8237676 2.8038694
4.8244838 2.8029549
4.8251988 2.8020413
4.8259127 2.8011264
4.8266254 2.8002124
4.827337 2.7992978
4.8280473 2.7983827
4.8287565 2.7974677
4.8294646 2.7965528
4.8301715 2.7956374
4.8308772 2.7947215
4.8315819 2.7938057
4.8322853 2.7928901
4.8329877 2.791974
4.8336888 2.7910573
4.8343889 2.7901415
4.8350878 2.7892245
4.8357857 2.7883077
4.8364824 2.787391
4.8371779 2.7864739
4.8378724 2.7855569
4.8385658 2.7846394
4.839258 2.7837221
4.8399492 2.7828043
4.8406392 2.781886
4.8413282 2.7809686
4.842016 2.78005
4.8427028 2.7791316
4.8433885 2.7782135
4.8440731 2.7772948
4.8447567 2.7763764
4.8454391 2.7754575
4.8461205 2.7745389
4.8468009 2.7736197
4.8474801 2.7727001
4.8481583 2.7717807
4.8488355 2.7708616
4.8495115 2.769942
4.8501866 2.7690219
4.8508606 2.7681021
4.8515335 2.7671826
4.8522054 2.7662626
4.8528763 2.7653422
4.8535461 2.764422
4.8542149 2.7635014
4.8548827 2.762581
4.8555494 2.7616603
4.8562152 2.7607398
4.8568799 2.7598189
4.8575436 2.7588975
4.8582062 2.7579765
4.8588679 2.7570557
4.8595286 2.7561346
4.8601882 2.755213
4.8608469 2.7542918
4.8615045 2.7533701
4.8621612 2.7524487
4.8628169 2.751527
4.8634716 2.7506048
4.8641253 2.749683
4.864778 2.7487615
4.8654297 2.7478397
4.8660805 2.7469174
4.8667303 2.7459947
4.8673791 2.7450732
4.8680269 2.7441505
4.8686738 2.7432282
4.8693197 2.7423056
4.8699647 2.7413833
4.8706087 2.7404606
4.8712518 2.7395383
4.8718939 2.7386149
4.872535 2.7376927
4.8731752 2.7367693
4.8738145 2.7358471
4.8744528 2.7349238
4.8750902 2.7340009
4.8757267 2.7330776
4.8763622 2.7321548
4.8769968 2.7312317
4.8776305 2.7303082
4.8782632 2.7293851
4.878895 2.7284617
4.8795259 2.7275388
4.8801559 2.7266148
4.880785 2.725692
4.8814132 2.7247681
4.8820405 2.7238446
4.8826668 2.7229209
4.8832923 2.7219976
4.8839168 2.7210741
4.8845405 2.7201502
4.8851633 2.7192268
4.8857851 2.7183032
4.8864061 2.7173792
4.8870262 2.7164558
4.8876454 2.715532
4.8882638 2.714608
4.8888812 2.7136845
4.8894978 2.7127608
4.8901135 2.7118367
4.8907283 2.7109133
4.8913423 2.7099895
4.8919554 2.7090655
4.8925676 2.7081412
4.893179 2.7072175
4.8937895 2.7062935
4.8943991 2.7053701
4.8950079 2.7044465
4.8956159 2.7035227
4.896223 2.7025985
4.8968292 2.7016742
4.8974346 2.7007504
4.8980392 2.6998265
4.8986429 2.6989031
4.8992458 2.6979787
4.8998479 2.6970549
4.9004491 2.6961318
4.9010494 2.6952075
4.901649 2.694284
4.9022477 2.6933602
4.9028456 2.6924362
4.9034427 2.691512
4.904039 2.6905885
4.9046344 2.6896649
4.905229 2.688741
4.9058229 2.6878178
4.9064159 2.6868936
4.9070081 2.68597
4.9075994 2.6850463
4.90819 2.6841233
4.9087798 2.6831993
4.9093688 2.682276
4.909957 2.6813525
4.9105444 2.6804289
4.911131 2.679506
4.9117168 2.6785821
4.9123018 2.677659
4.912886 2.6767357
4.9134695 2.6758122
4.9140521 2.6748896
4.914634 2.6739659
4.9152151 2.673043
4.9157954 2.67212
4.916375 2.6711969
4.9169538 2.6702737
4.9175318 2.6693513
4.918109 2.6684279
4.9186855 2.6675053
4.9192612 2.6665826
4.9198361 2.6656598
4.9204103 2.6647369
4.9209838 2.6638149
4.9215564 2.6628919
4.9221283 2.6619697
4.9226995 2.6610475
4.9232699 2.6601252
4.9238396 2.6592029
4.9244085 2.6582805
4.9249767 2.657358
4.9255441 2.6564365
4.9261108 2.655514
4.9266768 2.6545923
4.927242 2.6536707
4.9278065 2.652749
4.9283702 2.6518264
4.9289333 2.6509056
4.9294956 2.6499839
4.9300571 2.6490621
4.930618 2.6481404
4.9311781 2.6472196
4.9317375 2.6462978
4.9322962 2.6453771
4.9328541 2.6444563
4.9334114 2.6435346
4.9339679 2.6426139
4.9345237 2.6416932
4.9350788 2.6407725
4.9356332 2.6398519
4.9361869 2.6389313
4.9367399 2.6380108
4.9372922 2.6370903
4.9378437 2.6361698
4.9383946 2.6352505
4.9389448 2.6343301
4.9394943 2.6334099
4.9400431 2.6324897
4.9405912 2.6315706
4.9411386 2.6306506
4.9416853 2.6297316
4.9422313 2.6288118
4.9427767 2.627892
4.9433214 2.6269734
4.9438653 2.6260538
4.9444086 2.6251354
4.9449513 2.6242161
4.9454932 2.6232969
4.9460345 2.6223788
4.9465751 2.6214598
4.947115 2.620541
4.9476542 2.6196233
4.9481928 2.6187048
4.9487307 2.6177864
4.949268 2.6168681
4.9498046 2.6159511
4.9503405 2.6150332
4.9508758 2.6141154
4.9514104 2.6131978
4.9519443 2.6122804
4.9524776 2.6113632
4.9530103 2.6104462
4.9535422 2.6095293
4.9540736 2.6086116
4.9546043 2.6076952
4.9551343 2.6067789
4.9556637 2.6058618
4.9561925 2.604946
4.9567206 2.6040294
4.957248 2.603113
4.9577748 2.6021979
4.958301 2.6012819
4.9588266 2.6003662
4.9593515 2.5994507
4.9598758 2.5985344
4.9603994 2.5976195
4.9609224 2.5967048
4.9614448 2.5957893
4.9619666 2.5948752
4.9624877 2.5939603
4.9630082 2.5930456
4.9635281 2.5921312
4.9640474 2.5912171
4.964566 2.5903023
4.9650841 2.5893888
4.9656015 2.5884745
4.9661183 2.5875606
4.9666344 2.5866481
4.96715 2.5857348
4.967665 2.5848207
4.9681793 2.583908
4.968693 2.5829946
4.9692062 2.5820827
4.9697187 2.58117
4.9702306 2.5802576
4.9707419 2.5793445
4.9712526 2.5784329
4.9717628 2.5775205
4.9722723 2.5766085
4.9727812 2.5756969
4.9732895 2.5747857
4.9737973 2.5738749
4.9743044 2.5729633
4.9748109 2.5720522
4.9753169 2.5711414
4.9758223 2.5702311
4.976327 2.5693201
4.9768312 2.5684106
4.9773349 2.5675004
4.9778379 2.5665907
4.9783403 2.5656802
4.9788422 2.5647702
4.9793435 2.5638618
4.9798442 2.5629515
4.9803443 2.5620429
4.9808439 2.5611336
4.9813428 2.5602248
4.9818412 2.5593164
4.9823391 2.5584085
4.9828364 2.5575
4.9833331 2.5565919
4.9838292 2.5556844
4.9843247 2.5547762
4.9848197 2.5538685
4.9853142 2.5529613
4.9858081 2.5520547
4.9863014 2.5511474
4.9867941 2.5502406
4.9872863 2.5493344
4.987778 2.5484275
4.988269 2.5475212
4.9887596 2.5466155
4.9892495 2.5457103
4.989739 2.5448045
4.9902278 2.5438993
4.9907161 2.5429934
4.9912039 2.5420881
4.9916911 2.5411835
4.9921778 2.5402794
4.992664 2.5393747
4.9931495 2.5384707
4.9936346 2.537566
4.9941191 2.536662
4.9946031 2.5357586
4.9950865 2.5348558
4.9955694 2.5339524
4.9960517 2.5330485
4.9965336 2.5321465
4.9970148 2.5312438
4.9974956 2.5303406
4.9979758 2.5294393
4.9984555 2.5285362
4.9989347 2.5276351
4.9994133 2.5267333
4.9998914 2.5258323
5.000369 2.5249307
5.000846 2.5240298
5.0013226 2.5231284
5.0017986 2.5222277
5.0022741 2.5213277
5.0027491 2.5204272
5.0032235 2.5195274
5.0036974 2.5186271
5.0041708 2.5177276
5.0046438 2.5168288
5.0051161 2.5159295
5.005588 2.5150309
5.0060594 2.5141319
5.0065302 2.5132336
5.0070006 2.5123348
5.0074704 2.5114368
5.0079397 2.5105396
5.0084085 2.509642
5.0088768 2.5087438
5.0093446 2.5078478
5.0098119 2.5069499
5.0102788 2.5060529
5.010745 2.5051568
5.0112108 2.5042601
5.0116761 2.5033643
5.012141 2.5024695
5.0126053 2.5015727
5.0130691 2.5006782
5.0135324 2.4997819
5.0139952 2.4988879
5.0144575 2.4979933
5.0149194 2.4970984
5.0153807 2.4962043
5.0158416 2.4953098
5.0163019 2.4944162
5.0167618 2.4935222
5.0172212 2.4926291
5.0176801 2.4917356
5.0181385 2.490843
5.0185965 2.48995
5.0190539 2.489058
5.0195109 2.4881656
5.0199674 2.4872742
5.0204234 2.4863823
5.020879 2.4854914
5.021334 2.4846002
5.0217886 2.4837085
5.0222427 2.4828179
5.0226964 2.4819268
5.0231495 2.4810368
5.0236022 2.4801464
5.0240544 2.4792571
5.0245062 2.4783673
5.0249575 2.4774787
5.0254083 2.4765882
5.0258586 2.4757002
5.0263085 2.4748119
5.0267579 2.4739232
5.0272069 2.4730342
5.0276553 2.4721463
5.0281034 2.4712594
5.0285509 2.4703723
5.028998 2.4694848
5.0294447 2.4685984
5.0298908 2.4677117
5.0303366 2.4668246
5.0307818 2.4659387
5.0312266 2.4650525
5.031671 2.464166
5.0321149 2.4632807
5.0325583 2.4623965
5.0330013 2.4615105
5.0334439 2.4606258
5.033886 2.4597422
5.0343276 2.4588583
5.0347688 2.4579742
5.0352095 2.4570898
5.0356498 2.4562066
5.0360897 2.4553231
5.0365291 2.4544409
5.0369681 2.4535584
5.0374066 2.4526756
5.0378447 2.4517926
5.0382823 2.4509108
5.0387195 2.4500288
5.0391562 2.4491481
5.0395926 2.4482672
5.0400284 2.447386
5.0404639 2.4465045
5.0408989 2.4456244
5.0413335 2.4447441
5.0417676 2.4438651
5.0422013 2.4429843
5.0426346 2.4421065
5.0430674 2.4412268
5.0434998 2.440347
5.0439318 2.4394685
5.0443633 2.4385914
5.0447945 2.4377125
5.0452252 2.436835
5.0456554 2.4359574
5.0460853 2.4350795
5.0465147 2.4342031
5.0469437 2.4333265
5.0473722 2.4324497
5.0478004 2.4315728
5.0482281 2.4306973
5.0486554 2.4298217
5.0490823 2.4289459
5.0495087 2.4280716
5.0499348 2.4271971
5.0503604 2.4263225
5.0507856 2.4254478
5.0512104 2.4245729
5.0516348 2.4236996
5.0520588 2.4228261
5.0524823 2.4219525
5.0529055 2.4210788
5.0533282 2.4202067
5.0537505 2.4193344
5.0541724 2.418462
5.0545939 2.4175896
5.055015 2.4167187
5.0554357 2.4158477
5.0558559 2.4149767
5.0562758 2.4141056
5.0566953 2.4132344
5.0571143 2.4123648
5.057533 2.4114934
5.0579512 2.4106237
5.0583691 2.4097557
5.0587865 2.4088858
5.0592036 2.408016
5.0596202 2.4071478
5.0600365 2.4062795
5.0604523 2.4054113
5.0608677 2.4045429
5.0612828 2.4036763
5.0616975 2.402808
5.0621117 2.4019413
5.0625256 2.4010747
5.062939 2.400208
5.0633521 2.3993431
5.0637648 2.3984765
5.0641771 2.3976116
5.064589 2.3967449
5.0650005 2.39588
5.0654116 2.3950152
5.0658224 2.3941504
5.0662327 2.3932873
5.0666427 2.3924226
5.0670522 2.3915596
5.0674614 2.3906949
5.0678702 2.3898321
5.0682786 2.3889693
5.0686867 2.3881065
5.0690943 2.3872456
5.0695016 2.386383
5.0699085 2.3855205
5.070315 2.3846598
5.0707211 2.3837992
5.0711269 2.3829387
5.0715322 2.3820765
5.0719372 2.3812162
5.0723418 2.3803578
5.0727461 2.3794977
5.0731499 2.3786377
5.0735534 2.3777796
5.0739565 2.3769199
5.0743592 2.3760621
5.0747616 2.3752026
5.0751636 2.374345
5.0755652 2.3734876
5.0759665 2.3726304
5.0763673 2.3717732
5.0767678 2.3709163
5.077168 2.3700595
5.0775677 2.3692029
5.0779671 2.3683464
5.0783662 2.367492
5.0787648 2.3666358
5.0791632 2.3657818
5.0795611 2.364926
5.0799587 2.3640724
5.0803559 2.363217
5.0807527 2.3623637
5.0811492 2.3615106
5.0815453 2.3606559
5.0819411 2.3598032
5.0823365 2.3589508
5.0827315 2.3580986
5.0831262 2.3572467
5.0835205 2.356393
5.0839145 2.3555415
5.0843081 2.3546903
5.0847014 2.3538393
5.0850943 2.3529886
5.0854868 2.3521381
5.085879 2.3512879
5.0862708 2.350438
5.0866623 2.3495883
5.0870534 2.3487389
5.0874442 2.3478898
5.0878346 2.347041
5.0882247 2.3461945
5.0886144 2.3453463
5.0890038 2.3444984
5.0893928 2.3436508
5.0897815 2.3428035
5.0901698 2.3419566
5.0905578 2.3411099
5.0909455 2.3402636
5.0913328 2.3394177
5.0917197 2.338572
5.0921063 2.3377267
5.0924926 2.3368798
5.0928785 2.3360352
5.093264 2.335191
5.0936493 2.3343472
5.0940342 2.3335037
5.0944187 2.3326586
5.0948029 2.3318159
5.0951868 2.3309735
5.0955703 2.3301296
5.0959535 2.329288
5.0963364 2.3284448
5.0967189 2.3276041
5.0971011 2.3267618
5.0974829 2.3259219
5.0978644 2.3250803
5.0982456 2.3242392
5.0986264 2.3233986
5.0990069 2.3225583
5.0993871 2.3217185
5.0997669 2.3208792
5.1001464 2.3200403
5.1005256 2.3192019
5.1009045 2.3183639
5.101283 2.3175243
5.1016612 2.3166873
5.102039 2.3158486
5.1024166 2.3150126
5.1027938 2.3141749
5.1031706 2.3133377
5.1035472 2.3125011
5.1039234 2.3116649
5.1042993 2.3108292
5.1046749 2.3099941
5.1050501 2.3091594
5.105425 2.3083232
5.1057996 2.3074896
5.1061739 2.3066544
5.1065478 2.3058198
5.1069215 2.3049879
5.1072948 2.3041543
5.1076678 2.3033214
5.1080404 2.3024868
5.1084128 2.3016549
5.1087848 2.3008237
5.1091565 2.2999908
5.1095279 2.2991585
5.109899 2.298329
5.1102698 2.2974979
5.1106402 2.2966674
5.1110103 2.2958353
5.1113801 2.295006
5.1117496 2.2941773
5.1121188 2.2933471
5.1124877 2.2925175
5.1128563 2.2916885
5.1132245 2.2908601
5.1135924 2.2900324
5.1139601 2.2892031
5.1143274 2.2883767
5.1146944 2.2875487
5.1150611 2.2867214
5.1154274 2.2858947
5.1157935 2.2850687
5.1161593 2.2842434
5.1165247 2.2834166
5.1168899 2.2825927
5.1172547 2.2817672
5.1176193 2.2809424
5.1179835 2.2801161
5.1183474 2.2792927
5.118711 2.2784678
5.1190743 2.2776459
5.1194374 2.2768224
5.1198001 2.2759997
5.1201625 2.2751754
5.1205246 2.2743542
5.1208864 2.2735314
5.1212479 2.2727093
5.1216091 2.2718881
5.12197 2.2710675
5.1223306 2.2702455
5.1226909 2.2694265
5.1230509 2.2686061
5.1234106 2.2677863
5.12377 2.2669651
5.1241291 2.266147
5.1244879 2.2653273
5.1248464 2.2645085
5.1252047 2.2636905
5.1255626 2.2628733
5.1259202 2.2620546
5.1262776 2.2612367
5.1266346 2.2604196
5.1269913 2.2596034
5.1273478 2.2587857
5.127704 2.2579712
5.1280598 2.2571552
5.1284154 2.2563376
5.1287707 2.2555234
5.1291257 2.2547076
5.1294804 2.2538926
5.1298348 2.2530786
5.130189 2.2522655
5.1305428 2.2514508
5.1308964 2.2506371
5.1312496 2.2498243
5.1316026 2.2490124
5.1319553 2.2481989
5.1323077 2.2473864
5.1326599 2.2465749
5.1330117 2.2457643
5.1333632 2.2449522
5.1337145 2.244141
5.1340655 2.2433308
5.1344162 2.2425216
5.1347666 2.2417108
5.1351167 2.240901
5.1354666 2.2400922
5.1358162 2.239282
5.1361655 2.2384727
5.1365145 2.2376644
5.1368632 2.2368571
5.1372116 2.2360483
5.1375598 2.2352405
5.1379077 2.2344338
5.1382553 2.233628
5.1386027 2.2328208
5.1389497 2.2320147
5.1392965 2.231207
5.139643 2.2304029
5.1399892 2.2295974
5.1403352 2.2287929
5.1406808 2.2279869
5.1410262 2.227182
5.1413714 2.2263782
5.1417162 2.2255755
5.1420608 2.2247713
5.1424051 2.2239681
5.1427491 2.2231661
5.1430929 2.2223627
5.1434364 2.2215603
5.1437796 2.220759
5.1441226 2.2199563
5.1444652 2.2191547
5.1448076 2.2183543
5.1451498 2.217555
5.1454916 2.2167542
5.1458332 2.2159546
5.1461746 2.2151536
5.1465156 2.2143537
5.1468564 2.2135549
5.1471969 2.2127574
5.1475372 2.2119584
5.1478772 2.2111606
5.1482169 2.2103613
5.1485564 2.2095633
5.1488956 2.2087664
5.1492345 2.2079708
5.1495732 2.2071737
5.1499116 2.2063779
5.1502497 2.2055806
5.1505876 2.2047845
5.1509252 2.2039897
5.1512626 2.2031961
5.1515997 2.2024011
5.1519365 2.2016047
5.1522731 2.2008122
5.1526094 2.2000183
5.1529454 2.199223
5.1532812 2.1984316
5.1536167 2.1976389
5.153952 2.1968447
5.154287 2.1960545
5.1546217 2.1952602
5.1549562 2.1944699
5.1552905 2.1936782
5.1556245 2.1928879
5.1559582 2.1920961
5.1562916 2.1913057
5.1566249 2.1905166
5.1569578 2.1897261
5.1572905 2.1889369
5.157623 2.1881463
5.1579552 2.1873599
5.1582871 2.1865693
5.1586188 2.1857829
5.1589502 2.184995
5.1592814 2.1842058
5.1596123 2.1834179
5.159943 2.1826315
5.1602734 2.1818464
5.1606036 2.18106
5.1609335 2.1802721
5.1612632 2.1794886
5.1615926 2.1787008
5.1619217 2.1779172
5.1622507 2.1771323
5.1625793 2.1763489
5.1629078 2.175564
5.1632359 2.1747806
5.1635639 2.1739958
5.1638915 2.1732125
5.164219 2.1724307
5.1645462 2.1716475
5.1648731 2.1708658
5.1651998 2.1700827
5.1655262 2.1693011
5.1658524 2.1685211
5.1661784 2.1677396
5.1665041 2.1669597
5.1668296 2.1661784
5.1671548 2.1653987
5.1674798 2.1646175
5.1678045 2.1638379
5.168129 2.1630599
5.1684533 2.1622806
5.1687773 2.1615028
5.1691011 2.1607236
5.1694246 2.159946
5.1697479 2.159167
5.1700709 2.1583896
5.1703937 2.1576139
5.1707163 2.1568368
5.1710386 2.1560613
5.1713607 2.1552844
5.1716826 2.1545092
5.1720042 2.1537326
5.1723256 2.1529576
5.1726467 2.1521843
5.1729676 2.1514097
5.1732883 2.1506337
5.1736087 2.1498624
5.1739289 2.1490866
5.1742488 2.1483157
5.1745686 2.1475403
5.174888 2.1467697
5.1752073 2.1459977
5.1755263 2.1452244
5.1758451 2.1444528
5.1761636 2.1436798
5.1764819 2.1429117
5.1768 2.1421391
5.1771179 2.1413682
5.1774355 2.1405992
5.1777529 2.1398287
5.17807 2.1390601
5.1783869 2.1382901
5.1787036 2.1375218
5.1790201 2.1367523
5.1793363 2.1359845
5.1796523 2.1352154
5.1799681 2.1344481
5.1802836 2.1336826
5.1805989 2.1329158
5.180914 2.1321476
5.1812289 2.1313812
5.1815435 2.1306136
5.1818579 2.1298477
5.182172 2.1290838
5.182486 2.1283185
5.1827997 2.1275551
5.1831132 2.1267903
5.1834264 2.1260242
5.1837395 2.12526
5.1840523 2.1244977
5.1843649 2.1237341
5.1846772 2.1229691
5.1849894 2.1222093
5.1853013 2.1214449
5.185613 2.1206825
5.1859244 2.119922
5.1862357 2.1191602
5.1865467 2.1184003
5.1868575 2.1176391
5.1871681 2.1168766
5.1874784 2.1161161
5.1877885 2.1153575
5.1880985 2.1145976
5.1884081 2.1138398
5.1887176 2.1130806
5.1890269 2.1123201
5.1893359 2.1115616
5.1896447 2.1108051
5.1899533 2.1100473
5.1902616 2.1092882
5.1905698 2.1085312
5.1908777 2.1077762
5.1911854 2.1070165
5.1914929 2.1062623
5.1918002 2.1055068
5.1921073 2.1047499
5.1924141 2.1039952
5.1927207 2.1032391
5.1930271 2.1024852
5.1933333 2.1017299
5.1936393 2.1009768
5.1939451 2.1002223
5.1942506 2.09947
5.194556 2.0987164
5.1948611 2.0979649
5.195166 2.0972122
5.1954707 2.0964581
5.1957752 2.0957062
5.1960794 2.0949565
5.1963835 2.094202
5.1966873 2.0934532
5.1969909 2.0927031
5.1972943 2.0919517
5.1975975 2.0912025
5.1979005 2.090452
5.1982033 2.0897003
5.1985059 2.0889543
5.1988082 2.0882034
5.1991104 2.0874549
5.1994123 2.0867086
5.199714 2.0859574
5.2000156 2.0852121
5.2003169 2.0844655
5.200618 2.0837176
5.2009189 2.0829684
5.2012195 2.0822251
5.20152 2.0814769
5.2018203 2.0807311
5.2021203 2.0799876
5.2024202 2.0792391
5.2027198 2.0784967
5.2030193 2.077753
5.2033185 2.077008
5.2036175 2.0762617
5.2039164 2.0755178
5.204215 2.0747762
5.2045134 2.0740334
5.2048116 2.0732893
5.2051096 2.0725477
5.2054074 2.0718047
5.205705 2.0710642
5.2060024 2.0703224
5.2062995 2.0695793
5.2065965 2.0688387
5.2068933 2.0681005
5.2071899 2.0673573
5.2074863 2.0666166
5.2077824 2.0658784
5.2080784 2.0651388
5.2083742 2.0643981
5.2086697 2.0636598
5.2089651 2.062924
5.2092603 2.0621832
5.2095552 2.0614449
5.20985 2.0607092
5.2101446 2.0599722
5.2104389 2.0592339
5.2107331 2.0584981
5.211027 2.0577612
5.2113208 2.0570229
5.2116144 2.0562873
5.2119078 2.0555542
5.2122009 2.0548198
5.2124939 2.0540842
5.2127867 2.0533474
5.2130793 2.0526132
5.2133716 2.0518815
5.2136638 2.0511448
5.2139558 2.0504146
5.2142476 2.0496792
5.2145392 2.0489465
5.2148306 2.0482164
5.2151218 2.0474813
5.2154128 2.0467487
5.2157036 2.0460189
5.2159943 2.0452878
5.2162847 2.0445554
5.2165749 2.0438258
5.216865 2.0430949
5.2171548 2.0423668
5.2174445 2.0416335
5.2177339 2.0409068
5.2180232 2.040175
5.2183123 2.0394458
5.2186011 2.0387195
5.2188898 2.0379919
5.2191783 2.0372631
5.2194666 2.0365331
5.2197548 2.0358058
5.2200427 2.0350814
5.2203304 2.0343517
5.220618 2.0336288
5.2209053 2.0329007
5.2211925 2.0321754
5.2214794 2.0314489
5.2217662 2.0307252
5.2220528 2.0300003
5.2223392 2.0292742
5.2226254 2.0285509
5.2229115 2.0278265
5.2231973 2.0271008
5.223483 2.026378
5.2237684 2.025654
5.2240537 2.0249329
5.2243388 2.0242106
5.2246237 2.023487
5.2249084 2.0227664
5.2251929 2.0220446
5.2254773 2.0213216
5.2257614 2.0206016
5.2260454 2.0198803
5.2263292 2.0191578
5.2266128 2.0184383
5.2268962 2.0177176
5.2271794 2.0169999
5.2274625 2.016281
5.2277453 2.0155609
5.228028 2.0148396
5.2283105 2.0141213
5.2285928 2.0134061
5.2288749 2.0126854
5.2291569 2.0119678
5.2294387 2.0112532
5.2297202 2.0105332
5.2300016 2.0098162
5.2302828 2.0091023
5.2305639 2.008383
5.2308447 2.007671
5.2311254 2.0069535
5.2314059 2.0062392
5.2316862 2.0055237
5.2319663 2.004807
5.2322462 2.0040934
5.232526 2.0033787
5.2328056 2.002667
5.233085 2.0019543
5.2333642 2.0012403
5.2336433 2.0005252
5.2339221 1.9998136
5.2342008 1.9991014
5.2344793 1.9983893
5.2347576 1.9976777
5.2350358 1.9969663
5.2353138 1.996255
5.2355916 1.9955439
5.2358692 1.9948334
5.2361466 1.9941231
5.2364239 1.9934129
5.236701 1.9927033
5.2369779 1.9919938
5.2372546 1.9912846
5.2375312 1.9905759
5.2378076 1.9898674
5.2380838 1.9891592
5.2383598 1.988451
5.2386356 1.9877436
5.2389113 1.9870358
5.2391868 1.9863287
5.2394622 1.9856222
5.2397373 1.9849155
5.2400123 1.9842095
5.2402871 1.9835036
5.2405617 1.9827979
5.2408362 1.9820925
5.2411105 1.9813873
5.2413846 1.9806827
5.2416585 1.9799779
5.2419323 1.9792738
5.2422059 1.9785699
5.2424793 1.9778662
5.2427526 1.9771628
5.2430256 1.97646
5.2432985 1.9757571
5.2435713 1.9750548
5.2438438 1.9743523
5.2441162 1.9736505
5.2443885 1.972949
5.2446605 1.9722477
5.2449324 1.9715467
5.2452041 1.970846
5.2454757 1.9701455
5.245747 1.9694453
5.2460182 1.9687453
5.2462893 1.9680456
5.2465601 1.9673462
5.2468308 1.9666476
5.2471013 1.9659487
5.2473717 1.9652502
5.2476419 1.9645519
5.2479119 1.9638544
5.2481818 1.9631567
5.2484515 1.9624593
5.248721 1.9617622
5.2489903 1.9610654
5.2492595 1.960369
5.2495285 1.9596728
5.2497974 1.958977
5.2500661 1.9582814
5.2503346 1.9575862
5.250603 1.9568913
5.2508711 1.9561963
5.2511392 1.9555021
5.251407 1.9548077
5.2516747 1.9541141
5.2519422 1.9534204
5.2522096 1.9527271
5.2524768 1.9520341
5.2527438 1.9513414
5.2530107 1.9506486
5.2532774 1.9499567
5.253544 1.9492646
5.2538103 1.9485729
5.2540766 1.947882
5.2543426 1.9471905
5.2546085 1.9464999
5.2548742 1.9458097
5.2551398 1.9451193
5.2554052 1.9444294
5.2556704 1.9437398
5.2559355 1.9430506
5.2562004 1.9423613
5.2564652 1.9416724
5.2567298 1.9409839
5.2569942 1.9402958
5.2572585 1.9396081
5.2575226 1.9389203
5.2577865 1.9382329
5.2580503 1.937546
5.258314 1.9368589
5.2585774 1.9361723
5.2588407 1.9354861
5.2591039 1.9348003
5.2593669 1.9341145
5.2596297 1.9334291
5.2598924 1.9327441
5.2601549 1.9320591
5.2604173 1.9313745
5.2606795 1.9306903
5.2609415 1.9300066
5.2612034 1.9293229
5.2614651 1.9286391
5.2617267 1.9279562
5.2619881 1.9272733
5.2622493 1.9265904
5.2625104 1.9259084
5.2627714 1.9252265
5.2630321 1.9245444
5.2632928 1.9238629
5.2635532 1.9231818
5.2638135 1.9225007
5.2640737 1.9218201
5.2643337 1.92114
5.2645935 1.9204599
5.2648532 1.9197797
5.2651128 1.9191006
5.2653721 1.9184209
5.2656314 1.9177423
5.2658904 1.9170636
5.2661493 1.916385
5.2664081 1.9157068
5.2666667 1.9150287
5.2669252 1.9143511
5.2671835 1.913674
5.2674416 1.9129969
5.2676996 1.9123204
5.2679574 1.9116439
5.2682151 1.9109673
5.2684727 1.9102914
5.26873 1.9096159
5.2689873 1.9089405
5.2692443 1.9082651
5.2695013 1.9075903
5.269758 1.906916
5.2700147 1.9062418
5.2702711 1.9055676
5.2705274 1.904894
5.2707836 1.9042204
5.2710396 1.9035474
5.2712955 1.9028744
5.2715512 1.9022015
5.2718068 1.9015292
5.2720622 1.9008574
5.2723174 1.9001852
5.2725726 1.8995141
5.2728275 1.8988425
5.2730823 1.8981715
5.273337 1.8975006
5.2735915 1.8968303
5.2738459 1.8961601
5.2741001 1.8954905
5.2743542 1.8948204
5.2746081 1.8941515
5.2748619 1.8934821
5.2751155 1.8928134
5.2753689 1.8921447
5.2756223 1.8914767
5.2758755 1.8908087
5.2761285 1.8901409
5.2763814 1.8894731
5.2766341 1.888806
5.2768867 1.888139
5.2771391 1.8874727
5.2773914 1.8868065
5.2776436 1.8861403
5.2778956 1.8854743
5.2781475 1.884809
5.2783992 1.8841431
5.2786507 1.8834786
5.2789021 1.8828136
5.2791534 1.8821493
5.2794046 1.8814851
5.2796555 1.880821
5.2799064 1.8801571
5.2801571 1.8794938
5.2804076 1.8788307
5.280658 1.8781678
5.2809083 1.8775055
5.2811584 1.8768428
5.2814084 1.8761809
5.2816582 1.8755191
5.2819079 1.8748574
5.2821574 1.8741964
5.2824068 1.8735351
5.2826561 1.8728745
5.2829052 1.872214
5.2831542 1.8715543
5.283403 1.8708941
5.2836517 1.8702347
5.2839002 1.8695749
5.2841486 1.8689159
5.2843969 1.868257
5.284645 1.8675983
5.284893 1.8669404
5.2851408 1.866282
5.2853885 1.8656245
5.2856361 1.8649671
5.2858835 1.8643093
5.2861307 1.8636523
5.2863779 1.8629961
5.2866249 1.8623395
5.2868717 1.8616831
5.2871184 1.8610275
5.287365 1.8603716
5.2876114 1.8597164
5.2878577 1.8590614
5.2881038 1.858406
5.2883498 1.8577515
5.2885957 1.8570972
5.2888414 1.8564431
5.289087 1.8557892
5.2893325 1.8551362
5.2895778 1.8544828
5.289823 1.8538296
5.290068 1.8531772
5.2903129 1.8525245
5.2905577 1.851872
5.2908023 1.8512204
5.2910468 1.8505684
5.2912911 1.8499173
5.2915353 1.8492658
5.2917794 1.8486152
5.2920234 1.8479642
5.2922672 1.8473141
5.2925108 1.8466636
5.2927543 1.8460141
5.2929977 1.8453647
5.293241 1.8447151
5.2934841 1.8440663
5.2937271 1.8434172
5.2939699 1.842769
5.2942126 1.8421204
5.2944552 1.8414721
5.2946976 1.8408247
5.2949399 1.840177
5.2951821 1.8395296
5.2954241 1.8388831
5.295666 1.8382362
5.2959078 1.8375897
5.2961494 1.8369435
5.2963909 1.8362975
5.2966323 1.8356519
5.2968735 1.8350066
5.2971146 1.8343616
5.2973556 1.8337162
5.2975964 1.8330719
5.2978371 1.8324272
5.2980776 1.8317834
5.2983181 1.8311394
5.2985584 1.8304956
5.2987985 1.8298522
5.2990385 1.8292092
5.2992784 1.8285665
5.2995182 1.8279241
5.2997578 1.8272814
5.2999973 1.8266397
5.3002367 1.8259977
5.3004759 1.825356
5.300715 1.8247147
5.300954 1.8240737
5.3011928 1.8234331
5.3014315 1.8227923
5.3016701 1.8221524
5.3019086 1.8215122
5.3021469 1.8208724
5.302385 1.820233
5.3026231 1.8195939
5.302861 1.8189546
5.3030988 1.8183163
5.3033365 1.8176777
5.303574 1.8170395
5.3038114 1.8164017
5.3040487 1.8157636
5.3042858 1.815126
5.3045228 1.8144893
5.3047597 1.8138524
5.3049965 1.8132153
5.3052331 1.8125792
5.3054696 1.8119428
5.305706 1.8113068
5.3059422 1.8106713
5.3061783 1.8100362
5.3064143 1.8094008
5.3066502 1.8087658
5.3068859 1.8081313
5.3071215 1.8074965
5.307357 1.8068628
5.3075923 1.8062288
5.3078275 1.8055953
5.3080626 1.8049616
5.3082976 1.8043282
5.3085324 1.8036954
5.3087671 1.8030629
5.3090017 1.8024309
5.3092361 1.8017987
5.3094705 1.8011669
5.3097047 1.8005349
5.3099387 1.7999034
5.3101727 1.7992723
5.3104065 1.7986417
5.3106402 1.7980108
5.3108738 1.7973804
5.3111072 1.7967505
5.3113406 1.7961211
5.3115738 1.7954914
5.3118068 1.7948615
5.3120398 1.7942328
5.3122726 1.7936039
5.3125053 1.7929755
5.3127379 1.7923469
5.3129703 1.7917187
5.3132026 1.7910911
5.3134348 1.7904632
5.3136669 1.7898359
5.3138988 1.789209
5.3141307 1.788582
5.3143624 1.7879554
5.3145939 1.7873287
5.3148254 1.7867025
5.3150567 1.7860767
5.3152879 1.7854516
5.315519 1.7848262
5.31575 1.7842006
5.3159808 1.7835756
5.3162116 1.7829511
5.3164421 1.7823271
5.3166726 1.781703
5.316903 1.7810786
5.3171332 1.7804556
5.3173633 1.7798316
5.3175933 1.7792089
5.3178232 1.7785861
5.3180529 1.777963
5.3182825 1.7773405
5.318512 1.7767186
5.3187414 1.7760965
5.3189706 1.775475
5.3191998 1.7748533
5.3194288 1.7742322
5.3196577 1.7736117
5.3198865 1.772991
5.3201151 1.7723701
5.3203436 1.7717499
5.3205721 1.7711302
5.3208004 1.7705103
5.3210285 1.7698911
5.3212566 1.7692717
5.3214845 1.7686529
5.3217123 1.768034
5.32194 1.7674156
5.3221676 1.7667971
5.322395 1.7661793
5.3226224 1.765562
5.3228496 1.7649439
5.3230767 1.7643271
5.3233037 1.7637102
5.3235305 1.7630932
5.3237573 1.7624767
5.3239839 1.7618602
5.3242104 1.7612443
5.3244368 1.7606283
5.3246631 1.7600129
5.3248892 1.7593974
5.3251153 1.7587825
5.3253412 1.7581675
5.325567 1.7575532
5.3257927 1.7569387
5.3260182 1.7563249
5.3262437 1.755711
5.326469 1.755097
5.3266942 1.7544836
5.3269193 1.753871
5.3271443 1.7532574
5.3273692 1.7526453
5.3275939 1.7520323
5.3278185 1.7514208
5.328043 1.7508084
5.3282674 1.7501966
5.3284917 1.7495856
5.3287159 1.7489737
5.32894 1.7483633
5.3291639 1.7477527
5.3293877 1.7471421
5.3296114 1.7465315
5.329835 1.7459215
5.3300585 1.7453114
5.3302818 1.744702
5.3305051 1.7440926
5.3307282 1.7434839
5.3309512 1.7428751
5.3311741 1.7422662
5.3313969 1.7416581
5.3316196 1.7410499
5.3318422 1.7404424
5.3320646 1.7398341
5.3322869 1.7392273
5.3325092 1.7386196
5.3327313 1.7380127
5.3329532 1.7374066
5.3331751 1.7367995
5.3333969 1.7361933
5.3336185 1.7355877
5.3338401 1.7349821
5.3340615 1.7343765
5.3342828 1.7337709
5.334504 1.733166
5.3347251 1.732561
5.3349461 1.7319568
5.3351669 1.7313526
5.3353877 1.7307484
5.3356083 1.7301441
5.3358288 1.7295406
5.3360493 1.728937
5.3362696 1.7283343
5.3364898 1.7277315
5.3367098 1.7271287
5.3369298 1.7265259
5.3371497 1.7259239
5.3373694 1.7253218
5.337589 1.7247206
5.3378086 1.7241185
5.338028 1.7235172
5.3382473 1.7229168
5.3384665 1.7223155
5.3386855 1.721715
5.3389045 1.7211145
5.3391234 1.7205149
5.3393421 1.7199144
5.3395607 1.7193147
5.3397793 1.7187159
5.3399977 1.7181162
5.340216 1.7175174
5.3404342 1.7169186
5.3406523 1.7163206
5.3408703 1.7157218
5.3410881 1.7151238
5.3413059 1.7145267
5.3415236 1.7139288
5.3417411 1.7133317
5.3419585 1.7127347
5.3421759 1.7121377
5.3423931 1.7115407
5.3426102 1.7109445
5.3428272 1.7103484
5.3430441 1.7097523
5.3432608 1.7091571
5.3434775 1.7085611
5.3436941 1.707966
5.3439105 1.7073709
5.3441269 1.7067767
5.3443431 1.7061816
5.3445593 1.7055875
5.3447753 1.7049934
5.3449912 1.7043993
5.345207 1.7038062
5.3454227 1.7032123
5.3456383 1.7026192
5.3458538 1.7020262
5.3460692 1.7014333
5.3462845 1.7008413
5.3464997 1.7002484
5.3467147 1.6996565
5.3469297 1.6990647
5.3471445 1.6984738
5.3473593 1.697882
5.3475739 1.6972913
5.3477885 1.6966997
5.3480029 1.696109
5.3482172 1.6955193
5.3484314 1.6949288
5.3486455 1.6943384
5.3488595 1.6937489
5.3490734 1.6931595
5.3492872 1.6925702
5.3495009 1.691981
5.3497145 1.6913918
5.349928 1.6908037
5.3501414 1.6902156
5.3503546 1.6896267
5.3505678 1.6890388
5.3507809 1.6884519
5.3509938 1.6878641
5.3512067 1.6872765
5.3514194 1.6866899
5.3516321 1.6861025
5.3518446 1.685516
5.352057 1.6849297
5.3522694 1.6843435
5.3524816 1.6837583
5.3526937 1.6831723
5.3529057 1.6825864
5.3531177 1.6820015
5.3533295 1.6814167
5.3535412 1.6808312
5.3537528 1.6802467
5.3539643 1.6796632
5.3541757 1.6790789
5.354387 1.6784947
5.3545982 1.6779107
5.3548093 1.6773277
5.3550203 1.6767439
5.3552312 1.6761612
5.3554419 1.6755786
5.3556526 1.6749961
5.3558632 1.6744138
5.3560737 1.6738316
5.3562841 1.6732495
5.3564943 1.6726676
5.3567045 1.6720868
5.3569146 1.6715051
5.3571246 1.6709246
5.3573344 1.6703433
5.3575442 1.669763
5.3577539 1.6691829
5.3579634 1.6686021
5.3581729 1.6680223
5.3583822 1.6674427
5.3585915 1.6668632
5.3588007 1.6662839
5.3590097 1.6657048
5.3592187 1.6651268
5.3594275 1.664548
5.3596363 1.6639693
5.359845 1.6633909
5.3600535 1.6628135
5.360262 1.6622354
5.3604703 1.6616584
5.3606786 1.6610807
5.3608868 1.660504
5.3610948 1.6599276
5.3613028 1.6593504
5.3615106 1.6587743
5.3617184 1.6581984
5.3619261 1.6576218
5.3621336 1.6570463
5.3623411 1.656471
5.3625484 1.6558959
5.3627557 1.655321
5.3629629 1.6547453
5.3631699 1.6541708
5.3633769 1.6535965
5.3635838 1.6530223
5.3637905 1.6524484
5.3639972 1.6518748
5.3642038 1.6513013
5.3644103 1.650728
5.3646167 1.650155
5.3648229 1.6495821
5.3650291 1.6490095
5.3652352 1.6484371
5.3654412 1.6478639
5.3656471 1.647292
5.3658529 1.6467203
5.3660586 1.6461488
5.3662642 1.6455775
5.3664697 1.6450064
5.3666751 1.6444356
5.3668804 1.6438651
5.3670856 1.6432937
5.3672907 1.6427236
5.3674957 1.6421538
5.3677006 1.6415842
5.3679054 1.6410138
5.3681102 1.6404447
5.3683148 1.6398758
5.3685193 1.6393062
5.3687237 1.6387378
5.3689281 1.6381697
5.3691323 1.6376008
5.3693365 1.6370322
5.3695405 1.6364648
5.3697445 1.6358967
5.3699483 1.6353299
5.3701521 1.6347623
5.3703558 1.634195
5.3705593 1.633628
5.3707628 1.6330612
5.3709662 1.6324947
5.3711695 1.6319285
5.3713727 1.6313626
5.3715758 1.6307969
5.3717788 1.6302315
5.3719817 1.6296664
5.3721845 1.6291006
5.3723872 1.6285361
5.3725898 1.6279708
5.3727924 1.6274068
5.3729948 1.6268421
5.3731971 1.6262777
5.3733994 1.6257147
5.3736015 1.6251508
5.3738036 1.6245873
5.3740056 1.6240241
5.3742074 1.6234602
5.3744092 1.6228976
5.3746109 1.6223353
5.3748125 1.6217722
5.375014 1.6212106
5.3752154 1.6206482
5.3754167 1.6200871
5.3756179 1.6195253
5.375819 1.6189639
5.37602 1.6184027
5.376221 1.6178419
5.3764218 1.6172803
5.3766226 1.6167202
5.3768232 1.6161603
5.3770238 1.6155997
5.3772243 1.6150395
5.3774246 1.6144806
5.3776249 1.6139211
5.3778251 1.6133618
5.3780252 1.6128019
5.3782252 1.6122433
5.3784252 1.6116851
5.378625 1.6111261
5.3788247 1.6105686
5.3790244 1.6100104
5.3792239 1.6094525
5.3794234 1.6088949
5.3796227 1.6083367
5.379822 1.6077798
5.3800212 1.6072233
5.3802203 1.6066661
5.3804193 1.6061093
5.3806182 1.6055528
5.380817 1.6049967
5.3810158 1.604441
5.3812144 1.6038856
5.3814129 1.6033295
5.3816114 1.6027738
5.3818098 1.6022196
5.382008 1.6016646
5.3822062 1.60111
5.3824043 1.6005547
5.3826023 1.6000009
5.3828002 1.5994464
5.3829981 1.5988922
5.3831958 1.5983385
5.3833934 1.5977851
5.383591 1.5972321
5.3837884 1.5966784
5.3839858 1.5961263
5.3841831 1.5955734
5.3843803 1.5950209
5.3845774 1.5944688
5.3847744 1.593916
5.3849713 1.5933647
5.3851682 1.5928127
5.3853649 1.5922612
5.3855616 1.59171
5.3857582 1.5911593
5.3859546 1.5906089
5.386151 1.5900579
5.3863473 1.5895073
5.3865436 1.5889571
5.3867397 1.5884073
5.3869357 1.5878568
5.3871317 1.5873079
5.3873275 1.5867583
5.3875233 1.5862091
5.387719 1.5856603
5.3879146 1.5851109
5.3881101 1.5845619
5.3883055 1.5840144
5.3885008 1.5834652
5.3886961 1.5829175
5.3888912 1.5823702
5.3890863 1.5818223
5.3892813 1.5812748
5.3894762 1.5807277
5.389671 1.5801811
5.3898657 1.5796339
5.3900603 1.579087
5.3902549 1.5785407
5.3904493 1.5779947
5.3906437 1.5774481
5.390838 1.5769032
5.3910322 1.5763575
5.3912263 1.5758111
5.3914203 1.5752664
5.3916143 1.574721
5.3918081 1.5741772
5.3920019 1.5736315
5.3921956 1.5730875
5.3923891 1.5725429
5.3925827 1.5719998
5.3927761 1.5714561
5.3929694 1.5709117
5.3931626 1.570369
5.3933558 1.5698255
5.3935489 1.5692826
5.3937419 1.568739
5.3939348 1.568197
5.3941276 1.5676544
5.3943203 1.5671123
5.394513 1.5665706
5.3947055 1.5660283
5.394898 1.5654865
5.3950904 1.5649452
5.3952827 1.5644045
5.3954749 1.563863
5.3956671 1.5633221
5.3958591 1.5627816
5.3960511 1.5622405
5.3962429 1.5617011
5.3964347 1.561161
5.3966265 1.5606203
5.3968181 1.5600813
5.3970096 1.5595416
5.3972011 1.5590024
5.3973925 1.5584638
5.3975837 1.5579245
5.3977749 1.5573857
5.3979661 1.5568474
5.3981571 1.5563085
5.3983481 1.5557714
5.3985389 1.5552335
5.3987297 1.5546951
5.3989204 1.5541583
5.399111 1.5536209
5.3993016 1.5530828
5.399492 1.5525465
5.3996824 1.5520096
5.3998727 1.5514732
5.4000629 1.5509373
5.400253 1.5504008
5.400443 1.5498649
5.400633 1.5493282
5.4008228 1.5487934
5.4010126 1.5482579
5.4012023 1.547723
5.4013919 1.5471875
5.4015815 1.5466525
5.4017709 1.546118
5.4019603 1.5455842
5.4021496 1.5450497
5.4023388 1.5445158
5.4025279 1.5439824
5.4027169 1.5434484
5.4029059 1.542915
5.4030948 1.5423809
5.4032836 1.5418487
5.4034723 1.5413158
5.4036609 1.5407823
5.4038495 1.5402506
5.4040379 1.5397183
5.4042263 1.5391865
5.4044146 1.5386542
5.4046028 1.5381224
5.404791 1.5375912
5.404979 1.5370594
5.405167 1.5365281
5.4053549 1.5359975
5.4055427 1.5354663
5.4057304 1.5349356
5.4059181 1.5344056
5.4061057 1.533875
5.4062932 1.5333462
5.4064806 1.5328155
5.4066679 1.5322867
5.4068551 1.5317573
5.4070423 1.5312272
5.4072294 1.530699
5.4074164 1.530169
5.4076033 1.5296408
5.4077902 1.529112
5.4079769 1.5285838
5.4081636 1.5280563
5.4083502 1.5275281
5.4085367 1.5270006
5.4087232 1.5264724
5.4089096 1.5259449
5.4090958 1.525418
5.409282 1.5248918
5.4094682 1.524365
5.4096542 1.5238375
5.4098402 1.523312
5.4100261 1.5227858
5.4102119 1.522259
5.4103976 1.5217342
5.4105832 1.5212074
5.4107688 1.5206826
5.4109543 1.5201572
5.4111397 1.5196325
5.411325 1.5191071
5.4115103 1.5185824
5.4116954 1.5180583
5.4118805 1.5175337
5.4120656 1.5170097
5.4122505 1.5164851
5.4124353 1.5159612
5.4126201 1.515438
5.4128048 1.5149142
5.4129894 1.514391
5.413174 1.5138686
5.4133584 1.5133455
5.4135428 1.5128231
5.4137271 1.5123001
5.4139114 1.5117778
5.4140955 1.5112562
5.4142796 1.510734
5.4144636 1.5102125
5.4146475 1.5096903
5.4148313 1.5091689
5.4150151 1.5086482
5.4151988 1.5081269
5.4153824 1.5076063
5.4155659 1.5070864
5.4157494 1.5065659
5.4159327 1.5060448
5.416116 1.5055258
5.4162993 1.5050047
5.4164824 1.5044858
5.4166655 1.5039663
5.4168485 1.5034461
5.4170314 1.502928
5.4172142 1.502408
5.417397 1.5018901
5.4175796 1.5013715
5.4177622 1.5008523
5.4179448 1.5003353
5.4181272 1.4998163
5.4183096 1.4992993
5.4184919 1.4987804
5.4186741 1.4982637
5.4188562 1.4977463
5.4190383 1.4972297
5.4192203 1.4967124
5.4194022 1.496196
5.419584 1.4956789
5.4197658 1.4951626
5.4199475 1.4946457
5.4201291 1.4941295
5.4203106 1.4936142
5.4204921 1.4930982
5.4206735 1.492583
5.4208548 1.4920672
5.421036 1.4915522
5.4212172 1.491038
5.4213982 1.4905231
5.4215793 1.4900077
5.4217602 1.4894944
5.421941 1.4889792
5.4221218 1.4884661
5.4223025 1.4879524
5.4224831 1.4874382
5.4226637 1.4869247
5.4228442 1.4864106
5.4230246 1.4858988
5.4232049 1.4853849
5.4233852 1.4848719
5.4235653 1.4843596
5.4237454 1.4838468
5.4239255 1.4833348
5.4241054 1.4828236
5.4242853 1.4823118
5.4244651 1.4817994
5.4246448 1.4812878
5.4248245 1.4807771
5.4250041 1.4802657
5.4251836 1.4797538
5.425363 1.4792441
5.4255424 1.4787324
5.4257217 1.478223
5.4259009 1.4777129
5.42608 1.4772023
5.4262591 1.4766925
5.4264381 1.4761822
5.426617 1.4756726
5.4267958 1.475164
5.4269746 1.4746547
5.4271533 1.4741448
5.4273319 1.4736358
5.4275105 1.4731277
5.4276889 1.472619
5.4278673 1.4721111
5.4280457 1.4716026
5.4282239 1.4710951
5.4284021 1.4705869
5.4285802 1.4700796
5.4287582 1.4695717
5.4289362 1.4690647
5.4291141 1.468557
5.4292919 1.4680503
5.4294697 1.4675445
5.4296473 1.467038
5.4298249 1.466531
5.4300025 1.4660249
5.4301799 1.4655197
5.4303573 1.4650138
5.4305346 1.4645074
5.4307118 1.4640019
5.430889 1.4634973
5.4310661 1.4629921
5.4312431 1.4624863
5.4314201 1.4619815
5.4315969 1.4614775
5.4317737 1.460973
5.4319505 1.4604678
5.4321271 1.4599636
5.4323037 1.4594603
5.4324802 1.4589565
5.4326567 1.4584535
5.4328331 1.45795
5.4330094 1.4574459
5.4331856 1.4569427
5.4333617 1.4564404
5.4335378 1.4559376
5.4337138 1.4554357
5.4338898 1.4549332
5.4340657 1.4544302
5.4342415 1.4539281
5.4344172 1.4534269
5.4345929 1.4529252
5.4347684 1.4524244
5.434944 1.451923
5.4351194 1.451421
5.4352948 1.4509201
5.4354701 1.45042
5.4356453 1.4499194
5.4358205 1.4494182
5.4359956 1.448918
5.4361706 1.4484188
5.4363456 1.4479174
5.4365204 1.4474185
5.4366952 1.4469191
5.43687 1.4464191
5.4370447 1.4459201
5.4372193 1.4454205
5.4373938 1.4449219
5.4375682 1.4444227
5.4377426 1.4439245
5.437917 1.4434257
5.4380912 1.4429279
5.4382654 1.4424296
5.4384395 1.4419322
5.4386135 1.4414343
5.4387875 1.4409374
5.4389614 1.4404399
5.4391352 1.4399419
5.439309 1.4394448
5.4394827 1.4389488
5.4396563 1.4384522
5.4398299 1.437955
5.4400034 1.4374588
5.4401768 1.4369621
5.4403501 1.4364664
5.4405234 1.4359717
5.4406966 1.4354749
5.4408697 1.4349791
5.4410428 1.4344843
5.4412158 1.4339889
5.4413887 1.4334946
5.4415616 1.4329997
5.4417344 1.4325043
5.4419071 1.4320099
5.4420798 1.4315165
5.4422524 1.4310226
5.4424249 1.4305282
5.4425973 1.4300347
5.4427697 1.4295407
5.442942 1.4290478
5.4431143 1.4285543
5.4432865 1.4280602
5.4434586 1.4275672
5.4436306 1.4270753
5.4438026 1.4265828
5.4439745 1.4260898
5.4441463 1.4255978
5.4443181 1.4251053
5.4444898 1.4246138
5.4446614 1.4241218
5.444833 1.4236292
5.4450045 1.4231393
5.4451759 1.4226473
5.4453473 1.4221563
5.4455186 1.4216648
5.4456898 1.4211744
5.445861 1.4206834
5.4460321 1.4201935
5.4462031 1.419703
5.446374 1.4192137
5.4465449 1.4187221
5.4467158 1.4182333
5.4468865 1.417744
5.4470572 1.4172541
5.4472278 1.4167653
5.4473984 1.4162759
5.4475689 1.4157861
5.4477393 1.4152973
5.4479096 1.4148096
5.4480799 1.4143214
5.4482501 1.4138327
5.4484203 1.413345
5.4485904 1.4128569
5.4487604 1.4123681
5.4489304 1.4118805
5.4491003 1.4113941
5.4492701 1.4109054
5.4494398 1.4104195
5.4496095 1.4099314
5.4497791 1.4094445
5.4499487 1.4089587
5.4501182 1.4084723
5.4502876 1.4079854
5.450457 1.4074997
5.4506263 1.4070134
5.4507955 1.4065283
5.4509646 1.4060426
5.4511337 1.4055564
5.4513028 1.4050713
5.4514717 1.4045857
5.4516406 1.4041013
5.4518095 1.4036163
5.4519782 1.4031308
5.4521469 1.4026465
5.4523156 1.4021616
5.4524841 1.4016779
5.4526526 1.4011937
5.4528211 1.4007106
5.4529894 1.4002271
5.4531577 1.3997429
5.453326 1.39926
5.4534942 1.3987765
5.4536623 1.3982925
5.4538303 1.3978097
5.4539983 1.3973281
5.4541662 1.3968459
5.4543341 1.3963633
5.4545019 1.39588
5.4546696 1.395398
5.4548372 1.3949172
5.4550048 1.3944342
5.4551724 1.3939523
5.4553398 1.3934717
5.4555072 1.3929905
5.4556746 1.3925088
5.4558418 1.3920283
5.456009 1.3915473
5.4561762 1.3910675
5.4563433 1.3905854
5.4565103 1.3901063
5.4566772 1.389625
5.4568441 1.3891448
5.4570109 1.3886659
5.4571777 1.3881865
5.4573444 1.3877065
5.457511 1.3872278
5.4576776 1.3867486
5.4578441 1.3862688
5.4580105 1.3857903
5.4581769 1.3853113
5.4583432 1.3848335
5.4585094 1.3843552
5.4586756 1.3838764
5.4588417 1.3833988
5.4590078 1.3829207
5.4591738 1.3824421
5.4593397 1.3819648
5.4595056 1.3814869
5.4596714 1.3810103
5.4598371 1.3805332
5.4600028 1.3800556
5.4601684 1.3795792
5.4603339 1.3791024
5.4604994 1.378625
5.4606649 1.3781489
5.4608302 1.3776741
5.4609955 1.3771969
5.4611607 1.3767211
5.4613259 1.3762465
5.461491 1.3757697
5.4616561 1.3752941
5.4618211 1.3748198
5.461986 1.374345
5.4621508 1.3738697
5.4623156 1.3733939
5.4624804 1.3729194
5.462645 1.3724462
5.4628096 1.3719706
5.4629742 1.3714964
5.4631387 1.3710235
5.4633031 1.3705501
5.4634674 1.3700762
5.4636317 1.3696017
5.463796 1.3691286
5.4639601 1.368655
5.4641243 1.3681827
5.4642883 1.3677099
5.4644523 1.3672366
5.4646162 1.3667647
5.4647801 1.3662922
5.4649439 1.3658192
5.4651076 1.3653476
5.4652713 1.3648754
5.4654349 1.3644028
5.4655985 1.3639315
5.4657619 1.3634597
5.4659254 1.3629892
5.4660887 1.3625183
5.4662521 1.3620468
5.4664153 1.3615768
5.4665785 1.3611062
5.4667416 1.3606351
5.4669047 1.3601634
5.4670677 1.3596932
5.4672306 1.3592244
5.4673935 1.3587531
5.4675563 1.3582852
5.4677191 1.3578148
5.4678818 1.3573459
5.4680444 1.3568764
5.468207 1.3564064
5.4683695 1.3559378
5.4685319 1.3554688
5.4686943 1.3549992
5.4688567 1.354531
5.4690189 1.3540623
5.4691811 1.3535951
5.4693433 1.3531273
5.4695054 1.352659
5.4696674 1.3521902
5.4698294 1.3517229
5.4699913 1.351255
5.4701531 1.3507886
5.4703149 1.3503217
5.4704766 1.3498543
5.4706383 1.3493863
5.4707999 1.3489198
5.4709615 1.3484548
5.4711229 1.3479873
5.4712844 1.3475213
5.4714457 1.3470547
5.471607 1.3465896
5.4717683 1.346124
5.4719295 1.3456579
5.4720906 1.3451913
5.4722517 1.3447262
5.4724127 1.3442626
5.4725736 1.3437964
5.4727345 1.3433318
5.4728953 1.3428666
5.4730561 1.3424029
5.4732168 1.3419388
5.4733775 1.3414741
5.4735381 1.3410089
5.4736986 1.3405452
5.4738591 1.3400811
5.4740195 1.3396184
5.4741798 1.3391552
5.4743401 1.3386915
5.4745004 1.3382273
5.4746605 1.3377647
5.4748206 1.3373015
5.4749807 1.3368378
5.4751407 1.3363757
5.4753006 1.335913
5.4754605 1.3354519
5.4756203 1.3349882
5.4757801 1.3345261
5.4759398 1.3340655
5.4760995 1.3336024
5.476259 1.3331408
5.4764186 1.3326808
5.476578 1.3322182
5.4767375 1.3317572
5.4768968 1.3312977
5.4770561 1.3308357
5.4780612 1.3279267
5.4796473 1.3233367
5.4812276 1.3187602
5.4828021 1.3141981
5.484371 1.3096515
5.4859343 1.3051191
5.4874919 1.3005998
5.489044 1.2960967
5.4905905 1.2916064
5.4921315 1.2871319
5.4936671 1.2826697
5.4951973 1.278223
5.4967221 1.2737881
5.4982416 1.2693705
5.4997558 1.2649641
5.5012647 1.2605722
5.5027684 1.2561932
5.5042669 1.251828
5.5057603 1.2474749
5.5072485 1.2431373
5.5087317 1.2388136
5.5102098 1.2344996
5.5116829 1.230201
5.513151 1.2259164
5.5146142 1.2216437
5.5160724 1.2173839
5.5175258 1.2131377
5.5189743 1.2089034
5.520418 1.2046815
5.521857 1.2004729
5.5232911 1.1962785
5.5247206 1.1920933
5.5261454 1.1879238
5.5275655 1.1837651
5.5289809 1.1796178
5.5303918 1.1754828
5.5317981 1.1713607
5.5331999 1.1672523
5.5345972 1.1631524
5.53599 1.1590676
5.5373783 1.1549927
5.5387622 1.1509314
5.5401417 1.1468812
5.5415168 1.1428429
5.5428876 1.1388141
5.5442541 1.1347985
5.5456163 1.1307936
5.5469743 1.1268033
5.548328 1.1228218
5.5496775 1.1188498
5.5510228 1.1148911
5.552364 1.1109464
5.553701 1.1070097
5.555034 1.103085
5.5563628 1.0991694
5.5576876 1.095267
5.5590084 1.091375
5.5603252 1.0874939
5.561638 1.0836209
5.5629468 1.0797635
5.5642517 1.0759154
5.5655527 1.072077
5.5668498 1.068249
5.568143 1.0644318
5.5694324 1.0606223
5.570718 1.0568287
5.5719998 1.05304
5.5732778 1.0492646
5.5745521 1.045499
5.5758227 1.0417439
5.5770895 1.0379999
5.5783526 1.0342634
5.5796121 1.030539
5.580868 1.0268232
5.5821202 1.0231207
5.5833688 1.0194237
5.5846139 1.0157411
5.5858554 1.0120649
5.5870933 1.0084
5.5883277 1.0047426
5.5895587 1.0010974
5.5907861 0.99745891
5.5920101 0.99383199
5.5932307 0.99021405
5.5944478 0.98660604
5.5956615 0.9830071
5.5968719 0.9794177
5.5980789 0.97583742
5.5992825 0.97226673
5.6004828 0.96870518
5.6016798 0.96515276
5.6028735 0.96160948
5.604064 0.95807533
5.6052512 0.95455027
5.6064351 0.95103428
5.6076158 0.94752685
5.6087934 0.94402889
5.6099677 0.94053939
5.6111389 0.93705878
5.6123069 0.93358699
5.6134718 0.93012395
5.6146336 0.9266701
5.6157923 0.92322432
5.6169479 0.91978704
5.6181004 0.91635866
5.6192499 0.91293909
5.6203963 0.90952768
5.6215398 0.90612485
5.6226802 0.90273046
5.6238176 0.89934438
5.6249521 0.89596645
5.6260836 0.89259709
5.6272122 0.88923557
5.6283378 0.88588285
5.6294606 0.88253763
5.6305804 0.87920143
5.6316974 0.87587292
5.6328115 0.87255249
5.6339227 0.86923994
5.6350311 0.86593562
5.6361367 0.86263875
5.6372395 0.85935029
5.6383395 0.8560694
5.6394367 0.85279706
5.6405311 0.84953181
5.6416228 0.84627462
5.6427118 0.84302524
5.643798 0.83978339
5.6448815 0.8365488
5.6459623 0.83332245
5.6470405 0.83010342
5.648116 0.82689206
5.6491888 0.82368872
5.6502589 0.82049242
5.6513265 0.81730352
5.6523914 0.81412235
5.6534537 0.81094791
5.6545134 0.80778119
5.6555706 0.80462187
5.6566252 0.80147026
5.6576772 0.79832532
5.6587267 0.79518807
5.6597736 0.79205743
5.6608181 0.78893443
5.66186 0.78581868
5.6628994 0.78270977
5.6639364 0.77960803
5.6649709 0.77651305
5.6660029 0.77342511
5.6670325 0.77034455
5.6680596 0.76727092
5.6690843 0.76420379
5.6701066 0.76114345
5.6711265 0.75809095
5.6721441 0.75504433
5.6731592 0.75200463
5.674172 0.74897215
5.6751824 0.74594641
5.6761905 0.74292692
5.6771962 0.73991395
5.6781996 0.73690859
5.6792007 0.73390873
5.6801995 0.73091626
5.681196 0.72793065
5.6821902 0.72495055
5.6831822 0.72197787
5.6841719 0.71901125
5.6851593 0.71605095
5.6861445 0.71309723
5.6871275 0.71015038
5.6881082 0.70720897
5.6890868 0.70427495
5.6900631 0.70134603
5.6910373 0.69842419
5.6920092 0.69550882
5.692979 0.69259931
5.6939467 0.6896968
5.6949122 0.68679977
5.6958755 0.68390847
5.6968367 0.68102404
5.6977958 0.67814584
5.6987528 0.6752732
5.6997077 0.67240637
5.7006605 0.66954652
5.7016112 0.66669204
5.7025598 0.6638441
5.7035063 0.66100106
5.7044508 0.65816504
5.7053933 0.6553344
5.7063337 0.65251032
5.707272 0.64969111
5.7082084 0.64687894
5.7091427 0.64407209
5.710075 0.6412708
5.7110054 0.63847528
5.7119337 0.63568577
5.7128601 0.63290148
5.7137845 0.63012366
5.7147069 0.62735049
5.7156273 0.62458424
5.7165459 0.62182309
5.7174625 0.61906723
5.7183771 0.61631689
5.7192898 0.61357229
5.7202007 0.61083363
5.7211096 0.60810009
5.7220166 0.60537293
5.7229217 0.60265023
5.723825 0.59993326
5.7247263 0.59722225
5.7256258 0.5945163
5.7265235 0.59181562
5.7274192 0.58912041
5.7283132 0.58643089
5.7292053 0.58374612
5.7300956 0.5810663
5.730984 0.57839277
5.7318707 0.57572461
5.7327555 0.57306084
5.7336386 0.57040282
5.7345198 0.56774959
5.7353993 0.56510251
5.736277 0.56245941
5.7371529 0.55982287
5.738027 0.55718949
5.7388994 0.55456305
5.7397701 0.55194135
5.740639 0.54932457
5.7415061 0.54671166
5.7423716 0.54410527
5.7432353 0.54150311
5.7440973 0.53890662
5.7449576 0.53631471
5.7458162 0.53372758
5.7466731 0.53114668
5.7475283 0.52856964
5.7483819 0.52599791
5.7492337 0.52343038
5.7500839 0.52086853
5.7509325 0.51830991
5.7517793 0.51575731
5.7526246 0.51320961
5.7534682 0.51066697
5.7543101 0.50812958
5.7551504 0.50559626
5.7559891 0.50306716
5.7568262 0.50054246
5.7576617 0.49802369
5.7584956 0.49550965
5.7593278 0.49299912
5.7601585 0.49049504
5.7609876 0.48799339
5.7618151 0.48549855
5.7626411 0.48300642
5.7634654 0.48052003
5.7642882 0.4780381
5.7651095 0.47556079
5.7659292 0.47308826
5.7667474 0.47061921
5.767564 0.46815525
5.7683791 0.46569507
5.7691926 0.46324031
5.7700047 0.46078963
5.7708152 0.4583447
5.7716242 0.45590264
5.7724317 0.45346512
5.7732377 0.45103229
5.7740423 0.4486043
5.7748453 0.44617977
5.7756469 0.44376038
5.7764469 0.44134473
5.7772455 0.43893454
5.7780427 0.43652838
5.7788383 0.4341248
5.7796326 0.43172713
5.7804253 0.42933393
5.7812167 0.42694371
5.7820065 0.42455824
5.782795 0.42217767
5.783582 0.4198005
5.7843676 0.41742851
5.7851518 0.41505853
5.7859346 0.41269401
5.7867159 0.41033512
5.7874959 0.40797863
5.7882745 0.40562635
5.7890516 0.40327842
5.7898274 0.40093498
5.7906018 0.39859443
5.7913748 0.39625864
5.7921465 0.39392776
5.7929167 0.39160016
5.7936856 0.38927597
5.7944532 0.3869571
5.7952194 0.38464189
5.7959842 0.38233049
5.7967477 0.38002301
5.7975099 0.37771958
5.7982707 0.37541851
5.7990302 0.37312358
5.7997884 0.37083125
5.8005453 0.36854348
5.8013008 0.36626042
5.802055 0.36398032
5.8028079 0.36170329
5.8035595 0.35943134
5.8043098 0.35716272
5.8050589 0.35489752
5.8058066 0.35263588
5.806553 0.35037984
5.8072982 0.34812566
5.8080421 0.34587538
5.8087847 0.34362913
5.809526 0.34138704
5.8102661 0.33914922
5.811005 0.3369158
5.8117425 0.33468491
5.8124788 0.33245664
5.8132139 0.33023312
5.8139477 0.32801244
5.8146803 0.32579676
5.8154117 0.32358414
5.8161418 0.3213747
5.8168707 0.31917063
5.8175984 0.31696787
5.8183249 0.31477071
5.8190501 0.31257718
5.8197742 0.31038527
5.820497 0.30819719
5.8212187 0.3060152
5.8219391 0.30383299
5.8226583 0.3016571
5.8233764 0.29948333
5.8240933 0.29731395
5.824809 0.2951491
5.8255235 0.29298667
5.8262368 0.29082675
5.826949 0.28867169
5.82766 0.28651934
5.8283698 0.28436982
5.8290785 0.28222547
5.8297861 0.28008188
5.8304924 0.27794369
5.8311977 0.27580872
5.8319018 0.27367709
5.8326047 0.27154888
5.8333065 0.26942421
5.8340072 0.26730317
5.8347067 0.26518351
5.8354052 0.26307005
5.8361025 0.26095816
5.8367987 0.25885031
5.8374937 0.2567442
5.8381877 0.25464232
5.8388806 0.25254479
5.8395723 0.25044928
5.840263 0.24835832
5.8409525 0.24626956
5.841641 0.24418308
5.8423284 0.24210145
5.8430146 0.24002228
5.8436998 0.23794819
5.844384 0.23587423
5.845067 0.23380553
5.845749 0.23173967
5.8464299 0.22967672
5.8471097 0.22761679
5.8477885 0.22555996
5.8484662 0.22350632
5.8491429 0.22145858
5.8498185 0.21940899
5.8504931 0.21736548
5.8511666 0.21532554
5.8518391 0.2132866
5.8525105 0.21125407
5.8531809 0.20922271
5.8538502 0.20719258
5.8545186 0.20516646
5.8551859 0.20314444
5.8558522 0.20112663
5.8565174 0.19911039
5.8571817 0.19709577
5.8578449 0.19508563
5.8585071 0.19308005
5.8591683 0.19107636
5.8598285 0.18907463
5.8604877 0.18707492
5.8611459 0.18508013
5.8618031 0.18308754
5.8624594 0.18110008
5.8631146 0.1791121
5.8637688 0.17712943
5.8644221 0.17514927
5.8650743 0.17317169
5.8657256 0.17119679
5.866376 0.16922463
5.8670253 0.16725529
5.8676737 0.16528885
5.8683211 0.16332838
5.8689675 0.161368
5.869613 0.15941077
5.8702576 0.15745677
5.8709011 0.15550304
5.8715437 0.15355573
5.8721854 0.15160885
5.8728261 0.1496655
5.8734659 0.14772578
5.8741048 0.14578977
5.8747427 0.14385446
5.8753796 0.14192301
5.8760157 0.13999237
5.8766508 0.13806575
5.8772849 0.13614324
5.8779182 0.13422175
5.8785505 0.13230453
5.8791819 0.13038845
5.8798124 0.12847681
5.880442 0.12656646
5.8810707 0.1246607
5.8816984 0.12275636
5.8823253 0.1208535
5.8829512 0.11895548
5.8835763 0.11705907
5.8842004 0.11516434
5.8848237 0.11327469
5.885446 0.11138687
5.8860675 0.10950093
5.8866881 0.10761693
5.8873078 0.10573834
5.8879266 0.10385843
5.8885445 0.10198408
5.8891616 0.10011196
5.8897778 0.098242121
5.8903931 0.096374632
5.8910075 0.09450956
5.8916211 0.09264697
5.8922338 0.090790452
5.8928456 0.088933041
5.8934566 0.087078314
5.8940667 0.085226339
5.894676 0.083377187
5.8952844 0.081530926
5.8958919 0.079687628
5.8964987 0.077847363
5.8971045 0.076006559
5.8977095 0.074168903
5.8983137 0.072338145
5.8989171 0.070507021
5.8995196 0.068675559
5.9001212 0.066851234
5.9007221 0.065026692
5.9013221 0.063205717
5.9019212 0.061384615
5.9025196 0.059570991
5.9031171 0.057757365
5.9037138 0.055943769
5.9043097 0.054134071
5.9049048 0.05232835
5.9054991 0.050522822
5.9060925 0.048721402
5.9066851 0.046924174
5.907277 0.045127307
5.907868 0.043330835
5.9084582 0.041538741
5.9090476 0.039751112
5.9096362 0.037964053
5.9102241 0.036177601
5.9108111 0.034395808
5.9113973 0.032614732
5.9119828 0.030838458
5.9125674 0.029063012
5.9131513 0.027288435
5.9137344 0.025518863
5.9143167 0.023750275
5.9148982 0.021986841
5.915479 0.020220363
5.916059 0.018459157
5.9166382 0.016699138
5.9172166 0.014944546
5.9177942 0.013191262
5.9183711 0.011439332
5.9189473 0.0096888002
5.9195226 0.0079397125
5.9200972 0.0061963965
5.9206711 0.0044546516
5.9212442 0.0027102093
5.9218165 0.00097173171
5.9223881 -0.00076285642
5.9229589 -0.0024965379
5.923529 -0.0042279584
5.9240983 -0.0059575033
5.9246669 -0.0076846805
5.9252347 -0.0094094339
5.9258018 -0.011132153
5.9263682 -0.012852786
5.9269338 -0.014570831
5.9274987 -0.016287133
5.9280628 -0.018000739
5.9286263 -0.019712497
5.9291889 -0.021421904
5.9297509 -0.023129363
5.9303121 -0.024834365
5.9308727 -0.026537314
5.9314324 -0.028238162
5.9319915 -0.029936391
5.9325499 -0.031632879
5.9331075 -0.03332711
5.9336644 -0.035019502
5.9342206 -0.036709536
5.9347761 -0.038397157
5.9353309 -0.040082789
5.935885 -0.041766383
5.9364383 -0.043447888
5.936991 -0.045127256
5.937543 -0.046804436
5.9380942 -0.048479863
5.9386448 -0.050152517
5.9391947 -0.051823809
5.9397438 -0.053492715
5.9402923 -0.055159183
5.9408401 -0.05682415
5.9413872 -0.05848658
5.9419336 -0.060146918
5.9424793 -0.061805617
5.9430244 -0.063462131
5.9435687 -0.065116409
5.9441124 -0.06676891
5.9446554 -0.06841908
5.9451977 -0.070067378
5.9457393 -0.071713247
5.9462803 -0.073357664
5.9468206 -0.074999557
5.9473602 -0.076639909
5.9478991 -0.078278158
5.9484374 -0.079914259
5.948975 -0.081548162
5.949512 -0.083180345
5.9500483 -0.084810239
5.9505839 -0.086438323
5.9511189 -0.088064555
5.9516532 -0.089688891
5.9521868 -0.09131075
5.9527198 -0.092931157
5.9532522 -0.094549535
5.9537838 -0.096165836
5.9543149 -0.097780016
5.9548453 -0.099392574
5.955375 -0.10100292
5.9559041 -0.10261156
5.9564326 -0.1042179
5.9569604 -0.10582245
5.9574876 -0.10742516
5.9580141 -0.10902599
5.95854 -0.11062489
5.9590653 -0.11222184
5.9595899 -0.11381677
5.9601139 -0.11540966
5.9606372 -0.11700101
5.96116 -0.11859023
5.9616821 -0.12017784
5.9622035 -0.12176323
5.9627244 -0.12334693
5.9632446 -0.12492889
5.9637642 -0.1265085
5.9642832 -0.12808688
5.9648016 -0.12966282
5.9653193 -0.13123745
5.9658364 -0.13280956
5.966353 -0.13438027
5.9668689 -0.13594897
5.9673841 -0.1375162
5.9678988 -0.13908133
5.9684129 -0.14064431
5.9689264 -0.14220571
5.9694392 -0.14376548
5.9699515 -0.14532299
5.9704631 -0.1468788
5.9709742 -0.14843286
5.9714846 -0.14998515
5.9719944 -0.15153561
5.9725037 -0.15308483
5.9730123 -0.15463154
5.9735204 -0.15617693
5.9740279 -0.15771973
5.9745347 -0.15926175
5.975041 -0.1608011
5.9755467 -0.16233961
5.9760518 -0.16387535
5.9765563 -0.16541019
5.9770602 -0.16694282
5.9775636 -0.16847383
5.9780663 -0.17000255
5.9785685 -0.17153023
5.9790701 -0.17305554
5.9795711 -0.17457972
5.9800716 -0.17610212
5.9805714 -0.17762267
5.9810707 -0.17914135
5.9815695 -0.18065812
5.9820676 -0.1821736
5.9825652 -0.1836871
5.9830622 -0.18519857
5.9835586 -0.18670864
5.9840545 -0.18821728
5.9845498 -0.18972379
5.9850446 -0.19122879
5.9855387 -0.19273226
5.9860324 -0.19423348
5.9865254 -0.19573377
5.9870179 -0.19723175
5.9875099 -0.19872873
5.9880012 -0.20022331
5.9884921 -0.20171683
5.9889823 -0.20320788
5.9894721 -0.2046978
5.9899612 -0.20618588
5.9904499 -0.20767276
5.9909379 -0.20915772
5.9914255 -0.21064072
5.9919124 -0.21212243
5.9923989 -0.21360212
5.9928847 -0.21508045
5.9933701 -0.21655739
5.9938549 -0.2180322
5.9943392 -0.21950555
5.9948229 -0.22097742
5.9953061 -0.22244777
5.9957887 -0.22391584
5.9962708 -0.22538305
5.9967524 -0.22684791
5.9972334 -0.22831186
5.9977139 -0.22977412
5.9981939 -0.23123466
5.9986734 -0.23269346
5.9991523 -0.23415046
5.9996307 -0.2356064
6.0001086 -0.23706049
6.0005859 -0.23851269
6.0010627 -0.23996373
6.001539 -0.24141281
6.0020148 -0.24286068
6.00249 -0.24430652
6.0029648 -0.24575184
6.003439 -0.24719431
6.0039127 -0.2486362
6.0043859 -0.25007594
6.0048585 -0.25151427
6.0053307 -0.25295116
6.0058023 -0.25438658
6.0062735 -0.2558205
6.0067441 -0.25725209
6.0072142 -0.25868291
6.0076838 -0.26011214
6.0081529 -0.26153973
6.0086215 -0.26296567
6.0090895 -0.26439072
6.0095571 -0.26581325
6.0100242 -0.26723484
6.0104908 -0.26865464
6.0109568 -0.27007343
6.0114224 -0.27149039
6.0118875 -0.27290547
6.0123521 -0.27431945
6.0128161 -0.27573232
6.0132797 -0.27714323
6.0137428 -0.27855296
6.0142054 -0.27996066
6.0146675 -0.28136713
6.0151291 -0.28277234
6.0155903 -0.28417542
6.0160509 -0.28557803
6.016511 -0.28697845
6.0169707 -0.28837749
6.0174299 -0.28977513
6.0178886 -0.29117134
6.0183468 -0.29256609
6.0188045 -0.29395936
6.0192617 -0.2953511
6.0197185 -0.2967413
6.0201748 -0.29812993
6.0206306 -0.29951781
6.0210859 -0.3009032
6.0215407 -0.30228779
6.0219951 -0.30367157
6.022449 -0.30505276
6.0229024 -0.30643308
6.0233554 -0.30781163
6.0238078 -0.30918925
6.0242598 -0.31056505
6.0247114 -0.31193987
6.0251624 -0.3133128
6.025613 -0.31468471
6.0260632 -0.31605467
6.0265128 -0.31742355
6.026962 -0.31879134
6.0274108 -0.32015709
6.027859 -0.32152168
6.0283069 -0.3228851
6.0287542 -0.32424731
6.0292011 -0.32560738
6.0296475 -0.32696711
6.0300935 -0.32832463
6.030539 -0.32968084
6.0309841 -0.33103572
6.0314287 -0.33238924
6.0318728 -0.33374136
6.0323165 -0.33509302
6.0327597 -0.33644229
6.0332025 -0.3377901
6.0336449 -0.33913642
6.0340868 -0.34048217
6.0345282 -0.34182637
6.0349692 -0.34316901
6.0354097 -0.34451004
6.0358498 -0.34585042
6.0362895 -0.34718915
6.0367287 -0.34852621
6.0371674 -0.34986156
6.0376058 -0.35119616
6.0380436 -0.35252998
6.0384811 -0.35386203
6.0389181 -0.35519227
6.0393546 -0.35652166
6.0397907 -0.3578492
6.0402264 -0.35917583
6.0406617 -0.36050156
6.0410965 -0.36182535
6.0415308 -0.36314817
6.0419648 -0.36446901
6.0423983 -0.36578984
6.0428314 -0.36710863
6.043264 -0.36842535
6.0436962 -0.36974201
6.044128 -0.37105655
6.0445594 -0.37236996
6.0449903 -0.37368222
6.0454208 -0.37499331
6.0458509 -0.3763032
6.0462805 -0.37761084
6.0467097 -0.37891828
6.0471385 -0.38022444
6.0475669 -0.38152828
6.0479948 -0.38283185
6.0484224 -0.38413408
6.0488495 -0.3854339
6.0492762 -0.38673339
6.0497025 -0.38803148
6.0501283 -0.38932919
6.0505537 -0.39062439
6.0509788 -0.39191919
6.0514034 -0.39321141
6.0518276 -0.39450317
6.0522513 -0.39579447
6.0526747 -0.39708312
6.0530977 -0.39837126
6.0535202 -0.39965887
6.0539423 -0.40094375
6.054364 -0.40222805
6.0547854 -0.40351177
6.0552063 -0.40479377
6.0556268 -0.40607404
6.0560468 -0.40735366
6.0564665 -0.40863149
6.0568858 -0.40990863
6.0573047 -0.41118395
6.0577231 -0.41245852
6.0581412 -0.41373235
6.0585589 -0.41500427
6.0589761 -0.4162754
6.059393 -0.41754458
6.0598095 -0.41881293
6.0602255 -0.42008042
6.0606412 -0.42134704
6.0610565 -0.42261162
6.0614713 -0.42387528
6.0618858 -0.42513684
6.0622999 -0.42639861
6.0627136 -0.42765823
6.0631269 -0.42891803
6.0635398 -0.43017564
6.0639523 -0.43143221
6.0643644 -0.43268655
6.0647761 -0.43394099
6.0651874 -0.43519432
6.0655984 -0.43644535
6.0660089 -0.43769643
6.0664191 -0.43894515
6.0668289 -0.44019388
6.0672383 -0.44144142
6.0676473 -0.44268653
6.0680559 -0.4439316
6.0684642 -0.44517541
6.068872 -0.44641793
6.0692795 -0.44765915
6.0696866 -0.44889904
6.0700933 -0.45013759
6.0704996 -0.45137476
6.0709056 -0.45261178
6.0713112 -0.45384739
6.0717164 -0.45508157
6.0721212 -0.4563143
6.0725256 -0.45754681
6.0729297 -0.45877782
6.0733334 -0.46000733
6.0737367 -0.46123656
6.0741396 -0.46246423
6.0745422 -0.46369034
6.0749444 -0.46491485
6.0753462 -0.46613901
6.0757476 -0.46736281
6.0761487 -0.46858368
6.0765494 -0.46980543
6.0769498 -0.4710242
6.0773497 -0.47224254
6.0777493 -0.47346042
6.0781486 -0.47467656
6.0785474 -0.4758922
6.0789459 -0.47710605
6.0793441 -0.47831808
6.0797418 -0.47953088
6.0801393 -0.48074182
6.0805363 -0.48195087
6.080933 -0.48315934
6.0813293 -0.4843672
6.0817253 -0.48557312
6.0821209 -0.4867784
6.0825161 -0.48798303
6.082911 -0.48918565
6.0833055 -0.49038758
6.0836997 -0.4915888
6.0840935 -0.49278795
6.0844869 -0.49398636
6.08488 -0.49518401
6.0852727 -0.49638089
6.0856651 -0.49757698
6.0860571 -0.49877089
6.0864488 -0.49996397
6.0868401 -0.50115621
6.0872311 -0.50234759
6.0876217 -0.50353809
6.088012 -0.5047277
6.0884019 -0.50591501
6.0887915 -0.50710278
6.0891807 -0.50828821
6.0895696 -0.50947267
6.0899581 -0.51065615
6.0903462 -0.51184004
6.0907341 -0.51302151
6.0911215 -0.51420194
6.0915087 -0.51538132
6.0918955 -0.51655963
6.0922819 -0.51773686
6.092668 -0.51891441
6.0930538 -0.52008942
6.0934392 -0.52126328
6.0938243 -0.52243744
6.094209 -0.52360897
6.0945934 -0.52478077
6.0949775 -0.52595137
6.0953612 -0.52711928
6.0957445 -0.5282874
6.0961276 -0.52945574
6.0965103 -0.53062134
6.0968926 -0.53178711
6.0972747 -0.5329501
6.0976564 -0.53411324
6.0980377 -0.53527504
6.0984187 -0.53643696
6.0987994 -0.53759751
6.0991798 -0.53875516
6.0995598 -0.5399144
6.0999395 -0.54107071
6.1003188 -0.54222707
6.1006979 -0.54338197
6.1010766 -0.54453538
6.1014549 -0.54568881
6.101833 -0.54684073
6.1022107 -0.5479911
6.102588 -0.54914146
6.1029651 -0.55029024
6.1033418 -0.55143898
6.1037182 -0.55258612
6.1040943 -0.55373163
6.10447 -0.55487706
6.1048455 -0.55602082
6.1052206 -0.55716447
6.1055953 -0.55830644
6.1059698 -0.55944668
6.1063439 -0.56058677
6.1067177 -0.5617267
6.1070912 -0.56286486
6.1074644 -0.56400124
6.1078372 -0.565139
6.1082097 -0.56627336
6.1085819 -0.56740747
6.1089538 -0.56854134
6.1093254 -0.56967335
6.1096966 -0.57080507
6.1100676 -0.57193489
6.1104382 -0.57306441
6.1108085 -0.57419362
6.1111785 -0.57532086
6.1115481 -0.57644777
6.1119175 -0.57757268
6.1122865 -0.57869722
6.1126553 -0.57982138
6.1130237 -0.58094515
6.1133918 -0.58206685
6.1137596 -0.58318647
6.1141271 -0.58430732
6.1144942 -0.58542605
6.1148611 -0.58654432
6.1152276 -0.58766211
6.1155939 -0.58877774
6.1159598 -0.58989286
6.1163254 -0.59100746
6.1166907 -0.59212153
6.1170558 -0.59323336
6.1174205 -0.59434464
6.1177849 -0.59545534
6.1181489 -0.59656546
6.1185127 -0.59767326
6.1188762 -0.59878218
6.1192394 -0.59988874
6.1196023 -0.60099467
6.1199648 -0.60209995
6.1203271 -0.60320456
6.1206891 -0.60430675
6.1210507 -0.60541
6.1214121 -0.60651079
6.1217732 -0.60761085
6.1221339 -0.60871019
6.1224944 -0.60980877
6.1228546 -0.6109066
6.1232144 -0.61200365
6.123574 -0.61309992
6.1239333 -0.61419539
6.1242922 -0.61529005
6.1246509 -0.61638209
6.1250093 -0.61747508
6.1253674 -0.61856722
6.1257252 -0.61965668
6.1260827 -0.62074707
6.1264399 -0.62183475
6.1267968 -0.62292334
6.1271534 -0.62401102
6.1275097 -0.62509592
6.1278658 -0.62618171
6.1282215 -0.62726654
6.128577 -0.62835039
6.1289321 -0.6294314
6.129287 -0.63051326
6.1296416 -0.6315941
6.1299959 -0.6326739
6.1303499 -0.63375453
6.1307036 -0.63483224
6.131057 -0.63590887
6.1314101 -0.63698629
6.131763 -0.63806073
6.1321155 -0.63913595
6.1324678 -0.64021004
6.1328198 -0.64128298
6.1331715 -0.64235478
6.1335229 -0.6434254
6.1338741 -0.64449676
6.1342249 -0.645565
6.1345755 -0.64663395
6.1349258 -0.64770169
6.1352758 -0.64877011
6.1356255 -0.64983536
6.135975 -0.65090128
6.1363241 -0.65196398
6.136673 -0.65302928
6.1370216 -0.65409133
6.1373699 -0.65515205
6.137718 -0.65621341
6.1380657 -0.65727342
6.1384132 -0.65833405
6.1387604 -0.65939132
6.1391074 -0.66044919
6.139454 -0.66150566
6.1398004 -0.6625627
6.1401465 -0.66361632
6.1404923 -0.6646705
6.1408379 -0.66572523
6.1411832 -0.66677648
6.1415282 -0.66782826
6.1418729 -0.66888056
6.1422173 -0.66992933
6.1425615 -0.6709786
6.1429054 -0.67202838
6.1432491 -0.67307455
6.1435924 -0.67412121
6.1439355 -0.67516833
6.1442784 -0.67621387
6.1446209 -0.6772578
6.1449632 -0.6783001
6.1453052 -0.67934284
6.1456469 -0.680386
6.1459884 -0.68142542
6.1463296 -0.68246733
6.1466706 -0.68350546
6.1470112 -0.68454398
6.1473516 -0.68558288
6.1476918 -0.68662005
6.1480317 -0.68765548
6.1483713 -0.68869125
6.1487106 -0.68972526
6.1490497 -0.6907596
6.1493885 -0.69179213
6.149727 -0.69282499
6.1500653 -0.69385601
6.1504033 -0.69488519
6.1507411 -0.69591681
6.1510786 -0.69694441
6.1514158 -0.69797227
6.1517528 -0.69900041
6.1520895 -0.70002662
6.152426 -0.70105309
6.1527621 -0.70207762
6.1530981 -0.70310237
6.1534337 -0.70412515
6.1537691 -0.70514815
6.1541043 -0.70616915
6.1544392 -0.70719033
6.1547738 -0.70821171
6.1551082 -0.70923105
6.1554423 -0.71024833
6.1557762 -0.71126576
6.1561098 -0.71228335
6.1564431 -0.71330108
6.1567762 -0.7143167
6.1571091 -0.71533019
6.1574417 -0.71634379
6.157774 -0.7173575
6.1581061 -0.71837131
6.1584379 -0.71938294
6.1587695 -0.72039236
6.1591008 -0.72140415
6.1594318 -0.72241141
6.1597626 -0.72342102
6.1600932 -0.72442838
6.1604235 -0.72543577
6.1607536 -0.72644319
6.1610834 -0.72744831
6.1614129 -0.72845344
6.1617422 -0.72945625
6.1620713 -0.73045904
6.1624001 -0.73146181
6.1627287 -0.73246456
6.163057 -0.73346492
6.163385 -0.73446524
6.1637128 -0.7354655
6.1640404 -0.73646335
6.1643677 -0.73746111
6.1646948 -0.7384588
6.1650216 -0.73945639
6.1653482 -0.74045151
6.1656745 -0.74144652
6.1660006 -0.74244141
6.1663265 -0.74343378
6.1666521 -0.74442842
6.1669774 -0.74542051
6.1673026 -0.74641002
6.1676274 -0.7474018
6.1679521 -0.74839098
6.1682764 -0.74937998
6.1686006 -0.75036879
6.1689245 -0.75135741
6.1692482 -0.75234337
6.1695716 -0.75332911
6.1698948 -0.75431464
6.1702177 -0.75529993
6.1705404 -0.7562825
6.1708629 -0.75726731
6.1711851 -0.75824937
6.1715071 -0.75923116
6.1718288 -0.76021268
6.1721503 -0.76119141
6.1724716 -0.76217235
6.1727926 -0.76315048
6.1731134 -0.76412829
6.1734339 -0.76510578
6.1737543 -0.76608294
6.1740744 -0.76705977
6.1743942 -0.7680337
6.1747138 -0.76900983
6.1750332 -0.76998303
6.1753523 -0.77095586
6.1756712 -0.77192831
6.1759899 -0.77290036
6.1763084 -0.77387202
6.1766266 -0.77484327
6.1769445 -0.77581151
6.1772623 -0.77677931
6.1775798 -0.77774928
6.1778971 -0.7787162
6.1782141 -0.77968266
6.1785309 -0.78064866
6.1788475 -0.78161419
6.1791639 -0.78257923
6.17948 -0.78354379
6.1797959 -0.7845052
6.1801115 -0.78546874
6.180427 -0.78643178
6.1807422 -0.78739163
6.1810571 -0.7883536
6.1813719 -0.78931237
6.1816864 -0.79027057
6.1820007 -0.7912309
6.1823148 -0.79218797
6.1826286 -0.79314445
6.1829422 -0.79410035
6.1832556 -0.79505564
6.1835688 -0.79601304
6.1838817 -0.79696711
6.1841944 -0.79792056
6.1845069 -0.79887337
6.1848191 -0.79982554
6.1851312 -0.80077705
6.185443 -0.8017279
6.1857546 -0.80267808
6.1860659 -0.80362758
6.1863771 -0.8045764
6.186688 -0.80552451
6.1869987 -0.80647192
6.1873092 -0.80741861
6.1876194 -0.80836458
6.1879294 -0.80930981
6.1882393 -0.81025429
6.1885488 -0.81119803
6.1888582 -0.812141
6.1891674 -0.81308602
6.1894763 -0.81402745
6.189785 -0.81496808
6.1900935 -0.81591075
6.1904017 -0.81684978
6.1907098 -0.81778799
6.1910176 -0.81872823
6.1913252 -0.81966477
6.1916326 -0.82060334
6.1919398 -0.82154106
6.1922468 -0.82247504
6.1925535 -0.82341104
6.19286 -0.82434615
6.1931664 -0.82528038
6.1934725 -0.82621371
6.1937783 -0.82714614
6.194084 -0.82808057
6.1943894 -0.82901116
6.1946947 -0.82994081
6.1949997 -0.83087245
6.1953045 -0.8318002
6.1956091 -0.83272994
6.1959135 -0.83365871
6.1962176 -0.8345865
6.1965216 -0.83551331
6.1968253 -0.83643911
6.1971289 -0.8373669
6.1974322 -0.83829069
6.1977353 -0.83921644
6.1980382 -0.84013816
6.1983409 -0.84106185
6.1986433 -0.84198448
6.1989456 -0.84290605
6.1992477 -0.84382655
6.1995495 -0.84474901
6.1998511 -0.84566734
6.2001526 -0.84658762
6.2004538 -0.84750679
6.2007548 -0.84842485
6.2010556 -0.84934179
6.2013562 -0.85025759
6.2016565 -0.85117532
6.2019567 -0.85208882
6.2022567 -0.85300424
6.2025564 -0.8539185
6.202856 -0.85483157
6.2031553 -0.85574657
6.2034545 -0.85665726
6.2037534 -0.85756986
6.2040521 -0.85848125
6.2043506 -0.85939141
6.204649 -0.86030033
6.2049471 -0.86121116
6.205245 -0.86211759
6.2055427 -0.8630259
6.2058402 -0.86393295
6.2061375 -0.8648419
6.2064346 -0.86574637
6.2067315 -0.86665273
6.2070281 -0.86755779
6.2073246 -0.86846153
6.2076209 -0.86936394
6.207917 -0.87026823
6.2082129 -0.87117117
6.2085085 -0.87207277
6.208804 -0.87297299
6.2090993 -0.87387509
6.2093944 -0.87477255
6.2096892 -0.87567514
6.2099839 -0.87657306
6.2102784 -0.87746958
6.2105727 -0.87836794
6.2108667 -0.87926488
6.2111606 -0.88016038
6.2114543 -0.88105773
6.2117478 -0.88195363
6.212041 -0.88284807
6.2123341 -0.88374103
6.212627 -0.88463249
6.2129197 -0.8855258
6.2132122 -0.8864176
6.2135045 -0.88731123
6.2137966 -0.88819999
6.2140885 -0.88909058
6.2143802 -0.88997962
6.2146717 -0.89087049
6.214963 -0.8917598
6.2152541 -0.89264755
6.215545 -0.89353372
6.2158358 -0.8944217
6.2161263 -0.89530808
6.2164166 -0.89619286
6.2167068 -0.89707944
6.2169967 -0.89796097
6.2172865 -0.8988443
6.2175761 -0.89972942
6.2178654 -0.9006129
6.2181546 -0.90149472
6.2184436 -0.90237486
6.2187324 -0.90325679
6.219021 -0.90413703
6.2193094 -0.90501557
6.2195976 -0.90589589
6.2198857 -0.90677449
6.2201735 -0.90765137
6.2204611 -0.90853001
6.2207486 -0.90940692
6.2210359 -0.91028206
6.2213229 -0.91115898
6.2216098 -0.91203412
6.2218965 -0.91290747
6.222183 -0.91378258
6.2224693 -0.9146559
6.2227555 -0.91552739
6.2230414 -0.91640064
6.2233272 -0.91727206
6.2236127 -0.91814163
6.2238981 -0.91901295
6.2241833 -0.91988241
6.2244683 -0.92075361
6.2247531 -0.92161932
6.2250378 -0.92249038
6.2253222 -0.92335592
6.2256065 -0.92422318
6.2258905 -0.92509218
6.2261744 -0.92595559
6.2264581 -0.92682073
6.2267416 -0.92768759
6.227025 -0.9285525
6.2273081 -0.92941545
6.2275911 -0.93027642
6.2278739 -0.93113909
6.2281564 -0.93200349
6.2284389 -0.93286216
6.2287211 -0.93372627
6.2290031 -0.93458462
6.229285 -0.93544468
6.2295667 -0.93630269
6.2298482 -0.9371624
6.2301295 -0.93802005
6.2304106 -0.9388794
6.2306915 -0.93973667
6.2309723 -0.94059185
6.2312529 -0.94144872
6.2315333 -0.94230347
6.2318135 -0.94315611
6.2320936 -0.94401042
6.2323734 -0.94486641
6.2326531 -0.94572026
6.2329326 -0.94657196
6.2332119 -0.94742532
6.2334911 -0.94827651
6.23377 -0.94912552
6.2340488 -0.94997618
6.2343274 -0.95082463
6.2346059 -0.95167475
6.2348841 -0.95252264
6.2351622 -0.95337219
6.2354401 -0.95421949
6.2357178 -0.95506845
6.2359953 -0.95591515
6.2362727 -0.95675958
6.2365499 -0.95760565
6.2368269 -0.95844942
6.2371037 -0.95929483
6.2373803 -0.96013794
6.2376568 -0.96098268
6.2379331 -0.96182509
6.2382092 -0.96266914
6.2384852 -0.96351084
6.238761 -0.96435017
6.2390366 -0.96519113
6.239312 -0.96603372
6.2395872 -0.96686989
6.2398623 -0.96771172
6.2401372 -0.96855114
6.2404119 -0.96938814
6.2406865 -0.97022675
6.2409609 -0.97106292
6.2412351 -0.97189664
6.2415091 -0.97273604
6.241783 -0.97356889
6.2420567 -0.97440334
6.2423302 -0.97523939
6.2426035 -0.97607295
6.2428767 -0.97690811
6.2431497 -0.97774076
6.2434225 -0.97857087
6.2436952 -0.97940257
6.2439677 -0.98023587
6.24424 -0.98106661
6.2445121 -0.98189478
6.2447841 -0.98272453
6.2450559 -0.98355586
6.2453276 -0.98438461
6.245599 -0.98521074
6.2458703 -0.98603844
6.2461414 -0.98686772
6.2464124 -0.98769437
6.2466832 -0.98851837
6.2469538 -0.98934393
6.2472243 -0.99017107
6.2474945 -0.99099553
6.2477647 -0.99181729
6.2480346 -0.99264062
6.2483044 -0.9934655
6.248574 -0.99428767
6.2488434 -0.99510711
6.2491127 -0.99592809
6.2493818 -0.99675063
6.2496508 -0.99757042
6.2499195 -0.99839175
6.2501882 -0.9992103
6.2504566 -1.00003
6.2507249 -1.0008481
6.250993 -1.0016661
6.2512609 -1.0024839
6.2515287 -1.0033006
6.2517963 -1.004117
6.2520638 -1.0049328
6.2523311 -1.0057484
6.2525982 -1.0065633
6.2528652 -1.007378
6.253132 -1.0081916
6.2533986 -1.0090053
6.2536651 -1.0098179
6.2539314 -1.0106307
6.2541975 -1.0114424
6.2544635 -1.0122538
6.2547293 -1.0130649
6.254995 -1.0138753
6.2552604 -1.0146854
6.2555258 -1.0154947
6.2557909 -1.0163038
6.2560559 -1.0171121
6.2563208 -1.0179202
6.2565855 -1.0187274
6.25685 -1.0195348
6.2571143 -1.020341
6.2573785 -1.0211473
6.2576426 -1.0219529
6.2579065 -1.0227576
6.2581702 -1.0235624
6.2584337 -1.0243665
6.2586971 -1.0251702
6.2589604 -1.0259731
6.2592234 -1.0267756
6.2594864 -1.0275778
6.2597491 -1.0283795
6.2600117 -1.0291805
6.2602742 -1.0299811
6.2605365 -1.0307817
6.2607986 -1.031581
6.2610605 -1.0323804
6.2613224 -1.033179
6.261584 -1.0339775
6.2618455 -1.0347752
6.2621068 -1.0355725
6.262368 -1.0363694
6.262629 -1.0371658
6.2628899 -1.0379618
6.2631506 -1.0387569
6.2634112 -1.0395521
6.2636716 -1.0403463
6.2639318 -1.0411405
6.2641919 -1.0419338
6.2644518 -1.0427271
6.2647116 -1.0435194
6.2649712 -1.0443113
6.2652307 -1.0451032
6.26549 -1.0458941
6.2657491 -1.046685
6.2660081 -1.0474749
6.266267 -1.0482648
6.2665257 -1.0490542
6.2667842 -1.0498431
6.2670426 -1.050631
6.2673008 -1.0514188
6.2675589 -1.0522061
6.2678168 -1.0529934
6.2680746 -1.0537797
6.2683322 -1.0545659
6.2685897 -1.055351
6.268847 -1.0561361
6.2691041 -1.0569207
6.2693611 -1.0577052
6.269618 -1.0584886
6.2698747 -1.0592719
6.2701313 -1.0600546
6.2703877 -1.0608368
6.2706439 -1.0616189
6.2709 -1.0623999
6.2711559 -1.0631808
6.2714117 -1.0639615
6.2716674 -1.0647412
6.2719229 -1.0655207
6.2721782 -1.0663002
6.2724334 -1.0670785
6.2726885 -1.0678566
6.2729434 -1.0686342
6.2731981 -1.0694116
6.2734527 -1.0701883
6.2737072 -1.070965
6.2739614 -1.0717404
6.2742156 -1.0725162
6.2744696 -1.0732908
6.2747234 -1.0740658
6.2749772 -1.0748396
6.2752307 -1.0756132
6.2754841 -1.0763866
6.2757374 -1.0771594
6.2759905 -1.0779314
6.2762435 -1.0787033
6.2764963 -1.0794744
6.2767489 -1.0802454
6.2770015 -1.0810161
6.2772538 -1.0817861
6.2775061 -1.0825554
6.2777582 -1.0833245
6.2780101 -1.0840933
6.2782619 -1.0848615
6.2785135 -1.0856293
6.278765 -1.086397
6.2790164 -1.0871639
6.2792676 -1.08793
6.2795187 -1.0886964
6.2797696 -1.089462
6.2800203 -1.0902269
6.280271 -1.0909915
6.2805215 -1.0917558
6.2807718 -1.0925198
6.281022 -1.0932831
6.281272 -1.0940461
6.281522 -1.0948088
6.2817717 -1.0955707
6.2820213 -1.0963322
6.2822708 -1.0970935
6.2825202 -1.097854
6.2827693 -1.0986147
6.2830184 -1.0993746
6.2832673 -1.1001341
6.2835161 -1.1008928
6.2837647 -1.1016517
6.2840132 -1.1024097
6.2842615 -1.1031675
6.2845097 -1.1039248
6.2847577 -1.1046813
6.2850057 -1.1054381
6.2852534 -1.1061939
6.285501 -1.1069493
6.2857485 -1.1077044
6.2859959 -1.1084592
6.2862431 -1.1092136
6.2864902 -1.1099676
6.2867371 -1.1107207
6.2869839 -1.111474
6.2872305 -1.1122263
6.287477 -1.1129783
6.2877234 -1.1137304
6.2879696 -1.1144816
6.2882157 -1.1152324
6.2884616 -1.1159828
6.2887074 -1.1167327
6.2889531 -1.1174823
6.2891986 -1.1182314
6.289444 -1.1189802
6.2896893 -1.1197285
6.2899344 -1.1204763
6.2901794 -1.1212238
6.2904242 -1.1219714
6.2906689 -1.1227179
6.2909134 -1.1234641
6.2911579 -1.1242097
6.2914022 -1.124955
6.2916463 -1.1257003
6.2918903 -1.1264446
6.2921342 -1.127189
6.2923779 -1.1279323
6.2926215 -1.1286758
6.292865 -1.1294188
6.2931083 -1.1301613
6.2933515 -1.1309033
6.2935946 -1.1316448
6.2938375 -1.1323858
6.2940803 -1.1331269
6.2943229 -1.1338675
6.2945654 -1.134607
6.2948078 -1.1353466
6.29505 -1.1360862
6.2952921 -1.1368247
6.2955341 -1.1375633
6.295776 -1.1383007
6.2960177 -1.1390383
6.2962592 -1.1397758
6.2965007 -1.1405122
6.296742 -1.1412487
6.2969831 -1.1419846
6.2972241 -1.14272
6.297465 -1.1434548
6.2977058 -1.1441896
6.2979464 -1.1449238
6.2981869 -1.1456575
6.2984273 -1.1463912
6.2986675 -1.1471243
6.2989076 -1.1478568
6.2991476 -1.1485888
6.2993874 -1.1493207
6.2996271 -1.150052
6.2998667 -1.1507833
6.3001061 -1.1515141
6.3003454 -1.1522442
6.3005846 -1.1529736
6.3008237 -1.1537031
6.3010626 -1.1544326
6.3013013 -1.1551608
6.30154 -1.1558889
6.3017785 -1.1566171
6.3020169 -1.1573446
6.3022551 -1.1580714
6.3024933 -1.1587983
6.3027313 -1.1595244
6.3029691 -1.1602499
6.3032069 -1.1609753
6.3034445 -1.1617007
6.3036819 -1.1624248
6.3039193 -1.1631495
6.3041565 -1.1638728
6.3043936 -1.1645967
6.3046305 -1.1653193
6.3048674 -1.1660425
6.3051041 -1.1667643
6.3053406 -1.1674866
6.3055771 -1.1682076
6.3058134 -1.1689292
6.3060495 -1.1696494
6.3062856 -1.1703701
6.3065215 -1.1710902
6.3067573 -1.1718094
6.306993 -1.1725286
6.3072285 -1.1732471
6.3074639 -1.1739654
6.3076992 -1.1746836
6.3079344 -1.1754011
6.3081694 -1.1761184
6.3084043 -1.176835
6.3086391 -1.1775514
6.3088738 -1.1782677
6.3091083 -1.1789833
6.3093427 -1.1796987
6.3095769 -1.1804133
6.3098111 -1.1811278
6.3100451 -1.1818421
6.310279 -1.1825556
6.3105128 -1.183269
6.3107464 -1.1839822
6.3109799 -1.1846946
6.3112133 -1.1854068
6.3114466 -1.1861182
6.3116797 -1.1868302
6.3119127 -1.1875412
6.3121456 -1.1882514
6.3123784 -1.1889622
6.312611 -1.189672
6.3128435 -1.1903817
6.3130759 -1.1910905
6.3133082 -1.1917992
6.3135403 -1.1925076
6.3137723 -1.1932158
6.3140042 -1.1939232
6.314236 -1.1946303
6.3144676 -1.1953373
6.3146992 -1.196044
6.3149306 -1.1967498
6.3151618 -1.1974561
6.315393 -1.1981615
6.315624 -1.198866
6.3158549 -1.1995709
6.3160857 -1.200275
6.3163164 -1.2009787
6.3165469 -1.2016823
6.3167773 -1.2023856
6.3170076 -1.2030886
6.3172378 -1.2037907
6.3174679 -1.2044926
6.3176978 -1.2051942
6.3179276 -1.2058955
6.3181573 -1.2065966
6.3183868 -1.2072974
6.3186163 -1.2079972
6.3188456 -1.2086968
6.3190748 -1.2093968
6.3193039 -1.2100958
6.3195329 -1.2107945
6.3197617 -1.2114922
6.3199904 -1.2121904
6.320219 -1.2128882
6.3204475 -1.2135851
6.3206758 -1.2142823
6.3209041 -1.2149786
6.3211322 -1.2156745
6.3213602 -1.2163708
6.3215881 -1.2170661
6.3218158 -1.2177611
6.3220435 -1.2184557
6.322271 -1.21915
6.3224984 -1.219844
6.3227257 -1.2205377
6.3229528 -1.221231
6.3231799 -1.2219233
6.3234068 -1.222616
6.3236336 -1.2233083
6.3238603 -1.2240002
6.3240869 -1.2246911
6.3243133 -1.2253823
6.3245397 -1.2260732
6.3247659 -1.2267637
6.324992 -1.2274531
6.325218 -1.2281429
6.3254438 -1.2288323
6.3256696 -1.2295213
6.3258952 -1.23021
6.3261207 -1.2308983
6.3263461 -1.2315861
6.3265714 -1.2322729
6.3267965 -1.2329607
6.3270216 -1.2336474
6.3272465 -1.2343337
6.3274713 -1.2350196
6.327696 -1.235705
6.3279206 -1.2363908
6.3281451 -1.2370755
6.3283694 -1.2377605
6.3285936 -1.2384443
6.3288178 -1.2391284
6.3290418 -1.2398121
6.3292656 -1.2404953
6.3294894 -1.2411782
6.3297131 -1.2418605
6.3299366 -1.2425425
6.33016 -1.2432247
6.3303833 -1.2439058
6.3306065 -1.2445871
6.3308296 -1.245268
6.3310526 -1.2459484
6.3312754 -1.2466284
6.3314982 -1.2473079
6.3317208 -1.2479877
6.3319433 -1.248667
6.3321657 -1.2493451
6.332388 -1.2500234
6.3326101 -1.2507013
6.3328322 -1.2513794
6.3330541 -1.2520563
6.3332759 -1.2527335
6.3334977 -1.2534102
6.3337193 -1.2540863
6.3339407 -1.254762
6.3341621 -1.2554379
6.3343834 -1.2561133
6.3346045 -1.2567882
6.3348256 -1.2574626
6.3350465 -1.2581365
6.3352673 -1.2588106
6.335488 -1.2594842
6.3357086 -1.2601572
6.3359291 -1.2608305
6.3361494 -1.2615025
6.3363697 -1.2621747
6.3365898 -1.2628463
6.3368098 -1.2635182
6.3370297 -1.2641896
6.3372496 -1.2648604
6.3374692 -1.2655306
6.3376888 -1.2662003
6.3379083 -1.2668702
6.3381277 -1.2675395
6.3383469 -1.268209
6.338566 -1.268878
6.3387851 -1.2695464
6.339004 -1.2702142
6.3392228 -1.2708822
6.3394415 -1.2715496
6.3396601 -1.2722165
6.3398786 -1.2728835
6.3400969 -1.2735499
6.3403152 -1.2742157
6.3405333 -1.2748818
6.3407514 -1.2755472
6.3409693 -1.276212
6.3411871 -1.2768769
6.3414048 -1.2775413
6.3416224 -1.278205
6.3418399 -1.278869
6.3420573 -1.2795323
6.3422746 -1.2801957
6.3424918 -1.2808586
6.3427088 -1.2815207
6.3429258 -1.2821831
6.3431426 -1.2828448
6.3433594 -1.2835058
6.343576 -1.2841671
6.3437925 -1.2848276
6.3440089 -1.2854883
6.3442252 -1.2861484
6.3444414 -1.2868078
6.3446575 -1.2874673
6.3448735 -1.288127
6.3450893 -1.2887852
6.3453051 -1.2894443
6.3455208 -1.290102
6.3457363 -1.2907597
6.3459518 -1.2914177
6.3461671 -1.2920749
6.3463823 -1.2927314
6.3465974 -1.293388
6.3468125 -1.294044
6.3470274 -1.2947
6.3472422 -1.2953554
6.3474569 -1.2960109
6.3476715 -1.2966656
6.3478859 -1.2973205
6.3481003 -1.2979746
6.3483146 -1.2986289
6.3485288 -1.2992824
6.3487428 -1.2999352
6.3489568 -1.3005881
6.3491706 -1.3012411
6.3493844 -1.3018934
6.349598 -1.3025457
6.3498116 -1.3031973
6.350025 -1.3038481
6.3502383 -1.3044999
6.3504515 -1.3051501
6.3506647 -1.3058003
6.3508777 -1.3064507
6.3510906 -1.3071002
6.3513034 -1.3077499
6.3515161 -1.3083987
6.3517287 -1.3090477
6.3519412 -1.3096967
6.3521536 -1.3103449
6.3523658 -1.3109923
6.352578 -1.3116398
6.3527901 -1.3122874
6.3530021 -1.3129341
6.3532139 -1.3135809
6.3534257 -1.3142269
6.3536374 -1.314873
6.3538489 -1.3155191
6.3540604 -1.3161644
6.3542717 -1.3168088
6.354483 -1.3174542
6.3546941 -1.3180988
6.3549052 -1.3187425
6.3551161 -1.3193862
6.355327 -1.32003
6.3555377 -1.320673
6.3557484 -1.3213159
6.3559589 -1.3219581
6.3561693 -1.3226002
6.3563797 -1.3232424
6.3565899 -1.3238837
6.3568 -1.324525
6.35701 -1.3251664
6.35722 -1.3258069
6.3574298 -1.3264474
6.3576395 -1.327087
6.3578491 -1.3277275
6.3580586 -1.3283663
6.3582681 -1.3290059
6.3584774 -1.3296447
6.3586866 -1.3302834
6.3588957 -1.3309213
6.3591047 -1.3315591
6.3593136 -1.332197
6.3595224 -1.3328339
6.3597312 -1.3334708
6.3599398 -1.3341077
6.3601483 -1.3347437
6.3603567 -1.3353806
6.360565 -1.3360156
6.3607732 -1.3366516
6.3609813 -1.3372865
6.3611894 -1.3379215
6.3613973 -1.3385555
6.3616051 -1.3391905
6.3618128 -1.3398244
6.3620204 -1.3404574
6.3622279 -1.3410914
6.3624353 -1.3417243
6.3626427 -1.3423572
6.3628499 -1.3429891
6.363057 -1.3436219
6.363264 -1.3442538
6.363471 -1.3448846
6.3636778 -1.3455164
6.3638845 -1.3461471
6.3640911 -1.3467778
6.3642977 -1.3474075
6.3645041 -1.3480381
6.3647104 -1.3486677
6.3649167 -1.3492972
6.3651228 -1.3499267
6.3653288 -1.3505551
6.3655348 -1.3511835
6.3657406 -1.3518118
6.3659464 -1.35244
6.366152 -1.3530672
6.3663576 -1.3536953
6.366563 -1.3543223
6.3667684 -1.3549483
6.3669736 -1.3555752
6.3671788 -1.356201
6.3673839 -1.3568267
6.3675888 -1.3574524
6.3677937 -1.3580779
6.3679985 -1.3587034
6.3682032 -1.3593278
6.3684078 -1.3599521
6.3686123 -1.3605763
6.3688166 -1.3612004
6.3690209 -1.3618233
6.3692251 -1.3624472
6.3694292 -1.36307
6.3696332 -1.3636927
6.3698372 -1.3643142
6.370041 -1.3649367
6.3702447 -1.365559
6.3704483 -1.3661802
6.3706518 -1.3668013
6.3708553 -1.3674223
6.3710586 -1.3680431
6.3712619 -1.3686628
6.371465 -1.3692834
6.3716681 -1.3699028
6.371871 -1.3705221
6.3720739 -1.3711413
6.3722767 -1.3717603
6.3724793 -1.3723792
6.3726819 -1.3729969
6.3728844 -1.3736155
6.3730868 -1.3742329
6.3732891 -1.3748502
6.3734913 -1.3754673
6.3736934 -1.3760843
6.3738954 -1.3767011
6.3740973 -1.3773167
6.3742992 -1.3779332
6.3745009 -1.3785485
6.3747025 -1.3791646
6.3749041 -1.3797796
6.3751055 -1.3803944
6.3753069 -1.381009
6.3755082 -1.3816234
6.3757093 -1.3822366
6.3759104 -1.3828507
6.3761114 -1.3834646
6.3763123 -1.3840773
6.3765131 -1.3846898
6.3767138 -1.3853031
6.3769144 -1.3859152
6.3771149 -1.3865271
6.3773154 -1.3871388
6.3775157 -1.3877503
6.3777159 -1.3883616
6.3779161 -1.3889728
6.3781162 -1.3895826
6.3783161 -1.3901933
6.378516 -1.3908038
6.3787158 -1.391413
6.3789155 -1.3920231
6.3791151 -1.3926318
6.3793146 -1.3932404
6.379514 -1.3938498
6.3797133 -1.3944579
6.3799126 -1.3950658
6.3801117 -1.3956735
6.3803108 -1.3962809
6.3805097 -1.3968881
6.3807086 -1.3974951
6.3809074 -1.3981018
6.3811061 -1.3987083
6.3813046 -1.3993146
6.3815032 -1.3999206
6.3817016 -1.4005263
6.3818999 -1.4011318
6.3820981 -1.401736
6.3822963 -1.402341
6.3824943 -1.4029458
6.3826923 -1.4035503
6.3828902 -1.4041534
6.3830879 -1.4047574
6.3832856 -1.4053611
6.3834832 -1.4059645
6.3836807 -1.4065666
6.3838782 -1.4071695
6.3840755 -1.4077722
6.3842727 -1.4083734
6.3844699 -1.4089755
6.384667 -1.4095773
6.3848639 -1.4101777
6.3850608 -1.4107789
6.3852576 -1.4113799
6.3854543 -1.4119805
6.385651 -1.4125798
6.3858475 -1.4131799
6.3860439 -1.4137796
6.3862403 -1.4143791
6.3864365 -1.4149783
6.3866327 -1.4155772
6.3868288 -1.4161757
6.3870248 -1.416774
6.3872207 -1.417372
6.3874165 -1.4179696
6.3876123 -1.4185669
6.3878079 -1.4191639
6.3880035 -1.4197606
6.3881989 -1.420357
6.3883943 -1.420953
6.3885896 -1.4215499
6.3887848 -1.4221453
6.3889799 -1.4227403
6.3891749 -1.4233362
6.3893699 -1.4239306
6.3895647 -1.4245258
6.3897595 -1.4251207
6.3899542 -1.425714
6.3901488 -1.4263082
6.3903433 -1.426902
6.3905377 -1.4274955
6.390732 -1.4280886
6.3909263 -1.4286814
6.3911204 -1.4292738
6.3913145 -1.429867
6.3915085 -1.4304587
6.3917024 -1.4310501
6.3918962 -1.4316422
6.3920899 -1.4322328
6.3922836 -1.4328242
6.3924771 -1.4334152
6.3926706 -1.4340059
6.392864 -1.4345961
6.3930573 -1.435186
6.3932505 -1.4357756
6.3934436 -1.4363647
6.3936366 -1.4369546
6.3938296 -1.437543
6.3940224 -1.4381321
6.3942152 -1.4387197
6.3944079 -1.439308
6.3946005 -1.439896
6.394793 -1.4404836
6.3949855 -1.4410707
6.3951778 -1.4416587
6.3953701 -1.442245
6.3955623 -1.4428322
6.3957544 -1.4434177
6.3959464 -1.444004
6.3961383 -1.4445899
6.3963301 -1.4451754
6.3965219 -1.4457605
6.3967136 -1.4463463
6.3969052 -1.4469305
6.3970967 -1.4475155
6.3972881 -1.4480989
6.3974794 -1.448683
6.3976707 -1.4492667
6.3978618 -1.4498512
6.3980529 -1.450434
6.3982439 -1.4510164
6.3984348 -1.4515995
6.3986257 -1.4521822
6.3988164 -1.4527645
6.3990071 -1.4533463
6.3991976 -1.4539277
6.3993881 -1.4545098
6.3995785 -1.4550902
6.3997689 -1.4556715
6.3999591 -1.4562522
6.4001493 -1.4568325
6.4003394 -1.4574123
6.4005294 -1.4579929
6.4007193 -1.4585718
6.4009091 -1.4591514
6.4010988 -1.4597306
6.4012885 -1.4603093
6.4014781 -1.4608888
6.4016676 -1.4614665
6.401857 -1.462045
6.4020463 -1.462623
6.4022356 -1.4632005
6.4024247 -1.4637775
6.4026138 -1.4643553
6.4028028 -1.4649313
6.4029918 -1.4655081
6.4031806 -1.4660844
6.4033694 -1.4666614
6.403558 -1.4672367
6.4037466 -1.4678127
6.4039351 -1.4683883
6.4041236 -1.4689633
6.4043119 -1.4695378
6.4045002 -1.470113
6.4046884 -1.4706877
6.4048765 -1.4712607
6.4050645 -1.4718356
6.4052524 -1.4724088
6.4054403 -1.4729827
6.4056281 -1.4735547
6.4058158 -1.4741289
6.4060034 -1.4747012
6.4061909 -1.4752729
6.4063784 -1.4758454
6.4065657 -1.4764174
6.406753 -1.4769888
6.4069402 -1.477561
6.4071274 -1.4781313
6.4073144 -1.4787024
6.4075014 -1.4792729
6.4076883 -1.4798441
6.4078751 -1.4804135
6.4080618 -1.4809836
6.4082484 -1.4815532
6.408435 -1.4821235
6.4086215 -1.4826919
6.4088079 -1.4832611
6.4089942 -1.4838297
6.4091805 -1.484399
6.4093667 -1.4849664
6.4095527 -1.4855346
6.4097387 -1.4861022
6.4099247 -1.4866705
6.4101105 -1.4872369
6.4102963 -1.4878041
6.410482 -1.4883706
6.4106676 -1.4889379
6.4108531 -1.4895046
6.4110386 -1.4900707
6.4112239 -1.4906362
6.4114092 -1.491201
6.4115945 -1.4917666
6.4117796 -1.4923316
6.4119646 -1.4928974
6.4121496 -1.4934611
6.4123345 -1.4940256
6.4125193 -1.4945895
6.4127041 -1.4951541
6.4128888 -1.4957181
6.4130733 -1.4962815
6.4132578 -1.4968442
6.4134423 -1.4974077
6.4136266 -1.4979691
6.4138109 -1.4985327
6.4139951 -1.4990942
6.4141792 -1.4996565
6.4143632 -1.5002181
6.4145472 -1.5007791
6.4147311 -1.5013408
6.4149149 -1.5019018
6.4150986 -1.5024622
6.4152823 -1.5030233
6.4154658 -1.5035838
6.4156493 -1.5041436
6.4158327 -1.5047041
6.4160161 -1.5052626
6.4161993 -1.5058231
6.4163825 -1.5063816
6.4165656 -1.5069409
6.4167487 -1.5074994
6.4169316 -1.5080573
6.4171145 -1.5086159
6.4172973 -1.5091738
6.41748 -1.509731
6.4176626 -1.510289
6.4178452 -1.5108462
6.4180277 -1.5114042
6.4182101 -1.51196
6.4183925 -1.5125166
6.4185747 -1.5130739
6.4187569 -1.513629
6.418939 -1.5141849
6.419121 -1.5147415
6.419303 -1.515296
6.4194849 -1.5158511
6.4196667 -1.516407
6.4198484 -1.5169607
6.4200301 -1.5175152
6.4202116 -1.5180703
6.4203931 -1.5186233
6.4205745 -1.519177
6.4207559 -1.5197314
6.4209372 -1.5202851
6.4211184 -1.520838
6.4212995 -1.5213902
6.4214805 -1.5219431
6.4216615 -1.5224953
6.4218424 -1.5230482
6.4220232 -1.5235988
6.422204 -1.5241516
6.4223846 -1.5247023
6.4225652 -1.5252536
6.4227457 -1.5258056
6.4229262 -1.5263554
6.4231065 -1.5269059
6.4232868 -1.5274571
6.4234671 -1.5280061
6.4236472 -1.5285572
6.4238273 -1.5291061
6.4240073 -1.5296557
6.4241872 -1.5302045
6.424367 -1.530754
6.4245468 -1.5313027
6.4247265 -1.5318507
6.4249061 -1.5323993
6.4250857 -1.5329471
6.4252651 -1.5334957
6.4254445 -1.5340434
6.4256239 -1.5345904
6.4258031 -1.535138
6.4259823 -1.5356849
6.4261614 -1.5362309
6.4263404 -1.5367776
6.4265194 -1.5373235
6.4266983 -1.5378701
6.4268771 -1.5384159
6.4270558 -1.5389609
6.4272345 -1.5395066
6.4274131 -1.5400514
6.4275916 -1.540597
6.42777 -1.5411417
6.4279484 -1.5416855
6.4281267 -1.5422301
6.4283049 -1.5427738
6.4284831 -1.5433182
6.4286611 -1.5438618
6.4288391 -1.5444045
6.4290171 -1.5449479
6.4291949 -1.5454905
6.4293727 -1.5460338
6.4295504 -1.5465762
6.4297281 -1.5471177
6.4299056 -1.5476599
6.4300831 -1.5482013
6.4302605 -1.5487433
6.4304379 -1.5492845
6.4306152 -1.5498264
6.4307924 -1.5503673
6.4309695 -1.5509075
6.4311466 -1.5514483
6.4313235 -1.5519882
6.4315005 -1.5525288
6.4316773 -1.5530685
6.4318541 -1.5536073
6.4320308 -1.5541468
6.4322074 -1.554687
6.432384 -1.5552247
6.4325604 -1.5557631
6.4327369 -1.5563022
6.4329132 -1.5568403
6.4330895 -1.5573791
6.4332657 -1.5579171
6.4334418 -1.5584541
6.4336178 -1.5589918
6.4337938 -1.5595286
6.4339697 -1.560066
6.4341456 -1.5606026
6.4343213 -1.5611398
6.434497 -1.561676
6.4346727 -1.5622114
6.4348482 -1.5627474
6.4350237 -1.5632825
6.4351991 -1.5638183
6.4353745 -1.5643531
6.4355497 -1.5648886
6.435725 -1.5654231
6.4359001 -1.5659583
6.4360751 -1.5664926
6.4362501 -1.5670259
6.4364251 -1.5675599
6.4365999 -1.5680945
6.4367747 -1.5686282
6.4369494 -1.5691609
6.437124 -1.5696943
6.4372986 -1.5702267
6.4374731 -1.5707598
6.4376475 -1.5712919
6.4378219 -1.5718247
6.4379962 -1.5723565
6.4381704 -1.5728889
6.4383445 -1.5734204
6.4385186 -1.5739509
6.4386926 -1.5744821
6.4388666 -1.5750139
6.4390404 -1.5755447
6.4392142 -1.5760745
6.439388 -1.576605
6.4395616 -1.5771345
6.4397352 -1.5776646
6.4399087 -1.5781938
6.4400822 -1.5787236
6.4402556 -1.579254
6.4404289 -1.5797818
6.4406021 -1.5803118
6.4407753 -1.5808393
6.4409484 -1.581369
6.4411215 -1.581896
6.4412944 -1.5824237
6.4414673 -1.582952
6.4416402 -1.5834793
6.4418129 -1.5840073
6.4419856 -1.5845342
6.4421582 -1.5850617
6.4423308 -1.5855883
6.4425033 -1.5861137
6.4426757 -1.5866416
6.4428481 -1.5871666
6.4430203 -1.5876924
6.4431926 -1.5882187
6.4433647 -1.588744
6.4435368 -1.58927
6.4437088 -1.5897949
6.4438807 -1.5903187
6.4440526 -1.5908432
6.4442244 -1.5913683
6.4443962 -1.5918924
6.4445678 -1.5924171
6.4447394 -1.5929407
6.444911 -1.5934632
6.4450824 -1.5939881
6.4452538 -1.5945102
6.4454252 -1.5950329
6.4455964 -1.5955563
6.4457676 -1.5960786
6.4459387 -1.5966015
6.4461098 -1.5971233
6.4462808 -1.5976457
6.4464517 -1.5981671
6.4466226 -1.5986891
6.4467934 -1.59921
6.4469641 -1.5997315
6.4471348 -1.6002519
6.4473054 -1.6007729
6.4474759 -1.6012928
6.4476463 -1.6018134
6.4478167 -1.6023346
6.4479871 -1.6028546
6.4481573 -1.6033735
6.4483275 -1.6038931
6.4484976 -1.6044133
6.4486677 -1.6049323
6.4488377 -1.6054503
6.4490076 -1.6059688
6.4491775 -1.606488
6.4493472 -1.607006
6.449517 -1.6075246
6.4496866 -1.6080422
6.4498562 -1.6085603
6.4500257 -1.6090773
6.4501952 -1.6095948
6.4503646 -1.6101113
6.4505339 -1.6106283
6.4507032 -1.611146
6.4508724 -1.6116625
6.4510415 -1.6121779
6.4512106 -1.6126938
6.4513796 -1.6132104
6.4515485 -1.6137258
6.4517174 -1.6142418
6.4518862 -1.6147567
6.4520549 -1.6152721
6.4522236 -1.6157864
6.4523922 -1.6163013
6.4525607 -1.616815
6.4527292 -1.6173293
6.4528976 -1.6178442
6.4530659 -1.6183579
6.4532342 -1.6188723
6.4534024 -1.6193854
6.4535706 -1.6198973
6.4537387 -1.6204117
6.4539067 -1.6209248
6.4540746 -1.6214368
6.4542425 -1.6219493
6.4544103 -1.6224625
6.4545781 -1.6229744
6.4547458 -1.6234851
6.4549134 -1.6239982
6.455081 -1.6245083
6.4552485 -1.6250208
6.4554159 -1.6255321
6.4555833 -1.6260422
6.4557506 -1.6265528
6.4559178 -1.6270641
6.456085 -1.6275741
6.4562521 -1.6280847
6.4564192 -1.6285941
6.4565862 -1.629104
6.4567531 -1.6296128
6.4569199 -1.6301221
6.4570867 -1.630632
6.4572535 -1.6311406
6.4574201 -1.6316499
6.4575867 -1.6321579
6.4577533 -1.6326664
6.4579197 -1.6331738
6.4580861 -1.6336817
6.4582525 -1.6341902
6.4584188 -1.6346974
6.458585 -1.6352052
6.4587511 -1.6357117
6.4589172 -1.6362188
6.4590832 -1.6367266
6.4592492 -1.637233
6.4594151 -1.63774
6.4595809 -1.6382457
6.4597467 -1.638752
6.4599124 -1.6392571
6.4600781 -1.6397626
6.4602437 -1.6402688
6.4604092 -1.6407737
6.4605746 -1.6412792
6.46074 -1.6417833
6.4609054 -1.6422881
6.4610706 -1.6427934
6.4612358 -1.6432974
6.461401 -1.643802
6.4615661 -1.6443053
6.4617311 -1.6448091
6.461896 -1.6453135
6.4620609 -1.6458166
6.4622257 -1.6463184
6.4623905 -1.6468226
6.4625552 -1.6473256
6.4627199 -1.6478271
6.4628844 -1.6483293
6.463049 -1.648832
6.4632134 -1.6493334
6.4633778 -1.6498354
6.4635421 -1.6503379
6.4637064 -1.6508391
6.4638706 -1.6513408
6.4640347 -1.6518412
6.4641988 -1.6523422
6.4643628 -1.6528437
6.4645268 -1.6533439
6.4646907 -1.6538447
6.4648545 -1.654344
6.4650183 -1.654844
6.465182 -1.6553445
6.4653457 -1.6558436
6.4655093 -1.6563433
6.4656728 -1.6568416
6.4658362 -1.6573405
6.4659996 -1.6578399
6.466163 -1.658338
6.4663263 -1.6588366
6.4664895 -1.6593358
6.4666526 -1.6598336
6.4668157 -1.66033
6.4669788 -1.6608289
6.4671417 -1.6613264
6.4673047 -1.6618225
6.4674675 -1.6623212
6.4676303 -1.6628164
6.467793 -1.6633142
6.4679557 -1.6638105
6.4681183 -1.6643075
6.4682809 -1.664803
6.4684433 -1.665299
6.4686058 -1.6657956
6.4687681 -1.6662908
6.4689304 -1.6667866
6.4690927 -1.6672809
6.4692549 -1.6677757
6.469417 -1.6682711
6.469579 -1.6687671
6.469741 -1.6692616
6.469903 -1.6697547
6.4700649 -1.6702483
6.4702267 -1.6707425
6.4703884 -1.6712372
6.4705501 -1.6717305
6.4707118 -1.6722243
6.4708734 -1.6727167
6.4710349 -1.6732096
6.4711963 -1.6737031
6.4713577 -1.674195
6.4715191 -1.6746876
6.4716803 -1.6751807
6.4718416 -1.6756723
6.4720027 -1.6761644
6.4721638 -1.6766571
6.4723249 -1.6771483
6.4724858 -1.6776401
6.4726468 -1.6781303
6.4728076 -1.6786212
6.4729684 -1.6791125
6.4731292 -1.6796044
6.4732899 -1.6800948
6.4734505 -1.6805837
6.473611 -1.6810752
6.4737715 -1.6815652
6.473932 -1.6820536
6.4740924 -1.6825447
6.4742527 -1.6830342
6.474413 -1.6835222
6.4745732 -1.6840108
6.4747333 -1.6844999
6.4748934 -1.6849895
6.4750534 -1.6854776
6.4752134 -1.6859663
6.4753733 -1.6864533
6.4755332 -1.6869431
6.475693 -1.6874292
6.4758527 -1.6879179
6.4760124 -1.6884051
6.476172 -1.6888928
6.4763316 -1.6893789
6.4764911 -1.6898656
6.4766505 -1.6903528
6.4768099 -1.6908406
6.4769692 -1.6913268
6.4771285 -1.6918114
6.4772877 -1.6922986
6.4774469 -1.6927843
6.4776059 -1.6932705
6.477765 -1.6937552
6.477924 -1.6942403
6.4780829 -1.694726
6.4782417 -1.6952101
6.4784005 -1.6956948
6.4785593 -1.69618
6.478718 -1.6966657
6.4788766 -1.6971498
6.4790352 -1.6976323
6.4791937 -1.6981175
6.4793521 -1.698601
6.4795105 -1.6990851
6.4796689 -1.6995676
6.4798271 -1.7000506
6.4799854 -1.7005341
6.4801435 -1.701016
6.4803016 -1.7014984
6.4804597 -1.7019814
6.4806177 -1.7024649
6.4807756 -1.7029468
6.4809335 -1.7034269
6.4810913 -1.7039099
6.4812491 -1.7043911
6.4814068 -1.7048729
6.4815644 -1.705353
6.481722 -1.7058359
6.4818796 -1.7063171
6.482037 -1.7067966
6.4821945 -1.7072766
6.4823518 -1.7077572
6.4825091 -1.7082383
6.4826664 -1.7087178
6.4828236 -1.7091977
6.4829807 -1.7096782
6.4831378 -1.710157
6.4832948 -1.7106363
6.4834518 -1.7111161
6.4836087 -1.7115943
6.4837655 -1.7120729
6.4839223 -1.7125521
6.4840791 -1.7130296
6.4842358 -1.7135098
6.4843924 -1.7139861
6.484549 -1.7144652
6.4847055 -1.7149425
6.4848619 -1.7154204
6.4850183 -1.7158988
6.4851747 -1.7163754
6.485331 -1.7168526
6.4854872 -1.7173303
6.4856434 -1.7178063
6.4857995 -1.7182828
6.4859555 -1.7187598
6.4861115 -1.719235
6.4862675 -1.7197108
6.4864234 -1.7201871
6.4865792 -1.7206639
6.486735 -1.721139
6.4868907 -1.7216146
6.4870464 -1.7220884
6.487202 -1.722565
6.4873576 -1.7230398
6.4875131 -1.7235129
6.4876685 -1.7239888
6.4878239 -1.7244629
6.4879793 -1.7249375
6.4881346 -1.7254104
6.4882898 -1.7258837
6.488445 -1.7263576
6.4886001 -1.726832
6.4887551 -1.7273046
6.4889101 -1.7277777
6.4890651 -1.7282513
6.48922 -1.7287254
6.4893748 -1.7291978
6.4895296 -1.7296706
6.4896843 -1.7301416
6.489839 -1.7306132
6.4899936 -1.7310852
6.4901482 -1.7315578
6.4903027 -1.7320308
6.4904571 -1.7325021
6.4906115 -1.7329715
6.4907659 -1.7334438
6.4909202 -1.7339142
6.4910744 -1.7343851
6.4912286 -1.7348566
6.4913827 -1.7353262
6.4915368 -1.7357963
6.4916908 -1.7362669
6.4918448 -1.736738
6.4919987 -1.7372073
6.4921525 -1.7376771
6.4923063 -1.7381474
6.49246 -1.7386158
6.4926137 -1.7390847
6.4927674 -1.7395541
6.492921 -1.7400217
6.4930745 -1.7404921
6.4932279 -1.7409607
6.4933814 -1.7414274
6.4935347 -1.7418969
6.493688 -1.7423646
6.4938413 -1.7428328
6.4939945 -1.7432991
6.4941476 -1.7437683
6.4943007 -1.7442356
6.4944538 -1.744701
6.4946067 -1.7451693
6.4947597 -1.7456356
6.4949126 -1.7461025
6.4950654 -1.7465699
6.4952181 -1.7470354
6.4953709 -1.7475013
6.4955235 -1.7479678
6.4956761 -1.7484348
6.4958287 -1.7488998
6.4959812 -1.7493653
6.4961336 -1.7498314
6.496286 -1.7502955
6.4964384 -1.7507601
6.4965907 -1.7512251
6.4967429 -1.7516907
6.4968951 -1.7521543
6.4970472 -1.7526185
6.4971993 -1.7530831
6.4973513 -1.7535482
6.4975033 -1.7540113
6.4976552 -1.754475
6.497807 -1.7549391
6.4979588 -1.7554013
6.4981106 -1.7558664
6.4982623 -1.7563296
6.4984139 -1.7567907
6.4985655 -1.7572549
6.4987171 -1.757717
6.4988686 -1.7581797
6.49902 -1.7586428
6.4991714 -1.759104
6.4993227 -1.7595656
6.499474 -1.7600277
6.4996252 -1.7604903
6.4997764 -1.7609509
6.4999275 -1.761412
6.5000786 -1.7618736
6.5002296 -1.7623356
6.5003806 -1.7627957
6.5005315 -1.7632562
6.5006823 -1.7637172
6.5008332 -1.7641762
6.5009839 -1.7646382
6.5011346 -1.7650982
6.5012853 -1.7655561
6.5014359 -1.7660171
6.5015864 -1.7664759
6.5017369 -1.7669353
6.5018873 -1.7673952
6.5020377 -1.7678555
6.5021881 -1.7683138
6.5023383 -1.7687726
6.5024886 -1.7692319
6.5026388 -1.7696891
6.5027889 -1.7701467
6.502939 -1.7706049
6.503089 -1.7710635
6.503239 -1.7715226
6.5033889 -1.7719797
6.5035387 -1.7724372
6.5036886 -1.7728952
6.5038383 -1.7733511
6.503988 -1.7738075
6.5041377 -1.7742644
6.5042873 -1.7747217
6.5044369 -1.7751796
6.5045864 -1.7756353
6.5047358 -1.7760915
6.5048852 -1.7765482
6.5050346 -1.7770028
6.5051839 -1.7774604
6.5053332 -1.7779159
6.5054824 -1.7783693
6.5056315 -1.7788258
6.5057806 -1.7792801
6.5059297 -1.779735
6.5060786 -1.7801903
6.5062276 -1.780646
6.5063765 -1.7810997
6.5065253 -1.7815538
6.5066741 -1.7820084
6.5068229 -1.7824634
6.5069715 -1.7829163
6.5071202 -1.7833697
6.5072688 -1.7838235
6.5074173 -1.7842779
6.5075658 -1.78473
6.5077142 -1.7851826
6.5078626 -1.7856357
6.5080109 -1.7860893
6.5081592 -1.7865433
6.5083075 -1.7869952
6.5084556 -1.7874475
6.5086038 -1.7879003
6.5087519 -1.7883509
6.5088999 -1.7888047
6.5090479 -1.7892562
6.5091958 -1.7897056
6.5093437 -1.790158
6.5094915 -1.7906083
6.5096393 -1.7910617
6.509787 -1.791513
6.5099347 -1.791962
6.5100823 -1.7924141
6.5102299 -1.792864
6.5103774 -1.7933144
6.5105249 -1.7937653
6.5106723 -1.7942139
6.5108197 -1.7946657
6.510967 -1.7951152
6.5111143 -1.7955626
6.5112615 -1.796013
6.5114087 -1.7964613
6.5115558 -1.7969127
6.5117029 -1.7973619
6.51185 -1.7978088
6.5119969 -1.7982589
6.5121439 -1.7987067
6.5122907 -1.799155
6.5124376 -1.7996037
6.5125843 -1.8000529
6.5127311 -1.8004999
6.5128778 -1.8009473
6.5130244 -1.8013951
6.513171 -1.8018435
6.5133175 -1.8022895
6.513464 -1.802736
6.5136104 -1.8031829
6.5137568 -1.8036303
6.5139031 -1.8040782
6.5140494 -1.8045238
6.5141957 -1.8049698
6.5143418 -1.8054163
6.514488 -1.8058632
6.5146341 -1.8063078
6.5147801 -1.8067557
6.5149261 -1.8072012
6.515072 -1.8076472
6.5152179 -1.8080909
6.5153638 -1.8085378
6.5155096 -1.8089824
6.5156553 -1.8094274
6.515801 -1.8098729
6.5159467 -1.810316
6.5160923 -1.8107596
6.5162378 -1.8112065
6.5163833 -1.8116481
6.5165288 -1.8120931
6.5166742 -1.8125385
6.5168195 -1.8129815
6.5169648 -1.813425
6.5171101 -1.813869
6.5172553 -1.8143106
6.5174005 -1.8147554
6.5175456 -1.8151979
6.5176906 -1.8156408
6.5178356 -1.8160842
6.5179806 -1.8165252
6.5181255 -1.8169694
6.5182704 -1.8174113
6.5184152 -1.8178537
6.51856 -1.8182936
6.5187047 -1.8187368
6.5188494 -1.8191776
6.518994 -1.8196189
6.5191386 -1.8200606
6.5192831 -1.8205028
6.5194276 -1.8209425
6.5195721 -1.8213856
6.5197165 -1.8218262
6.5198608 -1.8222644
6.5200051 -1.822706
6.5201493 -1.8231479
6.5202935 -1.8235875
6.5204377 -1.8240275
6.5205818 -1.8244679
6.5207258 -1.8249059
6.5208698 -1.8253472
6.5210138 -1.825786
6.5211577 -1.8262254
6.5213016 -1.8266651
6.5214454 -1.8271024
6.5215891 -1.827543
6.5217329 -1.8279812
6.5218765 -1.8284198
6.5220202 -1.8288588
6.5221637 -1.8292954
6.5223073 -1.8297354
6.5224508 -1.8301728
6.5225942 -1.8306107
6.5227376 -1.831049
6.5228809 -1.8314848
6.5230242 -1.8319241
6.5231675 -1.8323608
6.5233107 -1.8327979
6.5234538 -1.8332355
6.5235969 -1.8336706
6.52374 -1.834109
6.523883 -1.834545
6.5240259 -1.8349813
6.5241689 -1.8354182
6.5243117 -1.8358524
6.5244545 -1.8362901
6.5245973 -1.8367253
6.52474 -1.8371609
6.5248827 -1.8375969
6.5250254 -1.8380334
6.5251679 -1.8384673
6.5253105 -1.8389016
6.525453 -1.8393394
6.5255954 -1.8397716
6.5257378 -1.8402073
6.5258802 -1.8406434
6.5260225 -1.8410769
6.5261647 -1.8415109
6.526307 -1.8419452
6.5264491 -1.8423801
6.5265913 -1.8428123
6.5267333 -1.843248
6.5268754 -1.8436811
6.5270173 -1.8441146
6.5271593 -1.8445486
6.5273012 -1.8449799
6.527443 -1.8454148
6.5275848 -1.845847
6.5277265 -1.8462796
6.5278682 -1.8467127
6.5280099 -1.8471432
6.5281515 -1.8475771
6.5282931 -1.8480084
6.5284346 -1.8484402
6.5285761 -1.8488723
6.5287175 -1.8493049
6.5288589 -1.8497349
6.5290002 -1.8501684
6.5291415 -1.8505992
6.5292827 -1.8510304
6.5294239 -1.8514621
6.5295651 -1.8518911
6.5297062 -1.8523237
6.5298473 -1.8527535
6.5299883 -1.8531838
6.5301292 -1.8536146
6.5302702 -1.8540457
6.530411 -1.8544742
6.5305519 -1.8549031
6.5306926 -1.8553355
6.5308334 -1.8557653
6.5309741 -1.8561923
6.5311147 -1.8566229
6.5312553 -1.8570508
6.5313959 -1.8574823
6.5315364 -1.857911
6.5316769 -1.8583402
6.5318173 -1.8587666
6.5319577 -1.8591967
6.532098 -1.859624
6.5322383 -1.8600517
6.5323785 -1.8604798
6.5325187 -1.8609084
6.5326588 -1.8613374
6.532799 -1.8617636
6.532939 -1.8621935
6.533079 -1.8626206
6.533219 -1.8630481
6.5333589 -1.8634728
6.5334988 -1.8639012
6.5336386 -1.8643268
6.5337784 -1.864756
6.5339182 -1.8651824
6.5340579 -1.8656093
6.5341975 -1.8660334
6.5343371 -1.8664611
6.5344767 -1.866886
6.5346162 -1.8673114
6.5347557 -1.8677371
6.5348951 -1.8681633
6.5350345 -1.8685899
6.5351738 -1.8690137
6.5353131 -1.8694411
6.5354524 -1.8698657
6.5355916 -1.8702908
6.5357307 -1.8707162
6.5358698 -1.8711389
6.5360089 -1.8715652
6.5361479 -1.8719887
6.5362869 -1.8724126
6.5364259 -1.8728369
6.5365648 -1.8732616
6.5367036 -1.8736867
6.5368424 -1.874109
6.5369812 -1.8745317
6.5371199 -1.8749549
6.5372586 -1.8753784
6.5373972 -1.8758024
6.5375358 -1.8762267
6.5376743 -1.8766482
6.5378128 -1.8770702
6.5379513 -1.8774958
6.5380897 -1.8779185
6.538228 -1.8783384
6.5383663 -1.878762
6.5385046 -1.8791827
6.5386428 -1.8796071
6.538781 -1.8800286
6.5389192 -1.8804505
6.5390573 -1.8808695
6.5391953 -1.8812923
6.5393333 -1.8817154
6.5394713 -1.8821357
6.5396092 -1.8825563
6.5397471 -1.8829774
6.5398849 -1.8833989
6.5400227 -1.8838175
6.5401605 -1.8842398
6.5402982 -1.8846591
6.5404358 -1.8850789
6.5405735 -1.8854991
6.540711 -1.8859197
6.5408486 -1.8863407
6.5409861 -1.8867588
6.5411235 -1.8871806
6.5412609 -1.8875995
6.5413983 -1.8880187
6.5415356 -1.8884384
6.5416728 -1.8888552
6.5418101 -1.8892756
6.5419472 -1.8896932
6.5420844 -1.8901111
6.5422215 -1.8905328
6.5423585 -1.8909482
6.5424955 -1.8913673
6.5426325 -1.8917869
6.5427694 -1.8922035
6.5429063 -1.8926204
6.5430431 -1.8930412
6.5431799 -1.893459
6.5433167 -1.8938737
6.5434534 -1.8942923
6.5435901 -1.8947079
6.5437267 -1.8951272
6.5438633 -1.8955436
6.5439998 -1.8959604
6.5441363 -1.8963776
6.5442727 -1.8967951
6.5444091 -1.8972097
6.5445455 -1.897628
6.5446818 -1.8980434
6.5448181 -1.8984591
6.5449543 -1.8988753
6.5450905 -1.8992918
6.5452267 -1.8997053
6.5453628 -1.9001226
6.5454989 -1.9005369
6.5456349 -1.9009516
6.5457709 -1.9013667
6.5459068 -1.9017821
6.5460427 -1.902198
6.5461785 -1.9026108
6.5463144 -1.9030275
6.5464501 -1.903441
6.5465858 -1.903855
6.5467215 -1.9042694
6.5468572 -1.9046842
6.5469928 -1.9050993
6.5471283 -1.9055114
6.5472638 -1.9059239
6.5473993 -1.9063402
6.5475347 -1.9067535
6.5476701 -1.9071671
6.5478055 -1.9075776
6.5479408 -1.9079921
6.548076 -1.9084034
6.5482112 -1.9088186
6.5483464 -1.9092307
6.5484816 -1.9096432
6.5486166 -1.9100561
6.5487517 -1.9104693
6.5488867 -1.9108794
6.5490217 -1.9112935
6.5491566 -1.9117044
6.5492915 -1.9121157
6.5494263 -1.9125274
6.5495611 -1.9129395
6.5496959 -1.9133519
6.5498306 -1.9137612
6.5499652 -1.9141745
6.5500999 -1.9145845
6.5502345 -1.914995
6.550369 -1.9154059
6.5505035 -1.9158171
6.550638 -1.9162251
6.5507724 -1.9166372
6.5509068 -1.917046
6.5510411 -1.9174588
6.5511754 -1.9178684
6.5513097 -1.9182783
6.5514439 -1.9186887
6.5515781 -1.9190959
6.5517122 -1.919507
6.5518463 -1.9199149
6.5519803 -1.9203232
6.5521144 -1.9207355
6.5522483 -1.9211446
6.5523822 -1.9215504
6.5525161 -1.9219603
6.55265 -1.9223705
6.5527838 -1.9227775
6.5529175 -1.9231849
6.5530512 -1.9235926
6.5531849 -1.9240007
6.5533186 -1.9244092
6.5534522 -1.9248181
6.5535857 -1.9252274
6.5537192 -1.9256334
6.5538527 -1.9260398
6.5539861 -1.9264503
6.5541195 -1.9268574
6.5542529 -1.9272613
6.5543862 -1.9276692
6.5545194 -1.9280775
6.5546527 -1.9284825
6.5547859 -1.9288916
6.554919 -1.9292973
6.5550521 -1.9297035
6.5551852 -1.93011
6.5553182 -1.9305169
6.5554512 -1.9309205
6.5555841 -1.9313281
6.555717 -1.9317325
6.5558499 -1.9321372
6.5559827 -1.9325423
6.5561155 -1.9329478
6.5562482 -1.9333536
6.5563809 -1.9337598
6.5565136 -1.9341664
6.5566462 -1.9345697
6.5567788 -1.9349733
6.5569113 -1.9353773
6.5570438 -1.9357817
6.5571762 -1.9361864
6.5573087 -1.9365916
6.557441 -1.9369971
6.5575734 -1.9373992
6.5577057 -1.9378055
6.5578379 -1.9382084
6.5579701 -1.9386116
6.5581023 -1.9390152
6.5582344 -1.9394192
6.5583665 -1.9398236
6.5584986 -1.9402246
6.5586306 -1.9406297
6.5587626 -1.9410314
6.5588945 -1.9414335
6.5590264 -1.941836
6.5591582 -1.9422388
6.55929 -1.942642
6.5594218 -1.9430418
6.5595535 -1.9434458
6.5596852 -1.9438463
6.5598169 -1.944251
6.5599485 -1.9446523
6.5600801 -1.9450539
6.5602116 -1.9454559
6.5603431 -1.9458544
6.5604745 -1.9462572
6.560606 -1.9466603
6.5607373 -1.9470599
6.5608687 -1.94746
6.561 -1.9478603
6.5611312 -1.9482611
6.5612624 -1.9486622
6.5613936 -1.9490637
6.5615247 -1.9494656
6.5616558 -1.949864
6.5617869 -1.9502627
6.5619179 -1.9506657
6.5620489 -1.9510651
6.5621798 -1.951465
6.5623107 -1.9518652
6.5624416 -1.9522619
6.5625724 -1.9526628
6.5627032 -1.9530602
6.5628339 -1.9534619
6.5629646 -1.9538601
6.5630953 -1.9542586
6.5632259 -1.9546575
6.5633565 -1.9550567
6.563487 -1.9554563
6.5636175 -1.9558524
6.563748 -1.9562527
6.5638784 -1.9566495
6.5640088 -1.9570467
6.5641391 -1.9574442
6.5642695 -1.9578421
6.5643997 -1.9582403
6.56453 -1.9586389
6.5646601 -1.9590379
6.5647903 -1.9594333
6.5649204 -1.959833
6.5650505 -1.9602291
6.5651805 -1.9606255
6.5653105 -1.9610224
6.5654405 -1.9614196
6.5655704 -1.9618171
6.5657003 -1.9622111
6.5658301 -1.9626094
6.5659599 -1.963004
6.5660897 -1.963399
6.5662194 -1.9637984
6.5663491 -1.9641942
6.5664787 -1.9645903
6.5666083 -1.9649827
6.5667379 -1.9653796
6.5668674 -1.9657768
6.5669969 -1.9661703
6.5671264 -1.9665642
6.5672558 -1.9669625
6.5673852 -1.9673571
6.5675145 -1.967752
6.5676438 -1.9681474
6.5677731 -1.968539
6.5679023 -1.9689351
6.5680315 -1.9693274
6.5681606 -1.9697242
6.5682897 -1.9701173
6.5684188 -1.9705107
6.5685478 -1.9709045
6.5686768 -1.9712986
6.5688058 -1.9716931
6.5689347 -1.972088
6.5690636 -1.9724792
6.5691924 -1.9728747
6.5693212 -1.9732666
6.56945 -1.9736588
6.5695787 -1.9740514
6.5697074 -1.9744443
6.5698361 -1.9748376
6.5699647 -1.9752312
6.5700932 -1.9756252
6.5702218 -1.9760154
6.5703503 -1.9764101
6.5704787 -1.9768011
6.5706071 -1.9771924
6.5707355 -1.977584
6.5708639 -1.977976
6.5709922 -1.9783684
6.5711204 -1.9787611
6.5712487 -1.97915
6.5713769 -1.9795434
6.571505 -1.979933
6.5716331 -1.9803272
6.5717612 -1.9807175
6.5718893 -1.9811082
6.5720173 -1.9814992
6.5721452 -1.9818906
6.5722732 -1.9822782
6.5724011 -1.9826703
6.5725289 -1.9830585
6.5726567 -1.9834513
6.5727845 -1.9838403
6.5729122 -1.9842296
6.5730399 -1.9846193
6.5731676 -1.9850093
6.5732952 -1.9853997
6.5734228 -1.9857904
6.5735504 -1.9861772
6.5736779 -1.9865687
6.5738054 -1.9869562
6.5739328 -1.9873483
6.5740602 -1.9877366
6.5741876 -1.9881252
6.5743149 -1.9885141
6.5744422 -1.9889034
6.5745695 -1.9892888
6.5746967 -1.9896788
6.5748239 -1.9900649
6.574951 -1.9904556
6.5750781 -1.9908424
6.5752052 -1.9912296
6.5753322 -1.991617
6.5754592 -1.9920049
6.5755862 -1.992393
6.5757131 -1.9927815
6.57584 -1.9931704
6.5759668 -1.9935554
6.5760936 -1.9939449
6.5762204 -1.9943305
6.5763471 -1.9947165
6.5764738 -1.9951028
6.5766005 -1.9954895
6.5767271 -1.9958765
6.5768537 -1.9962638
6.5769802 -1.9966515
6.5771067 -1.9970352
6.5772332 -1.9974236
6.5773597 -1.997808
6.5774861 -1.9981928
6.5776124 -1.9985822
6.5777387 -1.9989676
6.577865 -1.9993534
6.5779913 -1.9997352
6.5781175 -2.0001225
6.5782437 -2.0005076
6.5783698 -2.000893
6.5784959 -2.0012778
6.578622 -2.0016626
6.5787481 -2.0020473
6.5788741 -2.0024323
6.579 -2.0028168
6.5791259 -2.0032012
6.5792518 -2.0035855
6.5793777 -2.0039697
6.5795035 -2.0043538
6.5796293 -2.0047378
6.579755 -2.0051218
6.5798807 -2.0055056
6.5800064 -2.0058893
6.580132 -2.0062729
6.5802576 -2.0066564
6.5803832 -2.0070398
6.5805087 -2.0074231
6.5806342 -2.0078063
6.5807597 -2.0081889
6.5808851 -2.0085719
6.5810105 -2.0089548
6.5811358 -2.0093375
6.5812611 -2.0097202
6.5813864 -2.0101023
6.5815116 -2.0104848
6.5816368 -2.0108671
6.581762 -2.0112494
6.5818871 -2.0116315
6.5820122 -2.012013
6.5821373 -2.012395
6.5822623 -2.0127767
6.5823873 -2.0131584
6.5825122 -2.0135395
6.5826371 -2.013921
6.582762 -2.0143023
6.5828868 -2.0146836
6.5830116 -2.0150647
6.5831364 -2.0154452
6.5832611 -2.0158261
6.5833858 -2.0162069
6.5835105 -2.0165875
6.5836351 -2.0169681
6.5837597 -2.0173485
6.5838843 -2.0177288
6.5840088 -2.0181089
6.5841333 -2.018489
6.5842577 -2.0188689
6.5843821 -2.0192487
6.5845065 -2.0196284
6.5846308 -2.020008
6.5847551 -2.0203874
6.5848794 -2.0207668
6.5850036 -2.0211464
6.5851278 -2.0215255
6.585252 -2.0219044
6.5853761 -2.0222837
6.5855002 -2.0226624
6.5856243 -2.023041
6.5857483 -2.0234199
6.5858723 -2.0237982
6.5859962 -2.0241768
6.5861201 -2.0245549
6.586244 -2.0249332
6.5863679 -2.0253115
6.5864917 -2.0256892
6.5866154 -2.0260671
6.5867392 -2.026445
6.5868629 -2.0268227
6.5869865 -2.0272003
6.5871102 -2.0275778
6.5872338 -2.0279551
6.5873573 -2.0283323
6.5874809 -2.0287093
6.5876043 -2.0290867
6.5877278 -2.0294635
6.5878512 -2.0298401
6.5879746 -2.030217
6.588098 -2.0305934
6.5882213 -2.0309701
6.5883446 -2.0313462
6.5884678 -2.0317226
6.588591 -2.0320988
6.5887142 -2.032475
6.5888373 -2.0328509
6.5889604 -2.0332268
6.5890835 -2.0336025
6.5892065 -2.033978
6.5893295 -2.0343534
6.5894525 -2.0347291
6.5895754 -2.0351042
6.5896983 -2.0354797
6.5898212 -2.0358545
6.589944 -2.0362296
6.5900668 -2.0366046
6.5901896 -2.0369795
6.5903123 -2.0373542
6.590435 -2.0377287
6.5905576 -2.0381031
6.5906803 -2.0384773
6.5908028 -2.0388519
6.5909254 -2.0392258
6.5910479 -2.0396001
6.5911704 -2.0399737
6.5912928 -2.0403477
6.5914152 -2.0407215
6.5915376 -2.0410951
6.59166 -2.0414686
6.5917823 -2.0418419
6.5919045 -2.0422156
6.5920268 -2.0425886
6.592149 -2.0429619
6.5922712 -2.0433346
6.5923933 -2.0437076
6.5925154 -2.0440805
6.5926375 -2.0444532
6.5927595 -2.0448257
6.5928815 -2.0451981
6.5930035 -2.0455703
6.5931254 -2.0459428
6.5932473 -2.0463147
6.5933692 -2.0466869
6.593491 -2.0470589
6.5936128 -2.0474308
6.5937345 -2.0478025
6.5938563 -2.0481741
6.5939779 -2.0485459
6.5940996 -2.0489171
6.5942212 -2.0492886
6.5943428 -2.0496595
6.5944644 -2.0500307
6.5945859 -2.0504017
6.5947074 -2.050773
6.5948288 -2.0511437
6.5949503 -2.0515142
6.5950716 -2.051885
6.595193 -2.0522556
6.5953143 -2.0526256
6.5954356 -2.0529959
6.5955568 -2.0533665
6.5956781 -2.0537364
6.5957992 -2.0541062
6.5959204 -2.0544763
6.5960415 -2.0548462
6.5961626 -2.0552159
6.5962836 -2.0555854
6.5964046 -2.0559548
6.5965256 -2.056324
6.5966466 -2.0566935
6.5967675 -2.0570623
6.5968884 -2.0574314
6.5970092 -2.0578004
6.59713 -2.0581692
6.5972508 -2.0585383
6.5973715 -2.0589067
6.5974922 -2.0592754
6.5976129 -2.0596439
6.5977336 -2.0600123
6.5978542 -2.0603804
6.5979748 -2.0607484
6.5980953 -2.0611167
6.5982158 -2.0614843
6.5983363 -2.0618522
6.5984567 -2.0622199
6.5985771 -2.0625874
6.5986975 -2.0629553
6.5988179 -2.0633224
6.5989382 -2.0636899
6.5990584 -2.0640571
6.5991787 -2.0644242
6.5992989 -2.0647911
6.5994191 -2.0651583
6.5995392 -2.0655248
6.5996593 -2.0658916
6.5997794 -2.0662582
6.5998994 -2.0666246
6.6000194 -2.0669913
6.6001394 -2.0673573
6.6002594 -2.0677236
6.6003793 -2.0680898
6.6004992 -2.0684557
6.600619 -2.0688214
6.6007388 -2.0691874
6.6008586 -2.0695533
6.6009783 -2.0699189
6.6010981 -2.0702843
6.6012177 -2.0706495
6.6013374 -2.0710151
6.601457 -2.0713799
6.6015766 -2.071745
6.6016961 -2.0721104
6.6018156 -2.0724751
6.6019351 -2.0728396
6.6020546 -2.0732045
6.602174 -2.0735691
6.6022934 -2.0739334
6.6024127 -2.0742981
6.602532 -2.0746621
6.6026513 -2.0750264
6.6027706 -2.0753905
6.6028898 -2.0757548
6.603009 -2.0761185
6.6031281 -2.0764824
6.6032472 -2.0768462
6.6033663 -2.0772097
6.6034854 -2.077573
6.6036044 -2.0779366
6.6037234 -2.0783
6.6038424 -2.0786632
6.6039613 -2.0790261
6.6040802 -2.0793889
6.604199 -2.0797519
6.6043179 -2.0801148
6.6044367 -2.0804774
6.6045554 -2.0808403
6.6046742 -2.0812025
6.6047929 -2.0815649
6.6049115 -2.0819272
6.6050302 -2.0822897
6.6051488 -2.0826515
6.6052673 -2.0830136
6.6053859 -2.0833755
6.6055044 -2.0837372
6.6056228 -2.0840991
6.6057413 -2.0844609
6.6058597 -2.0848224
6.6059781 -2.0851837
6.6060964 -2.0855447
6.6062147 -2.0859061
6.606333 -2.0862672
6.6064512 -2.0866281
6.6065694 -2.0869893
6.6066876 -2.0873497
6.6068058 -2.0877104
6.6069239 -2.0880715
6.607042 -2.0884317
6.60716 -2.0887923
6.6072781 -2.0891526
6.607396 -2.0895127
6.607514 -2.0898731
6.6076319 -2.0902328
6.6077498 -2.0905932
6.6078677 -2.0909529
6.6079855 -2.0913124
6.6081033 -2.0916721
6.6082211 -2.0920316
6.6083388 -2.0923914
6.6084565 -2.0927505
6.6085742 -2.0931098
6.6086918 -2.0934689
6.6088094 -2.0938283
6.608927 -2.0941869
6.6090445 -2.0945458
6.609162 -2.0949044
6.6092795 -2.0952634
6.609397 -2.0956221
6.6095144 -2.0959805
6.6096318 -2.0963387
6.6097491 -2.0966973
6.6098664 -2.0970555
6.6099837 -2.0974135
6.610101 -2.0977713
6.6102182 -2.0981294
6.6103354 -2.0984872
6.6104525 -2.0988448
6.6105697 -2.0992026
6.6106868 -2.0995597
6.6108038 -2.0999176
6.6109209 -2.1002747
6.6110379 -2.1006321
6.6111548 -2.1009892
6.6112718 -2.1013461
6.6113887 -2.1017027
6.6115056 -2.1020597
6.6116224 -2.1024163
6.6117392 -2.1027733
6.611856 -2.10313
6.6119728 -2.1034865
6.6120895 -2.1038426
6.6122062 -2.1041991
6.6123228 -2.1045548
6.6124395 -2.1049113
6.6125561 -2.105267
6.6126726 -2.105623
6.6127892 -2.1059787
6.6129057 -2.1063348
6.6130221 -2.10669
6.6131386 -2.1070455
6.613255 -2.1074012
6.6133713 -2.1077562
6.6134877 -2.1081115
6.613604 -2.1084664
6.6137203 -2.1088217
6.6138365 -2.1091767
6.6139528 -2.1095315
6.6140689 -2.1098859
6.6141851 -2.1102407
6.6143012 -2.1105952
6.6144173 -2.11095
6.6145334 -2.1113045
6.6146494 -2.1116587
6.6147654 -2.1120127
6.6148814 -2.1123669
6.6149973 -2.1127209
6.6151133 -2.1130746
6.6152291 -2.1134286
6.615345 -2.1137823
6.6154608 -2.1141358
6.6155766 -2.1144895
6.6156923 -2.114843
6.6158081 -2.1151961
6.6159238 -2.115549
6.6160394 -2.1159022
6.6161551 -2.1162557
6.6162707 -2.1166083
6.6163862 -2.1169612
6.6165018 -2.1173138
6.6166173 -2.1176668
6.6167328 -2.1180194
6.6168482 -2.1183717
6.6169636 -2.1187244
6.617079 -2.1190761
6.6171944 -2.1194288
6.6173097 -2.1197805
6.617425 -2.1201326
6.6175403 -2.1204844
6.6176555 -2.1208364
6.6177707 -2.1211882
6.6178859 -2.1215397
6.618001 -2.1218914
6.6181161 -2.1222429
6.6182312 -2.1225941
6.6183462 -2.1229456
6.6184613 -2.1232967
6.6185763 -2.1236476
6.6186912 -2.1239988
6.6188061 -2.1243497
6.618921 -2.1247002
6.6190359 -2.1250511
6.6191507 -2.1254017
6.6192656 -2.1257525
6.6193803 -2.1261025
6.6194951 -2.1264533
6.6196098 -2.1268033
6.6197245 -2.1271535
6.6198391 -2.1275034
6.6199538 -2.1278536
6.6200684 -2.1282036
6.6201829 -2.1285532
6.6202975 -2.1289031
6.620412 -2.1292527
6.6205264 -2.1296019
6.6206409 -2.1299515
6.6207553 -2.1303008
6.6208697 -2.1306497
6.620984 -2.130999
6.6210984 -2.1313479
6.6212126 -2.1316971
6.6213269 -2.132046
6.6214411 -2.1323946
6.6215553 -2.1327435
6.6216695 -2.1330921
6.6217837 -2.1334404
6.6218978 -2.1337889
6.6220119 -2.1341371
6.6221259 -2.1344856
6.6222399 -2.1348338
6.6223539 -2.1351817
6.6224679 -2.1355299
6.6225818 -2.1358777
6.6226957 -2.1362252
6.6228096 -2.136573
6.6229234 -2.1369205
6.6230373 -2.1372677
6.623151 -2.1376152
6.6232648 -2.1379629
6.6233785 -2.1383097
6.6234922 -2.1386568
6.6236059 -2.1390042
6.6237195 -2.1393512
6.6238331 -2.1396979
6.6239467 -2.1400449
6.6240602 -2.140391
6.6241738 -2.140738
6.6242873 -2.1410846
6.6244007 -2.1414309
6.6245141 -2.1417769
6.6246275 -2.1421232
6.6247409 -2.1424697
6.6248542 -2.1428153
6.6249676 -2.1431612
6.6250808 -2.1435073
6.6251941 -2.1438532
6.6253073 -2.1441987
6.6254205 -2.1445444
6.6255337 -2.1448899
6.6256468 -2.1452356
6.6257599 -2.1455804
6.625873 -2.145926
6.625986 -2.1462708
6.626099 -2.1466164
6.626212 -2.146961
6.626325 -2.147306
6.6264379 -2.1476506
6.6265508 -2.1479954
6.6266637 -2.14834
6.6267765 -2.1486848
6.6268893 -2.1490292
6.6270021 -2.1493734
6.6271148 -2.1497178
6.6272276 -2.1500618
6.6273402 -2.1504056
6.6274529 -2.1507495
6.6275655 -2.1510938
6.6276781 -2.1514371
6.6277907 -2.1517813
6.6279033 -2.1521246
6.6280158 -2.1524681
6.6281283 -2.1528118
6.6282407 -2.1531553
6.6283532 -2.1534984
6.6284656 -2.1538417
6.6285779 -2.1541847
6.6286903 -2.1545274
6.6288026 -2.1548703
6.6289149 -2.1552135
6.6290271 -2.1555564
6.6291394 -2.1558989
6.6292516 -2.156241
6.6293637 -2.1565841
6.6294759 -2.1569261
6.629588 -2.1572685
6.6297001 -2.1576105
6.6298121 -2.1579527
6.6299241 -2.1582946
6.6300361 -2.1586368
6.6301481 -2.1589786
6.63026 -2.1593207
6.6303719 -2.1596618
6.6304838 -2.1600037
6.6305957 -2.1603454
6.6307075 -2.1606867
6.6308193 -2.1610276
6.630931 -2.1613694
6.6310428 -2.1617102
6.6311545 -2.1620513
6.6312662 -2.162392
6.6313778 -2.162733
6.6314894 -2.1630742
6.631601 -2.1634145
6.6317126 -2.163755
6.6318241 -2.1640958
6.6319356 -2.1644362
6.6320471 -2.1647769
6.6321585 -2.1651166
6.63227 -2.1654572
6.6323814 -2.1657975
6.6324927 -2.1661373
6.6326041 -2.1664774
6.6327154 -2.1668172
6.6328266 -2.1671566
6.6329379 -2.1674962
6.6330491 -2.1678361
6.6331603 -2.1681756
6.6332715 -2.1685148
6.6333826 -2.1688542
6.6334937 -2.1691933
6.6336048 -2.1695326
6.6337158 -2.1698715
6.6338269 -2.1702107
6.6339378 -2.1705496
6.6340488 -2.170888
6.6341597 -2.1712267
6.6342707 -2.1715657
6.6343815 -2.1719043
6.6344924 -2.1722425
6.6346032 -2.172581
6.634714 -2.1729191
6.6348248 -2.1732574
6.6349355 -2.1735954
6.6350462 -2.1739336
6.6351569 -2.1742715
6.6352676 -2.1746096
6.6353782 -2.1749473
6.6354888 -2.1752847
6.6355993 -2.1756223
6.6357099 -2.1759601
6.6358204 -2.1762969
6.6359309 -2.1766347
6.6360413 -2.176972
6.6361518 -2.177309
6.6362622 -2.1776462
6.6363725 -2.177983
6.6364829 -2.1783201
6.6365932 -2.1786568
6.6367035 -2.1789938
6.6368137 -2.1793303
6.636924 -2.1796665
6.6370342 -2.1800029
6.6371444 -2.1803396
6.6372545 -2.1806759
6.6373646 -2.1810118
6.6374747 -2.1813479
6.6375848 -2.1816844
6.6376948 -2.1820204
6.6378048 -2.182356
6.6379148 -2.1826918
6.6380248 -2.183028
6.6381347 -2.183363
6.6382446 -2.183699
6.6383545 -2.184034
6.6384643 -2.1843698
6.6385741 -2.1847052
6.6386839 -2.1850403
6.6387937 -2.1853756
6.6389034 -2.1857104
6.6390131 -2.1860449
6.6391228 -2.1863803
6.6392324 -2.1867146
6.639342 -2.1870492
6.6394516 -2.1873841
6.6395612 -2.1877185
6.6396707 -2.1880532
6.6397802 -2.1883875
6.6398897 -2.188722
6.6399992 -2.1890561
6.6401086 -2.1893898
6.640218 -2.1897238
6.6403274 -2.190058
6.6404367 -2.1903918
6.640546 -2.1907259
6.6406553 -2.1910595
6.6407646 -2.1913927
6.6408738 -2.1917262
6.640983 -2.19206
6.6410922 -2.1923933
6.6412014 -2.1927262
6.6413105 -2.1930593
6.6414196 -2.1933927
6.6415286 -2.1937257
6.6416377 -2.194059
6.6417467 -2.1943918
6.6418557 -2.1947242
6.6419646 -2.1950568
6.6420736 -2.1953897
6.6421825 -2.1957222
6.6422914 -2.1960542
6.6424002 -2.1963865
6.642509 -2.1967191
6.6426178 -2.1970512
6.6427266 -2.1973836
6.6428353 -2.1977156
6.6429441 -2.1980471
6.6430527 -2.1983789
6.6431614 -2.1987109
6.64327 -2.1990425
6.6433786 -2.1993743
6.6434872 -2.1997057
6.6435958 -2.2000374
6.6437043 -2.2003686
6.6438128 -2.2006994
6.6439213 -2.2010312
6.6440297 -2.2013618
6.6441381 -2.2016933
6.6442465 -2.2020238
6.6443549 -2.2023551
6.6444632 -2.2026854
6.6445715 -2.2030165
6.6446798 -2.2033466
6.6447881 -2.2036776
6.6448963 -2.2040081
6.6450045 -2.2043382
6.6451127 -2.2046686
6.6452208 -2.2049985
6.6453289 -2.2053287
6.645437 -2.2056591
6.6455451 -2.205989
6.6456531 -2.2063186
6.6457611 -2.2066483
6.6458691 -2.2069783
6.6459771 -2.2073079
6.646085 -2.207637
6.6461929 -2.2079664
6.6463008 -2.208296
6.6464086 -2.2086252
6.6465165 -2.2089546
6.6466242 -2.2092836
6.646732 -2.2096128
6.6468398 -2.2099415
6.6469475 -2.2102706
6.6470552 -2.2105991
6.6471628 -2.2109279
6.6472705 -2.211257
6.6473781 -2.2115856
6.6474857 -2.2119137
6.6475932 -2.2122421
6.6477007 -2.2125707
6.6478083 -2.2128989
6.6479157 -2.2132266
6.6480232 -2.2135552
6.6481306 -2.2138827
6.648238 -2.2142112
6.6483454 -2.2145385
6.6484527 -2.2148667
6.64856 -2.2151938
6.6486673 -2.2155218
6.6487746 -2.2158493
6.6488818 -2.2161764
6.648989 -2.2165038
6.6490962 -2.2168313
6.6492034 -2.2171585
6.6493105 -2.2174858
6.6494176 -2.2178127
6.6495247 -2.2181391
6.6496318 -2.2184665
6.6497388 -2.2187934
6.6498458 -2.2191198
6.6499528 -2.2194465
6.6500597 -2.2197727
6.6501666 -2.2200992
6.6502735 -2.2204259
6.6503804 -2.2207521
6.6504872 -2.2210786
6.650594 -2.2214045
6.6507008 -2.2217308
6.6508076 -2.2220565
6.6509143 -2.2223825
6.651021 -2.2227081
6.6511277 -2.2230338
6.6512344 -2.2233598
6.651341 -2.2236854
6.6514476 -2.2240104
6.6515542 -2.2243357
6.6516608 -2.2246612
6.6517673 -2.2249863
6.6518738 -2.2253115
6.6519803 -2.2256371
6.6520867 -2.2259621
6.6521931 -2.2262867
6.6522995 -2.2266115
6.6524059 -2.2269365
6.6525123 -2.2272611
6.6526186 -2.2275859
6.6527249 -2.2279102
6.6528311 -2.2282347
6.6529374 -2.2285588
6.6530436 -2.2288831
6.6531498 -2.2292076
6.6532559 -2.2295317
6.6533621 -2.2298559
6.6534682 -2.2301797
6.6535743 -2.2305038
6.6536803 -2.2308273
6.6537864 -2.2311511
6.6538924 -2.2314751
6.6539984 -2.2317986
6.6541043 -2.2321224
6.6542102 -2.2324457
6.6543161 -2.2327692
6.654422 -2.2330922
6.6545279 -2.2334154
6.6546337 -2.2337381
6.6547395 -2.2340611
6.6548453 -2.2343843
6.654951 -2.2347071
6.6550568 -2.23503
6.6551625 -2.2353525
6.6552681 -2.2356751
6.6553738 -2.2359981
6.6554794 -2.2363205
6.655585 -2.2366431
6.6556906 -2.2369653
6.6557961 -2.2372877
6.6559016 -2.2376096
6.6560071 -2.2379317
6.6561126 -2.238254
6.656218 -2.2385759
6.6563234 -2.2388972
6.6564288 -2.2392195
6.6565342 -2.2395413
6.6566395 -2.2398626
6.6567448 -2.2401841
6.6568501 -2.2405059
6.6569554 -2.2408272
6.6570606 -2.2411486
6.6571658 -2.2414696
6.657271 -2.2417908
6.6573762 -2.2421123
6.6574813 -2.2424332
6.6575864 -2.2427536
6.6576915 -2.243075
6.6577966 -2.2433951
6.6579016 -2.2437162
6.6580066 -2.2440368
6.6581116 -2.2443576
6.6582166 -2.2446779
6.6583215 -2.2449984
6.6584264 -2.2453184
6.6585313 -2.2456387
6.6586361 -2.2459591
6.658741 -2.2462791
6.6588458 -2.2465985
6.6589506 -2.2469189
6.6590553 -2.2472388
6.65916 -2.2475582
6.6592647 -2.2478778
6.6593694 -2.2481976
6.6594741 -2.2485169
6.6595787 -2.2488364
6.6596833 -2.2491562
6.6597879 -2.2494754
6.6598924 -2.2497949
6.659997 -2.2501138
6.6601015 -2.250433
6.6602059 -2.2507516
6.6603104 -2.2510704
6.6604148 -2.2513895
6.6605192 -2.2517081
6.6606236 -2.2520268
6.660728 -2.2523459
6.6608323 -2.2526643
6.6609366 -2.2529823
6.6610409 -2.2533012
6.6611451 -2.2536196
6.6612493 -2.2539375
6.6613535 -2.2542555
6.6614577 -2.2545739
6.6615619 -2.2548916
6.661666 -2.2552096
6.6617701 -2.2555279
6.6618742 -2.2558455
6.6619782 -2.2561627
6.6620823 -2.2564808
6.6621863 -2.2567984
6.6622902 -2.2571155
6.6623942 -2.2574328
6.6624981 -2.2577503
6.662602 -2.258068
6.6627059 -2.2583844
6.6628098 -2.2587018
6.6629136 -2.2590187
6.6630174 -2.2593358
6.6631212 -2.2596523
6.6632249 -2.2599699
6.6633286 -2.2602861
6.6634324 -2.2606025
6.663536 -2.2609192
6.6636397 -2.2612361
6.6637433 -2.2615524
6.6638469 -2.261869
6.6639505 -2.262185
6.6640541 -2.2625012
6.6641576 -2.2628169
6.6642611 -2.2631328
6.6643646 -2.2634489
6.664468 -2.2637653
6.6645715 -2.2640811
6.6646749 -2.2643963
6.6647783 -2.2647126
6.6648816 -2.2650274
6.664985 -2.2653434
6.6650883 -2.2656587
6.6651915 -2.2659743
6.6652948 -2.2662893
6.665398 -2.2666045
6.6655013 -2.26692
6.6656044 -2.2672348
6.6657076 -2.2675499
6.6658107 -2.2678645
6.6659139 -2.2681792
6.6660169 -2.2684942
6.66612 -2.2688086
6.666223 -2.2691233
6.6663261 -2.2694382
6.6664291 -2.2697524
6.666532 -2.270067
6.666635 -2.2703809
6.6667379 -2.2706951
6.6668408 -2.2710094
6.6669436 -2.2713241
6.6670465 -2.2716381
6.6671493 -2.2719515
6.6672521 -2.2722652
6.6673549 -2.2725791
6.6674576 -2.2728933
6.6675603 -2.2732068
6.667663 -2.2735206
6.6677657 -2.2738337
6.6678684 -2.2741471
6.667971 -2.2744608
6.6680736 -2.2747738
6.6681762 -2.2750871
6.6682787 -2.2753998
6.6683813 -2.2757135
6.6684838 -2.2760258
6.6685862 -2.2763391
6.6686887 -2.2766519
6.6687911 -2.2769649
6.6688935 -2.2772773
6.6689959 -2.2775899
6.6690983 -2.2779027
6.6692006 -2.2782149
6.6693029 -2.2785274
6.6694052 -2.2788393
6.6695075 -2.2791522
6.6696097 -2.2794636
6.6697119 -2.2797762
6.6698141 -2.2800881
6.6699163 -2.2804003
6.6700184 -2.2807118
6.6701206 -2.2810236
6.6702227 -2.2813356
6.6703247 -2.281647
6.6704268 -2.2819586
6.6705288 -2.2822704
6.6706308 -2.2825817
6.6707328 -2.2828931
6.6708347 -2.283204
6.6709366 -2.283515
6.6710386 -2.2838263
6.6711404 -2.2841378
6.6712423 -2.2844487
6.6713441 -2.2847598
6.6714459 -2.2850704
6.6715477 -2.2853811
6.6716495 -2.285692
6.6717512 -2.2860024
6.6718529 -2.2863129
6.6719546 -2.2866237
6.6720563 -2.2869339
6.6721579 -2.2872443
6.6722595 -2.2875549
6.6723611 -2.2878649
6.6724627 -2.2881751
6.6725642 -2.2884846
6.6726658 -2.2887945
6.6727673 -2.2891045
6.6728687 -2.2894147
6.6729702 -2.2897244
6.6730716 -2.2900342
6.673173 -2.2903434
6.6732744 -2.2906529
6.6733758 -2.2909625
6.6734771 -2.2912724
6.6735784 -2.2915816
6.6736797 -2.2918903
6.6737809 -2.2922
6.6738822 -2.292509
6.6739834 -2.2928183
6.6740846 -2.293127
6.6741858 -2.2934358
6.6742869 -2.2937449
6.674388 -2.2940534
6.6744891 -2.294362
6.6745902 -2.2946709
6.6746912 -2.2949792
6.6747923 -2.2952877
6.6748933 -2.2955964
6.6749943 -2.2959044
6.6750952 -2.2962127
6.6751961 -2.2965203
6.6752971 -2.296829
6.6753979 -2.2971371
6.6754988 -2.2974445
6.6755996 -2.297753
6.6757005 -2.2980609
6.6758012 -2.2983681
6.675902 -2.2986756
6.6760028 -2.2989832
6.6761035 -2.2992911
6.6762042 -2.2995983
6.6763049 -2.2999058
6.6764055 -2.3002134
6.6765061 -2.3005204
6.6766067 -2.3008277
6.6767073 -2.3011351
6.6768079 -2.3014419
6.6769084 -2.3017489
6.6770089 -2.3020553
6.6771094 -2.3023627
6.6772099 -2.3026695
6.6773103 -2.3029756
6.6774107 -2.3032829
6.6775111 -2.3035894
6.6776115 -2.3038953
6.6777119 -2.3042023
6.6778122 -2.3045087
6.6779125 -2.3048144
6.6780128 -2.3051203
6.678113 -2.3054264
6.6782133 -2.3057327
6.6783135 -2.3060384
6.6784137 -2.3063451
6.6785138 -2.3066504
6.678614 -2.3069567
6.6787141 -2.3072623
6.6788142 -2.3075673
6.6789143 -2.3078734
6.6790143 -2.3081788
6.6791143 -2.3084844
6.6792143 -2.3087894
6.6793143 -2.3090946
6.6794143 -2.3093999
6.6795142 -2.3097047
6.6796141 -2.3100096
6.679714 -2.3103147
6.6798139 -2.3106201
6.6799137 -2.3109248
6.6800135 -2.3112297
6.6801133 -2.3115339
6.6802131 -2.3118392
6.6803128 -2.3121439
6.6804126 -2.3124479
6.6805123 -2.312752
6.680612 -2.3130564
6.6807116 -2.313361
6.6808113 -2.313665
6.6809109 -2.3139691
6.6810105 -2.3142735
6.68111 -2.3145772
6.6812096 -2.314881
6.6813091 -2.3151851
6.6814086 -2.3154895
6.6815081 -2.3157931
6.6816075 -2.316096
6.6817069 -2.3164001
6.6818064 -2.3167034
6.6819057 -2.317007
6.6820051 -2.3173108
6.6821044 -2.3176139
6.6822038 -2.3179172
6.6823031 -2.3182198
6.6824023 -2.3185236
6.6825016 -2.3188266
6.6826008 -2.319129
6.6827 -2.3194324
6.6827992 -2.3197352
6.6828983 -2.3200373
6.6829975 -2.3203405
6.6830966 -2.320643
6.6831957 -2.3209457
6.6832947 -2.3212477
6.6833938 -2.3215508
6.6834928 -2.3218523
6.6835918 -2.322155
6.6836908 -2.3224569
6.6837897 -2.3227591
6.6838887 -2.3230614
6.6839876 -2.3233631
6.6840865 -2.3236659
6.6841853 -2.323967
6.6842842 -2.3242693
6.684383 -2.3245709
6.6844818 -2.3248727
6.6845806 -2.3251738
6.6846793 -2.325476
6.6847781 -2.3257775
6.6848768 -2.3260782
6.6849755 -2.3263792
6.6850741 -2.3266814
6.6851728 -2.3269819
6.6852714 -2.3272835
6.68537 -2.3275844
6.6854685 -2.3278855
6.6855671 -2.3281859
6.6856656 -2.3284865
6.6857641 -2.3287873
6.6858626 -2.3290884
6.6859611 -2.3293887
6.6860595 -2.3296892
6.6861579 -2.3299899
6.6862563 -2.3302909
6.6863547 -2.3305911
6.686453 -2.3308915
6.6865514 -2.3311912
6.6866497 -2.331492
6.686748 -2.3317921
6.6868462 -2.3320915
6.6869445 -2.332392
6.6870427 -2.3326918
6.6871409 -2.3329909
6.687239 -2.3332911
6.6873372 -2.3335906
6.6874353 -2.3338903
6.6875334 -2.3341902
6.6876315 -2.3344894
6.6877296 -2.3347887
6.6878276 -2.3350883
6.6879256 -2.3353872
6.6880236 -2.3356862
6.6881216 -2.3359855
6.6882195 -2.3362849
6.6883175 -2.3365837
6.6884154 -2.3368826
6.6885133 -2.3371817
6.6886111 -2.3374802
6.688709 -2.3377788
6.6888068 -2.3380776
6.6889046 -2.3383766
6.6890023 -2.3386749
6.6891001 -2.3389734
6.6891978 -2.339272
6.6892955 -2.33957
6.6893932 -2.3398681
6.6894909 -2.3401665
6.6895885 -2.340465
6.6896861 -2.3407629
6.6897837 -2.3410609
6.6898813 -2.3413591
6.6899789 -2.3416566
6.6900764 -2.3419542
6.6901739 -2.3422521
6.6902714 -2.3425502
6.6903689 -2.3428475
6.6904663 -2.3431451
6.6905637 -2.3434428
6.6906611 -2.3437398
6.6907585 -2.344037
6.6908559 -2.3443344
6.6909532 -2.344632
6.6910505 -2.3449288
6.6911478 -2.3452259
6.6912451 -2.3455231
6.6913423 -2.3458196
6.6914396 -2.3461163
6.6915368 -2.3464132
6.691634 -2.3467103
6.6917311 -2.3470066
6.6918283 -2.3473032
6.6919254 -2.3475999
6.6920225 -2.3478959
6.6921195 -2.348193
6.6922166 -2.3484894
6.6923136 -2.348785
6.6924106 -2.3490818
6.6925076 -2.3493778
6.6926046 -2.349674
6.6927015 -2.3499695
6.6927985 -2.3502661
6.6928954 -2.3505619
6.6929922 -2.350857
6.6930891 -2.3511533
6.6931859 -2.3514487
6.6932828 -2.3517444
6.6933796 -2.3520403
6.6934763 -2.3523354
6.6935731 -2.3526307
6.6936698 -2.3529262
6.6937665 -2.353221
6.6938632 -2.3535169
6.6939599 -2.353812
6.6940565 -2.3541064
6.6941531 -2.3544019
6.6942497 -2.3546966
6.6943463 -2.3549916
6.6944429 -2.3552867
6.6945394 -2.3555811
6.6946359 -2.3558757
6.6947324 -2.3561704
6.6948289 -2.3564654
6.6949253 -2.3567596
6.6950217 -2.357054
6.6951182 -2.3573485
6.6952145 -2.3576423
6.6953109 -2.3579373
6.6954072 -2.3582315
6.6955036 -2.3585249
6.6955999 -2.3588195
6.6956961 -2.3591133
6.6957924 -2.3594073
6.6958886 -2.3597005
6.6959849 -2.3599949
6.696081 -2.3602885
6.6961772 -2.3605822
6.6962734 -2.3608752
6.6963695 -2.3611694
6.6964656 -2.3614628
6.6965617 -2.3617554
6.6966578 -2.3620492
6.6967538 -2.3623422
6.6968498 -2.3626354
6.6969458 -2.3629288
6.6970418 -2.3632213
6.6971378 -2.3635151
6.6972337 -2.3638081
6.6973296 -2.3641003
6.6974255 -2.3643936
6.6975214 -2.3646862
6.6976172 -2.3649789
6.6977131 -2.3652719
6.6978089 -2.365564
6.6979047 -2.3658564
6.6980004 -2.3661489
6.6980962 -2.3664417
6.6981919 -2.3667336
6.6982876 -2.3670257
6.6983833 -2.367318
6.698479 -2.3676095
6.6985746 -2.3679022
6.6986702 -2.3681941
6.6987658 -2.3684862
6.6988614 -2.3687775
6.698957 -2.369069
6.6993824 -2.3703682
6.6998594 -2.3718247
6.7003359 -2.3732799
6.7008118 -2.3747328
6.7012873 -2.3761844
6.7017622 -2.3776347
6.7022366 -2.3790835
6.7027105 -2.38053
6.7031839 -2.3819749
6.7036567 -2.3834195
6.7041291 -2.3848615
6.7046009 -2.3863019
6.7050722 -2.3877408
6.705543 -2.3891791
6.7060133 -2.3906148
6.7064831 -2.3920488
6.7069524 -2.3934821
6.7074211 -2.3949127
6.7078894 -2.3963426
6.7083572 -2.3977707
6.7088244 -2.399198
6.7092912 -2.4006224
6.7097574 -2.4020461
6.7102232 -2.4034689
6.7106884 -2.4048897
6.7111532 -2.4063086
6.7116174 -2.4077255
6.7120812 -2.4091415
6.7125445 -2.4105564
6.7130073 -2.4119693
6.7134695 -2.4133812
6.7139313 -2.4147909
6.7143926 -2.4161995
6.7148534 -2.4176059
6.7153138 -2.4190123
6.7157736 -2.4204165
6.716233 -2.4218182
6.7166918 -2.42322
6.7171502 -2.4246193
6.7176081 -2.4260174
6.7180655 -2.4274142
6.7185224 -2.4288096
6.7189789 -2.4302025
6.7194349 -2.4315953
6.7198904 -2.4329854
6.7203454 -2.4343753
6.7207999 -2.4357625
6.721254 -2.4371495
6.7217076 -2.4385349
6.7221607 -2.4399175
6.7226134 -2.4412998
6.7230655 -2.4426805
6.7235172 -2.4440596
6.7239685 -2.4454382
6.7244192 -2.4468139
6.7248695 -2.4481891
6.7253194 -2.4495625
6.7257687 -2.4509342
6.7262177 -2.4523053
6.7266661 -2.4536745
6.7271141 -2.4550419
6.7275616 -2.4564087
6.7280086 -2.4577735
6.7284552 -2.4591377
6.7289014 -2.4604999
6.7293471 -2.46186
6.7297923 -2.4632194
6.730237 -2.464578
6.7306814 -2.4659345
6.7311252 -2.4672902
6.7315686 -2.4686437
6.7320116 -2.4699964
6.7324541 -2.4713468
6.7328961 -2.4726963
6.7333377 -2.4740448
6.7337789 -2.4753923
6.7342196 -2.4767375
6.7346598 -2.4780817
6.7350997 -2.4794248
6.735539 -2.4807668
6.7359779 -2.4821064
6.7364164 -2.4834461
6.7368545 -2.4847834
6.7372921 -2.4861195
6.7377292 -2.4874543
6.7381659 -2.488788
6.7386022 -2.490119
6.739038 -2.4914501
6.7394735 -2.4927799
6.7399084 -2.4941083
6.7403429 -2.495434
6.740777 -2.4967597
6.7412107 -2.498084
6.7416439 -2.4994068
6.7420767 -2.5007282
6.7425091 -2.5020481
6.742941 -2.5033678
6.7433726 -2.5046847
6.7438036 -2.5060013
6.7442343 -2.5073164
6.7446645 -2.5086299
6.7450943 -2.5099417
6.7455237 -2.5112533
6.7459526 -2.5125632
6.7463812 -2.5138714
6.7468093 -2.5151793
6.747237 -2.516484
6.7476642 -2.5177898
6.7480911 -2.5190923
6.7485175 -2.5203945
6.7489435 -2.5216947
6.7493691 -2.5229946
6.7497943 -2.5242925
6.750219 -2.5255899
6.7506434 -2.5268854
6.7510673 -2.5281804
6.7514908 -2.5294734
6.7519139 -2.5307643
6.7523366 -2.5320561
6.7527589 -2.5333444
6.7531807 -2.5346335
6.7536022 -2.5359205
6.7540233 -2.5372053
6.7544439 -2.5384895
6.7548641 -2.5397729
6.755284 -2.5410556
6.7557034 -2.5423361
6.7561224 -2.5436157
6.756541 -2.5448931
6.7569592 -2.5461697
6.757377 -2.5474454
6.7577945 -2.5487203
6.7582115 -2.5499943
6.7586281 -2.5512659
6.7590443 -2.5525365
6.7594601 -2.5538062
6.7598755 -2.555075
6.7602905 -2.5563412
6.7607051 -2.557608
6.7611194 -2.5588723
6.7615332 -2.560137
6.7619466 -2.5613991
6.7623597 -2.5626602
6.7627723 -2.5639201
6.7631846 -2.5651789
6.7635964 -2.5664366
6.7640079 -2.5676931
6.764419 -2.5689484
6.7648297 -2.5702025
6.76524 -2.5714538
6.7656499 -2.5727054
6.7660595 -2.5739574
6.7664686 -2.5752065
6.7668774 -2.5764543
6.7672858 -2.5777008
6.7676938 -2.5789475
6.7681014 -2.5801912
6.7685086 -2.5814352
6.7689155 -2.5826778
6.7693219 -2.5839189
6.769728 -2.5851586
6.7701337 -2.5863968
6.7705391 -2.5876352
6.770944 -2.5888704
6.7713486 -2.5901057
6.7717528 -2.5913412
6.7721566 -2.5925734
6.7725601 -2.5938057
6.7729631 -2.5950364
6.7733658 -2.5962654
6.7737682 -2.5974944
6.7741701 -2.5987218
6.7745717 -2.5999475
6.7749729 -2.6011732
6.7753738 -2.6023971
6.7757742 -2.6036193
6.7761743 -2.6048414
6.7765741 -2.6060617
6.7769734 -2.6072819
6.7773724 -2.6085003
6.7777711 -2.6097168
6.7781693 -2.6109332
6.7785672 -2.6121476
6.7789648 -2.6133619
6.779362 -2.6145743
6.7797588 -2.6157864
6.7801552 -2.6169966
6.7805513 -2.6182065
6.7809471 -2.6194143
6.7813424 -2.620622
6.7817374 -2.6218275
6.7821321 -2.6230327
6.7825264 -2.6242358
6.7829203 -2.6254386
6.7833139 -2.6266411
6.7837071 -2.6278413
6.7841 -2.6290412
6.7844925 -2.6302407
6.7848846 -2.6314379
6.7852764 -2.6326329
6.7856679 -2.6338293
6.786059 -2.6350234
6.7864497 -2.636217
6.7868401 -2.6374082
6.7872302 -2.638599
6.7876199 -2.6397892
6.7880092 -2.640977
6.7883982 -2.6421661
6.7887868 -2.6433528
6.7891751 -2.6445389
6.7895631 -2.6457225
6.7899507 -2.6469055
6.790338 -2.6480878
6.7907249 -2.6492695
6.7911114 -2.6504505
6.7914977 -2.6516289
6.7918835 -2.6528086
6.7922691 -2.6539856
6.7926543 -2.6551619
6.7930391 -2.6563354
6.7934237 -2.6575102
6.7938078 -2.6586842
6.7941917 -2.6598554
6.7945752 -2.6610258
6.7949583 -2.6621974
6.7953412 -2.6633662
6.7957236 -2.6645341
6.7961058 -2.6657011
6.7964876 -2.6668652
6.7968691 -2.6680304
6.7972502 -2.6691947
6.797631 -2.6703581
6.7980115 -2.6715185
6.7983916 -2.6726799
6.7987715 -2.6738404
6.7991509 -2.6749977
6.7995301 -2.6761562
6.7999089 -2.6773136
6.8002874 -2.6784678
6.8006655 -2.6796231
6.8010434 -2.6807773
6.8014209 -2.6819283
6.801798 -2.6830803
6.8021749 -2.6842311
6.8025514 -2.6853808
6.8029276 -2.6865293
6.8033034 -2.6876766
6.803679 -2.6888249
6.8040542 -2.6899698
6.8044291 -2.6911156
6.8048037 -2.692258
6.8051779 -2.6934013
6.8055518 -2.6945433
6.8059254 -2.695684
6.8062987 -2.6968234
6.8066717 -2.6979614
6.8070443 -2.6991003
6.8074166 -2.7002378
6.8077886 -2.7013718
6.8081603 -2.7025087
6.8085317 -2.703642
6.8089027 -2.7047739
6.8092735 -2.7059065
6.8096439 -2.7070377
6.810014 -2.7081674
6.8103838 -2.7092978
6.8107532 -2.7104244
6.8111224 -2.7115518
6.8114912 -2.7126776
6.8118598 -2.7138041
6.812228 -2.714929
6.8125959 -2.7160523
6.8129635 -2.717174
6.8133307 -2.7182941
6.8136977 -2.7194148
6.8140644 -2.7205361
6.8144307 -2.7216535
6.8147968 -2.7227714
6.8151625 -2.7238876
6.8155279 -2.7250044
6.8158931 -2.7261194
6.8162579 -2.7272327
6.8166224 -2.7283466
6.8169866 -2.7294586
6.8173505 -2.7305688
6.8177141 -2.7316795
6.8180774 -2.7327884
6.8184403 -2.7338977
6.818803 -2.7350052
6.8191654 -2.7361108
6.8195275 -2.7372168
6.8198893 -2.7383209
6.8202507 -2.7394254
6.8206119 -2.740528
6.8209728 -2.7416285
6.8213334 -2.7427295
6.8216936 -2.7438309
6.8220536 -2.7449302
6.8224133 -2.7460275
6.8227727 -2.7471251
6.8231317 -2.7482207
6.8234905 -2.7493166
6.823849 -2.7504128
6.8242072 -2.7515069
6.8245651 -2.7525988
6.8249227 -2.753691
6.82528 -2.7547811
6.825637 -2.7558714
6.8259938 -2.756962
6.8263502 -2.7580503
6.8267063 -2.7591364
6.8270622 -2.7602227
6.8274177 -2.7613092
6.827773 -2.7623934
6.828128 -2.7634779
6.8284827 -2.7645599
6.8288371 -2.7656422
6.8291912 -2.7667246
6.829545 -2.7678046
6.8298985 -2.7688848
6.8302518 -2.7699626
6.8306047 -2.7710404
6.8309574 -2.7721159
6.8313098 -2.773194
6.8316619 -2.774267
6.8320137 -2.7753426
6.8323652 -2.7764158
6.8327164 -2.777489
6.8330674 -2.7785597
6.8334181 -2.7796304
6.8337685 -2.7807011
6.8341186 -2.7817692
6.8344684 -2.7828373
6.8348179 -2.7839054
6.8351672 -2.7849708
6.8355162 -2.7860362
6.8358649 -2.7871016
6.8362133 -2.7881669
6.8365615 -2.7892295
6.8369093 -2.790292
6.8372569 -2.7913518
6.8376042 -2.7924114
6.8379513 -2.7934709
6.838298 -2.7945304
6.8386445 -2.7955897
6.8389907 -2.7966461
6.8393366 -2.7977024
6.8396823 -2.7987586
6.8400276 -2.7998118
6.8403727 -2.8008649
6.8407176 -2.8019178
6.8410621 -2.8029704
6.8414064 -2.8040229
6.8417504 -2.8050724
6.8420941 -2.8061216
6.8424376 -2.8071706
6.8427808 -2.8082193
6.8431237 -2.809265
6.8434664 -2.8103132
6.8438088 -2.8113583
6.8441509 -2.8124031
6.8444927 -2.8134477
6.8448343 -2.814489
6.8451756 -2.81553
6.8455166 -2.8165736
6.8458574 -2.8176139
6.8461979 -2.8186538
6.8465381 -2.8196906
6.8468781 -2.8207298
6.8472178 -2.8217686
6.8475572 -2.8228041
6.8478964 -2.8238393
6.8482353 -2.8248739
6.848574 -2.8259082
6.8489123 -2.826942
6.8492505 -2.8279724
6.8495883 -2.8290053
6.8499259 -2.8300377
6.8502632 -2.8310667
6.8506003 -2.8320951
6.8509371 -2.8331231
6.8512736 -2.8341505
6.8516099 -2.8351774
6.8519459 -2.8362038
6.8522817 -2.8372295
6.8526172 -2.8382548
6.8529525 -2.8392764
6.8532874 -2.8403005
6.8536222 -2.841324
6.8539566 -2.8423438
6.8542909 -2.843363
6.8546248 -2.8443846
6.8549585 -2.8454026
6.855292 -2.8464199
6.8556251 -2.8474395
6.8559581 -2.8484555
6.8562908 -2.8494707
6.8566232 -2.8504853
6.8569553 -2.8514991
6.8572873 -2.8525123
6.8576189 -2.8535278
6.8579503 -2.8545394
6.8582815 -2.8555503
6.8586124 -2.8565605
6.858943 -2.8575699
6.8592734 -2.8585784
6.8596036 -2.8595862
6.8599335 -2.8605932
6.8602631 -2.8615994
6.8605925 -2.8626047
6.8609217 -2.8636124
6.8612506 -2.8646161
6.8615792 -2.8656189
6.8619076 -2.8666208
6.8622358 -2.867625
6.8625637 -2.8686252
6.8628913 -2.8696244
6.8632187 -2.870626
6.8635459 -2.8716234
6.8638728 -2.872623
6.8641995 -2.8736185
6.8645259 -2.8746163
6.8648521 -2.8756132
6.865178 -2.876609
6.8655037 -2.8776039
6.8658292 -2.8785978
6.8661544 -2.8795906
6.8664793 -2.8805824
6.866804 -2.8815732
6.8671285 -2.882563
6.8674528 -2.883555
6.8677767 -2.8845426
6.8681005 -2.8855325
6.868424 -2.8865179
6.8687473 -2.8875056
6.8690703 -2.8884922
6.8693931 -2.8894776
6.8697156 -2.8904619
6.8700379 -2.8914485
6.87036 -2.8924305
6.8706818 -2.8934148
6.8710034 -2.8943945
6.8713248 -2.8953763
6.8716459 -2.896357
6.8719668 -2.8973365
6.8722874 -2.8983148
6.8726078 -2.8992952
6.872928 -2.900271
6.8732479 -2.901249
6.8735676 -2.9022257
6.8738871 -2.9032012
6.8742063 -2.9041753
6.8745253 -2.9051482
6.8748441 -2.9061232
6.8751626 -2.907097
6.8754809 -2.9080659
6.8757989 -2.9090369
6.8761168 -2.9100102
6.8764344 -2.9109785
6.8767517 -2.911949
6.8770688 -2.9129146
6.8773857 -2.9138823
6.8777024 -2.9148522
6.8780188 -2.9158171
6.8783351 -2.9167841
6.878651 -2.9177462
6.8789668 -2.9187103
6.8792823 -2.9196766
6.8795976 -2.9206378
6.8799126 -2.9216012
6.8802275 -2.9225594
6.8805421 -2.9235198
6.8808564 -2.9244822
6.8811706 -2.9254395
6.8814845 -2.9263989
6.8817982 -2.9273568
6.8821117 -2.9283131
6.8824249 -2.9292715
6.8827379 -2.9302283
6.8830507 -2.9311799
6.8833633 -2.9321372
6.8836756 -2.9330892
6.8839877 -2.9340433
6.8842996 -2.9349957
6.8846113 -2.9359465
6.8849227 -2.9368994
6.885234 -2.9378469
6.885545 -2.9387964
6.8858557 -2.939748
6.8861663 -2.9406941
6.8864766 -2.9416423
6.8867867 -2.9425888
6.8870966 -2.9435373
6.8874063 -2.9444802
6.8877157 -2.9454252
6.888025 -2.9463685
6.888334 -2.9473138
6.8886428 -2.9482572
6.8889513 -2.9491989
6.8892597 -2.9501388
6.8895678 -2.9510807
6.8898757 -2.9520207
6.8901834 -2.9529628
6.8904909 -2.9538991
6.8907981 -2.9548375
6.8911052 -2.9557739
6.891412 -2.9567124
6.8917186 -2.957649
6.892025 -2.9585836
6.8923312 -2.9595203
6.8926371 -2.960455
6.8929429 -2.9613878
6.8932484 -2.9623186
6.8935537 -2.9632514
6.8938588 -2.9641822
6.8941637 -2.965115
6.8944684 -2.9660458
6.8947728 -2.9669745
6.8950771 -2.9679053
6.8953811 -2.968834
6.8956849 -2.9697607
6.8959885 -2.9706852
6.8962919 -2.9716118
6.8965951 -2.9725403
6.8968981 -2.9734626
6.8972008 -2.974387
6.8975034 -2.9753132
6.8978057 -2.9762374
6.8981078 -2.9771594
6.8984098 -2.9780792
6.8987115 -2.979001
6.899013 -2.9799206
6.8993143 -2.9808422
6.8996153 -2.9817615
6.8999162 -2.9826786
6.9002169 -2.9835977
6.9005173 -2.9845145
6.9008176 -2.9854333
6.9011176 -2.9863498
6.9014175 -2.987264
6.9017171 -2.9881801
6.9020165 -2.989094
6.9023157 -2.9900055
6.9026147 -2.990919
6.9029135 -2.9918343
6.9032121 -2.9927431
6.9035105 -2.9936538
6.9038087 -2.9945664
6.9041067 -2.9954766
6.9044045 -2.9963844
6.904702 -2.9972941
6.9049994 -2.9982014
6.9052966 -2.9991106
6.9055935 -3.0000156
6.9058903 -3.0009217
6.9061868 -3.0018274
6.9064832 -3.002732
6.9067793 -3.0036363
6.9070753 -3.0045403
6.907371 -3.0054431
6.9076666 -3.0063456
6.9079619 -3.0072473
6.9082571 -3.0081486
6.908552 -3.0090492
6.9088468 -3.0099494
6.9091413 -3.0108489
6.9094357 -3.0117475
6.9097298 -3.0126457
6.9100238 -3.0135431
6.9103175 -3.0144402
6.9106111 -3.0153363
6.9109044 -3.0162321
6.9111976 -3.0171275
6.9114905 -3.018022
6.9117833 -3.0189161
6.9120758 -3.0198093
6.9123682 -3.0207021
6.9126604 -3.0215939
6.9129524 -3.0224858
6.9132441 -3.0233768
6.9135357 -3.0242668
6.9138271 -3.0251568
6.9141183 -3.0260459
6.9144093 -3.0269345
6.9147001 -3.0278222
6.9149907 -3.0287098
6.9152811 -3.0295964
6.9155713 -3.0304825
6.9158613 -3.0313681
6.9161512 -3.0322532
6.9164408 -3.0331377
6.9167302 -3.0340212
6.9170195 -3.0349047
6.9173085 -3.0357871
6.9175974 -3.0366694
6.9178861 -3.0375506
6.9181746 -3.0384313
6.9184628 -3.0393119
6.9187509 -3.0401914
6.9190388 -3.0410708
6.9193266 -3.0419491
6.9196141 -3.0428272
6.9199014 -3.0437048
6.9201886 -3.0445812
6.9204755 -3.0454574
6.9207623 -3.0463331
6.9210489 -3.047208
6.9213353 -3.0480828
6.9216215 -3.0489565
6.9219075 -3.0498299
6.9221933 -3.0507027
6.9224789 -3.0515748
6.9227644 -3.0524467
6.9230496 -3.0533174
6.9233347 -3.0541879
6.9236196 -3.0550581
6.9239043 -3.0559271
6.9241888 -3.0567959
6.9244731 -3.057664
6.9247573 -3.0585318
6.9250412 -3.0593989
6.925325 -3.0602652
6.9256086 -3.0611312
6.925892 -3.0619964
6.9261752 -3.0628614
6.9264582 -3.0637256
6.9267411 -3.0645895
6.9270237 -3.0654526
6.9273062 -3.0663148
6.9275885 -3.0671768
6.9278706 -3.0680385
6.9281525 -3.0688993
6.9284343 -3.0697592
6.9287158 -3.0706194
6.9289972 -3.0714782
6.9292784 -3.0723371
6.9295594 -3.0731952
6.9298402 -3.0740524
6.9301209 -3.0749098
6.9304014 -3.0757662
6.9306817 -3.0766218
6.9309618 -3.0774769
6.9312417 -3.0783317
6.9315214 -3.0791861
6.931801 -3.0800396
6.9320804 -3.0808931
6.9323596 -3.0817452
6.9326386 -3.0825974
6.9329175 -3.0834487
6.9331961 -3.0843
6.9334746 -3.0851504
6.9337529 -3.0860003
6.9340311 -3.0868492
6.934309 -3.0876982
6.9345868 -3.0885462
6.9348644 -3.0893937
6.9351418 -3.0902408
6.9354191 -3.0910879
6.9356962 -3.0919334
6.9359731 -3.092779
6.9362498 -3.093624
6.9365263 -3.0944686
6.9368027 -3.0953126
6.9370789 -3.0961555
6.9373549 -3.0969985
6.9376307 -3.0978409
6.9379064 -3.0986823
6.9381819 -3.0995236
6.9384572 -3.1003644
6.9387323 -3.1012046
6.9390073 -3.1020443
6.9392821 -3.1028834
6.9395567 -3.1037219
6.9398311 -3.1045598
6.9401054 -3.1053971
6.9403795 -3.1062344
6.9406534 -3.1070705
6.9409272 -3.1079065
6.9412008 -3.1087419
6.9414742 -3.1095767
6.9417474 -3.1104109
6.9420205 -3.111245
6.9422934 -3.1120779
6.9425661 -3.1129107
6.9428386 -3.1137434
6.943111 -3.1145749
6.9433832 -3.1154063
6.9436552 -3.116237
6.9439271 -3.117067
6.9441988 -3.1178963
6.9444703 -3.1187255
6.9447417 -3.119554
6.9450129 -3.1203824
6.9452839 -3.12121
6.9455547 -3.1220369
6.9458254 -3.1228631
6.9460959 -3.1236892
6.9463663 -3.1245151
6.9466365 -3.1253396
6.9469065 -3.126164
6.9471763 -3.1269882
6.947446 -3.1278117
6.9477155 -3.1286343
6.9479848 -3.1294568
6.948254 -3.1302791
6.948523 -3.1311006
6.9487918 -3.1319213
6.9490605 -3.1327418
6.949329 -3.1335614
6.9495973 -3.1343809
6.9498655 -3.1351995
6.9501335 -3.1360179
6.9504014 -3.136836
6.950669 -3.1376533
6.9509366 -3.1384704
6.9512039 -3.1392866
6.9514711 -3.1401025
6.9517381 -3.1409176
6.952005 -3.1417324
6.9522717 -3.1425469
6.9525382 -3.1433605
6.9528045 -3.1441739
6.9530707 -3.1449869
6.9533368 -3.1457991
6.9536027 -3.1466109
6.9538684 -3.1474224
6.9541339 -3.148233
6.9543993 -3.1490439
6.9546645 -3.1498533
6.9549296 -3.1506629
6.9551945 -3.1514716
6.9554592 -3.1522799
6.9557238 -3.1530879
6.9559882 -3.1538956
6.9562525 -3.1547022
6.9565166 -3.1555085
6.9567805 -3.1563145
6.9570443 -3.15712
6.9573079 -3.1579252
6.9575714 -3.1587294
6.9578347 -3.1595338
6.9580978 -3.1603372
6.9583608 -3.1611402
6.9586236 -3.1619428
6.9588863 -3.1627444
6.9591488 -3.1635461
6.9594111 -3.1643475
6.9596733 -3.1651478
6.9599353 -3.1659476
6.9601972 -3.1667477
6.9604589 -3.1675467
6.9607204 -3.1683452
6.9609818 -3.1691433
6.9612431 -3.1699409
6.9615041 -3.1707381
6.9617651 -3.1715354
6.9620258 -3.1723316
6.9622864 -3.1731273
6.9625469 -3.1739226
6.9628072 -3.1747174
6.9630673 -3.1755116
6.9633273 -3.1763054
6.9635872 -3.1770987
6.9638468 -3.1778914
6.9641064 -3.1786843
6.9643657 -3.1794761
6.9646249 -3.1802679
6.964884 -3.1810586
6.9651429 -3.1818494
6.9654016 -3.1826396
6.9656602 -3.1834286
6.9659187 -3.1842178
6.9661769 -3.185007
6.9664351 -3.185795
6.9666931 -3.1865825
6.9669509 -3.18737
6.9672086 -3.188157
6.9674661 -3.1889434
6.9677234 -3.1897292
6.9679807 -3.1905144
6.9682377 -3.1912996
6.9684946 -3.1920836
6.9687514 -3.1928677
6.969008 -3.1936511
6.9692644 -3.1944346
6.9695207 -3.1952168
6.9697769 -3.195999
6.9700329 -3.1967813
6.9702887 -3.1975622
6.9705444 -3.1983432
6.9708 -3.1991235
6.9710554 -3.1999032
6.9713106 -3.2006829
6.9715657 -3.2014612
6.9718207 -3.2022403
6.9720755 -3.2030179
6.9723301 -3.2037956
6.9725846 -3.2045726
6.972839 -3.2053496
6.9730932 -3.2061258
6.9733473 -3.2069014
6.9736012 -3.207677
6.9738549 -3.2084518
6.9741085 -3.2092259
6.974362 -3.21
6.9746153 -3.2107734
6.9748685 -3.2115467
6.9751215 -3.2123192
6.9753744 -3.2130911
6.9756271 -3.2138628
6.9758797 -3.2146339
6.9761321 -3.2154048
6.9763844 -3.216175
6.9766365 -3.2169451
6.9768885 -3.2177145
6.9771403 -3.2184837
6.977392 -3.2192522
6.9776436 -3.2200206
6.977895 -3.2207882
6.9781463 -3.221555
6.9783974 -3.2223217
6.9786484 -3.2230883
6.9788992 -3.223854
6.9791499 -3.2246197
6.9794004 -3.2253845
6.9796508 -3.2261492
6.979901 -3.2269131
6.9801511 -3.2276768
6.9804011 -3.2284404
6.9806509 -3.2292032
6.9809006 -3.2299658
6.9811501 -3.2307276
6.9813995 -3.2314892
6.9816488 -3.2322499
6.9818979 -3.2330105
6.9821468 -3.2337709
6.9823956 -3.2345304
6.9826443 -3.2352897
6.9828928 -3.2360489
6.9831412 -3.2368072
6.9833895 -3.2375653
6.9836376 -3.2383232
6.9838855 -3.2390802
6.9841333 -3.239837
6.984381 -3.2405928
6.9846286 -3.2413492
6.984876 -3.2421047
6.9851232 -3.2428592
6.9853703 -3.2436142
6.9856173 -3.2443683
6.9858641 -3.2451221
6.9861108 -3.245875
6.9863574 -3.2466276
6.9866038 -3.24738
6.9868501 -3.2481322
6.9870962 -3.2488842
6.9873422 -3.2496351
6.9875881 -3.2503858
6.9878338 -3.2511362
6.9880794 -3.2518857
6.9883248 -3.2526356
6.9885701 -3.2533845
6.9888153 -3.2541331
6.9890603 -3.2548815
6.9893052 -3.2556288
6.9895499 -3.2563766
6.9897945 -3.2571233
6.990039 -3.2578698
6.9902833 -3.2586159
6.9905275 -3.2593618
6.9907716 -3.2601066
6.9910155 -3.2608519
6.9912593 -3.261596
6.991503 -3.2623399
6.9917465 -3.2630835
6.9919899 -3.2638267
6.9922331 -3.2645696
6.9924762 -3.2653122
6.9927192 -3.2660536
6.992962 -3.2667955
6.9932047 -3.2675363
6.9934473 -3.2682767
6.9936897 -3.2690176
6.993932 -3.2697573
6.9941741 -3.2704967
6.9944161 -3.2712357
6.994658 -3.2719743
6.9948998 -3.2727126
6.9951414 -3.2734505
6.9953829 -3.2741872
6.9956242 -3.2749243
6.9958654 -3.275661
6.9961065 -3.2763974
6.9963475 -3.2771325
6.9965883 -3.2778681
6.996829 -3.2786033
6.9970695 -3.2793372
6.9973099 -3.2800716
6.9975502 -3.2808055
6.9977903 -3.281539
6.9980304 -3.2822713
6.9982702 -3.2830039
6.99851 -3.2837362
6.9987496 -3.284468
6.9989891 -3.2851993
6.9992284 -3.2859302
6.9994677 -3.2866607
6.9997068 -3.2873907
6.9999457 -3.2881203
7.000369 -3.2894122
7.000846 -3.2908692
7.0013226 -3.2923242
7.0017986 -3.2937782
7.0022741 -3.2952302
7.0027491 -3.2966802
7.0032235 -3.2981291
7.0036974 -3.2995758
7.0041708 -3.3010213
7.0046438 -3.3024655
7.0051161 -3.3039085
7.005588 -3.3053492
7.0060594 -3.3067885
7.0065302 -3.3082256
7.0070006 -3.3096621
7.0074704 -3.3110972
7.0079397 -3.3125299
7.0084085 -3.3139611
7.0088768 -3.3153916
7.0093446 -3.3168196
7.0098119 -3.318247
7.0102788 -3.3196726
7.010745 -3.3210958
7.0112108 -3.3225181
7.0116761 -3.3239396
7.012141 -3.3253584
7.0126053 -3.3267763
7.0130691 -3.3281924
7.0135324 -3.3296076
7.0139952 -3.3310208
7.0144575 -3.3324322
7.0149194 -3.3338425
7.0153807 -3.3352509
7.0158416 -3.3366582
7.0163019 -3.3380643
7.0167618 -3.3394684
7.0172212 -3.3408714
7.0176801 -3.3422722
7.0181385 -3.3436727
7.0185965 -3.3450711
7.0190539 -3.3464672
7.0195109 -3.347863
7.0199674 -3.3492565
7.0204234 -3.3506496
7.020879 -3.3520403
7.021334 -3.3534296
7.0217886 -3.3548175
7.0222427 -3.356205
7.0226964 -3.3575899
7.0231495 -3.3589733
7.0236022 -3.3603562
7.0240544 -3.3617364
7.0245062 -3.3631161
7.0249575 -3.3644941
7.0254083 -3.3658705
7.0258586 -3.3672462
7.0263085 -3.3686191
7.0267579 -3.3699914
7.0272069 -3.3713628
7.0276553 -3.3727325
7.0281034 -3.3741003
7.0285509 -3.3754663
7.028998 -3.3768324
7.0294447 -3.3781956
7.0298908 -3.3795579
7.0303366 -3.3809192
7.0307818 -3.3822785
7.0312266 -3.3836369
7.031671 -3.3849942
7.0321149 -3.3863495
7.0325583 -3.3877037
7.0330013 -3.3890557
7.0334439 -3.3904077
7.033886 -3.3917575
7.0343276 -3.3931062
7.0347688 -3.3944536
7.0352095 -3.3957988
7.0356498 -3.3971438
7.0360897 -3.3984865
7.0365291 -3.3998279
7.0369681 -3.401169
7.0374066 -3.4025078
7.0378447 -3.4038451
7.0382823 -3.4051822
7.0387195 -3.4065168
7.0391562 -3.4078499
7.0395926 -3.4091827
7.0400284 -3.410514
7.0404639 -3.4118437
7.0408989 -3.413172
7.0413335 -3.4144987
7.0417676 -3.4158237
7.0422013 -3.4171483
7.0426346 -3.4184713
7.0430674 -3.4197937
7.0434998 -3.4211133
7.0439318 -3.4224324
7.0443633 -3.4237508
7.0447945 -3.4250663
7.0452252 -3.4263824
7.0456554 -3.4276954
7.0460853 -3.4290078
7.0465147 -3.4303195
7.0469437 -3.4316293
7.0473722 -3.4329383
7.0478004 -3.4342454
7.0482281 -3.4355517
7.0486554 -3.436856
7.0490823 -3.4381595
7.0495087 -3.4394621
7.0499348 -3.4407627
7.0503604 -3.4420623
7.0507856 -3.4433611
7.0512104 -3.4446576
7.0516348 -3.4459544
7.0520588 -3.4472491
7.0524823 -3.4485415
7.0529055 -3.449834
7.0533282 -3.4511243
7.0537505 -3.4524148
7.0541724 -3.4537029
7.0545939 -3.4549899
7.055015 -3.4562758
7.0554357 -3.4575605
7.0558559 -3.4588428
7.0562758 -3.4601251
7.0566953 -3.4614062
7.0571143 -3.462686
7.057533 -3.4639645
7.0579512 -3.4652418
7.0583691 -3.4665177
7.0587865 -3.4677923
7.0592036 -3.4690656
7.0596202 -3.4703374
7.0600365 -3.4716091
7.0604523 -3.4728781
7.0608677 -3.474147
7.0612828 -3.4754144
7.0616975 -3.4766802
7.0621117 -3.4779459
7.0625256 -3.4792087
7.062939 -3.4804713
7.0633521 -3.4817335
7.0637648 -3.4829929
7.0641771 -3.484252
7.064589 -3.4855107
7.0650005 -3.4867664
7.0654116 -3.4880218
7.0658224 -3.4892768
7.0662327 -3.4905286
7.0666427 -3.4917815
7.0670522 -3.4930312
7.0674614 -3.4942817
7.0678702 -3.4955291
7.0682786 -3.496776
7.0686867 -3.4980224
7.0690943 -3.4992669
7.0695016 -3.5005109
7.0699085 -3.5017529
7.070315 -3.5029943
7.0707211 -3.5042351
7.0711269 -3.5054739
7.0715322 -3.5067121
7.0719372 -3.5079482
7.0723418 -3.5091836
7.0727461 -3.5104184
7.0731499 -3.511651
7.0735534 -3.5128828
7.0739565 -3.514114
7.0743592 -3.5153443
7.0747616 -3.5165725
7.0751636 -3.5177998
7.0755652 -3.5190263
7.0759665 -3.520252
7.0763673 -3.5214753
7.0767678 -3.5226993
7.077168 -3.5239209
7.0775677 -3.5251415
7.0779671 -3.5263612
7.0783662 -3.5275785
7.0787648 -3.5287963
7.0791632 -3.5300131
7.0795611 -3.5312274
7.0799587 -3.5324422
7.0803559 -3.5336544
7.0807527 -3.5348671
7.0811492 -3.5360772
7.0815453 -3.5372861
7.0819411 -3.5384955
7.0823365 -3.5397022
7.0827315 -3.5409092
7.0831262 -3.5421136
7.0835205 -3.5433182
7.0839145 -3.5445217
7.0843081 -3.5457224
7.0847014 -3.5469233
7.0850943 -3.548123
7.0854868 -3.549323
7.085879 -3.5505201
7.0862708 -3.5517158
7.0866623 -3.5529118
7.0870534 -3.5541064
7.0874442 -3.5552996
7.0878346 -3.5564914
7.0882247 -3.5576833
7.0886144 -3.5588723
7.0890038 -3.5600613
7.0893928 -3.5612489
7.0897815 -3.5624365
7.0901698 -3.5636226
7.0905578 -3.5648072
7.0909455 -3.5659903
7.0913328 -3.5671734
7.0917197 -3.5683548
7.0921063 -3.5695347
7.0924926 -3.5707146
7.0928785 -3.5718928
7.093264 -3.5730709
7.0936493 -3.5742474
7.0940342 -3.5754221
7.0944187 -3.5765968
7.0948029 -3.5777698
7.0951868 -3.5789409
7.0955703 -3.580112
7.0959535 -3.5812828
7.0963364 -3.5824519
7.0967189 -3.5836191
7.0971011 -3.5847862
7.0974829 -3.585953
7.0978644 -3.587118
7.0982456 -3.588281
7.0986264 -3.5894438
7.0990069 -3.5906063
7.0993871 -3.5917668
7.0997669 -3.5929271
7.1001464 -3.5940853
7.1005256 -3.5952432
7.1009045 -3.5964008
7.101283 -3.5975563
7.1016612 -3.5987115
7.102039 -3.5998645
7.1024166 -3.6010172
7.1027938 -3.6021694
7.1031706 -3.6033213
7.1035472 -3.6044709
7.1039234 -3.6056184
7.1042993 -3.6067671
7.1046749 -3.6079136
7.1050501 -3.6090596
7.105425 -3.6102051
7.1057996 -3.6113483
7.1061739 -3.6124909
7.1065478 -3.613633
7.1069215 -3.6147746
7.1072948 -3.6159137
7.1076678 -3.6170523
7.1080404 -3.6181902
7.1084128 -3.6193276
7.1087848 -3.6204642
7.1091565 -3.6215985
7.1095279 -3.622732
7.109899 -3.6238667
7.1102698 -3.6249988
7.1106402 -3.6261285
7.1110103 -3.6272592
7.1113801 -3.6283891
7.1117496 -3.6295165
7.1121188 -3.630645
7.1124877 -3.6317708
7.1128563 -3.6328958
7.1132245 -3.63402
7.1135924 -3.6351433
7.1139601 -3.6362658
7.1143274 -3.6373875
7.1146944 -3.6385083
7.1150611 -3.6396281
7.1154274 -3.6407471
7.1157935 -3.6418652
7.1161593 -3.6429823
7.1165247 -3.6440985
7.1168899 -3.6452118
7.1172547 -3.6463261
7.1176193 -3.6474393
7.1179835 -3.6485516
7.1183474 -3.6496628
7.118711 -3.650773
7.1190743 -3.6518841
7.1194374 -3.6529922
7.1198001 -3.6540992
7.1201625 -3.6552051
7.1205246 -3.6563118
7.1208864 -3.6574155
7.1212479 -3.65852
7.1216091 -3.6596233
7.12197 -3.6607255
7.1223306 -3.6618265
7.1226909 -3.6629263
7.1230509 -3.6640249
7.1234106 -3.6651242
7.12377 -3.6662223
7.1241291 -3.6673172
7.1244879 -3.6684128
7.1248464 -3.6695091
7.1252047 -3.6706021
7.1255626 -3.6716958
7.1259202 -3.6727882
7.1262776 -3.6738793
7.1266346 -3.674969
7.1269913 -3.6760573
7.1273478 -3.6771463
7.127704 -3.6782338
7.1280598 -3.67932
7.1284154 -3.6804068
7.1287707 -3.6814922
7.1291257 -3.682576
7.1294804 -3.6836585
7.1298348 -3.6847415
7.130189 -3.685823
7.1305428 -3.686903
7.1308964 -3.6879814
7.1312496 -3.6890604
7.1316026 -3.6901378
7.1319553 -3.6912158
7.1323077 -3.6922922
7.1326599 -3.693367
7.1330117 -3.6944423
7.1333632 -3.6955159
7.1337145 -3.6965879
7.1340655 -3.6976582
7.1344162 -3.6987312
7.1347666 -3.6998003
7.1351167 -3.7008698
7.1354666 -3.7019377
7.1358162 -3.7030059
7.1361655 -3.7040724
7.1365145 -3.7051371
7.1368632 -3.7062023
7.1372116 -3.7072656
7.1375598 -3.7083293
7.1379077 -3.7093912
7.1382553 -3.7104534
7.1386027 -3.7115138
7.1389497 -3.7125745
7.1392965 -3.7136334
7.139643 -3.7146903
7.1399892 -3.7157475
7.1403352 -3.7168051
7.1406808 -3.7178584
7.1410262 -3.7189143
7.1413714 -3.7199683
7.1417162 -3.7210202
7.1420608 -3.7220723
7.1424051 -3.7231248
7.1427491 -3.7241752
7.1430929 -3.7252258
7.1434364 -3.7262744
7.1437796 -3.7273208
7.1441226 -3.7283698
7.1444652 -3.7294143
7.1448076 -3.7304614
7.1451498 -3.7315063
7.1454916 -3.732549
7.1458332 -3.7335919
7.1461746 -3.7346349
7.1465156 -3.7356758
7.1468564 -3.7367167
7.1471969 -3.7377578
7.1475372 -3.7387966
7.1478772 -3.7398332
7.1482169 -3.7408722
7.1485564 -3.7419089
7.1488956 -3.7429433
7.1492345 -3.7439778
7.1495732 -3.7450123
7.1499116 -3.7460469
7.1502497 -3.747079
7.1505876 -3.7481113
7.1509252 -3.749141
7.1512626 -3.7501708
7.1515997 -3.7512006
7.1519365 -3.752228
7.1522731 -3.7532578
7.1526094 -3.754285
7.1529454 -3.7553098
7.1532812 -3.7563345
7.1536167 -3.7573592
7.153952 -3.7583838
7.154287 -3.7594058
7.1546217 -3.7604278
7.1549562 -3.7614496
7.1552905 -3.7624713
7.1556245 -3.7634904
7.1559582 -3.7645094
7.1562916 -3.7655283
7.1566249 -3.7665444
7.1569578 -3.767563
7.1572905 -3.7685788
7.157623 -3.769592
7.1579552 -3.7706074
7.1582871 -3.7716202
7.1586188 -3.7726327
7.1589502 -3.773645
7.1592814 -3.7746571
7.1596123 -3.7756664
7.159943 -3.776678
7.1602734 -3.7776868
7.1606036 -3.7786953
7.1609335 -3.779701
7.1612632 -3.7807089
7.1615926 -3.781714
7.1619217 -3.7827188
7.1622507 -3.7837232
7.1625793 -3.7847274
7.1629078 -3.7857312
7.1632359 -3.786732
7.1635639 -3.7877351
7.1638915 -3.7887353
7.164219 -3.789735
7.1645462 -3.7907344
7.1648731 -3.7917307
7.1651998 -3.7927293
7.1655262 -3.7937275
7.1658524 -3.7947225
7.1661784 -3.7957172
7.1665041 -3.7967114
7.1668296 -3.7977052
7.1671548 -3.7986985
7.1674798 -3.7996913
7.1678045 -3.8006837
7.168129 -3.8016729
7.1684533 -3.8026643
7.1687773 -3.8036525
7.1691011 -3.8046429
7.1694246 -3.80563
7.1697479 -3.8066166
7.1700709 -3.8076026
7.1703937 -3.8085881
7.1707163 -3.809573
7.1710386 -3.8105574
7.1713607 -3.8115412
7.1716826 -3.8125244
7.1720042 -3.813507
7.1723256 -3.814489
7.1726467 -3.8154676
7.1729676 -3.8164483
7.1732883 -3.8174284
7.1736087 -3.8184051
7.1739289 -3.8193839
7.1742488 -3.820362
7.1745686 -3.8213367
7.174888 -3.8223135
7.1752073 -3.8232867
7.1755263 -3.8242621
7.1758451 -3.8252339
7.1761636 -3.8262079
7.1764819 -3.8271811
7.1768 -3.8281507
7.1771179 -3.8291225
7.1774355 -3.8300906
7.1777529 -3.8310608
7.17807 -3.8320302
7.1783869 -3.8329959
7.1787036 -3.8339638
7.1790201 -3.8349309
7.1793363 -3.8358971
7.1796523 -3.8368595
7.1799681 -3.8378241
7.1802836 -3.8387878
7.1805989 -3.8397506
7.180914 -3.8407126
7.1812289 -3.8416737
7.1815435 -3.8426369
7.1818579 -3.8435962
7.182172 -3.8445546
7.182486 -3.8455121
7.1827997 -3.8464717
7.1831132 -3.8474273
7.1834264 -3.848385
7.1837395 -3.8493418
7.1840523 -3.8502976
7.1843649 -3.8512524
7.1846772 -3.8522031
7.1849894 -3.8531591
7.1853013 -3.8541109
7.185613 -3.8550617
7.1859244 -3.8560146
7.1862357 -3.8569633
7.1865467 -3.8579141
7.1868575 -3.8588608
7.1871681 -3.8598095
7.1874784 -3.8607571
7.1877885 -3.8617068
7.1880985 -3.8626522
7.1884081 -3.8635966
7.1887176 -3.8645429
7.1890269 -3.865485
7.1893359 -3.8664292
7.1896447 -3.8673721
7.1899533 -3.868314
7.1902616 -3.8692579
7.1905698 -3.8701974
7.1908777 -3.8711389
7.1911854 -3.8720792
7.1914929 -3.8730151
7.1918002 -3.8739563
7.1921073 -3.874893
7.1924141 -3.8758285
7.1927207 -3.876766
7.1930271 -3.8777022
7.1933333 -3.8786372
7.1936393 -3.8795709
7.1939451 -3.8805033
7.1942506 -3.8814377
7.194556 -3.8823708
7.1948611 -3.8833026
7.195166 -3.8842331
7.1954707 -3.8851623
7.1957752 -3.8860934
7.1960794 -3.8870232
7.1963835 -3.8879516
7.1966873 -3.8888787
7.1969909 -3.8898044
7.1972943 -3.890732
7.1975975 -3.8916583
7.1979005 -3.8925831
7.1982033 -3.8935065
7.1985059 -3.8944319
7.1988082 -3.8953559
7.1991104 -3.8962784
7.1994123 -3.8971994
7.199714 -3.8981189
7.2000156 -3.8990405
7.2003169 -3.8999605
7.200618 -3.900879
7.2009189 -3.9017994
7.2012195 -3.9027184
7.20152 -3.9036358
7.2018203 -3.9045517
7.2021203 -3.9054695
7.2024202 -3.9063822
7.2027198 -3.9073004
7.2030193 -3.9082135
7.2033185 -3.9091285
7.2036175 -3.9100384
7.2039164 -3.9109537
7.204215 -3.9118639
7.2045134 -3.912776
7.2048116 -3.9136864
7.2051096 -3.9145952
7.2054074 -3.9155059
7.205705 -3.916415
7.2060024 -3.9173223
7.2062995 -3.918228
7.2065965 -3.9191355
7.2068933 -3.9200413
7.2071899 -3.9209491
7.2074863 -3.9218514
7.2077824 -3.9227593
7.2080784 -3.9236618
7.2083742 -3.9245662
7.2086697 -3.9254688
7.2089651 -3.9263696
7.2092603 -3.9272686
7.2095552 -3.9281695
7.20985 -3.9290723
7.2101446 -3.9299695
7.2104389 -3.9308686
7.2107331 -3.9317659
7.211027 -3.932665
7.2113208 -3.9335623
7.2116144 -3.9344576
7.2119078 -3.9353549
7.2122009 -3.9362502
7.2124939 -3.9371436
7.2127867 -3.9380389
7.2130793 -3.9389322
7.2133716 -3.9398236
7.2136638 -3.9407169
7.2139558 -3.9416081
7.2142476 -3.9424975
7.2145392 -3.9433886
7.2148306 -3.9442777
7.2151218 -3.9451687
7.2154128 -3.9460577
7.2157036 -3.9469446
7.2159943 -3.9478334
7.2162847 -3.9487201
7.2165749 -3.9496048
7.216865 -3.9504913
7.2171548 -3.9513757
7.2174445 -3.9522619
7.2177339 -3.953146
7.2180232 -3.954028
7.2183123 -3.9549118
7.2186011 -3.9557935
7.2188898 -3.9566731
7.2191783 -3.9575544
7.2194666 -3.9584376
7.2197548 -3.9593146
7.2200427 -3.9601934
7.2203304 -3.961074
7.220618 -3.9619524
7.2209053 -3.9628286
7.2211925 -3.9637065
7.2214794 -3.9645823
7.2217662 -3.9654598
7.2220528 -3.966331
7.2223392 -3.967208
7.2226254 -3.9680828
7.2229115 -3.9689553
7.2231973 -3.9698295
7.223483 -3.9707015
7.2237684 -3.9715711
7.2240537 -3.9724425
7.2243388 -3.9733115
7.2246237 -3.9741823
7.2249084 -3.9750507
7.2251929 -3.9759209
7.2254773 -3.9767887
7.2257614 -3.9776582
7.2260454 -3.9785254
7.2263292 -3.9793901
7.2266128 -3.9802566
7.2268962 -3.9811207
7.2271794 -3.9819864
7.2274625 -3.9828498
7.2277453 -3.9837148
7.228028 -3.9845774
7.2283105 -3.9854417
7.2285928 -3.9863035
7.2288749 -3.9871628
7.2291569 -3.9880238
7.2294387 -3.9888865
7.2297202 -3.9897467
7.2300016 -3.9906044
7.2302828 -3.9914637
7.2305639 -3.9923205
7.2308447 -3.993179
7.2311254 -3.9940349
7.2314059 -3.9948924
7.2316862 -3.9957474
7.2319663 -3.9966041
7.2322462 -3.9974581
7.232526 -3.9983139
7.2328056 -3.999167
7.233085 -4.0000204
7.2333642 -4.0008729
7.2336433 -4.001725
7.2339221 -4.0025765
7.2342008 -4.0034275
7.2344793 -4.004278
7.2347576 -4.0051279
7.2350358 -4.0059773
7.2353138 -4.0068262
7.2355916 -4.0076745
7.2358692 -4.0085218
7.2361466 -4.009369
7.2364239 -4.0102157
7.236701 -4.0110618
7.2369779 -4.0119077
7.2372546 -4.0127526
7.2375312 -4.0135969
7.2378076 -4.0144411
7.2380838 -4.0152842
7.2383598 -4.0161271
7.2386356 -4.0169694
7.2389113 -4.0178116
7.2391868 -4.0186526
7.2394622 -4.0194935
7.2397373 -4.0203337
7.2400123 -4.0211733
7.2402871 -4.0220122
7.2405617 -4.022851
7.2408362 -4.023689
7.2411105 -4.0245264
7.2413846 -4.0253635
7.2416585 -4.0262
7.2419323 -4.0270362
7.2422059 -4.0278717
7.2424793 -4.0287065
7.2427526 -4.0295406
7.2430256 -4.0303744
7.2432985 -4.031208
7.2435713 -4.0320409
7.2438438 -4.032873
7.2441162 -4.0337048
7.2443885 -4.0345363
7.2446605 -4.0353671
7.2449324 -4.0361971
7.2452041 -4.0370268
7.2454757 -4.0378557
7.245747 -4.0386848
7.2460182 -4.0395126
7.2462893 -4.0403405
7.2465601 -4.0411672
7.2468308 -4.041994
7.2471013 -4.04282
7.2473717 -4.0436457
7.2476419 -4.0444705
7.2479119 -4.045295
7.2481818 -4.0461191
7.2484515 -4.0469428
7.248721 -4.0477657
7.2489903 -4.0485882
7.2492595 -4.0494103
7.2495285 -4.0502315
7.2497974 -4.0510528
7.2500661 -4.0518732
7.2503346 -4.0526928
7.250603 -4.0535124
7.2508711 -4.0543315
7.2511392 -4.0551498
7.251407 -4.0559676
7.2516747 -4.056785
7.2519422 -4.057602
7.2522096 -4.0584185
7.2524768 -4.0592346
7.2527438 -4.0600497
7.2530107 -4.0608648
7.2532774 -4.061679
7.253544 -4.0624931
7.2538103 -4.0633063
7.2540766 -4.0641191
7.2543426 -4.0649318
7.2546085 -4.0657435
7.2548742 -4.0665547
7.2551398 -4.0673659
7.2554052 -4.0681761
7.2556704 -4.0689863
7.2559355 -4.0697955
7.2562004 -4.0706046
7.2564652 -4.0714132
7.2567298 -4.0722212
7.2569942 -4.0730287
7.2572585 -4.0738356
7.2575226 -4.074642
7.2577865 -4.0754478
7.2580503 -4.0762536
7.258314 -4.0770582
7.2585774 -4.0778628
7.2588407 -4.0786668
7.2591039 -4.0794708
7.2593669 -4.0802736
7.2596297 -4.0810763
7.2598924 -4.0818784
7.2601549 -4.0826799
7.2604173 -4.0834808
7.2606795 -4.0842816
7.2609415 -4.0850817
7.2612034 -4.0858812
7.2614651 -4.0866806
7.2617267 -4.0874793
7.2619881 -4.0882774
7.2622493 -4.0890753
7.2625104 -4.0898726
7.2627714 -4.0906692
7.2630321 -4.0914657
7.2632928 -4.0922614
7.2635532 -4.093057
7.2638135 -4.0938514
7.2640737 -4.0946462
7.2643337 -4.0954402
7.2645935 -4.0962336
7.2648532 -4.0970262
7.2651128 -4.0978192
7.2653721 -4.0986109
7.2656314 -4.0994024
7.2658904 -4.1001937
7.2661493 -4.1009843
7.2664081 -4.1017741
7.2666667 -4.1025643
7.2669252 -4.1033531
7.2671835 -4.1041417
7.2674416 -4.1049301
7.2676996 -4.1057183
7.2679574 -4.1065051
7.2682151 -4.1072923
7.2684727 -4.1080786
7.26873 -4.1088647
7.2689873 -4.10965
7.2692443 -4.110435
7.2695013 -4.1112198
7.269758 -4.1120037
7.2700147 -4.1127874
7.2702711 -4.1135702
7.2705274 -4.1143527
7.2707836 -4.115135
7.2710396 -4.115917
7.2712955 -4.1166981
7.2715512 -4.1174789
7.2718068 -4.1182594
7.2720622 -4.1190396
7.2723174 -4.1198189
7.2725726 -4.1205979
7.2728275 -4.1213765
7.2730823 -4.1221543
7.273337 -4.1229323
7.2735915 -4.1237094
7.2738459 -4.1244861
7.2741001 -4.1252626
7.2743542 -4.126038
7.2746081 -4.1268137
7.2748619 -4.1275885
7.2751155 -4.1283629
7.2753689 -4.1291369
7.2756223 -4.1299105
7.2758755 -4.1306832
7.2761285 -4.1314561
7.2763814 -4.1322286
7.2766341 -4.1330001
7.2768867 -4.1337712
7.2771391 -4.1345425
7.2773914 -4.1353127
7.2776436 -4.1360826
7.2778956 -4.1368521
7.2781475 -4.1376211
7.2783992 -4.1383897
7.2786507 -4.1391579
7.2789021 -4.1399256
7.2791534 -4.1406929
7.2794046 -4.1414598
7.2796555 -4.1422262
7.2799064 -4.1429921
7.2801571 -4.1437576
7.2804076 -4.1445226
7.280658 -4.1452872
7.2809083 -4.1460513
7.2811584 -4.1468155
7.2814084 -4.1475786
7.2816582 -4.1483412
7.2819079 -4.1491039
7.2821574 -4.1498662
7.2824068 -4.1506273
7.2826561 -4.1513885
7.2829052 -4.1521492
7.2831542 -4.1529094
7.283403 -4.1536691
7.2836517 -4.1544288
7.2839002 -4.1551874
7.2841486 -4.1559461
7.2843969 -4.1567043
7.284645 -4.1574619
7.284893 -4.158219
7.2851408 -4.1589761
7.2853885 -4.159732
7.2856361 -4.160488
7.2858835 -4.1612434
7.2861307 -4.1619983
7.2863779 -4.1627532
7.2866249 -4.1635075
7.2868717 -4.1642612
7.2871184 -4.1650144
7.287365 -4.1657676
7.2876114 -4.1665201
7.2878577 -4.1672721
7.2881038 -4.1680234
7.2883498 -4.1687748
7.2885957 -4.1695255
7.2888414 -4.1702756
7.289087 -4.1710258
7.2893325 -4.1717753
7.2895778 -4.1725241
7.289823 -4.1732729
7.290068 -4.1740211
7.2903129 -4.1747693
7.2905577 -4.1755162
7.2908023 -4.1762637
7.2910468 -4.1770099
7.2912911 -4.1777561
7.2915353 -4.1785022
7.2917794 -4.179247
7.2920234 -4.1799917
7.2922672 -4.1807365
7.2925108 -4.1814805
7.2927543 -4.1822245
7.2929977 -4.1829671
7.293241 -4.1837103
7.2934841 -4.1844528
7.2937271 -4.1851946
7.2939699 -4.1859363
7.2942126 -4.1866773
7.2944552 -4.1874182
7.2946976 -4.1881583
7.2949399 -4.1888977
7.2951821 -4.1896378
7.2954241 -4.1903763
7.295666 -4.1911155
7.2959078 -4.1918532
7.2961494 -4.1925915
7.2963909 -4.193329
7.2966323 -4.1940657
7.2968735 -4.1948024
7.2971146 -4.1955382
7.2973556 -4.1962746
7.2975964 -4.1970095
7.2978371 -4.1977443
7.2980776 -4.198479
7.2983181 -4.1992135
7.2985584 -4.1999472
7.2987985 -4.2006801
7.2990385 -4.2014136
7.2992784 -4.2021462
7.2995182 -4.2028779
7.2997578 -4.2036096
7.2999973 -4.204341
7.3002367 -4.2050716
7.3004759 -4.2058027
7.300715 -4.2065323
7.300954 -4.2072624
7.3011928 -4.2079916
7.3014315 -4.2087207
7.3016701 -4.2094489
7.3019086 -4.2101768
7.3021469 -4.2109046
7.302385 -4.2116322
7.3026231 -4.2123589
7.302861 -4.2130854
7.3030988 -4.2138117
7.3033365 -4.214537
7.303574 -4.2152629
7.3038114 -4.2159879
7.3040487 -4.2167119
7.3042858 -4.2174364
7.3045228 -4.2181599
7.3047597 -4.2188833
7.3049965 -4.2196064
7.3052331 -4.2203285
7.3054696 -4.2210511
7.305706 -4.2217728
7.3059422 -4.2224942
7.3061783 -4.2232153
7.3064143 -4.2239355
7.3066502 -4.2246561
7.3068859 -4.2253758
7.3071215 -4.2260951
7.307357 -4.2268142
7.3075923 -4.2275331
7.3078275 -4.2282509
7.3080626 -4.2289692
7.3082976 -4.2296864
7.3085324 -4.2304034
7.3087671 -4.23112
7.3090017 -4.2318364
7.3092361 -4.2325525
7.3094705 -4.2332675
7.3097047 -4.233983
7.3099387 -4.2346981
7.3101727 -4.2354122
7.3104065 -4.236126
7.3106402 -4.2368394
7.3108738 -4.2375533
7.3111072 -4.2382661
7.3113406 -4.2389785
7.3115738 -4.2396906
7.3118068 -4.2404024
7.3120398 -4.2411131
7.3122726 -4.2418242
7.3125053 -4.2425349
7.3127379 -4.2432453
7.3129703 -4.2439545
7.3132026 -4.2446642
7.3134348 -4.2453734
7.3136669 -4.2460816
7.3138988 -4.2467901
7.3141307 -4.2474983
7.3143624 -4.2482053
7.3145939 -4.2489127
7.3148254 -4.2496197
7.3150567 -4.2503255
7.3152879 -4.2510317
7.315519 -4.2517375
7.31575 -4.2524429
7.3159808 -4.2531479
7.3162116 -4.2538525
7.3164421 -4.2545567
7.3166726 -4.2552604
7.316903 -4.2559638
7.3171332 -4.2566667
7.3173633 -4.2573691
7.3175933 -4.2580712
7.3178232 -4.2587735
7.3180529 -4.2594747
7.3182825 -4.2601762
7.318512 -4.2608764
7.3187414 -4.261577
7.3189706 -4.2622771
7.3191998 -4.2629768
7.3194288 -4.263676
7.3196577 -4.2643756
7.3198865 -4.2650738
7.3201151 -4.2657716
7.3203436 -4.2664697
7.3205721 -4.2671673
7.3208004 -4.2678645
7.3210285 -4.2685611
7.3212566 -4.2692573
7.3214845 -4.2699537
7.3217123 -4.2706489
7.32194 -4.2713443
7.3221676 -4.2720393
7.322395 -4.2727337
7.3226224 -4.2734276
7.3228496 -4.2741218
7.3230767 -4.2748155
7.3233037 -4.2755087
7.3235305 -4.2762013
7.3237573 -4.2768934
7.3239839 -4.2775857
7.3242104 -4.2782776
7.3244368 -4.2789688
7.3246631 -4.2796596
7.3248892 -4.2803497
7.3251153 -4.2810402
7.3253412 -4.2817301
7.325567 -4.2824194
7.3257927 -4.2831089
7.3260182 -4.2837971
7.3262437 -4.2844855
7.326469 -4.2851742
7.3266942 -4.2858614
7.3269193 -4.2865489
7.3271443 -4.2872358
7.3273692 -4.287923
7.3275939 -4.2886087
7.3278185 -4.2892947
7.328043 -4.28998
7.3282674 -4.2906656
7.3284917 -4.2913505
7.3287159 -4.2920349
7.32894 -4.2927195
7.3291639 -4.2934025
7.3293877 -4.2940867
7.3296114 -4.2947694
7.329835 -4.2954523
7.3300585 -4.2961345
7.3302818 -4.296817
7.3305051 -4.2974979
7.3307282 -4.29818
7.3309512 -4.2988605
7.3311741 -4.2995412
7.3313969 -4.3002212
7.3316196 -4.3009015
7.3318422 -4.301581
7.3320646 -4.3022608
7.3322869 -4.302939
7.3325092 -4.3036183
7.3327313 -4.304296
7.3329532 -4.3049739
7.3331751 -4.3056511
7.3333969 -4.3063284
7.3336185 -4.3070051
7.3338401 -4.307682
7.3340615 -4.3083581
7.3342828 -4.3090335
7.334504 -4.3097091
7.3347251 -4.3103848
7.3349461 -4.311059
7.3351669 -4.3117333
7.3353877 -4.3124077
7.3356083 -4.3130814
7.3358288 -4.3137544
7.3360493 -4.3144275
7.3362696 -4.3151008
7.3364898 -4.3157733
7.3367098 -4.3164451
7.3369298 -4.317117
7.3371497 -4.3177881
7.3373694 -4.3184594
7.337589 -4.3191299
7.3378086 -4.3197996
7.338028 -4.3204704
7.3382473 -4.3211394
7.3384665 -4.3218086
7.3386855 -4.3224779
7.3389045 -4.3231464
7.3391234 -4.323815
7.3393421 -4.3244829
7.3395607 -4.3251508
7.3397793 -4.3258179
7.3399977 -4.3264842
7.340216 -4.3271516
7.3404342 -4.3278171
7.3406523 -4.3284837
7.3408703 -4.3291495
7.3410881 -4.3298145
7.3413059 -4.3304795
7.3415236 -4.3311437
7.3417411 -4.331808
7.3419585 -4.3324723
7.3421759 -4.3331358
7.3423931 -4.3337994
7.3426102 -4.3344622
7.3428272 -4.335125
7.3430441 -4.3357869
7.3432608 -4.3364489
7.3434775 -4.337111
7.3436941 -4.3377721
7.3439105 -4.3384324
7.3441269 -4.3390937
7.3443431 -4.3397542
7.3445593 -4.3404137
7.3447753 -4.3410733
7.3449912 -4.3417329
7.345207 -4.3423916
7.3454227 -4.3430503
7.3456383 -4.3437091
7.3458538 -4.344367
7.3460692 -4.345024
7.3462845 -4.3456819
7.3464997 -4.3463389
7.3467147 -4.346996
7.3469297 -4.3476521
7.3471445 -4.3483082
7.3473593 -4.3489634
7.3475739 -4.3496196
7.3477885 -4.3502739
7.3480029 -4.3509291
7.3482172 -4.3515834
7.3484314 -4.3522377
7.3486455 -4.352891
7.3488595 -4.3535453
7.3490734 -4.3541976
7.3492872 -4.354851
7.3495009 -4.3555033
7.3497145 -4.3561556
7.349928 -4.356807
7.3501414 -4.3574593
7.3503546 -4.3581106
7.3505678 -4.3587609
7.3507809 -4.3594112
7.3509938 -4.3600615
7.3512067 -4.3607118
7.3514194 -4.361362
7.3516321 -4.3620112
7.3518446 -4.3626604
7.352057 -4.3633085
7.3522694 -4.3639567
7.3524816 -4.3646047
7.3526937 -4.3652528
7.3529057 -4.3658998
7.3531177 -4.3665477
7.3533295 -4.3671936
7.3535412 -4.3678404
7.3537528 -4.3684862
7.3539643 -4.369133
7.3541757 -4.3697776
7.354387 -4.3704232
7.3545982 -4.3710678
7.3548093 -4.3717122
7.3550203 -4.3723567
7.3552312 -4.373001
7.3554419 -4.3736442
7.3556526 -4.3742884
7.3558632 -4.3749305
7.3560737 -4.3755735
7.3562841 -4.3762164
7.3564943 -4.3768583
7.3567045 -4.3775
7.3569146 -4.3781416
7.3571246 -4.3787822
7.3573344 -4.3794236
7.3575442 -4.380064
7.3577539 -4.3807042
7.3579634 -4.3813443
7.3581729 -4.3819833
7.3583822 -4.3826232
7.3585915 -4.383262
7.3588007 -4.3839007
7.3590097 -4.3845392
7.3592187 -4.3851776
7.3594275 -4.3858149
7.3596363 -4.386452
7.359845 -4.3870891
7.3600535 -4.3877259
7.360262 -4.3883627
7.3604703 -4.3889993
7.3606786 -4.3896348
7.3608868 -4.3902712
7.3610948 -4.3909063
7.3613028 -4.3915414
7.3615106 -4.3921763
7.3617184 -4.3928099
7.3619261 -4.3934445
7.3621336 -4.3940779
7.3623411 -4.3947111
7.3625484 -4.3953453
7.3627557 -4.3959782
7.3629629 -4.3966098
7.3631699 -4.3972424
7.3633769 -4.3978749
7.3635838 -4.398506
7.3637905 -4.3991381
7.3639972 -4.399769
7.3642038 -4.4003996
7.3644103 -4.4010301
7.3646167 -4.4016604
7.3648229 -4.4022906
7.3650291 -4.4029194
7.3652352 -4.4035492
7.3654412 -4.4041776
7.3656471 -4.404807
7.3658529 -4.4054351
7.3660586 -4.406063
7.3662642 -4.4066907
7.3664697 -4.4073182
7.3666751 -4.4079454
7.3668804 -4.4085725
7.3670856 -4.4091994
7.3672907 -4.4098249
7.3674957 -4.4104514
7.3677006 -4.4110776
7.3679054 -4.4117025
7.3681102 -4.4123283
7.3683148 -4.4129528
7.3685193 -4.413577
7.3687237 -4.414201
7.3689281 -4.4148259
7.3691323 -4.4154494
7.3693365 -4.4160727
7.3695405 -4.4166958
7.3697445 -4.4173186
7.3699483 -4.4179412
7.3701521 -4.4185635
7.3703558 -4.4191845
7.3705593 -4.4198063
7.3707628 -4.4204279
7.3709662 -4.4210492
7.3711695 -4.4216691
7.3713727 -4.42229
7.3715758 -4.4229105
7.3717788 -4.4235296
7.3719817 -4.4241497
7.3721845 -4.4247694
7.3723872 -4.4253877
7.3725898 -4.426007
7.3727924 -4.4266247
7.3729948 -4.4272434
7.3731971 -4.4278617
7.3733994 -4.4284787
7.3736015 -4.4290965
7.3738036 -4.4297128
7.3740056 -4.43033
7.3742074 -4.4309458
7.3744092 -4.4315624
7.3746109 -4.4321787
7.3748125 -4.4327936
7.375014 -4.4334093
7.3752154 -4.4340236
7.3754167 -4.4346387
7.3756179 -4.4352535
7.375819 -4.4358668
7.37602 -4.4364809
7.376221 -4.4370948
7.3764218 -4.4377083
7.3766226 -4.4383215
7.3768232 -4.4389332
7.3770238 -4.4395458
7.3772243 -4.440158
7.3774246 -4.4407699
7.3776249 -4.4413814
7.3778251 -4.4419926
7.3780252 -4.4426047
7.3782252 -4.4432152
7.3784252 -4.4438254
7.378625 -4.4444352
7.3788247 -4.4450459
7.3790244 -4.445655
7.3792239 -4.4462638
7.3794234 -4.4468734
7.3796227 -4.4474827
7.379822 -4.4480903
7.3800212 -4.4486989
7.3802203 -4.449307
7.3804193 -4.4499148
7.3806182 -4.4505222
7.380817 -4.4511293
7.3810158 -4.4517359
7.3812144 -4.4523422
7.3814129 -4.4529493
7.3816114 -4.4535548
7.3818098 -4.4541599
7.382008 -4.4547659
7.3822062 -4.4553715
7.3824043 -4.4559754
7.3826023 -4.4565802
7.3828002 -4.4571845
7.3829981 -4.4577885
7.3831958 -4.4583933
7.3833934 -4.4589965
7.383591 -4.4595992
7.3837884 -4.4602028
7.3839858 -4.4608047
7.3841831 -4.4614074
7.3843803 -4.4620097
7.3845774 -4.4626116
7.3847744 -4.4632131
7.3849713 -4.4638141
7.3851682 -4.464416
7.3853649 -4.4650162
7.3855616 -4.4656172
7.3857582 -4.4662165
7.3859546 -4.4668166
7.386151 -4.4674163
7.3863473 -4.4680168
7.3865436 -4.4686156
7.3867397 -4.469214
7.3869357 -4.4698131
7.3871317 -4.4704118
7.3873275 -4.4710088
7.3875233 -4.4716066
7.387719 -4.4722052
7.3879146 -4.472802
7.3881101 -4.4733984
7.3883055 -4.4739956
7.3885008 -4.4745924
7.3886961 -4.4751886
7.3888912 -4.4757844
7.3890863 -4.4763797
7.3892813 -4.4769758
7.3894762 -4.4775701
7.389671 -4.4781652
7.3898657 -4.4787599
7.3900603 -4.479354
7.3902549 -4.4799477
7.3904493 -4.4805422
7.3906437 -4.4811361
7.390838 -4.4817283
7.3910322 -4.4823212
7.3912263 -4.482915
7.3914203 -4.4835069
7.3916143 -4.4840997
7.3918081 -4.4846906
7.3920019 -4.4852823
7.3921956 -4.4858735
7.3923891 -4.4864655
7.3925827 -4.4870556
7.3927761 -4.4876465
7.3929694 -4.4882369
7.3931626 -4.4888268
7.3933558 -4.4894175
7.3935489 -4.4900063
7.3937419 -4.4905958
7.3939348 -4.4911849
7.3941276 -4.4917734
7.3943203 -4.4923627
7.394513 -4.4929501
7.3947055 -4.4935383
7.394898 -4.4941259
7.3950904 -4.4947143
7.3952827 -4.4953008
7.3954749 -4.4958881
7.3956671 -4.4964749
7.3958591 -4.497061
7.3960511 -4.4976466
7.3962429 -4.498233
7.3964347 -4.4988188
7.3966265 -4.499404
7.3968181 -4.4999887
7.3970096 -4.5005741
7.3972011 -4.501159
7.3973925 -4.5017432
7.3975837 -4.5023269
7.3977749 -4.5029113
7.3979661 -4.5034952
7.3981571 -4.5040784
7.3983481 -4.5046611
7.3985389 -4.5052445
7.3987297 -4.5058259
7.3989204 -4.5064095
7.399111 -4.5069911
7.3993016 -4.5075721
7.399492 -4.5081538
7.3996824 -4.508735
7.3998727 -4.5093169
7.4000629 -4.5098968
7.400253 -4.5104774
7.400443 -4.5110589
7.400633 -4.5116383
7.4008228 -4.5122184
7.4010126 -4.512798
7.4012023 -4.5133769
7.4013919 -4.5139565
7.4015815 -4.5145341
7.4017709 -4.5151125
7.4019603 -4.5156916
7.4021496 -4.5162687
7.4023388 -4.5168465
7.4025279 -4.5174251
7.4027169 -4.5180016
7.4029059 -4.5185789
7.4030948 -4.5191555
7.4032836 -4.5197314
7.4034723 -4.5203081
7.4036609 -4.5208841
7.4038495 -4.5214595
7.4040379 -4.5220356
7.4042263 -4.522611
7.4044146 -4.5231858
7.4046028 -4.5237613
7.404791 -4.5243346
7.404979 -4.5249087
7.405167 -4.5254836
7.4053549 -4.5260563
7.4055427 -4.5266298
7.4057304 -4.5272041
7.4059181 -4.5277761
7.4061057 -4.528349
7.4062932 -4.5289226
7.4064806 -4.529494
7.4066679 -4.5300661
7.4068551 -4.5306375
7.4070423 -4.5312097
7.4072294 -4.5317812
7.4074164 -4.5323519
7.4076033 -4.5329234
7.4077902 -4.5334927
7.4079769 -4.5340642
7.4081636 -4.5346335
7.4083502 -4.5352035
7.4085367 -4.5357728
7.4087232 -4.5363429
7.4089096 -4.5369107
7.4090958 -4.5374807
7.409282 -4.5380485
7.4094682 -4.538617
7.4096542 -4.5391848
7.4098402 -4.5397533
7.4100261 -4.5403211
7.4102119 -4.5408881
7.4103976 -4.5414558
7.4105832 -4.5420228
7.4107688 -4.542589
7.4109543 -4.5431544
7.4111397 -4.543722
7.411325 -4.5442874
7.4115103 -4.5448535
7.4116954 -4.5454188
7.4118805 -4.5459834
7.4120656 -4.5465486
7.4122505 -4.5471131
7.4124353 -4.5476783
7.4126201 -4.5482412
7.4128048 -4.5488063
7.4129894 -4.5493691
7.413174 -4.5499327
7.4133584 -4.5504969
7.4135428 -4.5510588
7.4137271 -4.5516215
7.4139114 -4.5521848
7.4140955 -4.5527474
7.4142796 -4.5533091
7.4144636 -4.5538715
7.4146475 -4.5544332
7.4148313 -4.5549939
7.4150151 -4.5555555
7.4151988 -4.5561161
7.4153824 -4.556676
7.4155659 -4.5572365
7.4157494 -4.5577978
7.4159327 -4.5583567
7.416116 -4.5589163
7.4162993 -4.5594766
7.4164824 -4.5600361
7.4166655 -4.5605947
7.4168485 -4.561154
7.4170314 -4.5617124
7.4172142 -4.56227
7.417397 -4.5628284
7.4175796 -4.5633858
7.4177622 -4.563944
7.4179448 -4.5645012
7.4181272 -4.5650576
7.4183096 -4.5656148
7.4184919 -4.566171
7.4186741 -4.5667279
7.4188562 -4.567284
7.4190383 -4.5678408
7.4192203 -4.5683966
7.4194022 -4.5689516
7.419584 -4.5695073
7.4197658 -4.5700621
7.4199475 -4.570616
7.4201291 -4.5711706
7.4203106 -4.5717259
7.4204921 -4.5722803
7.4206735 -4.5728337
7.4208548 -4.5733863
7.421036 -4.5739395
7.4212172 -4.5744935
7.4213982 -4.5750465
7.4215793 -4.5755986
7.4217602 -4.5761514
7.421941 -4.5767033
7.4221218 -4.5772559
7.4223025 -4.5778075
7.4224831 -4.5783599
7.4226637 -4.5789113
7.4228442 -4.5794617
7.4230246 -4.5800129
7.4232049 -4.5805631
7.4233852 -4.581114
7.4235653 -4.5816639
7.4237454 -4.5822145
7.4239255 -4.5827642
7.4241054 -4.5833129
7.4242853 -4.5838623
7.4244651 -4.5844107
7.4246448 -4.5849598
7.4248245 -4.585508
7.4250041 -4.5860568
7.4251836 -4.5866047
7.425363 -4.5871532
7.4255424 -4.5877008
7.4257217 -4.588249
7.4259009 -4.5887963
7.42608 -4.5893425
7.4262591 -4.5898895
7.4264381 -4.5904354
7.426617 -4.5909821
7.4267958 -4.5915277
7.4269746 -4.592074
7.4271533 -4.5926193
7.4273319 -4.5931653
7.4275105 -4.5937102
7.4276889 -4.5942559
7.4278673 -4.5948005
7.4280457 -4.5953441
7.4282239 -4.5958884
7.4284021 -4.5964334
7.4285802 -4.5969773
7.4287582 -4.5975202
7.4289362 -4.5980638
7.4291141 -4.5986081
7.4292919 -4.5991496
7.4294697 -4.5996935
7.4296473 -4.6002363
7.4298249 -4.6007781
7.4300025 -4.6013206
7.4301799 -4.601862
7.4303573 -4.6024041
7.4305346 -4.6029451
7.4307118 -4.6034868
7.430889 -4.6040275
7.4310661 -4.604567
7.4312431 -4.605109
7.4314201 -4.6056481
7.4315969 -4.606188
7.4317737 -4.6067285
7.4319505 -4.6072679
7.4321271 -4.607808
7.4323037 -4.608347
7.4324802 -4.6088866
7.4326567 -4.6094252
7.4328331 -4.6099627
7.4330094 -4.6105026
7.4331856 -4.6110396
7.4333617 -4.6115773
7.4335378 -4.6121156
7.4337138 -4.6126529
7.4338898 -4.6131908
7.4340657 -4.6137276
7.4342415 -4.6142633
7.4344172 -4.6148014
7.4345929 -4.6153366
7.4347684 -4.6158725
7.434944 -4.616409
7.4351194 -4.6169444
7.4352948 -4.6174805
7.4354701 -4.6180154
7.4356453 -4.618551
7.4358205 -4.6190854
7.4359956 -4.6196205
7.4361706 -4.6201544
7.4363456 -4.620689
7.4365204 -4.6212225
7.4366952 -4.6217566
7.43687 -4.6222895
7.4370447 -4.6228231
7.4372193 -4.6233574
7.4373938 -4.6238904
7.4375682 -4.6244223
7.4377426 -4.6249549
7.437917 -4.6254881
7.4380912 -4.6260201
7.4382654 -4.626551
7.4384395 -4.6270825
7.4386135 -4.6276146
7.4387875 -4.6281456
7.4389614 -4.6286772
7.4391352 -4.6292076
7.439309 -4.6297386
7.4394827 -4.6302685
7.4396563 -4.630799
7.4398299 -4.6313283
7.4400034 -4.6318582
7.4401768 -4.6323888
7.4403501 -4.6329182
7.4405234 -4.6334463
7.4406966 -4.6339751
7.4408697 -4.6345045
7.4410428 -4.6350327
7.4412158 -4.6355616
7.4413887 -4.6360892
7.4415616 -4.6366174
7.4417344 -4.6371445
7.4419071 -4.6376721
7.4420798 -4.6381985
7.4422524 -4.6387256
7.4424249 -4.6392533
7.4425973 -4.6397797
7.4427697 -4.6403049
7.442942 -4.6408326
7.4431143 -4.6413571
7.4432865 -4.6418842
7.4434586 -4.6424082
7.4436306 -4.6429346
7.4438026 -4.6434598
7.4439745 -4.6439837
7.4441463 -4.6445102
7.4443181 -4.6450334
7.4444898 -4.6455573
7.4446614 -4.6460818
7.444833 -4.6466051
7.4450045 -4.6471289
7.4451759 -4.6476534
7.4453473 -4.6481766
7.4455186 -4.6486985
7.4456898 -4.649223
7.445861 -4.6497442
7.4460321 -4.650268
7.4462031 -4.6507905
7.446374 -4.6513116
7.4465449 -4.6518334
7.4467158 -4.6523558
7.4468865 -4.6528769
7.4470572 -4.6533986
7.4472278 -4.653919
7.4473984 -4.65444
7.4475689 -4.6549597
7.4477393 -4.65548
7.4479096 -4.6560009
7.4480799 -4.6565205
7.4482501 -4.6570407
7.4484203 -4.6575596
7.4485904 -4.658079
7.4487604 -4.6585991
7.4489304 -4.6591178
7.4491003 -4.6596372
7.4492701 -4.6601552
7.4494398 -4.6606738
7.4496095 -4.661191
7.4497791 -4.6617089
7.4499487 -4.6622274
7.4501182 -4.6627445
7.4502876 -4.6632622
7.450457 -4.6637785
7.4506263 -4.6642954
7.4507955 -4.664813
7.4509646 -4.6653292
7.4511337 -4.6658459
7.4513028 -4.6663613
7.4514717 -4.6668773
7.4516406 -4.6673939
7.4518095 -4.6679091
7.4519782 -4.6684249
7.4521469 -4.6689393
7.4523156 -4.6694543
7.4524841 -4.66997
7.4526526 -4.6704842
7.4528211 -4.670999
7.4529894 -4.6715123
7.4531577 -4.6720263
7.453326 -4.6725389
7.4534942 -4.6730541
7.4536623 -4.6735658
7.4538303 -4.6740802
7.4539983 -4.6745931
7.4541662 -4.6751046
7.4543341 -4.6756188
7.4545019 -4.6761315
7.4546696 -4.6766427
7.4548372 -4.6771545
7.4550048 -4.677667
7.4551724 -4.678178
7.4553398 -4.6786895
7.4555072 -4.6791996
7.4556746 -4.6797124
7.4558418 -4.6802217
7.456009 -4.6807336
7.4561762 -4.681244
7.4563433 -4.681753
7.4565103 -4.6822625
7.4566772 -4.6827727
7.4568441 -4.6832834
7.4570109 -4.6837926
7.4571777 -4.6843004
7.4573444 -4.6848108
7.457511 -4.6853198
7.4576776 -4.6858272
7.4578441 -4.6863352
7.4580105 -4.6868438
7.4581769 -4.687353
7.4583432 -4.6878607
7.4585094 -4.6883669
7.4586756 -4.6888758
7.4588417 -4.6893831
7.4590078 -4.689889
7.4591738 -4.6903975
7.4593397 -4.6909024
7.4595056 -4.69141
7.4596714 -4.691916
7.4598371 -4.6924227
7.4600028 -4.6929278
7.4601684 -4.6934334
7.4603339 -4.6939397
7.4604994 -4.6944444
7.4606649 -4.6949497
7.4608302 -4.6954556
7.4609955 -4.6959599
7.4611607 -4.6964648
7.4613259 -4.6969682
7.461491 -4.6974721
7.4616561 -4.6979766
7.4618211 -4.6984795
7.461986 -4.698983
7.4621508 -4.6994871
7.4623156 -4.6999896
7.4624804 -4.7004927
7.462645 -4.7009964
7.4628096 -4.7014984
7.4629742 -4.7020011
7.4631387 -4.7025043
7.4633031 -4.7030059
7.4634674 -4.7035081
7.4636317 -4.7040087
7.463796 -4.7045099
7.4639601 -4.7050116
7.4641243 -4.7055139
7.4642883 -4.7060146
7.4644523 -4.7065159
7.4646162 -4.7070155
7.4647801 -4.7075158
7.4649439 -4.7080166
7.4651076 -4.7085157
7.4652713 -4.7090154
7.4654349 -4.7095157
7.4655985 -4.7100144
7.4657619 -4.7105136
7.4659254 -4.7110134
7.4660887 -4.7115116
7.4662521 -4.7120103
7.4664153 -4.7125096
7.4665785 -4.7130072
7.4667416 -4.7135054
7.4669047 -4.7140041
7.4670677 -4.7145012
7.4672306 -4.7149989
7.4673935 -4.7154971
7.4675563 -4.7159936
7.4677191 -4.7164907
7.4678818 -4.7169861
7.4680444 -4.7174844
7.468207 -4.7179809
7.4683695 -4.7184758
7.4685319 -4.7189712
7.4686943 -4.7194672
7.4688567 -4.7199637
7.4690189 -4.7204585
7.4691811 -4.7209539
7.4693433 -4.7214499
7.4695054 -4.7219441
7.4696674 -4.7224389
7.4698294 -4.7229343
7.4699913 -4.7234279
7.4701531 -4.7239221
7.4703149 -4.7244169
7.4704766 -4.7249099
7.4706383 -4.7254035
7.4707999 -4.7258976
7.4709615 -4.72639
7.4711229 -4.7268852
7.4712844 -4.7273764
7.4714457 -4.7278705
7.471607 -4.7283628
7.4717683 -4.7288557
7.4719295 -4.7293468
7.4720906 -4.7298384
7.4722517 -4.7303306
7.4724127 -4.7308234
7.4725736 -4.7313144
7.4727345 -4.7318059
7.4728953 -4.7322957
7.4730561 -4.732786
7.4732168 -4.7332769
7.4733775 -4.7337683
7.4735381 -4.7342579
7.4736986 -4.7347481
7.4738591 -4.7352388
7.4740195 -4.7357277
7.4741798 -4.7362196
7.4743401 -4.7367072
7.4745004 -4.7371978
7.4746605 -4.7376866
7.4748206 -4.7381759
7.4749807 -4.7386634
7.4751407 -4.7391538
7.4753006 -4.73964
7.4754605 -4.7401291
7.4756203 -4.7406164
7.4757801 -4.7411042
7.4759398 -4.7415926
7.4760995 -4.7420792
7.476259 -4.7425686
7.4764186 -4.7430539
7.476578 -4.743542
7.4767375 -4.7440284
7.4768968 -4.7445152
7.4770561 -4.7450002
7.4772153 -4.7454882
7.4773745 -4.7459743
7.4775336 -4.7464585
7.4776927 -4.7469456
7.4778517 -4.7474309
7.4780106 -4.7479168
7.4781695 -4.7484007
7.4783284 -4.7488852
7.4784871 -4.7493702
7.4786458 -4.7498558
7.4788045 -4.7503395
7.4789631 -4.7508237
7.4791216 -4.7513084
7.4792801 -4.7517937
7.4794385 -4.7522771
7.4795969 -4.752761
7.4797552 -4.753243
7.4799135 -4.7537255
7.4800717 -4.7542086
7.4802298 -4.7546922
7.4803879 -4.7551763
7.4805459 -4.7556585
7.4807038 -4.7561388
7.4808617 -4.7566221
7.4810196 -4.7571034
7.4811774 -4.7575853
7.4813351 -4.7580677
7.4814928 -4.7585482
7.4816504 -4.7590316
7.481808 -4.7595107
7.4819655 -4.7599927
7.4821229 -4.7604728
7.4822803 -4.7609534
7.4824376 -4.7614346
7.4825949 -4.7619137
7.4827521 -4.7623934
7.4829093 -4.7628737
7.4830664 -4.7633544
7.4832234 -4.7638332
7.4833804 -4.7643125
7.4835374 -4.7647923
7.4836943 -4.7652727
7.4838511 -4.7657511
7.4840078 -4.76623
7.4841645 -4.7667068
7.4843212 -4.7671868
7.4844778 -4.7676647
7.4846343 -4.7681432
7.4847908 -4.7686196
7.4849472 -4.7690966
7.4851036 -4.7695741
7.4852599 -4.7700521
7.4854162 -4.7705306
7.4855724 -4.7710071
7.4857285 -4.7714842
7.4858846 -4.7719591
7.4860406 -4.7724372
7.4861966 -4.7729132
7.4863525 -4.7733898
7.4865084 -4.7738643
7.4866642 -4.7743393
7.48682 -4.7748148
7.4869757 -4.7752909
7.4871313 -4.7757674
7.4872869 -4.776242
7.4874424 -4.776717
7.4875979 -4.7771925
7.4877533 -4.777666
7.4879087 -4.77814
7.488064 -4.7786145
7.4882192 -4.7790895
7.4883744 -4.7795624
7.4885296 -4.7800358
7.4886847 -4.7805098
7.4888397 -4.7809843
7.4889947 -4.7814566
7.4891496 -4.7819295
7.4893044 -4.7824029
7.4894592 -4.7828742
7.489614 -4.7833486
7.4897687 -4.7838209
7.4899233 -4.7842911
7.4900779 -4.7847644
7.4902325 -4.7852356
7.4903869 -4.7857073
7.4905414 -4.7861795
7.4906957 -4.7866496
7.49085 -4.7871229
7.4910043 -4.787594
7.4911585 -4.7880629
7.4913127 -4.788535
7.4914668 -4.789005
7.4916208 -4.7894755
7.4917748 -4.7899465
7.4919287 -4.7904153
7.4920826 -4.7908846
7.4922364 -4.7913544
7.4923902 -4.7918248
7.4925439 -4.7922956
7.4926975 -4.7927643
7.4928511 -4.7932335
7.4930047 -4.7937005
7.4931582 -4.7941706
7.4933116 -4.7946386
7.493465 -4.7951071
7.4936184 -4.7955761
7.4937716 -4.7960429
7.4939249 -4.7965102
7.494078 -4.796978
7.4942311 -4.7974463
7.4943842 -4.7979151
7.4945372 -4.7983817
7.4946902 -4.7988488
7.4948431 -4.7993164
7.4949959 -4.7997817
7.4951487 -4.8002476
7.4953015 -4.8007139
7.4954541 -4.8011808
7.4956068 -4.8016481
7.4957594 -4.8021132
7.4959119 -4.8025788
7.4960643 -4.8030449
7.4962168 -4.8035088
7.4963691 -4.8039759
7.4965214 -4.8044407
7.4966737 -4.8049061
7.4968259 -4.8053691
7.4969781 -4.8058355
7.4971302 -4.8062995
7.4972822 -4.8067641
7.4974342 -4.8072263
7.4975861 -4.8076919
7.497738 -4.8081551
7.4978898 -4.8086189
7.4980416 -4.8090831
7.4981933 -4.809545
7.498345 -4.8100075
7.4984966 -4.8104704
7.4986482 -4.8109338
7.4987997 -4.8113977
7.4989512 -4.8118593
7.4991026 -4.8123214
7.4992539 -4.812784
7.4994052 -4.813247
7.4995565 -4.8137078
7.4997077 -4.814169
7.4998588 -4.8146307
7.5000099 -4.8150929
7.500161 -4.8155528
7.500312 -4.8160159
7.5004629 -4.8164768
7.5006138 -4.8169352
7.5007646 -4.8173971
7.5009154 -4.8178565
7.5010661 -4.8183164
7.5012168 -4.8187769
7.5013674 -4.8192378
7.501518 -4.8196963
7.5016685 -4.8201582
7.501819 -4.8206177
7.5019694 -4.8210748
7.5021197 -4.8215353
7.50227 -4.8219934
7.5024203 -4.822452
7.5025705 -4.822911
7.5027206 -4.8233705
7.5028707 -4.8238277
7.5030208 -4.8242853
7.5031708 -4.8247434
7.5033207 -4.825202
7.5034706 -4.825661
7.5036205 -4.8261177
7.5037703 -4.8265748
7.50392 -4.8270324
7.5040697 -4.8274905
7.5042193 -4.8279461
7.5043689 -4.8284022
7.5045184 -4.8288588
7.5046679 -4.8293159
7.5048173 -4.8297735
7.5049667 -4.8302286
7.505116 -4.8306842
7.5052653 -4.8311403
7.5054145 -4.8315968
7.5055637 -4.8320509
7.5057128 -4.8325054
7.5058619 -4.8329605
7.5060109 -4.833416
7.5061599 -4.833872
7.5063088 -4.8343255
7.5064577 -4.8347824
7.5066065 -4.8352368
7.5067553 -4.8356888
7.506904 -4.8361442
7.5070526 -4.8365971
7.5072012 -4.8370505
7.5073498 -4.8375043
7.5074983 -4.8379586
7.5076468 -4.8384134
7.5077952 -4.8388657
7.5079435 -4.8393184
7.5080918 -4.8397716
7.5082401 -4.8402223
7.5083883 -4.8406765
7.5085365 -4.8411281
7.5086846 -4.8415802
7.5088326 -4.8420328
7.5089806 -4.8424858
7.5091286 -4.8429363
7.5092765 -4.8433873
7.5094243 -4.8438387
7.5095721 -4.8442906
7.5097199 -4.8447429
7.5098676 -4.8451927
7.5100152 -4.845643
7.5101628 -4.8460937
7.5103104 -4.8465449
7.5104579 -4.8469966
7.5106053 -4.8474457
7.5107527 -4.8478952
7.5109001 -4.8483452
7.5110474 -4.8487957
7.5111946 -4.8492466
7.5113418 -4.849695
7.511489 -4.8501438
7.5116361 -4.850593
7.5117831 -4.8510428
7.5119301 -4.851493
7.5120771 -4.8519406
7.512224 -4.8523886
7.5123708 -4.8528371
7.5125176 -4.8532861
7.5126644 -4.8537324
7.5128111 -4.8541823
7.5129577 -4.8546295
7.5131043 -4.8550773
7.5132509 -4.8555254
7.5133974 -4.8559709
7.5135439 -4.85642
7.5136903 -4.8568665
7.5138366 -4.8573134
7.5139829 -4.8577607
7.5141292 -4.8582054
7.5142754 -4.8586537
7.5144216 -4.8590993
7.5145677 -4.8595454
7.5147137 -4.8599919
7.5148597 -4.8604389
7.5150057 -4.8608832
7.5151516 -4.8613279
7.5152975 -4.8617731
7.5154433 -4.8622188
7.5155891 -4.8626649
7.5157348 -4.8631083
7.5158805 -4.8635553
7.5160261 -4.8639996
7.5161717 -4.8644444
7.5163172 -4.8648864
7.5164627 -4.8653321
7.5166081 -4.8657751
7.5167535 -4.8662185
7.5168988 -4.8666623
7.5170441 -4.8671066
7.5171893 -4.8675514
7.5173345 -4.8679934
7.5174796 -4.8684359
7.5176247 -4.8688788
7.5177697 -4.8693221
7.5179147 -4.869766
7.5180597 -4.870207
7.5182046 -4.8706517
7.5183494 -4.8710937
7.5184942 -4.8715361
7.5186389 -4.871979
7.5187836 -4.872419
7.5189283 -4.8728596
7.5190729 -4.8733038
7.5192175 -4.8737452
7.519362 -4.8741838
7.5195064 -4.8746261
7.5196508 -4.8750689
7.5197952 -4.8755088
7.5199395 -4.8759492
7.5200838 -4.8763901
7.520228 -4.8768281
7.5203722 -4.8772698
7.5205163 -4.8777087
7.5206604 -4.8781514
7.5208044 -4.8785912
7.5209484 -4.8790281
7.5210923 -4.8794688
7.5212362 -4.8799067
7.52138 -4.8803483
7.5215238 -4.880787
7.5216675 -4.8812262
7.5218112 -4.8816658
7.5219549 -4.8821026
7.5220985 -4.8825398
7.522242 -4.8829807
7.5223855 -4.8834188
7.522529 -4.8838573
7.5226724 -4.884293
7.5228158 -4.8847324
7.5229591 -4.8851689
7.5231023 -4.8856059
7.5232456 -4.8860433
7.5233887 -4.8864811
7.5235319 -4.8869194
7.5236749 -4.8873548
7.523818 -4.8877906
7.523961 -4.8882302
7.5241039 -4.8886635
7.5242468 -4.8891007
7.5243896 -4.8895382
7.5245324 -4.8899729
7.5246752 -4.890408
7.5248179 -4.8908468
7.5249605 -4.8912794
7.5251031 -4.8917158
7.5252457 -4.8921526
7.5253882 -4.8925865
7.5255307 -4.8930208
7.5256731 -4.8934556
7.5258155 -4.8938907
7.5259578 -4.8943263
7.5261001 -4.894759
7.5262423 -4.8951955
7.5263845 -4.895629
7.5265267 -4.8960629
7.5266688 -4.8964973
7.5268108 -4.8969321
7.5269528 -4.8973639
7.5270948 -4.8977962
7.5272367 -4.8982323
7.5273785 -4.8986654
7.5275203 -4.899099
7.5276621 -4.8995295
7.5278038 -4.8999639
7.5279455 -4.9003953
7.5280872 -4.9008271
7.5282287 -4.9012594
7.5283703 -4.9016921
7.5285118 -4.9021252
7.5286532 -4.9025553
7.5287946 -4.9029892
7.528936 -4.9034202
7.5290773 -4.9038515
7.5292185 -4.9042833
7.5293598 -4.9047155
7.5295009 -4.9051447
7.5296421 -4.9055778
7.5297831 -4.9060078
7.5299242 -4.9064382
7.5300652 -4.9068691
7.5302061 -4.9072969
7.530347 -4.9077286
7.5304879 -4.9081573
7.5306287 -4.9085898
7.5307694 -4.9090193
7.5309101 -4.9094492
7.5310508 -4.9098796
7.5311914 -4.9103068
7.531332 -4.910738
7.5314725 -4.9111661
7.531613 -4.9115946
7.5317535 -4.9120235
7.5318939 -4.9124528
7.5320342 -4.912879
7.5321745 -4.9133092
7.5323148 -4.9137363
7.532455 -4.9141673
7.5325952 -4.9145952
7.5327353 -4.91502
7.5328754 -4.9154487
7.5330154 -4.9158779
7.5331554 -4.9163039
7.5332953 -4.9167304
7.5334352 -4.9171572
7.5335751 -4.9175845
7.5337149 -4.9180122
7.5338546 -4.9184403
7.5339944 -4.9188652
7.534134 -4.9192942
7.5342737 -4.9197199
7.5344132 -4.9201461
7.5345528 -4.9205727
7.5346923 -4.9209961
7.5348317 -4.9214236
7.5349711 -4.9218478
7.5351105 -4.9222761
7.5352498 -4.9227012
7.5353891 -4.9231266
7.5355283 -4.9235489
7.5356675 -4.9239752
7.5358066 -4.9243983
7.5359457 -4.9248255
7.5360848 -4.9252494
7.5362238 -4.9256737
7.5363627 -4.9260984
7.5365016 -4.9265236
7.5366405 -4.9269455
7.5367793 -4.9273715
7.5369181 -4.9277942
7.5370568 -4.9282174
7.5371955 -4.9286409
7.5373342 -4.9290649
7.5374728 -4.9294893
7.5376113 -4.9299104
7.5377499 -4.9303356
7.5378883 -4.9307575
7.5380268 -4.9311799
7.5381651 -4.9316026
7.5383035 -4.9320258
7.5384418 -4.9324456
7.53858 -4.9328696
7.5387182 -4.9332903
7.5388564 -4.9337114
7.5389945 -4.9341328
7.5391326 -4.9345547
7.5392706 -4.934977
7.5394086 -4.9353998
7.5395465 -4.9358191
7.5396844 -4.9362427
7.5398223 -4.9366629
7.5399601 -4.9370835
7.5400979 -4.9375045
7.5402356 -4.9379259
7.5403733 -4.938344
7.5405109 -4.9387662
7.5406485 -4.9391851
7.5407861 -4.9396044
7.5409236 -4.9400241
7.541061 -4.9404442
7.5411984 -4.9408647
7.5413358 -4.9412856
7.5414732 -4.9417031
7.5416104 -4.942121
7.5417477 -4.9425431
7.5418849 -4.9429618
7.542022 -4.943381
7.5421592 -4.9437967
7.5422962 -4.9442166
7.5424333 -4.9446331
7.5425703 -4.9450539
7.5427072 -4.9454712
7.5428441 -4.9458889
7.5429809 -4.9463071
7.5431178 -4.9467256
7.5432545 -4.9471445
7.5433913 -4.94756
7.5435279 -4.9479759
7.5436646 -4.948396
7.5438012 -4.9488127
7.5439377 -4.9492298
7.5440742 -4.9496473
7.5442107 -4.9500613
7.5443471 -4.9504796
7.5444835 -4.9508944
7.5446199 -4.9513135
7.5447562 -4.9517292
7.5448924 -4.9521452
7.5450286 -4.9525616
7.5451648 -4.9529745
7.5453009 -4.9533917
7.545437 -4.9538054
7.5455731 -4.9542234
7.5457091 -4.9546379
7.545845 -4.9550528
7.5459809 -4.9554681
7.5461168 -4.9558838
7.5462526 -4.9562959
7.5463884 -4.9567124
7.5465242 -4.9571253
7.5466599 -4.9575426
7.5467955 -4.9579564
7.5469311 -4.9583705
7.5470667 -4.958785
7.5472022 -4.959196
7.5473377 -4.9596113
7.5474732 -4.9600231
7.5476086 -4.9604392
7.5477439 -4.9608517
7.5478793 -4.9612646
7.5480145 -4.9616779
7.5481498 -4.9620917
7.548285 -4.9625018
7.5484201 -4.9629163
7.5485552 -4.9633272
7.5486903 -4.9637425
7.5488253 -4.9641542
7.5489603 -4.9645663
7.5490953 -4.9649787
7.5492302 -4.9653916
7.549365 -4.9658008
7.5494998 -4.9662145
7.5496346 -4.9666245
7.5497693 -4.9670349
7.549904 -4.9674457
7.5500387 -4.9678569
7.5501733 -4.9682685
7.5503079 -4.9686804
7.5504424 -4.9690928
7.5505769 -4.9695015
7.5507113 -4.9699146
7.5508457 -4.9703241
7.5509801 -4.9707339
7.5511144 -4.9711442
7.5512487 -4.9715548
7.5513829 -4.9719618
7.5515171 -4.9723732
7.5516512 -4.9727809
7.5517853 -4.9731931
7.5519194 -4.9736016
7.5520534 -4.9740105
7.5521874 -4.9744197
7.5523214 -4.9748294
7.5524553 -4.9752394
7.5525891 -4.9756457
7.552723 -4.9760565
7.5528567 -4.9764636
7.5529905 -4.9768711
7.5531242 -4.9772789
7.5532578 -4.9776871
7.5533914 -4.9780957
7.553525 -4.9785047
7.5536585 -4.9789141
7.553792 -4.9793197
7.5539255 -4.9797258
7.5540589 -4.9801363
7.5541923 -4.9805431
7.5543256 -4.9809502
7.5544589 -4.9813577
7.5545921 -4.9817615
7.5547253 -4.9821698
7.5548585 -4.9825743
7.5549916 -4.9829834
7.5551247 -4.9833886
7.5552577 -4.9837943
7.5553907 -4.9842003
7.5555237 -4.9846067
7.5556566 -4.9850135
7.5557895 -4.9854207
7.5559223 -4.985824
7.5560551 -4.9862319
7.5561879 -4.986636
7.5563206 -4.9870405
7.5564533 -4.9874454
7.5565859 -4.9878506
7.5567185 -4.9882562
7.5568511 -4.9886622
7.5569836 -4.9890643
7.557116 -4.9894711
7.5572485 -4.989874
7.5573809 -4.9902772
7.5575132 -4.9906809
7.5576455 -4.9910849
7.5577778 -4.9914893
7.55791 -4.991894
7.5580422 -4.9922992
7.5581744 -4.9927004
7.5583065 -4.9931063
7.5584386 -4.9935083
7.5585706 -4.9939107
7.5587026 -4.9943134
7.5588345 -4.9947165
7.5589664 -4.99512
7.5590983 -4.9955239
7.5592301 -4.9959238
7.5593619 -4.9963284
7.5594937 -4.9967291
7.5596254 -4.9971344
7.559757 -4.9975359
7.5598887 -4.9979377
7.5600203 -4.9983398
7.5601518 -4.998738
7.5602833 -4.9991409
7.5604148 -4.9995442
7.5605462 -4.9999435
7.5606776 -5.0003454
7.560809 -5.0007463
7.5609403 -5.0011476
7.5610716 -5.0015484
7.5612028 -5.0019491
7.561334 -5.0023498
7.5614651 -5.00275
7.5615962 -5.0031505
7.5617273 -5.0035505
7.5618584 -5.0039509
7.5619893 -5.0043508
7.5621203 -5.0047506
7.5622512 -5.0051503
7.5623821 -5.00555
7.5625129 -5.0059496
7.5626437 -5.0063491
7.5627745 -5.0067481
7.5629052 -5.0071475
7.5630359 -5.0075463
7.5631665 -5.0079456
7.5632971 -5.0083443
7.5634277 -5.0087429
7.5635582 -5.0091415
7.5636887 -5.0095399
7.5638191 -5.0099383
7.5639495 -5.0103362
7.5640799 -5.0107344
7.5642102 -5.0111326
7.5643405 -5.0115302
7.5644708 -5.0119282
7.564601 -5.0123257
7.5647311 -5.0127231
7.5648613 -5.0131204
7.5649914 -5.0135176
7.5651214 -5.0139147
7.5652514 -5.0143118
7.5653814 -5.0147087
7.5655113 -5.0151056
7.5656412 -5.0155019
7.5657711 -5.0158986
7.5659009 -5.0162952
7.5660307 -5.0166913
7.5661604 -5.0170878
7.5662901 -5.0174836
7.5664198 -5.0178794
7.5665494 -5.0182756
7.566679 -5.0186712
7.5668086 -5.0190667
7.5669381 -5.0194622
7.5670676 -5.0198575
7.567197 -5.0202527
7.5673264 -5.0206479
7.5674557 -5.0210429
7.5675851 -5.0214379
7.5677143 -5.0218323
7.5678436 -5.022227
7.5679728 -5.0226217
7.5681019 -5.0230162
7.5682311 -5.0234102
7.5683602 -5.0238046
7.5684892 -5.0241984
7.5686182 -5.0245925
7.5687472 -5.0249861
7.5688761 -5.0253801
7.569005 -5.0257735
7.5691339 -5.0261672
7.5692627 -5.0265604
7.5693915 -5.0269539
7.5695202 -5.0273469
7.5696489 -5.0277398
7.5697776 -5.028133
7.5699062 -5.0285256
7.5700348 -5.0289181
7.5701634 -5.0293106
7.5702919 -5.0297033
7.5704203 -5.0300955
7.5705488 -5.0304876
7.5706772 -5.0308796
7.5708055 -5.0312715
7.5709339 -5.0316637
7.5710621 -5.0320553
7.5711904 -5.0324469
7.5713186 -5.0328383
7.5714468 -5.0332296
7.5715749 -5.0336212
7.571703 -5.0340123
7.5718311 -5.0344032
7.5719591 -5.0347941
7.5720871 -5.0351848
7.572215 -5.0355758
7.5723429 -5.0359663
7.5724708 -5.0363566
7.5725986 -5.0367469
7.5727264 -5.0371374
7.5728542 -5.0375274
7.5729819 -5.0379173
7.5731096 -5.038307
7.5732372 -5.0386971
7.5733648 -5.0390866
7.5734924 -5.0394764
7.5736199 -5.0398657
7.5737474 -5.0402548
7.5738749 -5.0406442
7.5740023 -5.0410331
7.5741297 -5.0414223
7.574257 -5.0418109
7.5743844 -5.0421998
7.5745116 -5.0425886
7.5746389 -5.0429768
7.5747661 -5.0433653
7.5748932 -5.0437537
7.5750203 -5.044142
7.5751474 -5.0445297
7.5752745 -5.0449177
7.5754015 -5.0453056
7.5755284 -5.0456933
7.5756554 -5.0460809
7.5757823 -5.0464684
7.5759091 -5.0468557
7.576036 -5.0472434
7.5761628 -5.0476304
7.5762895 -5.0480173
7.5764162 -5.0484041
7.5765429 -5.0487912
7.5766695 -5.0491777
7.5767961 -5.0495646
7.5769227 -5.0499508
7.5770492 -5.0503373
7.5771757 -5.0507237
7.5773022 -5.0511095
7.5774286 -5.0514956
7.577555 -5.0518816
7.5776813 -5.0522674
7.5778076 -5.052653
7.5779339 -5.0530386
7.5780601 -5.0534239
7.5781863 -5.0538097
7.5783125 -5.0541947
7.5784386 -5.0545797
7.5785647 -5.0549649
7.5786908 -5.0553496
7.5788168 -5.0557345
7.5789428 -5.0561193
7.5790687 -5.056504
7.5791946 -5.0568885
7.5793205 -5.0572729
7.5794463 -5.057657
7.5795721 -5.0580411
7.5796979 -5.058425
7.5798236 -5.0588092
7.5799493 -5.0591928
7.5800749 -5.0595767
7.5802005 -5.0599599
7.5803261 -5.0603435
7.5804517 -5.0607269
7.5805772 -5.0611102
7.5807026 -5.0614933
7.5808281 -5.0618762
7.5809535 -5.062259
7.5810788 -5.0626421
7.5812042 -5.0630246
7.5813294 -5.0634073
7.5814547 -5.0637895
7.5815799 -5.0641719
7.5817051 -5.0645542
7.5818302 -5.0649363
7.5819553 -5.0653183
7.5820804 -5.0657001
7.5822055 -5.0660822
7.5823305 -5.0664636
7.5824554 -5.0668454
7.5825803 -5.067227
7.5827052 -5.0676084
7.5828301 -5.0679897
7.5829549 -5.0683708
7.5830797 -5.0687517
7.5832044 -5.0691324
7.5833292 -5.0695135
7.5834538 -5.0698939
7.5835785 -5.0702746
7.5837031 -5.0706552
7.5838276 -5.0710355
7.5839522 -5.0714157
7.5840767 -5.0717962
7.5842011 -5.0721761
7.5843256 -5.0725562
7.58445 -5.0729357
7.5845743 -5.0733155
7.5846986 -5.0736951
7.5848229 -5.0740746
7.5849472 -5.0744543
7.5850714 -5.0748334
7.5851956 -5.0752128
7.5853197 -5.0755915
7.5854438 -5.0759705
7.5855679 -5.0763493
7.5856919 -5.0767285
7.5858159 -5.077107
7.5859399 -5.0774853
7.5860638 -5.0778639
7.5861877 -5.0782423
7.5863116 -5.0786205
7.5864354 -5.0789985
7.5865592 -5.0793764
7.5866829 -5.0797545
7.5868066 -5.080132
7.5869303 -5.0805098
7.587054 -5.0808874
7.5871776 -5.0812648
7.5873012 -5.081642
7.5874247 -5.0820195
7.5875482 -5.0823968
7.5876717 -5.0827734
7.5877951 -5.0831504
7.5879185 -5.0835276
7.5880419 -5.0839042
7.5881652 -5.0842805
7.5882885 -5.0846572
7.5884118 -5.0850336
7.588535 -5.0854099
7.5886582 -5.0857859
7.5887814 -5.0861623
7.5889045 -5.086538
7.5890276 -5.0869139
7.5891506 -5.0872897
7.5892736 -5.0876653
7.5893966 -5.0880406
7.5895196 -5.0884163
7.5896425 -5.0887918
7.5897653 -5.089167
7.5898882 -5.0895421
7.590011 -5.0899169
7.5901338 -5.0902916
7.5902565 -5.0906665
7.5903792 -5.0910413
7.5905019 -5.0914158
7.5906245 -5.0917901
7.5907471 -5.0921648
7.5908697 -5.0925392
7.5909922 -5.0929129
7.5911147 -5.0932874
7.5912372 -5.0936612
7.5913596 -5.0940348
7.591482 -5.0944086
7.5916044 -5.0947823
7.5917267 -5.0951558
7.591849 -5.095529
7.5919712 -5.0959025
7.5920934 -5.0962759
7.5922156 -5.096649
7.5923378 -5.0970219
7.5924599 -5.0973945
7.592582 -5.0977675
7.592704 -5.0981403
7.592826 -5.0985128
7.592948 -5.0988851
7.59307 -5.0992577
7.5931919 -5.0996301
7.5933138 -5.1000023
7.5934356 -5.1003743
7.5935574 -5.100746
7.5936792 -5.101118
7.5938009 -5.1014898
7.5939226 -5.1018614
7.5940443 -5.1022327
7.594166 -5.1026044
7.5942876 -5.1029758
7.5944091 -5.103347
7.5945307 -5.103718
7.5946522 -5.1040887
7.5947736 -5.1044598
7.5948951 -5.1048306
7.5950165 -5.1052012
7.5951378 -5.1055721
7.5952592 -5.1059427
7.5953805 -5.1063131
7.5955017 -5.1066833
7.595623 -5.1070532
7.5957442 -5.1074235
7.5958653 -5.1077935
7.5959865 -5.1081633
7.5961076 -5.1085334
7.5962286 -5.1089026
7.5963496 -5.1092722
7.5964706 -5.1096416
7.5965916 -5.1100113
7.5967125 -5.1103807
7.5968334 -5.1107499
7.5969543 -5.1111188
7.5970751 -5.1114875
7.5971959 -5.1118565
7.5973167 -5.1122252
7.5974374 -5.1125937
7.5975581 -5.1129625
7.5976787 -5.1133311
7.5977994 -5.1136994
7.59792 -5.1140674
7.5980405 -5.1144358
7.598161 -5.1148034
7.5982815 -5.1151712
7.598402 -5.1155394
7.5985224 -5.1159073
7.5986428 -5.1162744
7.5987632 -5.1166424
7.5988835 -5.1170095
7.5990038 -5.117377
7.599124 -5.1177442
7.5992443 -5.1181111
7.5993644 -5.1184784
7.5994846 -5.1188454
7.5996047 -5.1192121
7.5997248 -5.1195786
7.5998449 -5.1199454
7.5999649 -5.1203119
7.6000849 -5.1206781
7.6002049 -5.1210447
7.6003248 -5.121411
7.6004447 -5.121777
7.6005645 -5.1221428
7.6006844 -5.1225089
7.6008042 -5.1228747
7.6009239 -5.1232402
7.6010436 -5.1236061
7.6011633 -5.123971
7.601283 -5.1243369
7.6014026 -5.124702
7.6015222 -5.1250673
7.6016418 -5.1254324
7.6017613 -5.1257972
7.6018808 -5.1261623
7.6020003 -5.1265271
7.6021197 -5.1268917
7.6022391 -5.1272565
7.6023585 -5.1276205
7.6024778 -5.1279854
7.6025971 -5.1283494
7.6027164 -5.1287138
7.6028356 -5.1290778
7.6029548 -5.1294416
7.603074 -5.1298057
7.6031931 -5.1301695
7.6033122 -5.130533
7.6034313 -5.1308968
7.6035503 -5.1312604
7.6036693 -5.1316236
7.6037883 -5.1319866
7.6039072 -5.1323499
7.6040261 -5.1327129
7.604145 -5.1330762
7.6042639 -5.1334392
7.6043827 -5.1338019
7.6045015 -5.1341643
7.6046202 -5.1345271
7.6047389 -5.1348895
7.6048576 -5.1352523
7.6049762 -5.1356141
7.6050949 -5.1359763
7.6052134 -5.1363388
7.605332 -5.1367003
7.6054505 -5.1370622
7.605569 -5.1374244
7.6056874 -5.1377857
7.6058059 -5.1381479
7.6059243 -5.1385092
7.6060426 -5.1388708
7.6061609 -5.1392321
7.6062792 -5.1395931
7.6063975 -5.1399544
7.6065157 -5.1403154
7.6066339 -5.1406761
7.6067521 -5.1410371
7.6068702 -5.1413978
7.6069883 -5.1417582
7.6071064 -5.142119
7.6072244 -5.1424794
7.6073424 -5.1428394
7.6074604 -5.1431998
7.6075783 -5.1435599
7.6076962 -5.1439197
7.6078141 -5.1442798
7.6079319 -5.1446396
7.6080498 -5.1449996
7.6081675 -5.1453594
7.6082853 -5.1457189
7.608403 -5.146078
7.6085207 -5.1464375
7.6086383 -5.1467966
7.608756 -5.147156
7.6088735 -5.1475151
7.6089911 -5.1478739
7.6091086 -5.148233
7.6092261 -5.1485918
7.6093436 -5.1489503
7.609461 -5.1493091
7.6095784 -5.1496675
7.6096958 -5.1500256
7.6098131 -5.1503841
7.6099304 -5.1507422
7.6100477 -5.1511
7.6101649 -5.151458
7.6102821 -5.1518164
7.6103993 -5.1521739
7.6105164 -5.1525316
7.6106336 -5.152889
7.6107506 -5.1532467
7.6108677 -5.1536041
7.6109847 -5.1539618
7.6111017 -5.1543185
7.6112186 -5.1546762
7.6113356 -5.1550329
7.6114525 -5.1553899
7.6115693 -5.1557466
7.6116861 -5.1561035
7.6118029 -5.1564601
7.6119197 -5.1568164
7.6120364 -5.157173
7.6121531 -5.1575293
7.6122698 -5.1578859
7.6123865 -5.1582421
7.6125031 -5.158598
7.6126196 -5.1589542
7.6127362 -5.15931
7.6128527 -5.1596655
7.6129692 -5.1600213
7.6130856 -5.1603768
7.6132021 -5.1607326
7.6133185 -5.161088
7.6134348 -5.1614431
7.6135511 -5.1617984
7.6136674 -5.1621535
7.6137837 -5.1625088
7.6138999 -5.1628631
7.6140161 -5.1632184
7.6141323 -5.1635727
7.6142485 -5.1639279
7.6143646 -5.1642822
7.6144806 -5.1646367
7.6145967 -5.1649909
7.6147127 -5.1653454
7.6148287 -5.1656995
7.6149446 -5.1660533
7.6150606 -5.1664073
7.6151765 -5.1667611
7.6152923 -5.1671151
7.6154082 -5.1674687
7.615524 -5.1678227
7.6156397 -5.1681763
7.6157555 -5.1685295
7.6158712 -5.1688824
7.6159869 -5.1692362
7.6161025 -5.1695891
7.6162181 -5.1699422
7.6163337 -5.1702949
7.6164493 -5.170648
7.6165648 -5.1710007
7.6166803 -5.1713536
7.6167957 -5.1717056
7.6169112 -5.1720585
7.6170266 -5.1724111
7.6171419 -5.1727632
7.6172573 -5.1731151
7.6173726 -5.1734672
7.6174879 -5.1738196
7.6176031 -5.1741716
7.6177183 -5.1745232
7.6178335 -5.1748746
7.6179487 -5.1752268
7.6180638 -5.175578
7.6181789 -5.1759295
7.618294 -5.1762807
7.618409 -5.1766321
7.618524 -5.1769831
7.618639 -5.1773345
7.6187539 -5.1776854
7.6188688 -5.178036
7.6189837 -5.1783869
7.6190986 -5.1787374
7.6192134 -5.1790882
7.6193282 -5.1794386
7.6194429 -5.1797893
7.6195577 -5.1801397
7.6196724 -5.1804896
7.619787 -5.1808399
7.6199017 -5.1811904
7.6200163 -5.1815399
7.6201308 -5.1818896
7.6202454 -5.1822397
7.6203599 -5.1825893
7.6204744 -5.1829393
7.6205889 -5.1832882
7.6207033 -5.183638
7.6208177 -5.1839875
7.6209321 -5.1843366
7.6210464 -5.1846853
7.6211607 -5.1850349
7.621275 -5.1853835
7.6213892 -5.1857324
7.6215034 -5.1860809
7.6216176 -5.1864297
7.6217318 -5.1867787
7.6218459 -5.1871267
7.62196 -5.1874757
7.6220741 -5.1878236
7.6221881 -5.1881717
7.6223021 -5.1885202
7.6224161 -5.1888682
7.62253 -5.1892159
7.622644 -5.1895638
7.6227578 -5.1899114
7.6228717 -5.1902592
7.6229855 -5.1906066
7.6230993 -5.1909543
7.6232131 -5.1913016
7.6233268 -5.1916492
7.6234405 -5.1919964
7.6235542 -5.1923432
7.6236679 -5.1926903
7.6237815 -5.1930376
7.6238951 -5.1933846
7.6240086 -5.1937311
7.6241222 -5.194078
7.6242357 -5.1944244
7.6243491 -5.1947711
7.6244626 -5.1951174
7.624576 -5.1954633
7.6246894 -5.1958094
7.6248027 -5.1961559
7.6249161 -5.1965019
7.6250293 -5.1968475
7.6251426 -5.1971934
7.6252558 -5.1975396
7.625369 -5.1978854
7.6254822 -5.1982308
7.6255954 -5.1985764
7.6257085 -5.1989216
7.6258216 -5.1992671
7.6259346 -5.1996122
7.6260477 -5.1999576
7.6261607 -5.2003025
7.6262736 -5.200647
7.6263866 -5.2009925
7.6264995 -5.2013369
7.6266124 -5.2016816
7.6267252 -5.2020265
7.626838 -5.202371
7.6269508 -5.2027151
7.6270636 -5.2030595
7.6271763 -5.2034035
7.627289 -5.2037477
7.6274017 -5.2040922
7.6275144 -5.2044363
7.627627 -5.2047799
7.6277396 -5.2051238
7.6278521 -5.2054673
7.6279646 -5.2058111
7.6280771 -5.2061545
7.6281896 -5.2064981
7.6283021 -5.2068413
7.6284145 -5.2071847
7.6285269 -5.2075278
7.6286392 -5.2078711
7.6287515 -5.2082139
7.6288638 -5.2085564
7.6289761 -5.2088998
7.6290883 -5.2092421
7.6292006 -5.2095846
7.6293127 -5.2099275
7.6294249 -5.2102698
7.629537 -5.2106125
7.6296491 -5.2109547
7.6297612 -5.2112965
7.6298732 -5.2116386
7.6299852 -5.2119809
7.6300972 -5.2123228
7.6302091 -5.2126649
7.6303211 -5.2130067
7.630433 -5.2133479
7.6305448 -5.2136895
7.6306567 -5.2140313
7.6307685 -5.2143727
7.6308802 -5.2147136
7.630992 -5.2150555
7.6311037 -5.2153963
7.6312154 -5.2157373
7.6313271 -5.2160786
7.6314387 -5.2164194
7.6315503 -5.2167598
7.6316619 -5.2171005
7.6317734 -5.2174414
7.6318849 -5.2177819
7.6319964 -5.2181226
7.6321079 -5.2184629
7.6322193 -5.2188027
7.6323307 -5.2191429
7.6324421 -5.2194832
7.6325535 -5.2198232
7.6326648 -5.2201633
7.6327761 -5.2205031
7.6328873 -5.2208424
7.6329986 -5.2211826
7.6331098 -5.2215217
7.6332209 -5.2218618
7.6333321 -5.2222007
7.6334432 -5.2225398
7.6335543 -5.2228792
7.6336654 -5.2232182
7.6337764 -5.2235574
7.6338874 -5.2238962
7.6339984 -5.2242352
7.6341093 -5.2245745
7.6342202 -5.2249126
7.6343311 -5.2252517
7.634442 -5.2255903
7.6345528 -5.2259285
7.6346636 -5.2262669
7.6347744 -5.2266049
7.6348852 -5.2269431
7.6349959 -5.2272816
7.6351066 -5.2276196
7.6352173 -5.2279572
7.6353279 -5.228295
7.6354385 -5.228633
7.6355491 -5.2289706
7.6356596 -5.2293085
7.6357702 -5.2296459
7.6358807 -5.2299828
7.6359911 -5.2303207
7.6361016 -5.2306574
7.636212 -5.2309951
7.6363224 -5.2313316
7.6364327 -5.231669
7.6365431 -5.232006
7.6366534 -5.2323426
7.6367636 -5.2326794
7.6368739 -5.2330157
7.6369841 -5.2333522
7.6370943 -5.233689
7.6372044 -5.2340254
7.6373146 -5.234362
7.6374247 -5.2346981
7.6375348 -5.2350337
7.6376448 -5.2353704
7.6377548 -5.2357058
7.6378648 -5.2360422
7.6379748 -5.2363774
7.6380847 -5.2367135
7.6381946 -5.2370492
7.6383045 -5.2373844
7.6384144 -5.2377199
7.6385242 -5.2380556
7.638634 -5.2383909
7.6387438 -5.2387256
7.6388535 -5.2390606
7.6389632 -5.2393958
7.6390729 -5.2397306
7.6391826 -5.2400656
7.6392922 -5.2404001
7.6394018 -5.2407349
7.6395114 -5.2410699
7.6396209 -5.2414045
7.6397305 -5.2417385
7.63984 -5.2420728
7.6399494 -5.2424074
7.6400589 -5.2427414
7.6401683 -5.2430757
7.6402777 -5.2434095
7.640387 -5.2437436
7.6404963 -5.2440771
7.6406056 -5.244411
7.6407149 -5.244745
7.6408242 -5.2450786
7.6409334 -5.2454116
7.6410426 -5.2457457
7.6411517 -5.2460785
7.6412609 -5.2464116
7.64137 -5.2467449
7.6414791 -5.2470785
7.6415881 -5.2474115
7.6416971 -5.2477441
7.6418061 -5.2480769
7.6419151 -5.2484099
7.6420241 -5.2487425
7.642133 -5.2490753
7.6422419 -5.2494075
7.6423507 -5.2497401
7.6424596 -5.2500721
7.6425684 -5.2504044
7.6426772 -5.2507369
7.6427859 -5.2510689
7.6428946 -5.2514011
7.6430033 -5.2517329
7.643112 -5.2520649
7.6432207 -5.2523963
7.6433293 -5.2527281
7.6434379 -5.2530593
7.6435464 -5.2533907
7.643655 -5.2537224
7.6437635 -5.2540536
7.643872 -5.254385
7.6439804 -5.2547159
7.6440888 -5.2550471
7.6441972 -5.2553785
7.6443056 -5.2557094
7.644414 -5.2560405
7.6445223 -5.2563711
7.6446306 -5.2567019
7.6447388 -5.2570323
7.6448471 -5.2573628
7.6449553 -5.2576929
7.6450635 -5.2580232
7.6451716 -5.2583537
7.6452798 -5.2586837
7.6453879 -5.259014
7.645496 -5.2593437
7.645604 -5.2596736
7.645712 -5.2600039
7.64582 -5.2603335
7.645928 -5.2606635
7.6460359 -5.2609928
7.6461439 -5.2613225
7.6462517 -5.2616516
7.6463596 -5.2619809
7.6464674 -5.2623105
7.6465753 -5.2626396
7.646683 -5.2629689
7.6467908 -5.2632976
7.6468985 -5.2636266
7.6470062 -5.2639559
7.6471139 -5.2642846
7.6472215 -5.2646135
7.6473292 -5.2649419
7.6474368 -5.2652706
7.6475443 -5.2655987
7.6476519 -5.265927
7.6477594 -5.2662556
7.6478669 -5.2665836
7.6479743 -5.2669119
7.6480818 -5.2672397
7.6481892 -5.2675676
7.6482966 -5.2678959
7.6484039 -5.2682235
7.6485113 -5.2685515
7.6486186 -5.2688788
7.6487258 -5.2692064
7.6488331 -5.2695343
7.6489403 -5.2698616
7.6490475 -5.2701891
7.6491547 -5.2705161
7.6492618 -5.2708433
7.6493689 -5.2711708
7.649476 -5.2714977
7.6495831 -5.271824
7.6496901 -5.2721514
7.6497971 -5.2724783
7.6499041 -5.2728045
7.6500111 -5.273131
7.650118 -5.2734578
7.6502249 -5.273784
7.6503318 -5.2741104
7.6504387 -5.2744371
7.6505455 -5.2747632
7.6506523 -5.2750895
7.6507591 -5.2754153
7.6508658 -5.2757413
7.6509725 -5.2760668
7.6510792 -5.2763933
7.6511859 -5.2767184
7.6512926 -5.2770446
7.6513992 -5.2773702
7.6515058 -5.2776952
7.6516123 -5.2780205
7.6517189 -5.278346
7.6518254 -5.2786717
7.6519319 -5.2789969
7.6520383 -5.2793215
7.6521448 -5.2796463
7.6522512 -5.2799714
7.6523576 -5.2802967
7.6524639 -5.2806215
7.6525702 -5.2809456
7.6526766 -5.2812708
7.6527828 -5.2815946
7.6528891 -5.2819195
7.6529953 -5.2822438
7.6531015 -5.2825683
7.6532077 -5.2828923
7.6533138 -5.2832165
7.65342 -5.2835409
7.6535261 -5.2838647
7.6536321 -5.2841888
7.6537382 -5.2845123
7.6538442 -5.284836
7.6539502 -5.28516
7.6540562 -5.2854833
7.6541621 -5.2858069
7.654268 -5.2861299
7.6543739 -5.2864532
7.6544798 -5.2867767
7.6545856 -5.2870996
7.6546914 -5.2874227
7.6547972 -5.2877461
7.654903 -5.2880688
7.6550087 -5.2883918
7.6551144 -5.2887151
7.6552201 -5.2890377
7.6553258 -5.2893598
7.6554314 -5.2896829
7.655537 -5.2900054
7.6556426 -5.2903273
7.6557481 -5.2906495
7.6558537 -5.2909719
7.6559592 -5.2912945
7.6560646 -5.2916165
7.6561701 -5.2919379
7.6562755 -5.2922604
7.6563809 -5.2925823
7.6564863 -5.2929035
7.6565917 -5.2932259
7.656697 -5.2935468
7.6568023 -5.2938688
7.6569076 -5.2941902
7.6570128 -5.2945118
7.657118 -5.2948327
7.6572232 -5.295154
7.6573284 -5.2954754
7.6574335 -5.2957963
7.6575387 -5.2961174
7.6576438 -5.2964378
7.6577488 -5.2967594
7.6578539 -5.2970794
7.6579589 -5.2974006
7.6580639 -5.2977211
7.6581689 -5.2980419
7.6582738 -5.2983621
7.6583787 -5.2986825
7.6584836 -5.2990031
7.6585885 -5.2993231
7.6586933 -5.2996433
7.6587981 -5.2999629
7.6589029 -5.3002828
7.6590077 -5.3006029
7.6591124 -5.3009232
7.6592172 -5.3012429
7.6593218 -5.3015628
7.6594265 -5.301882
7.6595312 -5.3022016
7.6596358 -5.3025213
7.6597404 -5.3028404
7.6598449 -5.3031598
7.6599495 -5.3034785
7.660054 -5.3037983
7.6601585 -5.3041166
7.6602629 -5.304436
7.6603674 -5.3047548
7.6604718 -5.3050738
7.6605762 -5.3053922
7.6606805 -5.3057116
7.6607849 -5.3060296
7.6608892 -5.3063487
7.6609935 -5.3066671
7.6610977 -5.3069849
7.661202 -5.3073037
7.6613062 -5.307622
7.6614104 -5.3079396
7.6615145 -5.3082583
7.6616187 -5.3085763
7.6617228 -5.3088937
7.6618269 -5.3092114
7.6619309 -5.3095292
7.662035 -5.3098474
7.662139 -5.3101648
7.662243 -5.3104825
7.6623469 -5.3107995
7.6624509 -5.3111168
7.6625548 -5.3114343
7.6626587 -5.311752
7.6627626 -5.312069
7.6628664 -5.3123863
7.6629702 -5.312703
7.663074 -5.3130198
7.6631778 -5.3133369
7.6632815 -5.3136534
7.6633852 -5.31397
7.6634889 -5.3142869
7.6635926 -5.3146031
7.6636962 -5.3149196
7.6637998 -5.3152363
7.6639034 -5.3155523
7.664007 -5.3158686
7.6641105 -5.3161851
7.6642141 -5.3165009
7.6643175 -5.3168169
7.664421 -5.3171332
7.6645245 -5.3174488
7.6646279 -5.3177646
7.6647313 -5.3180807
7.6648346 -5.3183961
7.664938 -5.3187117
7.6650413 -5.3190276
7.6651446 -5.3193427
7.6652479 -5.3196581
7.6653511 -5.3199729
7.6654543 -5.3202887
7.6655575 -5.3206039
7.6656607 -5.3209184
7.6657639 -5.3212331
7.665867 -5.3215481
7.6659701 -5.3218633
7.6660732 -5.3221778
7.6661762 -5.3224925
7.6662792 -5.3228075
7.6663822 -5.3231217
7.6664852 -5.3234362
7.6665882 -5.323751
7.6666911 -5.324065
7.666794 -5.3243793
7.6668969 -5.3246929
7.6669997 -5.3250076
7.6671026 -5.3253216
7.6672054 -5.325635
7.6673082 -5.3259494
7.6674109 -5.3262632
7.6675137 -5.3265763
7.6676164 -5.3268906
7.6677191 -5.3272041
7.6678217 -5.327517
7.6679244 -5.327831
7.668027 -5.3281443
7.6681296 -5.3284569
7.6682321 -5.3287707
7.6683347 -5.3290837
7.6684372 -5.329397
7.6685397 -5.3297096
7.6686421 -5.3300224
7.6687446 -5.3303355
7.668847 -5.3306478
7.6689494 -5.3309603
7.6690518 -5.3312731
7.6691541 -5.3315861
7.6692564 -5.3318984
7.6693587 -5.3322109
7.669461 -5.3325228
7.6695633 -5.3328348
7.6696655 -5.3331471
7.6697677 -5.3334596
7.6698699 -5.3337713
7.669972 -5.3340833
7.6700741 -5.3343956
7.6701762 -5.3347071
7.6702783 -5.3350188
7.6703804 -5.3353308
7.6704824 -5.335642
7.6705844 -5.3359535
7.6706864 -5.3362652
7.6707884 -5.3365761
7.6708903 -5.3368873
7.6709922 -5.3371987
7.6710941 -5.3375094
7.671196 -5.3378213
7.6712978 -5.3381315
7.6713997 -5.3384429
7.6715014 -5.3387535
7.6716032 -5.3390644
7.671705 -5.3393754
7.6718067 -5.3396858
7.6719084 -5.3399964
7.6720101 -5.3403072
7.6721117 -5.3406173
7.6722133 -5.3409275
7.672315 -5.3412381
7.6724165 -5.3415479
7.6725181 -5.3418579
7.6726196 -5.3421681
7.6727211 -5.3424776
7.6728226 -5.3427883
7.6729241 -5.3430982
7.6730255 -5.3434074
7.6731269 -5.3437168
7.6732283 -5.3440264
7.6733297 -5.3443363
7.673431 -5.3446454
7.6735324 -5.3449548
7.6736337 -5.3452643
7.6737349 -5.3455741
7.6738362 -5.3458832
7.6739374 -5.3461924
7.6740386 -5.3465009
7.6741398 -5.3468097
7.6742409 -5.3471186
7.6743421 -5.3474278
7.6744432 -5.3477362
7.6745443 -5.3480449
7.6746453 -5.3483538
7.6747464 -5.3486619
7.6748474 -5.3489702
7.6749484 -5.3492788
7.6750493 -5.3495876
7.6751503 -5.3498956
7.6752512 -5.3502038
7.6753521 -5.3505123
7.675453 -5.35082
7.6755538 -5.3511279
7.6756546 -5.3514361
7.6757554 -5.3517435
7.6758562 -5.3520511
7.675957 -5.3523589
7.6760577 -5.3526669
7.6761584 -5.3529742
7.6762591 -5.3532817
7.6763598 -5.3535884
7.6764604 -5.3538964
7.676561 -5.3542035
7.6766616 -5.3545109
7.6767622 -5.3548175
7.6768627 -5.3551244
7.6769632 -5.3554314
7.6770637 -5.3557387
7.6771642 -5.3560452
7.6772647 -5.3563519
7.6773651 -5.3566589
7.6774655 -5.356965
7.6775659 -5.3572714
7.6776663 -5.357578
7.6777666 -5.3578848
7.6778669 -5.3581909
7.6779672 -5.3584971
7.6780675 -5.3588036
7.6781677 -5.3591093
7.6782679 -5.3594152
7.6783681 -5.3597213
7.6784683 -5.3600277
7.6785685 -5.3603333
7.6786686 -5.360639
7.6787687 -5.360945
7.6788688 -5.3612502
7.6789688 -5.3615557
7.6790689 -5.3618613
7.6791689 -5.3621662
7.6792689 -5.3624722
7.6793688 -5.3627775
7.6794688 -5.363082
7.6795687 -5.3633878
7.6796686 -5.3636927
7.6797685 -5.3639978
7.6798683 -5.3643022
7.6799682 -5.3646077
7.680068 -5.3649125
7.6801677 -5.3652165
7.6802675 -5.3655217
7.6803672 -5.3658261
7.680467 -5.3661308
7.6805667 -5.3664346
7.6806663 -5.3667397
7.680766 -5.3670439
7.6808656 -5.3673474
7.6809652 -5.3676521
7.6810648 -5.3679559
7.6811643 -5.36826
7.6812639 -5.3685633
7.6813634 -5.3688679
7.6814629 -5.3691716
7.6815623 -5.3694755
7.6816618 -5.3697786
7.6817612 -5.370082
7.6818606 -5.3703855
7.6819599 -5.3706893
7.6820593 -5.3709923
7.6821586 -5.3712964
7.6822579 -5.3715988
7.6823572 -5.3719024
7.6824565 -5.3722052
7.6825557 -5.3725082
7.6826549 -5.3728114
7.6827541 -5.3731148
7.6828533 -5.3734174
7.6829524 -5.3737202
7.6830515 -5.3740222
7.6831506 -5.3743254
7.6832497 -5.3746279
7.6833488 -5.3749305
7.6834478 -5.3752323
7.6835468 -5.3755354
7.6836458 -5.3758376
7.6837448 -5.376139
7.6838437 -5.3764416
7.6839426 -5.3767435
7.6840415 -5.3770455
7.6841404 -5.3773478
7.6842393 -5.3776492
7.6843381 -5.3779508
7.6844369 -5.3782527
7.6845357 -5.3785547
7.6846344 -5.3788559
7.6847332 -5.3791574
7.6848319 -5.379459
7.6849306 -5.3797609
7.6850293 -5.3800619
7.6851279 -5.3803631
7.6852265 -5.3806645
7.6853252 -5.3809651
7.6854237 -5.3812659
7.6855223 -5.381567
7.6856208 -5.3818682
7.6857194 -5.3821686
7.6858178 -5.3824702
7.6859163 -5.38277
7.6860148 -5.383071
7.6861132 -5.3833712
7.6862116 -5.3836726
7.68631 -5.3839721
7.6864083 -5.3842729
7.6865067 -5.3845729
7.686605 -5.384873
7.6867033 -5.3851734
7.6868016 -5.385474
7.6868998 -5.3857737
7.686998 -5.3860737
7.6870962 -5.3863738
7.6871944 -5.3866731
7.6872926 -5.3869726
7.6873907 -5.3872723
7.6874888 -5.3875722
7.6875869 -5.3878713
7.687685 -5.3881716
7.687783 -5.3884711
7.6878811 -5.3887697
7.6879791 -5.3890696
7.6880771 -5.3893686
7.688175 -5.3896678
7.688273 -5.3899662
7.6883709 -5.3902658
7.6884688 -5.3905646
7.6885666 -5.3908636
7.6886645 -5.3911617
7.6887623 -5.3914611
7.6888601 -5.3917597
7.6889579 -5.3920584
7.6890557 -5.3923563
7.6891534 -5.3926554
7.6892511 -5.3929537
7.6893488 -5.3932522
7.6894465 -5.3935498
7.6895441 -5.3938487
7.6896418 -5.3941468
7.6897394 -5.3944439
7.689837 -5.3947424
7.6899345 -5.3950399
7.6900321 -5.3953377
7.6901296 -5.3956357
7.6902271 -5.3959339
7.6903246 -5.3962312
7.690422 -5.3965287
7.6905195 -5.3968264
7.6906169 -5.3971243
7.6907143 -5.3974213
7.6908116 -5.3977186
7.690909 -5.398016
7.6910063 -5.3983126
7.6911036 -5.3986104
7.6912009 -5.3989074
7.6912981 -5.3992046
7.6913954 -5.3995008
7.6914926 -5.3997984
7.6915898 -5.4000951
7.691687 -5.400392
7.6917841 -5.400688
7.6918812 -5.4009842
7.6919783 -5.4012817
7.6920754 -5.4015772
7.6921725 -5.401874
7.6922695 -5.4021699
7.6923666 -5.4024672
7.6924635 -5.4027624
7.6925605 -5.4030589
7.6926575 -5.4033545
7.6927544 -5.4036515
7.6928513 -5.4039475
7.6929482 -5.4042426
7.6930451 -5.4045391
7.6931419 -5.4048346
7.6932388 -5.4051303
7.6933356 -5.4054252
7.6934323 -5.4057213
7.6935291 -5.4060165
7.6936258 -5.406312
7.6937226 -5.4066076
7.6938192 -5.4069023
7.6939159 -5.4071984
7.6940126 -5.4074935
7.6941092 -5.4077877
7.6942058 -5.4080832
7.6943024 -5.4083778
7.694399 -5.4086727
7.6944955 -5.4089677
7.694592 -5.4092629
7.6946885 -5.4095572
7.694785 -5.4098517
7.6948815 -5.4101464
7.6949779 -5.4104402
7.6950743 -5.4107353
7.6951707 -5.4110295
7.6952671 -5.4113239
7.6953635 -5.4116185
7.6954598 -5.4119121
7.6955561 -5.412206
7.6956524 -5.4125001
7.6957487 -5.4127943
7.6958449 -5.4130877
7.6959411 -5.4133823
7.6960373 -5.4136761
7.6961335 -5.4139689
7.6962297 -5.414263
7.6963258 -5.4145562
7.6964219 -5.4148496
7.696518 -5.4151432
7.6966141 -5.415437
7.6967101 -5.4157299
7.6968062 -5.4160229
7.6969022 -5.4163162
7.6969982 -5.4166096
7.6970941 -5.4169033
7.6971901 -5.417196
7.697286 -5.4174889
7.6973819 -5.417782
7.6974778 -5.4180742
7.6975737 -5.4183666
7.6976695 -5.4186592
7.6977653 -5.4189519
7.6978611 -5.4192449
7.6979569 -5.4195369
7.6980527 -5.4198291
7.6981484 -5.4201216
7.6982441 -5.4204142
7.6983398 -5.420707
7.6984355 -5.4209988
7.6985311 -5.4212909
7.6986268 -5.4215832
7.6987224 -5.4218745
7.698818 -5.4221671
7.6989135 -5.4224588
7.6990091 -5.4227507
7.6991046 -5.4230416
7.6992001 -5.4233339
7.6992956 -5.4236252
7.6993911 -5.4239168
7.6994865 -5.4242085
7.6995819 -5.4244993
7.6996773 -5.4247902
7.6997727 -5.4250814
7.6998681 -5.4253727
7.6999634 -5.4256643
7.7000587 -5.4259548
7.700154 -5.4262468
7.7002493 -5.4265377
7.7003445 -5.4268277
7.7004398 -5.4271191
7.700535 -5.4274095
7.7006302 -5.4277001
7.7007253 -5.4279909
7.7008205 -5.4282819
7.7009156 -5.4285719
7.7010107 -5.4288621
7.7011058 -5.4291525
7.7012009 -5.4294431
7.7012959 -5.4297327
7.701391 -5.4300236
7.701486 -5.4303137
7.7015809 -5.4306038
7.7016759 -5.4308931
7.7017708 -5.4311837
7.7018658 -5.4314733
7.7019607 -5.4317631
7.7020555 -5.4320531
7.7021504 -5.4323421
7.7022452 -5.4326325
7.70234 -5.4329219
7.7024348 -5.4332114
7.7025296 -5.4335
7.7026244 -5.43379
7.7027191 -5.434079
7.7028138 -5.4343682
7.7029085 -5.4346576
7.7030032 -5.434946
7.7030978 -5.4352357
7.7031925 -5.4355245
7.7032871 -5.4358135
7.7033817 -5.4361026
7.7034762 -5.4363908
7.7035708 -5.4366791
7.7036653 -5.4369677
7.7037598 -5.4372564
7.7038543 -5.4375453
7.7039488 -5.4378333
7.7040432 -5.4381226
7.7041376 -5.4384109
7.704232 -5.4386982
7.7043264 -5.4389869
7.7044208 -5.4392746
7.7045151 -5.4395637
7.7046095 -5.4398518
7.7047038 -5.4401388
7.704798 -5.4404273
7.7048923 -5.4407148
7.7049865 -5.4410024
7.7050808 -5.4412902
7.705175 -5.4415783
7.7052691 -5.4418653
7.7053633 -5.4421537
7.7054574 -5.4424411
7.7055516 -5.4427275
7.7056457 -5.4430152
7.7057397 -5.4433032
7.7058338 -5.4435901
7.7059278 -5.4438773
7.7060218 -5.4441646
7.7061158 -5.4444509
7.7062098 -5.4447386
7.7063038 -5.4450253
7.7063977 -5.4453122
7.7064916 -5.4455981
7.7065855 -5.4458853
7.7066794 -5.4461716
7.7067732 -5.446458
7.7068671 -5.4467446
7.7069609 -5.4470314
7.7070547 -5.4473184
7.7071485 -5.4476044
7.7072422 -5.4478905
7.7073359 -5.4481769
7.7074296 -5.4484634
7.7075233 -5.4487489
7.707617 -5.4490346
7.7077107 -5.4493205
7.7078043 -5.4496065
7.7078979 -5.4498928
7.7079915 -5.450178
7.7080851 -5.4504646
7.7081786 -5.4507502
7.7082721 -5.451036
7.7083657 -5.4513207
7.7084591 -5.4516069
7.7085526 -5.451892
7.7086461 -5.4521773
7.7087395 -5.4524628
7.7088329 -5.4527473
7.7089263 -5.4530331
7.7090197 -5.4533179
7.709113 -5.4536029
7.7092063 -5.4538881
7.7092996 -5.4541735
7.7093929 -5.4544579
7.7094862 -5.4547424
7.7095795 -5.4550271
7.7096727 -5.455312
7.7097659 -5.4555971
7.7098591 -5.4558811
7.7099523 -5.4561653
7.7100454 -5.4564497
7.7101385 -5.4567343
7.7102316 -5.4570191
7.7103247 -5.4573028
7.7104178 -5.4575879
7.7105108 -5.457872
7.7106039 -5.458155
7.7106969 -5.4584395
7.7107899 -5.4587241
7.7108828 -5.4590077
7.7109758 -5.4592915
7.7110687 -5.4595754
7.7111616 -5.4598583
7.7112545 -5.4601426
7.7113474 -5.4604259
7.7114402 -5.4607093
7.7115331 -5.4609929
7.7116259 -5.4612768
7.7117187 -5.4615595
7.7118114 -5.4618424
7.7119042 -5.4621268
7.7119969 -5.4624088
7.7120896 -5.4626923
7.7121823 -5.462976
7.712275 -5.4632585
7.7123677 -5.4635413
7.7124603 -5.4638243
7.7125529 -5.4641074
7.7126455 -5.4643895
7.7127381 -5.464673
7.7128306 -5.4649554
7.7129232 -5.465238
7.7130157 -5.4655208
7.7131082 -5.4658025
7.7132006 -5.4660857
7.7132931 -5.4663677
7.7133855 -5.46665
7.7134779 -5.4669324
7.7135703 -5.4672138
7.7136627 -5.4674966
7.7137551 -5.4677783
7.7138474 -5.4680602
7.7139397 -5.4683423
7.714032 -5.4686233
7.7141243 -5.4689057
7.7142166 -5.4691871
7.7143088 -5.4694686
7.714401 -5.4697503
7.7144932 -5.4700322
7.7145854 -5.470313
7.7146776 -5.4705953
7.7147697 -5.4708765
7.7148618 -5.4711578
7.7149539 -5.4714394
7.715046 -5.4717198
7.7151381 -5.4720017
7.7152301 -5.4722825
7.7153221 -5.4725634
7.7154141 -5.4728446
7.7155061 -5.4731246
7.7155981 -5.4734062
7.71569 -5.4736866
7.715782 -5.4739672
7.7158739 -5.4742479
7.7159658 -5.4745289
7.7160576 -5.4748087
7.7161495 -5.47509
7.7162413 -5.4753702
7.7163331 -5.4756506
7.7164249 -5.4759312
7.7165167 -5.4762106
7.7166084 -5.4764916
7.7167002 -5.4767714
7.7167919 -5.4770513
7.7168836 -5.4773315
7.7169752 -5.4776105
7.7170669 -5.4778911
7.7171585 -5.4781705
7.7172501 -5.4784501
7.7173417 -5.4787298
7.7174333 -5.4790098
7.7175249 -5.4792899
7.7176164 -5.4795689
7.7177079 -5.479848
7.7177994 -5.4801274
7.7178909 -5.4804069
7.7179824 -5.4806866
7.7180738 -5.4809652
7.7181653 -5.4812453
7.7182567 -5.4815242
7.718348 -5.4818033
7.7184394 -5.4820813
7.7185308 -5.4823608
7.7186221 -5.4826391
7.7187134 -5.482919
7.7188047 -5.4831977
7.7188959 -5.4834765
7.7189872 -5.4837543
7.7190784 -5.4840335
7.7191696 -5.4843116
7.7192608 -5.4845898
7.719352 -5.4848683
7.7194432 -5.4851469
7.7195343 -5.4854257
7.7196254 -5.4857033
7.7197165 -5.4859812
7.7198076 -5.4862592
7.7198986 -5.4865373
7.7199897 -5.4868157
7.7200807 -5.4870942
7.7201717 -5.4873716
7.7202627 -5.4876492
7.7203537 -5.4879269
7.7204446 -5.4882048
7.7205355 -5.4884829
7.7206264 -5.4887599
7.7207173 -5.4890383
7.7208082 -5.4893156
7.720899 -5.4895931
7.7209899 -5.4898694
7.7210807 -5.4901472
7.7211715 -5.4904252
7.7212623 -5.490702
7.721353 -5.490979
7.7214437 -5.4912562
7.7215345 -5.4915336
7.7216252 -5.4918098
7.7217158 -5.4920861
7.7218065 -5.492364
7.7218971 -5.4926407
7.7219878 -5.4929176
7.7220784 -5.4931934
7.7221689 -5.4934706
7.7222595 -5.4937467
7.7223501 -5.4940229
7.7224406 -5.4942994
7.7225311 -5.494576
7.7226216 -5.4948527
7.7227121 -5.4951283
7.7228025 -5.4954055
7.7228929 -5.4956814
7.7229834 -5.4959575
7.7230738 -5.4962338
7.7231641 -5.4965089
7.7232545 -5.4967856
7.7233448 -5.497061
7.7234351 -5.4973367
7.7235254 -5.4976125
7.7236157 -5.4978885
7.723706 -5.4981633
7.7237962 -5.4984396
7.7238865 -5.4987147
7.7239767 -5.4989901
7.7240669 -5.4992656
7.724157 -5.4995412
7.7242472 -5.4998171
7.7243373 -5.5000917
7.7244274 -5.5003665
7.7245175 -5.5006415
7.7246076 -5.5009167
7.7246977 -5.501192
7.7247877 -5.5014675
7.7248777 -5.5017418
7.7249677 -5.5020163
7.7250577 -5.502291
7.7251477 -5.5025658
7.7252376 -5.5028408
7.7253276 -5.503116
7.7254175 -5.50339
7.7255074 -5.5036641
7.7255972 -5.5039384
7.7256871 -5.5042129
7.7257769 -5.5044876
7.7258667 -5.5047624
7.7259565 -5.505036
7.7260463 -5.5053098
7.7261361 -5.5055838
7.7262258 -5.5058579
7.7263155 -5.5061322
7.7264052 -5.5064067
7.7264949 -5.50668
7.7265846 -5.5069534
7.7266742 -5.507227
7.7267639 -5.5075008
7.7268535 -5.5077748
7.7269431 -5.5080489
7.7270327 -5.5083218
7.7271222 -5.5085949
7.7272118 -5.5088695
7.7273013 -5.5091429
7.7273908 -5.5094151
7.7274803 -5.5096889
7.7275697 -5.5099614
7.7276592 -5.5102355
7.7277486 -5.5105084
7.727838 -5.5107814
7.7279274 -5.5110546
7.7280168 -5.5113266
7.7281061 -5.5116002
7.7281955 -5.5118725
7.7282848 -5.512145
7.7283741 -5.5124177
7.7284634 -5.5126905
7.7285526 -5.5129635
7.7286419 -5.5132353
7.7287311 -5.5135086
7.7288203 -5.5137807
7.7289095 -5.514053
7.7289987 -5.5143254
7.7290878 -5.514598
7.7291769 -5.5148694
7.7292661 -5.5151423
7.7293552 -5.515414
7.7294442 -5.5156859
7.7295333 -5.515958
7.7296223 -5.5162302
7.7297114 -5.5165011
7.7298004 -5.5167737
7.7298894 -5.517045
7.7299783 -5.5173165
7.7300673 -5.5175881
7.7301562 -5.5178599
7.7302451 -5.5181319
7.730334 -5.5184026
7.7304229 -5.5186749
7.7305118 -5.518946
7.7306006 -5.5192172
7.7306894 -5.5194886
7.7307782 -5.5197602
7.730867 -5.5200304
7.7309558 -5.5203024
7.7310445 -5.520573
7.7311333 -5.5208438
7.731222 -5.5211148
7.7313107 -5.5213859
7.7313994 -5.5216558
7.731488 -5.5219272
7.7315767 -5.5221974
7.7316653 -5.5224678
7.7317539 -5.5227383
7.7318425 -5.5230091
7.7319311 -5.5232799
7.7320196 -5.5235495
7.7321082 -5.5238207
7.7321967 -5.5240907
7.7322852 -5.5243608
7.7323737 -5.524631
7.7324621 -5.5249015
7.7325506 -5.5251721
7.732639 -5.5254414
7.7327274 -5.5257109
7.7328158 -5.525982
7.7329042 -5.5262518
7.7329925 -5.5265203
7.7330808 -5.5267905
7.7331692 -5.5270608
7.7332575 -5.5273298
7.7333458 -5.527599
7.733434 -5.5278684
7.7335223 -5.5281379
7.7336105 -5.5284076
7.7336987 -5.5286775
7.7337869 -5.528946
7.7338751 -5.5292162
7.7339632 -5.5294851
7.7340514 -5.5297542
7.7341395 -5.5300234
7.7342276 -5.5302928
7.7343157 -5.5305609
7.7344037 -5.5308307
7.7344918 -5.5310991
7.7345798 -5.5313677
7.7346678 -5.5316364
7.7347558 -5.5319053
7.7348438 -5.5321744
7.7349318 -5.5324422
7.7350197 -5.5327116
7.7351076 -5.5329797
7.7351956 -5.533248
7.7352834 -5.5335164
7.7353713 -5.5337851
7.7354592 -5.5340523
7.735547 -5.5343213
7.7356348 -5.5345889
7.7357226 -5.5348582
7.7358104 -5.5351261
7.7358982 -5.5353942
7.7359859 -5.535661
7.7360736 -5.5359294
7.7361614 -5.5361966
7.7362491 -5.5364653
7.7363367 -5.5367328
7.7364244 -5.5370004
7.736512 -5.5372682
7.7365997 -5.5375361
7.7366873 -5.5378027
7.7367749 -5.538071
7.7368624 -5.5383379
7.73695 -5.538605
7.7370375 -5.5388723
7.737125 -5.5391397
7.7372125 -5.5394073
7.7373 -5.5396736
7.7373875 -5.5399415
7.7374749 -5.5402081
7.7375624 -5.5404748
7.7376498 -5.5407417
7.7377372 -5.5410088
7.7378245 -5.5412761
7.7379119 -5.5415419
7.7379992 -5.5418095
7.7380866 -5.5420757
7.7381739 -5.5423421
7.7382612 -5.5426087
7.7383484 -5.5428754
7.7384357 -5.5431422
7.7385229 -5.5434078
7.7386101 -5.543675
7.7386973 -5.5439408
7.7387845 -5.5442068
7.7388717 -5.544473
7.7389588 -5.5447393
7.739046 -5.5450058
7.7391331 -5.545271
7.7392202 -5.5455378
7.7393073 -5.5458033
7.7393943 -5.5460689
7.7394814 -5.5463347
7.7395684 -5.5466006
7.7396554 -5.5468667
7.7397424 -5.5471315
7.7398294 -5.5473979
7.7399163 -5.547663
7.7400033 -5.5479282
7.7400902 -5.5481936
7.7401771 -5.5484592
7.740264 -5.5487249
7.7403508 -5.5489908
7.7404377 -5.5492553
7.7405245 -5.5495199
7.7406114 -5.5497863
7.7406982 -5.5500513
7.7407849 -5.5503149
7.7408717 -5.5505802
7.7409584 -5.5508457
7.7410452 -5.5511098
7.7411319 -5.5513756
7.7412186 -5.55164
7.7413053 -5.5519046
7.7413919 -5.5521693
7.7414786 -5.5524342
7.7415652 -5.5526977
7.7416518 -5.552963
7.7417384 -5.5532268
7.741825 -5.5534908
7.7419115 -5.5537565
7.7419981 -5.5540208
7.7420846 -5.5542837
7.7421711 -5.5545484
7.7422576 -5.5548132
7.7423441 -5.5550766
7.7424305 -5.5553401
7.742517 -5.5556038
7.7426034 -5.5558677
7.7426898 -5.5561318
7.7427762 -5.556396
7.7428625 -5.5566603
7.7429489 -5.5569233
7.7430352 -5.5571864
7.7431215 -5.5574513
7.7432078 -5.5577147
7.7432941 -5.5579783
7.7433804 -5.5582405
7.7434666 -5.5585044
7.7435529 -5.5587685
7.7436391 -5.5590311
7.7437253 -5.559294
7.7438115 -5.5595569
7.7438976 -5.5598201
7.7439838 -5.5600834
7.7440699 -5.5603468
7.744156 -5.5606089
7.7442421 -5.5608727
7.7443282 -5.561135
7.7444143 -5.5613975
7.7445003 -5.5616602
7.7445863 -5.561923
7.7446723 -5.562186
7.7447583 -5.5624492
7.7448443 -5.5627109
7.7449303 -5.5629744
7.7450162 -5.5632364
7.7451021 -5.5634986
7.745188 -5.563761
7.7452739 -5.5640235
7.7453598 -5.5642846
7.7454457 -5.5645474
7.7455315 -5.5648088
7.7456173 -5.565072
7.7457031 -5.5653337
7.7457889 -5.5655956
7.7458747 -5.5658576
7.7459604 -5.5661198
7.7460462 -5.5663806
7.7461319 -5.5666431
7.7462176 -5.5669041
7.7463033 -5.5671669
7.746389 -5.5674283
7.7464746 -5.5676899
7.7465603 -5.5679516
7.7466459 -5.5682118
7.7467315 -5.5684738
7.7468171 -5.5687344
7.7469026 -5.5689967
7.7469882 -5.5692576
7.7470737 -5.5695186
7.7471592 -5.5697798
7.7472447 -5.5700411
7.7473302 -5.5703026
7.7474157 -5.5705627
7.7475011 -5.5708245
7.7475866 -5.5710848
7.747672 -5.5713453
7.7477574 -5.571606
7.7478428 -5.5718668
7.7479281 -5.5721278
7.7480135 -5.5723889
7.7480988 -5.5726486
7.7481841 -5.5729101
7.7482694 -5.57317
7.7483547 -5.5734302
7.74844 -5.5736905
7.7485252 -5.5739509
7.7486105 -5.5742115
7.7486957 -5.5744723
7.7487809 -5.5747316
7.7488661 -5.5749927
7.7489512 -5.5752523
7.7490364 -5.575512
7.7491215 -5.5757719
7.7492066 -5.576032
7.7492917 -5.5762922
7.7493768 -5.576551
7.7494619 -5.5768115
7.7495469 -5.5770705
7.749632 -5.5773314
7.749717 -5.5775907
7.749802 -5.5778503
7.749887 -5.5781099
7.7499719 -5.5783681
7.7500569 -5.5786281
7.7501418 -5.5788882
7.7502267 -5.5791469
7.7503116 -5.5794057
7.7503965 -5.5796646
7.7504814 -5.5799237
7.7505662 -5.580183
7.7506511 -5.5804424
7.7507359 -5.580702
7.7508207 -5.58096
7.7509055 -5.5812199
7.7509902 -5.5814783
7.751075 -5.5817368
7.7511597 -5.5819955
7.7512445 -5.5822544
7.7513292 -5.5825134
7.7514138 -5.5827725
7.7514985 -5.5830302
7.7515832 -5.5832879
7.7516678 -5.5835476
7.7517524 -5.5838057
7.751837 -5.5840639
7.7519216 -5.5843223
7.7520062 -5.5845809
7.7520907 -5.5848379
7.7521753 -5.5850968
7.7522598 -5.5853542
7.7523443 -5.5856133
7.7524288 -5.585871
7.7525132 -5.5861288
7.7525977 -5.5863868
7.7526821 -5.5866449
7.7527666 -5.5869015
7.752851 -5.5871599
7.7529353 -5.5874185
7.7530197 -5.5876756
7.7531041 -5.5879328
7.7531884 -5.5881901
7.7532727 -5.5884476
7.753357 -5.5887053
7.7534413 -5.5889631
7.7535256 -5.5892194
7.7536099 -5.5894775
7.7536941 -5.5897341
7.7537783 -5.5899925
7.7538625 -5.5902494
7.7539467 -5.5905065
7.7540309 -5.5907637
7.7541151 -5.5910193
7.7541992 -5.5912768
7.7542833 -5.5915345
7.7543675 -5.5917906
7.7544515 -5.5920468
7.7545356 -5.5923049
7.7546197 -5.5925615
7.7547037 -5.5928182
7.7547878 -5.5930734
7.7548718 -5.5933304
7.7549558 -5.5935876
7.7550398 -5.5938432
7.7551237 -5.5941007
7.7552077 -5.5943566
7.7552916 -5.5946127
7.7553755 -5.5948689
7.7554594 -5.5951252
7.7555433 -5.5953818
7.7556272 -5.5956367
7.755711 -5.5958936
7.7557948 -5.5961488
7.7558787 -5.596406
7.7559625 -5.5966615
7.7560463 -5.5969172
7.75613 -5.5971731
7.7562138 -5.5974291
7.7562975 -5.5976836
7.7563812 -5.5979399
7.7564649 -5.5981964
7.7565486 -5.5984513
7.7566323 -5.5987063
7.756716 -5.5989615
7.7567996 -5.5992169
7.7568832 -5.5994724
7.7569668 -5.599728
7.7570504 -5.5999838
7.757134 -5.600238
7.7572176 -5.6004941
7.7573011 -5.6007487
7.7573846 -5.6010033
7.7574682 -5.6012582
7.7575516 -5.6015131
7.7576351 -5.6017682
7.7577186 -5.6020235
7.757802 -5.6022789
7.7578855 -5.6025328
7.7579689 -5.6027885
7.7580523 -5.6030426
7.7581357 -5.6032969
7.758219 -5.6035513
7.7583024 -5.6038059
7.7583857 -5.6040606
7.758469 -5.6043155
7.7585524 -5.6045705
7.7586356 -5.6048239
7.7587189 -5.6050775
7.7588022 -5.605333
7.7588854 -5.6055868
7.7589686 -5.6058409
7.7590518 -5.606095
7.759135 -5.6063494
7.7592182 -5.6066021
7.7593014 -5.6068567
7.7593845 -5.6071114
7.7594676 -5.6073646
7.7595508 -5.6076179
7.7596339 -5.6078713
7.7597169 -5.6081249
7.7598 -5.6083787
7.7598831 -5.6086326
7.7599661 -5.6088866
7.7600491 -5.6091408
7.7601321 -5.6093934
7.7602151 -5.6096461
7.7602981 -5.6099007
7.760381 -5.6101538
7.760464 -5.6104069
7.7605469 -5.6106602
7.7606298 -5.6109137
7.7607127 -5.6111655
7.7607955 -5.6114193
7.7608784 -5.6116732
7.7609612 -5.6119255
7.7610441 -5.6121779
7.7611269 -5.6124304
7.7612097 -5.6126832
7.7612925 -5.612936
7.7613752 -5.613189
7.761458 -5.6134422
7.7615407 -5.6136955
7.7616234 -5.6139472
7.7617061 -5.6142007
7.7617888 -5.6144527
7.7618715 -5.6147048
7.7619541 -5.6149571
7.7620368 -5.6152095
7.7621194 -5.615462
7.762202 -5.6157147
7.7622846 -5.6159657
7.7623672 -5.6162187
7.7624497 -5.6164701
7.7625323 -5.6167233
7.7626148 -5.616975
7.7626973 -5.6172268
7.7627798 -5.6174787
7.7628623 -5.6177307
7.7629448 -5.617983
7.7630272 -5.6182335
7.7631096 -5.618486
7.7631921 -5.6187369
7.7632745 -5.6189897
7.7633569 -5.6192408
7.7634392 -5.6194921
7.7635216 -5.6197435
7.7636039 -5.6199951
7.7636862 -5.6202468
7.7637686 -5.6204969
7.7638509 -5.6207489
7.7639331 -5.621001
7.7640154 -5.6212515
7.7640976 -5.6215022
7.7641799 -5.6217529
7.7642621 -5.6220039
7.7643443 -5.6222549
7.7644265 -5.6225062
7.7645086 -5.6227575
7.7645908 -5.623009
7.7646729 -5.6232588
7.7647551 -5.6235106
7.7648372 -5.6237608
7.7649193 -5.624011
7.7650013 -5.6242614
7.7650834 -5.624512
7.7651654 -5.6247627
7.7652475 -5.6250135
7.7653295 -5.6252645
7.7654115 -5.6255138
7.7654935 -5.625765
7.7655754 -5.6260146
7.7656574 -5.6262662
7.7657393 -5.6265161
7.7658212 -5.6267661
7.7659031 -5.6270162
7.765985 -5.6272665
7.7660669 -5.6275151
7.7661488 -5.6277657
7.7662306 -5.6280165
7.7663124 -5.6282655
7.7663943 -5.6285147
7.7664761 -5.6287658
7.7665578 -5.6290153
7.7666396 -5.6292649
7.7667214 -5.6295147
7.7668031 -5.6297646
7.7668848 -5.6300127
7.7669665 -5.6302629
7.7670482 -5.6305133
7.7671299 -5.6307619
7.7672115 -5.6310106
7.7672932 -5.6312595
7.7673748 -5.6315104
7.7674564 -5.6317596
7.767538 -5.6320089
7.7676196 -5.6322566
7.7677012 -5.6325062
7.7677827 -5.6327559
7.7678643 -5.633004
7.7679458 -5.633254
7.7680273 -5.6335023
7.7681088 -5.6337508
7.7681903 -5.6339994
7.7682717 -5.6342481
7.7683532 -5.634497
7.7684346 -5.6347461
7.768516 -5.6349952
7.7685974 -5.6352427
7.7686788 -5.6354922
7.7687602 -5.6357399
7.7688415 -5.6359878
7.7689229 -5.6362376
7.7690042 -5.6364858
7.7690855 -5.6367341
7.7691668 -5.6369806
7.7692481 -5.6372292
7.7693293 -5.6374779
7.7694106 -5.6377268
7.7694918 -5.6379739
7.769573 -5.6382212
7.7696542 -5.6384705
7.7697354 -5.638718
7.7698166 -5.6389657
7.7698977 -5.6392135
7.7699789 -5.6394615
7.77006 -5.6397096
7.7701411 -5.639956
7.7702222 -5.6402043
7.7703033 -5.6404529
7.7703843 -5.6406997
7.7704654 -5.6409466
7.7705464 -5.6411936
7.7706274 -5.6414427
7.7707084 -5.6416901
7.7707894 -5.6419356
7.7708704 -5.6421833
7.7709514 -5.642431
7.7710323 -5.6426789
7.7711132 -5.6429251
7.7711942 -5.6431733
7.7712751 -5.6434197
7.7713559 -5.6436662
7.7714368 -5.6439129
7.7715177 -5.6441598
7.7715985 -5.6444067
7.7716793 -5.6446539
7.7717601 -5.6449011
7.7718409 -5.6451466
7.7719217 -5.6453941
7.7720025 -5.6456399
7.7720832 -5.6458877
7.772164 -5.6461338
7.7722447 -5.6463799
7.7723254 -5.6466263
7.7724061 -5.6468727
7.7724867 -5.6471193
7.7725674 -5.6473661
7.772648 -5.647611
7.7727287 -5.647858
7.7728093 -5.6481052
7.7728899 -5.6483505
7.7729705 -5.648596
7.773051 -5.6488417
7.7731316 -5.6490875
7.7732121 -5.6493334
7.7732926 -5.6495795
7.7733732 -5.6498257
7.7734537 -5.650072
7.7735341 -5.6503185
7.7736146 -5.6505632
7.773695 -5.6508099
7.7737755 -5.6510549
7.7738559 -5.6513
7.7739363 -5.6515452
7.7740167 -5.6517906
7.7740971 -5.6520361
7.7741774 -5.6522817
7.7742578 -5.6525275
7.7743381 -5.6527734
7.7744184 -5.6530176
7.7744987 -5.6532638
7.774579 -5.6535082
7.7746593 -5.6537527
7.7747395 -5.6539993
7.7748198 -5.6542441
7.7749 -5.654489
7.7749802 -5.6547341
7.7750604 -5.6549774
7.7751406 -5.6552227
7.7752208 -5.6554682
7.7753009 -5.6557119
7.775381 -5.6559577
7.7754612 -5.6562016
7.7755413 -5.6564457
7.7756214 -5.6566919
7.7757014 -5.6569362
7.7757815 -5.6571807
7.7758616 -5.6574253
7.7759416 -5.6576681
7.7760216 -5.657913
7.7761016 -5.6581581
7.7761816 -5.6584013
7.7762616 -5.6586466
7.7763415 -5.6588901
7.7764215 -5.6591337
7.7765014 -5.6593774
7.7765813 -5.6596233
7.7766612 -5.6598673
7.7767411 -5.6601095
7.776821 -5.6603538
7.7769009 -5.6605983
7.7769807 -5.6608428
7.7770605 -5.6610855
7.7771403 -5.6613304
7.7772201 -5.6615734
7.7772999 -5.6618165
7.7773797 -5.6620598
7.7774594 -5.6623032
7.7775392 -5.6625467
7.7776189 -5.6627904
7.7776986 -5.6630342
7.7777783 -5.6632782
7.777858 -5.6635203
7.7779377 -5.6637645
7.7780173 -5.6640068
7.778097 -5.6642513
7.7781766 -5.664494
7.7782562 -5.6647367
7.7783358 -5.6649796
7.7784154 -5.6652227
7.7784949 -5.6654658
7.7785745 -5.6657091
7.778654 -5.6659506
7.7787335 -5.6661942
7.778813 -5.6664379
7.7788925 -5.6666797
7.778972 -5.6669217
7.7790515 -5.6671658
7.7791309 -5.667408
7.7792104 -5.6676504
7.7792898 -5.6678929
7.7793692 -5.6681356
7.7794486 -5.6683784
7.779528 -5.6686193
7.7796073 -5.6688623
7.7796867 -5.6691055
7.779766 -5.6693468
7.7798453 -5.6695883
7.7799246 -5.6698319
7.7800039 -5.6700736
7.7800832 -5.6703154
7.7801624 -5.6705574
7.7802417 -5.6707995
7.7803209 -5.6710417
7.7804001 -5.6712841
7.7804793 -5.6715246
7.7805585 -5.6717672
7.7806377 -5.672008
7.7807169 -5.6722509
7.780796 -5.6724919
7.7808751 -5.672733
7.7809542 -5.6729764
7.7810333 -5.6732178
7.7811124 -5.6734593
7.7811915 -5.673699
7.7812706 -5.6739408
7.7813496 -5.6741827
7.7814286 -5.6744248
7.7815076 -5.674665
7.7815866 -5.6749073
7.7816656 -5.6751478
7.7817446 -5.6753883
7.7818236 -5.675629
7.7819025 -5.6758719
7.7819814 -5.6761129
7.7820604 -5.676354
7.7821393 -5.6765932
7.7822181 -5.6768346
7.782297 -5.6770761
7.7823759 -5.6773156
7.7824547 -5.6775574
7.7825335 -5.6777973
7.7826123 -5.6780393
7.7826911 -5.6782794
7.7827699 -5.6785196
7.7828487 -5.67876
7.7829275 -5.6790005
7.7830062 -5.6792411
7.7830849 -5.6794819
7.7831636 -5.6797228
7.7832423 -5.6799618
7.783321 -5.680203
7.7833997 -5.6804422
7.7834784 -5.6806836
7.783557 -5.6809231
7.7836356 -5.6811627
7.7837142 -5.6814025
7.7837928 -5.6816424
7.7838714 -5.6818824
7.78395 -5.6821225
7.7840286 -5.6823628
7.7841071 -5.6826032
7.7841856 -5.6828417
7.7842642 -5.6830824
7.7843427 -5.6833232
7.7844211 -5.683562
7.7844996 -5.683801
7.7845781 -5.6840401
7.7846565 -5.6842815
7.7847349 -5.6845209
7.7848134 -5.6847604
7.7848918 -5.6849979
7.7849701 -5.6852377
7.7850485 -5.6854776
7.7851269 -5.6857177
7.7852052 -5.6859557
7.7852836 -5.686196
7.7853619 -5.6864344
7.7854402 -5.6866728
7.7855185 -5.6869135
7.7855967 -5.6871522
7.785675 -5.6873911
7.7857532 -5.6876301
7.7858315 -5.6878692
7.7859097 -5.6881063
7.7859879 -5.6883457
7.7860661 -5.6885852
7.7861443 -5.6888228
7.7862224 -5.6890625
7.7863006 -5.6893003
7.7863787 -5.6895404
7.7864568 -5.6897784
7.7865349 -5.6900166
7.786613 -5.6902549
7.7866911 -5.6904933
7.7867692 -5.6907319
7.7868472 -5.6909706
7.7869252 -5.6912073
7.7870033 -5.6914463
7.7870813 -5.6916854
7.7871593 -5.6919224
7.7872372 -5.6921618
7.7873152 -5.6923991
7.7873932 -5.6926366
7.7874711 -5.6928742
7.787549 -5.6931141
7.7876269 -5.693352
7.7877048 -5.6935878
7.7877827 -5.693826
7.7878606 -5.6940642
7.7879384 -5.6943026
7.7880163 -5.694539
7.7880941 -5.6947776
7.7881719 -5.6950143
7.7882497 -5.6952532
7.7883275 -5.6954901
7.7884053 -5.6957271
7.788483 -5.6959643
7.7885608 -5.6962015
7.7886385 -5.6964389
7.7887162 -5.6966765
7.7887939 -5.6969142
7.7888716 -5.6971519
7.7889493 -5.6973877
7.7890269 -5.6976258
7.7891046 -5.697864
7.7891822 -5.6981001
7.7892598 -5.6983364
7.7893374 -5.698575
7.789415 -5.6988115
7.7894926 -5.6990482
7.7895701 -5.699285
7.7896477 -5.6995219
7.7897252 -5.699759
7.7898027 -5.699994
7.7898802 -5.7002313
7.7899577 -5.7004687
7.7900352 -5.7007041
7.7901127 -5.7009418
7.7901901 -5.7011775
7.7902676 -5.7014133
7.790345 -5.7016513
7.7904224 -5.7018874
7.7904998 -5.7021235
7.7905772 -5.7023598
7.7906545 -5.7025963
7.7907319 -5.7028328
7.7908092 -5.7030673
7.7908866 -5.7033041
7.7909639 -5.703541
7.7910412 -5.7037759
7.7911185 -5.7040131
7.7911957 -5.7042482
7.791273 -5.7044835
7.7913502 -5.7047211
7.7914275 -5.7049566
7.7915047 -5.7051922
7.7915819 -5.705428
7.7916591 -5.7056639
7.7917363 -5.7058999
7.7918134 -5.7061338
7.7918906 -5.7063701
7.7919677 -5.7066065
7.7920448 -5.7068408
7.7921219 -5.7070775
7.792199 -5.7073121
7.7922761 -5.7075468
7.7923532 -5.7077838
7.7924302 -5.7080188
7.7925073 -5.7082539
7.7925843 -5.7084891
7.7926613 -5.7087244
7.7927383 -5.7089599
7.7928153 -5.7091933
7.7928922 -5.709429
7.7929692 -5.7096648
7.7930461 -5.7098986
7.7931231 -5.7101347
7.7932 -5.7103687
7.7932769 -5.7106028
7.7933538 -5.7108393
7.7934307 -5.7110737
7.7935075 -5.7113082
7.7935844 -5.7115428
7.7936612 -5.7117776
7.793738 -5.7120125
7.7938148 -5.7122453
7.7938916 -5.7124804
7.7939684 -5.7127157
7.7940452 -5.7129489
7.7941219 -5.7131844
7.7941987 -5.7134178
7.7942754 -5.7136536
7.7943521 -5.7138872
7.7944288 -5.714121
7.7945055 -5.7143549
7.7945821 -5.714589
7.7946588 -5.7148231
7.7947354 -5.7150574
7.7948121 -5.7152919
7.7948887 -5.7155241
7.7949653 -5.7157588
7.7950419 -5.7159936
7.7951185 -5.7162263
7.795195 -5.7164613
7.7952716 -5.7166942
7.7953481 -5.7169273
7.7954246 -5.7171627
7.7955011 -5.717396
7.7955776 -5.7176294
7.7956541 -5.717863
7.7957306 -5.7180966
7.795807 -5.7183304
7.7958835 -5.7185621
7.7959599 -5.7187961
7.7960363 -5.7190303
7.7961127 -5.7192623
7.7961891 -5.7194967
7.7962655 -5.719729
7.7963419 -5.7199637
7.7964182 -5.7201962
7.7964945 -5.7204289
7.7965709 -5.7206616
7.7966472 -5.7208945
7.7967235 -5.7211276
7.7967997 -5.7213607
7.796876 -5.721594
7.7969523 -5.7218274
7.7970285 -5.7220586
7.7971047 -5.7222922
7.797181 -5.7225237
7.7972572 -5.7227576
7.7973333 -5.7229894
7.7974095 -5.7232235
7.7974857 -5.7234555
7.7975618 -5.7236876
7.797638 -5.7239198
7.7977141 -5.7241522
7.7977902 -5.7243846
7.7978663 -5.7246172
7.7979424 -5.72485
7.7980184 -5.7250828
7.7980945 -5.7253135
7.7981705 -5.7255466
7.7982465 -5.7257798
7.7983226 -5.7260108
7.7983986 -5.726242
7.7984745 -5.7264756
7.7985505 -5.726707
7.7986265 -5.7269385
7.7987024 -5.7271702
7.7987784 -5.7274019
7.7988543 -5.7276338
7.7989302 -5.7278659
7.7990061 -5.728098
7.799082 -5.7283303
7.7991578 -5.7285604
7.7992337 -5.7287929
7.7993095 -5.7290255
7.7993854 -5.729256
7.7994612 -5.7294865
7.799537 -5.7297195
7.7996128 -5.7299504
7.7996885 -5.7301813
7.7997643 -5.7304123
7.79984 -5.7306435
7.7999158 -5.7308748
7.7999915 -5.7311062
7.8000672 -5.7313378
7.8001429 -5.7315695
7.8002186 -5.7318013
7.8002943 -5.7320308
7.8003699 -5.7322629
7.8004456 -5.7324927
7.8005212 -5.732725
7.8005968 -5.7329551
7.8006724 -5.7331852
7.800748 -5.7334179
7.8008236 -5.7336483
7.8008991 -5.7338789
7.8009747 -5.7341096
7.8010502 -5.7343404
7.8011258 -5.7345713
7.8012013 -5.7348
7.8012768 -5.7350311
7.8013523 -5.7352624
7.8014277 -5.7354915
7.8015032 -5.735723
7.8015786 -5.7359523
7.8016541 -5.7361841
7.8017295 -5.7364136
7.8018049 -5.7366433
7.8018803 -5.7368754
7.8019557 -5.7371053
7.802031 -5.7373354
7.8021064 -5.7375655
7.8021817 -5.7377958
7.8022571 -5.7380262
7.8023324 -5.7382543
7.8024077 -5.738485
7.802483 -5.7387157
7.8025582 -5.7389442
7.8026335 -5.7391752
7.8027087 -5.739404
7.802784 -5.7396352
7.8028592 -5.7398642
7.8029344 -5.7400933
7.8030096 -5.7403225
7.8030848 -5.7405519
7.80316 -5.7407813
7.8032351 -5.7410109
7.8033103 -5.7412406
7.8033854 -5.7414705
7.8034605 -5.7417004
7.8035356 -5.7419305
7.8036107 -5.7421583
7.8036858 -5.7423886
7.8037609 -5.7426167
7.8038359 -5.7428472
7.803911 -5.7430755
7.803986 -5.7433039
7.804061 -5.7435324
7.804136 -5.7437635
7.804211 -5.7439922
7.804286 -5.7442211
7.804361 -5.7444501
7.8044359 -5.7446792
7.8045108 -5.7449061
7.8045858 -5.7451354
7.8046607 -5.7453649
7.8047356 -5.7455945
7.8048105 -5.7458218
7.8048853 -5.7460517
7.8049602 -5.7462792
7.8050351 -5.7465069
7.8051099 -5.7467371
7.8051847 -5.746965
7.8052595 -5.7471931
7.8053343 -5.7474212
7.8054091 -5.7476495
7.8054839 -5.7478779
7.8055586 -5.7481064
7.8056334 -5.748335
7.8057081 -5.7485638
7.8057828 -5.7487902
7.8058575 -5.7490192
7.8059322 -5.7492483
7.8060069 -5.7494751
7.8060816 -5.7497044
7.8061562 -5.7499315
7.8062309 -5.7501586
7.8063055 -5.7503883
7.8063801 -5.7506157
7.8064547 -5.7508432
7.8065293 -5.7510709
7.8066039 -5.7512986
7.8066784 -5.7515265
7.806753 -5.7517545
7.8068275 -5.7519826
7.8069021 -5.7522083
7.8069766 -5.7524367
7.8070511 -5.7526651
7.8071256 -5.7528913
7.8072 -5.75312
7.8072745 -5.7533463
7.807349 -5.7535728
7.8074234 -5.7538019
7.8074978 -5.7540286
7.8075722 -5.7542554
7.8076466 -5.7544824
7.807721 -5.7547095
7.8077954 -5.7549367
7.8078698 -5.755164
7.8079441 -5.7553914
7.8080184 -5.755619
7.8080928 -5.7558442
7.8081671 -5.7560719
7.8082414 -5.7562974
7.8083157 -5.7565254
7.8083899 -5.7567511
7.8084642 -5.7569793
7.8085384 -5.7572052
7.8086127 -5.7574312
7.8086869 -5.7576599
7.8087611 -5.7578861
7.8088353 -5.7581125
7.8089095 -5.758339
7.8089836 -5.7585656
7.8090578 -5.7587923
7.8091319 -5.7590192
7.8092061 -5.7592436
7.8092802 -5.7594707
7.8093543 -5.7596979
7.8094284 -5.7599227
7.8095025 -5.7601502
7.8095765 -5.7603752
7.8096506 -5.7606029
7.8097246 -5.7608282
7.8097987 -5.7610536
7.8098727 -5.7612791
7.8099467 -5.7615048
7.8100207 -5.761733
7.8100947 -5.7619589
7.8101686 -5.7621849
7.8102426 -5.7624085
7.8103165 -5.7626347
7.8103905 -5.7628611
7.8104644 -5.7630876
7.8105383 -5.7633116
7.8106122 -5.7635383
7.8106861 -5.7637626
7.8107599 -5.7639896
7.8108338 -5.7642141
7.8109076 -5.7644413
7.8109815 -5.764666
7.8110553 -5.7648909
7.8111291 -5.7651159
7.8112029 -5.765341
7.8112767 -5.7655662
7.8113504 -5.7657916
7.8114242 -5.7660171
7.8114979 -5.7662426
7.8115717 -5.7664683
7.8116454 -5.7666942
7.8117191 -5.7669175
7.8117928 -5.7671436
7.8118664 -5.7673672
7.8119401 -5.7675935
7.8120138 -5.7678174
7.8120874 -5.7680439
7.812161 -5.768268
7.8122347 -5.7684922
7.8123083 -5.7687165
7.8123819 -5.7689409
7.8124554 -5.7691655
7.812529 -5.7693902
7.8126026 -5.769615
7.8126761 -5.7698399
7.8127496 -5.7700649
7.8128231 -5.77029
7.8128967 -5.7705127
7.8129701 -5.7707381
7.8130436 -5.7709636
7.8131171 -5.7711866
7.8131905 -5.7714123
7.813264 -5.7716356
7.8133374 -5.771859
7.8134108 -5.772085
7.8134842 -5.7723086
7.8135576 -5.7725324
7.813631 -5.7727562
7.8137044 -5.7729802
7.8137777 -5.7732043
7.8138511 -5.7734284
7.8139244 -5.7736528
7.8139977 -5.7738772
7.814071 -5.7740991
7.8141443 -5.7743238
7.8142176 -5.7745486
7.8142909 -5.7747709
7.8143641 -5.7749959
7.8144374 -5.7752184
7.8145106 -5.775441
7.8145838 -5.7756664
7.8146571 -5.7758893
7.8147302 -5.7761123
7.8148034 -5.7763354
7.8148766 -5.7765586
7.8149498 -5.7767819
7.8150229 -5.7770054
7.815096 -5.7772289
7.8151692 -5.7774526
7.8152423 -5.7776764
7.8153154 -5.7779003
7.8153885 -5.7781217
7.8154615 -5.7783459
7.8155346 -5.7785701
7.8156076 -5.7787919
7.8156807 -5.7790137
7.8157537 -5.7792383
7.8158267 -5.7794604
7.8158997 -5.7796827
7.8159727 -5.7799076
7.8160457 -5.7801301
7.8161186 -5.7803526
7.8161916 -5.7805753
7.8162645 -5.7807981
7.8163374 -5.781021
7.8164103 -5.781244
7.8164832 -5.7814645
7.8165561 -5.7816877
7.816629 -5.7819111
7.8167019 -5.7821346
7.8167747 -5.7823555
7.8168476 -5.7825792
7.8169204 -5.7828004
7.8169932 -5.7830217
7.817066 -5.7832458
7.8171388 -5.7834673
7.8172116 -5.7836889
7.8172843 -5.7839107
7.8173571 -5.7841352
7.8174298 -5.7843571
7.8175026 -5.7845792
7.8175753 -5.7848014
7.817648 -5.7850211
7.8177207 -5.7852435
7.8177934 -5.7854661
7.817866 -5.7856888
7.8179387 -5.7859089
7.8180113 -5.7861318
7.818084 -5.7863548
7.8181566 -5.7865752
7.8182292 -5.7867985
7.8183018 -5.7870191
7.8183744 -5.7872399
7.8184469 -5.7874608
7.8185195 -5.7876845
7.8185921 -5.7879057
7.8186646 -5.7881269
7.8187371 -5.7883483
7.8188096 -5.7885697
7.8188821 -5.7887913
7.8189546 -5.789013
7.8190271 -5.7892348
7.8190995 -5.7894541
7.819172 -5.7896761
7.8192444 -5.7898983
7.8193169 -5.7901179
7.8193893 -5.7903402
7.8194617 -5.7905601
7.8195341 -5.7907827
7.8196064 -5.7910027
7.8196788 -5.7912228
7.8197512 -5.7914458
7.8198235 -5.7916662
7.8198958 -5.7918866
7.8199682 -5.7921072
7.8200405 -5.7923279
7.8201128 -5.7925488
7.820185 -5.7927697
7.8202573 -5.7929907
7.8203296 -5.7932119
7.8204018 -5.7934305
7.820474 -5.7936518
7.8205463 -5.7938733
7.8206185 -5.7940922
7.8206907 -5.794314
7.8207629 -5.7945331
7.820835 -5.794755
7.8209072 -5.7949744
7.8209793 -5.7951938
7.8210515 -5.7954161
7.8211236 -5.7956358
7.8211957 -5.7958556
7.8212678 -5.7960755
7.8213399 -5.7962955
7.821412 -5.7965156
7.8214841 -5.7967359
7.8215561 -5.7969562
7.8216281 -5.7971767
7.8217002 -5.7973973
7.8217722 -5.7976152
7.8218442 -5.797836
7.8219162 -5.7980569
7.8219882 -5.7982752
7.8220601 -5.7984964
7.8221321 -5.7987149
7.8222041 -5.7989335
7.822276 -5.799155
7.8223479 -5.7993738
7.8224198 -5.7995928
7.8224917 -5.7998118
7.8225636 -5.8000338
7.8226355 -5.800253
7.8227073 -5.8004724
7.8227792 -5.800692
7.822851 -5.8009116
7.8229229 -5.8011286
7.8229947 -5.8013484
7.8230665 -5.8015684
7.8231383 -5.8017884
7.8232101 -5.8020059
7.8232818 -5.8022261
7.8233536 -5.8024438
7.8234253 -5.8026643
7.8234971 -5.8028822
7.8235688 -5.8031029
7.8236405 -5.803321
7.8237122 -5.8035392
7.8237839 -5.8037575
7.8238555 -5.8039787
7.8239272 -5.8041972
7.8239988 -5.8044158
7.8240705 -5.8046346
7.8241421 -5.8048534
7.8242137 -5.8050724
7.8242853 -5.8052887
7.8243569 -5.8055079
7.8244285 -5.8057272
7.8245001 -5.8059466
7.8245716 -5.8061633
7.8246432 -5.8063829
7.8247147 -5.8065999
7.8247862 -5.8068197
7.8248577 -5.8070369
7.8249292 -5.807257
7.8250007 -5.8074744
7.8250722 -5.8076919
7.8251436 -5.8079123
7.8252151 -5.80813
7.8252865 -5.8083478
7.8253579 -5.8085658
7.8254294 -5.8087838
7.8255008 -5.809002
7.8255722 -5.8092202
7.8256435 -5.8094386
7.8257149 -5.8096543
7.8257863 -5.8098729
7.8258576 -5.8100916
7.8259289 -5.8103076
7.8260003 -5.8105265
7.8260716 -5.8107456
7.8261429 -5.8109619
7.8262141 -5.8111783
7.8262854 -5.8113977
7.8263567 -5.8116144
7.8264279 -5.8118311
7.8264992 -5.8120508
7.8265704 -5.8122678
7.8266416 -5.8124849
7.8267128 -5.8127021
7.826784 -5.8129194
7.8268552 -5.8131369
7.8269264 -5.8133544
7.8269975 -5.813572
7.8270687 -5.8137898
7.8271398 -5.8140076
7.8272109 -5.8142228
7.827282 -5.8144408
7.8273531 -5.814659
7.8274242 -5.8148745
7.8274953 -5.8150929
7.8275663 -5.8153086
7.8276374 -5.8155244
7.8277084 -5.8157431
7.8277795 -5.8159591
7.8278505 -5.8161752
7.8279215 -5.8163942
7.8279925 -5.8166106
7.8280635 -5.816827
7.8281344 -5.8170435
7.8282054 -5.8172602
7.8282763 -5.8174769
7.8283473 -5.8176938
7.8284182 -5.8179108
7.8284891 -5.8181278
7.82856 -5.8183422
7.8286309 -5.8185595
7.8287018 -5.8187769
7.8287726 -5.8189915
7.8288435 -5.8192091
7.8289143 -5.819424
7.8289852 -5.8196418
7.829056 -5.8198569
7.8291268 -5.820075
7.8291976 -5.8202903
7.8292684 -5.8205057
7.8293392 -5.8207212
7.8294099 -5.8209397
7.8294807 -5.8211554
7.8295514 -5.8213712
7.8296221 -5.8215871
7.8296929 -5.8218032
7.8297636 -5.8220193
7.8298343 -5.8222327
7.8299049 -5.8224491
7.8299756 -5.8226655
7.8300463 -5.8228821
7.8301169 -5.8230959
7.8301875 -5.8233127
7.8302582 -5.8235296
7.8303288 -5.8237437
7.8303994 -5.8239609
7.83047 -5.8241752
7.8305406 -5.8243896
7.8306111 -5.8246071
7.8306817 -5.8248217
7.8307522 -5.8250365
7.8308228 -5.8252513
7.8308933 -5.8254692
7.8309638 -5.8256843
7.8310343 -5.8258995
7.8311048 -5.8261148
7.8311752 -5.8263302
7.8312457 -5.8265427
7.8313162 -5.8267584
7.8313866 -5.8269741
7.831457 -5.8271899
7.8315274 -5.8274029
7.8315979 -5.8276189
7.8316683 -5.8278351
7.8317386 -5.8280484
7.831809 -5.8282648
7.8318794 -5.8284783
7.8319497 -5.8286949
7.8320201 -5.8289086
7.8320904 -5.8291225
7.8321607 -5.8293394
7.832231 -5.8295535
7.8323013 -5.8297676
7.8323716 -5.8299819
7.8324418 -5.8301963
7.8325121 -5.8304108
7.8325824 -5.8306254
7.8326526 -5.8308401
7.8327228 -5.8310549
7.832793 -5.8312698
7.8328632 -5.8314819
7.8329334 -5.831697
7.8330036 -5.8319123
7.8330738 -5.8321246
7.8331439 -5.8323401
7.8332141 -5.8325556
7.8332842 -5.8327684
7.8333543 -5.8329841
7.8334244 -5.833197
7.8334945 -5.8334101
7.8335646 -5.8336261
7.8336347 -5.8338394
7.8337048 -5.8340527
7.8337748 -5.8342661
7.8338449 -5.8344797
7.8339149 -5.8346933
7.8339849 -5.8349071
7.8340549 -5.835121
7.8341249 -5.8353349
7.8341949 -5.835549
7.8342649 -5.8357632
7.8343349 -5.8359775
7.8344048 -5.8361918
7.8344747 -5.8364034
7.8345447 -5.836618
7.8346146 -5.8368297
7.8346845 -5.8370445
7.8347544 -5.8372594
7.8348243 -5.8374714
7.8348942 -5.8376836
7.834964 -5.8378988
7.8350339 -5.8381112
7.8351037 -5.8383236
7.8351735 -5.8385392
7.8352434 -5.8387518
7.8353132 -5.8389646
7.835383 -5.8391775
7.8354528 -5.8393904
7.8355225 -5.8396035
7.8355923 -5.8398167
7.835662 -5.84003
7.8357318 -5.8402434
7.8358015 -5.8404569
7.8358712 -5.8406675
7.8359409 -5.8408812
7.8360106 -5.841095
7.8360803 -5.8413059
7.83615 -5.8415199
7.8362196 -5.841731
7.8362893 -5.8419452
7.8363589 -5.8421566
7.8364286 -5.842371
7.8364982 -5.8425825
7.8365678 -5.8427941
7.8366374 -5.8430089
7.836707 -5.8432207
7.8367765 -5.8434327
7.8368461 -5.8436447
7.8369156 -5.8438569
7.8369852 -5.8440691
7.8370547 -5.8442815
7.8371242 -5.8444939
7.8371937 -5.8447065
7.8372632 -5.8449191
7.8373327 -5.8451319
7.8374022 -5.8453417
7.8374716 -5.8455547
7.8375411 -5.8457678
7.8376105 -5.8459779
7.83768 -5.8461912
7.8377494 -5.8464046
7.8378188 -5.8466151
7.8378882 -5.8468287
7.8379576 -5.8470393
7.8380269 -5.8472501
7.8380963 -5.847464
7.8381656 -5.847675
7.838235 -5.847886
7.8383043 -5.8480972
7.8383736 -5.8483085
7.8384429 -5.8485198
7.8385122 -5.8487313
7.8385815 -5.8489429
7.8386508 -5.8491546
7.83872 -5.8493663
7.8387893 -5.8495782
7.8388585 -5.8497902
7.8389278 -5.8500023
7.838997 -5.8502145
7.8390662 -5.8504237
7.8391354 -5.8506361
7.8392046 -5.8508456
7.8392737 -5.8510582
7.8393429 -5.8512678
7.839412 -5.8514806
7.8394812 -5.8516905
7.8395503 -5.8519035
7.8396194 -5.8521135
7.8396885 -5.8523237
7.8397576 -5.852537
7.8398267 -5.8527474
7.8398958 -5.8529578
7.8399649 -5.8531684
7.8400339 -5.853379
7.840103 -5.8535898
7.840172 -5.8538006
7.840241 -5.8540116
7.84031 -5.8542226
7.840379 -5.8544338
7.840448 -5.8546451
7.840517 -5.8548533
7.8405859 -5.8550648
7.8406549 -5.8552764
7.8407238 -5.8554849
7.8407928 -5.8556967
7.8408617 -5.8559055
7.8409306 -5.8561175
7.8409995 -5.8563264
7.8410684 -5.8565386
7.8411373 -5.8567478
7.8412061 -5.8569602
7.841275 -5.8571696
7.8413438 -5.8573791
7.8414127 -5.8575886
7.8414815 -5.8577983
7.8415503 -5.8580112
7.8416191 -5.8582211
7.8416879 -5.8584311
7.8417567 -5.8586412
7.8418254 -5.8588514
7.8418942 -5.8590585
7.8419629 -5.8592689
7.8420317 -5.8594794
7.8421004 -5.85969
7.8421691 -5.8599007
7.8422378 -5.8601083
7.8423065 -5.8603192
7.8423752 -5.8605271
7.8424439 -5.8607382
7.8425125 -5.8609494
7.8425812 -5.8611575
7.8426498 -5.8613658
7.8427184 -5.8615773
7.842787 -5.8617857
7.8428556 -5.8619943
7.8429242 -5.8622061
7.8429928 -5.8624149
7.8430614 -5.8626237
7.84313 -5.8628327
7.8431985 -5.8630417
7.843267 -5.8632509
7.8433356 -5.8634602
7.8434041 -5.8636695
7.8434726 -5.863879
7.8435411 -5.8640885
7.8436096 -5.8642982
7.8436781 -5.864508
7.8437465 -5.8647147
7.843815 -5.8649246
7.8438834 -5.8651347
7.8439519 -5.8653417
7.8440203 -5.8655519
7.8440887 -5.8657623
7.8441571 -5.8659696
7.8442255 -5.8661802
7.8442939 -5.8663877
7.8443622 -5.8665952
7.8444306 -5.8668061
7.8444989 -5.8670139
7.8445673 -5.8672218
7.8446356 -5.8674298
7.8447039 -5.867641
7.8447722 -5.8678492
7.8448405 -5.8680575
7.8449088 -5.8682659
7.844977 -5.8684744
7.8450453 -5.8686829
7.8451136 -5.8688916
7.8451818 -5.8690972
7.84525 -5.8693061
7.8453182 -5.8695151
7.8453864 -5.8697241
7.8454546 -5.8699333
7.8455228 -5.8701394
7.845591 -5.8703488
7.8456592 -5.870555
7.8457273 -5.8707646
7.8457955 -5.8709711
7.8458636 -5.8711809
7.8459317 -5.8713875
7.8459998 -5.8715975
7.8460679 -5.8718044
7.846136 -5.8720113
7.8462041 -5.8722216
7.8462721 -5.8724287
7.8463402 -5.872636
7.8464083 -5.8728433
7.8464763 -5.8730508
7.8465443 -5.8732583
7.8466123 -5.873466
7.8466803 -5.8736737
7.8467483 -5.8738816
7.8468163 -5.8740895
7.8468843 -5.8742976
7.8469522 -5.8745057
7.8470202 -5.874714
7.8470881 -5.8749191
7.8471561 -5.8751275
7.847224 -5.875336
7.8472919 -5.8755414
7.8473598 -5.8757502
7.8474277 -5.8759557
7.8474955 -5.8761647
7.8475634 -5.8763705
7.8476313 -5.8765796
7.8476991 -5.8767856
7.8477669 -5.8769916
7.8478348 -5.8772011
7.8479026 -5.8774074
7.8479704 -5.8776137
7.8480382 -5.8778202
7.8481059 -5.8780267
7.8481737 -5.8782334
7.8482415 -5.8784402
7.8483092 -5.878647
7.848377 -5.878854
7.8484447 -5.879061
7.8485124 -5.8792682
7.8485801 -5.8794754
7.8486478 -5.8796828
7.8487155 -5.8798902
7.8487832 -5.8800945
7.8488508 -5.8803021
7.8489185 -5.8805099
7.8489861 -5.8807144
7.8490538 -5.8809224
7.8491214 -5.8811271
7.849189 -5.8813352
7.8492566 -5.8815402
7.8493242 -5.8817485
7.8493918 -5.8819536
7.8494593 -5.8821622
7.8495269 -5.8823675
7.8495944 -5.8825729
7.849662 -5.8827784
7.8497295 -5.8829841
7.849797 -5.8831931
7.8498645 -5.8833989
7.849932 -5.8836048
7.8499995 -5.8838108
7.850067 -5.8840169
7.8501345 -5.8842231
7.8502019 -5.8844294
7.8502694 -5.8846325
7.8503368 -5.884839
7.8504042 -5.8850456
7.8504716 -5.8852523
7.850539 -5.8854591
7.8506064 -5.8856626
7.8506738 -5.8858696
7.8507412 -5.8860734
7.8508085 -5.8862805
7.8508759 -5.8864845
7.8509432 -5.8866919
7.8510105 -5.886896
7.8510779 -5.8871036
7.8511452 -5.8873079
7.8512125 -5.8875123
7.8512798 -5.8877202
7.851347 -5.8879248
7.8514143 -5.8881295
7.8514816 -5.8883343
7.8515488 -5.8885426
7.851616 -5.8887476
7.8516833 -5.8889527
7.8517505 -5.8891579
7.8518177 -5.8893632
7.8518849 -5.8895685
7.8519521 -5.8897707
7.8520192 -5.8899763
7.8520864 -5.8901819
7.8521535 -5.8903877
7.8522207 -5.8905936
7.8522878 -5.8907962
7.8523549 -5.8910023
7.852422 -5.8912084
7.8524891 -5.8914113
7.8525562 -5.8916177
7.8526233 -5.8918207
7.8526904 -5.8920273
7.8527574 -5.8922306
7.8528245 -5.8924373
7.8528915 -5.8926408
7.8529586 -5.8928443
7.8530256 -5.8930514
7.8530926 -5.8932551
7.8531596 -5.893459
7.8532266 -5.8936629
7.8532935 -5.8938669
7.8533605 -5.8940745
7.8534275 -5.8942787
7.8534944 -5.894483
7.8535613 -5.8946874
7.8536283 -5.8948919
7.8536952 -5.8950965
7.8537621 -5.8952978
7.853829 -5.8955026
7.8538958 -5.8957075
7.8539627 -5.8959125
7.8540296 -5.8961176
7.8540964 -5.8963194
7.8541633 -5.8965247
7.8542301 -5.8967301
7.8542969 -5.8969321
7.8543637 -5.8971377
7.8544305 -5.8973399
7.8544973 -5.8975457
7.8545641 -5.8977481
7.8546309 -5.8979507
7.8546976 -5.8981567
7.8547644 -5.8983595
7.8548311 -5.8985623
7.8548979 -5.8987686
7.8549646 -5.8989716
7.8550313 -5.8991747
7.855098 -5.8993779
7.8551647 -5.8995812
7.8552313 -5.8997846
7.855298 -5.8999881
7.8553647 -5.9001916
7.8554313 -5.9003953
7.855498 -5.9005991
7.8555646 -5.9008029
7.8556312 -5.9010069
7.8556978 -5.901211
7.8557644 -5.9014151
7.855831 -5.9016159
7.8558976 -5.9018202
7.8559641 -5.9020247
7.8560307 -5.9022257
7.8560972 -5.9024304
7.8561638 -5.9026316
7.8562303 -5.9028364
7.8562968 -5.9030379
7.8563633 -5.9032429
7.8564298 -5.9034445
7.8564963 -5.9036497
7.8565628 -5.9038515
7.8566292 -5.9040535
7.8566957 -5.9042589
7.8567621 -5.904461
7.8568285 -5.9046632
7.856895 -5.9048655
7.8569614 -5.9050679
7.8570278 -5.9052704
7.8570942 -5.905473
7.8571606 -5.9056756
7.8572269 -5.9058784
7.8572933 -5.9060813
7.8573596 -5.9062842
7.857426 -5.9064873
7.8574923 -5.9066904
7.8575586 -5.9068936
7.8576249 -5.9070935
7.8576912 -5.9072969
7.8577575 -5.9075004
7.8578238 -5.9077005
7.8578901 -5.9079042
7.8579563 -5.908108
7.8580226 -5.9083084
7.8580888 -5.9085124
7.8581551 -5.908713
7.8582213 -5.9089172
7.8582875 -5.9091179
7.8583537 -5.9093188
7.8584199 -5.9095233
7.8584861 -5.9097243
7.8585522 -5.9099254
7.8586184 -5.9101267
7.8586845 -5.9103315
7.8587507 -5.9105329
7.8588168 -5.9107344
7.8588829 -5.910936
7.858949 -5.9111377
7.8590151 -5.9113395
7.8590812 -5.9115414
7.8591473 -5.9117434
7.8592134 -5.9119455
7.8592794 -5.9121476
7.8593455 -5.9123499
7.8594115 -5.9125487
7.8594776 -5.9127511
7.8595436 -5.9129537
7.8596096 -5.9131563
7.8596756 -5.9133555
7.8597416 -5.9135583
7.8598075 -5.9137612
7.8598735 -5.9139607
7.8599395 -5.9141638
7.8600054 -5.9143634
7.8600714 -5.9145667
7.8601373 -5.9147665
7.8602032 -5.9149664
7.8602691 -5.91517
7.860335 -5.9153701
7.8604009 -5.9155703
7.8604668 -5.9157742
7.8605326 -5.9159745
7.8605985 -5.916175
7.8606644 -5.9163756
7.8607302 -5.9165762
7.860796 -5.916777
7.8608618 -5.9169778
7.8609276 -5.9171787
7.8609934 -5.9173798
7.8610592 -5.9175809
7.861125 -5.9177821
7.8611908 -5.9179834
7.8612565 -5.9181848
7.8613223 -5.9183863
7.861388 -5.9185843
7.8614538 -5.918786
7.8615195 -5.9189877
7.8615852 -5.919186
7.8616509 -5.9193879
7.8617166 -5.91959
7.8617823 -5.9197885
7.8618479 -5.9199908
7.8619136 -5.9201895
7.8619792 -5.9203919
7.8620449 -5.9205908
7.8621105 -5.9207934
7.8621761 -5.9209925
7.8622417 -5.9211917
7.8623073 -5.9213946
7.8623729 -5.9215939
7.8624385 -5.9217934
7.8625041 -5.9219929
7.8625696 -5.9221926
7.8626352 -5.9223923
7.8627007 -5.9225958
7.8627662 -5.9227957
7.8628318 -5.9229957
7.8628973 -5.9231958
7.8629628 -5.923396
7.8630283 -5.9235926
7.8630938 -5.923793
7.8631592 -5.9239934
7.8632247 -5.924194
7.8632901 -5.9243946
7.8633556 -5.9245954
7.863421 -5.9247926
7.8634864 -5.9249935
7.8635518 -5.9251945
7.8636172 -5.925392
7.8636826 -5.9255932
7.863748 -5.9257908
7.8638134 -5.9259922
7.8638788 -5.92619
7.8639441 -5.9263916
7.8640095 -5.9265896
7.8640748 -5.9267914
7.8641401 -5.9269896
7.8642054 -5.9271878
7.8642707 -5.9273899
7.864336 -5.9275883
7.8644013 -5.9277869
7.8644666 -5.9279855
7.8645318 -5.9281842
7.8645971 -5.9283831
7.8646623 -5.9285857
7.8647276 -5.9287847
7.8647928 -5.9289838
7.864858 -5.929183
7.8649232 -5.9293822
7.8649884 -5.9295779
7.8650536 -5.9297774
7.8651188 -5.9299769
7.865184 -5.9301766
7.8652491 -5.9303763
7.8653143 -5.9305761
7.8653794 -5.9307723
7.8654445 -5.9309723
7.8655096 -5.9311725
7.8655747 -5.9313689
7.8656398 -5.9315692
7.8657049 -5.9317659
7.86577 -5.9319664
7.8658351 -5.9321669
7.8659001 -5.9323638
7.8659652 -5.9325609
7.8660302 -5.9327617
7.8660953 -5.9329589
7.8661603 -5.9331599
7.8662253 -5.9333573
7.8662903 -5.9335548
7.8663553 -5.9337524
7.8664203 -5.9339538
7.8664852 -5.9341515
7.8665502 -5.9343493
7.8666152 -5.9345473
7.8666801 -5.9347453
7.866745 -5.9349434
7.86681 -5.9351416
7.8668749 -5.9353399
7.8669398 -5.9355383
7.8670047 -5.9357367
7.8670695 -5.9359353
7.8671344 -5.936134
7.8671993 -5.9363289
7.8672641 -5.9365278
7.867329 -5.9367267
7.8673938 -5.9369257
7.8674586 -5.9371211
7.8675235 -5.9373203
7.8675883 -5.9375196
7.8676531 -5.9377152
7.8677179 -5.9379146
7.8677826 -5.9381104
7.8678474 -5.9383101
7.8679122 -5.9385061
7.8679769 -5.9387059
7.8680416 -5.938902
7.8681064 -5.9391021
7.8681711 -5.9392984
7.8682358 -5.9394948
7.8683005 -5.9396951
7.8683652 -5.9398917
7.8684299 -5.9400884
7.8684946 -5.9402852
7.8685592 -5.940482
7.8686239 -5.940679
7.8686885 -5.9408798
7.8687531 -5.9410769
7.8688178 -5.9412742
7.8688824 -5.9414715
7.868947 -5.9416689
7.8690116 -5.9418664
7.8690762 -5.9420602
7.8691407 -5.9422578
7.8692053 -5.9424556
7.8692699 -5.9426535
7.8693344 -5.9428514
7.8693989 -5.9430494
7.8694635 -5.9432437
7.869528 -5.943442
7.8695925 -5.9436403
7.869657 -5.9438348
7.8697215 -5.9440333
7.869786 -5.9442281
7.8698504 -5.9444267
7.8699149 -5.9446217
7.8699794 -5.9448205
7.8700438 -5.9450156
7.8701082 -5.9452146
7.8701726 -5.9454099
7.8702371 -5.9456053
7.8703015 -5.9458046
7.8703659 -5.9460001
7.8704302 -5.9461958
7.8704946 -5.9463915
7.870559 -5.9465912
7.8706233 -5.9467871
7.8706877 -5.9469831
7.870752 -5.9471791
7.8708163 -5.9473753
7.8708807 -5.9475716
7.870945 -5.9477679
7.8710093 -5.9479643
7.8710736 -5.9481609
7.8711378 -5.9483575
7.8712021 -5.9485542
7.8712664 -5.948751
7.8713306 -5.9489479
7.8713949 -5.949141
7.8714591 -5.949338
7.8715233 -5.9495352
7.8715875 -5.9497324
7.8716517 -5.9499259
7.8717159 -5.9501233
7.8717801 -5.9503169
7.8718443 -5.9505145
7.8719085 -5.9507122
7.8719726 -5.9509061
7.8720368 -5.9511039
7.8721009 -5.951298
7.872165 -5.9514922
7.8722291 -5.9516903
7.8722932 -5.9518846
7.8723573 -5.9520829
7.8724214 -5.9522774
7.8724855 -5.952472
7.8725496 -5.9526667
7.8726136 -5.9528654
7.8726777 -5.9530602
7.8727417 -5.9532552
7.8728058 -5.9534502
7.8728698 -5.9536453
7.8729338 -5.9538405
7.8729978 -5.9540358
7.8730618 -5.9542312
7.8731258 -5.9544267
7.8731898 -5.9546222
7.8732537 -5.9548179
7.8733177 -5.9550136
7.8733816 -5.9552095
7.8734456 -5.9554054
7.8735095 -5.9556014
7.8735734 -5.9557935
7.8736373 -5.9559897
7.8737012 -5.956186
7.8737651 -5.9563784
7.873829 -5.9565748
7.8738929 -5.9567714
7.8739568 -5.9569641
7.8740206 -5.9571608
7.8740845 -5.9573536
7.8741483 -5.9575505
7.8742121 -5.9577435
7.8742759 -5.9579406
7.8743397 -5.9581338
7.8744035 -5.958331
7.8744673 -5.9585244
7.8745311 -5.9587179
7.8745949 -5.9589154
7.8746586 -5.959109
7.8747224 -5.9593027
7.8747861 -5.9594966
7.8748499 -5.9596905
7.8749136 -5.9598884
7.8749773 -5.9600825
7.875041 -5.9602766
7.8751047 -5.9604709
7.8751684 -5.9606652
7.8752321 -5.9608596
7.8752957 -5.9610541
7.8753594 -5.9612487
7.875423 -5.9614434
7.8754867 -5.9616382
7.8755503 -5.961833
7.8756139 -5.962024
7.8756775 -5.962219
7.8757411 -5.9624142
7.8758047 -5.9626094
7.8758683 -5.9628007
7.8759319 -5.962996
7.8759954 -5.9631915
7.876059 -5.9633831
7.8761225 -5.9635787
7.8761861 -5.9637745
7.8762496 -5.9639663
7.8763131 -5.9641622
7.8763766 -5.9643542
7.8764401 -5.9645502
7.8765036 -5.9647424
7.8765671 -5.9649347
7.8766306 -5.965131
7.876694 -5.9653234
7.8767575 -5.9655159
7.8768209 -5.9657125
7.8768844 -5.9659052
7.8769478 -5.966098
7.8770112 -5.9662908
7.8770746 -5.9664878
7.877138 -5.9666808
7.8772014 -5.9668739
7.8772648 -5.9670671
7.8773281 -5.9672604
7.8773915 -5.9674538
7.8774549 -5.9676472
7.8775182 -5.9678408
7.8775815 -5.9680344
7.8776449 -5.9682281
7.8777082 -5.9684219
7.8777715 -5.9686117
7.8778348 -5.9688057
7.8778981 -5.9689998
7.8779613 -5.9691939
7.8780246 -5.9693881
7.8780879 -5.9695784
7.8781511 -5.9697728
7.8782143 -5.9699673
7.8782776 -5.9701578
7.8783408 -5.9703525
7.878404 -5.9705472
7.8784672 -5.970738
7.8785304 -5.9709329
7.8785936 -5.9711239
7.8786568 -5.971319
7.8787199 -5.9715101
7.8787831 -5.9717013
7.8788462 -5.9718966
7.8789094 -5.972088
7.8789725 -5.9722795
7.8790356 -5.9724751
7.8790987 -5.9726667
7.8791619 -5.9728584
7.8792249 -5.9730502
7.879288 -5.9732462
7.8793511 -5.9734381
7.8794142 -5.9736302
7.8794772 -5.9738223
7.8795403 -5.9740145
7.8796033 -5.9742069
7.8796663 -5.9743992
7.8797294 -5.9745917
7.8797924 -5.9747843
7.8798554 -5.9749769
7.8799184 -5.9751697
7.8799814 -5.9753625
7.8800443 -5.9755554
7.8801073 -5.9757443
7.8801702 -5.9759373
7.8802332 -5.9761305
7.8802961 -5.9763237
7.8803591 -5.9765171
7.880422 -5.9767064
7.8804849 -5.9768999
7.8805478 -5.9770893
7.8806107 -5.977283
7.8806736 -5.9774768
7.8807364 -5.9776665
7.8807993 -5.9778604
7.8808622 -5.9780503
7.880925 -5.9782444
7.8809878 -5.9784345
7.8810507 -5.9786287
7.8811135 -5.978819
7.8811763 -5.9790093
7.8812391 -5.9792038
7.8813019 -5.9793943
7.8813647 -5.9795848
7.8814275 -5.9797755
7.8814902 -5.9799704
7.881553 -5.9801612
7.8816157 -5.9803521
7.8816785 -5.9805431
7.8817412 -5.9807341
7.8818039 -5.9809253
7.8818666 -5.9811165
7.8819293 -5.981312
7.881992 -5.9815034
7.8820547 -5.9816949
7.8821174 -5.9818823
7.88218 -5.9820739
7.8822427 -5.9822657
7.8823053 -5.9824575
7.882368 -5.9826494
7.8824306 -5.9828414
7.8824932 -5.9830335
7.8825558 -5.9832215
7.8826184 -5.9834137
7.882681 -5.983606
7.8827436 -5.9837985
7.8828062 -5.9839868
7.8828688 -5.9841794
7.8829313 -5.9843678
7.8829939 -5.9845606
7.8830564 -5.9847534
7.8831189 -5.9849422
7.8831815 -5.9851352
7.883244 -5.9853241
7.8833065 -5.9855173
7.883369 -5.9857063
7.8834315 -5.9858955
7.8834939 -5.9860889
7.8835564 -5.9862782
7.8836189 -5.9864676
7.8836813 -5.9866613
7.8837437 -5.9868509
7.8838062 -5.9870405
7.8838686 -5.9872302
7.883931 -5.9874243
7.8839934 -5.9876142
7.8840558 -5.9878041
7.8841182 -5.9879942
7.8841806 -5.9881844
7.8842429 -5.9883746
7.8843053 -5.9885649
7.8843677 -5.9887553
7.88443 -5.9889458
7.8844923 -5.9891363
7.8845547 -5.989327
7.884617 -5.9895177
7.8846793 -5.9897085
7.8847416 -5.9898994
7.8848039 -5.9900862
7.8848661 -5.9902772
7.8849284 -5.9904684
7.8849907 -5.9906596
7.8850529 -5.9908467
7.8851152 -5.9910381
7.8851774 -5.9912296
7.8852396 -5.9914169
7.8853018 -5.9916085
7.885364 -5.9918002
7.8854262 -5.9919878
7.8854884 -5.9921797
7.8855506 -5.9923674
7.8856128 -5.9925595
7.885675 -5.9927474
7.8857371 -5.9929353
7.8857993 -5.9931277
7.8858614 -5.9933158
7.8859235 -5.9935083
7.8859856 -5.9936966
7.8860477 -5.993885
7.8861098 -5.9940734
7.8861719 -5.9942662
7.886234 -5.9944549
7.8862961 -5.9946436
7.8863582 -5.9948324
7.8864202 -5.9950212
7.8864823 -5.9952145
7.8865443 -5.9954035
7.8866063 -5.9955926
7.8866684 -5.9957818
7.8867304 -5.9959711
7.8867924 -5.9961605
7.8868544 -5.9963499
7.8869164 -5.9965395
7.8869783 -5.9967291
7.8870403 -5.9969188
7.8871023 -5.9971042
7.8871642 -5.9972941
7.8872261 -5.9974841
7.8872881 -5.9976741
7.88735 -5.9978642
7.8874119 -5.9980501
7.8874738 -5.9982403
7.8875357 -5.9984307
7.8875976 -5.9986168
7.8876595 -5.9988073
7.8877214 -5.9989979
7.8877832 -5.9991843
7.8878451 -5.9993751
7.8879069 -5.9995616
7.8879688 -5.9997525
7.8880306 -5.9999392
7.8880924 -6.0001294
7.8881542 -6.000318
7.888216 -6.0005067
7.8882778 -6.0006954
7.8883396 -6.0008843
7.8884014 -6.0010727
7.8884631 -6.0012613
7.8885249 -6.0014499
7.8885866 -6.0016386
7.8886484 -6.001827
7.8887101 -6.0020155
7.8887718 -6.002204
7.8888335 -6.0023926
7.8888952 -6.0025808
7.8889569 -6.0027692
7.8890186 -6.0029576
7.8890803 -6.0031461
7.889142 -6.0033343
7.8892036 -6.0035225
7.8892653 -6.0037108
7.8893269 -6.0038992
7.8893886 -6.0040872
7.8894502 -6.0042753
7.8895118 -6.0044635
7.8895734 -6.0046518
7.889635 -6.0048397
7.8896966 -6.0050277
7.8897582 -6.0052158
7.8898197 -6.005404
7.8898813 -6.0055918
7.8899429 -6.0057801
7.8900044 -6.0059676
7.8900659 -6.0061557
7.8901275 -6.0063438
7.890189 -6.0065316
7.8902505 -6.0067194
7.890312 -6.0069069
7.8903735 -6.0070949
7.890435 -6.0072826
7.8904965 -6.0074703
7.8905579 -6.0076582
7.8906194 -6.0078456
7.8906808 -6.0080336
7.8907423 -6.0082212
7.8908037 -6.0084085
7.8908651 -6.0085963
7.8909266 -6.0087837
7.890988 -6.0089712
7.8910494 -6.0091588
7.8911108 -6.009346
7.8911721 -6.0095337
7.8912335 -6.0097211
7.8912949 -6.0099086
7.8913562 -6.0100957
7.8914176 -6.0102828
7.8914789 -6.0104705
7.8915402 -6.0106574
7.8916016 -6.0108449
7.8916629 -6.0110319
7.8917242 -6.0112195
7.8917855 -6.0114063
7.8918468 -6.0115936
7.891908 -6.0117805
7.8919693 -6.011968
7.8920306 -6.012155
7.8920918 -6.0123418
7.8921531 -6.012529
7.8922143 -6.0127159
7.8922755 -6.0129029
7.8923367 -6.0130899
7.8923979 -6.0132766
7.8924591 -6.0134634
7.8925203 -6.0136502
7.8925815 -6.0138372
7.8926427 -6.0140242
7.8927039 -6.0142108
7.892765 -6.0143975
7.8928262 -6.0145843
7.8928873 -6.0147707
7.8929484 -6.0149577
7.8930096 -6.0151443
7.8930707 -6.0153309
7.8931318 -6.0155172
7.8931929 -6.0157041
7.893254 -6.0158905
7.893315 -6.0160771
7.8933761 -6.0162637
7.8934372 -6.0164499
7.8934982 -6.0166363
7.8935593 -6.0168227
7.8936203 -6.0170092
7.8936813 -6.0171957
7.8937423 -6.0173819
7.8938034 -6.0175682
7.8938644 -6.0177546
7.8939254 -6.0179405
7.8939863 -6.0181271
7.8940473 -6.0183132
7.8941083 -6.0184994
7.8941692 -6.0186853
7.8942302 -6.0188716
7.8942911 -6.0190577
7.8943521 -6.0192437
7.894413 -6.0194299
7.8944739 -6.0196157
7.8945348 -6.0198016
7.8945957 -6.0199875
7.8946566 -6.0201736
7.8947175 -6.0203597
7.8947784 -6.0205454
7.8948392 -6.0207312
7.8949001 -6.0209171
7.8949609 -6.0211031
7.8950218 -6.0212887
7.8950826 -6.0214744
7.8951434 -6.0216601
7.8952042 -6.021846
7.895265 -6.0220314
7.8953258 -6.0222174
7.8953866 -6.022403
7.8954474 -6.0225883
7.8955082 -6.0227741
7.8955689 -6.0229595
7.8956297 -6.0231449
7.8956904 -6.0233305
7.8957512 -6.0235161
7.8958119 -6.0237014
7.8958726 -6.0238867
7.8959333 -6.0240721
7.895994 -6.0242576
7.8960547 -6.0244427
7.8961154 -6.0246284
7.8961761 -6.0248137
7.8962368 -6.024999
7.8962974 -6.025184
7.8963581 -6.025369
7.8964187 -6.0255546
7.8964794 -6.0257394
7.89654 -6.0259247
7.8966006 -6.02611
7.8966612 -6.026295
7.8967218 -6.0264801
7.8967824 -6.0266648
7.896843 -6.02685
7.8969036 -6.0270348
7.8969641 -6.0272197
7.8970247 -6.0274047
7.8970853 -6.0275898
7.8971458 -6.0277745
7.8972063 -6.0279592
7.8972669 -6.0281441
7.8973274 -6.028329
7.8973879 -6.028514
7.8974484 -6.0286986
7.8975089 -6.0288833
7.8975694 -6.0290681
7.8976298 -6.0292525
7.8976903 -6.0294374
7.8977508 -6.029622
7.8978112 -6.0298066
7.8978717 -6.0299908
7.8979321 -6.0301756
7.8979925 -6.03036
7.8980529 -6.0305445
7.8981133 -6.030729
7.8981737 -6.0309137
7.8982341 -6.0310979
7.8982945 -6.0312822
7.8983549 -6.0314666
7.8984153 -6.0316511
7.8984756 -6.0318352
7.898536 -6.0320193
7.8985963 -6.0322036
7.8986566 -6.0323879
7.898717 -6.0325723
7.8987773 -6.0327563
7.8988376 -6.0329404
7.8988979 -6.0331246
7.8989582 -6.0333088
7.8990185 -6.0334927
7.8990787 -6.0336771
7.899139 -6.0338611
7.8991992 -6.0340447
7.8992595 -6.0342289
7.8993197 -6.0344126
7.89938 -6.034597
7.8994402 -6.0347809
7.8995004 -6.0349644
7.8995606 -6.0351485
7.8996208 -6.0353322
7.899681 -6.035516
7.8997412 -6.0356998
7.8998014 -6.0358837
7.8998615 -6.0360673
7.8999217 -6.0362509
7.8999818 -6.0364346
7.900042 -6.0366183
7.9001021 -6.0368017
7.9001622 -6.0369856
7.9002223 -6.0371691
7.9002824 -6.0373527
7.9003425 -6.037536
7.9004026 -6.0377197
7.9004627 -6.0379031
7.9005228 -6.0380865
7.9005829 -6.03827
7.9006429 -6.0384531
7.900703 -6.0386368
7.900763 -6.0388201
7.900823 -6.0390034
7.9008831 -6.0391864
7.9009431 -6.0393699
7.9010031 -6.039553
7.9010631 -6.0397362
7.9011231 -6.0399195
7.9011831 -6.0401028
7.901243 -6.0402857
7.901303 -6.0404688
7.901363 -6.0406518
7.9014229 -6.040835
7.9014828 -6.0410183
7.9015428 -6.0412011
7.9016027 -6.041384
7.9016626 -6.041567
7.9017225 -6.0417501
7.9017824 -6.0419328
7.9018423 -6.0421156
7.9019022 -6.0422984
7.9019621 -6.0424813
7.9020219 -6.0426643
7.9020818 -6.0428469
7.9021416 -6.0430295
7.9022015 -6.0432123
7.9022613 -6.0433951
7.9023211 -6.043578
7.902381 -6.0437605
7.9024408 -6.043943
7.9025006 -6.0441257
7.9025604 -6.0443084
7.9026202 -6.0444907
7.9026799 -6.0446736
7.9027397 -6.0448561
7.9027995 -6.0450386
7.9028592 -6.0452207
7.9029189 -6.0454034
7.9029787 -6.0455857
7.9030384 -6.0457681
7.9030981 -6.0459506
7.9031578 -6.0461326
7.9032175 -6.0463152
7.9032772 -6.0464974
7.9033369 -6.0466797
7.9033966 -6.046862
7.9034563 -6.0470439
7.9035159 -6.0472264
7.9035756 -6.0474085
7.9036352 -6.0475907
7.9036949 -6.0477725
7.9037545 -6.0479548
7.9038141 -6.0481367
7.9038737 -6.0483187
7.9039333 -6.0485007
7.9039929 -6.0486829
7.9040525 -6.0488646
7.9041121 -6.0490464
7.9041717 -6.0492283
7.9042312 -6.0494103
7.9042908 -6.0495923
7.9043503 -6.0497739
7.9044099 -6.0499561
7.9044694 -6.0501379
7.9045289 -6.0503193
7.9045884 -6.0505012
7.9046479 -6.0506827
7.9047074 -6.0508648
7.9047669 -6.051046
7.9048264 -6.0512277
7.9048859 -6.0514095
7.9049453 -6.0515909
7.9050048 -6.0517724
7.9050642 -6.051954
7.9051237 -6.0521356
7.9051831 -6.0523173
7.9052425 -6.0524986
7.905302 -6.05268
7.9053614 -6.0528615
7.9054208 -6.053043
7.9054802 -6.0532241
7.9055395 -6.0534053
7.9055989 -6.0535865
7.9056583 -6.0537679
7.9057176 -6.0539493
7.905777 -6.0541308
7.9058363 -6.0543119
7.9058957 -6.054493
7.905955 -6.0546742
7.9060143 -6.054855
7.9060736 -6.0550364
7.9061329 -6.0552174
7.9061922 -6.0553984
7.9062515 -6.0555795
7.9063108 -6.0557607
7.9063701 -6.0559415
7.9064293 -6.0561223
7.9064886 -6.0563032
7.9065478 -6.0564842
7.9066071 -6.0566653
7.9066663 -6.0568459
7.9067255 -6.0570271
7.9067847 -6.0572079
7.9068439 -6.0573883
7.9069031 -6.0575693
7.9069623 -6.0577498
7.9070215 -6.0579309
7.9070807 -6.0581116
7.9071398 -6.0582923
7.907199 -6.0584727
7.9072581 -6.0586536
7.9073173 -6.0588341
7.9073764 -6.0590146
7.9074355 -6.0591952
7.9074947 -6.0593755
7.9075538 -6.0595562
7.9076129 -6.0597366
7.907672 -6.059917
7.9077311 -6.0600975
7.9077901 -6.0602776
7.9078492 -6.0604583
7.9079083 -6.0606385
7.9079673 -6.0608188
7.9080264 -6.0609992
7.9080854 -6.0611792
7.9081444 -6.0613597
7.9082034 -6.0615398
7.9082625 -6.06172
7.9083215 -6.0619003
7.9083805 -6.0620806
7.9084394 -6.0622605
7.9084984 -6.0624405
7.9085574 -6.0626205
7.9086164 -6.0628007
7.9086753 -6.0629809
7.9087343 -6.0631607
7.9087932 -6.0633405
7.9088521 -6.0635209
7.9089111 -6.0637004
7.90897 -6.0638805
7.9090289 -6.0640607
7.9090878 -6.0642404
7.9091467 -6.0644202
7.9092056 -6.0646001
7.9092644 -6.0647795
7.9093233 -6.0649595
7.9093822 -6.0651391
7.909441 -6.0653188
7.9094999 -6.0654985
7.9095587 -6.0656783
7.9096175 -6.0658577
7.9096764 -6.0660377
7.9097352 -6.0662172
7.909794 -6.0663968
7.9098528 -6.066576
7.9099116 -6.0667557
7.9099703 -6.0669351
7.9100291 -6.0671145
7.9100879 -6.0672939
7.9101466 -6.0674735
7.9102054 -6.0676531
7.9102641 -6.0678323
7.9103229 -6.0680115
7.9103816 -6.0681909
7.9104403 -6.0683703
7.910499 -6.0685498
7.9105577 -6.0687288
7.9106164 -6.0689079
7.9106751 -6.0690871
7.9107338 -6.0692664
7.9107924 -6.0694457
7.9108511 -6.0696246
7.9109098 -6.0698036
7.9109684 -6.0699827
7.911027 -6.0701618
7.9110857 -6.070341
7.9111443 -6.0705198
7.9112029 -6.0706991
7.9112615 -6.070878
7.9113201 -6.071057
7.9113787 -6.0712356
7.9114373 -6.0714147
7.9114959 -6.0715934
7.9115544 -6.0717722
7.911613 -6.071951
7.9116715 -6.0721299
7.9117301 -6.0723089
7.9117886 -6.0724875
7.9118471 -6.0726661
7.9119057 -6.0728448
7.9119642 -6.0730236
7.9120227 -6.0732024
7.9120812 -6.0733808
7.9121397 -6.0735593
7.9121981 -6.0737378
7.9122566 -6.0739165
7.9123151 -6.0740952
7.9123735 -6.0742734
7.912432 -6.0744523
7.9124904 -6.0746307
7.9125489 -6.0748091
7.9126073 -6.0749872
7.9126657 -6.0751658
7.9127241 -6.075344
7.9127825 -6.0755222
7.9128409 -6.0757006
7.9128993 -6.075879
7.9129577 -6.0760574
7.913016 -6.0762355
7.9130744 -6.0764136
7.9131327 -6.0765917
7.9131911 -6.07677
7.9132494 -6.0769483
7.9133078 -6.0771262
7.9133661 -6.0773041
7.9134244 -6.0774827
7.9134827 -6.0776602
7.913541 -6.0778384
7.9135993 -6.0780166
7.9136576 -6.0781944
7.9137159 -6.0783723
7.9137741 -6.0785502
7.9138324 -6.0787283
7.9138906 -6.0789063
7.9139489 -6.079084
7.9140071 -6.0792617
7.9140654 -6.0794395
7.9141236 -6.0796173
7.9141818 -6.0797953
7.91424 -6.0799727
7.9142982 -6.0801508
7.9143564 -6.0803284
7.9144146 -6.0805061
7.9144727 -6.0806834
7.9145309 -6.0808612
7.9145891 -6.0810386
7.9146472 -6.0812166
7.9147054 -6.0813941
7.9147635 -6.0815712
7.9148216 -6.0817489
7.9148797 -6.0819267
7.9149379 -6.082104
7.914996 -6.0822813
7.9150541 -6.0824588
7.9151121 -6.0826363
7.9151702 -6.0828134
7.9152283 -6.0829905
7.9152864 -6.0831682
7.9153444 -6.0833455
7.9154025 -6.0835224
7.9154605 -6.0836998
7.9155186 -6.0838773
7.9155766 -6.0840543
7.9156346 -6.0842315
7.9156926 -6.0844087
7.9157506 -6.0845859
7.9158086 -6.0847627
7.9158666 -6.0849396
7.9159246 -6.0851171
7.9159825 -6.0852941
7.9160405 -6.0854707
7.9160985 -6.0856479
7.9161564 -6.0858251
7.9162144 -6.0860019
7.9162723 -6.0861787
7.9163302 -6.0863557
7.9163881 -6.0865327
7.9164461 -6.0867092
7.916504 -6.0868858
7.9165619 -6.087063
7.9166197 -6.0872398
7.9166776 -6.0874166
7.9167355 -6.087593
7.9167934 -6.08777
7.9168512 -6.0879465
7.9169091 -6.0881231
7.9169669 -6.0882997
7.9170247 -6.0884765
7.9170826 -6.0886527
7.9171404 -6.0888296
7.9171982 -6.089006
7.917256 -6.0891825
7.9173138 -6.0893591
7.9173716 -6.0895357
7.9174294 -6.0897118
7.9174871 -6.0898881
7.9175449 -6.0900644
7.9176027 -6.0902408
7.9176604 -6.0904172
7.9177181 -6.0905938
7.9177759 -6.0907698
7.9178336 -6.0909465
7.9178913 -6.0911227
7.917949 -6.091299
7.9180067 -6.0914748
7.9180644 -6.0916512
7.9181221 -6.0918271
7.9181798 -6.0920032
7.9182375 -6.0921793
7.9182951 -6.0923554
7.9183528 -6.0925317
7.9184104 -6.0927074
7.9184681 -6.0928838
7.9185257 -6.0930597
7.9185833 -6.0932357
7.918641 -6.0934118
7.9186986 -6.0935874
7.9187562 -6.0937636
7.9188138 -6.0939393
7.9188714 -6.0941151
7.9189289 -6.094291
7.9189865 -6.0944669
7.9190441 -6.0946424
7.9191016 -6.0948185
7.9191592 -6.0949941
7.9192167 -6.0951698
7.9192743 -6.0953456
7.9193318 -6.0955209
7.9193893 -6.0956968
7.9194468 -6.0958722
7.9195043 -6.0960477
7.9195618 -6.0962233
7.9196193 -6.0963989
7.9196768 -6.0965747
7.9197343 -6.0967499
7.9197917 -6.0969258
7.9198492 -6.0971011
7.9199066 -6.0972766
7.9199641 -6.0974516
7.9200215 -6.0976272
7.920079 -6.0978029
7.9201364 -6.0979781
7.9201938 -6.0981533
7.9202512 -6.0983287
7.9203086 -6.0985035
7.920366 -6.098679
7.9204234 -6.098854
7.9204807 -6.0990296
7.9205381 -6.0992048
7.9205955 -6.09938
7.9206528 -6.0995548
7.9207102 -6.0997301
7.9207675 -6.099905
7.9208248 -6.10008
7.9208822 -6.100255
7.9209395 -6.1004301
7.9209968 -6.1006052
7.9210541 -6.1007799
7.9211114 -6.1009552
7.9211687 -6.1011301
7.9212259 -6.101305
7.9212832 -6.10148
7.9213405 -6.1016544
7.9213977 -6.1018296
7.921455 -6.1020042
7.9215122 -6.1021789
7.9215694 -6.1023537
7.9216267 -6.1025285
7.9216839 -6.1027034
7.9217411 -6.1028779
7.9217983 -6.1030529
7.9218555 -6.1032275
7.9219127 -6.1034021
7.9219698 -6.1035763
7.922027 -6.1037511
7.9220842 -6.1039259
7.9221413 -6.1041003
7.9221985 -6.1042748
7.9222556 -6.1044493
7.9223128 -6.1046239
7.9223699 -6.104798
7.922427 -6.1049727
7.9224841 -6.1051469
7.9225412 -6.1053213
7.9225983 -6.1054956
7.9226554 -6.1056701
7.9227125 -6.1058441
7.9227696 -6.1060187
7.9228266 -6.1061928
7.9228837 -6.1063669
7.9229407 -6.1065412
7.9229978 -6.1067155
7.9230548 -6.1068893
7.9231118 -6.1070638
7.9231689 -6.1072378
7.9232259 -6.1074118
7.9232829 -6.1075859
7.9233399 -6.1077601
7.9233969 -6.1079344
7.9234539 -6.1081081
7.9235108 -6.1082819
7.9235678 -6.1084559
7.9236248 -6.1086298
7.9236817 -6.1088039
7.9237387 -6.108978
7.9237956 -6.1091516
7.9238525 -6.1093253
7.9239095 -6.1094991
7.9239664 -6.1096729
7.9240233 -6.1098468
7.9240802 -6.1100208
7.9241371 -6.1101942
7.924194 -6.1103684
7.9242508 -6.110542
7.9243077 -6.1107157
7.9243646 -6.1108889
7.9244214 -6.1110627
7.9244783 -6.111236
7.9245351 -6.11141
7.924592 -6.1115835
7.9246488 -6.111757
7.9247056 -6.1119306
7.9247624 -6.1121038
7.9248192 -6.1122775
7.924876 -6.1124508
7.9249328 -6.1126241
7.9249896 -6.1127975
7.9250464 -6.112971
7.9251031 -6.1131445
7.9251599 -6.1133176
7.9252167 -6.1134907
7.9252734 -6.1136644
7.9253301 -6.1138377
7.9253869 -6.114011
7.9254436 -6.1141838
7.9255003 -6.1143573
7.925557 -6.1145302
7.9256137 -6.1147033
7.9256704 -6.1148763
7.9257271 -6.1150495
7.9257838 -6.1152228
7.9258405 -6.1153955
7.9258971 -6.1155689
7.9259538 -6.1157417
7.9260104 -6.1159147
7.9260671 -6.1160877
7.9261237 -6.1162608
7.9261803 -6.1164334
7.9262369 -6.1166066
7.9262936 -6.1167793
7.9263502 -6.1169521
7.9264068 -6.117125
7.9264634 -6.1172979
7.9265199 -6.1174703
7.9265765 -6.1176434
7.9266331 -6.117816
7.9266896 -6.1179886
7.9267462 -6.1181613
7.9268027 -6.1183341
7.9268593 -6.1185069
7.9269158 -6.1186793
7.9269723 -6.1188522
7.9270289 -6.1190247
7.9270854 -6.1191973
7.9271419 -6.1193699
7.9271984 -6.119542
7.9272548 -6.1197147
7.9273113 -6.119887
7.9273678 -6.1200599
7.9274243 -6.1202323
7.9274807 -6.1204041
7.9275372 -6.1205767
7.9275936 -6.1207492
7.92765 -6.1209213
7.9277065 -6.1210941
7.9277629 -6.1212663
7.9278193 -6.1214386
7.9278757 -6.1216104
7.9279321 -6.1217828
7.9279885 -6.1219547
7.9280449 -6.1221273
7.9281013 -6.1222993
7.9281576 -6.1224714
7.928214 -6.1226436
7.9282704 -6.1228159
7.9283267 -6.1229876
7.928383 -6.1231595
7.9284394 -6.1233319
7.9284957 -6.1235039
7.928552 -6.1236759
7.9286083 -6.1238474
7.9286646 -6.1240196
7.9287209 -6.1241912
7.9287772 -6.1243635
7.9288335 -6.1245353
7.9288898 -6.1247072
7.9289461 -6.1248791
7.9290023 -6.1250505
7.9290586 -6.1252226
7.9291148 -6.1253941
7.9291711 -6.1255657
7.9292273 -6.1257374
7.9292835 -6.1259092
7.9293397 -6.126081
7.9293959 -6.1262529
7.9294521 -6.1264242
7.9295083 -6.1265957
7.9295645 -6.1267672
7.9296207 -6.1269388
7.9296769 -6.1271104
7.929733 -6.1272821
7.9297892 -6.1274533
7.9298453 -6.1276252
7.9299015 -6.1277965
7.9299576 -6.1279679
7.9300138 -6.1281394
7.9300699 -6.1283103
7.930126 -6.1284819
7.9301821 -6.128653
7.9302382 -6.1288248
7.9302943 -6.128996
7.9303504 -6.1291673
7.9304065 -6.1293386
7.9304625 -6.1295095
7.9305186 -6.129681
7.9305747 -6.1298519
7.9306307 -6.130023
7.9306867 -6.1301941
7.9307428 -6.1303653
7.9307988 -6.1305365
7.9308548 -6.1307072
7.9309108 -6.1308786
7.9309669 -6.1310495
7.9310228 -6.1312204
7.9310788 -6.1313914
7.9311348 -6.1315625
7.9311908 -6.1317336
7.9312468 -6.1319042
7.9313027 -6.1320755
7.9313587 -6.1322462
7.9314146 -6.132417
7.9314706 -6.1325879
7.9315265 -6.1327583
7.9315824 -6.1329293
7.9316384 -6.1331004
7.9316943 -6.1332709
7.9317502 -6.1334415
7.9318061 -6.1336122
7.931862 -6.133783
7.9319179 -6.1339538
7.9319737 -6.1341241
7.9320296 -6.1342945
7.9320855 -6.1344655
7.9321413 -6.134636
7.9321972 -6.1348066
7.932253 -6.1349772
7.9323088 -6.1351473
7.9323647 -6.1353181
7.9324205 -6.1354883
7.9324763 -6.1356586
7.9325321 -6.135829
7.9325879 -6.1359995
7.9326437 -6.13617
7.9326995 -6.1363405
7.9327553 -6.1365106
7.932811 -6.1366807
7.9328668 -6.1368509
7.9329225 -6.1370211
7.9329783 -6.1371915
7.933034 -6.1373618
7.9330898 -6.1375323
7.9331455 -6.1377022
7.9332012 -6.1378722
7.9332569 -6.1380423
7.9333126 -6.1382124
7.9333683 -6.1383826
7.933424 -6.1385528
7.9334797 -6.1387225
7.9335354 -6.1388929
7.933591 -6.1390628
7.9336467 -6.1392327
7.9337024 -6.1394027
7.933758 -6.1395727
7.9338136 -6.1397423
7.9338693 -6.1399125
7.9339249 -6.1400821
7.9339805 -6.1402518
7.9340361 -6.1404216
7.9340917 -6.1405915
7.9341473 -6.1407614
7.9342029 -6.1409314
7.9342585 -6.1411008
7.9343141 -6.1412704
7.9343697 -6.1414405
7.9344252 -6.1416102
7.9344808 -6.1417793
7.9345363 -6.1419491
7.9345919 -6.142119
7.9346474 -6.1422883
7.9347029 -6.1424576
7.9347584 -6.1426277
7.934814 -6.1427972
7.9348695 -6.1429662
7.934925 -6.1431358
7.9349805 -6.1433055
7.9350359 -6.1434747
7.9350914 -6.143644
7.9351469 -6.1438139
7.9352023 -6.1439832
7.9352578 -6.1441521
7.9353133 -6.1443216
7.9353687 -6.1444911
7.9354241 -6.1446602
7.9354796 -6.1448293
7.935535 -6.1449984
7.9355904 -6.1451677
7.9356458 -6.145337
7.9357012 -6.1455063
7.9357566 -6.1456751
7.935812 -6.1458446
7.9358673 -6.1460136
7.9359227 -6.1461826
7.9359781 -6.1463517
7.9360334 -6.1465208
7.9360888 -6.14669
7.9361441 -6.1468587
7.9361995 -6.1470274
7.9362548 -6.1471968
7.9363101 -6.1473657
7.9363654 -6.1475346
7.9364207 -6.1477036
7.936476 -6.1478721
7.9365313 -6.1480412
7.9365866 -6.1482098
7.9366419 -6.1483785
7.9366972 -6.1485478
7.9367524 -6.148716
7.9368077 -6.1488848
7.9368629 -6.1490537
7.9369182 -6.1492227
7.9369734 -6.1493911
7.9370287 -6.1495596
7.9370839 -6.1497282
7.9371391 -6.1498968
7.9371943 -6.1500655
7.9372495 -6.1502343
7.9373047 -6.1504025
7.9373599 -6.1505714
7.9374151 -6.1507397
7.9374702 -6.1509081
7.9375254 -6.1510766
7.9375806 -6.1512451
7.9376357 -6.1514137
7.9376909 -6.1515818
7.937746 -6.1517499
7.9378011 -6.1519187
7.9378563 -6.1520869
7.9379114 -6.1522553
7.9379665 -6.1524236
7.9380216 -6.1525915
7.9380767 -6.15276
7.9381318 -6.1529279
7.9381869 -6.1530966
7.9382419 -6.1532647
7.938297 -6.1534328
7.9383521 -6.153601
7.9384071 -6.1537687
7.9384622 -6.153937
7.9385172 -6.1541055
7.9385723 -6.1542733
7.9386273 -6.1544412
7.9386823 -6.1546092
7.9387373 -6.1547773
7.9387923 -6.1549454
7.9388473 -6.155113
7.9389023 -6.1552812
7.9389573 -6.1554489
7.9390123 -6.1556167
7.9390673 -6.1557845
7.9391222 -6.1559524
7.9391772 -6.1561203
7.9392321 -6.1562883
7.9392871 -6.1564558
7.939342 -6.1566239
7.9393969 -6.1567915
7.9394519 -6.1569592
7.9395068 -6.1571269
7.9395617 -6.1572947
7.9396166 -6.1574619
7.9396715 -6.1576298
7.9397264 -6.1577972
7.9397812 -6.1579652
7.9398361 -6.1581327
7.939891 -6.1583002
7.9399458 -6.1584678
7.9400007 -6.1586349
7.9400555 -6.1588026
7.9401104 -6.1589698
7.9401652 -6.1591377
7.94022 -6.159305
7.9402749 -6.1594724
7.9403297 -6.1596398
7.9403845 -6.1598067
7.9404393 -6.1599742
7.9404941 -6.1601419
7.9405489 -6.1603089
7.9406036 -6.1604761
7.9406584 -6.1606433
7.9407132 -6.1608105
7.9407679 -6.1609779
7.9408227 -6.1611452
7.9408774 -6.1613121
7.9409322 -6.1614796
7.9409869 -6.1616465
7.9410416 -6.1618136
7.9410963 -6.1619806
7.941151 -6.1621478
7.9412057 -6.162315
7.9412604 -6.1624816
7.9413151 -6.162649
7.9413698 -6.1628157
7.9414245 -6.1629826
7.9414791 -6.1631495
7.9415338 -6.1633164
7.9415884 -6.1634835
7.9416431 -6.1636499
7.9416977 -6.1638171
7.9417524 -6.1639837
7.941807 -6.164151
7.9418616 -6.1643177
7.9419162 -6.1644844
7.9419708 -6.1646513
7.9420254 -6.1648176
7.94208 -6.1649845
7.9421346 -6.1651509
7.9421892 -6.165318
7.9422437 -6.1654846
7.9422983 -6.1656512
7.9423529 -6.1658178
7.9424074 -6.1659839
7.942462 -6.1661507
7.9425165 -6.1663175
7.942571 -6.1664838
7.9426256 -6.1666501
7.9426801 -6.1668165
7.9427346 -6.166983
7.9427891 -6.1671495
7.9428436 -6.1673161
7.9428981 -6.1674821
7.9429525 -6.1676489
7.943007 -6.167815
7.9430615 -6.1679812
7.943116 -6.1681475
7.9431704 -6.1683138
7.9432249 -6.1684802
7.9432793 -6.1686467
7.9433337 -6.1688126
7.9433882 -6.1689792
7.9434426 -6.1691452
7.943497 -6.1693113
7.9435514 -6.1694774
7.9436058 -6.1696436
7.9436602 -6.1698099
7.9437146 -6.1699756
7.943769 -6.170142
7.9438233 -6.1703078
7.9438777 -6.1704737
7.9439321 -6.1706396
7.9439864 -6.1708056
7.9440408 -6.1709717
7.9440951 -6.1711378
7.9441494 -6.1713034
7.9442037 -6.1714696
7.9442581 -6.1716353
7.9443124 -6.1718011
7.9443667 -6.1719669
7.944421 -6.1721327
7.9444753 -6.1722987
7.9445296 -6.172464
7.9445838 -6.1726301
7.9446381 -6.1727956
7.9446924 -6.1729611
7.9447466 -6.1731273
7.9448009 -6.173293
7.9448551 -6.1734581
7.9449094 -6.1736239
7.9449636 -6.1737897
7.9450178 -6.173955
7.945072 -6.174121
7.9451262 -6.1742864
7.9451804 -6.1744519
7.9452346 -6.1746174
7.9452888 -6.174783
7.945343 -6.174948
7.9453972 -6.1751137
7.9454514 -6.1752788
7.9455055 -6.1754446
7.9455597 -6.1756099
7.9456138 -6.1757752
7.945668 -6.1759406
7.9457221 -6.176106
7.9457762 -6.1762709
7.9458303 -6.1764364
7.9458845 -6.1766014
7.9459386 -6.1767665
7.9459927 -6.1769322
7.9460468 -6.1770974
7.9461009 -6.1772626
7.9461549 -6.1774272
7.946209 -6.1775926
7.9462631 -6.1777574
7.9463171 -6.1779228
7.9463712 -6.1780877
7.9464252 -6.1782527
7.9464793 -6.1784177
7.9465333 -6.1785828
7.9465873 -6.1787479
7.9466414 -6.1789131
7.9466954 -6.1790777
7.9467494 -6.1792424
7.9468034 -6.1794078
7.9468574 -6.1795726
7.9469114 -6.1797374
7.9469654 -6.1799024
7.9470193 -6.1800667
7.9470733 -6.1802317
7.9471273 -6.1803962
7.9471812 -6.1805614
7.9472352 -6.1807259
7.9472891 -6.1808906
7.947343 -6.1810553
7.947397 -6.18122
7.9474509 -6.1813849
7.9475048 -6.1815491
7.9475587 -6.181714
7.9476126 -6.1818784
7.9476665 -6.1820428
7.9477204 -6.182208
7.9477743 -6.1823725
7.9478281 -6.1825364
7.947882 -6.1827011
7.9479359 -6.1828658
7.9479897 -6.18303
7.9480436 -6.1831948
7.9480974 -6.1833591
7.9481512 -6.1835234
7.9482051 -6.1836878
7.9482589 -6.1838522
7.9483127 -6.184016
7.9483665 -6.1841806
7.9484203 -6.1843452
7.9484741 -6.1845093
7.9485279 -6.1846733
7.9485817 -6.1848375
7.9486354 -6.1850017
7.9486892 -6.185166
7.948743 -6.1853303
7.9487967 -6.185494
7.9488505 -6.1856585
7.9489042 -6.1858223
7.9489579 -6.1859869
7.9490117 -6.1861509
7.9490654 -6.186315
7.9491191 -6.1864791
7.9491728 -6.1866426
7.9492265 -6.1868068
7.9492802 -6.1869704
7.9493339 -6.1871348
7.9493876 -6.1872985
7.9494412 -6.1874623
7.9494949 -6.1876262
7.9495486 -6.1877901
7.9496022 -6.1879541
7.9496559 -6.1881175
7.9497095 -6.1882816
7.9497631 -6.1884451
7.9498168 -6.1886093
7.9498704 -6.188773
7.949924 -6.1889367
7.9499776 -6.1891004
7.9500312 -6.1892642
7.9500848 -6.1894274
7.9501384 -6.1895914
7.950192 -6.1897547
7.9502456 -6.1899188
7.9502991 -6.1900822
7.9503527 -6.1902457
7.9504062 -6.1904093
7.9504598 -6.190573
7.9505133 -6.190736
7.9505669 -6.1908997
7.9506204 -6.1910629
7.9506739 -6.1912268
7.9507274 -6.19139
7.9507809 -6.1915534
7.9508344 -6.1917168
7.9508879 -6.1918802
7.9509414 -6.1920431
7.9509949 -6.1922066
7.9510484 -6.1923696
7.9511018 -6.1925333
7.9511553 -6.1926964
7.9512088 -6.1928595
7.9512622 -6.1930227
7.9513157 -6.193186
7.9513691 -6.1933493
7.9514225 -6.1935127
7.9514759 -6.1936755
7.9515294 -6.1938383
7.9515828 -6.1940019
7.9516362 -6.1941649
7.9516896 -6.1943279
7.951743 -6.194491
7.9517963 -6.1946541
7.9518497 -6.1948167
7.9519031 -6.1949799
7.9519565 -6.1951426
7.9520098 -6.195306
7.9520632 -6.1954687
7.9521165 -6.1956315
7.9521698 -6.1957944
7.9522232 -6.1959574
7.9522765 -6.1961204
7.9523298 -6.1962828
7.9523831 -6.1964459
7.9524364 -6.1966084
7.9524897 -6.196771
7.952543 -6.1969337
7.9525963 -6.1970963
7.9526496 -6.1972591
7.9527029 -6.1974219
7.9527561 -6.1975848
7.9528094 -6.1977471
7.9528626 -6.1979101
7.9529159 -6.1980724
7.9529691 -6.1982349
7.9530224 -6.1983974
7.9530756 -6.1985599
7.9531288 -6.1987225
7.953182 -6.1988852
7.9532352 -6.1990473
7.9532884 -6.1992101
7.9533416 -6.1993723
7.9533948 -6.1995352
7.953448 -6.1996975
7.9535012 -6.1998598
7.9535543 -6.2000223
7.9536075 -6.2001841
7.9536606 -6.2003466
7.9537138 -6.2005092
7.9537669 -6.2006712
7.9538201 -6.2008332
7.9538732 -6.200996
7.9539263 -6.2011581
7.9539794 -6.2013204
7.9540325 -6.2014826
7.9540857 -6.2016443
7.9541387 -6.2018067
7.9541918 -6.2019684
7.9542449 -6.202131
7.954298 -6.2022928
7.9543511 -6.2024548
7.9544041 -6.2026168
7.9544572 -6.2027789
7.9545102 -6.202941
7.9545633 -6.2031032
7.9546163 -6.2032647
7.9546694 -6.2034271
7.9547224 -6.2035887
7.9547754 -6.2037505
7.9548284 -6.2039123
7.9548814 -6.2040741
7.9549344 -6.204236
7.9549874 -6.204398
7.9550404 -6.2045601
7.9550934 -6.2047215
7.9551463 -6.2048836
7.9551993 -6.2050451
7.9552523 -6.2052067
7.9553052 -6.2053684
7.9553582 -6.2055301
7.9554111 -6.2056918
7.9554641 -6.2058537
7.955517 -6.2060149
7.9555699 -6.2061768
7.9556228 -6.2063381
7.9556757 -6.2065002
7.9557286 -6.2066616
7.9557815 -6.2068231
7.9558344 -6.2069846
7.9558873 -6.2071462
7.9559402 -6.2073072
7.955993 -6.2074689
7.9560459 -6.20763
7.9560988 -6.2077919
7.9561516 -6.2079531
7.9562045 -6.2081143
7.9562573 -6.2082757
7.9563101 -6.2084371
7.956363 -6.2085985
7.9564158 -6.2087593
7.9564686 -6.2089209
7.9565214 -6.2090825
7.9565742 -6.2092435
7.956627 -6.2094045
7.9566798 -6.2095656
7.9567326 -6.2097268
7.9567853 -6.209888
7.9568381 -6.2100493
7.9568909 -6.2102107
7.9569436 -6.2103713
7.9569964 -6.2105328
7.9570491 -6.2106936
7.9571018 -6.2108545
7.9571546 -6.2110154
7.9572073 -6.2111764
7.95726 -6.2113375
7.9573127 -6.2114986
7.9573654 -6.2116598
7.9574181 -6.2118203
7.9574708 -6.2119809
7.9575235 -6.2121423
7.9575762 -6.212303
7.9576288 -6.2124637
7.9576815 -6.2126246
7.9577342 -6.2127854
7.9577868 -6.2129464
7.9578395 -6.2131067
7.9578921 -6.2132677
7.9579447 -6.2134282
7.9579974 -6.2135893
7.95805 -6.2137499
7.9581026 -6.2139105
7.9581552 -6.2140711
7.9582078 -6.2142318
7.9582604 -6.2143926
7.958313 -6.2145527
7.9583656 -6.2147136
7.9584181 -6.2148738
7.9584707 -6.2150348
7.9585233 -6.2151952
7.9585758 -6.2153556
7.9586284 -6.2155161
7.9586809 -6.2156766
7.9587335 -6.2158372
7.958786 -6.2159971
7.9588385 -6.2161579
7.958891 -6.2163179
7.9589435 -6.2164787
7.9589961 -6.2166389
7.9590486 -6.2167991
7.959101 -6.2169594
7.9591535 -6.2171198
7.959206 -6.2172795
7.9592585 -6.21744
7.959311 -6.2176005
7.9593634 -6.2177604
7.9594159 -6.217921
7.9594683 -6.218081
7.9595208 -6.218241
7.9595732 -6.2184011
7.9596256 -6.2185613
7.959678 -6.2187215
7.9597305 -6.2188811
7.9597829 -6.2190414
7.9598353 -6.2192011
7.9598877 -6.2193616
7.9599401 -6.2195214
7.9599925 -6.2196812
7.9600448 -6.2198412
7.9600972 -6.2200011
7.9601496 -6.2201612
7.9602019 -6.2203213
7.9602543 -6.2204807
7.9603066 -6.2206409
7.960359 -6.2208005
7.9604113 -6.2209601
7.9604636 -6.2211197
7.960516 -6.2212802
7.9605683 -6.22144
7.9606206 -6.2215991
7.9606729 -6.221759
7.9607252 -6.221919
7.9607775 -6.2220783
7.9608298 -6.2222383
7.960882 -6.2223978
7.9609343 -6.2225572
7.9609866 -6.2227168
7.9610388 -6.2228763
7.9610911 -6.223036
7.9611433 -6.2231957
7.9611956 -6.2233555
7.9612478 -6.2235146
7.9613 -6.2236744
7.9613523 -6.2238337
7.9614045 -6.2239929
7.9614567 -6.2241523
7.9615089 -6.2243117
7.9615611 -6.2244711
7.9616133 -6.2246306
7.9616655 -6.2247902
7.9617176 -6.2249491
7.9617698 -6.2251088
7.961822 -6.2252678
7.9618741 -6.2254268
7.9619263 -6.2255867
7.9619784 -6.2257459
7.9620306 -6.2259051
7.9620827 -6.2260637
7.9621348 -6.2262231
7.962187 -6.2263825
7.9622391 -6.2265412
7.9622912 -6.2267008
7.9623433 -6.2268596
7.9623954 -6.2270185
7.9624475 -6.2271775
7.9624996 -6.2273366
7.9625516 -6.2274957
7.9626037 -6.2276548
7.9626558 -6.227814
7.9627078 -6.2279726
7.9627599 -6.2281319
7.9628119 -6.2282906
7.962864 -6.22845
7.962916 -6.2286088
7.962968 -6.2287676
7.9630201 -6.2289265
7.9630721 -6.2290854
7.9631241 -6.2292437
7.9631761 -6.2294028
7.9632281 -6.2295619
7.9632801 -6.2297203
7.9633321 -6.2298788
7.963384 -6.2300374
7.963436 -6.2301967
7.963488 -6.2303554
7.9635399 -6.2305141
7.9635919 -6.2306722
7.9636438 -6.230831
7.9636958 -6.2309899
7.9637477 -6.2311481
7.9637996 -6.2313064
7.9638516 -6.2314655
7.9639035 -6.2316239
7.9639554 -6.2317823
7.9640073 -6.2319409
7.9640592 -6.2320994
7.9641111 -6.232258
7.964163 -6.232416
7.9642148 -6.2325747
7.9642667 -6.2327328
7.9643186 -6.2328916
7.9643704 -6.2330498
7.9644223 -6.2332081
7.9644741 -6.2333663
7.964526 -6.2335247
7.9645778 -6.2336831
7.9646296 -6.2338416
7.9646815 -6.2339993
7.9647333 -6.2341579
7.9647851 -6.2343158
7.9648369 -6.2344745
7.9648887 -6.2346325
7.9649405 -6.2347906
7.9649923 -6.2349487
7.965044 -6.2351069
7.9650958 -6.2352651
7.9651476 -6.2354226
7.9651993 -6.235581
7.9652511 -6.2357387
7.9653029 -6.2358971
7.9653546 -6.2360549
7.9654063 -6.2362127
7.9654581 -6.2363706
7.9655098 -6.2365286
7.9655615 -6.2366866
7.9656132 -6.2368446
7.9656649 -6.2370028
7.9657166 -6.2371602
7.9657683 -6.2373184
7.96582 -6.237476
7.9658717 -6.2376336
7.9659234 -6.237792
7.965975 -6.2379497
7.9660267 -6.2381075
7.9660783 -6.2382653
7.96613 -6.2384224
7.9661816 -6.2385804
7.9662333 -6.2387384
7.9662849 -6.2388957
7.9663365 -6.2390531
7.9663882 -6.2392112
7.9664398 -6.2393687
7.9664914 -6.2395262
7.966543 -6.2396838
7.9665946 -6.2398415
7.9666462 -6.2399992
7.9666977 -6.2401562
7.9667493 -6.240314
7.9668009 -6.2404712
7.9668525 -6.2406291
7.966904 -6.2407863
7.9669556 -6.2409436
7.9670071 -6.241101
7.9670587 -6.2412584
7.9671102 -6.2414158
7.9671617 -6.2415734
7.9672132 -6.2417302
7.9672648 -6.2418878
7.9673163 -6.2420448
7.9673678 -6.2422025
7.9674193 -6.2423596
7.9674708 -6.2425167
7.9675222 -6.2426738
7.9675737 -6.242831
7.9676252 -6.2429883
7.9676767 -6.2431457
7.9677281 -6.243303
7.9677796 -6.2434597
7.967831 -6.2436172
7.9678825 -6.243774
7.9679339 -6.2439309
7.9679853 -6.2440878
7.9680368 -6.2442448
7.9680882 -6.2444018
7.9681396 -6.2445589
7.968191 -6.244716
7.9682424 -6.2448732
7.9682938 -6.2450297
7.9683452 -6.245187
7.9683965 -6.2453436
7.9684479 -6.2455003
7.9684993 -6.2456578
7.9685507 -6.2458146
7.968602 -6.2459714
7.9686534 -6.2461283
7.9687047 -6.2462845
7.968756 -6.2464415
7.9688074 -6.2465985
7.9688587 -6.2467549
7.96891 -6.246912
7.9689613 -6.2470685
7.9690127 -6.247225
7.969064 -6.2473816
7.9691153 -6.2475382
7.9691665 -6.2476949
7.9692178 -6.2478516
7.9692691 -6.2480084
7.9693204 -6.2481645
7.9693716 -6.2483214
7.9694229 -6.2484776
7.9694742 -6.2486347
7.9695254 -6.248791
7.9695766 -6.2489473
7.9696279 -6.2491038
7.9696791 -6.2492602
7.9697303 -6.2494168
7.9697816 -6.2495734
7.9698328 -6.2497293
7.969884 -6.249886
7.9699352 -6.250042
7.9699864 -6.2501988
7.9700376 -6.2503549
7.9700887 -6.250511
7.9701399 -6.2506673
7.9701911 -6.2508235
7.9702422 -6.2509799
7.9702934 -6.2511362
7.9703446 -6.2512919
7.9703957 -6.2514484
7.9704468 -6.2516042
7.970498 -6.2517608
7.9705491 -6.2519167
7.9706002 -6.2520726
7.9706513 -6.2522286
7.9707024 -6.2523847
7.9707535 -6.2525408
7.9708046 -6.252697
7.9708557 -6.2528532
7.9709068 -6.2530087
7.9709579 -6.253165
7.971009 -6.2533207
7.97106 -6.2534771
7.9711111 -6.2536328
7.9711622 -6.2537886
7.9712132 -6.2539445
7.9712642 -6.2541004
7.9713153 -6.2542563
7.9713663 -6.2544123
7.9714173 -6.2545684
7.9714684 -6.2547237
7.9715194 -6.2548799
7.9715704 -6.2550354
7.9716214 -6.2551909
7.9716724 -6.2553464
7.9717234 -6.2555028
7.9717744 -6.2556585
7.9718253 -6.2558135
7.9718763 -6.2559692
7.9719273 -6.2561251
7.9719782 -6.256281
7.9720292 -6.2564361
7.9720801 -6.2565922
7.9721311 -6.2567474
7.972182 -6.2569028
7.9722329 -6.2570582
7.9722839 -6.2572136
7.9723348 -6.2573691
7.9723857 -6.2575247
7.9724366 -6.2576803
7.9724875 -6.257836
7.9725384 -6.2579909
7.9725893 -6.2581467
7.9726402 -6.2583017
7.972691 -6.2584576
7.9727419 -6.2586128
7.9727928 -6.258768
7.9728436 -6.2589233
7.9728945 -6.2590786
7.9729453 -6.259234
7.9729962 -6.2593886
7.973047 -6.2595441
7.9730978 -6.2596997
7.9731486 -6.2598545
7.9731995 -6.2600102
7.9732503 -6.2601651
7.9733011 -6.2603201
7.9733519 -6.2604751
7.9734027 -6.2606302
7.9734535 -6.2607854
7.9735042 -6.2609406
7.973555 -6.2610958
7.9736058 -6.2612504
7.9736565 -6.2614057
7.9737073 -6.2615604
7.973758 -6.2617158
7.9738088 -6.2618706
7.9738595 -6.2620254
7.9739103 -6.2621802
7.973961 -6.2623351
7.9740117 -6.2624901
7.9740624 -6.2626451
7.9741131 -6.2628002
7.9741638 -6.2629545
7.9742145 -6.2631097
7.9742652 -6.2632642
7.9743159 -6.2634187
7.9743666 -6.263574
7.9744173 -6.2637286
7.9744679 -6.2638833
7.9745186 -6.264038
7.9745693 -6.2641928
7.9746199 -6.2643476
7.9746706 -6.2645017
7.9747212 -6.2646566
7.9747718 -6.2648108
7.9748224 -6.2649659
7.9748731 -6.2651202
7.9749237 -6.2652746
7.9749743 -6.2654298
7.9750249 -6.2655842
7.9750755 -6.2657388
7.9751261 -6.2658926
7.9751767 -6.2660472
7.9752273 -6.2662019
7.9752778 -6.2663566
7.9753284 -6.2665106
7.975379 -6.2666647
7.9754295 -6.2668196
7.9754801 -6.2669738
7.9755306 -6.267128
7.9755811 -6.2672822
7.9756317 -6.2674366
7.9756822 -6.267591
7.9757327 -6.2677454
7.9757832 -6.2678999
7.9758337 -6.2680536
7.9758843 -6.2682082
7.9759347 -6.2683621
7.9759852 -6.2685168
7.9760357 -6.2686708
7.9760862 -6.2688248
7.9761367 -6.2689788
7.9761871 -6.269133
7.9762376 -6.2692872
7.9762881 -6.2694414
7.9763385 -6.2695949
7.976389 -6.2697492
7.9764394 -6.2699036
7.9764898 -6.2700573
7.9765403 -6.270211
7.9765907 -6.2703655
7.9766411 -6.2705193
7.9766915 -6.2706732
7.9767419 -6.2708271
7.9767923 -6.2709811
7.9768427 -6.2711351
7.9768931 -6.2712884
7.9769435 -6.2714425
7.9769938 -6.2715959
7.9770442 -6.2717501
7.9770946 -6.2719036
7.9771449 -6.272058
7.9771953 -6.2722116
7.9772456 -6.2723652
7.977296 -6.2725189
7.9773463 -6.2726727
7.9773966 -6.2728265
7.9774469 -6.2729796
7.9774973 -6.2731335
7.9775476 -6.2732875
7.9775979 -6.2734407
7.9776482 -6.2735939
7.9776985 -6.2737481
7.9777487 -6.2739015
7.977799 -6.2740549
7.9778493 -6.2742084
7.9778996 -6.2743619
7.9779498 -6.2745155
7.9780001 -6.2746692
7.9780503 -6.2748221
7.9781006 -6.2749758
7.9781508 -6.2751288
7.9782011 -6.2752827
7.9782513 -6.2754358
7.9783015 -6.2755889
7.9783517 -6.275743
7.9784019 -6.2758962
7.9784522 -6.2760496
7.9785024 -6.2762029
7.9785525 -6.2763555
7.9786027 -6.276509
7.9786529 -6.2766626
7.9787031 -6.2768153
7.9787533 -6.276969
7.9788034 -6.2771219
7.9788536 -6.2772748
7.9789037 -6.2774286
7.9789539 -6.2775816
7.979004 -6.2777347
7.9790542 -6.2778879
7.9791043 -6.2780403
7.9791544 -6.2781935
7.9792045 -6.2783468
7.9792546 -6.2785002
7.9793048 -6.2786528
7.9793549 -6.2788054
7.979405 -6.2789589
7.979455 -6.2791117
7.9795051 -6.2792645
7.9795552 -6.2794174
7.9796053 -6.2795703
7.9796553 -6.2797232
7.9797054 -6.2798763
7.9797555 -6.2800293
7.9798055 -6.2801816
7.9798555 -6.2803348
7.9799056 -6.2804872
7.9799556 -6.2806405
7.9800056 -6.2807931
7.9800557 -6.2809456
7.9801057 -6.2810982
7.9801557 -6.2812509
7.9802057 -6.2814037
7.9802557 -6.2815564
7.9803057 -6.2817093
7.9803557 -6.2818622
7.9804056 -6.2820143
7.9804556 -6.2821673
7.9805056 -6.2823195
7.9805556 -6.2824718
7.9806055 -6.282625
7.9806555 -6.2827773
7.9807054 -6.2829298
7.9807553 -6.2830823
7.9808053 -6.2832348
7.9808552 -6.2833874
7.9809051 -6.2835401
7.980955 -6.2836919
7.981005 -6.2838447
7.9810549 -6.2839967
7.9811048 -6.2841495
7.9811547 -6.2843016
7.9812045 -6.2844537
7.9812544 -6.2846059
7.9813043 -6.2847582
7.9813542 -6.2849105
7.981404 -6.2850628
7.9814539 -6.2852152
7.9815038 -6.2853677
7.9815536 -6.2855202
7.9816034 -6.2856719
7.9816533 -6.2858245
7.9817031 -6.2859764
7.9817529 -6.2861283
7.9818028 -6.2862802
7.9818526 -6.286433
7.9819024 -6.2865851
7.9819522 -6.2867372
7.982002 -6.2868893
7.9820518 -6.2870407
7.9821016 -6.2871929
7.9821513 -6.2873452
7.9822011 -6.2874968
7.9822509 -6.2876492
7.9823006 -6.2878008
7.9823504 -6.2879525
7.9824001 -6.2881051
7.9824499 -6.2882569
7.9824996 -6.2884087
7.9825494 -6.2885606
7.9825991 -6.2887125
7.9826488 -6.2888637
7.9826985 -6.2890158
7.9827482 -6.2891679
7.9827979 -6.2893192
7.9828476 -6.2894714
7.9828973 -6.2896228
7.982947 -6.2897751
7.9829967 -6.2899267
7.9830464 -6.2900782
7.9830961 -6.2902299
7.9831457 -6.2903816
7.9831954 -6.2905333
7.983245 -6.2906851
7.9832947 -6.2908361
7.9833443 -6.290988
7.983394 -6.2911391
7.9834436 -6.2912911
7.9834932 -6.2914423
7.9835428 -6.2915944
7.9835925 -6.2917457
7.9836421 -6.2918971
7.9836917 -6.2920485
7.9837413 -6.2922
7.9837909 -6.2923515
7.9838405 -6.2925031
7.98389 -6.2926538
7.9839396 -6.2928055
7.9839892 -6.2929573
7.9840387 -6.2931082
7.9840883 -6.29326
7.9841378 -6.2934111
7.9841874 -6.2935622
7.9842369 -6.2937133
7.9842865 -6.2938645
7.984336 -6.2940158
7.9843855 -6.2941671
7.984435 -6.2943184
7.9844846 -6.2944698
7.9845341 -6.2946204
7.9845836 -6.294772
7.9846331 -6.2949235
7.9846826 -6.2950743
7.984732 -6.2952251
7.9847815 -6.2953768
7.984831 -6.2955277
7.9848805 -6.2956787
7.9849299 -6.2958297
7.9849794 -6.2959808
7.9850288 -6.296132
7.9850783 -6.2962823
7.9851277 -6.2964335
7.9851771 -6.2965848
7.9852266 -6.2967353
7.985276 -6.2968867
7.9853254 -6.2970373
7.9853748 -6.2971879
7.9854242 -6.2973395
7.9854736 -6.2974902
7.985523 -6.297641
7.9855724 -6.2977918
7.9856218 -6.2979427
7.9856712 -6.2980928
7.9857205 -6.2982438
7.9857699 -6.2983949
7.9858193 -6.2985451
7.9858686 -6.2986963
7.985918 -6.2988466
7.9859673 -6.2989971
7.9860167 -6.2991484
7.986066 -6.2992989
7.9861153 -6.2994494
7.9861646 -6.2996
7.986214 -6.2997507
7.9862633 -6.2999014
7.9863126 -6.3000513
7.9863619 -6.3002022
7.9864112 -6.300353
7.9864605 -6.3005031
7.9865097 -6.3006541
7.986559 -6.3008042
7.9866083 -6.3009544
7.9866575 -6.3011047
7.9867068 -6.3012559
7.9867561 -6.3014063
7.9868053 -6.3015567
7.9868546 -6.3017063
7.9869038 -6.3018568
7.986953 -6.3020074
7.9870023 -6.302158
7.9870515 -6.3023078
7.9871007 -6.3024586
7.9871499 -6.3026085
7.9871991 -6.3027584
7.9872483 -6.3029093
7.9872975 -6.3030594
7.9873467 -6.3032095
7.9873959 -6.3033597
7.987445 -6.3035099
7.9874942 -6.3036602
7.9875434 -6.3038097
7.9875925 -6.3039601
7.9876417 -6.3041105
7.9876908 -6.3042601
7.98774 -6.3044106
7.9877891 -6.3045604
7.9878383 -6.3047101
7.9878874 -6.3048608
7.9879365 -6.3050107
7.9879856 -6.3051606
7.9880347 -6.3053106
7.9880838 -6.3054606
7.9881329 -6.3056098
7.988182 -6.3057599
7.9882311 -6.3059101
7.9882802 -6.3060595
7.9883293 -6.3062098
7.9883783 -6.3063592
7.9884274 -6.3065096
7.9884765 -6.3066592
7.9885255 -6.3068088
7.9885746 -6.3069584
7.9886236 -6.3071082
7.9886726 -6.3072579
7.9887217 -6.3074077
7.9887707 -6.3075576
7.9888197 -6.3077075
7.9888687 -6.3078575
7.9889177 -6.3080067
7.9889668 -6.3081567
7.9890158 -6.308306
7.9890647 -6.3084553
7.9891137 -6.3086055
7.9891627 -6.3087549
7.9892117 -6.3089044
7.9892607 -6.3090539
7.9893096 -6.3092034
7.9893586 -6.309353
7.9894075 -6.3095027
7.9894565 -6.3096515
7.9895054 -6.3098013
7.9895544 -6.3099511
7.9896033 -6.3101001
7.9896522 -6.31025
7.9897012 -6.310399
7.9897501 -6.3105482
7.989799 -6.3106974
7.9898479 -6.3108466
7.9898968 -6.3109959
7.9899457 -6.3111452
7.9899946 -6.3112946
7.9900435 -6.311444
7.9900923 -6.3115935
7.9901412 -6.3117431
7.9901901 -6.3118918
7.9902389 -6.3120414
7.9902878 -6.3121902
7.9903366 -6.3123391
7.9903855 -6.3124889
7.9904343 -6.3126378
7.9904832 -6.3127868
7.990532 -6.3129359
7.9905808 -6.313085
7.9906296 -6.3132342
7.9906784 -6.3133834
7.9907272 -6.3135318
7.990776 -6.3136811
7.9908248 -6.3138304
7.9908736 -6.313979
7.9909224 -6.3141284
7.9909712 -6.3142771
7.99102 -6.3144257
7.9910687 -6.3145745
7.9911175 -6.3147241
7.9911662 -6.314873
7.991215 -6.3150219
7.9912637 -6.3151708
7.9913125 -6.3153189
7.9913612 -6.3154679
7.9914099 -6.315617
7.9914587 -6.3157652
7.9915074 -6.3159144
7.9915561 -6.3160628
7.9916048 -6.316212
7.9916535 -6.3163605
7.9917022 -6.316509
7.9917509 -6.3166575
7.9917996 -6.316807
7.9918483 -6.3169557
7.9918969 -6.3171044
7.9919456 -6.3172522
7.9919943 -6.317401
7.9920429 -6.3175499
7.9920916 -6.3176978
7.9921402 -6.3178468
7.9921889 -6.3179958
7.9922375 -6.3181439
7.9922861 -6.3182921
7.9923348 -6.3184413
7.9923834 -6.3185896
7.992432 -6.318738
7.9924806 -6.3188864
7.9925292 -6.3190348
7.9925778 -6.3191833
7.9926264 -6.319331
7.992675 -6.3194796
7.9927236 -6.3196282
7.9927722 -6.319776
7.9928207 -6.3199248
7.9928693 -6.3200727
7.9929179 -6.3202215
7.9929664 -6.3203695
7.993015 -6.3205176
7.9930635 -6.3206657
7.993112 -6.3208148
7.9931606 -6.320963
7.9932091 -6.3211103
7.9932576 -6.3212586
7.9933061 -6.321407
7.9933547 -6.3215554
7.9934032 -6.3217029
7.9934517 -6.3218514
7.9935002 -6.3219991
7.9935486 -6.3221477
7.9935971 -6.3222954
7.9936456 -6.3224432
7.9936941 -6.322592
7.9937426 -6.3227399
7.993791 -6.3228878
7.9938395 -6.3230358
7.9938879 -6.3231839
7.9939364 -6.3233311
7.9939848 -6.3234792
7.9940333 -6.3236274
7.9940817 -6.3237748
7.9941301 -6.3239231
7.9941785 -6.3240705
7.9942269 -6.3242189
7.9942753 -6.3243664
7.9943238 -6.324514
7.9943722 -6.3246626
7.9944205 -6.3248103
7.9944689 -6.324958
7.9945173 -6.3251058
7.9945657 -6.3252527
7.9946141 -6.3254006
7.9946624 -6.3255486
7.9947108 -6.3256965
7.9947591 -6.3258437
7.9948075 -6.3259918
7.9948558 -6.326139
7.9949042 -6.3262872
7.9949525 -6.3264345
7.9950008 -6.3265819
7.9950492 -6.3267293
7.9950975 -6.3268768
7.9951458 -6.3270243
7.9951941 -6.3271718
7.9952424 -6.3273195
7.9952907 -6.3274671
7.995339 -6.3276149
7.9953873 -6.3277617
7.9954355 -6.3279095
7.9954838 -6.3280565
7.9955321 -6.3282044
7.9955804 -6.3283515
7.9956286 -6.3284986
7.9956769 -6.3286466
7.9957251 -6.3287938
7.9957734 -6.3289411
7.9958216 -6.3290884
7.9958698 -6.3292357
7.9959181 -6.3293831
7.9959663 -6.3295296
7.9960145 -6.3296771
7.9960627 -6.3298247
7.9961109 -6.3299713
7.9961591 -6.330119
7.9962073 -6.3302658
7.9962555 -6.3304126
7.9963037 -6.3305604
7.9963518 -6.3307073
7.9964 -6.3308543
7.9964482 -6.3310013
7.9964963 -6.3311484
7.9965445 -6.3312955
7.9965927 -6.3314426
7.9966408 -6.3315899
7.9966889 -6.3317362
7.9967371 -6.3318835
7.9967852 -6.3320309
7.9968333 -6.3321774
7.9968815 -6.3323248
7.9969296 -6.3324714
7.9969777 -6.332618
7.9970258 -6.3327657
7.9970739 -6.3329124
7.997122 -6.3330592
7.9971701 -6.333206
7.9972181 -6.3333529
7.9972662 -6.3334998
7.9973143 -6.3336458
7.9973624 -6.3337929
7.9974104 -6.33394
7.9974585 -6.3340861
7.9975065 -6.3342333
7.9975546 -6.3343796
7.9976026 -6.3345269
7.9976506 -6.3346733
7.9976987 -6.3348197
7.9977467 -6.3349662
7.9977947 -6.3351127
7.9978427 -6.3352593
7.9978907 -6.335406
7.9979387 -6.3355527
7.9979867 -6.3356994
7.9980347 -6.3358462
7.9980827 -6.335993
7.9981307 -6.336139
7.9981787 -6.3362859
7.9982266 -6.3364319
7.9982746 -6.336579
7.9983226 -6.3367251
7.9983705 -6.3368713
7.9984185 -6.3370175
7.9984664 -6.3371638
7.9985143 -6.3373111
7.9985623 -6.3374565
7.9986102 -6.337603
7.9986581 -6.3377495
7.998706 -6.337896
7.998754 -6.3380426
7.9988019 -6.3381883
7.9988498 -6.3383349
7.9988977 -6.3384807
7.9989456 -6.3386275
7.9989934 -6.3387734
7.9990413 -6.3389203
7.9990892 -6.3390663
7.9991371 -6.3392123
7.9991849 -6.3393584
7.9992328 -6.3395045
7.9992806 -6.3396507
7.9993285 -6.3397969
7.9993763 -6.3399432
7.9994242 -6.3400886
7.999472 -6.3402349
7.9995198 -6.3403814
7.9995677 -6.3405269
7.9996155 -6.3406734
7.9996633 -6.340819
7.9997111 -6.3409647
7.9997589 -6.3411114
7.9998067 -6.3412571
7.9998545 -6.3414029
7.9999023 -6.3415488
7.9999501 -6.3416947
7.9999978 -6.3418407
8.0000434 -6.3419867
8.0000955 -6.3421318
8.000139 -6.3422779
8.000191 -6.3424241
8.0002345 -6.3425693
8.0002865 -6.3427156
8.0003299 -6.3428609
8.000382 -6.3430073
8.0004254 -6.3431527
8.0004775 -6.3432982
8.0005208 -6.3434438
8.0005729 -6.3435903
8.0006163 -6.343736
8.0006683 -6.3438817
8.0007117 -6.3440264
8.0007637 -6.3441722
8.000807 -6.3443181
8.0008591 -6.344464
8.0009024 -6.3446089
8.0009544 -6.3447549
8.0009977 -6.3449
8.0010497 -6.3450461
8.001093 -6.3451913
8.001145 -6.3453374
8.0011883 -6.3454827
8.0012403 -6.345628
8.0012836 -6.3457734
8.0013356 -6.3459188
8.0013789 -6.3460643
8.0014308 -6.3462098
8.0014741 -6.3463553
8.001526 -6.3465
8.0015693 -6.3466456
8.0016212 -6.3467913
8.0016645 -6.3469361
8.0017164 -6.3470819
8.0017597 -6.3472268
8.0018116 -6.3473727
8.0018548 -6.3475177
8.0019067 -6.3476627
8.0019499 -6.3478078
8.0020018 -6.347953
8.002045 -6.3480981
8.0020969 -6.3482434
8.0021401 -6.3483886
8.002192 -6.348534
8.0022352 -6.3486793
8.002287 -6.3488238
8.0023302 -6.3489693
8.0023821 -6.3491148
8.0024253 -6.3492594
8.0024771 -6.349405
8.0025203 -6.3495497
8.0025721 -6.3496944
8.0026152 -6.3498392
8.002667 -6.349985
8.0027102 -6.3501299
8.002762 -6.3502748
8.0028051 -6.3504198
8.0028569 -6.3505649
8.0029001 -6.350709
8.0029518 -6.3508541
8.002995 -6.3509993
8.0030467 -6.3511435
8.0030898 -6.3512888
8.0031416 -6.3514341
8.0031847 -6.3515785
8.0032364 -6.351723
8.0032795 -6.3518684
8.0033313 -6.352013
8.0033744 -6.3521575
8.0034261 -6.3523022
8.0034691 -6.3524469
8.0035208 -6.3525916
8.0035639 -6.3527364
8.0036156 -6.3528812
8.0036587 -6.3530261
8.0037104 -6.35317
8.0037534 -6.353315
8.0038051 -6.35346
8.0038481 -6.3536041
8.0038998 -6.3537492
8.0039428 -6.3538934
8.0039945 -6.3540377
8.0040375 -6.3541829
8.0040891 -6.3543272
8.0041321 -6.3544716
8.0041838 -6.3546161
8.0042268 -6.3547605
8.0042784 -6.354905
8.0043214 -6.3550496
8.004373 -6.3551942
8.004416 -6.3553379
8.0044675 -6.3554826
8.0045105 -6.3556274
8.0045621 -6.3557712
8.0046051 -6.3559161
8.0046566 -6.35606
8.0046996 -6.356204
8.0047512 -6.356349
8.0047941 -6.356493
8.0048457 -6.3566372
8.0048886 -6.3567813
8.0049401 -6.3569255
8.0049831 -6.3570698
8.0050346 -6.3572141
8.0050775 -6.3573584
8.005129 -6.3575028
8.0051719 -6.3576463
8.0052234 -6.3577908
8.0052663 -6.3579353
8.0053178 -6.3580789
8.0053607 -6.3582226
8.0054122 -6.3583673
8.0054551 -6.358511
8.0055065 -6.3586548
8.0055494 -6.3587996
8.0056009 -6.3589435
8.0056437 -6.3590875
8.0056952 -6.3592314
8.005738 -6.3593755
8.0057895 -6.3595196
8.0058323 -6.3596627
8.0058837 -6.3598069
8.0059266 -6.3599511
8.005978 -6.3600954
8.0060208 -6.3602387
8.0060722 -6.360383
8.006115 -6.3605265
8.0061664 -6.3606699
8.0062092 -6.3608144
8.0062606 -6.360958
8.0063034 -6.3611016
8.0063548 -6.3612453
8.0063976 -6.361389
8.0064489 -6.3615327
8.0064917 -6.3616765
8.0065431 -6.3618204
8.0065858 -6.3619642
8.0066372 -6.3621082
8.0066799 -6.3622512
8.0067312 -6.3623952
8.006774 -6.3625383
8.0068253 -6.3626824
8.0068681 -6.3628256
8.0069194 -6.3629698
8.0069621 -6.3631131
8.0070134 -6.3632564
8.0070561 -6.3633998
8.0071074 -6.3635432
8.0071501 -6.3636867
8.0072014 -6.3638302
8.0072441 -6.3639737
8.0072953 -6.3641173
8.007338 -6.364261
8.0073893 -6.3644047
8.007432 -6.3645474
8.0074832 -6.3646912
8.0075259 -6.364834
8.0075771 -6.3649779
8.0076198 -6.3651209
8.007671 -6.3652648
8.0077136 -6.3654079
8.0077648 -6.3655509
8.0078075 -6.3656941
8.0078587 -6.3658372
8.0079013 -6.3659814
8.0079525 -6.3661247
8.0079951 -6.366267
8.0080463 -6.3664104
8.0080889 -6.3665538
8.0081401 -6.3666972
8.0081827 -6.3668397
8.0082338 -6.3669832
8.0082765 -6.3671268
8.0083276 -6.3672695
8.0083702 -6.3674131
8.0084213 -6.3675559
8.0084639 -6.3676986
8.008515 -6.3678415
8.0085576 -6.3679853
8.0086087 -6.3681282
8.0086513 -6.3682712
8.0087023 -6.3684142
8.0087449 -6.3685572
8.008796 -6.3687003
8.0088385 -6.3688425
8.0088896 -6.3689857
8.0089322 -6.3691289
8.0089832 -6.3692712
8.0090257 -6.3694145
8.0090768 -6.3695569
8.0091193 -6.3697003
8.0091703 -6.3698428
8.0092129 -6.3699863
8.0092639 -6.3701288
8.0093064 -6.3702714
8.0093574 -6.3704141
8.0093999 -6.3705568
8.0094509 -6.3706995
8.0094934 -6.3708423
8.0095444 -6.3709851
8.0095869 -6.371128
8.0096378 -6.3712709
8.0096803 -6.3714129
8.0097313 -6.3715559
8.0097737 -6.371699
8.0098247 -6.3718411
8.0098671 -6.3719832
8.0099181 -6.3721264
8.0099605 -6.3722686
8.0100115 -6.3724109
8.0100539 -6.3725543
8.0101048 -6.3726966
8.0101472 -6.372839
8.0101982 -6.3729815
8.0102406 -6.373124
8.0102915 -6.3732666
8.0103339 -6.3734092
8.0103848 -6.3735518
8.0104272 -6.3736935
8.010478 -6.3738363
8.0105204 -6.3739791
8.0105713 -6.3741209
8.0106137 -6.3742638
8.0106645 -6.3744057
8.0107069 -6.3745476
8.0107578 -6.3746906
8.0108001 -6.3748327
8.010851 -6.3749748
8.0108933 -6.3751169
8.0109441 -6.3752591
8.0109865 -6.3754013
8.0110373 -6.3755436
8.0110796 -6.3756859
8.0111304 -6.3758283
8.0111728 -6.3759707
8.0112235 -6.3761121
8.0112659 -6.3762547
8.0113166 -6.3763972
8.011359 -6.3765388
8.0114097 -6.3766814
8.011452 -6.3768231
8.0115028 -6.3769648
8.0115451 -6.3771076
8.0115958 -6.3772494
8.0116381 -6.3773912
8.0116888 -6.3775331
8.0117311 -6.3776751
8.0117818 -6.3778171
8.0118241 -6.3779591
8.0118748 -6.3781012
8.0119171 -6.3782433
8.0119678 -6.3783855
8.01201 -6.3785267
8.0120607 -6.3786689
8.0121029 -6.3788113
8.0121536 -6.3789526
8.0121959 -6.379095
8.0122465 -6.3792364
8.0122887 -6.3793778
8.0123394 -6.3795204
8.0123816 -6.3796619
8.0124323 -6.3798035
8.0124745 -6.3799452
8.0125251 -6.3800869
8.0125673 -6.3802286
8.0126179 -6.3803704
8.0126601 -6.3805122
8.0127107 -6.3806541
8.0127529 -6.380795
8.0128035 -6.3809369
8.0128457 -6.381079
8.0128963 -6.38122
8.0129384 -6.3813621
8.012989 -6.3815032
8.0130311 -6.3816454
8.0130817 -6.3817866
8.0131238 -6.3819278
8.0131744 -6.3820702
8.0132165 -6.3822115
8.0132671 -6.3823529
8.0133092 -6.3824943
8.0133598 -6.3826358
8.0134019 -6.3827773
8.0134524 -6.3829189
8.0134945 -6.3830605
8.013545 -6.3832011
8.0135871 -6.3833428
8.0136376 -6.3834846
8.0136797 -6.3836253
8.0137302 -6.3837672
8.0137723 -6.383908
8.0138228 -6.3840499
8.0138648 -6.3841909
8.0139153 -6.3843319
8.0139574 -6.3844729
8.0140078 -6.384615
8.0140499 -6.3847561
8.0141003 -6.3848973
8.0141424 -6.3850385
8.0141928 -6.3851797
8.0142348 -6.385321
8.0142853 -6.3854613
8.0143273 -6.3856027
8.0143777 -6.3857442
8.0144197 -6.3858856
8.0144701 -6.3860261
8.0145121 -6.3861677
8.0145625 -6.3863083
8.0146045 -6.3864499
8.0146549 -6.3865906
8.0146969 -6.3867313
8.0147473 -6.3868731
8.0147893 -6.3870139
8.0148396 -6.3871547
8.0148816 -6.3872956
8.014932 -6.3874365
8.0149739 -6.3875775
8.0150243 -6.3877185
8.0150662 -6.3878596
8.0151165 -6.3880007
8.0151585 -6.3881408
8.0152088 -6.388282
8.0152507 -6.3884233
8.0153011 -6.3885635
8.015343 -6.3887048
8.0153933 -6.3888452
8.0154352 -6.3889866
8.0154855 -6.389127
8.0155274 -6.3892675
8.0155777 -6.389408
8.0156196 -6.3895496
8.0156699 -6.3896902
8.0157117 -6.3898308
8.015762 -6.3899715
8.0158039 -6.3901122
8.0158541 -6.390253
8.015896 -6.3903928
8.0159462 -6.3905337
8.0159881 -6.3906746
8.0160383 -6.3908145
8.0160802 -6.3909555
8.0161304 -6.3910965
8.0161722 -6.3912366
8.0162225 -6.3913777
8.0162643 -6.3915178
8.0163145 -6.391658
8.0163563 -6.3917993
8.0164065 -6.3919395
8.0164483 -6.3920798
8.0164985 -6.3922202
8.0165403 -6.3923606
8.0165905 -6.392501
8.0166323 -6.3926415
8.0166824 -6.392782
8.0167242 -6.3929226
8.0167744 -6.3930621
8.0168161 -6.3932028
8.0168663 -6.3933435
8.016908 -6.3934832
8.0169582 -6.393624
8.0169999 -6.3937638
8.01705 -6.3939047
8.0170918 -6.3940445
8.0171419 -6.3941844
8.0171836 -6.3943255
8.0172337 -6.3944655
8.0172755 -6.3946055
8.0173256 -6.3947456
8.0173673 -6.3948857
8.0174174 -6.3950259
8.0174591 -6.3951661
8.0175091 -6.3953064
8.0175508 -6.3954467
8.0176009 -6.395586
8.0176426 -6.3957264
8.0176926 -6.3958669
8.0177343 -6.3960063
8.0177844 -6.3961468
8.017826 -6.3962863
8.0178761 -6.396427
8.0179177 -6.3965666
8.0179677 -6.3967062
8.0180094 -6.396847
8.0180594 -6.3969867
8.0181011 -6.3971265
8.018151 -6.3972663
8.0181927 -6.3974062
8.0182427 -6.3975461
8.0182843 -6.397686
8.0183343 -6.397826
8.0183759 -6.3979661
8.0184259 -6.3981051
8.0184675 -6.3982452
8.0185174 -6.3983854
8.018559 -6.3985245
8.018609 -6.3986648
8.0186506 -6.398804
8.0187005 -6.3989444
8.0187421 -6.3990837
8.018792 -6.3992231
8.0188336 -6.3993636
8.0188835 -6.399503
8.0189251 -6.3996425
8.018975 -6.3997821
8.0190165 -6.3999216
8.0190664 -6.4000613
8.019108 -6.400201
8.0191578 -6.4003407
8.0191994 -6.4004804
8.0192493 -6.4006203
8.0192908 -6.400759
8.0193407 -6.4008989
8.0193822 -6.4010389
8.019432 -6.4011778
8.0194736 -6.4013178
8.0195234 -6.4014568
8.0195649 -6.4015958
8.0196147 -6.401736
8.0196562 -6.4018751
8.019706 -6.4020143
8.0197475 -6.4021535
8.0197973 -6.4022938
8.0198388 -6.4024331
8.0198886 -6.4025725
8.0199301 -6.4027119
8.0199799 -6.4028513
8.0200213 -6.4029897
8.0200711 -6.4031292
8.0201126 -6.4032688
8.0201623 -6.4034084
8.0202038 -6.403547
8.0202535 -6.4036867
8.020295 -6.4038253
8.0203447 -6.4039651
8.0203861 -6.4041038
8.0204359 -6.4042437
8.0204773 -6.4043825
8.020527 -6.4045214
8.0205684 -6.4046603
8.0206181 -6.4047993
8.0206596 -6.4049394
8.0207092 -6.4050784
8.0207506 -6.4052175
8.0208003 -6.4053567
8.0208417 -6.4054947
8.0208914 -6.405634
8.0209328 -6.4057732
8.0209824 -6.4059126
8.0210238 -6.4060508
8.0210735 -6.4061902
8.0211148 -6.4063297
8.0211645 -6.4064681
8.0212058 -6.4066076
8.0212555 -6.4067461
8.0212968 -6.4068846
8.0213464 -6.4070243
8.0213878 -6.4071629
8.0214374 -6.4073015
8.0214787 -6.4074402
8.0215283 -6.407579
8.0215697 -6.4077177
8.0216192 -6.4078566
8.0216606 -6.4079954
8.0217101 -6.4081344
8.0217514 -6.4082733
8.021801 -6.4084123
8.0218423 -6.4085503
8.0218919 -6.4086894
8.0219332 -6.4088285
8.0219827 -6.4089666
8.022024 -6.4091058
8.0220735 -6.409244
8.0221148 -6.4093822
8.0221643 -6.4095215
8.0222056 -6.4096598
8.0222551 -6.4097982
8.0222964 -6.4099365
8.0223459 -6.4100761
8.0223871 -6.4102145
8.0224366 -6.4103531
8.0224779 -6.4104916
8.0225273 -6.4106302
8.0225686 -6.4107677
8.0226181 -6.4109064
8.0226593 -6.4110452
8.0227087 -6.4111839
8.02275 -6.4113216
8.0227994 -6.4114605
8.0228406 -6.4115994
8.0228901 -6.4117373
8.0229313 -6.4118751
8.0229807 -6.4120142
8.0230219 -6.4121521
8.0230713 -6.4122913
8.0231125 -6.4124293
8.0231619 -6.4125674
8.0232031 -6.4127056
8.0232525 -6.4128438
8.0232936 -6.412982
8.023343 -6.4131203
8.0233842 -6.4132586
8.0234335 -6.4133969
8.0234747 -6.4135354
8.0235241 -6.4136738
8.0235652 -6.4138112
8.0236146 -6.4139497
8.0236557 -6.4140883
8.023705 -6.4142258
8.0237462 -6.4143645
8.0237955 -6.414502
8.0238366 -6.4146408
8.0238859 -6.4147785
8.023927 -6.4149162
8.0239764 -6.415054
8.0240175 -6.4151929
8.0240668 -6.4153307
8.0241079 -6.4154686
8.0241572 -6.4156066
8.0241982 -6.4157446
8.0242475 -6.4158826
8.0242886 -6.4160207
8.0243379 -6.4161588
8.0243789 -6.4162958
8.0244282 -6.416434
8.0244692 -6.4165722
8.0245185 -6.4167094
8.0245595 -6.4168477
8.0246088 -6.4169861
8.0246498 -6.4171234
8.0246991 -6.4172618
8.0247401 -6.4173992
8.0247893 -6.4175366
8.0248303 -6.4176741
8.0248796 -6.4178127
8.0249206 -6.4179503
8.0249698 -6.4180879
8.0250108 -6.4182255
8.02506 -6.4183632
8.025101 -6.4185009
8.0251501 -6.4186387
8.0251911 -6.4187765
8.0252403 -6.4189143
8.0252813 -6.4190511
8.0253304 -6.419189
8.0253714 -6.419327
8.0254206 -6.4194639
8.0254615 -6.419602
8.0255107 -6.4197401
8.0255516 -6.4198771
8.0256008 -6.4200142
8.0256417 -6.4201524
8.0256908 -6.4202896
8.0257318 -6.4204267
8.0257809 -6.4205651
8.0258218 -6.4207024
8.0258709 -6.4208397
8.0259118 -6.4209771
8.0259609 -6.4211145
8.0260018 -6.4212519
8.0260509 -6.4213894
8.0260918 -6.421527
8.0261409 -6.4216634
8.0261818 -6.421801
8.0262308 -6.4219387
8.0262717 -6.4220764
8.0263208 -6.422213
8.0263616 -6.4223508
8.0264107 -6.4224875
8.0264515 -6.4226254
8.0265006 -6.4227622
8.0265414 -6.4229002
8.0265905 -6.423037
8.0266313 -6.4231739
8.0266803 -6.4233109
8.0267212 -6.4234479
8.0267702 -6.4235861
8.026811 -6.4237232
8.02686 -6.4238603
8.0269008 -6.4239975
8.0269498 -6.4241335
8.0269906 -6.4242708
8.0270396 -6.4244081
8.0270804 -6.4245454
8.0271293 -6.4246828
8.0271701 -6.4248191
8.0272191 -6.4249566
8.0272599 -6.4250929
8.0273088 -6.4252305
8.0273496 -6.4253669
8.0273985 -6.4255046
8.0274393 -6.4256411
8.0274882 -6.4257777
8.027529 -6.4259155
8.0275779 -6.4260521
8.0276187 -6.4261888
8.0276676 -6.4263256
8.0277083 -6.4264624
8.0277572 -6.4265992
8.0277979 -6.4267361
8.0278468 -6.426873
8.0278876 -6.42701
8.0279364 -6.427147
8.0279771 -6.427284
8.028026 -6.42742
8.0280667 -6.4275571
8.0281156 -6.4276943
8.0281563 -6.4278303
8.0282051 -6.4279676
8.0282458 -6.4281038
8.0282946 -6.4282411
8.0283353 -6.4283773
8.0283842 -6.4285136
8.0284248 -6.4286511
8.0284736 -6.4287875
8.0285143 -6.4289239
8.0285631 -6.4290603
8.0286038 -6.4291968
8.0286526 -6.4293333
8.0286932 -6.4294699
8.028742 -6.4296065
8.0287827 -6.4297432
8.0288314 -6.4298799
8.0288721 -6.4300166
8.0289208 -6.4301523
8.0289615 -6.4302891
8.0290102 -6.430426
8.0290508 -6.4305617
8.0290996 -6.4306987
8.0291402 -6.4308345
8.0291889 -6.4309716
8.0292295 -6.4311075
8.0292782 -6.4312446
8.0293188 -6.4313806
8.0293675 -6.4315167
8.0294081 -6.4316528
8.0294568 -6.4317901
8.0294974 -6.4319262
8.0295461 -6.4320625
8.0295867 -6.4321987
8.0296354 -6.432335
8.0296759 -6.4324714
8.0297246 -6.4326066
8.0297651 -6.432743
8.0298138 -6.4328795
8.0298543 -6.433016
8.029903 -6.4331514
8.0299435 -6.433288
8.0299922 -6.4334246
8.0300327 -6.4335602
8.0300813 -6.4336969
8.0301219 -6.4338325
8.0301705 -6.4339681
8.030211 -6.434105
8.0302596 -6.4342407
8.0303001 -6.4343765
8.0303487 -6.4345135
8.0303892 -6.4346493
8.0304378 -6.4347852
8.0304783 -6.4349211
8.0305269 -6.4350571
8.0305673 -6.4351931
8.0306159 -6.4353292
8.0306564 -6.4354653
8.0307049 -6.4356003
8.0307454 -6.4357365
8.030794 -6.4358727
8.0308344 -6.436009
8.030883 -6.4361441
8.0309234 -6.4362805
8.0309719 -6.4364157
8.0310124 -6.4365521
8.0310609 -6.4366874
8.0311013 -6.436824
8.0311498 -6.4369594
8.0311903 -6.4370948
8.0312388 -6.4372303
8.0312792 -6.437367
8.0313277 -6.4375025
8.0313681 -6.4376381
8.0314165 -6.4377738
8.0314569 -6.4379095
8.0315054 -6.4380452
8.0315458 -6.438181
8.0315943 -6.4383168
8.0316346 -6.4384514
8.0316831 -6.4385873
8.0317235 -6.4387233
8.0317719 -6.4388592
8.0318123 -6.4389941
8.0318607 -6.4391301
8.0319011 -6.4392651
8.0319495 -6.4394012
8.0319898 -6.4395362
8.0320382 -6.4396724
8.0320786 -6.4398075
8.032127 -6.4399427
8.0321673 -6.440079
8.0322157 -6.4402142
8.032256 -6.4403495
8.0323044 -6.4404848
8.0323447 -6.4406201
8.0323931 -6.4407555
8.0324334 -6.4408909
8.0324818 -6.4410264
8.0325221 -6.4411619
8.0325704 -6.4412974
8.0326107 -6.441433
8.032659 -6.4415675
8.0326993 -6.4417031
8.0327477 -6.4418388
8.0327879 -6.4419734
8.0328363 -6.4421092
8.0328765 -6.4422438
8.0329248 -6.4423797
8.0329651 -6.4425145
8.0330134 -6.4426492
8.0330536 -6.4427852
8.0331019 -6.4429201
8.0331422 -6.443055
8.0331905 -6.4431899
8.0332307 -6.4433261
8.033279 -6.4434611
8.0333192 -6.4435962
8.0333675 -6.4437313
8.0334077 -6.4438664
8.0334559 -6.4440016
8.0334961 -6.4441356
8.0335444 -6.4442709
8.0335846 -6.4444062
8.0336328 -6.4445416
8.033673 -6.4446758
8.0337212 -6.4448112
8.0337614 -6.4449467
8.0338096 -6.445081
8.0338498 -6.4452166
8.033898 -6.445351
8.0339382 -6.4454854
8.0339864 -6.4456211
8.0340265 -6.4457556
8.0340747 -6.4458902
8.0341149 -6.446026
8.034163 -6.4461606
8.0342032 -6.4462953
8.0342513 -6.4464301
8.0342915 -6.4465648
8.0343396 -6.4466997
8.0343798 -6.4468345
8.0344279 -6.4469694
8.034468 -6.4471044
8.0345162 -6.4472381
8.0345563 -6.4473731
8.0346044 -6.4475082
8.0346445 -6.4476433
8.0346926 -6.4477773
8.0347327 -6.4479124
8.0347808 -6.4480465
8.0348209 -6.4481817
8.034869 -6.4483158
8.0349091 -6.4484512
8.0349572 -6.4485854
8.0349972 -6.4487196
8.0350453 -6.4488539
8.0350854 -6.4489894
8.0351334 -6.4491237
8.0351735 -6.4492581
8.0352215 -6.4493926
8.0352616 -6.449527
8.0353096 -6.4496616
8.0353497 -6.4497961
8.0353977 -6.4499307
8.0354377 -6.4500654
8.0354858 -6.4501988
8.0355258 -6.4503335
8.0355738 -6.4504683
8.0356138 -6.4506031
8.0356618 -6.4507367
8.0357018 -6.4508716
8.0357498 -6.4510053
8.0357898 -6.4511403
8.0358378 -6.4512741
8.0358778 -6.4514091
8.0359258 -6.451543
8.0359658 -6.4516769
8.0360137 -6.4518121
8.0360537 -6.4519461
8.0361017 -6.4520801
8.0361416 -6.4522142
8.0361896 -6.4523483
8.0362295 -6.4524825
8.0362775 -6.4526167
8.0363174 -6.4527509
8.0363654 -6.4528852
8.0364053 -6.4530196
8.0364532 -6.4531539
8.0364932 -6.4532883
8.0365411 -6.4534216
8.036581 -6.4535561
8.0366289 -6.4536906
8.0366688 -6.4538239
8.0367167 -6.4539585
8.0367566 -6.454092
8.0368045 -6.4542267
8.0368444 -6.4543602
8.0368923 -6.4544937
8.0369322 -6.4546285
8.03698 -6.4547622
8.0370199 -6.4548958
8.0370678 -6.4550296
8.0371076 -6.4551646
8.0371555 -6.4552983
8.0371953 -6.4554322
8.0372432 -6.4555661
8.037283 -6.4557
8.0373309 -6.4558339
8.0373707 -6.4559679
8.0374185 -6.4561007
8.0374584 -6.4562348
8.0375062 -6.456369
8.037546 -6.4565031
8.0375938 -6.4566361
8.0376336 -6.4567703
8.0376814 -6.4569046
8.0377212 -6.4570377
8.037769 -6.4571721
8.0378088 -6.4573053
8.0378566 -6.4574385
8.0378964 -6.457573
8.0379442 -6.4577063
8.0379839 -6.4578396
8.0380317 -6.4579742
8.0380715 -6.4581076
8.0381192 -6.4582411
8.038159 -6.4583746
8.0382067 -6.4585081
8.0382465 -6.4586417
8.0382942 -6.4587753
8.038334 -6.458909
8.0383817 -6.4590427
8.0384214 -6.4591764
8.0384691 -6.459309
8.0385089 -6.4594428
8.0385566 -6.4595767
8.0385963 -6.4597093
8.038644 -6.4598433
8.0386837 -6.4599773
8.0387314 -6.46011
8.0387711 -6.4602441
8.0388188 -6.460377
8.0388585 -6.4605099
8.0389062 -6.4606441
8.0389459 -6.4607771
8.0389935 -6.4609101
8.0390332 -6.4610444
8.0390808 -6.4611775
8.0391205 -6.4613107
8.0391681 -6.4614439
8.0392078 -6.4615771
8.0392554 -6.4617104
8.0392951 -6.4618437
8.0393427 -6.461977
8.0393824 -6.4621104
8.03943 -6.4622439
8.0394696 -6.4623761
8.0395172 -6.4625096
8.0395569 -6.4626431
8.0396045 -6.4627767
8.0396441 -6.4629091
8.0396917 -6.4630428
8.0397313 -6.4631753
8.0397789 -6.463309
8.0398185 -6.4634416
8.039866 -6.4635754
8.0399056 -6.463708
8.0399532 -6.4638407
8.0399928 -6.4639747
8.0400403 -6.4641074
8.0400799 -6.4642402
8.0401274 -6.464373
8.040167 -6.4645059
8.0402145 -6.4646388
8.0402541 -6.4647717
8.0403016 -6.4649047
8.0403412 -6.4650377
8.0403887 -6.4651708
8.0404283 -6.4653039
8.0404758 -6.4654371
8.0405153 -6.465569
8.0405628 -6.4657022
8.0406023 -6.4658355
8.0406498 -6.4659688
8.0406893 -6.4661009
8.0407368 -6.4662343
8.0407763 -6.4663665
8.0408238 -6.4664999
8.0408633 -6.4666322
8.0409107 -6.4667645
8.0409503 -6.4668981
8.0409977 -6.4670304
8.0410372 -6.4671628
8.0410846 -6.4672966
8.0411241 -6.4674291
8.0411715 -6.4675616
8.041211 -6.4676942
8.0412584 -6.4678268
8.0412979 -6.4679594
8.0413453 -6.4680921
8.0413848 -6.4682248
8.0414322 -6.4683576
8.0414716 -6.4684904
8.041519 -6.468622
8.0415585 -6.4687549
8.0416058 -6.4688878
8.0416453 -6.4690195
8.0416926 -6.4691525
8.0417321 -6.4692856
8.0417794 -6.4694174
8.0418189 -6.4695506
8.0418662 -6.4696825
8.0419056 -6.4698157
8.041953 -6.4699477
8.0419924 -6.4700797
8.0420397 -6.470213
8.0420791 -6.4703451
8.0421264 -6.4704773
8.0421658 -6.4706094
8.0422131 -6.4707417
8.0422525 -6.4708739
8.0422998 -6.4710062
8.0423392 -6.4711386
8.0423865 -6.4712709
8.0424259 -6.4714034
8.0424731 -6.4715358
8.0425125 -6.4716683
8.0425598 -6.4718009
8.0425991 -6.4719322
8.0426464 -6.4720648
8.0426857 -6.4721974
8.042733 -6.4723289
8.0427723 -6.4724616
8.0428196 -6.4725944
8.0428589 -6.4727259
8.0429061 -6.4728575
8.0429455 -6.4729904
8.0429927 -6.4731221
8.043032 -6.4732551
8.0430792 -6.4733868
8.0431185 -6.4735186
8.0431657 -6.4736504
8.043205 -6.4737822
8.0432522 -6.4739154
8.0432915 -6.4740474
8.0433387 -6.4741793
8.043378 -6.4743114
8.0434252 -6.4744434
8.0434645 -6.4745755
8.0435116 -6.4747064
8.0435509 -6.4748385
8.043598 -6.4749708
8.0436373 -6.475103
8.0436844 -6.4752353
8.0437237 -6.4753663
8.0437708 -6.4754987
8.0438101 -6.4756298
8.0438572 -6.4757623
8.0438965 -6.4758948
8.0439436 -6.476026
8.0439828 -6.4761573
8.0440299 -6.4762899
8.0440692 -6.4764213
8.0441162 -6.4765527
8.0441555 -6.4766854
8.0442025 -6.4768169
8.0442418 -6.4769484
8.0442888 -6.47708
8.044328 -6.4772116
8.0443751 -6.4773432
8.0444143 -6.4774749
8.0444614 -6.4776066
8.0445006 -6.4777384
8.0445476 -6.4778702
8.0445868 -6.478002
8.0446338 -6.4781339
8.044673 -6.4782658
8.04472 -6.4783965
8.0447592 -6.4785285
8.0448062 -6.4786605
8.0448454 -6.4787913
8.0448924 -6.4789234
8.0449315 -6.4790543
8.0449785 -6.4791865
8.0450177 -6.4793174
8.0450647 -6.4794497
8.0451038 -6.4795807
8.0451508 -6.4797117
8.0451899 -6.4798441
8.0452369 -6.4799752
8.045276 -6.4801064
8.045323 -6.4802376
8.0453621 -6.4803702
8.045409 -6.4805015
8.0454482 -6.4806328
8.0454951 -6.4807642
8.0455342 -6.4808956
8.0455811 -6.481027
8.0456202 -6.4811572
8.0456671 -6.4812887
8.0457062 -6.4814203
8.0457531 -6.4815519
8.0457922 -6.4816835
8.0458391 -6.4818139
8.0458782 -6.4819456
8.0459251 -6.4820774
8.0459642 -6.4822079
8.046011 -6.4823397
8.0460501 -6.4824703
8.046097 -6.4826022
8.046136 -6.4827328
8.0461829 -6.4828635
8.0462219 -6.4829956
8.0462688 -6.4831263
8.0463078 -6.4832571
8.0463547 -6.483388
8.0463937 -6.4835202
8.0464405 -6.4836511
8.0464796 -6.483782
8.0465264 -6.483913
8.0465654 -6.4840441
8.0466122 -6.4841751
8.0466512 -6.4843063
8.046698 -6.4844374
8.046737 -6.4845686
8.0467838 -6.4846985
8.0468228 -6.4848298
8.0468696 -6.4849611
8.0469086 -6.4850925
8.0469554 -6.4852225
8.0469943 -6.485354
8.0470411 -6.4854841
8.0470801 -6.4856156
8.0471268 -6.4857459
8.0471658 -6.4858775
8.0472125 -6.4860078
8.0472515 -6.4861394
8.0472982 -6.4862698
8.0473372 -6.4864002
8.0473839 -6.486532
8.0474229 -6.4866625
8.0474696 -6.4867931
8.0475085 -6.4869236
8.0475552 -6.4870543
8.0475941 -6.4871849
8.0476408 -6.4873156
8.0476798 -6.4874463
8.0477265 -6.4875771
8.0477654 -6.4877079
8.047812 -6.4878388
8.0478509 -6.4879697
8.0478976 -6.4881006
8.0479365 -6.4882302
8.0479832 -6.4883612
8.0480221 -6.4884923
8.0480687 -6.4886221
8.0481076 -6.4887532
8.0481543 -6.4888843
8.0481931 -6.4890142
8.0482398 -6.4891441
8.0482786 -6.4892754
8.0483253 -6.4894054
8.0483641 -6.4895368
8.0484107 -6.4896668
8.0484496 -6.4897969
8.0484962 -6.4899284
8.048535 -6.4900586
8.0485816 -6.4901888
8.0486205 -6.4903191
8.048667 -6.4904494
8.0487059 -6.4905797
8.0487525 -6.4907101
8.0487913 -6.4908405
8.0488378 -6.490971
8.0488767 -6.4911015
8.0489232 -6.491232
8.048962 -6.4913626
8.0490086 -6.4914918
8.0490474 -6.4916225
8.0490939 -6.4917532
8.0491327 -6.4918839
8.0491792 -6.4920133
8.049218 -6.4921441
8.0492646 -6.4922736
8.0493033 -6.4924045
8.0493498 -6.4925341
8.0493886 -6.4926651
8.0494351 -6.4927947
8.0494739 -6.4929258
8.0495204 -6.4930555
8.0495591 -6.4931853
8.0496056 -6.4933151
8.0496444 -6.4934463
8.0496908 -6.4935762
8.0497296 -6.4937061
8.049776 -6.493836
8.0498148 -6.493966
8.0498612 -6.4940961
8.0498999 -6.4942262
8.0499464 -6.4943563
8.0499851 -6.4944865
8.0500316 -6.4946167
8.0500703 -6.4947469
8.0501167 -6.4948758
8.0501554 -6.4950061
8.0502018 -6.4951365
8.0502405 -6.4952655
8.0502869 -6.4953959
8.0503256 -6.4955264
8.050372 -6.4956556
8.0504107 -6.4957861
8.0504571 -6.4959153
8.0504958 -6.496046
8.0505422 -6.4961753
8.0505808 -6.4963046
8.0506272 -6.4964354
8.0506658 -6.4965648
8.0507122 -6.4966943
8.0507509 -6.4968251
8.0507972 -6.4969547
8.0508359 -6.4970842
8.0508822 -6.4972138
8.0509208 -6.4973435
8.0509672 -6.4974732
8.0510058 -6.4976029
8.0510521 -6.4977327
8.0510908 -6.4978625
8.0511371 -6.4979924
8.0511757 -6.4981222
8.051222 -6.4982508
8.0512606 -6.4983808
8.0513069 -6.4985108
8.0513455 -6.4986408
8.0513918 -6.4987695
8.0514304 -6.4988996
8.0514767 -6.4990284
8.0515152 -6.4991586
8.0515615 -6.4992875
8.0516001 -6.4994178
8.0516464 -6.4995467
8.0516849 -6.4996771
8.0517312 -6.4998061
8.0517697 -6.4999351
8.051816 -6.5000656
8.0518545 -6.5001947
8.0519008 -6.5003239
8.0519393 -6.5004531
8.0519856 -6.5005824
8.0520241 -6.500713
8.0520703 -6.5008424
8.0521088 -6.5009717
8.0521551 -6.5011011
8.0521936 -6.5012292
8.0522398 -6.5013587
8.0522783 -6.5014882
8.0523245 -6.5016178
8.052363 -6.5017474
8.0524092 -6.501877
8.0524477 -6.5020053
8.0524939 -6.502135
8.0525323 -6.5022648
8.0525785 -6.5023932
8.052617 -6.502523
8.0526632 -6.5026515
8.0527016 -6.5027814
8.0527478 -6.5029099
8.0527863 -6.5030399
8.0528324 -6.5031686
8.0528709 -6.5032986
8.052917 -6.5034273
8.0529554 -6.5035561
8.0530016 -6.5036849
8.05304 -6.5038151
8.0530861 -6.503944
8.0531246 -6.5040729
8.0531707 -6.5042018
8.0532091 -6.5043308
8.0532552 -6.5044598
8.0532936 -6.5045889
8.0533397 -6.504718
8.0533781 -6.5048471
8.0534242 -6.5049763
8.0534626 -6.5051055
8.0535087 -6.5052334
8.0535471 -6.5053627
8.0535931 -6.505492
8.0536315 -6.5056214
8.0536776 -6.5057494
8.053716 -6.5058788
8.053762 -6.5060069
8.0538004 -6.5061364
8.0538464 -6.5062646
8.0538848 -6.5063942
8.0539308 -6.5065224
8.0539692 -6.5066521
8.0540152 -6.5067804
8.0540535 -6.5069088
8.0540996 -6.5070386
8.0541379 -6.507167
8.0541839 -6.5072955
8.0542222 -6.507424
8.0542682 -6.5075539
8.0543066 -6.5076825
8.0543526 -6.5078111
8.0543909 -6.5079398
8.0544368 -6.5080685
8.0544752 -6.5081972
8.0545211 -6.508326
8.0545594 -6.5084548
8.0546054 -6.5085823
8.0546437 -6.5087112
8.0546896 -6.5088401
8.0547279 -6.5089691
8.0547739 -6.5090967
8.0548122 -6.5092257
8.0548581 -6.5093548
8.0548964 -6.5094825
8.0549423 -6.5096117
8.0549806 -6.5097394
8.0550265 -6.5098687
8.0550647 -6.5099965
8.0551106 -6.5101259
8.0551489 -6.5102538
8.0551948 -6.5103832
8.055233 -6.5105112
8.0552789 -6.5106393
8.0553172 -6.5107674
8.055363 -6.5108969
8.0554013 -6.5110251
8.0554471 -6.5111533
8.0554854 -6.5112815
8.0555312 -6.5114098
8.0555694 -6.5115381
8.0556153 -6.5116665
8.0556535 -6.5117949
8.0556993 -6.5119233
8.0557375 -6.5120518
8.0557834 -6.5121803
8.0558216 -6.5123089
8.0558674 -6.512436
8.0559056 -6.5125647
8.0559514 -6.5126933
8.0559896 -6.5128206
8.0560354 -6.5129493
8.0560736 -6.5130781
8.0561194 -6.5132055
8.0561575 -6.5133344
8.0562033 -6.5134618
8.0562415 -6.5135908
8.0562873 -6.5137183
8.0563254 -6.5138473
8.0563712 -6.513975
8.0564093 -6.5141026
8.0564551 -6.5142303
8.0564932 -6.5143595
8.056539 -6.5144873
8.0565771 -6.5146151
8.0566228 -6.5147429
8.056661 -6.5148708
8.0567067 -6.5149987
8.0567448 -6.5151267
8.0567905 -6.5152547
8.0568287 -6.5153827
8.0568744 -6.5155108
8.0569125 -6.5156389
8.0569582 -6.5157671
8.0569963 -6.5158953
8.057042 -6.5160235
8.0570801 -6.5161504
8.0571258 -6.5162787
8.0571638 -6.516407
8.0572095 -6.5165354
8.0572476 -6.5166624
8.0572933 -6.5167908
8.0573313 -6.5169179
8.057377 -6.5170464
8.057415 -6.5171736
8.0574607 -6.5173022
8.0574987 -6.5174294
8.0575444 -6.5175566
8.0575824 -6.5176854
8.0576281 -6.5178127
8.0576661 -6.5179401
8.0577117 -6.5180689
8.0577498 -6.5181963
8.0577954 -6.5183238
8.0578334 -6.5184513
8.057879 -6.5185789
8.057917 -6.5187065
8.0579626 -6.5188341
8.0580006 -6.5189618
8.0580462 -6.5190895
8.0580842 -6.5192172
8.0581298 -6.519345
8.0581678 -6.5194728
8.0582134 -6.5196006
8.0582514 -6.5197271
8.0582969 -6.519855
8.0583349 -6.519983
8.0583805 -6.520111
8.0584184 -6.5202376
8.058464 -6.5203657
8.0585019 -6.5204924
8.0585475 -6.5206205
8.0585854 -6.5207473
8.058631 -6.5208755
8.0586689 -6.5210023
8.0587144 -6.5211306
8.0587524 -6.5212575
8.0587979 -6.5213845
8.0588358 -6.5215129
8.0588813 -6.5216399
8.0589193 -6.5217669
8.0589648 -6.521894
8.0590027 -6.5220211
8.0590482 -6.5221497
8.0590861 -6.5222769
8.0591316 -6.5224042
8.0591695 -6.5225314
8.0592149 -6.5226588
8.0592528 -6.5227861
8.0592983 -6.5229135
8.0593362 -6.5230409
8.0593816 -6.5231669
8.0594195 -6.5232944
8.059465 -6.523422
8.0595028 -6.5235495
8.0595483 -6.5236757
8.0595861 -6.5238033
8.0596316 -6.523931
8.0596694 -6.5240573
8.0597148 -6.524185
8.0597527 -6.5243114
8.0597981 -6.5244392
8.0598359 -6.5245656
8.0598814 -6.5246935
8.0599192 -6.52482
8.0599646 -6.524948
8.0600024 -6.5250746
8.0600478 -6.5252012
8.0600856 -6.5253293
8.060131 -6.525456
8.0601688 -6.5255827
8.0602142 -6.5257094
8.060252 -6.5258362
8.0602973 -6.525963
8.0603351 -6.5260913
8.0603805 -6.5262182
8.0604183 -6.5263452
8.0604636 -6.5264722
8.0605014 -6.5265977
8.0605468 -6.5267248
8.0605845 -6.5268518
8.0606299 -6.526979
8.0606676 -6.5271061
8.0607129 -6.5272333
8.0607507 -6.5273591
8.060796 -6.5274864
8.0608338 -6.5276137
8.0608791 -6.5277395
8.0609168 -6.5278669
8.0609621 -6.5279929
8.0609999 -6.5281203
8.0610451 -6.5282478
8.0610829 -6.5283739
8.0611281 -6.5285
8.0611659 -6.5286276
8.0612111 -6.5287538
8.0612489 -6.52888
8.0612941 -6.5290077
8.0613318 -6.529134
8.0613771 -6.5292603
8.0614148 -6.5293867
8.06146 -6.5295145
8.0614977 -6.529641
8.0615429 -6.5297674
8.0615806 -6.5298939
8.0616259 -6.5300205
8.0616635 -6.5301471
8.0617088 -6.5302737
8.0617464 -6.5304003
8.0617916 -6.530527
8.0618293 -6.5306538
8.0618745 -6.5307791
8.0619122 -6.5309059
8.0619574 -6.5310327
8.061995 -6.5311596
8.0620402 -6.531285
8.0620778 -6.531412
8.062123 -6.5315389
8.0621606 -6.5316645
8.0622058 -6.5317915
8.0622434 -6.5319172
8.0622886 -6.5320443
8.0623262 -6.53217
8.0623714 -6.5322972
8.062409 -6.532423
8.0624541 -6.5325503
8.0624917 -6.5326761
8.0625369 -6.532802
8.0625745 -6.5329279
8.0626196 -6.5330553
8.0626572 -6.5331813
8.0627023 -6.5333073
8.0627399 -6.5334334
8.062785 -6.5335595
8.0628226 -6.5336856
8.0628677 -6.5338118
8.0629052 -6.533938
8.0629503 -6.5340642
8.0629879 -6.5341905
8.063033 -6.5343168
8.0630705 -6.5344432
8.0631156 -6.5345696
8.0631531 -6.534696
8.0631982 -6.534821
8.0632358 -6.5349475
8.0632808 -6.535074
8.0633183 -6.5352006
8.0633634 -6.5353257
8.0634009 -6.5354523
8.063446 -6.5355775
8.0634835 -6.5357042
8.0635285 -6.535831
8.063566 -6.5359563
8.063611 -6.5360816
8.0636485 -6.5362085
8.0636936 -6.5363339
8.0637311 -6.5364609
8.0637761 -6.5365863
8.0638136 -6.5367119
8.0638585 -6.5368374
8.063896 -6.5369645
8.063941 -6.5370901
8.0639785 -6.5372158
8.0640235 -6.5373415
8.064061 -6.5374672
8.0641059 -6.537593
8.0641434 -6.5377188
8.0641883 -6.5378447
8.0642258 -6.5379706
8.0642708 -6.5380965
8.0643082 -6.5382224
8.0643531 -6.5383484
8.0643906 -6.5384745
8.0644355 -6.5386005
8.064473 -6.5387251
8.0645179 -6.5388513
8.0645553 -6.5389774
8.0646002 -6.5391022
8.0646377 -6.5392284
8.0646826 -6.5393547
8.06472 -6.5394795
8.0647649 -6.5396059
8.0648023 -6.5397308
8.0648472 -6.5398572
8.0648846 -6.5399822
8.0649295 -6.5401087
8.0649669 -6.5402337
8.0650117 -6.5403588
8.0650491 -6.5404854
8.065094 -6.5406105
8.0651314 -6.5407357
8.0651762 -6.5408624
8.0652136 -6.5409877
8.0652584 -6.541113
8.0652958 -6.5412383
8.0653407 -6.5413637
8.065378 -6.5414891
8.0654228 -6.5416145
8.0654602 -6.54174
8.065505 -6.5418655
8.0655424 -6.541991
8.0655872 -6.5421166
8.0656245 -6.5422422
8.0656693 -6.5423679
8.0657067 -6.5424935
8.0657515 -6.5426178
8.0657888 -6.5427435
8.0658336 -6.5428693
8.0658709 -6.5429936
8.0659157 -6.5431195
8.065953 -6.5432454
8.0659978 -6.5433698
8.0660351 -6.5434958
8.0660798 -6.5436203
8.0661171 -6.5437464
8.0661619 -6.5438709
8.0661992 -6.543997
8.0662439 -6.5441217
8.0662812 -6.5442479
8.0663259 -6.5443726
8.0663632 -6.5444973
8.0664079 -6.5446221
8.0664452 -6.5447485
8.0664899 -6.5448733
8.0665272 -6.5449982
8.0665719 -6.5451231
8.0666091 -6.5452481
8.0666539 -6.5453731
8.0666911 -6.5454981
8.0667358 -6.5456247
8.066773 -6.5457498
8.0668177 -6.5458735
8.066855 -6.5459986
8.0668996 -6.5461239
8.0669369 -6.5462491
8.0669815 -6.5463744
8.0670188 -6.5464997
8.0670634 -6.5466251
8.0671006 -6.546749
8.0671453 -6.5468744
8.0671825 -6.5469999
8.0672271 -6.5471238
8.0672643 -6.5472494
8.067309 -6.5473749
8.0673462 -6.547499
8.0673908 -6.5476247
8.067428 -6.5477488
8.0674726 -6.5478745
8.0675098 -6.5479988
8.0675544 -6.548123
8.0675915 -6.5482489
8.0676362 -6.5483732
8.0676733 -6.5484976
8.0677179 -6.5486235
8.0677551 -6.5487479
8.0677997 -6.5488724
8.0678368 -6.5489969
8.0678814 -6.5491215
8.0679185 -6.5492476
8.0679631 -6.5493722
8.0680002 -6.5494969
8.0680448 -6.5496215
8.0680819 -6.5497463
8.0681265 -6.549871
8.0681636 -6.5499958
8.0682081 -6.5501207
8.0682452 -6.550244
8.0682898 -6.5503689
8.0683269 -6.5504938
8.0683714 -6.5506188
8.0684085 -6.5507438
8.068453 -6.5508673
8.0684901 -6.5509924
8.0685346 -6.5511175
8.0685717 -6.5512411
8.0686162 -6.5513663
8.0686533 -6.55149
8.0686978 -6.5516153
8.0687349 -6.551739
8.0687794 -6.5518644
8.0688164 -6.5519882
8.0688609 -6.5521136
8.068898 -6.5522375
8.0689424 -6.5523614
8.0689795 -6.5524869
8.0690239 -6.5526109
8.069061 -6.552735
8.0691054 -6.5528606
8.0691425 -6.5529847
8.0691869 -6.5531088
8.069224 -6.553233
8.0692684 -6.5533572
8.0693054 -6.5534815
8.0693498 -6.5536058
8.0693869 -6.5537301
8.0694313 -6.5538544
8.0694683 -6.5539788
8.0695127 -6.5541033
8.0695497 -6.5542277
8.0695941 -6.5543522
8.0696311 -6.5544767
8.0696755 -6.5546013
8.0697125 -6.5547244
8.0697569 -6.554849
8.0697939 -6.5549737
8.0698382 -6.5550968
8.0698752 -6.5552216
8.0699196 -6.5553464
8.0699565 -6.5554696
8.0700009 -6.5555945
8.0700379 -6.5557178
8.0700822 -6.5558427
8.0701192 -6.5559661
8.0701635 -6.5560911
8.0702005 -6.5562146
8.0702448 -6.5563397
8.0702817 -6.5564632
8.0703261 -6.5565868
8.070363 -6.556712
8.0704073 -6.5568356
8.0704442 -6.5569593
8.0704886 -6.557083
8.0705255 -6.5572068
8.0705698 -6.5573321
8.0706067 -6.557456
8.070651 -6.5575798
8.0706879 -6.5577037
8.0707322 -6.5578276
8.0707691 -6.5579516
8.0708134 -6.5580756
8.0708503 -6.5581996
8.0708945 -6.5583237
8.0709314 -6.5584462
8.0709757 -6.5585704
8.0710125 -6.5586946
8.0710568 -6.5588188
8.0710937 -6.558943
8.0711379 -6.5590657
8.0711748 -6.5591901
8.071219 -6.5593144
8.0712559 -6.5594372
8.0713001 -6.5595617
8.071337 -6.5596845
8.0713812 -6.559809
8.071418 -6.5599336
8.0714622 -6.5600566
8.0714991 -6.5601796
8.0715433 -6.5603042
8.0715801 -6.5604273
8.0716243 -6.560552
8.0716611 -6.5606752
8.0717053 -6.5607984
8.0717421 -6.5609232
8.0717863 -6.5610465
8.0718231 -6.5611698
8.0718673 -6.5612931
8.0719041 -6.5614165
8.0719483 -6.5615399
8.071985 -6.561665
8.0720292 -6.5617884
8.072066 -6.561912
8.0721101 -6.5620355
8.0721469 -6.5621591
8.0721911 -6.5622827
8.0722278 -6.5624064
8.072272 -6.5625285
8.0723087 -6.5626522
8.0723529 -6.562776
8.0723896 -6.5628998
8.0724337 -6.5630236
8.0724705 -6.5631459
8.0725146 -6.5632698
8.0725513 -6.5633937
8.0725954 -6.5635161
8.0726322 -6.5636401
8.0726763 -6.5637642
8.072713 -6.5638867
8.0727571 -6.5640108
8.0727938 -6.5641333
8.0728379 -6.5642575
8.0728746 -6.5643802
8.0729187 -6.5645044
8.0729554 -6.5646271
8.0729994 -6.5647499
8.0730361 -6.5648742
8.0730802 -6.564997
8.0731169 -6.5651199
8.0731609 -6.5652443
8.0731976 -6.5653672
8.0732416 -6.5654902
8.0732783 -6.5656132
8.0733224 -6.5657362
8.073359 -6.5658592
8.0734031 -6.5659823
8.0734397 -6.566107
8.0734837 -6.5662302
8.0735204 -6.5663534
8.0735644 -6.566475
8.0736011 -6.5665982
8.073645 -6.5667215
8.0736817 -6.5668449
8.0737257 -6.5669682
8.0737623 -6.5670916
8.0738063 -6.567215
8.0738429 -6.5673369
8.0738869 -6.5674604
8.0739235 -6.5675839
8.0739675 -6.5677059
8.0740041 -6.5678295
8.0740481 -6.5679532
8.0740847 -6.5680752
8.0741286 -6.5681989
8.0741652 -6.5683211
8.0742092 -6.5684449
8.0742458 -6.5685671
8.0742897 -6.5686909
8.0743263 -6.5688132
8.0743702 -6.5689371
8.0744068 -6.5690595
8.0744507 -6.5691819
8.0744873 -6.5693043
8.0745312 -6.5694283
8.0745678 -6.5695508
8.0746117 -6.5696733
8.0746482 -6.5697959
8.0746921 -6.5699201
8.0747287 -6.5700427
8.0747726 -6.5701654
8.0748091 -6.5702881
8.074853 -6.5704108
8.0748895 -6.5705336
8.0749334 -6.5706564
8.07497 -6.5707792
8.0750138 -6.5709021
8.0750503 -6.571025
8.0750942 -6.5711463
8.0751307 -6.5712693
8.0751745 -6.5713923
8.0752111 -6.5715153
8.0752549 -6.5716384
8.0752914 -6.5717599
8.0753352 -6.571883
8.0753717 -6.5720062
8.0754156 -6.5721278
8.0754521 -6.5722511
8.0754959 -6.5723743
8.0755324 -6.572496
8.0755762 -6.5726194
8.0756126 -6.5727412
8.0756564 -6.5728646
8.0756929 -6.5729864
8.0757367 -6.5731083
8.0757732 -6.5732318
8.0758169 -6.5733538
8.0758534 -6.5734774
8.0758972 -6.5735994
8.0759336 -6.5737214
8.0759774 -6.5738435
8.0760139 -6.5739672
8.0760576 -6.5740894
8.076094 -6.5742115
8.0761378 -6.5743338
8.0761742 -6.574456
8.076218 -6.5745783
8.0762544 -6.5747006
8.0762981 -6.5748229
8.0763345 -6.5749453
8.0763783 -6.5750678
8.0764147 -6.5751902
8.0764584 -6.5753127
8.0764948 -6.5754352
8.0765385 -6.5755578
8.0765749 -6.5756804
8.0766186 -6.5758014
8.076655 -6.575924
8.0766987 -6.5760467
8.0767351 -6.5761695
8.0767788 -6.5762906
8.0768151 -6.5764134
8.0768588 -6.5765362
8.0768952 -6.5766574
8.0769389 -6.5767803
8.0769752 -6.5769016
8.0770189 -6.5770246
8.0770552 -6.577146
8.0770989 -6.577269
8.0771353 -6.5773905
8.0771789 -6.5775136
8.0772152 -6.5776351
8.0772589 -6.5777566
8.0772952 -6.5778798
8.0773388 -6.5780014
8.0773752 -6.5781231
8.0774188 -6.5782448
8.0774551 -6.5783681
8.0774987 -6.5784899
8.077535 -6.5786116
8.0775786 -6.5787334
8.077615 -6.5788553
8.0776585 -6.5789772
8.0776949 -6.5790991
8.0777384 -6.579221
8.0777748 -6.579343
8.0778183 -6.579465
8.0778546 -6.5795871
8.0778982 -6.5797092
8.0779345 -6.5798313
8.077978 -6.5799534
8.0780143 -6.5800756
8.0780579 -6.5801962
8.0780942 -6.5803185
8.0781377 -6.5804407
8.078174 -6.5805631
8.0782175 -6.5806838
8.0782538 -6.5808062
8.0782973 -6.5809286
8.0783335 -6.5810494
8.0783771 -6.5811719
8.0784133 -6.5812928
8.0784568 -6.5814153
8.0784931 -6.5815363
8.0785366 -6.5816589
8.0785728 -6.5817799
8.0786163 -6.5819026
8.0786525 -6.5820237
8.078696 -6.5821448
8.0787322 -6.5822676
8.0787757 -6.5823888
8.0788119 -6.58251
8.0788554 -6.5826329
8.0788916 -6.5827542
8.0789351 -6.5828755
8.0789713 -6.5829969
8.0790147 -6.5831183
8.0790509 -6.5832397
8.0790944 -6.5833612
8.0791306 -6.5834843
8.079174 -6.5836058
8.0792102 -6.5837274
8.0792536 -6.583849
8.0792898 -6.5839706
8.0793332 -6.5840906
8.0793694 -6.5842123
8.0794128 -6.584334
8.079449 -6.5844558
8.0794924 -6.5845776
8.0795285 -6.5846994
8.0795719 -6.5848196
8.0796081 -6.5849415
8.0796515 -6.5850634
8.0796876 -6.5851854
8.079731 -6.5853057
8.0797671 -6.5854277
8.0798105 -6.5855481
8.0798467 -6.5856702
8.07989 -6.5857924
8.0799261 -6.5859128
8.0799695 -6.5860351
8.0800056 -6.5861556
8.080049 -6.5862762
8.0800851 -6.5863985
8.0801284 -6.5865192
8.0801645 -6.5866416
8.0802079 -6.5867623
8.080244 -6.586883
8.0802873 -6.5870038
8.0803234 -6.5871264
8.0803667 -6.5872472
8.0804028 -6.5873681
8.0804461 -6.5874891
8.0804822 -6.58761
8.0805255 -6.5877327
8.0805616 -6.5878537
8.0806048 -6.5879748
8.0806409 -6.5880959
8.0806842 -6.588217
8.0807203 -6.5883382
8.0807635 -6.5884594
8.0807996 -6.5885807
8.0808429 -6.5887019
8.0808789 -6.5888215
8.0809222 -6.5889429
8.0809582 -6.5890643
8.0810015 -6.5891857
8.0810375 -6.5893071
8.0810807 -6.5894269
[truncated: 215,236 more chars]
