# Supplementary material for: Victory Tax: A Holistic Income Tax System
Source: Entropy (Basel). 2021 Nov 11;23(11):1492. doi: 10.3390/e23111492 (PMC8624733; doi:10.3390/e23111492)
Supplement: Supplementary file 1 [file entropy-23-01492-s001.zip › bundle/results_to_give_away/data4VTpaper/fit2IRSdata/kfnc1_PL35_DE50_DP100_ON_rmi.inc]

# tot_earnings = 8.44113e+12
# max_earnings = 1.39366e+08
# ave_earnings = 75300
# E20_earnings = 16331.2
# E40_earnings = 33877.9
# E50_earnings = 44612
# E60_earnings = 57787
# E80_earnings = 101844
# E99_earnings = 509744
# std_earnings = 171712
# min_earnings = 0
# num_earners  = 1.121e+08
# ------------------------------- 
0.000165773  0.50019  185.902
0.000527016  1.50057  843.519
0.000933522  2.50095  2026.82
0.00136652  3.50133  3769.2
0.00181896  4.50171  6095.45
0.00228697  5.50209  9025.51
0.00276805  6.50248  12576.2
0.00326044  7.50286  16761.9
0.00376283  8.50324  21595.7
0.0042742  9.50362  27089
0.00479373  10.504  33252.4
0.00532075  11.5044  40095.4
0.0058547  12.5048  47627.1
0.00639511  13.5051  55855.7
0.00694157  14.5055  64789
0.00749371  15.5059  74434.4
0.00805122  16.5063  84798.7
0.00861383  17.5067  95888.6
0.00918128  18.507  107710
0.00975336  19.5074  120270
0.0103298  20.5078  133572
0.0109106  21.5082  147624
0.0114954  22.5086  162430
0.0126765  24.5093  194323
0.0138723  26.5101  229292
0.0144753  27.5105  247940
0.0156911  29.5112  287586
0.0169194  31.512  330392
0.0175379  32.5124  352990
0.0187836  34.5131  400592
0.0194105  35.5135  425604
0.0206723  37.5143  478067
0.0219441  39.515  533803
0.0225837  40.5154  562906
0.02387  42.5162  623599
0.0245166  43.5166  655195
0.0258163  45.5173  720898
0.0264695  46.5177  755012
0.027782  48.5185  825776
0.0284413  49.5189  862431
0.0297659  51.5196  938303
0.0304312  52.52  977525
0.0317673  54.5208  1.05855e+06
0.0324381  55.5211  1.10036e+06
0.0337852  57.5219  1.18658e+06
0.0344613  58.5223  1.231e+06
0.0358189  60.523  1.32245e+06
0.0365002  61.5234  1.3695e+06
0.0378677  63.5242  1.46623e+06
0.0385539  64.5246  1.51593e+06
0.0399311  66.5253  1.61798e+06
0.040622  67.5257  1.67033e+06
0.0420085  69.5265  1.77773e+06
0.042704  70.5268  1.83278e+06
0.0434009  71.5272  1.88872e+06
0.0447992  73.528  2.0033e+06
0.0455004  74.5284  2.06195e+06
0.0469072  76.5291  2.18197e+06
0.0476126  77.5295  2.24334e+06
0.0490276  79.5303  2.36881e+06
0.0497371  80.5307  2.43292e+06
0.0504479  81.531  2.49795e+06
0.0518734  83.5318  2.63075e+06
0.0525881  84.5322  2.69854e+06
0.0540212  86.5329  2.83687e+06
0.0547397  87.5333  2.90743e+06
0.0554593  88.5337  2.97892e+06
0.0569023  90.5345  3.12467e+06
0.0576256  91.5348  3.19895e+06
0.0583501  92.5352  3.27416e+06
0.0598025  94.536  3.42739e+06
0.0605304  95.5364  3.50541e+06
0.0619897  97.5371  3.66427e+06
0.062721  98.5375  3.74512e+06
0.0634535  99.5379  3.82691e+06
0.0649216  101.539  3.99332e+06
0.0656573  102.539  4.07795e+06
0.0663941  103.539  4.16353e+06
0.0678708  105.54  4.33754e+06
0.0686108  106.541  4.42597e+06
0.0693518  107.541  4.51536e+06
0.0708368  109.542  4.69701e+06
0.0715808  110.542  4.78927e+06
0.0730719  112.543  4.97668e+06
0.073819  113.543  5.07183e+06
0.074567  114.544  5.16794e+06
0.0760659  116.544  5.36306e+06
0.0768169  117.545  5.46207e+06
0.0775687  118.545  5.56205e+06
0.0790753  120.546  5.76492e+06
0.07983  121.546  5.86781e+06
0.0805856  122.547  5.97168e+06
0.0813422  123.547  6.07652e+06
0.082858  125.548  6.28913e+06
0.0836173  126.548  6.3969e+06
0.0843774  127.549  6.50566e+06
0.0859004  129.549  6.7261e+06
0.0866632  130.55  6.8378e+06
0.0874269  131.55  6.95048e+06
0.0889568  133.551  7.1788e+06
0.0897231  134.551  7.29445e+06
0.0904902  135.552  7.41107e+06
0.0920269  137.552  7.6473e+06
0.0927966  138.553  7.7669e+06
0.093567  139.553  7.8875e+06
0.0951104  141.554  8.13167e+06
0.0958833  142.554  8.25524e+06
0.096657  143.555  8.37982e+06
0.0974315  144.555  8.50539e+06
0.0989829  146.556  8.75953e+06
0.0997598  147.556  8.88811e+06
0.100538  148.557  9.01768e+06
0.110717  161.562  1.07938e+07
0.121019  174.566  1.27414e+07
0.13063  186.571  1.46933e+07
0.141147  199.576  1.69763e+07
0.150945  211.581  1.92408e+07
0.160827  223.585  2.16575e+07
0.170787  235.59  2.42274e+07
0.180823  247.594  2.69519e+07
0.190931  259.599  2.98319e+07
0.201108  271.603  3.28688e+07
0.210496  282.608  3.5791e+07
0.220799  294.612  3.91311e+07
0.231164  306.617  4.26307e+07
0.240718  317.621  4.59797e+07
0.251196  329.625  4.97878e+07
0.26085  340.63  5.34211e+07
0.270551  351.634  5.71913e+07
0.281184  363.638  6.14612e+07
0.290977  374.643  6.55198e+07
0.300812  385.647  6.97172e+07
0.310688  396.651  7.40541e+07
0.320604  407.655  7.85309e+07
0.33056  418.659  8.31482e+07
0.340554  429.664  8.79066e+07
0.350585  440.668  9.28066e+07
0.360653  451.672  9.78487e+07
0.370757  462.676  1.03033e+08
0.380896  473.68  1.08361e+08
0.391069  484.685  1.13832e+08
0.400347  494.688  1.18931e+08
0.410584  505.693  1.24678e+08
0.420853  516.697  1.30569e+08
0.431154  527.701  1.36606e+08
0.440546  537.705  1.4222e+08
0.450906  548.709  1.48536e+08
0.460351  558.713  1.54404e+08
0.470768  569.717  1.61e+08
0.481214  580.721  1.67743e+08
0.490736  590.725  1.74001e+08
0.501237  601.729  1.81026e+08
0.510807  611.733  1.87541e+08
0.520399  621.737  1.94179e+08
0.530977  632.741  2.01623e+08
0.540616  642.745  2.08521e+08
0.551244  653.749  2.16251e+08
0.560928  663.753  2.23408e+08
0.570633  673.756  2.3069e+08
0.580359  683.76  2.38096e+08
0.591081  694.764  2.46388e+08
0.600849  704.768  2.54057e+08
0.610637  714.772  2.61851e+08
0.620445  724.776  2.69771e+08
0.631256  735.78  2.78628e+08
0.641104  745.784  2.86812e+08
0.650971  755.788  2.95123e+08
0.660856  765.792  3.0356e+08
0.67076  775.795  3.12124e+08
0.680683  785.799  3.20815e+08
0.690623  795.803  3.29633e+08
0.700581  805.807  3.38579e+08
0.710556  815.811  3.47652e+08
0.720549  825.814  3.56853e+08
0.730559  835.818  3.66183e+08
0.740586  845.822  3.7564e+08
0.75063  855.826  3.85226e+08
0.76069  865.83  3.9494e+08
0.770767  875.833  4.04784e+08
0.78086  885.837  4.14756e+08
0.790969  895.841  4.24858e+08
0.801094  905.845  4.35089e+08
0.811235  915.849  4.4545e+08
0.820375  924.852  4.54886e+08
0.830545  934.856  4.65493e+08
0.84073  944.86  4.76231e+08
0.850931  954.864  4.87099e+08
0.861147  964.867  4.98098e+08
0.870354  973.871  5.08109e+08
0.880597  983.875  5.19356e+08
0.890856  993.878  5.30734e+08
0.901128  1003.88  5.42244e+08
0.910386  1012.89  5.52714e+08
0.920686  1022.89  5.64474e+08
0.931  1032.89  5.76364e+08
0.941327  1042.9  5.88387e+08
0.950634  1051.9  5.99321e+08
0.960988  1061.9  6.11594e+08
0.971355  1071.91  6.24e+08
0.980698  1080.91  6.35279e+08
0.99109  1090.92  6.47937e+08
1.00046  1099.92  6.59443e+08
1.10099  1195.96  7.88891e+08
1.20051  1289.99  9.27636e+08
1.30103  1384.03  1.07836e+09
1.40139  1477.06  1.23937e+09
1.50041  1568.1  1.40845e+09
1.6013  1660.13  1.59107e+09
1.70071  1750.17  1.78116e+09
1.80078  1840.2  1.98262e+09
1.90037  1929.23  2.1931e+09
2.00055  2018.27  2.41482e+09
2.10129  2107.3  2.64783e+09
2.20142  2195.34  2.88939e+09
2.30091  2282.37  3.13914e+09
2.40087  2369.4  3.39982e+09
2.50127  2456.44  3.67147e+09
2.60094  2542.47  3.95081e+09
2.70102  2628.5  4.24093e+09
2.80149  2714.53  4.54187e+09
2.90115  2799.57  4.84996e+09
3.00117  2884.6  5.16867e+09
3.10152  2969.63  5.49803e+09
3.20101  3053.66  5.83399e+09
3.30081  3137.69  6.18039e+09
3.40091  3221.73  6.53725e+09
3.5013  3305.76  6.90459e+09
3.60076  3388.79  7.27787e+09
3.70049  3471.82  7.66142e+09
3.80047  3554.85  8.05524e+09
3.90069  3637.88  8.45936e+09
4.00115  3720.92  8.87379e+09
4.10063  3802.95  9.29336e+09
4.20154  3885.98  9.72832e+09
4.30145  3968.01  1.01682e+10
4.40156  4050.04  1.06182e+10
4.50065  4131.07  1.10726e+10
4.60115  4213.1  1.15427e+10
4.7006  4294.13  1.2017e+10
4.80147  4376.17  1.25072e+10
4.90127  4457.2  1.30014e+10
5.00124  4538.23  1.35055e+10
5.10138  4619.26  1.40196e+10
5.20043  4699.29  1.4537e+10
5.30087  4780.32  1.50707e+10
5.40145  4861.35  1.56143e+10
5.50094  4941.38  1.6161e+10
5.60055  5021.41  1.67174e+10
5.70155  5102.44  1.72905e+10
5.80143  5182.47  1.78664e+10
5.90143  5262.5  1.84519e+10
6.00156  5342.53  1.90471e+10
6.10054  5421.56  1.96443e+10
6.20089  5501.59  2.02588e+10
6.30135  5581.62  2.08829e+10
6.40066  5660.66  2.15087e+10
6.50133  5740.69  2.21521e+10
6.60083  5819.72  2.27969e+10
6.70044  5898.75  2.34512e+10
6.80139  5978.78  2.41234e+10
6.90117  6057.81  2.47966e+10
7.00104  6136.84  2.54793e+10
7.10099  6215.87  2.61714e+10
7.20103  6294.9  2.68729e+10
7.30114  6373.93  2.75838e+10
7.40132  6452.96  2.83042e+10
7.50158  6531.99  2.90339e+10
7.60064  6610.02  2.97637e+10
7.70104  6689.05  3.05121e+10
7.8015  6768.08  3.12699e+10
7.90076  6846.11  3.20274e+10
8.00134  6925.14  3.28038e+10
8.10072  7003.17  3.35797e+10
8.20142  7082.2  3.43748e+10
8.3009  7160.23  3.5169e+10
8.40044  7238.26  3.59723e+10
8.5013  7317.29  3.67952e+10
8.60093  7395.32  3.76169e+10
8.70061  7473.35  3.84477e+10
8.80161  7552.38  3.92984e+10
8.90138  7630.4  4.01474e+10
9.00118  7708.43  4.10056e+10
9.10103  7786.46  4.18728e+10
9.20091  7864.49  4.2749e+10
9.30083  7942.52  4.36343e+10
9.40078  8020.55  4.45287e+10
9.50076  8098.58  4.54321e+10
9.60078  8176.61  4.63445e+10
9.70082  8254.64  4.72659e+10
9.80089  8332.67  4.81964e+10
9.90099  8410.7  4.91358e+10
10.0011  8488.73  5.00842e+10
10.1013  8566.76  5.10416e+10
10.2014  8644.79  5.2008e+10
10.3016  8722.82  5.29833e+10
10.4005  8799.85  5.39549e+10
10.5007  8877.88  5.4948e+10
10.601  8955.91  5.595e+10
10.7012  9033.94  5.69609e+10
10.8015  9111.97  5.79808e+10
10.9005  9189  5.89962e+10
11.0008  9267.03  6.00337e+10
11.1011  9345.06  6.10801e+10
11.2014  9423.09  6.21353e+10
11.3004  9500.12  6.31857e+10
11.4007  9578.15  6.42585e+10
11.5011  9656.18  6.53402e+10
11.6014  9734.21  6.64306e+10
11.7004  9811.24  6.75157e+10
11.8008  9889.26  6.86236e+10
11.9011  9967.29  6.97403e+10
12.0059  10048.8  7.09817e+10
12.1088  10128.9  7.21461e+10
12.2117  10208.9  7.33196e+10
12.3017  10278.9  7.43539e+10
12.4046  10358.9  7.55447e+10
12.5075  10439  7.67445e+10
12.6104  10519  7.79536e+10
12.7004  10589  7.90189e+10
12.8033  10669.1  8.0245e+10
12.9061  10749.1  8.14803e+10
13.0089  10829.1  8.27245e+10
13.1117  10909.2  8.39779e+10
13.2017  10979.2  8.5082e+10
13.3045  11059.2  8.63523e+10
13.4073  11139.2  8.76317e+10
13.51  11219.3  8.892e+10
13.6128  11299.3  9.02174e+10
13.7027  11369.3  9.13599e+10
13.8054  11449.4  9.26741e+10
13.9081  11529.4  9.39973e+10
14.0107  11609.4  9.53293e+10
14.1005  11679.4  9.65022e+10
14.2032  11759.5  9.7851e+10
14.3058  11839.5  9.92086e+10
14.4083  11919.5  1.00575e+11
14.5109  11999.6  1.01951e+11
14.6006  12069.6  1.03161e+11
14.7031  12149.6  1.04553e+11
14.8056  12229.7  1.05954e+11
14.908  12309.7  1.07364e+11
15.0104  12389.7  1.08782e+11
15.1128  12469.7  1.10209e+11
15.2024  12539.8  1.11465e+11
15.3047  12619.8  1.12908e+11
15.407  12699.8  1.14361e+11
15.5092  12779.9  1.15822e+11
15.6115  12859.9  1.17291e+11
15.7009  12929.9  1.18584e+11
15.803  13010  1.2007e+11
15.9052  13090  1.21564e+11
16.0072  13170  1.23068e+11
16.1093  13250  1.24579e+11
16.2113  13330.1  1.26099e+11
16.3005  13400.1  1.27437e+11
16.4024  13480.1  1.28973e+11
16.5043  13560.2  1.30518e+11
16.6062  13640.2  1.32071e+11
16.708  13720.2  1.33633e+11
16.8098  13800.3  1.35203e+11
16.9115  13880.3  1.36782e+11
17.0005  13950.3  1.3817e+11
17.1021  14030.3  1.39765e+11
17.2037  14110.4  1.41368e+11
17.3053  14190.4  1.42979e+11
17.4068  14270.4  1.44599e+11
17.5082  14350.5  1.46227e+11
17.6096  14430.5  1.47864e+11
17.711  14510.5  1.49509e+11
17.8123  14590.6  1.51162e+11
17.9009  14660.6  1.52615e+11
18.0021  14740.6  1.54283e+11
18.1033  14820.6  1.5596e+11
18.2044  14900.7  1.57645e+11
18.3055  14980.7  1.59339e+11
18.4065  15060.7  1.6104e+11
18.5075  15140.8  1.6275e+11
18.6084  15220.8  1.64468e+11
18.7093  15300.8  1.66193e+11
18.8101  15380.9  1.67928e+11
18.9108  15460.9  1.6967e+11
19.0115  15540.9  1.7142e+11
19.1121  15620.9  1.73178e+11
19.2127  15701  1.74945e+11
19.3007  15771  1.76497e+11
19.4012  15851  1.78278e+11
19.5016  15931.1  1.80067e+11
19.6019  16011.1  1.81865e+11
19.7022  16091.1  1.8367e+11
19.8025  16171.2  1.85483e+11
19.9027  16251.2  1.87304e+11
20.0028  16331.2  1.89133e+11
20.1029  16411.2  1.9097e+11
20.2029  16491.3  1.92815e+11
20.3028  16571.3  1.94667e+11
20.4027  16651.3  1.96528e+11
20.5025  16731.4  1.98396e+11
20.6023  16811.4  2.00272e+11
20.702  16891.4  2.02156e+11
20.8016  16971.5  2.04047e+11
20.9011  17051.5  2.05946e+11
21.0006  17131.5  2.07853e+11
21.1125  17221.6  2.10008e+11
21.2119  17301.6  2.11931e+11
21.3112  17381.6  2.13862e+11
21.4104  17461.6  2.158e+11
21.5096  17541.7  2.17746e+11
21.6087  17621.7  2.197e+11
21.7077  17701.7  2.21661e+11
21.8067  17781.8  2.23629e+11
21.9055  17861.8  2.25606e+11
22.0044  17941.8  2.27589e+11
22.1031  18021.9  2.29581e+11
22.2018  18101.9  2.31579e+11
22.3004  18181.9  2.33585e+11
22.4113  18272  2.35851e+11
22.5098  18352  2.37873e+11
22.6082  18432  2.39902e+11
22.7065  18512  2.41939e+11
22.8048  18592.1  2.43982e+11
22.9029  18672.1  2.46034e+11
23.0011  18752.1  2.48092e+11
23.1113  18842.2  2.50417e+11
23.2093  18922.2  2.52491e+11
23.3072  19002.2  2.54572e+11
23.405  19082.3  2.5666e+11
23.5027  19162.3  2.58756e+11
23.6004  19242.3  2.60859e+11
23.7102  19332.4  2.63233e+11
23.8077  19412.4  2.65351e+11
23.9051  19492.4  2.67476e+11
24.0025  19572.5  2.69608e+11
24.1119  19662.5  2.72015e+11
24.2091  19742.5  2.74162e+11
24.3063  19822.5  2.76317e+11
24.4033  19902.6  2.78478e+11
24.5124  19992.6  2.80917e+11
24.6093  20072.6  2.83094e+11
24.7061  20152.7  2.85276e+11
24.8028  20232.7  2.87466e+11
24.9115  20322.7  2.89938e+11
25.0081  20402.8  2.92143e+11
25.1045  20482.8  2.94354e+11
25.2009  20562.8  2.96572e+11
25.3093  20652.9  2.99076e+11
25.4055  20732.9  3.01309e+11
25.5017  20812.9  3.03548e+11
25.6098  20903  3.06076e+11
25.7058  20983  3.0833e+11
25.8017  21063  3.1059e+11
25.9095  21153.1  3.13141e+11
26.0052  21233.1  3.15416e+11
26.1008  21313.1  3.17698e+11
26.2083  21403.1  3.20272e+11
26.3038  21483.2  3.22567e+11
26.4111  21573.2  3.25158e+11
26.5064  21653.2  3.27467e+11
26.6017  21733.3  3.29783e+11
26.7087  21823.3  3.32396e+11
26.8037  21903.3  3.34726e+11
26.9105  21993.4  3.37355e+11
27.0054  22073.4  3.39699e+11
27.112  22163.4  3.42343e+11
27.2067  22243.5  3.447e+11
27.3013  22323.5  3.47064e+11
27.4077  22413.5  3.4973e+11
27.5021  22493.6  3.52107e+11
27.6082  22583.6  3.54789e+11
27.7025  22663.6  3.5718e+11
27.8084  22753.7  3.59877e+11
27.9024  22833.7  3.6228e+11
28.0082  22923.7  3.64992e+11
28.102  23003.8  3.67409e+11
28.2076  23093.8  3.70136e+11
28.3013  23173.8  3.72566e+11
28.4066  23263.9  3.75308e+11
28.5118  23353.9  3.78057e+11
28.6052  23433.9  3.80507e+11
28.7102  23524  3.83271e+11
28.8034  23604  3.85734e+11
28.9082  23694  3.88512e+11
29.0012  23774.1  3.90988e+11
29.1058  23864.1  3.93781e+11
29.2103  23954.1  3.96581e+11
29.303  24034.1  3.99076e+11
29.4073  24124.2  4.01891e+11
29.5114  24214.2  4.04712e+11
29.6039  24294.2  4.07227e+11
29.7078  24384.3  4.10063e+11
29.8116  24474.3  4.12906e+11
29.9038  24554.3  4.1544e+11
30.0074  24644.4  4.18297e+11
30.1109  24734.4  4.21162e+11
30.2028  24814.4  4.23714e+11
30.306  24904.5  4.26592e+11
30.4092  24994.5  4.29478e+11
30.5008  25074.5  4.32049e+11
30.6037  25164.6  4.34948e+11
30.7066  25254.6  4.37854e+11
30.8093  25344.6  4.40767e+11
30.9005  25424.7  4.43363e+11
31.003  25514.7  4.4629e+11
31.1053  25604.7  4.49224e+11
31.2076  25694.8  4.52164e+11
31.3098  25784.8  4.55112e+11
31.4005  25864.8  4.57738e+11
31.5024  25954.9  4.60699e+11
31.6042  26044.9  4.63667e+11
31.7059  26134.9  4.66642e+11
31.8075  26225  4.69623e+11
31.9089  26315  4.72611e+11
32.0103  26405.1  4.75606e+11
32.1115  26495.1  4.78608e+11
32.2014  26575.1  4.81282e+11
32.3024  26665.2  4.84297e+11
32.4033  26755.2  4.87318e+11
32.5041  26845.2  4.90346e+11
32.6047  26935.3  4.9338e+11
32.7052  27025.3  4.96421e+11
32.8057  27115.3  4.99469e+11
32.906  27205.4  5.02523e+11
33.0061  27295.4  5.05584e+11
33.1062  27385.4  5.08651e+11
33.2062  27475.5  5.11725e+11
33.306  27565.5  5.14805e+11
33.4057  27655.5  5.17891e+11
33.5053  27745.6  5.20984e+11
33.6047  27835.6  5.24083e+11
33.7041  27925.6  5.27188e+11
33.8033  28015.7  5.303e+11
33.9024  28105.7  5.33418e+11
34.0014  28195.7  5.36542e+11
34.1113  28295.8  5.4002e+11
34.21  28385.8  5.43158e+11
34.3086  28475.8  5.46301e+11
34.4071  28565.9  5.4945e+11
34.5055  28655.9  5.52606e+11
34.6037  28745.9  5.55767e+11
34.7019  28836  5.58935e+11
34.8108  28936  5.62462e+11
34.9086  29026.1  5.65642e+11
35.0064  29116.1  5.68828e+11
35.104  29206.1  5.7202e+11
35.2016  29296.2  5.75218e+11
35.3098  29396.2  5.78778e+11
35.407  29486.2  5.81988e+11
35.5042  29576.3  5.85204e+11
35.6012  29666.3  5.88426e+11
35.7088  29766.3  5.92013e+11
35.8056  29856.4  5.95247e+11
35.9022  29946.4  5.98486e+11
36.0095  30046.4  6.02092e+11
36.1059  30136.5  6.05344e+11
36.2021  30226.5  6.08601e+11
36.3089  30326.5  6.12227e+11
36.4049  30416.6  6.15495e+11
36.5008  30506.6  6.1877e+11
36.6072  30606.7  6.22414e+11
36.7028  30696.7  6.257e+11
36.8089  30796.7  6.29358e+11
36.9043  30886.8  6.32655e+11
37.0101  30986.8  6.36325e+11
37.1052  31076.8  6.39634e+11
37.2107  31176.9  6.43316e+11
37.3056  31266.9  6.46636e+11
37.4108  31366.9  6.50331e+11
37.5054  31457  6.53662e+11
37.6103  31557  6.57369e+11
37.7047  31647  6.6071e+11
37.8093  31747.1  6.6443e+11
37.9034  31837.1  6.67782e+11
38.0078  31937.2  6.71513e+11
38.1016  32027.2  6.74877e+11
38.2057  32127.2  6.7862e+11
38.3096  32227.3  6.82369e+11
38.403  32317.3  6.85749e+11
38.5066  32417.3  6.89509e+11
38.6101  32517.4  6.93276e+11
38.7031  32607.4  6.96672e+11
38.8063  32707.5  7.0045e+11
38.9094  32807.5  7.04234e+11
39.002  32897.5  7.07645e+11
39.1047  32997.6  7.11441e+11
39.2073  33097.6  7.15242e+11
39.3098  33197.6  7.19049e+11
39.4019  33287.7  7.22481e+11
39.504  33387.7  7.26299e+11
39.606  33487.7  7.30123e+11
39.7079  33587.8  7.33952e+11
39.8096  33687.8  7.37788e+11
39.901  33777.9  7.41244e+11
40.0024  33877.9  7.4509e+11
40.1037  33977.9  7.48942e+11
40.2048  34078  7.52799e+11
40.3057  34178  7.56661e+11
40.4065  34278  7.60529e+11
40.5072  34378.1  7.64402e+11
40.6077  34478.1  7.68281e+11
40.708  34578.2  7.72165e+11
40.8082  34678.2  7.76054e+11
40.9082  34778.2  7.79949e+11
41.0081  34878.3  7.83849e+11
41.1078  34978.3  7.87754e+11
41.2074  35078.4  7.91664e+11
41.3068  35178.4  7.9558e+11
41.4061  35278.4  7.995e+11
41.5052  35378.5  8.03426e+11
41.6042  35478.5  8.07356e+11
41.703  35578.5  8.11292e+11
41.8017  35678.6  8.15232e+11
41.91  35788.6  8.19573e+11
42.0083  35888.7  8.23524e+11
42.1065  35988.7  8.27479e+11
42.2045  36088.7  8.3144e+11
42.3024  36188.8  8.35405e+11
42.4099  36298.8  8.39773e+11
42.5075  36398.9  8.43748e+11
42.6049  36498.9  8.47728e+11
42.7021  36598.9  8.51713e+11
42.8089  36709  8.56101e+11
42.9058  36809  8.60096e+11
43.0026  36909.1  8.64095e+11
43.1089  37019.1  8.68499e+11
43.2054  37119.1  8.72507e+11
43.3017  37219.2  8.7652e+11
43.4074  37329.2  8.80939e+11
43.5034  37429.2  8.84961e+11
43.6088  37539.3  8.8939e+11
43.7045  37639.3  8.93421e+11
43.8095  37749.4  8.97861e+11
43.9049  37849.4  9.01901e+11
44.0096  37959.5  9.0635e+11
44.1046  38059.5  9.10399e+11
44.2089  38169.5  9.14857e+11
44.3036  38269.6  9.18915e+11
44.4076  38379.6  9.23383e+11
44.502  38479.6  9.27449e+11
44.6057  38589.7  9.31927e+11
44.7091  38699.7  9.36409e+11
44.803  38799.8  9.40488e+11
44.9061  38909.8  9.44979e+11
45.009  39019.9  9.49475e+11
45.1025  39119.9  9.53567e+11
45.205  39229.9  9.58071e+11
45.3074  39340  9.62581e+11
45.4004  39440  9.66684e+11
45.5024  39550.1  9.71202e+11
45.6043  39660.1  9.75725e+11
45.7059  39770.1  9.80252e+11
45.8074  39880.2  9.84783e+11
45.9087  39990.2  9.89319e+11
46.0007  40090.3  9.93446e+11
46.1016  40200.3  9.97989e+11
46.2024  40310.3  1.00254e+12
46.303  40420.4  1.00709e+12
46.4034  40530.4  1.01165e+12
46.5037  40640.5  1.01621e+12
46.6037  40750.5  1.02077e+12
46.7036  40860.6  1.02534e+12
46.8033  40970.6  1.02991e+12
46.9028  41080.6  1.03449e+12
47.0021  41190.7  1.03907e+12
47.1012  41300.7  1.04365e+12
47.2092  41420.8  1.04866e+12
47.308  41530.8  1.05325e+12
47.4065  41640.9  1.05785e+12
47.5049  41750.9  1.06245e+12
47.6032  41860.9  1.06705e+12
47.7012  41971  1.07165e+12
47.8079  42091  1.07668e+12
47.9056  42201.1  1.0813e+12
48.0031  42311.1  1.08592e+12
48.1004  42421.1  1.09054e+12
48.2063  42541.2  1.09558e+12
48.3032  42651.2  1.10021e+12
48.4088  42771.3  1.10526e+12
48.5053  42881.3  1.1099e+12
48.6017  42991.4  1.11454e+12
48.7066  43111.4  1.1196e+12
48.8026  43221.5  1.12425e+12
48.9071  43341.5  1.12932e+12
49.0027  43451.5  1.13397e+12
49.1069  43571.6  1.13905e+12
49.2021  43681.6  1.14371e+12
49.3058  43801.7  1.14879e+12
49.4007  43911.7  1.15346e+12
49.504  44031.8  1.15855e+12
49.607  44151.8  1.16364e+12
49.7014  44261.9  1.16832e+12
49.804  44381.9  1.17342e+12
49.9065  44501.9  1.17852e+12
50.0088  44622  1.18363e+12
50.1023  44732  1.18832e+12
50.2042  44852.1  1.19343e+12
50.3058  44972.1  1.19855e+12
50.4072  45092.2  1.20367e+12
50.5084  45212.2  1.20879e+12
50.6011  45322.3  1.21349e+12
50.7019  45442.3  1.21862e+12
50.8025  45562.3  1.22375e+12
50.9029  45682.4  1.22889e+12
51.0031  45802.4  1.23403e+12
51.1031  45922.5  1.23917e+12
51.2028  46042.5  1.24431e+12
51.3024  46162.6  1.24945e+12
51.4018  46282.6  1.2546e+12
51.5009  46402.7  1.25975e+12
51.6081  46532.7  1.26534e+12
51.7068  46652.8  1.27049e+12
51.8053  46772.8  1.27565e+12
51.9036  46892.9  1.28081e+12
52.0017  47012.9  1.28598e+12
52.1078  47142.9  1.29157e+12
52.2055  47263  1.29674e+12
52.3029  47383  1.30191e+12
52.4083  47513.1  1.30752e+12
52.5053  47633.1  1.31269e+12
52.6021  47753.2  1.31787e+12
52.7068  47883.2  1.32348e+12
52.8032  48003.3  1.32866e+12
52.9074  48133.3  1.33428e+12
53.0034  48253.4  1.33946e+12
53.1072  48383.4  1.34508e+12
53.2027  48503.5  1.35027e+12
53.306  48633.5  1.35589e+12
53.4012  48753.6  1.36109e+12
53.504  48883.6  1.36672e+12
53.6066  49013.7  1.37235e+12
53.7011  49133.7  1.37754e+12
53.8032  49263.8  1.38318e+12
53.9051  49393.8  1.38881e+12
54.0068  49523.9  1.39445e+12
54.1004  49643.9  1.39965e+12
54.2017  49773.9  1.40529e+12
54.3026  49904  1.41094e+12
54.4034  50034  1.41658e+12
54.5039  50164.1  1.42222e+12
54.6042  50294.1  1.42787e+12
54.7042  50424.2  1.43352e+12
54.804  50554.2  1.43917e+12
54.9036  50684.3  1.44482e+12
55.003  50814.3  1.45047e+12
55.1021  50944.4  1.45612e+12
55.201  51074.4  1.46178e+12
55.3072  51214.5  1.46787e+12
55.4056  51344.5  1.47353e+12
55.5038  51474.6  1.47918e+12
55.6017  51604.6  1.48484e+12
55.7069  51744.7  1.49094e+12
55.8044  51874.7  1.4966e+12
55.9016  52004.8  1.50226e+12
56.0061  52144.9  1.50836e+12
56.1028  52274.9  1.51402e+12
56.2068  52415  1.52012e+12
56.3031  52545  1.52578e+12
56.4065  52685.1  1.53189e+12
56.5023  52815.1  1.53755e+12
56.6053  52955.2  1.54365e+12
56.7006  53085.2  1.54932e+12
56.803  53225.3  1.55542e+12
56.9052  53365.3  1.56153e+12
57.0071  53505.4  1.56763e+12
57.1015  53635.4  1.5733e+12
57.2029  53775.5  1.57941e+12
57.3041  53915.5  1.58551e+12
57.4049  54055.6  1.59162e+12
57.5056  54195.6  1.59772e+12
57.6059  54335.7  1.60383e+12
57.706  54475.7  1.60993e+12
57.8059  54615.8  1.61604e+12
57.9055  54755.8  1.62214e+12
58.0048  54895.9  1.62825e+12
58.1039  55036  1.63435e+12
58.2028  55176  1.64046e+12
58.3013  55316.1  1.64656e+12
58.4067  55466.1  1.65311e+12
58.5047  55606.2  1.65921e+12
58.6025  55746.2  1.66531e+12
58.707  55896.3  1.67185e+12
58.8043  56036.3  1.67796e+12
58.9013  56176.4  1.68406e+12
59.005  56326.4  1.6906e+12
59.1015  56466.5  1.6967e+12
59.2046  56616.6  1.70323e+12
59.3006  56756.6  1.70933e+12
59.4032  56906.7  1.71587e+12
59.5054  57056.7  1.7224e+12
59.6006  57196.8  1.7285e+12
59.7024  57346.8  1.73503e+12
59.8038  57496.9  1.74156e+12
59.905  57646.9  1.74809e+12
60.0059  57797  1.75461e+12
60.1065  57947.1  1.76114e+12
60.2068  58097.1  1.76766e+12
60.3068  58247.2  1.77419e+12
60.4066  58397.2  1.78071e+12
60.5061  58547.3  1.78723e+12
60.6053  58697.3  1.79375e+12
60.7042  58847.4  1.80027e+12
60.8028  58997.5  1.80678e+12
60.9012  59147.5  1.8133e+12
61.0058  59307.6  1.82024e+12
61.1036  59457.6  1.82675e+12
61.2011  59607.7  1.83326e+12
61.3049  59767.8  1.8402e+12
61.4018  59917.8  1.84671e+12
61.5049  60077.9  1.85364e+12
61.6013  60227.9  1.86014e+12
61.7039  60388  1.86707e+12
61.8061  60548.1  1.874e+12
61.9016  60698.1  1.88049e+12
62.0032  60858.2  1.88742e+12
62.1045  61018.2  1.89434e+12
62.2056  61178.3  1.90126e+12
62.3063  61338.4  1.90817e+12
62.4004  61488.4  1.91465e+12
62.5005  61648.5  1.92156e+12
62.6065  61818.5  1.9289e+12
62.706  61978.6  1.9358e+12
62.8052  62138.7  1.9427e+12
62.9041  62298.7  1.9496e+12
63.0027  62458.8  1.9565e+12
63.101  62618.8  1.96339e+12
63.2051  62788.9  1.9707e+12
63.3028  62949  1.97759e+12
63.4063  63119  1.9849e+12
63.5033  63279.1  1.99178e+12
63.6062  63449.2  1.99908e+12
63.7026  63609.2  2.00595e+12
63.8048  63779.3  2.01324e+12
63.9007  63939.3  2.02011e+12
64.0022  64109.4  2.02739e+12
64.1034  64279.5  2.03468e+12
64.2043  64449.5  2.04196e+12
64.3049  64619.6  2.04923e+12
64.4051  64789.7  2.0565e+12
64.505  64959.7  2.06377e+12
64.6046  65129.8  2.07103e+12
64.7038  65299.9  2.07828e+12
64.8028  65469.9  2.08554e+12
64.9014  65640  2.09278e+12
65.0055  65820.1  2.10045e+12
65.1034  65990.1  2.10769e+12
65.2011  66160.2  2.11492e+12
65.3041  66340.3  2.12257e+12
65.4011  66510.3  2.1298e+12
65.5035  66690.4  2.13744e+12
65.6055  66870.5  2.14507e+12
65.7015  67040.5  2.15228e+12
65.8028  67220.6  2.15991e+12
65.9038  67400.7  2.16752e+12
66.0044  67580.7  2.17514e+12
66.1047  67760.8  2.18274e+12
66.2046  67940.9  2.19035e+12
66.3042  68120.9  2.19794e+12
66.4035  68301  2.20553e+12
66.5024  68481.1  2.21311e+12
66.601  68661.1  2.22069e+12
66.7046  68851.2  2.22868e+12
66.8025  69031.3  2.23624e+12
66.9054  69221.4  2.24422e+12
67.0026  69401.4  2.25177e+12
67.1048  69591.5  2.25973e+12
67.2013  69771.6  2.26727e+12
67.3028  69961.6  2.27522e+12
67.4039  70151.7  2.28316e+12
67.5047  70341.8  2.29109e+12
67.605  70531.9  2.29902e+12
67.705  70721.9  2.30693e+12
67.8047  70912  2.31484e+12
67.904  71102.1  2.32275e+12
68.0029  71292.1  2.33064e+12
68.1015  71482.2  2.33853e+12
68.2048  71682.3  2.34682e+12
68.3026  71872.4  2.35469e+12
68.4052  72072.4  2.36297e+12
68.5023  72262.5  2.37082e+12
68.6041  72462.6  2.37908e+12
68.7005  72652.7  2.38692e+12
68.8015  72852.7  2.39516e+12
68.9022  73052.8  2.40339e+12
69.0025  73252.9  2.41161e+12
69.1024  73453  2.41983e+12
69.2019  73653  2.42803e+12
69.301  73853.1  2.43623e+12
69.4046  74063.2  2.44482e+12
69.503  74263.3  2.453e+12
69.6009  74463.3  2.46116e+12
69.7034  74673.4  2.46973e+12
69.8006  74873.5  2.47787e+12
69.9022  75083.6  2.48642e+12
70.0035  75293.7  2.49495e+12
70.1043  75503.7  2.50347e+12
70.2047  75713.8  2.51198e+12
70.3047  75923.9  2.52048e+12
70.4043  76134  2.52897e+12
70.5035  76344.1  2.53744e+12
70.6023  76554.1  2.54591e+12
70.7007  76764.2  2.55437e+12
70.8033  76984.3  2.56321e+12
70.9009  77194.4  2.57164e+12
71.0027  77414.5  2.58047e+12
71.1041  77634.6  2.58928e+12
71.2005  77844.6  2.59767e+12
71.301  78064.7  2.60646e+12
71.4011  78284.8  2.61523e+12
71.5008  78504.9  2.62399e+12
71.6045  78735  2.63313e+12
71.7033  78955.1  2.64187e+12
71.8017  79175.1  2.65059e+12
71.9042  79405.2  2.65969e+12
72.0017  79625.3  2.66839e+12
72.1032  79855.4  2.67746e+12
72.2043  80085.5  2.68652e+12
72.3006  80305.6  2.69518e+12
72.4008  80535.7  2.70421e+12
72.5006  80765.7  2.71323e+12
72.6042  81005.8  2.72263e+12
72.7031  81235.9  2.73162e+12
72.8015  81466  2.74059e+12
72.9037  81706.1  2.74994e+12
73.0013  81936.2  2.75889e+12
73.1026  82176.3  2.76821e+12
73.2034  82416.4  2.77751e+12
73.3038  82656.5  2.7868e+12
73.4037  82896.6  2.79607e+12
73.5032  83136.7  2.80532e+12
73.6021  83376.7  2.81456e+12
73.7007  83616.8  2.82378e+12
73.8028  83866.9  2.83337e+12
73.9004  84107  2.84256e+12
74.0016  84357.1  2.85212e+12
74.1023  84607.2  2.86165e+12
74.2026  84857.3  2.87117e+12
74.3023  85107.4  2.88067e+12
74.4016  85357.5  2.89016e+12
74.5043  85617.6  2.9e+12
74.6026  85867.7  2.90945e+12
74.7004  86117.8  2.91888e+12
74.8016  86377.9  2.92866e+12
74.9023  86638  2.93843e+12
75.0025  86898.1  2.94818e+12
75.1023  87158.2  2.95791e+12
75.2015  87418.3  2.96761e+12
75.304  87688.4  2.97768e+12
75.4022  87948.5  2.98734e+12
75.5037  88218.6  2.99736e+12
75.6009  88478.7  3.00699e+12
75.7013  88748.8  3.01697e+12
75.8013  89018.9  3.02692e+12
75.9007  89289  3.03686e+12
76.0032  89569.1  3.04714e+12
76.1016  89839.2  3.05703e+12
76.2031  90119.3  3.06726e+12
76.3004  90389.4  3.07711e+12
76.4008  90669.5  3.0873e+12
76.5007  90949.6  3.09746e+12
76.6035  91239.7  3.10797e+12
76.7023  91519.8  3.11809e+12
76.8006  91799.9  3.12818e+12
76.9018  92090.1  3.13861e+12
77.0024  92380.2  3.14902e+12
77.1025  92670.3  3.1594e+12
77.202  92960.4  3.16976e+12
77.301  93250.5  3.18009e+12
77.4029  93550.6  3.19075e+12
77.5007  93840.7  3.20103e+12
77.6014  94140.8  3.21164e+12
77.7015  94441  3.22222e+12
77.8011  94741.1  3.23277e+12
77.9033  95051.2  3.24365e+12
78.0017  95351.3  3.25415e+12
78.1028  95661.4  3.26497e+12
78.2033  95971.5  3.27576e+12
78.3032  96281.7  3.28653e+12
78.4025  96591.8  3.29726e+12
78.5012  96901.9  3.30797e+12
78.6025  97222  3.31899e+12
78.7032  97542.1  3.32998e+12
78.8033  97862.3  3.34094e+12
78.9028  98182.4  3.35187e+12
79.0016  98502.5  3.36277e+12
79.103  98832.6  3.37398e+12
79.2006  99152.7  3.38482e+12
79.3007  99482.9  3.39596e+12
79.4032  99823  3.40741e+12
79.5021  100153  3.41849e+12
79.6033  100493  3.42987e+12
79.7009  100823  3.44088e+12
79.8008  101164  3.4522e+12
79.903  101514  3.46381e+12
80.0016  101854  3.47505e+12
80.1025  102204  3.48659e+12
80.2027  102554  3.49809e+12
80.3023  102904  3.50955e+12
80.4012  103254  3.52098e+12
80.5023  103614  3.5327e+12
80.6027  103975  3.54438e+12
80.7024  104335  3.55602e+12
80.8014  104695  3.56763e+12
80.9025  105065  3.57951e+12
81.003  105435  3.59136e+12
81.1027  105805  3.60317e+12
81.2017  106175  3.61493e+12
81.3027  106556  3.62698e+12
81.4004  106926  3.63866e+12
81.5026  107316  3.65094e+12
81.6015  107696  3.66285e+12
81.7023  108086  3.67504e+12
81.8023  108476  3.68718e+12
81.9016  108866  3.69928e+12
82.0028  109267  3.71165e+12
82.1007  109657  3.72366e+12
82.2028  110067  3.73624e+12
82.3017  110467  3.74846e+12
82.4024  110877  3.76095e+12
82.5023  111287  3.77339e+12
82.6014  111698  3.78578e+12
82.7022  112118  3.79842e+12
82.8022  112538  3.81101e+12
82.9014  112958  3.82355e+12
83.0022  113388  3.83634e+12
83.1023  113818  3.84908e+12
83.2015  114248  3.86177e+12
83.3023  114689  3.8747e+12
83.4022  115129  3.88757e+12
83.5014  115569  3.9004e+12
83.602  116019  3.91345e+12
83.7018  116469  3.92645e+12
83.8008  116920  3.9394e+12
83.9011  117380  3.95258e+12
84.0006  117840  3.9657e+12
84.1015  118310  3.97904e+12
84.2014  118780  3.99233e+12
84.3006  119250  4.00556e+12
84.401  119731  4.019e+12
84.5005  120211  4.03239e+12
84.6012  120701  4.04599e+12
84.7011  121191  4.05953e+12
84.8021  121691  4.07327e+12
84.9022  122192  4.08696e+12
85.0014  122692  4.10057e+12
85.1017  123202  4.11439e+12
85.2011  123712  4.12815e+12
85.3015  124232  4.1421e+12
85.401  124752  4.15599e+12
85.5015  125283  4.17007e+12
85.601  125813  4.18408e+12
85.7015  126353  4.19828e+12
85.801  126893  4.21241e+12
85.9014  127444  4.22672e+12
86.0009  127994  4.24096e+12
86.1012  128554  4.25538e+12
86.2005  129114  4.26972e+12
86.3006  129684  4.28424e+12
86.4014  130265  4.29893e+12
86.5012  130845  4.31354e+12
86.6018  131435  4.32832e+12
86.7013  132025  4.34301e+12
86.8015  132625  4.35787e+12
86.9006  133226  4.37264e+12
87.0004  133836  4.38757e+12
87.1007  134456  4.40266e+12
87.2015  135086  4.4179e+12
87.3013  135717  4.43304e+12
87.4016  136357  4.44834e+12
87.5008  136997  4.46353e+12
87.6005  137647  4.47888e+12
87.7006  138308  4.49435e+12
87.801  138978  4.50997e+12
87.9004  139648  4.52548e+12
88.0015  140338  4.54135e+12
88.1015  141029  4.55712e+12
88.2018  141729  4.57301e+12
88.3009  142429  4.58879e+12
88.4016  143149  4.60492e+12
88.5012  143870  4.62093e+12
88.6009  144600  4.63706e+12
88.7008  145340  4.65329e+12
88.8008  146091  4.66962e+12
88.9008  146851  4.68605e+12
89.001  147621  4.70258e+12
89.1012  148401  4.7192e+12
89.2013  149192  4.73591e+12
89.3015  149992  4.7527e+12
89.4016  150802  4.76957e+12
89.5015  151623  4.78652e+12
89.6014  152453  4.80354e+12
89.7012  153293  4.82064e+12
89.8008  154144  4.8378e+12
89.9013  155014  4.85522e+12
90.0005  155884  4.8725e+12
90.1005  156775  4.89003e+12
90.2014  157685  4.9078e+12
90.3008  158595  4.92542e+12
90.4009  159526  4.94328e+12
90.5007  160466  4.96117e+12
90.6011  161426  4.97929e+12
90.701  162397  4.99742e+12
90.8005  163377  5.01558e+12
90.9004  164378  5.03395e+12
91.0008  165398  5.0525e+12
91.1006  166428  5.07106e+12
91.2008  167479  5.0898e+12
91.3012  168549  5.10872e+12
91.401  169630  5.12762e+12
91.5009  170730  5.14669e+12
91.601  171850  5.1659e+12
91.7011  172991  5.18526e+12
91.8005  174141  5.20459e+12
91.9007  175322  5.22421e+12
92.0008  176522  5.24396e+12
92.1008  177743  5.26382e+12
92.2007  178983  5.28378e+12
92.3011  180254  5.304e+12
92.4004  181534  5.32414e+12
92.501  182855  5.34468e+12
92.6004  184185  5.36514e+12
92.7009  185556  5.38596e+12
92.8009  186946  5.40683e+12
92.901  188367  5.42789e+12
93.0005  189807  5.44899e+12
93.1008  191288  5.4704e+12
93.2009  192798  5.49196e+12
93.301  194339  5.51367e+12
93.4008  195910  5.5355e+12
93.5004  197510  5.55746e+12
93.6008  199161  5.57979e+12
93.7008  200841  5.60221e+12
93.8009  202562  5.62484e+12
93.9004  204313  5.64753e+12
94.0004  206113  5.67053e+12
94.1007  207964  5.69381e+12
94.2007  209855  5.71723e+12
94.3004  211786  5.74078e+12
94.4006  213776  5.76468e+12
94.5007  215817  5.78878e+12
94.6006  217908  5.81306e+12
94.7007  220059  5.83763e+12
94.8007  222270  5.86244e+12
94.9007  224540  5.88748e+12
95.0005  226871  5.91273e+12
95.1004  229272  5.93826e+12
95.2006  231753  5.96414e+12
95.3005  234304  5.99025e+12
95.4005  236935  6.01666e+12
95.5007  239656  6.04342e+12
95.6005  242457  6.0704e+12
95.7006  245358  6.09776e+12
95.8004  248350  6.12536e+12
95.9006  251461  6.15344e+12
96.0005  254672  6.18177e+12
96.1004  258003  6.21047e+12
96.2004  261465  6.23959e+12
96.3005  265066  6.26914e+12
96.4005  268807  6.29906e+12
96.5004  272699  6.32938e+12
96.6004  276760  6.36017e+12
96.7005  281002  6.39145e+12
96.8005  285434  6.4232e+12
96.9003  290065  6.45541e+12
97.0003  294927  6.48819e+12
97.1005  300039  6.52158e+12
97.2015  305466  6.55615e+12
97.3005  311068  6.59034e+12
97.401  317071  6.6257e+12
97.5007  323373  6.66147e+12
97.6006  330076  6.69808e+12
97.7017  337278  6.73586e+12
97.8004  344781  6.77359e+12
97.9014  352984  6.81307e+12
98.0013  361688  6.85305e+12
98.1005  370991  6.89377e+12
98.2011  381195  6.9362e+12
98.3011  392199  6.97953e+12
98.4004  404104  7.02379e+12
98.5007  417309  7.06998e+12
98.6006  431814  7.1175e+12
98.7005  447921  7.16669e+12
98.8006  466027  7.21796e+12
98.9004  486435  7.27118e+12
99.0004  509844  7.32699e+12
99.0106  512445  7.33288e+12
99.0204  514946  7.33848e+12
99.0303  517547  7.34425e+12
99.0405  520248  7.35018e+12
99.0506  522949  7.35605e+12
99.0605  525650  7.36186e+12
99.0706  528451  7.36782e+12
99.0805  531252  7.37372e+12
99.0906  534153  7.37976e+12
99.1006  537054  7.38574e+12
99.1104  539956  7.39165e+12
99.1207  543057  7.3979e+12
99.1305  546058  7.40388e+12
99.1404  549159  7.40999e+12
99.1505  552360  7.41623e+12
99.1604  555562  7.42239e+12
99.1705  558863  7.42867e+12
99.1804  562164  7.43488e+12
99.1904  565565  7.4412e+12
99.2005  569067  7.44762e+12
99.2104  572568  7.45397e+12
99.2204  576169  7.46042e+12
99.2305  579871  7.46696e+12
99.2404  583572  7.47342e+12
99.2504  587374  7.47996e+12
99.2604  591275  7.48659e+12
99.2705  595277  7.4933e+12
99.2804  599278  7.49992e+12
99.2904  603380  7.50662e+12
99.3006  607681  7.51354e+12
99.3105  611983  7.52036e+12
99.3205  616385  7.52724e+12
99.3305  620886  7.53418e+12
99.3405  625488  7.54117e+12
99.3505  630190  7.5482e+12
99.3605  634992  7.55527e+12
99.3705  639894  7.56238e+12
99.3804  644896  7.56952e+12
99.3905  650097  7.57683e+12
99.4005  655400  7.58416e+12
99.4104  660802  7.59151e+12
99.4205  666404  7.599e+12
99.4305  672106  7.60649e+12
99.4404  677908  7.61398e+12
99.4504  683910  7.6216e+12
99.4604  690113  7.62933e+12
99.4705  696515  7.63716e+12
99.4804  703018  7.64497e+12
99.4904  709720  7.65287e+12
99.5004  716623  7.66084e+12
99.5104  723726  7.66888e+12
99.5204  731128  7.6771e+12
99.5305  738731  7.68536e+12
99.5404  746534  7.69366e+12
99.5503  754537  7.702e+12
99.5604  762940  7.71056e+12
99.5704  771544  7.71912e+12
99.5804  780547  7.72788e+12
99.5904  789751  7.73663e+12
99.6004  799354  7.74554e+12
99.6104  809358  7.75458e+12
99.6204  819662  7.76367e+12
99.6304  830466  7.77295e+12
99.6404  841670  7.78232e+12
99.6503  853275  7.79175e+12
99.6604  865479  7.8014e+12
99.6704  878284  7.81123e+12
99.6804  891589  7.82114e+12
99.6904  905495  7.83117e+12
99.7003  920100  7.84138e+12
99.7104  935506  7.8518e+12
99.7204  951712  7.86239e+12
99.7304  968819  7.87317e+12
99.7404  986826  7.88411e+12
99.7504  1.00593e+06  7.89528e+12
99.7603  1.02614e+06  7.90663e+12
99.7704  1.04775e+06  7.91827e+12
99.7804  1.07076e+06  7.93014e+12
99.7904  1.09537e+06  7.94227e+12
99.8003  1.12178e+06  7.95468e+12
99.8104  1.15029e+06  7.96743e+12
99.8204  1.1811e+06  7.9805e+12
99.8303  1.21451e+06  7.99391e+12
99.8403  1.25103e+06  8.00772e+12
99.8504  1.29114e+06  8.02197e+12
99.8603  1.33536e+06  8.03667e+12
99.8704  1.38468e+06  8.05193e+12
99.8803  1.4399e+06  8.06774e+12
99.8904  1.50252e+06  8.08424e+12
99.9003  1.57415e+06  8.10146e+12
99.9013  1.58185e+06  8.10322e+12
99.9023  1.58976e+06  8.105e+12
99.9033  1.59776e+06  8.10679e+12
99.9043  1.60586e+06  8.10858e+12
99.9054  1.61416e+06  8.1104e+12
99.9063  1.62247e+06  8.1122e+12
99.9073  1.63097e+06  8.11402e+12
99.9083  1.63967e+06  8.11586e+12
99.9093  1.64848e+06  8.11771e+12
99.9103  1.65738e+06  8.11956e+12
99.9113  1.66648e+06  8.12142e+12
99.9123  1.67569e+06  8.12329e+12
99.9133  1.68509e+06  8.12517e+12
99.9143  1.6947e+06  8.12708e+12
99.9153  1.7044e+06  8.12898e+12
99.9163  1.7143e+06  8.1309e+12
99.9173  1.72431e+06  8.13281e+12
99.9183  1.73461e+06  8.13476e+12
99.9193  1.74501e+06  8.1367e+12
99.9203  1.75572e+06  8.13867e+12
99.9213  1.76652e+06  8.14064e+12
99.9223  1.77753e+06  8.14262e+12
99.9233  1.78883e+06  8.14463e+12
99.9243  1.80034e+06  8.14664e+12
99.9253  1.81204e+06  8.14867e+12
99.9263  1.82394e+06  8.1507e+12
99.9273  1.83615e+06  8.15275e+12
99.9283  1.84855e+06  8.15481e+12
99.9293  1.86126e+06  8.15689e+12
99.9303  1.87426e+06  8.15899e+12
99.9313  1.88747e+06  8.16109e+12
99.9323  1.90107e+06  8.16322e+12
99.9333  1.91488e+06  8.16536e+12
99.9343  1.92898e+06  8.1675e+12
99.9353  1.94349e+06  8.16968e+12
99.9363  1.9583e+06  8.17186e+12
99.9373  1.9735e+06  8.17407e+12
99.9383  1.98901e+06  8.17629e+12
99.9393  2.00491e+06  8.17853e+12
99.9403  2.02122e+06  8.18079e+12
99.9413  2.03793e+06  8.18306e+12
99.9423  2.05503e+06  8.18535e+12
99.9433  2.07264e+06  8.18767e+12
99.9443  2.09075e+06  8.19001e+12
99.9453  2.10925e+06  8.19236e+12
99.9463  2.12826e+06  8.19473e+12
99.9473  2.14787e+06  8.19712e+12
99.9483  2.16808e+06  8.19955e+12
99.9493  2.18878e+06  8.20199e+12
99.9503  2.21009e+06  8.20445e+12
99.9513  2.2321e+06  8.20694e+12
99.9523  2.25481e+06  8.20945e+12
99.9533  2.27822e+06  8.21199e+12
99.9543  2.30243e+06  8.21457e+12
99.9553  2.32734e+06  8.21716e+12
99.9563  2.35315e+06  8.21978e+12
99.9573  2.37986e+06  8.22243e+12
99.9583  2.40757e+06  8.22512e+12
99.9593  2.43618e+06  8.22783e+12
99.9603  2.46589e+06  8.23058e+12
99.9613  2.4968e+06  8.23336e+12
99.9623  2.52881e+06  8.23617e+12
99.9633  2.56223e+06  8.23903e+12
99.9643  2.59694e+06  8.24192e+12
99.9653  2.63315e+06  8.24485e+12
99.9663  2.67097e+06  8.24783e+12
99.9673  2.71048e+06  8.25084e+12
99.9683  2.7518e+06  8.2539e+12
99.9693  2.79521e+06  8.25701e+12
99.9703  2.84063e+06  8.26017e+12
99.9713  2.88845e+06  8.26338e+12
99.9723  2.93887e+06  8.26664e+12
99.9733  2.99199e+06  8.26997e+12
99.9743  3.04821e+06  8.27335e+12
99.9753  3.10783e+06  8.2768e+12
99.9763  3.17106e+06  8.28032e+12
99.9773  3.23848e+06  8.28392e+12
99.9783  3.31041e+06  8.28758e+12
99.9793  3.38744e+06  8.29134e+12
99.9803  3.47027e+06  8.29518e+12
99.9813  3.55961e+06  8.29912e+12
99.9823  3.65624e+06  8.30316e+12
99.9833  3.76148e+06  8.30732e+12
99.9843  3.87653e+06  8.3116e+12
99.9853  4.00307e+06  8.31601e+12
99.9863  4.14313e+06  8.32058e+12
99.9873  4.29929e+06  8.32531e+12
99.9883  4.47485e+06  8.33022e+12
99.9893  4.67443e+06  8.33535e+12
99.9903  4.90392e+06  8.34072e+12
99.9904  4.92873e+06  8.34127e+12
99.9905  4.95404e+06  8.34182e+12
99.9906  4.97975e+06  8.34238e+12
99.9907  5.00616e+06  8.34295e+12
99.9908  5.03267e+06  8.34351e+12
99.9909  5.05968e+06  8.34408e+12
99.991  5.08669e+06  8.34464e+12
99.9911  5.1147e+06  8.34521e+12
99.9912  5.14321e+06  8.34579e+12
99.9913  5.17172e+06  8.34636e+12
99.9914  5.20123e+06  8.34695e+12
99.9915  5.23074e+06  8.34753e+12
99.9916  5.26125e+06  8.34812e+12
99.9917  5.29226e+06  8.34871e+12
99.9918  5.32378e+06  8.34931e+12
99.9919  5.35579e+06  8.34991e+12
99.992  5.3883e+06  8.35051e+12
99.9921  5.42131e+06  8.35111e+12
99.9922  5.45533e+06  8.35172e+12
99.9923  5.48984e+06  8.35234e+12
99.9924  5.52485e+06  8.35295e+12
99.9925  5.56087e+06  8.35357e+12
99.9926  5.59738e+06  8.3542e+12
99.9927  5.6349e+06  8.35483e+12
99.9928  5.67291e+06  8.35546e+12
99.9929  5.71192e+06  8.3561e+12
99.993  5.75194e+06  8.35675e+12
99.9931  5.79246e+06  8.35739e+12
99.9932  5.83397e+06  8.35804e+12
99.9933  5.87649e+06  8.3587e+12
99.9934  5.9195e+06  8.35936e+12
99.9935  5.96402e+06  8.36002e+12
99.9936  6.00954e+06  8.3607e+12
99.9937  6.05606e+06  8.36137e+12
99.9938  6.10357e+06  8.36205e+12
99.9939  6.15209e+06  8.36274e+12
99.994  6.20211e+06  8.36343e+12
99.9941  6.25363e+06  8.36413e+12
99.9942  6.30615e+06  8.36483e+12
99.9943  6.36017e+06  8.36555e+12
99.9944  6.41519e+06  8.36626e+12
99.9945  6.47221e+06  8.36698e+12
99.9946  6.53074e+06  8.36771e+12
99.9947  6.59076e+06  8.36845e+12
99.9948  6.65228e+06  8.36919e+12
99.9949  6.71581e+06  8.36993e+12
99.995  6.78133e+06  8.37069e+12
99.9951  6.84886e+06  8.37146e+12
99.9952  6.91838e+06  8.37223e+12
99.9953  6.98991e+06  8.373e+12
99.9954  7.06394e+06  8.37379e+12
99.9955  7.14047e+06  8.37459e+12
99.9956  7.22e+06  8.3754e+12
99.9957  7.30153e+06  8.37621e+12
99.9958  7.38656e+06  8.37703e+12
99.9959  7.4741e+06  8.37786e+12
99.996  7.56513e+06  8.37871e+12
99.9961  7.65967e+06  8.37956e+12
99.9962  7.7582e+06  8.38043e+12
99.9963  7.86024e+06  8.3813e+12
99.9964  7.96678e+06  8.38219e+12
99.9965  8.07783e+06  8.38309e+12
99.9966  8.19387e+06  8.384e+12
99.9967  8.31492e+06  8.38492e+12
99.9968  8.44146e+06  8.38586e+12
99.9969  8.57401e+06  8.38681e+12
99.997  8.71357e+06  8.38778e+12
99.9971  8.86012e+06  8.38877e+12
99.9972  9.01468e+06  8.38977e+12
99.9973  9.17724e+06  8.39079e+12
99.9974  9.34931e+06  8.39183e+12
99.9975  9.53188e+06  8.39289e+12
99.9976  9.72545e+06  8.39396e+12
99.9977  9.93203e+06  8.39507e+12
99.9978  1.01524e+07  8.39619e+12
99.9979  1.03885e+07  8.39735e+12
99.998  1.06416e+07  8.39852e+12
99.9981  1.09157e+07  8.39973e+12
99.9982  1.12118e+07  8.40097e+12
99.9983  1.15329e+07  8.40224e+12
99.9984  1.1885e+07  8.40356e+12
99.9985  1.22722e+07  8.40491e+12
99.9986  1.27003e+07  8.40631e+12
99.9987  1.31785e+07  8.40776e+12
99.9988  1.37147e+07  8.40927e+12
99.9989  1.4325e+07  8.41084e+12
99.999  1.50252e+07  8.41248e+12
99.9991  1.58425e+07  8.41421e+12
99.9992  1.68129e+07  8.41604e+12
99.9993  1.79913e+07  8.41799e+12
99.9994  1.94649e+07  8.42008e+12
99.9995  2.13806e+07  8.42237e+12
99.9996  2.40216e+07  8.4249e+12
99.9997  2.80022e+07  8.4278e+12
99.9998  3.50719e+07  8.43129e+12
99.9999  5.39931e+07  8.43605e+12
100  1.33096e+08  8.44113e+12
