# Supplementary material for: Victory Tax: A Holistic Income Tax System
Source: Entropy (Basel). 2021 Nov 11;23(11):1492. doi: 10.3390/e23111492 (PMC8624733; doi:10.3390/e23111492)
Supplement: Supplementary file 1 [file entropy-23-01492-s001.zip › bundle/results_to_give_away/data4VTpaper/fit2IRSdata/lgnm1_PL35_DE50_DP100_ON_pti.tax]

 poverty line percentile = 35
   poverty line Earnings = 27145.2
INPUT  net tax collected = 1.95293e+12
INPUT revenue from taxes = 8.54182e+11
INPUT total gov transfer = 1.09875e+12
----- 
MODEL  net tax collected = 1.33257e+12
MODEL revenue from taxes = 8.54182e+11
MODEL total gov transfer = 4.78383e+11
----- 
        maximum tax rate = 20.0546
 assist + deduct subsidy = 8.38655e+11
