# Supplementary material for: Victory Tax: A Holistic Income Tax System
Source: Entropy (Basel). 2021 Nov 11;23(11):1492. doi: 10.3390/e23111492 (PMC8624733; doi:10.3390/e23111492)
Supplement: Supplementary file 1 [file entropy-23-01492-s001.zip › bundle/results_to_give_away/data4VTpaper/fit2IRSdata/kfnc1_PL35_DE50_DP100_ON_ftQ.gtr]

# expected (assistance + deduction) subsidy = 1.4064e+12
# (assistance + deduction) subsidy = 1.4064e+12
# ---------------------------------------------- brackets 
# 10,30,50,70,90 => 20% brackets    110 => top 1% bracket 
# 10=>  0-20%  <gov transfer>  % of the pie 
# 30=> 20-40%  <gov transfer>  % of the pie 
# etc ... 
# ------------------------------------------ bracket data 
 10 17394.7  27.7297
 30 10231.2  16.31
 50 11210.4  17.871
 70 11946  19.0437
 90 11947.3  19.0457
110 11945.4  0.952131
