# Supplementary material for: Victory Tax: A Holistic Income Tax System
Source: Entropy (Basel). 2021 Nov 11;23(11):1492. doi: 10.3390/e23111492 (PMC8624733; doi:10.3390/e23111492)
Supplement: Supplementary file 1 [file entropy-23-01492-s001.zip › bundle/results_to_give_away/data4VTpaper/fit2IRSdata/lgnm1_PL35_DE50_DP100_ON_pLz.tax]

2.02332e-22  3.74956e-46
1.01894e-05  2.46119e-13
0.000111367  2.89496e-11
0.000210657  1.03273e-10
0.000314482  2.29774e-10
0.000410828  3.91725e-10
0.000513638  6.11814e-10
0.000611217  8.65828e-10
0.000713087  1.17788e-09
0.000817372  1.5469e-09
0.000912205  1.926e-09
0.00101459  2.38185e-09
0.00111347  2.8679e-09
0.00121896  3.43615e-09
0.00131848  4.0192e-09
0.00141013  4.59652e-09
0.00152025  5.34132e-09
0.00162143  6.07489e-09
0.00171183  6.77018e-09
0.00182168  7.6657e-09
0.00191968  8.51145e-09
0.00202129  9.43508e-09
0.00212658  1.04423e-08
0.0022172  1.135e-08
0.00231045  1.23235e-08
0.00242591  1.35843e-08
0.00252513  1.47168e-08
0.00262712  1.59281e-08
0.00271074  1.69569e-08
0.00281782  1.83214e-08
0.00292779  1.97775e-08
0.00301786  2.10116e-08
0.00313312  2.26452e-08
0.00322747  2.4028e-08
0.00332376  2.54815e-08
0.00342201  2.70083e-08
0.00352223  2.86116e-08
0.00362444  3.02943e-08
0.00372867  3.20597e-08
0.00383493  3.39109e-08
0.00391597  3.53577e-08
0.00402584  3.73672e-08
0.00413779  3.9472e-08
0.00422314  4.11153e-08
0.00433879  4.33955e-08
0.00442693  4.51746e-08
0.00451628  4.70146e-08
0.00463731  4.95655e-08
0.00472952  5.15542e-08
0.00482297  5.36094e-08
0.00491767  5.57329e-08
0.00501362  5.79267e-08
0.00511083  6.01924e-08
0.00524242  6.33287e-08
0.00534261  6.57698e-08
0.00541011  6.74407e-08
0.00551245  7.00136e-08
0.00561609  7.26683e-08
0.00572104  7.54069e-08
0.00582731  7.82314e-08
0.0059349  8.11439e-08
0.00604383  8.41468e-08
0.00611719  8.61999e-08
0.00622835  8.93581e-08
0.00634087  9.26126e-08
0.00641663  9.48369e-08
0.00653142  9.8257e-08
0.00664758  1.0178e-07
0.00672579  1.04186e-07
0.00684426  1.07885e-07
0.00692401  1.10412e-07
0.00704481  1.14294e-07
0.00712612  1.16945e-07
0.00724926  1.21018e-07
0.00733214  1.23798e-07
0.00741566  1.26632e-07
0.00754212  1.30984e-07
0.00762723  1.33954e-07
0.00771298  1.3698e-07
0.00784281  1.41626e-07
0.00793016  1.44795e-07
0.00801817  1.48024e-07
0.0081514  1.52979e-07
0.00824104  1.56359e-07
0.00833133  1.59801e-07
0.00842228  1.63306e-07
0.00851389  1.66874e-07
0.00865254  1.72349e-07
0.00874581  1.76081e-07
0.00883975  1.79881e-07
0.00893435  1.83748e-07
0.00902963  1.87685e-07
0.00912558  1.91691e-07
0.00922221  1.95768e-07
0.00931951  1.99917e-07
0.0094175  2.0414e-07
0.00951616  2.08436e-07
0.00961551  2.12807e-07
0.00971555  2.17254e-07
0.00981628  2.21778e-07
0.00991769  2.2638e-07
0.0100198  2.31062e-07
0.0110248  2.79691e-07
0.0120363  3.33318e-07
0.013046  3.91536e-07
0.0140456  4.53787e-07
0.0150272  5.19374e-07
0.0160525  5.92607e-07
0.0170496  6.68453e-07
0.0180108  7.45882e-07
0.0190844  8.37386e-07
0.0200369  9.22995e-07
0.0210195  1.01568e-06
0.0220327  1.11588e-06
0.0230767  1.22405e-06
0.0240612  1.33064e-06
0.0250721  1.44472e-06
0.0260143  1.55527e-06
0.0270765  1.68478e-06
0.0280657  1.81006e-06
0.0290777  1.94285e-06
0.0301125  2.0835e-06
0.0310635  2.21709e-06
0.0320333  2.35759e-06
0.033022  2.50528e-06
0.0340298  2.66043e-06
0.0350567  2.82332e-06
0.0361029  2.99425e-06
0.0370492  3.15316e-06
0.0380109  3.31888e-06
0.0391113  3.5137e-06
0.040106  3.69459e-06
0.0411163  3.88298e-06
0.0420133  4.05414e-06
0.0430533  4.25721e-06
0.0441091  4.46845e-06
0.045046  4.66019e-06
0.0461318  4.88743e-06
0.0470951  5.09355e-06
0.0480708  5.30666e-06
0.0490589  5.52693e-06
0.0500594  5.75454e-06
0.0510724  5.98967e-06
0.052098  6.23251e-06
0.0531363  6.48325e-06
0.0540362  6.7046e-06
0.0550979  6.97051e-06
0.0560181  7.20516e-06
0.0571035  7.48692e-06
0.058044  7.73545e-06
0.0591532  8.03376e-06
0.0601142  8.29677e-06
0.0610847  8.56668e-06
0.0620647  8.84362e-06
0.0630543  9.12772e-06
0.0640534  9.41912e-06
0.0650621  9.71796e-06
0.0660804  1.00244e-05
0.0671083  1.03385e-05
0.0681459  1.06605e-05
0.069018  1.0935e-05
0.0700734  1.12718e-05
0.0711385  1.16169e-05
0.0720335  1.19109e-05
0.0731165  1.22716e-05
0.0740265  1.25788e-05
0.0751274  1.29555e-05
0.0760524  1.32763e-05
0.0771714  1.36697e-05
0.0781114  1.40046e-05
0.0790583  1.4346e-05
0.080012  1.4694e-05
0.0811656  1.51206e-05
0.0821345  1.54836e-05
0.0831104  1.58535e-05
0.0840931  1.62305e-05
0.0850828  1.66146e-05
0.0860794  1.70059e-05
0.087083  1.74046e-05
0.0880936  1.78107e-05
0.0891111  1.82243e-05
0.0901356  1.86456e-05
0.0911672  1.90746e-05
0.0922057  1.95114e-05
0.0930416  1.98666e-05
0.0940927  2.03178e-05
0.0951509  2.07772e-05
0.0962162  2.12448e-05
0.0970735  2.16249e-05
0.0981514  2.21076e-05
0.0990189  2.24999e-05
0.10011  2.29981e-05
0.110014  2.77718e-05
0.12023  3.31665e-05
0.130213  3.89005e-05
0.140129  4.50481e-05
0.150192  5.1747e-05
0.160082  5.87835e-05
0.170037  6.6319e-05
0.180028  7.43384e-05
0.190027  8.28221e-05
0.200332  9.20452e-05
0.210272  0.000101403
0.220138  0.000111138
0.230258  0.000121587
0.240268  0.000132385
0.250145  0.000143489
0.260243  0.000155303
0.270174  0.000167378
0.280309  0.000180167
0.290247  0.000193165
0.300373  0.000206874
0.310272  0.000220729
0.320345  0.000235289
0.33016  0.000249924
0.340135  0.000265249
0.350269  0.000281285
0.360111  0.00029731
0.370098  0.000314024
0.380231  0.000331449
0.390038  0.000348762
0.400453  0.000367632
0.410047  0.000385452
0.420249  0.000404865
0.430087  0.000424038
0.440044  0.000443893
0.450119  0.000464447
0.460313  0.000485716
0.470107  0.000506599
0.480531  0.000529308
0.490013  0.000550398
0.500126  0.000573344
0.510344  0.000597005
0.520122  0.000620095
0.530546  0.000645192
0.540518  0.000669668
0.550023  0.000693421
0.560178  0.000719256
0.570427  0.00074581
0.580193  0.000771558
0.590042  0.000797969
0.600561  0.000826667
0.610581  0.000854475
0.620087  0.000881282
0.630267  0.000910449
0.64053  0.000940334
0.650264  0.000969125
0.660071  0.000998569
0.67057  0.00103058
0.680526  0.0010614
0.690555  0.00109291
0.700021  0.00112307
0.710189  0.00115593
0.720428  0.00118949
0.730092  0.00122161
0.74047  0.00125658
0.750263  0.00129003
0.760119  0.00132413
0.770037  0.00135891
0.780017  0.00139435
0.790059  0.00143048
0.800163  0.00146729
0.810328  0.0015048
0.820554  0.00154301
0.830155  0.00157932
0.8405  0.00161892
0.85021  0.00165653
0.860673  0.00169755
0.870493  0.00173649
0.880365  0.0017761
0.890291  0.00181636
0.900268  0.0018573
0.910299  0.0018989
0.920381  0.00194119
0.930515  0.00198417
0.940701  0.00202784
0.950207  0.00206901
0.960493  0.00211404
0.97009  0.00215649
0.980475  0.0022029
0.990165  0.00224665
1.00065  0.00229447
1.10042  0.00277472
1.2004  0.00330172
1.30002  0.00387236
1.4005  0.00449395
1.5006  0.00515918
1.60085  0.00587147
1.70003  0.00662136
1.80069  0.00742852
1.90072  0.00827663
2.00088  0.00917183
2.10102  0.0101127
2.20095  0.0110974
2.30053  0.0121241
2.40069  0.0132026
2.50023  0.0143201
2.60015  0.0154873
2.70036  0.0167039
2.80078  0.0179692
2.90017  0.019267
3.00078  0.0206267
3.10018  0.0220158
3.2007  0.0234663
3.30107  0.024961
3.40001  0.0264795
3.50116  0.0280782
3.60076  0.0296982
3.70125  0.0313788
3.80007  0.0330766
3.90098  0.0348564
4.00012  0.0366504
4.10001  0.0385036
4.20065  0.0404166
4.30068  0.0423642
4.40006  0.0443447
4.50011  0.0463839
4.60079  0.0484824
4.70074  0.0506115
4.80128  0.0527995
4.90104  0.0550161
5.00134  0.0572909
5.10081  0.059592
5.20078  0.0619506
5.30126  0.0643673
5.40082  0.0668074
5.50085  0.0693048
5.60133  0.0718596
5.70083  0.0744351
5.80076  0.0770671
5.9011  0.0797561
6.0004  0.0824626
6.10008  0.0852249
6.20014  0.0880433
6.30056  0.0909182
6.40133  0.0938496
6.50099  0.0967943
6.60098  0.0997943
6.70129  0.10285
6.80043  0.105916
6.90136  0.109082
7.00109  0.112258
7.10111  0.115488
7.2014  0.118773
7.30046  0.122063
7.40128  0.125457
7.50085  0.128855
7.60066  0.132307
7.70071  0.135812
7.80099  0.139372
7.90149  0.142986
8.00068  0.146598
8.10008  0.150263
8.20121  0.154039
8.30101  0.15781
8.40099  0.161634
8.50116  0.165511
8.60152  0.169442
8.70049  0.173363
8.80119  0.177399
8.90049  0.181424
9.0015  0.185566
9.10111  0.189695
9.20087  0.193876
9.30077  0.198109
9.40081  0.202393
9.50098  0.206729
9.60127  0.211116
9.70013  0.215485
9.80145  0.220328
9.91155  0.225302
10.006  0.229615
10.1006  0.233972
10.2111  0.239114
10.3058  0.24357
10.4007  0.248071
10.5114  0.253379
10.6065  0.257978
10.7016  0.262622
10.8126  0.268097
10.9079  0.272838
11.0032  0.277625
11.1145  0.283265
11.21  0.288149
11.3055  0.293077
11.4011  0.29805
11.5126  0.303908
11.6083  0.308977
11.704  0.314091
11.8158  0.320113
11.9116  0.325323
12.0075  0.330577
12.1034  0.335875
12.2153  0.342112
12.3113  0.347506
12.4073  0.352943
12.5033  0.358424
12.6154  0.364874
12.7114  0.37045
12.8076  0.376069
12.9037  0.381732
13.0158  0.388392
13.112  0.394148
13.2081  0.399948
13.3043  0.40579
13.4005  0.411675
13.5127  0.418594
13.6089  0.424571
13.7051  0.430591
13.8013  0.436653
13.9135  0.443779
14.0097  0.449933
14.1059  0.456128
14.2021  0.462365
14.3143  0.469695
14.4104  0.476022
14.5065  0.482391
14.6027  0.488802
14.7148  0.496332
14.8109  0.502832
14.9069  0.509372
15.003  0.515953
15.115  0.523683
15.211  0.530352
15.307  0.537061
15.4029  0.543811
15.5148  0.551736
15.6107  0.558572
15.7065  0.565448
15.8023  0.572364
15.914  0.580482
16.0098  0.587483
16.1055  0.594523
16.2011  0.601602
16.3127  0.609911
16.4082  0.617074
16.5038  0.624276
16.6151  0.632727
16.7106  0.640011
16.8059  0.647334
16.9013  0.654695
17.0124  0.663331
17.1077  0.670774
17.2028  0.678254
17.3138  0.687028
17.4088  0.694588
17.5038  0.702186
17.6146  0.711096
17.7095  0.718774
17.8043  0.726487
17.9149  0.735533
18.0096  0.743325
18.1042  0.751153
18.2145  0.760331
18.309  0.768237
18.4034  0.776178
18.5135  0.785487
18.6078  0.793505
18.702  0.801557
18.8119  0.810995
18.9059  0.819123
19.0156  0.828649
19.1095  0.836851
19.2034  0.845087
19.3128  0.854739
19.4065  0.863048
19.5001  0.871391
19.6092  0.881167
19.7027  0.889582
19.8116  0.899442
19.9049  0.907929
20.0137  0.917872
20.1068  0.926429
20.2153  0.936454
20.3083  0.945081
20.4011  0.953741
20.5094  0.963884
20.6021  0.972612
20.7101  0.982835
20.8026  0.991632
20.9105  1.00193
21.0028  1.0108
21.1104  1.02118
21.2025  1.03011
21.3099  1.04056
21.4019  1.04956
21.5091  1.06009
21.6008  1.06916
21.7078  1.07976
21.8146  1.09041
21.9061  1.09957
22.0127  1.1103
22.104  1.11952
22.2103  1.13032
22.3014  1.1396
22.4076  1.15047
22.5136  1.16138
22.6043  1.17076
22.7101  1.18173
22.8007  1.19117
22.9062  1.20222
23.0116  1.21331
23.1019  1.22284
23.207  1.23399
23.3121  1.24518
23.402  1.25481
23.5068  1.26606
23.6115  1.27736
23.7011  1.28707
23.8055  1.29843
23.9097  1.30982
24.0139  1.32125
24.103  1.33108
24.2069  1.34257
24.3107  1.3541
24.4143  1.36566
24.503  1.3756
24.6064  1.38723
24.7096  1.39889
24.8127  1.41058
24.9009  1.42063
25.0038  1.43238
25.1064  1.44416
25.209  1.45598
25.3114  1.46783
25.4137  1.47971
25.5012  1.48992
25.6032  1.50186
25.7051  1.51383
25.8068  1.52583
25.9084  1.53786
26.0098  1.54992
26.1111  1.56201
26.2123  1.57413
26.3133  1.58628
26.4141  1.59846
26.5005  1.60892
26.6011  1.62116
26.7015  1.63342
26.8018  1.64571
26.902  1.65803
27.002  1.67038
27.1019  1.68275
27.2016  1.69515
27.3012  1.70758
27.4006  1.72004
27.5141  1.73431
27.6132  1.74682
27.7122  1.75936
27.811  1.77193
27.9097  1.78452
28.0082  1.79714
28.1066  1.80978
28.2048  1.82245
28.3029  1.83514
28.4009  1.84786
28.5126  1.86243
28.6102  1.8752
28.7077  1.88799
28.8051  1.90081
28.9022  1.91366
29.0131  1.92836
29.11  1.94125
29.2067  1.95417
29.3033  1.96711
29.4134  1.98192
29.5097  1.99491
29.6058  2.00792
29.7017  2.02095
29.8112  2.03587
29.9068  2.04895
30.0023  2.06205
30.1112  2.07705
30.2064  2.09019
30.3014  2.10336
30.4098  2.11843
30.5045  2.13164
30.6125  2.14676
30.7069  2.16001
30.8011  2.17328
30.9086  2.18847
31.0025  2.20178
31.1097  2.21702
31.2033  2.23038
31.31  2.24566
31.4033  2.25905
31.5097  2.27438
31.6026  2.28782
31.7087  2.30319
31.8013  2.31666
31.907  2.33208
32.0124  2.34751
32.1046  2.36104
32.2097  2.37652
32.3015  2.39009
32.4062  2.40561
32.5108  2.42115
32.6021  2.43477
32.7063  2.45035
32.8103  2.46595
32.9011  2.47962
33.0048  2.49526
33.1082  2.51092
33.2114  2.5266
33.3016  2.54034
33.4045  2.55605
33.5072  2.57179
33.6097  2.58754
33.712  2.60331
33.8014  2.61712
33.9033  2.63293
34.005  2.64875
34.1066  2.66459
34.208  2.68045
34.3091  2.69632
34.4101  2.71221
34.5109  2.72812
34.6115  2.74404
34.7119  2.75998
34.8121  2.77594
34.9121  2.79191
35.012  2.80789
35.1116  2.82392
35.2111  2.84002
35.3103  2.85618
35.4094  2.87239
35.5083  2.88867
35.607  2.90502
35.7055  2.92142
35.8038  2.93788
35.9019  2.95441
36.0121  2.97307
36.1098  2.98973
36.2074  3.00644
36.3047  3.02321
36.4019  3.04005
36.511  3.05906
36.6077  3.07602
36.7043  3.09305
36.8007  3.11013
36.9089  3.12942
37.0049  3.14663
37.1007  3.16389
37.2083  3.18339
37.3037  3.20078
37.4108  3.22042
37.5059  3.23794
37.6007  3.25551
37.7072  3.27536
37.8016  3.29306
37.9077  3.31304
38.0017  3.33086
38.1073  3.35098
38.201  3.36892
38.3062  3.38918
38.4111  3.40951
38.5042  3.42764
38.6087  3.4481
38.7014  3.46635
38.8054  3.48695
38.9093  3.50762
39.0014  3.52605
39.1048  3.54686
39.208  3.56773
39.3109  3.58868
39.4022  3.60735
39.5048  3.62843
39.6071  3.64958
39.7091  3.67079
39.811  3.69208
39.9013  3.71106
40.0028  3.73247
40.104  3.75396
40.205  3.77551
40.3057  3.79713
40.4062  3.81882
40.5066  3.84057
40.6067  3.8624
40.7065  3.88429
40.8062  3.90625
40.9056  3.92827
41.0048  3.95036
41.1038  3.97252
41.2026  3.99474
41.3012  4.01703
41.4104  4.04187
41.5085  4.0643
41.6064  4.08679
41.7041  4.10935
41.8015  4.13197
41.9095  4.15718
42.0065  4.17994
42.1033  4.20276
42.2106  4.22819
42.3069  4.25115
42.403  4.27417
42.5096  4.29982
42.6053  4.32297
42.7007  4.34618
42.8065  4.37205
42.9015  4.39539
43.0069  4.4214
43.1014  4.44488
43.2063  4.47104
43.3004  4.49464
43.4047  4.52094
43.5088  4.54731
43.6023  4.57111
43.7059  4.59763
43.8092  4.62422
43.902  4.64821
44.0049  4.67494
44.1075  4.70174
44.2099  4.72861
44.3018  4.75286
44.4037  4.77987
44.5053  4.80695
44.6067  4.83411
44.7079  4.86133
44.8087  4.88863
44.9094  4.916
45.0098  4.94343
45.1099  4.97094
45.2098  4.99852
45.3095  5.02616
45.4089  5.05388
45.5081  5.08166
45.607  5.10951
45.7057  5.13743
45.8042  5.16542
45.9024  5.19347
46.0003  5.2216
46.1078  5.25261
46.2053  5.28087
46.3025  5.3092
46.4092  5.34044
46.5059  5.3689
46.6024  5.39743
46.7082  5.42889
46.8042  5.45756
46.9096  5.48917
47.0051  5.51797
47.1003  5.54684
47.2049  5.57866
47.3091  5.61057
47.4036  5.63963
47.5074  5.67168
47.6014  5.70088
47.7046  5.73307
47.8075  5.76533
47.9008  5.79473
48.0032  5.82713
48.1053  5.85961
48.2071  5.89216
48.3087  5.92479
48.4008  5.95451
48.5018  5.98727
48.6026  6.0201
48.7031  6.053
48.8034  6.08598
48.9033  6.11902
49.003  6.15214
49.1025  6.18532
49.2017  6.21857
49.3006  6.25189
49.4082  6.28832
49.5065  6.32178
49.6046  6.35531
49.7025  6.38891
49.8  6.42257
49.9062  6.45938
50.0032  6.49318
50.1  6.52705
50.2053  6.56407
50.3015  6.59807
50.4062  6.63524
50.502  6.66938
50.6061  6.70669
50.7013  6.74096
50.8048  6.77842
50.9081  6.81595
51.0024  6.85042
51.1051  6.8881
51.2075  6.92584
51.3011  6.96051
51.4029  6.99839
51.5044  7.03635
51.6057  7.07438
51.7066  7.11247
51.8073  7.15064
51.9076  7.18888
52.0077  7.22719
52.1075  7.26556
52.207  7.30401
52.3062  7.34252
52.4052  7.3811
52.5038  7.41975
52.6022  7.45846
52.7003  7.49724
52.8062  7.53933
52.9037  7.57824
53.0009  7.61722
53.106  7.65952
53.2026  7.69864
53.307  7.74108
53.4031  7.78033
53.5069  7.82291
53.6024  7.86229
53.7055  7.90502
53.8005  7.94452
53.9031  7.98738
54.0053  8.03032
54.1072  8.07332
54.201  8.11308
54.3024  8.15621
54.4034  8.19942
54.5041  8.24269
54.6045  8.28603
54.7046  8.32944
54.8044  8.37292
54.9039  8.41646
55.003  8.46006
55.1019  8.50373
55.2005  8.54747
55.3063  8.59464
55.4043  8.6385
55.5019  8.68243
55.6068  8.72981
55.7038  8.77387
55.8006  8.81799
55.9044  8.86557
56.0006  8.90981
56.1038  8.95753
56.2066  9.00531
56.3019  9.04974
56.4041  9.09765
56.506  9.14563
56.6003  9.19024
56.7016  9.23835
56.8025  9.28652
56.9031  9.33476
57.0034  9.38306
57.1034  9.43142
57.203  9.47985
57.3023  9.52833
57.4013  9.57688
57.507  9.62897
57.6053  9.67764
57.7034  9.72637
57.8011  9.77517
57.9054  9.82751
58.0024  9.87642
58.1061  9.92889
58.2025  9.97792
58.3054  10.0305
58.4012  10.0797
58.5035  10.1324
58.6054  10.1852
58.7002  10.2345
58.8015  10.2874
58.9024  10.3403
59.0029  10.3934
59.1031  10.4464
59.203  10.4996
59.3025  10.5528
59.4017  10.606
59.5006  10.6593
59.6057  10.7162
59.7038  10.7697
59.8017  10.8231
59.9057  10.8802
60.0028  10.9338
60.1061  10.9911
60.2026  11.0447
60.3051  11.1021
60.4009  11.1559
60.5028  11.2133
60.6042  11.2708
60.7053  11.3284
60.8061  11.386
60.9002  11.44
61.0003  11.4977
61.1062  11.5591
61.2055  11.6169
61.3045  11.6748
61.4031  11.7327
61.5013  11.7907
61.6053  11.8524
61.7029  11.9104
61.8001  11.9685
61.903  12.0303
62.0055  12.0922
62.1016  12.1505
62.2034  12.2124
62.3048  12.2744
62.4058  12.3365
62.5005  12.3949
62.6007  12.4571
62.7006  12.5192
62.8002  12.5815
62.9051  12.6474
63.0039  12.7098
63.1023  12.7721
63.2003  12.8345
63.3037  12.9007
63.401  12.9632
63.5036  13.0294
63.6001  13.092
63.702  13.1583
63.8034  13.2246
63.9044  13.291
64.0051  13.3575
64.1053  13.4239
64.2052  13.4904
64.3047  13.557
64.4038  13.6236
64.5025  13.6902
64.6008  13.7569
64.7042  13.8273
64.8017  13.894
64.9043  13.9645
65.001  14.0313
65.1028  14.1018
65.2041  14.1724
65.305  14.243
65.4003  14.31
65.5004  14.3807
65.6001  14.4514
65.7047  14.5258
65.8035  14.5966
65.902  14.6674
66.0001  14.7382
66.103  14.8128
66.2003  14.8837
66.3023  14.9584
66.4038  15.033
66.505  15.1077
66.6007  15.1787
66.701  15.2534
66.8009  15.3282
66.9003  15.403
67.0043  15.4816
67.103  15.5564
67.2012  15.6312
67.3039  15.7099
67.4012  15.7847
67.503  15.8634
67.6044  15.9421
67.7005  16.017
67.801  16.0957
67.9011  16.1744
68.0007  16.2532
68.1046  16.3356
68.2034  16.4144
68.3017  16.4932
68.4043  16.5757
68.5017  16.6545
68.6034  16.737
68.7046  16.8196
68.8007  16.8984
68.901  16.9809
69.0009  17.0635
69.1003  17.1461
69.2037  17.2324
69.3022  17.315
69.4003  17.3976
69.5023  17.4839
69.6039  17.5702
69.7006  17.6528
69.8013  17.7391
69.9015  17.8254
70.0012  17.9117
70.1005  17.9981
70.2036  18.0881
70.3019  18.1744
70.404  18.2644
70.5014  18.3507
70.6026  18.4407
70.7033  18.5307
70.8035  18.6206
70.9032  18.7106
71.0024  18.8005
71.1012  18.8905
71.2036  18.9841
71.3014  19.074
71.4028  19.1676
71.5037  19.2612
71.6001  19.351
71.7001  19.4445
71.8035  19.5417
71.9024  19.6352
72.0009  19.7287
72.1028  19.8258
72.2003  19.9192
72.3011  20.0162
72.4015  20.1133
72.5014  20.2103
72.6007  20.3072
72.7034  20.4079
72.8017  20.5047
72.9033  20.6053
73.0007  20.7021
73.1012  20.8025
73.2013  20.9029
73.3008  21.0033
73.4035  21.1073
73.502  21.2075
73.6036  21.3114
73.701  21.4116
73.8016  21.5153
73.9016  21.6191
74.001  21.7227
74.1035  21.83
74.2019  21.9335
74.3033  22.0407
74.4006  22.144
74.5009  22.251
74.6006  22.358
74.7032  22.4685
74.8019  22.5753
74.9033  22.6856
75.0009  22.7922
75.1013  22.9024
75.2011  23.0125
75.3003  23.1225
75.4023  23.2361
75.5004  23.346
75.6012  23.4593
75.7015  23.5726
75.8012  23.6858
75.9003  23.7989
76.002  23.9155
76.1031  24.032
76.2005  24.1448
76.3005  24.2611
76.403  24.3809
76.5018  24.4969
76.6031  24.6164
76.7007  24.7322
76.8008  24.8515
76.9003  24.9707
77.0021  25.0933
77.1004  25.2122
77.2011  25.3346
77.3011  25.4568
77.4006  25.5788
77.5023  25.7043
77.6005  25.8261
77.701  25.9513
77.8009  26.0763
77.9001  26.2012
78.0016  26.3295
78.1024  26.4576
78.2025  26.5855
78.3021  26.7133
78.401  26.8408
78.5019  26.9718
78.6023  27.1025
78.702  27.2331
78.801  27.3634
78.9021  27.4971
79.0025  27.6306
79.1022  27.7639
79.2013  27.897
79.3023  28.0334
79.4001  28.166
79.5023  28.3054
79.6013  28.4411
79.7022  28.5801
79.8023  28.7188
79.9018  28.8573
80.0006  28.9955
80.1012  29.137
80.2011  29.2782
80.3002  29.4191
80.4011  29.5632
80.5013  29.7071
80.6008  29.8507
80.7019  29.9974
80.8023  30.1438
80.902  30.29
81.0009  30.4358
81.1015  30.5848
81.2013  30.7335
81.3003  30.8818
81.4009  31.0332
81.5008  31.1843
81.602  31.3384
81.7004  31.4889
81.8002  31.6423
81.9014  31.7988
82.0018  31.9549
82.1014  32.1106
82.2003  32.266
82.3005  32.4243
82.402  32.5855
82.5007  32.7431
82.6006  32.9036
82.7017  33.0669
82.8001  33.2266
82.9016  33.3924
83.0004  33.5545
83.1003  33.7194
83.2014  33.8871
83.3016  34.0544
83.401  34.2213
83.5015  34.3909
83.6011  34.56
83.7018  34.7319
83.8016  34.9032
83.9006  35.0741
84.0006  35.2477
84.1015  35.4239
84.2016  35.5996
84.3007  35.7747
84.4008  35.9525
84.5  36.1297
84.6001  36.3095
84.701  36.4918
84.8009  36.6735
84.9017  36.8577
85.0015  37.0414
85.1004  37.2244
85.2001  37.4098
85.3005  37.5977
85.4015  37.788
85.5  37.9746
85.6008  38.1665
85.7005  38.3578
85.8009  38.5514
85.9003  38.7443
86.0003  38.9394
86.1008  39.1368
86.2003  39.3334
86.3003  39.5322
86.4007  39.7331
86.5002  39.9333
86.6001  40.1356
86.7003  40.34
86.801  40.5464
86.9006  40.752
87.0005  40.9595
87.1008  41.169
87.2  41.3777
87.3008  41.5911
87.4006  41.8035
87.5005  42.0178
87.6007  42.2339
87.701  42.4519
87.8002  42.6688
87.9008  42.8902
88.0003  43.1105
88.1011  43.3352
88.2008  43.5589
88.3005  43.7841
88.4002  44.0109
88.501  44.2419
88.6007  44.4717
88.7003  44.703
88.801  44.9383
88.9005  45.1724
89.0009  45.4104
89.1001  45.6471
89.2002  45.8877
89.3002  46.1295
89.4009  46.3749
89.5003  46.619
89.6005  46.8667
89.7004  47.1154
89.8  47.3651
89.9002  47.6183
90.0001  47.8723
90.1005  48.1296
90.2004  48.3877
90.3009  48.649
90.4008  48.911
90.5003  49.1736
90.6001  49.4392
90.7002  49.7077
90.8006  49.979
90.9004  50.2507
91.0004  50.5251
91.1005  50.802
91.2007  51.0815
91.3002  51.3611
91.4006  51.6453
91.5001  51.9296
91.6004  52.2182
91.7005  52.5089
91.8006  52.8016
91.9004  53.0962
92  53.3927
92.1001  53.693
92.2005  53.9969
92.3006  54.3024
92.4002  54.6093
92.5001  54.9196
92.6002  55.2331
92.7003  55.5496
92.8004  55.8692
92.9006  56.1915
93.0006  56.5165
93.1005  56.8441
93.2002  57.174
93.3002  57.5081
93.4004  57.8461
93.5002  58.1861
93.6001  58.5297
93.7001  58.8766
93.8004  59.2286
93.9001  59.5818
94.0001  59.9395
94.1002  60.3016
94.2005  60.6677
94.3002  61.036
94.4003  61.4095
94.5003  61.7864
94.6003  62.1679
94.7  62.5522
94.8001  62.9422
94.9003  63.3375
95.0003  63.7362
95.1002  64.1395
95.2  64.547
95.3003  64.9613
95.4002  65.379
95.5002  65.8026
95.6002  66.2316
95.7  66.6654
95.8002  67.1063
95.9002  67.5524
96.0002  68.0043
96.1002  68.4628
96.2002  68.9271
96.3002  69.3991
96.4001  69.8766
96.5012  70.3728
96.6003  70.8614
96.7001  71.361
96.8003  71.8705
96.9005  72.3886
97.0005  72.9142
97.1018  73.456
97.2004  73.9928
97.3014  74.5524
97.4008  75.1139
97.5001  75.685
97.6002  76.2724
97.7005  76.8735
97.8006  77.4858
97.9011  78.1144
98.0002  78.7486
98.1007  79.4073
98.2007  80.0787
98.3004  80.7655
98.4007  81.4753
98.5005  82.2019
98.6002  82.9501
98.7006  83.7278
98.8002  84.5251
98.9001  85.3546
99.0002  86.2191
99.0103  86.3082
99.0203  86.3965
99.0301  86.484
99.0402  86.5747
99.0502  86.6646
99.0601  86.7537
99.0703  86.8457
99.0803  86.937
99.0902  87.0274
99.1003  87.1206
99.1103  87.213
99.1202  87.3044
99.1303  87.3986
99.1403  87.4919
99.1501  87.5842
99.1601  87.6791
99.17  87.773
99.1801  87.8694
99.1901  87.9648
99.2002  88.0625
99.2102  88.1592
99.2203  88.258
99.2303  88.3558
99.2401  88.4525
99.2501  88.5513
99.2603  88.6521
99.2702  88.7516
99.2803  88.8531
99.2902  88.9534
99.3002  89.0554
99.3101  89.1561
99.3201  89.2586
99.3301  89.3626
99.3402  89.4681
99.3502  89.5722
99.3602  89.6776
99.3703  89.7844
99.3801  89.8897
99.39  89.9962
99.4002  90.1064
99.4102  90.215
99.4202  90.3245
99.43  90.4324
99.44  90.5436
99.45  90.6554
99.46  90.7679
99.4702  90.8833
99.4801  90.9967
99.49  91.1105
99.5001  91.2269
99.51  91.3433
99.5201  91.4621
99.5301  91.5807
99.54  91.6992
99.55  91.8196
99.56  91.9416
99.5701  92.065
99.58  92.1879
99.5901  92.3138
99.6  92.4388
99.6101  92.5665
99.6201  92.6948
99.6301  92.8253
99.6401  92.956
99.6501  93.0884
99.6601  93.2222
99.6701  93.3572
99.6801  93.4932
99.69  93.6312
99.7  93.7711
99.71  93.9123
99.72  94.056
99.7301  94.2016
99.7401  94.3487
99.7501  94.4981
99.7601  94.6492
99.77  94.8026
99.7801  94.9588
99.7901  95.117
99.8  95.2776
99.81  95.4415
99.82  95.6087
99.83  95.7788
99.84  95.9524
99.85  96.1295
99.86  96.3108
99.87  96.4969
99.88  96.6875
99.89  96.883
99.9  97.0851
99.901  97.1057
99.902  97.1262
99.903  97.147
99.904  97.1675
99.905  97.1884
99.906  97.2096
99.907  97.2305
99.908  97.2513
99.909  97.2723
99.91  97.2936
99.911  97.3151
99.912  97.3365
99.913  97.3576
99.914  97.3793
99.915  97.4009
99.916  97.4222
99.917  97.4442
99.918  97.4659
99.919  97.4878
99.92  97.5099
99.921  97.5322
99.922  97.5542
99.923  97.5763
99.924  97.5986
99.925  97.621
99.926  97.6436
99.927  97.6663
99.928  97.689
99.929  97.7119
99.93  97.7348
99.931  97.7578
99.932  97.7813
99.933  97.8044
99.934  97.8279
99.935  97.8514
99.936  97.875
99.937  97.8985
99.938  97.9224
99.939  97.9463
99.94  97.9705
99.941  97.9946
99.942  98.019
99.943  98.0436
99.944  98.0681
99.945  98.0928
99.946  98.1177
99.947  98.1428
99.948  98.168
99.949  98.1933
99.95  98.2187
99.951  98.2442
99.952  98.27
99.953  98.2961
99.954  98.3222
99.955  98.3483
99.956  98.3749
99.957  98.4016
99.958  98.4284
99.959  98.4554
99.96  98.4826
99.961  98.5101
99.962  98.5379
99.963  98.5657
99.964  98.594
99.965  98.6223
99.966  98.6508
99.967  98.6797
99.968  98.7089
99.969  98.7383
99.97  98.7679
99.971  98.7979
99.972  98.8281
99.973  98.8587
99.974  98.8897
99.975  98.9209
99.976  98.9526
99.977  98.9847
99.978  99.0171
99.979  99.05
99.98  99.0833
99.981  99.1172
99.982  99.1516
99.983  99.1864
99.984  99.222
99.985  99.2581
99.986  99.2949
99.987  99.3324
99.988  99.3708
99.989  99.4102
99.99  99.4505
99.9901  99.4545
99.9902  99.4587
99.9903  99.4628
99.9904  99.4669
99.9905  99.471
99.9906  99.4752
99.9907  99.4793
99.9908  99.4835
99.9909  99.4877
99.991  99.4919
99.9911  99.4961
99.9912  99.5004
99.9913  99.5046
99.9914  99.5088
99.9915  99.5131
99.9916  99.5174
99.9917  99.5217
99.9918  99.526
99.9919  99.5303
99.992  99.5346
99.9921  99.539
99.9922  99.5434
99.9923  99.5477
99.9924  99.5521
99.9925  99.5565
99.9926  99.561
99.9927  99.5654
99.9928  99.5699
99.9929  99.5744
99.993  99.5789
99.9931  99.5834
99.9932  99.5879
99.9933  99.5924
99.9934  99.597
99.9935  99.6016
99.9936  99.6062
99.9937  99.6108
99.9938  99.6155
99.9939  99.6201
99.994  99.6248
99.9941  99.6295
99.9942  99.6343
99.9943  99.639
99.9944  99.6438
99.9945  99.6486
99.9946  99.6534
99.9947  99.6582
99.9948  99.6631
99.9949  99.668
99.995  99.6729
99.9951  99.6779
99.9952  99.6828
99.9953  99.6878
99.9954  99.6929
99.9955  99.6979
99.9956  99.703
99.9957  99.7081
99.9958  99.7133
99.9959  99.7185
99.996  99.7237
99.9961  99.7289
99.9962  99.7342
99.9963  99.7395
99.9964  99.7449
99.9965  99.7503
99.9966  99.7557
99.9967  99.7612
99.9968  99.7667
99.9969  99.7723
99.997  99.7779
99.9971  99.7835
99.9972  99.7893
99.9973  99.795
99.9974  99.8009
99.9975  99.8067
99.9976  99.8127
99.9977  99.8187
99.9978  99.8248
99.9979  99.8309
99.998  99.8371
99.9981  99.8434
99.9982  99.8498
99.9983  99.8563
99.9984  99.8628
99.9985  99.8695
99.9986  99.8763
99.9987  99.8832
99.9988  99.8902
99.9989  99.8974
99.999  99.9048
99.9991  99.9123
99.9992  99.9201
99.9993  99.928
99.9994  99.9363
99.9995  99.9449
99.9996  99.954
99.9997  99.9636
99.9998  99.974
99.9999  99.9858
100  99.999
                           
95.0907  0
95.0907  99.95
# Gini coefficient = 0.503025
