# Supplementary material for: Victory Tax: A Holistic Income Tax System
Source: Entropy (Basel). 2021 Nov 11;23(11):1492. doi: 10.3390/e23111492 (PMC8624733; doi:10.3390/e23111492)
Supplement: Supplementary file 1 [file entropy-23-01492-s001.zip › bundle/results_to_give_away/data4VTpaper/fit2IRSdata/kfnc1_PL35_DE50_DP100_ON_Pmi.inc]

# tot_earnings = 8.44113e+12
# max_earnings = 1.39366e+08
# ave_earnings = 75300
# E20_earnings = 16331.2
# E40_earnings = 33877.9
# E50_earnings = 44612
# E60_earnings = 57787
# E80_earnings = 101844
# E99_earnings = 509744
# std_earnings = 171712
# min_earnings = 0
# num_earners  = 1.121e+08
# ------------------------------- 
0.5  371.663  371.663
11.5  594.821  6261.97
22.5  657.782  13215.2
33.5  698.204  20705.7
44.5  728.533  28574.6
55.5  753.022  36739.6
66.5  773.667  45149.6
77.5  791.577  53769.5
88.5  807.43  62573.6
99.5  821.679  71542.2
110.5  834.637  80659.4
121.5  846.533  89912.7
132.5  857.539  99291.4
143.5  867.785  108786
154.5  877.377  118390
165.5  886.399  128096
176.5  894.918  137898
187.5  902.991  147791
198.5  910.665  157770
209.5  917.98  167832
220.5  924.969  177972
231.5  931.664  188187
242.5  938.087  198474
253.5  944.263  208830
264.5  950.21  219253
275.5  955.946  229740
286.5  961.486  240288
297.5  966.843  250897
308.5  972.03  261564
319.5  977.058  272286
330.5  981.937  283063
341.5  986.676  293893
352.5  991.282  304774
363.5  995.765  315705
374.5  1000.13  326685
385.5  1004.38  337712
396.5  1008.53  348785
407.5  1012.58  359904
418.5  1016.53  371066
429.5  1020.39  382271
440.5  1024.17  393518
451.5  1027.86  404806
462.5  1031.47  416134
473.5  1035.01  427502
484.5  1038.47  438908
495.5  1041.87  450351
506.5  1045.2  461832
517.5  1048.47  473349
528.5  1051.67  484901
539.5  1054.81  496488
550.5  1057.9  508110
561.5  1060.94  519765
572.5  1063.92  531453
583.5  1066.85  543174
594.5  1069.73  554927
605.5  1072.56  566711
616.5  1075.34  578526
627.5  1078.09  590371
638.5  1080.78  602246
649.5  1083.44  614151
660.5  1086.06  626084
671.5  1088.64  638046
682.5  1091.17  650037
693.5  1093.68  662055
704.5  1096.14  674100
715.5  1098.57  686172
726.5  1100.97  698271
737.5  1103.33  710396
748.5  1105.67  722546
759.5  1107.97  734723
770.5  1110.24  746924
781.5  1112.48  759150
792.5  1114.69  771400
803.5  1116.87  783675
814.5  1119.03  795974
825.5  1121.16  808296
836.5  1123.26  820641
847.5  1125.34  833010
858.5  1127.4  845401
869.5  1129.42  857814
880.5  1131.43  870250
891.5  1133.41  882708
902.5  1135.37  895187
913.5  1137.31  907688
924.5  1139.22  920210
935.5  1141.12  932752
946.5  1142.99  945316
957.5  1144.84  957900
968.5  1146.67  970504
979.5  1148.49  983129
990.5  1150.28  995773
1001.5  1152.06  1.00844e+06
1012.5  1153.82  1.02112e+06
1023.5  1155.55  1.03382e+06
1034.5  1157.28  1.04654e+06
1045.5  1158.98  1.05928e+06
1056.5  1160.67  1.07204e+06
1067.5  1162.34  1.08482e+06
1078.5  1163.99  1.09762e+06
1089.5  1165.63  1.11043e+06
1100.5  1167.25  1.12326e+06
1111.5  1168.86  1.13611e+06
1122.5  1170.45  1.14898e+06
1133.5  1172.03  1.16186e+06
1144.5  1173.59  1.17476e+06
1155.5  1175.14  1.18768e+06
1166.5  1176.67  1.20062e+06
1177.5  1178.19  1.21357e+06
1188.5  1179.7  1.22654e+06
1199.5  1181.19  1.23953e+06
1210.5  1182.67  1.25253e+06
1221.5  1184.14  1.26555e+06
1232.5  1185.59  1.27858e+06
1243.5  1187.03  1.29163e+06
1254.5  1188.46  1.3047e+06
1265.5  1189.87  1.31778e+06
1276.5  1191.28  1.33087e+06
1287.5  1192.67  1.34399e+06
1298.5  1194.05  1.35711e+06
1309.5  1195.42  1.37026e+06
1320.5  1196.78  1.38342e+06
1331.5  1198.13  1.39659e+06
1342.5  1199.46  1.40978e+06
1353.5  1200.79  1.42298e+06
1364.5  1202.1  1.43619e+06
1375.5  1203.41  1.44942e+06
1386.5  1204.7  1.46267e+06
1397.5  1205.98  1.47593e+06
1408.5  1207.26  1.4892e+06
1419.5  1208.52  1.50249e+06
1430.5  1209.78  1.51579e+06
1441.5  1211.02  1.52911e+06
1452.5  1212.26  1.54244e+06
1463.5  1213.48  1.55578e+06
1474.5  1214.7  1.56913e+06
1485.5  1215.9  1.5825e+06
1496.5  1217.1  1.59588e+06
1507.5  1218.29  1.60928e+06
1518.5  1219.47  1.62269e+06
1529.5  1220.64  1.63611e+06
1540.5  1221.81  1.64954e+06
1551.5  1222.96  1.66299e+06
1562.5  1224.11  1.67645e+06
1573.5  1225.25  1.68992e+06
1584.5  1226.38  1.70341e+06
1595.5  1227.5  1.7169e+06
1606.5  1228.62  1.73041e+06
1617.5  1229.72  1.74393e+06
1628.5  1230.82  1.75747e+06
1639.5  1231.91  1.77101e+06
1650.5  1233  1.78457e+06
1661.5  1234.07  1.79814e+06
1672.5  1235.14  1.81172e+06
1683.5  1236.21  1.82531e+06
1694.5  1237.26  1.83892e+06
1705.5  1238.31  1.85253e+06
1716.5  1239.35  1.86616e+06
1727.5  1240.38  1.8798e+06
1738.5  1241.41  1.89345e+06
1749.5  1242.43  1.90711e+06
1760.5  1243.44  1.92079e+06
1771.5  1244.45  1.93447e+06
1782.5  1245.45  1.94817e+06
1793.5  1246.44  1.96187e+06
1804.5  1247.43  1.97559e+06
1815.5  1248.41  1.98932e+06
1826.5  1249.39  2.00305e+06
1837.5  1250.36  2.0168e+06
1848.5  1251.32  2.03056e+06
1859.5  1252.28  2.04433e+06
1870.5  1253.23  2.05811e+06
1881.5  1254.17  2.0719e+06
1892.5  1255.11  2.08571e+06
1903.5  1256.04  2.09952e+06
1914.5  1256.97  2.11334e+06
1925.5  1257.89  2.12717e+06
1936.5  1258.81  2.14101e+06
1947.5  1259.72  2.15487e+06
1958.5  1260.62  2.16873e+06
1969.5  1261.52  2.1826e+06
1980.5  1262.42  2.19648e+06
1991.5  1263.3  2.21038e+06
2002.5  1264.19  2.22428e+06
2013.5  1265.07  2.23819e+06
2024.5  1265.94  2.25211e+06
2035.5  1266.81  2.26604e+06
2046.5  1267.67  2.27998e+06
2057.5  1268.53  2.29393e+06
2068.5  1269.38  2.30789e+06
2079.5  1270.23  2.32186e+06
2090.5  1271.07  2.33583e+06
2101.5  1271.91  2.34982e+06
2112.5  1272.74  2.36382e+06
2123.5  1273.57  2.37782e+06
2134.5  1274.39  2.39184e+06
2145.5  1275.21  2.40586e+06
2156.5  1276.03  2.41989e+06
2167.5  1276.83  2.43393e+06
2178.5  1277.64  2.44798e+06
2189.5  1278.44  2.46204e+06
2200.5  1279.24  2.47611e+06
2211.5  1280.03  2.49019e+06
2222.5  1280.82  2.50427e+06
2233.5  1281.6  2.51836e+06
2244.5  1282.38  2.53247e+06
2255.5  1283.15  2.54658e+06
2266.5  1283.92  2.5607e+06
2277.5  1284.69  2.57482e+06
2288.5  1285.45  2.58896e+06
2299.5  1286.21  2.60311e+06
2310.5  1286.96  2.61726e+06
2321.5  1287.71  2.63142e+06
2332.5  1288.45  2.64559e+06
2343.5  1289.2  2.65977e+06
2354.5  1289.93  2.67395e+06
2365.5  1290.67  2.68815e+06
2376.5  1291.4  2.70235e+06
2387.5  1292.12  2.71656e+06
2398.5  1292.84  2.73077e+06
2409.5  1293.56  2.745e+06
2420.5  1294.28  2.75923e+06
2431.5  1294.99  2.77347e+06
2442.5  1295.69  2.78772e+06
2453.5  1296.4  2.80198e+06
2464.5  1297.1  2.81625e+06
2475.5  1297.79  2.83052e+06
2486.5  1298.48  2.8448e+06
2497.5  1299.17  2.85909e+06
2508.5  1299.86  2.87338e+06
2519.5  1300.54  2.88768e+06
2530.5  1301.22  2.90199e+06
2541.5  1301.89  2.91631e+06
2552.5  1302.56  2.93063e+06
2563.5  1303.23  2.94497e+06
2574.5  1303.9  2.95931e+06
2585.5  1304.56  2.97365e+06
2596.5  1305.22  2.98801e+06
2607.5  1305.87  3.00237e+06
2618.5  1306.52  3.01674e+06
2629.5  1307.17  3.03111e+06
2640.5  1307.82  3.0455e+06
2651.5  1308.46  3.05989e+06
2662.5  1309.1  3.07428e+06
2673.5  1309.73  3.08869e+06
2684.5  1310.36  3.1031e+06
2695.5  1310.99  3.11751e+06
2706.5  1311.62  3.13194e+06
2717.5  1312.24  3.14637e+06
2728.5  1312.86  3.16081e+06
2739.5  1313.48  3.17525e+06
2750.5  1314.09  3.18971e+06
2761.5  1314.7  3.20417e+06
2772.5  1315.31  3.21863e+06
2783.5  1315.91  3.2331e+06
2794.5  1316.52  3.24758e+06
2805.5  1317.12  3.26207e+06
2816.5  1317.71  3.27656e+06
2827.5  1318.31  3.29106e+06
2838.5  1318.9  3.30556e+06
2849.5  1319.48  3.32007e+06
2860.5  1320.07  3.33459e+06
2871.5  1320.65  3.34912e+06
2882.5  1321.23  3.36365e+06
2893.5  1321.81  3.37818e+06
2904.5  1322.38  3.39273e+06
2915.5  1322.95  3.40728e+06
2926.5  1323.52  3.42183e+06
2937.5  1324.09  3.43639e+06
2948.5  1324.65  3.45096e+06
2959.5  1325.21  3.46554e+06
2970.5  1325.77  3.48012e+06
2981.5  1326.32  3.4947e+06
2992.5  1326.88  3.5093e+06
3003.5  1327.43  3.5239e+06
3014.5  1327.97  3.5385e+06
3025.5  1328.52  3.55311e+06
3036.5  1329.06  3.56773e+06
3047.5  1329.6  3.58235e+06
3058.5  1330.14  3.59698e+06
3069.5  1330.67  3.61162e+06
3080.5  1331.21  3.62626e+06
3091.5  1331.74  3.6409e+06
3102.5  1332.27  3.65555e+06
3113.5  1332.79  3.67021e+06
3124.5  1333.31  3.68488e+06
3135.5  1333.83  3.69955e+06
3146.5  1334.35  3.71422e+06
3157.5  1334.87  3.7289e+06
3168.5  1335.38  3.74359e+06
3179.5  1335.89  3.75828e+06
3190.5  1336.4  3.77298e+06
3201.5  1336.91  3.78768e+06
3212.5  1337.41  3.80239e+06
3223.5  1337.92  3.81711e+06
3234.5  1338.42  3.83183e+06
3245.5  1338.91  3.84655e+06
3256.5  1339.41  3.86128e+06
3267.5  1339.9  3.87602e+06
3278.5  1340.39  3.89076e+06
3289.5  1340.88  3.90551e+06
3300.5  1341.37  3.92026e+06
3311.5  1341.85  3.93502e+06
3322.5  1342.34  3.94978e+06
3333.5  1342.82  3.96455e+06
3344.5  1343.29  3.97933e+06
3355.5  1343.77  3.9941e+06
3366.5  1344.24  4.00889e+06
3377.5  1344.72  4.02368e+06
3388.5  1345.19  4.03847e+06
3399.5  1345.65  4.05327e+06
3410.5  1346.12  4.06808e+06
3421.5  1346.58  4.08289e+06
3432.5  1347.04  4.0977e+06
3443.5  1347.5  4.11252e+06
3454.5  1347.96  4.12735e+06
3465.5  1348.42  4.14218e+06
3476.5  1348.87  4.15701e+06
3487.5  1349.32  4.17185e+06
3498.5  1349.77  4.1867e+06
3509.5  1350.22  4.20155e+06
3520.5  1350.66  4.2164e+06
3531.5  1351.11  4.23126e+06
3542.5  1351.55  4.24613e+06
3553.5  1351.99  4.261e+06
3564.5  1352.43  4.27587e+06
3575.5  1352.86  4.29075e+06
3586.5  1353.3  4.30564e+06
3597.5  1353.73  4.32053e+06
3608.5  1354.16  4.33542e+06
3619.5  1354.59  4.35032e+06
3630.5  1355.02  4.36522e+06
3641.5  1355.44  4.38013e+06
3652.5  1355.87  4.39504e+06
3663.5  1356.29  4.40996e+06
3674.5  1356.71  4.42488e+06
3685.5  1357.13  4.43981e+06
3696.5  1357.54  4.45474e+06
3707.5  1357.96  4.46967e+06
3718.5  1358.37  4.48461e+06
3729.5  1358.78  4.49956e+06
3740.5  1359.19  4.51451e+06
3751.5  1359.6  4.52946e+06
3762.5  1360  4.54442e+06
3773.5  1360.41  4.55938e+06
3784.5  1360.81  4.57435e+06
3795.5  1361.21  4.58932e+06
3806.5  1361.61  4.60429e+06
3817.5  1362  4.61927e+06
3828.5  1362.4  4.63426e+06
3839.5  1362.79  4.64925e+06
3850.5  1363.19  4.66424e+06
3861.5  1363.58  4.67924e+06
3872.5  1363.97  4.69424e+06
3883.5  1364.35  4.70925e+06
3894.5  1364.74  4.72426e+06
3905.5  1365.12  4.73927e+06
3916.5  1365.5  4.75429e+06
3927.5  1365.89  4.76931e+06
3938.5  1366.26  4.78434e+06
3949.5  1366.64  4.79937e+06
3960.5  1367.02  4.81441e+06
3971.5  1367.39  4.82944e+06
3982.5  1367.77  4.84449e+06
3993.5  1368.14  4.85954e+06
4004.5  1368.51  4.87459e+06
4015.5  1368.88  4.88964e+06
4026.5  1369.24  4.9047e+06
4037.5  1369.61  4.91977e+06
4048.5  1369.97  4.93483e+06
4059.5  1370.33  4.94991e+06
4070.5  1370.69  4.96498e+06
4081.5  1371.05  4.98006e+06
4092.5  1371.41  4.99515e+06
4103.5  1371.77  5.01023e+06
4114.5  1372.12  5.02533e+06
4125.5  1372.48  5.04042e+06
4136.5  1372.83  5.05552e+06
4147.5  1373.18  5.07062e+06
4158.5  1373.53  5.08573e+06
4169.5  1373.87  5.10084e+06
4180.5  1374.22  5.11596e+06
4191.5  1374.57  5.13107e+06
4202.5  1374.91  5.1462e+06
4213.5  1375.25  5.16132e+06
4224.5  1375.59  5.17645e+06
4235.5  1375.93  5.19159e+06
4246.5  1376.27  5.20672e+06
4257.5  1376.6  5.22186e+06
4268.5  1376.94  5.23701e+06
4279.5  1377.27  5.25216e+06
4290.5  1377.6  5.26731e+06
4301.5  1377.93  5.28246e+06
4312.5  1378.26  5.29762e+06
4323.5  1378.59  5.31279e+06
4334.5  1378.92  5.32795e+06
4345.5  1379.24  5.34312e+06
4356.5  1379.57  5.3583e+06
4367.5  1379.89  5.37347e+06
4378.5  1380.21  5.38866e+06
4389.5  1380.53  5.40384e+06
4400.5  1380.85  5.41903e+06
4411.5  1381.17  5.43422e+06
4422.5  1381.48  5.44941e+06
4433.5  1381.8  5.46461e+06
4444.5  1382.11  5.47981e+06
4455.5  1382.43  5.49502e+06
4466.5  1382.74  5.51023e+06
4477.5  1383.05  5.52544e+06
4488.5  1383.35  5.54065e+06
4499.5  1383.66  5.55587e+06
4510.5  1383.97  5.57109e+06
4521.5  1384.27  5.58632e+06
4532.5  1384.58  5.60155e+06
4543.5  1384.88  5.61678e+06
4554.5  1385.18  5.63202e+06
4565.5  1385.48  5.64726e+06
4576.5  1385.78  5.6625e+06
4587.5  1386.07  5.67774e+06
4598.5  1386.37  5.69299e+06
4609.5  1386.67  5.70824e+06
4620.5  1386.96  5.7235e+06
4631.5  1387.25  5.73876e+06
4642.5  1387.54  5.75402e+06
4653.5  1387.83  5.76928e+06
4664.5  1388.12  5.78455e+06
4675.5  1388.41  5.79982e+06
4686.5  1388.7  5.8151e+06
4697.5  1388.98  5.83037e+06
4708.5  1389.27  5.84565e+06
4719.5  1389.55  5.86094e+06
4730.5  1389.83  5.87622e+06
4741.5  1390.11  5.89151e+06
4752.5  1390.39  5.90681e+06
4763.5  1390.67  5.9221e+06
4774.5  1390.95  5.9374e+06
4785.5  1391.22  5.9527e+06
4796.5  1391.5  5.96801e+06
4807.5  1391.77  5.98332e+06
4818.5  1392.05  5.99863e+06
4829.5  1392.32  6.01394e+06
4840.5  1392.59  6.02926e+06
4851.5  1392.86  6.04458e+06
4862.5  1393.13  6.0599e+06
4873.5  1393.39  6.07523e+06
4884.5  1393.66  6.09056e+06
4895.5  1393.93  6.10589e+06
4906.5  1394.19  6.12122e+06
4917.5  1394.45  6.13656e+06
4928.5  1394.71  6.1519e+06
4939.5  1394.98  6.16725e+06
4950.5  1395.24  6.18259e+06
4961.5  1395.49  6.19794e+06
4972.5  1395.75  6.21329e+06
4983.5  1396.01  6.22865e+06
4994.5  1396.26  6.24401e+06
5005.5  1396.52  6.25937e+06
5016.5  1396.77  6.27473e+06
5027.5  1397.02  6.2901e+06
5038.5  1397.28  6.30546e+06
5049.5  1397.53  6.32084e+06
5060.5  1397.78  6.33621e+06
5071.5  1398.02  6.35159e+06
5082.5  1398.27  6.36697e+06
5093.5  1398.52  6.38235e+06
5104.5  1398.76  6.39773e+06
5115.5  1399.01  6.41312e+06
5126.5  1399.25  6.42851e+06
5137.5  1399.49  6.44391e+06
5148.5  1399.73  6.4593e+06
5159.5  1399.97  6.4747e+06
5170.5  1400.21  6.4901e+06
5181.5  1400.45  6.50551e+06
5192.5  1400.69  6.52091e+06
5203.5  1400.93  6.53632e+06
5214.5  1401.16  6.55173e+06
5225.5  1401.39  6.56715e+06
5236.5  1401.63  6.58256e+06
5247.5  1401.86  6.59798e+06
5258.5  1402.09  6.6134e+06
5269.5  1402.32  6.62883e+06
5280.5  1402.55  6.64426e+06
5291.5  1402.78  6.65969e+06
5302.5  1403.01  6.67512e+06
5313.5  1403.24  6.69055e+06
5324.5  1403.46  6.70599e+06
5335.5  1403.69  6.72143e+06
5346.5  1403.91  6.73687e+06
5357.5  1404.13  6.75231e+06
5368.5  1404.36  6.76776e+06
5379.5  1404.58  6.78321e+06
5390.5  1404.8  6.79866e+06
5401.5  1405.02  6.81412e+06
5412.5  1405.23  6.82957e+06
5423.5  1405.45  6.84503e+06
5434.5  1405.67  6.86049e+06
5445.5  1405.88  6.87596e+06
5456.5  1406.1  6.89142e+06
5467.5  1406.31  6.90689e+06
5478.5  1406.53  6.92236e+06
5489.5  1406.74  6.93783e+06
5500.5  1406.95  6.95331e+06
5511.5  1407.16  6.96879e+06
5522.5  1407.37  6.98427e+06
5533.5  1407.58  6.99975e+06
5544.5  1407.79  7.01523e+06
5555.5  1407.99  7.03072e+06
5566.5  1408.2  7.04621e+06
5577.5  1408.4  7.0617e+06
5588.5  1408.61  7.0772e+06
5599.5  1408.81  7.09269e+06
5610.5  1409.01  7.10819e+06
5621.5  1409.22  7.12369e+06
5632.5  1409.42  7.13919e+06
5643.5  1409.62  7.1547e+06
5654.5  1409.82  7.1702e+06
5665.5  1410.01  7.18571e+06
5676.5  1410.21  7.20123e+06
5687.5  1410.41  7.21674e+06
5698.5  1410.6  7.23225e+06
5709.5  1410.8  7.24777e+06
5720.5  1410.99  7.26329e+06
5731.5  1411.19  7.27881e+06
5742.5  1411.38  7.29434e+06
5753.5  1411.57  7.30986e+06
5764.5  1411.76  7.32539e+06
5775.5  1411.95  7.34092e+06
5786.5  1412.14  7.35646e+06
5797.5  1412.33  7.37199e+06
5808.5  1412.52  7.38753e+06
5819.5  1412.7  7.40307e+06
5830.5  1412.89  7.41861e+06
5841.5  1413.07  7.43415e+06
5852.5  1413.26  7.4497e+06
5863.5  1413.44  7.46524e+06
5874.5  1413.63  7.48079e+06
5885.5  1413.81  7.49634e+06
5896.5  1413.99  7.5119e+06
5907.5  1414.17  7.52745e+06
5918.5  1414.35  7.54301e+06
5929.5  1414.53  7.55857e+06
5940.5  1414.71  7.57413e+06
5951.5  1414.88  7.58969e+06
5962.5  1415.06  7.60525e+06
5973.5  1415.23  7.62082e+06
5984.5  1415.41  7.63639e+06
5995.5  1415.58  7.65196e+06
6006.5  1415.76  7.66753e+06
6017.5  1415.93  7.68311e+06
6028.5  1416.1  7.69868e+06
6039.5  1416.27  7.71426e+06
6050.5  1416.44  7.72984e+06
6061.5  1416.61  7.74542e+06
6072.5  1416.78  7.76101e+06
6083.5  1416.95  7.77659e+06
6094.5  1417.12  7.79218e+06
6105.5  1417.29  7.80777e+06
6116.5  1417.45  7.82336e+06
6127.5  1417.62  7.83895e+06
6138.5  1417.78  7.85455e+06
6149.5  1417.94  7.87015e+06
6160.5  1418.11  7.88574e+06
6171.5  1418.27  7.90134e+06
6182.5  1418.43  7.91695e+06
6193.5  1418.59  7.93255e+06
6204.5  1418.75  7.94815e+06
6215.5  1418.91  7.96376e+06
6226.5  1419.07  7.97937e+06
6237.5  1419.23  7.99498e+06
6248.5  1419.39  8.01059e+06
6259.5  1419.54  8.02621e+06
6270.5  1419.7  8.04182e+06
6281.5  1419.85  8.05744e+06
6292.5  1420.01  8.07306e+06
6303.5  1420.16  8.08868e+06
6314.5  1420.32  8.1043e+06
6325.5  1420.47  8.11993e+06
6336.5  1420.62  8.13556e+06
6347.5  1420.77  8.15118e+06
6358.5  1420.92  8.16681e+06
6369.5  1421.07  8.18244e+06
6380.5  1421.22  8.19808e+06
6391.5  1421.37  8.21371e+06
6402.5  1421.52  8.22935e+06
6413.5  1421.66  8.24498e+06
6424.5  1421.81  8.26062e+06
6435.5  1421.95  8.27626e+06
6446.5  1422.1  8.29191e+06
6457.5  1422.24  8.30755e+06
6468.5  1422.39  8.3232e+06
6479.5  1422.53  8.33884e+06
6490.5  1422.67  8.35449e+06
6501.5  1422.81  8.37014e+06
6512.5  1422.95  8.38579e+06
6523.5  1423.09  8.40145e+06
6534.5  1423.23  8.4171e+06
6545.5  1423.37  8.43276e+06
6556.5  1423.51  8.44842e+06
6567.5  1423.65  8.46408e+06
6578.5  1423.79  8.47974e+06
6589.5  1423.92  8.4954e+06
6600.5  1424.06  8.51106e+06
6611.5  1424.19  8.52673e+06
6622.5  1424.33  8.5424e+06
6633.5  1424.46  8.55806e+06
6644.5  1424.59  8.57373e+06
6655.5  1424.73  8.5894e+06
6666.5  1424.86  8.60508e+06
6677.5  1424.99  8.62075e+06
6688.5  1425.12  8.63643e+06
6699.5  1425.25  8.6521e+06
6710.5  1425.38  8.66778e+06
6721.5  1425.51  8.68346e+06
6732.5  1425.64  8.69914e+06
6743.5  1425.76  8.71483e+06
6754.5  1425.89  8.73051e+06
6765.5  1426.02  8.7462e+06
6776.5  1426.14  8.76188e+06
6787.5  1426.27  8.77757e+06
6798.5  1426.39  8.79326e+06
6809.5  1426.51  8.80895e+06
6820.5  1426.64  8.82465e+06
6831.5  1426.76  8.84034e+06
6842.5  1426.88  8.85603e+06
6853.5  1427  8.87173e+06
6864.5  1427.12  8.88743e+06
6875.5  1427.24  8.90313e+06
6886.5  1427.36  8.91883e+06
6897.5  1427.48  8.93453e+06
6908.5  1427.6  8.95023e+06
6919.5  1427.72  8.96594e+06
6930.5  1427.83  8.98164e+06
6941.5  1427.95  8.99735e+06
6952.5  1428.07  9.01306e+06
6963.5  1428.18  9.02877e+06
6974.5  1428.3  9.04448e+06
6985.5  1428.41  9.06019e+06
6996.5  1428.52  9.0759e+06
7007.5  1428.64  9.09162e+06
7018.5  1428.75  9.10733e+06
7029.5  1428.86  9.12305e+06
7040.5  1428.97  9.13877e+06
7051.5  1429.08  9.15449e+06
7062.5  1429.19  9.17021e+06
7073.5  1429.3  9.18593e+06
7084.5  1429.41  9.20165e+06
7095.5  1429.52  9.21738e+06
7106.5  1429.63  9.2331e+06
7117.5  1429.74  9.24883e+06
7128.5  1429.84  9.26456e+06
7139.5  1429.95  9.28029e+06
7150.5  1430.05  9.29602e+06
7161.5  1430.16  9.31175e+06
7172.5  1430.26  9.32748e+06
7183.5  1430.37  9.34321e+06
7194.5  1430.47  9.35895e+06
7205.5  1430.57  9.37468e+06
7216.5  1430.67  9.39042e+06
7227.5  1430.78  9.40616e+06
7238.5  1430.88  9.4219e+06
7249.5  1430.98  9.43764e+06
7260.5  1431.08  9.45338e+06
7271.5  1431.18  9.46912e+06
7282.5  1431.28  9.48486e+06
7293.5  1431.37  9.50061e+06
7304.5  1431.47  9.51635e+06
7315.5  1431.57  9.5321e+06
7326.5  1431.67  9.54785e+06
7337.5  1431.76  9.5636e+06
7348.5  1431.86  9.57935e+06
7359.5  1431.95  9.5951e+06
7370.5  1432.05  9.61085e+06
7381.5  1432.14  9.6266e+06
7392.5  1432.24  9.64236e+06
7403.5  1432.33  9.65811e+06
7414.5  1432.42  9.67387e+06
7425.5  1432.51  9.68963e+06
7436.5  1432.6  9.70539e+06
7447.5  1432.7  9.72114e+06
7458.5  1432.79  9.7369e+06
7469.5  1432.88  9.75267e+06
7480.5  1432.96  9.76843e+06
7491.5  1433.05  9.78419e+06
7502.5  1433.14  9.79996e+06
7513.5  1433.23  9.81572e+06
7524.5  1433.32  9.83149e+06
7535.5  1433.4  9.84725e+06
7546.5  1433.49  9.86302e+06
7557.5  1433.58  9.87879e+06
7568.5  1433.66  9.89456e+06
7579.5  1433.75  9.91033e+06
7590.5  1433.83  9.9261e+06
7601.5  1433.91  9.94188e+06
7612.5  1434  9.95765e+06
7623.5  1434.08  9.97342e+06
7634.5  1434.16  9.9892e+06
7645.5  1434.24  1.0005e+07
7656.5  1434.32  1.00208e+07
7667.5  1434.4  1.00365e+07
7678.5  1434.48  1.00523e+07
7689.5  1434.56  1.00681e+07
7700.5  1434.64  1.00839e+07
7711.5  1434.72  1.00997e+07
7722.5  1434.8  1.01154e+07
7733.5  1434.88  1.01312e+07
7744.5  1434.96  1.0147e+07
7755.5  1435.03  1.01628e+07
7766.5  1435.11  1.01786e+07
7777.5  1435.18  1.01944e+07
7788.5  1435.26  1.02101e+07
7799.5  1435.33  1.02259e+07
7810.5  1435.41  1.02417e+07
7821.5  1435.48  1.02575e+07
7832.5  1435.56  1.02733e+07
7843.5  1435.63  1.02891e+07
7854.5  1435.7  1.03049e+07
7865.5  1435.77  1.03207e+07
7876.5  1435.84  1.03365e+07
7887.5  1435.91  1.03523e+07
7898.5  1435.99  1.03681e+07
7909.5  1436.06  1.03839e+07
7920.5  1436.12  1.03997e+07
7931.5  1436.19  1.04155e+07
7942.5  1436.26  1.04313e+07
7953.5  1436.33  1.04471e+07
7964.5  1436.4  1.04629e+07
7975.5  1436.47  1.04787e+07
7986.5  1436.53  1.04945e+07
7997.5  1436.6  1.05103e+07
8008.5  1436.66  1.05261e+07
8019.5  1436.73  1.05419e+07
8030.5  1436.79  1.05577e+07
8041.5  1436.86  1.05735e+07
8052.5  1436.92  1.05893e+07
8063.5  1436.99  1.06051e+07
8074.5  1437.05  1.06209e+07
8085.5  1437.11  1.06367e+07
8096.5  1437.17  1.06525e+07
8107.5  1437.24  1.06683e+07
8118.5  1437.3  1.06841e+07
8129.5  1437.36  1.06999e+07
8140.5  1437.42  1.07158e+07
8151.5  1437.48  1.07316e+07
8162.5  1437.54  1.07474e+07
8173.5  1437.6  1.07632e+07
8184.5  1437.66  1.0779e+07
8195.5  1437.71  1.07948e+07
8206.5  1437.77  1.08106e+07
8217.5  1437.83  1.08264e+07
8228.5  1437.88  1.08423e+07
8239.5  1437.94  1.08581e+07
8250.5  1438  1.08739e+07
8261.5  1438.05  1.08897e+07
8272.5  1438.11  1.09055e+07
8283.5  1438.16  1.09214e+07
8294.5  1438.22  1.09372e+07
8305.5  1438.27  1.0953e+07
8316.5  1438.32  1.09688e+07
8327.5  1438.38  1.09846e+07
8338.5  1438.43  1.10005e+07
8349.5  1438.48  1.10163e+07
8360.5  1438.53  1.10321e+07
8371.5  1438.58  1.10479e+07
8382.5  1438.63  1.10638e+07
8393.5  1438.68  1.10796e+07
8404.5  1438.73  1.10954e+07
8415.5  1438.78  1.11112e+07
8426.5  1438.83  1.11271e+07
8437.5  1438.88  1.11429e+07
8448.5  1438.93  1.11587e+07
8459.5  1438.98  1.11745e+07
8470.5  1439.02  1.11904e+07
8481.5  1439.07  1.12062e+07
8492.5  1439.12  1.1222e+07
8503.5  1439.16  1.12379e+07
8514.5  1439.21  1.12537e+07
8525.5  1439.26  1.12695e+07
8536.5  1439.3  1.12854e+07
8547.5  1439.34  1.13012e+07
8558.5  1439.39  1.1317e+07
8569.5  1439.43  1.13329e+07
8580.5  1439.48  1.13487e+07
8591.5  1439.52  1.13645e+07
8602.5  1439.56  1.13804e+07
8613.5  1439.6  1.13962e+07
8624.5  1439.64  1.1412e+07
8635.5  1439.69  1.14279e+07
8646.5  1439.73  1.14437e+07
8657.5  1439.77  1.14595e+07
8668.5  1439.81  1.14754e+07
8679.5  1439.85  1.14912e+07
8690.5  1439.89  1.15071e+07
8701.5  1439.92  1.15229e+07
8712.5  1439.96  1.15387e+07
8723.5  1440  1.15546e+07
8734.5  1440.04  1.15704e+07
8745.5  1440.08  1.15863e+07
8756.5  1440.11  1.16021e+07
8767.5  1440.15  1.16179e+07
8778.5  1440.18  1.16338e+07
8789.5  1440.22  1.16496e+07
8800.5  1440.26  1.16655e+07
8811.5  1440.29  1.16813e+07
8822.5  1440.32  1.16972e+07
8833.5  1440.36  1.1713e+07
8844.5  1440.39  1.17288e+07
8855.5  1440.43  1.17447e+07
8866.5  1440.46  1.17605e+07
8877.5  1440.49  1.17764e+07
8888.5  1440.52  1.17922e+07
8899.5  1440.55  1.18081e+07
8910.5  1440.59  1.18239e+07
8921.5  1440.62  1.18398e+07
8932.5  1440.65  1.18556e+07
8943.5  1440.68  1.18715e+07
8954.5  1440.71  1.18873e+07
8965.5  1440.74  1.19032e+07
8976.5  1440.77  1.1919e+07
8987.5  1440.8  1.19348e+07
8998.5  1440.82  1.19507e+07
9009.5  1440.85  1.19665e+07
9020.5  1440.88  1.19824e+07
9031.5  1440.91  1.19982e+07
9042.5  1440.93  1.20141e+07
9053.5  1440.96  1.20299e+07
9064.5  1440.99  1.20458e+07
9075.5  1441.01  1.20616e+07
9086.5  1441.04  1.20775e+07
9097.5  1441.06  1.20934e+07
9108.5  1441.09  1.21092e+07
9119.5  1441.11  1.21251e+07
9130.5  1441.13  1.21409e+07
9141.5  1441.16  1.21568e+07
9152.5  1441.18  1.21726e+07
9163.5  1441.2  1.21885e+07
9174.5  1441.23  1.22043e+07
9185.5  1441.25  1.22202e+07
9196.5  1441.27  1.2236e+07
9207.5  1441.29  1.22519e+07
9218.5  1441.31  1.22677e+07
9229.5  1441.33  1.22836e+07
9240.5  1441.35  1.22994e+07
9251.5  1441.37  1.23153e+07
9262.5  1441.39  1.23312e+07
9273.5  1441.41  1.2347e+07
9284.5  1441.43  1.23629e+07
9295.5  1441.45  1.23787e+07
9306.5  1441.47  1.23946e+07
9317.5  1441.48  1.24104e+07
9328.5  1441.5  1.24263e+07
9339.5  1441.52  1.24421e+07
9350.5  1441.54  1.2458e+07
9361.5  1441.55  1.24739e+07
9372.5  1441.57  1.24897e+07
9383.5  1441.58  1.25056e+07
9394.5  1441.6  1.25214e+07
9405.5  1441.61  1.25373e+07
9416.5  1441.63  1.25531e+07
9427.5  1441.64  1.2569e+07
9438.5  1441.66  1.25849e+07
9449.5  1441.67  1.26007e+07
9460.5  1441.68  1.26166e+07
9471.5  1441.7  1.26324e+07
9482.5  1441.71  1.26483e+07
9493.5  1441.72  1.26642e+07
9504.5  1441.73  1.268e+07
9515.5  1441.74  1.26959e+07
9526.5  1441.76  1.27117e+07
9537.5  1441.77  1.27276e+07
9548.5  1441.78  1.27435e+07
9559.5  1441.79  1.27593e+07
9570.5  1441.8  1.27752e+07
9581.5  1441.81  1.2791e+07
9592.5  1441.82  1.28069e+07
9603.5  1441.82  1.28228e+07
9614.5  1441.83  1.28386e+07
9625.5  1441.84  1.28545e+07
9636.5  1441.85  1.28703e+07
9647.5  1441.86  1.28862e+07
9658.5  1441.86  1.29021e+07
9669.5  1441.87  1.29179e+07
9680.5  1441.88  1.29338e+07
9691.5  1441.88  1.29496e+07
9702.5  1441.89  1.29655e+07
9713.5  1441.89  1.29814e+07
9724.5  1441.9  1.29972e+07
9735.5  1441.9  1.30131e+07
9746.5  1441.91  1.30289e+07
9757.5  1441.91  1.30448e+07
9768.5  1441.92  1.30607e+07
9779.5  1441.92  1.30765e+07
9790.5  1441.92  1.30924e+07
9801.5  1441.93  1.31082e+07
9812.5  1441.93  1.31241e+07
9823.5  1441.93  1.314e+07
9834.5  1441.93  1.31558e+07
9845.5  1441.93  1.31717e+07
9856.5  1441.94  1.31876e+07
9867.5  1441.94  1.32034e+07
9878.5  1441.94  1.32193e+07
9889.5  1441.94  1.32351e+07
9900.5  1441.94  1.3251e+07
9911.5  1441.94  1.32669e+07
9922.5  1441.94  1.32827e+07
9933.5  1441.94  1.32986e+07
9944.5  1441.93  1.33144e+07
9955.5  1441.93  1.33303e+07
9966.5  1441.93  1.33462e+07
9977.5  1441.93  1.3362e+07
9988.5  1441.93  1.33779e+07
9999.5  1441.92  1.33937e+07
10105  1441.88  1.35524e+07
10215  1441.8  1.3711e+07
10325  1441.7  1.38696e+07
10435  1441.57  1.40281e+07
10545  1441.4  1.41867e+07
10655  1441.21  1.43452e+07
10765  1440.99  1.45038e+07
10875  1440.75  1.46623e+07
10985  1440.47  1.48207e+07
11095  1440.17  1.49792e+07
11205  1439.85  1.51376e+07
11315  1439.5  1.52959e+07
11425  1439.12  1.54542e+07
11535  1438.72  1.56125e+07
11645  1438.3  1.57708e+07
11755  1437.85  1.59289e+07
11865  1437.38  1.60871e+07
11975  1436.88  1.62452e+07
12085  1436.37  1.64032e+07
12195  1435.83  1.65611e+07
12305  1435.27  1.67191e+07
12415  1434.69  1.68769e+07
12525  1434.08  1.70347e+07
12635  1433.46  1.71924e+07
12745  1432.82  1.735e+07
12855  1432.15  1.75076e+07
12965  1431.47  1.76651e+07
13075  1430.77  1.78225e+07
13185  1430.05  1.79799e+07
13295  1429.31  1.81371e+07
13405  1428.55  1.82943e+07
13515  1427.77  1.84514e+07
13625  1426.98  1.86084e+07
13735  1426.17  1.87653e+07
13845  1425.34  1.89222e+07
13955  1424.49  1.90789e+07
14065  1423.63  1.92355e+07
14175  1422.75  1.93921e+07
14285  1421.85  1.95485e+07
14395  1420.94  1.97049e+07
14505  1420.01  1.98611e+07
14615  1419.07  2.00173e+07
14725  1418.11  2.01733e+07
14835  1417.13  2.03292e+07
14945  1416.15  2.04851e+07
15055  1415.14  2.06408e+07
15165  1414.13  2.07964e+07
15275  1413.09  2.09519e+07
15385  1412.05  2.11073e+07
15495  1410.99  2.12625e+07
15605  1409.92  2.14177e+07
15715  1408.83  2.15727e+07
15825  1407.73  2.17276e+07
15935  1406.62  2.18824e+07
16045  1405.49  2.2037e+07
16155  1404.35  2.21916e+07
16265  1403.2  2.2346e+07
16375  1402.04  2.25003e+07
16485  1400.86  2.26544e+07
16595  1399.68  2.28084e+07
16705  1398.48  2.29623e+07
16815  1397.27  2.31161e+07
16925  1396.05  2.32697e+07
17035  1394.81  2.34232e+07
17145  1393.57  2.35766e+07
17255  1392.31  2.37298e+07
17365  1391.05  2.38829e+07
17475  1389.77  2.40358e+07
17585  1388.49  2.41886e+07
17695  1387.19  2.43413e+07
17805  1385.88  2.44938e+07
17915  1384.56  2.46461e+07
18025  1383.24  2.47984e+07
18135  1381.9  2.49504e+07
18245  1380.55  2.51024e+07
18355  1379.2  2.52541e+07
18465  1377.83  2.54058e+07
18575  1376.46  2.55573e+07
18685  1375.07  2.57086e+07
18795  1373.68  2.58598e+07
18905  1372.28  2.60108e+07
19015  1370.87  2.61616e+07
19125  1369.45  2.63124e+07
19235  1368.02  2.64629e+07
19345  1366.59  2.66133e+07
19455  1365.14  2.67635e+07
19565  1363.69  2.69136e+07
19675  1362.23  2.70635e+07
19785  1360.76  2.72133e+07
19895  1359.29  2.73629e+07
20005  1357.8  2.75123e+07
20115  1356.31  2.76616e+07
20225  1354.81  2.78107e+07
20335  1353.31  2.79596e+07
20445  1351.79  2.81084e+07
20555  1350.27  2.8257e+07
20665  1348.75  2.84055e+07
20775  1347.21  2.85537e+07
20885  1345.67  2.87018e+07
20995  1344.12  2.88498e+07
21105  1342.57  2.89975e+07
21215  1341.01  2.91451e+07
21325  1339.44  2.92925e+07
21435  1337.87  2.94398e+07
21545  1336.29  2.95868e+07
21655  1334.7  2.97337e+07
21765  1333.11  2.98805e+07
21875  1331.51  3.0027e+07
21985  1329.9  3.01734e+07
22095  1328.29  3.03196e+07
22205  1326.68  3.04656e+07
22315  1325.06  3.06114e+07
22425  1323.43  3.07571e+07
22535  1321.79  3.09026e+07
22645  1320.16  3.10479e+07
22755  1318.51  3.1193e+07
22865  1316.86  3.13379e+07
22975  1315.21  3.14827e+07
23085  1313.55  3.16272e+07
23195  1311.89  3.17716e+07
23305  1310.22  3.19158e+07
23415  1308.54  3.20599e+07
23525  1306.86  3.22037e+07
23635  1305.18  3.23474e+07
23745  1303.49  3.24908e+07
23855  1301.8  3.26341e+07
23965  1300.1  3.27772e+07
24075  1298.4  3.29201e+07
24185  1296.69  3.30628e+07
24295  1294.98  3.32054e+07
24405  1293.27  3.33477e+07
24515  1291.55  3.34899e+07
24625  1289.83  3.36318e+07
24735  1288.1  3.37736e+07
24845  1286.37  3.39152e+07
24955  1284.63  3.40566e+07
25065  1282.89  3.41978e+07
25175  1281.15  3.43388e+07
25285  1279.41  3.44796e+07
25395  1277.66  3.46203e+07
25505  1275.9  3.47607e+07
25615  1274.14  3.49009e+07
25725  1272.38  3.5041e+07
25835  1270.62  3.51809e+07
25945  1268.85  3.53205e+07
26055  1267.08  3.546e+07
26165  1265.31  3.55993e+07
26275  1263.53  3.57383e+07
26385  1261.75  3.58772e+07
26495  1259.97  3.60159e+07
26605  1258.18  3.61544e+07
26715  1256.39  3.62927e+07
26825  1254.6  3.64308e+07
26935  1252.8  3.65687e+07
27045  1251.01  3.67064e+07
27155  1249.2  3.68439e+07
27265  1247.4  3.69812e+07
27375  1245.6  3.71183e+07
27485  1243.79  3.72552e+07
27595  1241.98  3.73919e+07
27705  1240.16  3.75284e+07
27815  1238.35  3.76647e+07
27925  1236.53  3.78008e+07
28035  1234.71  3.79367e+07
28145  1232.88  3.80724e+07
28255  1231.06  3.8208e+07
28365  1229.23  3.83433e+07
28475  1227.4  3.84784e+07
28585  1225.57  3.86133e+07
28695  1223.73  3.8748e+07
28805  1221.9  3.88825e+07
28915  1220.06  3.90168e+07
29025  1218.22  3.91509e+07
29135  1216.38  3.92848e+07
29245  1214.54  3.94185e+07
29355  1212.69  3.95519e+07
29465  1210.84  3.96852e+07
29575  1208.99  3.98183e+07
29685  1207.14  3.99512e+07
29795  1205.29  4.00839e+07
29905  1203.44  4.02163e+07
30015  1201.58  4.03486e+07
30125  1199.73  4.04807e+07
30235  1197.87  4.06125e+07
30345  1196.01  4.07442e+07
30455  1194.15  4.08756e+07
30565  1192.28  4.10069e+07
30675  1190.42  4.11379e+07
30785  1188.55  4.12687e+07
30895  1186.69  4.13994e+07
31005  1184.82  4.15298e+07
31115  1182.95  4.166e+07
31225  1181.08  4.179e+07
31335  1179.21  4.19198e+07
31445  1177.34  4.20494e+07
31555  1175.47  4.21788e+07
31665  1173.59  4.2308e+07
31775  1171.72  4.2437e+07
31885  1169.84  4.25658e+07
31995  1167.97  4.26943e+07
32105  1166.09  4.28227e+07
32215  1164.21  4.29509e+07
32325  1162.33  4.30788e+07
32435  1160.45  4.32066e+07
32545  1158.57  4.33341e+07
32655  1156.69  4.34614e+07
32765  1154.81  4.35885e+07
32875  1152.93  4.37155e+07
32985  1151.05  4.38422e+07
33095  1149.16  4.39687e+07
33205  1147.28  4.4095e+07
33315  1145.39  4.42211e+07
33425  1143.51  4.43469e+07
33535  1141.62  4.44726e+07
33645  1139.74  4.45981e+07
33755  1137.85  4.47233e+07
33865  1135.97  4.48484e+07
33975  1134.08  4.49732e+07
34085  1132.19  4.50979e+07
34195  1130.31  4.52223e+07
34305  1128.42  4.53465e+07
34415  1126.53  4.54705e+07
34525  1124.65  4.55943e+07
34635  1122.76  4.57179e+07
34745  1120.87  4.58413e+07
34855  1118.98  4.59645e+07
34965  1117.1  4.60875e+07
35075  1115.21  4.62102e+07
35185  1113.32  4.63328e+07
35295  1111.43  4.64552e+07
35405  1109.55  4.65773e+07
35515  1107.66  4.66992e+07
35625  1105.77  4.6821e+07
35735  1103.88  4.69425e+07
35845  1102  4.70638e+07
35955  1100.11  4.71849e+07
36065  1098.23  4.73058e+07
36175  1096.34  4.74265e+07
36285  1094.45  4.7547e+07
36395  1092.57  4.76673e+07
36505  1090.68  4.77873e+07
36615  1088.8  4.79072e+07
36725  1086.91  4.80268e+07
36835  1085.03  4.81463e+07
36945  1083.15  4.82655e+07
37055  1081.26  4.83846e+07
37165  1079.38  4.85034e+07
37275  1077.5  4.8622e+07
37385  1075.62  4.87404e+07
37495  1073.74  4.88586e+07
37605  1071.86  4.89766e+07
37715  1069.98  4.90944e+07
37825  1068.1  4.9212e+07
37935  1066.22  4.93294e+07
38045  1064.34  4.94466e+07
38155  1062.46  4.95635e+07
38265  1060.59  4.96803e+07
38375  1058.71  4.97968e+07
38485  1056.84  4.99132e+07
38595  1054.96  5.00293e+07
38705  1053.09  5.01452e+07
38815  1051.21  5.0261e+07
38925  1049.34  5.03765e+07
39035  1047.47  5.04918e+07
39145  1045.6  5.06069e+07
39255  1043.73  5.07218e+07
39365  1041.86  5.08365e+07
39475  1040  5.0951e+07
39585  1038.13  5.10653e+07
39695  1036.26  5.11794e+07
39805  1034.4  5.12933e+07
39915  1032.54  5.14069e+07
40025  1030.67  5.15204e+07
40135  1028.81  5.16337e+07
40245  1026.95  5.17467e+07
40355  1025.09  5.18596e+07
40465  1023.23  5.19722e+07
40575  1021.38  5.20847e+07
40685  1019.52  5.21969e+07
40795  1017.67  5.23089e+07
40905  1015.81  5.24208e+07
41015  1013.96  5.25324e+07
41125  1012.11  5.26438e+07
41235  1010.26  5.27551e+07
41345  1008.41  5.28661e+07
41455  1006.56  5.29769e+07
41565  1004.72  5.30875e+07
41675  1002.87  5.31979e+07
41785  1001.03  5.33081e+07
41895  999.185  5.34181e+07
42005  997.344  5.35279e+07
42115  995.505  5.36375e+07
42225  993.666  5.37469e+07
42335  991.829  5.38561e+07
42445  989.993  5.39651e+07
42555  988.159  5.40739e+07
42665  986.326  5.41825e+07
42775  984.495  5.42909e+07
42885  982.665  5.4399e+07
42995  980.837  5.4507e+07
43105  979.01  5.46148e+07
43215  977.184  5.47224e+07
43325  975.36  5.48298e+07
43435  973.538  5.49369e+07
43545  971.717  5.50439e+07
43655  969.898  5.51507e+07
43765  968.08  5.52573e+07
43875  966.263  5.53637e+07
43985  964.449  5.54698e+07
44095  962.636  5.55758e+07
44205  960.824  5.56816e+07
44315  959.015  5.57872e+07
44425  957.206  5.58926e+07
44535  955.4  5.59978e+07
44645  953.595  5.61027e+07
44755  951.792  5.62075e+07
44865  949.991  5.63121e+07
44975  948.191  5.64165e+07
45085  946.393  5.65207e+07
45195  944.596  5.66247e+07
45305  942.802  5.67285e+07
45415  941.009  5.68321e+07
45525  939.218  5.69355e+07
45635  937.429  5.70387e+07
45745  935.641  5.71417e+07
45855  933.855  5.72445e+07
45965  932.072  5.73471e+07
46075  930.29  5.74496e+07
46185  928.509  5.75518e+07
46295  926.731  5.76538e+07
46405  924.954  5.77557e+07
46515  923.18  5.78573e+07
46625  921.407  5.79587e+07
46735  919.636  5.806e+07
46845  917.867  5.8161e+07
46955  916.1  5.82619e+07
47065  914.335  5.83626e+07
47175  912.571  5.8463e+07
47285  910.81  5.85633e+07
47395  909.051  5.86634e+07
47505  907.293  5.87633e+07
47615  905.538  5.8863e+07
47725  903.784  5.89625e+07
47835  902.033  5.90618e+07
47945  900.283  5.91609e+07
48055  898.535  5.92598e+07
48165  896.79  5.93586e+07
48275  895.046  5.94571e+07
48385  893.305  5.95555e+07
48495  891.565  5.96536e+07
48605  889.828  5.97516e+07
48715  888.093  5.98494e+07
48825  886.359  5.9947e+07
48935  884.628  6.00444e+07
49045  882.899  6.01416e+07
49155  881.172  6.02386e+07
49265  879.447  6.03354e+07
49375  877.724  6.0432e+07
49485  876.003  6.05285e+07
49595  874.285  6.06247e+07
49705  872.568  6.07208e+07
49815  870.854  6.08167e+07
49925  869.142  6.09124e+07
50035  867.432  6.10079e+07
50145  865.724  6.11032e+07
50255  864.018  6.11983e+07
50365  862.314  6.12933e+07
50475  860.613  6.1388e+07
50585  858.914  6.14826e+07
50695  857.217  6.1577e+07
50805  855.522  6.16712e+07
50915  853.829  6.17652e+07
51025  852.139  6.1859e+07
51135  850.451  6.19526e+07
51245  848.765  6.20461e+07
51355  847.081  6.21393e+07
51465  845.4  6.22324e+07
51575  843.72  6.23253e+07
51685  842.043  6.2418e+07
51795  840.369  6.25105e+07
51905  838.696  6.26029e+07
52015  837.026  6.2695e+07
52125  835.358  6.2787e+07
52235  833.692  6.28788e+07
52345  832.029  6.29704e+07
52455  830.368  6.30618e+07
52565  828.709  6.31531e+07
52675  827.053  6.32441e+07
52785  825.399  6.3335e+07
52895  823.747  6.34257e+07
53005  822.097  6.35162e+07
53115  820.45  6.36065e+07
53225  818.805  6.36967e+07
53335  817.163  6.37867e+07
53445  815.523  6.38764e+07
53555  813.885  6.39661e+07
53665  812.249  6.40555e+07
53775  810.616  6.41447e+07
53885  808.985  6.42338e+07
53995  807.357  6.43227e+07
54105  805.731  6.44114e+07
54215  804.107  6.44999e+07
54325  802.486  6.45883e+07
54435  800.867  6.46765e+07
54545  799.25  6.47645e+07
54655  797.636  6.48523e+07
54765  796.025  6.49399e+07
54875  794.415  6.50274e+07
54985  792.808  6.51147e+07
55095  791.204  6.52018e+07
55205  789.602  6.52887e+07
55315  788.002  6.53755e+07
55425  786.405  6.54621e+07
55535  784.81  6.55485e+07
55645  783.217  6.56347e+07
55755  781.627  6.57208e+07
55865  780.04  6.58067e+07
55975  778.455  6.58924e+07
56085  776.872  6.59779e+07
56195  775.292  6.60633e+07
56305  773.714  6.61485e+07
56415  772.139  6.62335e+07
56525  770.566  6.63183e+07
56635  768.995  6.6403e+07
56745  767.427  6.64875e+07
56855  765.862  6.65718e+07
56965  764.299  6.66559e+07
57075  762.738  6.67399e+07
57185  761.18  6.68237e+07
57295  759.624  6.69074e+07
57405  758.071  6.69908e+07
57515  756.52  6.70741e+07
57625  754.972  6.71573e+07
57735  753.426  6.72402e+07
57845  751.883  6.7323e+07
57955  750.342  6.74056e+07
58065  748.804  6.74881e+07
58175  747.268  6.75703e+07
58285  745.735  6.76524e+07
58395  744.204  6.77344e+07
58505  742.676  6.78161e+07
58615  741.15  6.78977e+07
58725  739.627  6.79792e+07
58835  738.106  6.80605e+07
58945  736.588  6.81416e+07
59055  735.072  6.82225e+07
59165  733.559  6.83033e+07
59275  732.048  6.83839e+07
59385  730.54  6.84643e+07
59495  729.034  6.85446e+07
59605  727.531  6.86247e+07
59715  726.031  6.87046e+07
59825  724.532  6.87844e+07
59935  723.037  6.8864e+07
60045  721.544  6.89434e+07
60155  720.053  6.90227e+07
60265  718.565  6.91018e+07
60375  717.08  6.91808e+07
60485  715.597  6.92596e+07
60595  714.116  6.93382e+07
60705  712.638  6.94167e+07
60815  711.163  6.9495e+07
60925  709.69  6.95731e+07
61035  708.22  6.96511e+07
61145  706.752  6.97289e+07
61255  705.287  6.98065e+07
61365  703.824  6.9884e+07
61475  702.364  6.99614e+07
61585  700.906  7.00385e+07
61695  699.451  7.01156e+07
61805  697.998  7.01924e+07
61915  696.548  7.02691e+07
62025  695.101  7.03456e+07
62135  693.656  7.0422e+07
62245  692.214  7.04982e+07
62355  690.774  7.05743e+07
62465  689.336  7.06502e+07
62575  687.902  7.07259e+07
62685  686.469  7.08015e+07
62795  685.04  7.08769e+07
62905  683.613  7.09522e+07
63015  682.188  7.10273e+07
63125  680.766  7.11023e+07
63235  679.346  7.11771e+07
63345  677.93  7.12517e+07
63455  676.515  7.13262e+07
63565  675.103  7.14005e+07
63675  673.694  7.14747e+07
63785  672.287  7.15487e+07
63895  670.883  7.16226e+07
64005  669.481  7.16963e+07
64115  668.082  7.17699e+07
64225  666.686  7.18433e+07
64335  665.291  7.19165e+07
64445  663.9  7.19896e+07
64555  662.511  7.20626e+07
64665  661.125  7.21354e+07
64775  659.741  7.2208e+07
64885  658.359  7.22805e+07
64995  656.981  7.23528e+07
65105  655.604  7.2425e+07
65215  654.231  7.2497e+07
65325  652.86  7.25689e+07
65435  651.491  7.26407e+07
65545  650.125  7.27122e+07
65655  648.761  7.27837e+07
65765  647.4  7.2855e+07
65875  646.042  7.29261e+07
65985  644.686  7.29971e+07
66095  643.332  7.30679e+07
66205  641.982  7.31386e+07
66315  640.633  7.32091e+07
66425  639.287  7.32795e+07
66535  637.944  7.33498e+07
66645  636.604  7.34199e+07
66755  635.265  7.34898e+07
66865  633.93  7.35596e+07
66975  632.596  7.36293e+07
67085  631.266  7.36988e+07
67195  629.938  7.37681e+07
67305  628.612  7.38373e+07
67415  627.289  7.39064e+07
67525  625.969  7.39753e+07
67635  624.651  7.40441e+07
67745  623.335  7.41127e+07
67855  622.022  7.41812e+07
67965  620.712  7.42496e+07
68075  619.404  7.43178e+07
68185  618.098  7.43858e+07
68295  616.796  7.44537e+07
68405  615.495  7.45215e+07
68515  614.197  7.45891e+07
68625  612.902  7.46566e+07
68735  611.609  7.4724e+07
68845  610.319  7.47912e+07
68955  609.031  7.48582e+07
69065  607.746  7.49251e+07
69175  606.463  7.49919e+07
69285  605.182  7.50585e+07
69395  603.905  7.5125e+07
69505  602.629  7.51914e+07
69615  601.356  7.52576e+07
69725  600.086  7.53237e+07
69835  598.818  7.53896e+07
69945  597.553  7.54554e+07
70055  596.29  7.55211e+07
70165  595.03  7.55866e+07
70275  593.772  7.56519e+07
70385  592.516  7.57172e+07
70495  591.263  7.57823e+07
70605  590.013  7.58472e+07
70715  588.765  7.59121e+07
70825  587.519  7.59768e+07
70935  586.276  7.60413e+07
71045  585.036  7.61057e+07
71155  583.798  7.617e+07
71265  582.562  7.62342e+07
71375  581.329  7.62982e+07
71485  580.098  7.6362e+07
71595  578.87  7.64258e+07
71705  577.644  7.64894e+07
71815  576.421  7.65528e+07
71925  575.2  7.66162e+07
72035  573.981  7.66794e+07
72145  572.765  7.67424e+07
72255  571.552  7.68054e+07
72365  570.341  7.68682e+07
72475  569.132  7.69308e+07
72585  567.926  7.69934e+07
72695  566.722  7.70558e+07
72805  565.521  7.7118e+07
72915  564.322  7.71802e+07
73025  563.125  7.72422e+07
73135  561.931  7.7304e+07
73245  560.74  7.73658e+07
73355  559.551  7.74274e+07
73465  558.364  7.74889e+07
73575  557.179  7.75502e+07
73685  555.998  7.76114e+07
73795  554.818  7.76725e+07
73905  553.641  7.77335e+07
74015  552.466  7.77943e+07
74125  551.294  7.7855e+07
74235  550.124  7.79156e+07
74345  548.957  7.7976e+07
74455  547.791  7.80364e+07
74565  546.629  7.80965e+07
74675  545.468  7.81566e+07
74785  544.311  7.82165e+07
74895  543.155  7.82763e+07
75005  542.002  7.8336e+07
75115  540.851  7.83956e+07
75225  539.703  7.8455e+07
75335  538.557  7.85143e+07
75445  537.413  7.85735e+07
75555  536.272  7.86325e+07
75665  535.133  7.86914e+07
75775  533.997  7.87502e+07
75885  532.862  7.88089e+07
75995  531.731  7.88674e+07
76105  530.601  7.89259e+07
76215  529.474  7.89842e+07
76325  528.349  7.90423e+07
76435  527.227  7.91004e+07
76545  526.107  7.91583e+07
76655  524.989  7.92161e+07
76765  523.874  7.92738e+07
76875  522.761  7.93314e+07
76985  521.65  7.93888e+07
77095  520.542  7.94461e+07
77205  519.436  7.95033e+07
77315  518.332  7.95604e+07
77425  517.231  7.96173e+07
77535  516.132  7.96742e+07
77645  515.035  7.97309e+07
77755  513.941  7.97875e+07
77865  512.849  7.98439e+07
77975  511.759  7.99003e+07
78085  510.671  7.99565e+07
78195  509.586  8.00126e+07
78305  508.503  8.00686e+07
78415  507.423  8.01245e+07
78525  506.345  8.01802e+07
78635  505.269  8.02359e+07
78745  504.195  8.02914e+07
78855  503.123  8.03468e+07
78965  502.054  8.0402e+07
79075  500.987  8.04572e+07
79185  499.923  8.05123e+07
79295  498.86  8.05672e+07
79405  497.8  8.0622e+07
79515  496.743  8.06767e+07
79625  495.687  8.07313e+07
79735  494.634  8.07857e+07
79845  493.583  8.08401e+07
79955  492.534  8.08943e+07
80065  491.487  8.09484e+07
80175  490.443  8.10024e+07
80285  489.401  8.10563e+07
80395  488.361  8.11101e+07
80505  487.324  8.11637e+07
80615  486.288  8.12173e+07
80725  485.255  8.12707e+07
80835  484.224  8.1324e+07
80945  483.196  8.13772e+07
81055  482.169  8.14303e+07
81165  481.145  8.14833e+07
81275  480.123  8.15362e+07
81385  479.103  8.15889e+07
81495  478.086  8.16416e+07
81605  477.07  8.16941e+07
81715  476.057  8.17465e+07
81825  475.046  8.17988e+07
81935  474.037  8.1851e+07
82045  473.031  8.19031e+07
82155  472.026  8.19551e+07
82265  471.024  8.20069e+07
82375  470.024  8.20587e+07
82485  469.026  8.21103e+07
82595  468.03  8.21618e+07
82705  467.037  8.22133e+07
82815  466.045  8.22646e+07
82925  465.056  8.23158e+07
83035  464.069  8.23669e+07
83145  463.084  8.24179e+07
83255  462.101  8.24688e+07
83365  461.121  8.25195e+07
83475  460.142  8.25702e+07
83585  459.166  8.26208e+07
83695  458.192  8.26712e+07
83805  457.22  8.27215e+07
83915  456.25  8.27718e+07
84025  455.282  8.28219e+07
84135  454.316  8.28719e+07
84245  453.353  8.29219e+07
84355  452.391  8.29717e+07
84465  451.432  8.30214e+07
84575  450.475  8.3071e+07
84685  449.52  8.31205e+07
84795  448.566  8.31699e+07
84905  447.616  8.32191e+07
85015  446.667  8.32683e+07
85125  445.72  8.33174e+07
85235  444.775  8.33664e+07
85345  443.833  8.34152e+07
85455  442.892  8.3464e+07
85565  441.954  8.35127e+07
85675  441.018  8.35612e+07
85785  440.083  8.36097e+07
85895  439.151  8.3658e+07
86005  438.221  8.37063e+07
86115  437.293  8.37544e+07
86225  436.367  8.38025e+07
86335  435.443  8.38504e+07
86445  434.521  8.38983e+07
86555  433.601  8.3946e+07
86665  432.683  8.39936e+07
86775  431.768  8.40412e+07
86885  430.854  8.40886e+07
86995  429.942  8.4136e+07
87105  429.032  8.41832e+07
87215  428.125  8.42303e+07
87325  427.219  8.42774e+07
87435  426.316  8.43243e+07
87545  425.414  8.43712e+07
87655  424.514  8.44179e+07
87765  423.617  8.44645e+07
87875  422.721  8.45111e+07
87985  421.828  8.45575e+07
88095  420.936  8.46039e+07
88205  420.046  8.46501e+07
88315  419.159  8.46963e+07
88425  418.273  8.47423e+07
88535  417.389  8.47883e+07
88645  416.508  8.48342e+07
88755  415.628  8.48799e+07
88865  414.75  8.49256e+07
88975  413.874  8.49712e+07
89085  413.001  8.50166e+07
89195  412.129  8.5062e+07
89305  411.259  8.51073e+07
89415  410.391  8.51525e+07
89525  409.525  8.51976e+07
89635  408.661  8.52426e+07
89745  407.799  8.52875e+07
89855  406.939  8.53323e+07
89965  406.08  8.5377e+07
90075  405.224  8.54216e+07
90185  404.37  8.54661e+07
90295  403.517  8.55106e+07
90405  402.667  8.55549e+07
90515  401.818  8.55991e+07
90625  400.971  8.56433e+07
90735  400.127  8.56873e+07
90845  399.284  8.57313e+07
90955  398.443  8.57752e+07
91065  397.604  8.5819e+07
91175  396.766  8.58626e+07
91285  395.931  8.59062e+07
91395  395.098  8.59497e+07
91505  394.266  8.59931e+07
91615  393.437  8.60365e+07
91725  392.609  8.60797e+07
91835  391.783  8.61228e+07
91945  390.959  8.61659e+07
92055  390.137  8.62088e+07
92165  389.316  8.62517e+07
92275  388.498  8.62945e+07
92385  387.681  8.63372e+07
92495  386.866  8.63798e+07
92605  386.054  8.64223e+07
92715  385.243  8.64647e+07
92825  384.433  8.6507e+07
92935  383.626  8.65492e+07
93045  382.82  8.65914e+07
93155  382.017  8.66335e+07
93265  381.215  8.66754e+07
93375  380.415  8.67173e+07
93485  379.616  8.67591e+07
93595  378.82  8.68008e+07
93705  378.025  8.68424e+07
93815  377.232  8.6884e+07
93925  376.441  8.69254e+07
94035  375.652  8.69668e+07
94145  374.865  8.70081e+07
94255  374.079  8.70493e+07
94365  373.295  8.70904e+07
94475  372.513  8.71314e+07
94585  371.733  8.71723e+07
94695  370.954  8.72131e+07
94805  370.178  8.72539e+07
94915  369.403  8.72946e+07
95025  368.63  8.73352e+07
95135  367.858  8.73757e+07
95245  367.088  8.74161e+07
95355  366.321  8.74564e+07
95465  365.554  8.74967e+07
95575  364.79  8.75368e+07
95685  364.027  8.75769e+07
95795  363.266  8.76169e+07
95905  362.507  8.76568e+07
96015  361.75  8.76967e+07
96125  360.994  8.77364e+07
96235  360.24  8.77761e+07
96345  359.488  8.78156e+07
96455  358.737  8.78551e+07
96565  357.988  8.78946e+07
96675  357.241  8.79339e+07
96785  356.496  8.79731e+07
96895  355.752  8.80123e+07
97005  355.01  8.80514e+07
97115  354.27  8.80904e+07
97225  353.531  8.81293e+07
97335  352.794  8.81682e+07
97445  352.059  8.82069e+07
97555  351.326  8.82456e+07
97665  350.594  8.82842e+07
97775  349.864  8.83228e+07
97885  349.135  8.83612e+07
97995  348.408  8.83996e+07
98105  347.683  8.84378e+07
98215  346.96  8.8476e+07
98325  346.238  8.85142e+07
98435  345.518  8.85522e+07
98545  344.799  8.85902e+07
98655  344.082  8.86281e+07
98765  343.367  8.86659e+07
98875  342.654  8.87036e+07
98985  341.942  8.87412e+07
99095  341.231  8.87788e+07
99205  340.523  8.88163e+07
99315  339.816  8.88537e+07
99425  339.11  8.88911e+07
99535  338.407  8.89283e+07
99645  337.704  8.89655e+07
99755  337.004  8.90026e+07
99865  336.305  8.90396e+07
99975  335.608  8.90766e+07
100085  334.912  8.91135e+07
100195  334.218  8.91503e+07
100305  333.525  8.9187e+07
100415  332.834  8.92236e+07
100525  332.145  8.92602e+07
100635  331.457  8.92967e+07
100745  330.771  8.93331e+07
100855  330.086  8.93695e+07
100965  329.403  8.94057e+07
101075  328.722  8.94419e+07
101185  328.042  8.9478e+07
101295  327.364  8.95141e+07
101405  326.687  8.955e+07
101515  326.012  8.95859e+07
101625  325.338  8.96218e+07
101735  324.666  8.96575e+07
101845  323.996  8.96932e+07
101955  323.327  8.97288e+07
102065  322.659  8.97643e+07
102175  321.994  8.97998e+07
102285  321.329  8.98351e+07
102395  320.666  8.98704e+07
102505  320.005  8.99057e+07
102615  319.345  8.99408e+07
102725  318.687  8.99759e+07
102835  318.031  9.00109e+07
102945  317.375  9.00459e+07
103055  316.722  9.00808e+07
103165  316.069  9.01156e+07
103275  315.419  9.01503e+07
103385  314.77  9.01849e+07
103495  314.122  9.02195e+07
103605  313.476  9.0254e+07
103715  312.831  9.02885e+07
103825  312.188  9.03229e+07
103935  311.546  9.03572e+07
104045  310.906  9.03914e+07
104155  310.267  9.04256e+07
104265  309.63  9.04596e+07
104375  308.994  9.04937e+07
104485  308.36  9.05276e+07
104595  307.727  9.05615e+07
104705  307.096  9.05953e+07
104815  306.466  9.06291e+07
104925  305.838  9.06627e+07
105035  305.211  9.06963e+07
105145  304.585  9.07299e+07
105255  303.961  9.07633e+07
105365  303.338  9.07967e+07
105475  302.717  9.08301e+07
105585  302.097  9.08633e+07
105695  301.479  9.08965e+07
105805  300.862  9.09296e+07
105915  300.247  9.09627e+07
106025  299.632  9.09957e+07
106135  299.02  9.10286e+07
106245  298.409  9.10615e+07
106355  297.799  9.10943e+07
106465  297.19  9.1127e+07
106575  296.583  9.11596e+07
106685  295.978  9.11922e+07
106795  295.374  9.12247e+07
106905  294.771  9.12572e+07
107015  294.17  9.12896e+07
107125  293.57  9.13219e+07
107235  292.971  9.13542e+07
107345  292.374  9.13864e+07
107455  291.778  9.14185e+07
107565  291.183  9.14505e+07
107675  290.59  9.14825e+07
107785  289.999  9.15145e+07
107895  289.408  9.15463e+07
108005  288.819  9.15781e+07
108115  288.232  9.16099e+07
108225  287.646  9.16415e+07
108335  287.061  9.16731e+07
108445  286.477  9.17047e+07
108555  285.895  9.17362e+07
108665  285.314  9.17676e+07
108775  284.735  9.17989e+07
108885  284.157  9.18302e+07
108995  283.58  9.18614e+07
109105  283.004  9.18926e+07
109215  282.43  9.19237e+07
109325  281.857  9.19547e+07
109435  281.286  9.19857e+07
109545  280.716  9.20166e+07
109655  280.147  9.20474e+07
109765  279.579  9.20782e+07
109875  279.013  9.21089e+07
109985  278.448  9.21396e+07
110095  277.885  9.21702e+07
110205  277.322  9.22007e+07
110315  276.762  9.22312e+07
110425  276.202  9.22616e+07
110535  275.643  9.2292e+07
110645  275.086  9.23223e+07
110755  274.531  9.23525e+07
110865  273.976  9.23826e+07
110975  273.423  9.24127e+07
111085  272.871  9.24428e+07
111195  272.32  9.24728e+07
111305  271.771  9.25027e+07
111415  271.223  9.25326e+07
111525  270.676  9.25624e+07
111635  270.13  9.25921e+07
111745  269.586  9.26218e+07
111855  269.043  9.26514e+07
111965  268.501  9.2681e+07
112075  267.961  9.27105e+07
112185  267.422  9.27399e+07
112295  266.884  9.27693e+07
112405  266.347  9.27986e+07
112515  265.811  9.28279e+07
112625  265.277  9.28571e+07
112735  264.744  9.28862e+07
112845  264.212  9.29153e+07
112955  263.681  9.29444e+07
113065  263.152  9.29733e+07
113175  262.624  9.30023e+07
113285  262.097  9.30311e+07
113395  261.571  9.30599e+07
113505  261.047  9.30887e+07
113615  260.524  9.31173e+07
113725  260.002  9.3146e+07
113835  259.481  9.31745e+07
113945  258.961  9.3203e+07
114055  258.443  9.32315e+07
114165  257.925  9.32599e+07
114275  257.409  9.32882e+07
114385  256.895  9.33165e+07
114495  256.381  9.33447e+07
114605  255.868  9.33729e+07
114715  255.357  9.3401e+07
114825  254.847  9.34291e+07
114935  254.338  9.34571e+07
115045  253.83  9.3485e+07
115155  253.324  9.35129e+07
115265  252.818  9.35408e+07
115375  252.314  9.35685e+07
115485  251.811  9.35963e+07
115595  251.309  9.36239e+07
115705  250.809  9.36516e+07
115815  250.309  9.36791e+07
115925  249.811  9.37066e+07
116035  249.313  9.37341e+07
116145  248.817  9.37615e+07
116255  248.322  9.37888e+07
116365  247.828  9.38161e+07
116475  247.336  9.38433e+07
116585  246.844  9.38705e+07
116695  246.354  9.38976e+07
116805  245.864  9.39247e+07
116915  245.376  9.39517e+07
117025  244.889  9.39787e+07
117135  244.403  9.40056e+07
117245  243.919  9.40324e+07
117355  243.435  9.40592e+07
117465  242.952  9.4086e+07
117575  242.471  9.41127e+07
117685  241.991  9.41393e+07
117795  241.512  9.41659e+07
117905  241.033  9.41924e+07
118015  240.556  9.42189e+07
118125  240.081  9.42454e+07
118235  239.606  9.42717e+07
118345  239.132  9.42981e+07
118455  238.66  9.43244e+07
118565  238.188  9.43506e+07
118675  237.718  9.43767e+07
118785  237.248  9.44029e+07
118895  236.78  9.44289e+07
119005  236.313  9.4455e+07
119115  235.847  9.44809e+07
119225  235.382  9.45068e+07
119335  234.918  9.45327e+07
119445  234.455  9.45585e+07
119555  233.993  9.45843e+07
119665  233.532  9.461e+07
119775  233.073  9.46356e+07
119885  232.614  9.46613e+07
119995  232.157  9.46868e+07
120105  231.7  9.47123e+07
120215  231.245  9.47378e+07
120325  230.79  9.47632e+07
120435  230.337  9.47886e+07
120545  229.885  9.48139e+07
120655  229.433  9.48391e+07
120765  228.983  9.48643e+07
120875  228.534  9.48895e+07
120985  228.086  9.49146e+07
121095  227.639  9.49397e+07
121205  227.192  9.49647e+07
121315  226.747  9.49897e+07
121425  226.303  9.50146e+07
121535  225.86  9.50394e+07
121645  225.418  9.50643e+07
121755  224.977  9.5089e+07
121865  224.537  9.51137e+07
121975  224.098  9.51384e+07
122085  223.66  9.5163e+07
122195  223.223  9.51876e+07
122305  222.787  9.52121e+07
122415  222.352  9.52366e+07
122525  221.919  9.52611e+07
122635  221.486  9.52854e+07
122745  221.054  9.53098e+07
122855  220.623  9.53341e+07
122965  220.193  9.53583e+07
123075  219.764  9.53825e+07
123185  219.336  9.54067e+07
123295  218.909  9.54308e+07
123405  218.483  9.54548e+07
123515  218.058  9.54788e+07
123625  217.634  9.55028e+07
123735  217.21  9.55267e+07
123845  216.788  9.55506e+07
123955  216.367  9.55744e+07
124065  215.947  9.55982e+07
124175  215.528  9.56219e+07
124285  215.109  9.56456e+07
124395  214.692  9.56692e+07
124505  214.276  9.56928e+07
124615  213.86  9.57163e+07
124725  213.446  9.57398e+07
124835  213.032  9.57633e+07
124945  212.62  9.57867e+07
125055  212.208  9.58101e+07
125165  211.798  9.58334e+07
125275  211.388  9.58567e+07
125385  210.979  9.58799e+07
125495  210.571  9.59031e+07
125605  210.164  9.59262e+07
125715  209.758  9.59493e+07
125825  209.353  9.59724e+07
125935  208.949  9.59954e+07
126045  208.546  9.60183e+07
126155  208.144  9.60412e+07
126265  207.742  9.60641e+07
126375  207.342  9.60869e+07
126485  206.942  9.61097e+07
126595  206.544  9.61325e+07
126705  206.146  9.61552e+07
126815  205.749  9.61778e+07
126925  205.353  9.62004e+07
127035  204.958  9.6223e+07
127145  204.564  9.62455e+07
127255  204.171  9.6268e+07
127365  203.779  9.62904e+07
127475  203.387  9.63128e+07
127585  202.997  9.63352e+07
127695  202.607  9.63575e+07
127805  202.218  9.63797e+07
127915  201.831  9.6402e+07
128025  201.444  9.64241e+07
128135  201.058  9.64463e+07
128245  200.672  9.64684e+07
128355  200.288  9.64904e+07
128465  199.905  9.65124e+07
128575  199.522  9.65344e+07
128685  199.14  9.65563e+07
128795  198.76  9.65782e+07
128905  198.38  9.66e+07
129015  198.001  9.66218e+07
129125  197.622  9.66436e+07
129235  197.245  9.66653e+07
129345  196.869  9.6687e+07
129455  196.493  9.67086e+07
129565  196.118  9.67302e+07
129675  195.744  9.67518e+07
129785  195.371  9.67733e+07
129895  194.999  9.67947e+07
130005  194.627  9.68162e+07
130115  194.257  9.68375e+07
130225  193.887  9.68589e+07
130335  193.518  9.68802e+07
130445  193.15  9.69015e+07
130555  192.783  9.69227e+07
130665  192.417  9.69439e+07
130775  192.051  9.6965e+07
130885  191.687  9.69861e+07
130995  191.323  9.70072e+07
131105  190.96  9.70282e+07
131215  190.597  9.70492e+07
131325  190.236  9.70701e+07
131435  189.875  9.7091e+07
131545  189.516  9.71119e+07
131655  189.157  9.71327e+07
131765  188.799  9.71535e+07
131875  188.441  9.71743e+07
131985  188.085  9.7195e+07
132095  187.729  9.72156e+07
132205  187.374  9.72363e+07
132315  187.02  9.72569e+07
132425  186.667  9.72774e+07
132535  186.314  9.72979e+07
132645  185.963  9.73184e+07
132755  185.612  9.73388e+07
132865  185.262  9.73592e+07
132975  184.912  9.73796e+07
133085  184.564  9.73999e+07
133195  184.216  9.74202e+07
133305  183.869  9.74404e+07
133415  183.523  9.74606e+07
133525  183.178  9.74808e+07
133635  182.833  9.75009e+07
133745  182.489  9.7521e+07
133855  182.146  9.75411e+07
133965  181.804  9.75611e+07
134075  181.462  9.75811e+07
134185  181.122  9.7601e+07
134295  180.782  9.76209e+07
134405  180.442  9.76408e+07
134515  180.104  9.76606e+07
134625  179.766  9.76804e+07
134735  179.429  9.77001e+07
134845  179.093  9.77199e+07
134955  178.758  9.77395e+07
135065  178.423  9.77592e+07
135175  178.089  9.77788e+07
135285  177.756  9.77984e+07
135395  177.424  9.78179e+07
135505  177.092  9.78374e+07
135615  176.761  9.78569e+07
135725  176.431  9.78763e+07
135835  176.102  9.78957e+07
135945  175.773  9.7915e+07
136055  175.445  9.79343e+07
136165  175.118  9.79536e+07
136275  174.792  9.79729e+07
136385  174.466  9.79921e+07
136495  174.141  9.80112e+07
136605  173.817  9.80304e+07
136715  173.493  9.80495e+07
136825  173.17  9.80685e+07
136935  172.848  9.80876e+07
137045  172.527  9.81066e+07
137155  172.206  9.81255e+07
137265  171.886  9.81444e+07
137375  171.567  9.81633e+07
137485  171.249  9.81822e+07
137595  170.931  9.8201e+07
137705  170.614  9.82198e+07
137815  170.297  9.82385e+07
137925  169.982  9.82572e+07
138035  169.667  9.82759e+07
138145  169.353  9.82946e+07
138255  169.039  9.83132e+07
138365  168.726  9.83318e+07
138475  168.414  9.83503e+07
138585  168.103  9.83688e+07
138695  167.792  9.83873e+07
138805  167.482  9.84057e+07
138915  167.173  9.84241e+07
139025  166.864  9.84425e+07
139135  166.556  9.84608e+07
139245  166.249  9.84791e+07
139355  165.942  9.84974e+07
139465  165.636  9.85156e+07
139575  165.331  9.85338e+07
139685  165.027  9.8552e+07
139795  164.723  9.85701e+07
139905  164.42  9.85882e+07
140015  164.117  9.86063e+07
140125  163.815  9.86243e+07
140235  163.514  9.86423e+07
140345  163.214  9.86603e+07
140455  162.914  9.86782e+07
140565  162.615  9.86961e+07
140675  162.316  9.8714e+07
140785  162.018  9.87319e+07
140895  161.721  9.87497e+07
141005  161.425  9.87674e+07
141115  161.129  9.87852e+07
141225  160.834  9.88029e+07
141335  160.539  9.88205e+07
141445  160.245  9.88382e+07
141555  159.952  9.88558e+07
141665  159.66  9.88734e+07
141775  159.368  9.88909e+07
141885  159.076  9.89084e+07
141995  158.786  9.89259e+07
142105  158.496  9.89434e+07
142215  158.206  9.89608e+07
142325  157.918  9.89782e+07
142435  157.63  9.89955e+07
142545  157.342  9.90128e+07
142655  157.056  9.90301e+07
142765  156.769  9.90474e+07
142875  156.484  9.90646e+07
142985  156.199  9.90818e+07
143095  155.915  9.9099e+07
143205  155.631  9.91161e+07
143315  155.348  9.91332e+07
143425  155.066  9.91503e+07
143535  154.784  9.91673e+07
143645  154.503  9.91843e+07
143755  154.222  9.92013e+07
143865  153.943  9.92183e+07
143975  153.663  9.92352e+07
144085  153.385  9.92521e+07
144195  153.107  9.92689e+07
144305  152.829  9.92857e+07
144415  152.552  9.93025e+07
144525  152.276  9.93193e+07
144635  152.001  9.9336e+07
144745  151.726  9.93527e+07
144855  151.451  9.93694e+07
144965  151.178  9.93861e+07
145075  150.904  9.94027e+07
145185  150.632  9.94193e+07
145295  150.36  9.94358e+07
145405  150.089  9.94523e+07
145515  149.818  9.94688e+07
145625  149.548  9.94853e+07
145735  149.278  9.95017e+07
145845  149.009  9.95181e+07
145955  148.741  9.95345e+07
146065  148.473  9.95508e+07
146175  148.206  9.95672e+07
146285  147.939  9.95835e+07
146395  147.673  9.95997e+07
146505  147.408  9.96159e+07
146615  147.143  9.96321e+07
146725  146.879  9.96483e+07
146835  146.615  9.96644e+07
146945  146.352  9.96806e+07
147055  146.089  9.96966e+07
147165  145.827  9.97127e+07
147275  145.566  9.97287e+07
147385  145.305  9.97447e+07
147495  145.045  9.97607e+07
147605  144.785  9.97766e+07
147715  144.526  9.97925e+07
147825  144.267  9.98084e+07
147935  144.009  9.98243e+07
148045  143.752  9.98401e+07
148155  143.495  9.98559e+07
148265  143.239  9.98717e+07
148375  142.983  9.98874e+07
148485  142.728  9.99031e+07
148595  142.473  9.99188e+07
148705  142.219  9.99345e+07
148815  141.966  9.99501e+07
148925  141.713  9.99657e+07
149035  141.46  9.99813e+07
149145  141.209  9.99968e+07
149255  140.957  1.00012e+08
149365  140.707  1.00028e+08
149475  140.456  1.00043e+08
149585  140.207  1.00059e+08
149695  139.958  1.00074e+08
149805  139.709  1.0009e+08
149915  139.461  1.00105e+08
150025  139.213  1.0012e+08
150135  138.967  1.00135e+08
150245  138.72  1.00151e+08
150355  138.474  1.00166e+08
150465  138.229  1.00181e+08
150575  137.984  1.00196e+08
150685  137.74  1.00212e+08
150795  137.496  1.00227e+08
150905  137.253  1.00242e+08
151015  137.01  1.00257e+08
151125  136.768  1.00272e+08
151235  136.526  1.00287e+08
151345  136.285  1.00302e+08
151455  136.045  1.00317e+08
151565  135.805  1.00332e+08
151675  135.565  1.00347e+08
151785  135.326  1.00362e+08
151895  135.087  1.00377e+08
152005  134.849  1.00391e+08
152115  134.612  1.00406e+08
152225  134.375  1.00421e+08
152335  134.139  1.00436e+08
152445  133.903  1.00451e+08
152555  133.667  1.00465e+08
152665  133.432  1.0048e+08
152775  133.198  1.00495e+08
152885  132.964  1.00509e+08
152995  132.73  1.00524e+08
153105  132.498  1.00538e+08
153215  132.265  1.00553e+08
153325  132.033  1.00568e+08
153435  131.802  1.00582e+08
153545  131.571  1.00597e+08
153655  131.341  1.00611e+08
153765  131.111  1.00625e+08
153875  130.881  1.0064e+08
153985  130.652  1.00654e+08
154095  130.424  1.00669e+08
154205  130.196  1.00683e+08
154315  129.969  1.00697e+08
154425  129.742  1.00712e+08
154535  129.515  1.00726e+08
154645  129.289  1.0074e+08
154755  129.064  1.00754e+08
154865  128.839  1.00768e+08
154975  128.614  1.00783e+08
155085  128.39  1.00797e+08
155195  128.167  1.00811e+08
155305  127.943  1.00825e+08
155415  127.721  1.00839e+08
155525  127.499  1.00853e+08
155635  127.277  1.00867e+08
155745  127.056  1.00881e+08
155855  126.835  1.00895e+08
155965  126.615  1.00909e+08
156075  126.395  1.00923e+08
156185  126.176  1.00937e+08
156295  125.957  1.00951e+08
156405  125.739  1.00964e+08
156515  125.521  1.00978e+08
156625  125.304  1.00992e+08
156735  125.087  1.01006e+08
156845  124.87  1.0102e+08
156955  124.654  1.01033e+08
157065  124.439  1.01047e+08
157175  124.223  1.01061e+08
157285  124.009  1.01074e+08
157395  123.795  1.01088e+08
157505  123.581  1.01102e+08
157615  123.368  1.01115e+08
157725  123.155  1.01129e+08
157835  122.942  1.01142e+08
157945  122.731  1.01156e+08
158055  122.519  1.01169e+08
158165  122.308  1.01183e+08
158275  122.098  1.01196e+08
158385  121.887  1.0121e+08
158495  121.678  1.01223e+08
158605  121.469  1.01236e+08
158715  121.26  1.0125e+08
158825  121.051  1.01263e+08
158935  120.844  1.01276e+08
159045  120.636  1.0129e+08
159155  120.429  1.01303e+08
159265  120.223  1.01316e+08
159375  120.016  1.01329e+08
159485  119.811  1.01342e+08
159595  119.606  1.01356e+08
159705  119.401  1.01369e+08
159815  119.196  1.01382e+08
159925  118.992  1.01395e+08
160035  118.789  1.01408e+08
160145  118.586  1.01421e+08
160255  118.383  1.01434e+08
160365  118.181  1.01447e+08
160475  117.979  1.0146e+08
160585  117.778  1.01473e+08
160695  117.577  1.01486e+08
160805  117.376  1.01499e+08
160915  117.176  1.01512e+08
161025  116.977  1.01525e+08
161135  116.777  1.01538e+08
161245  116.578  1.0155e+08
161355  116.38  1.01563e+08
161465  116.182  1.01576e+08
161575  115.984  1.01589e+08
161685  115.787  1.01602e+08
161795  115.591  1.01614e+08
161905  115.394  1.01627e+08
162015  115.198  1.0164e+08
162125  115.003  1.01652e+08
162235  114.808  1.01665e+08
162345  114.613  1.01678e+08
162455  114.419  1.0169e+08
162565  114.225  1.01703e+08
162675  114.031  1.01715e+08
162785  113.838  1.01728e+08
162895  113.646  1.0174e+08
163005  113.454  1.01753e+08
163115  113.262  1.01765e+08
163225  113.07  1.01778e+08
163335  112.879  1.0179e+08
163445  112.689  1.01803e+08
163555  112.498  1.01815e+08
163665  112.309  1.01827e+08
163775  112.119  1.0184e+08
163885  111.93  1.01852e+08
163995  111.742  1.01864e+08
164105  111.553  1.01877e+08
164215  111.365  1.01889e+08
164325  111.178  1.01901e+08
164435  110.991  1.01913e+08
164545  110.804  1.01925e+08
164655  110.618  1.01938e+08
164765  110.432  1.0195e+08
164875  110.247  1.01962e+08
164985  110.061  1.01974e+08
165095  109.877  1.01986e+08
165205  109.692  1.01998e+08
165315  109.508  1.0201e+08
165425  109.325  1.02022e+08
165535  109.142  1.02034e+08
165645  108.959  1.02046e+08
165755  108.776  1.02058e+08
165865  108.594  1.0207e+08
165975  108.413  1.02082e+08
166085  108.231  1.02094e+08
166195  108.051  1.02106e+08
166305  107.87  1.02118e+08
166415  107.69  1.0213e+08
166525  107.51  1.02142e+08
166635  107.331  1.02153e+08
166745  107.152  1.02165e+08
166855  106.973  1.02177e+08
166965  106.795  1.02189e+08
167075  106.617  1.022e+08
167185  106.439  1.02212e+08
167295  106.262  1.02224e+08
167405  106.085  1.02236e+08
167515  105.909  1.02247e+08
167625  105.733  1.02259e+08
167735  105.557  1.0227e+08
167845  105.382  1.02282e+08
167955  105.207  1.02294e+08
168065  105.032  1.02305e+08
168175  104.858  1.02317e+08
168285  104.684  1.02328e+08
168395  104.51  1.0234e+08
168505  104.337  1.02351e+08
168615  104.164  1.02363e+08
168725  103.992  1.02374e+08
168835  103.82  1.02386e+08
168945  103.648  1.02397e+08
169055  103.476  1.02408e+08
169165  103.305  1.0242e+08
169275  103.135  1.02431e+08
169385  102.964  1.02442e+08
169495  102.794  1.02454e+08
169605  102.625  1.02465e+08
169715  102.455  1.02476e+08
169825  102.286  1.02488e+08
169935  102.118  1.02499e+08
170045  101.949  1.0251e+08
170155  101.782  1.02521e+08
170265  101.614  1.02532e+08
170375  101.447  1.02544e+08
170485  101.28  1.02555e+08
170595  101.113  1.02566e+08
170705  100.947  1.02577e+08
170815  100.781  1.02588e+08
170925  100.616  1.02599e+08
171035  100.451  1.0261e+08
171145  100.286  1.02621e+08
171255  100.121  1.02632e+08
171365  99.9571  1.02643e+08
171475  99.7933  1.02654e+08
171585  99.6298  1.02665e+08
171695  99.4667  1.02676e+08
171805  99.3039  1.02687e+08
171915  99.1414  1.02698e+08
172025  98.9792  1.02709e+08
172135  98.8174  1.0272e+08
172245  98.6559  1.02731e+08
172355  98.4947  1.02742e+08
172465  98.3339  1.02752e+08
172575  98.1734  1.02763e+08
172685  98.0132  1.02774e+08
172795  97.8534  1.02785e+08
172905  97.6939  1.02796e+08
173015  97.5347  1.02806e+08
173125  97.3758  1.02817e+08
173235  97.2173  1.02828e+08
173345  97.059  1.02838e+08
173455  96.9011  1.02849e+08
173565  96.7436  1.0286e+08
173675  96.5863  1.0287e+08
173785  96.4294  1.02881e+08
173895  96.2728  1.02892e+08
174005  96.1165  1.02902e+08
174115  95.9605  1.02913e+08
174225  95.8048  1.02923e+08
174335  95.6495  1.02934e+08
174445  95.4944  1.02944e+08
174555  95.3397  1.02955e+08
174665  95.1853  1.02965e+08
174775  95.0312  1.02976e+08
174885  94.8774  1.02986e+08
174995  94.724  1.02997e+08
175105  94.5708  1.03007e+08
175215  94.418  1.03017e+08
175325  94.2654  1.03028e+08
175435  94.1132  1.03038e+08
175545  93.9613  1.03048e+08
175655  93.8097  1.03059e+08
175765  93.6584  1.03069e+08
175875  93.5074  1.03079e+08
175985  93.3567  1.0309e+08
176095  93.2063  1.031e+08
176205  93.0562  1.0311e+08
176315  92.9064  1.0312e+08
176425  92.7569  1.03131e+08
176535  92.6078  1.03141e+08
176645  92.4589  1.03151e+08
176755  92.3103  1.03161e+08
176865  92.162  1.03171e+08
176975  92.0141  1.03181e+08
177085  91.8664  1.03192e+08
177195  91.719  1.03202e+08
177305  91.5719  1.03212e+08
177415  91.4251  1.03222e+08
177525  91.2786  1.03232e+08
177635  91.1324  1.03242e+08
177745  90.9865  1.03252e+08
177855  90.8409  1.03262e+08
177965  90.6956  1.03272e+08
178075  90.5506  1.03282e+08
178185  90.4058  1.03292e+08
178295  90.2614  1.03302e+08
178405  90.1172  1.03312e+08
178515  89.9734  1.03322e+08
178625  89.8298  1.03331e+08
178735  89.6865  1.03341e+08
178845  89.5435  1.03351e+08
178955  89.4008  1.03361e+08
179065  89.2583  1.03371e+08
179175  89.1162  1.03381e+08
179285  88.9743  1.0339e+08
179395  88.8327  1.034e+08
179505  88.6915  1.0341e+08
179615  88.5504  1.0342e+08
179725  88.4097  1.03429e+08
179835  88.2693  1.03439e+08
179945  88.1291  1.03449e+08
180055  87.9892  1.03459e+08
180165  87.8496  1.03468e+08
180275  87.7103  1.03478e+08
180385  87.5712  1.03487e+08
180495  87.4324  1.03497e+08
180605  87.2939  1.03507e+08
180715  87.1557  1.03516e+08
180825  87.0178  1.03526e+08
180935  86.8801  1.03535e+08
181045  86.7427  1.03545e+08
181155  86.6056  1.03555e+08
181265  86.4687  1.03564e+08
181375  86.3321  1.03574e+08
181485  86.1958  1.03583e+08
181595  86.0598  1.03593e+08
181705  85.924  1.03602e+08
181815  85.7885  1.03611e+08
181925  85.6533  1.03621e+08
182035  85.5183  1.0363e+08
182145  85.3836  1.0364e+08
182255  85.2492  1.03649e+08
182365  85.1151  1.03658e+08
182475  84.9812  1.03668e+08
182585  84.8475  1.03677e+08
182695  84.7142  1.03686e+08
182805  84.5811  1.03696e+08
182915  84.4482  1.03705e+08
183025  84.3157  1.03714e+08
183135  84.1834  1.03724e+08
183245  84.0513  1.03733e+08
183355  83.9195  1.03742e+08
183465  83.788  1.03751e+08
183575  83.6567  1.03761e+08
183685  83.5257  1.0377e+08
183795  83.395  1.03779e+08
183905  83.2645  1.03788e+08
184015  83.1342  1.03797e+08
184125  83.0043  1.03806e+08
184235  82.8745  1.03815e+08
184345  82.7451  1.03825e+08
184455  82.6159  1.03834e+08
184565  82.4869  1.03843e+08
184675  82.3582  1.03852e+08
184785  82.2297  1.03861e+08
184895  82.1015  1.0387e+08
185005  81.9736  1.03879e+08
185115  81.8459  1.03888e+08
185225  81.7185  1.03897e+08
185335  81.5913  1.03906e+08
185445  81.4643  1.03915e+08
185555  81.3376  1.03924e+08
185665  81.2112  1.03933e+08
185775  81.085  1.03942e+08
185885  80.959  1.03951e+08
185995  80.8333  1.0396e+08
186105  80.7079  1.03968e+08
186215  80.5827  1.03977e+08
186325  80.4577  1.03986e+08
186435  80.333  1.03995e+08
186545  80.2085  1.04004e+08
186655  80.0843  1.04013e+08
186765  79.9603  1.04021e+08
186875  79.8365  1.0403e+08
186985  79.713  1.04039e+08
187095  79.5898  1.04048e+08
187205  79.4667  1.04056e+08
187315  79.344  1.04065e+08
187425  79.2214  1.04074e+08
187535  79.0991  1.04083e+08
187645  78.977  1.04091e+08
187755  78.8552  1.041e+08
187865  78.7336  1.04109e+08
187975  78.6123  1.04117e+08
188085  78.4911  1.04126e+08
188195  78.3703  1.04135e+08
188305  78.2496  1.04143e+08
188415  78.1292  1.04152e+08
188525  78.009  1.0416e+08
188635  77.8891  1.04169e+08
188745  77.7694  1.04178e+08
188855  77.6499  1.04186e+08
188965  77.5306  1.04195e+08
189075  77.4116  1.04203e+08
189185  77.2928  1.04212e+08
189295  77.1743  1.0422e+08
189405  77.056  1.04229e+08
189515  76.9379  1.04237e+08
189625  76.82  1.04246e+08
189735  76.7024  1.04254e+08
189845  76.5849  1.04262e+08
189955  76.4678  1.04271e+08
190065  76.3508  1.04279e+08
190175  76.2341  1.04288e+08
190285  76.1176  1.04296e+08
190395  76.0013  1.04304e+08
190505  75.8852  1.04313e+08
190615  75.7694  1.04321e+08
190725  75.6538  1.04329e+08
190835  75.5384  1.04338e+08
190945  75.4233  1.04346e+08
191055  75.3083  1.04354e+08
191165  75.1936  1.04363e+08
191275  75.0791  1.04371e+08
191385  74.9648  1.04379e+08
191495  74.8508  1.04387e+08
191605  74.7369  1.04396e+08
191715  74.6233  1.04404e+08
191825  74.5099  1.04412e+08
191935  74.3968  1.0442e+08
192045  74.2838  1.04428e+08
192155  74.1711  1.04437e+08
192265  74.0585  1.04445e+08
192375  73.9462  1.04453e+08
192485  73.8341  1.04461e+08
192595  73.7222  1.04469e+08
192705  73.6106  1.04477e+08
192815  73.4991  1.04485e+08
192925  73.3879  1.04493e+08
193035  73.2769  1.04501e+08
193145  73.166  1.04509e+08
193255  73.0554  1.04517e+08
193365  72.9451  1.04526e+08
193475  72.8349  1.04534e+08
193585  72.7249  1.04542e+08
193695  72.6152  1.0455e+08
193805  72.5056  1.04558e+08
193915  72.3963  1.04565e+08
194025  72.2872  1.04573e+08
194135  72.1782  1.04581e+08
194245  72.0695  1.04589e+08
194355  71.961  1.04597e+08
194465  71.8527  1.04605e+08
194575  71.7446  1.04613e+08
194685  71.6368  1.04621e+08
194795  71.5291  1.04629e+08
194905  71.4216  1.04637e+08
195015  71.3144  1.04645e+08
195125  71.2073  1.04652e+08
195235  71.1004  1.0466e+08
195345  70.9938  1.04668e+08
195455  70.8873  1.04676e+08
195565  70.7811  1.04684e+08
195675  70.675  1.04691e+08
195785  70.5692  1.04699e+08
195895  70.4635  1.04707e+08
196005  70.3581  1.04715e+08
196115  70.2528  1.04722e+08
196225  70.1478  1.0473e+08
196335  70.043  1.04738e+08
196445  69.9383  1.04745e+08
196555  69.8339  1.04753e+08
196665  69.7296  1.04761e+08
196775  69.6256  1.04769e+08
196885  69.5217  1.04776e+08
196995  69.418  1.04784e+08
197105  69.3146  1.04791e+08
197215  69.2113  1.04799e+08
197325  69.1082  1.04807e+08
197435  69.0054  1.04814e+08
197545  68.9027  1.04822e+08
197655  68.8002  1.04829e+08
197765  68.6979  1.04837e+08
197875  68.5958  1.04845e+08
197985  68.4939  1.04852e+08
198095  68.3922  1.0486e+08
198205  68.2907  1.04867e+08
198315  68.1893  1.04875e+08
198425  68.0882  1.04882e+08
198535  67.9872  1.0489e+08
198645  67.8865  1.04897e+08
198755  67.7859  1.04905e+08
198865  67.6855  1.04912e+08
198975  67.5853  1.04919e+08
199085  67.4853  1.04927e+08
199195  67.3855  1.04934e+08
199305  67.2859  1.04942e+08
199415  67.1864  1.04949e+08
199525  67.0872  1.04956e+08
199635  66.9881  1.04964e+08
199745  66.8892  1.04971e+08
199855  66.7905  1.04979e+08
199965  66.692  1.04986e+08
200075  66.5937  1.04993e+08
200185  66.4955  1.05001e+08
200295  66.3976  1.05008e+08
200405  66.2998  1.05015e+08
200515  66.2022  1.05022e+08
200625  66.1048  1.0503e+08
200735  66.0076  1.05037e+08
200845  65.9105  1.05044e+08
200955  65.8137  1.05051e+08
201065  65.717  1.05059e+08
201175  65.6205  1.05066e+08
201285  65.5242  1.05073e+08
201395  65.428  1.0508e+08
201505  65.332  1.05088e+08
201615  65.2363  1.05095e+08
201725  65.1407  1.05102e+08
201835  65.0452  1.05109e+08
201945  64.95  1.05116e+08
202055  64.8549  1.05123e+08
202165  64.76  1.0513e+08
202275  64.6653  1.05138e+08
202385  64.5708  1.05145e+08
202495  64.4764  1.05152e+08
202605  64.3822  1.05159e+08
202715  64.2882  1.05166e+08
202825  64.1943  1.05173e+08
202935  64.1007  1.0518e+08
203045  64.0072  1.05187e+08
203155  63.9139  1.05194e+08
203265  63.8207  1.05201e+08
203375  63.7277  1.05208e+08
203485  63.6349  1.05215e+08
203595  63.5423  1.05222e+08
203705  63.4499  1.05229e+08
203815  63.3576  1.05236e+08
203925  63.2655  1.05243e+08
204035  63.1735  1.0525e+08
204145  63.0817  1.05257e+08
204255  62.9901  1.05264e+08
204365  62.8987  1.05271e+08
204475  62.8074  1.05278e+08
204585  62.7163  1.05285e+08
204695  62.6254  1.05292e+08
204805  62.5347  1.05298e+08
204915  62.4441  1.05305e+08
205025  62.3536  1.05312e+08
205135  62.2634  1.05319e+08
205245  62.1733  1.05326e+08
205355  62.0834  1.05333e+08
205465  61.9936  1.0534e+08
205575  61.904  1.05346e+08
205685  61.8146  1.05353e+08
205795  61.7253  1.0536e+08
205905  61.6362  1.05367e+08
206015  61.5473  1.05374e+08
206125  61.4585  1.0538e+08
206235  61.3699  1.05387e+08
206345  61.2814  1.05394e+08
206455  61.1931  1.05401e+08
206565  61.105  1.05407e+08
206675  61.0171  1.05414e+08
206785  60.9293  1.05421e+08
206895  60.8416  1.05427e+08
207005  60.7541  1.05434e+08
207115  60.6668  1.05441e+08
207225  60.5797  1.05447e+08
207335  60.4927  1.05454e+08
207445  60.4058  1.05461e+08
207555  60.3192  1.05467e+08
207665  60.2326  1.05474e+08
207775  60.1463  1.05481e+08
207885  60.0601  1.05487e+08
207995  59.974  1.05494e+08
208105  59.8881  1.055e+08
208215  59.8024  1.05507e+08
208325  59.7168  1.05514e+08
208435  59.6314  1.0552e+08
208545  59.5461  1.05527e+08
208655  59.461  1.05533e+08
208765  59.3761  1.0554e+08
208875  59.2913  1.05546e+08
208985  59.2066  1.05553e+08
209095  59.1221  1.05559e+08
209205  59.0378  1.05566e+08
209315  58.9536  1.05572e+08
209425  58.8696  1.05579e+08
209535  58.7857  1.05585e+08
209645  58.702  1.05592e+08
209755  58.6184  1.05598e+08
209865  58.535  1.05605e+08
209975  58.4517  1.05611e+08
210085  58.3686  1.05617e+08
210195  58.2857  1.05624e+08
210305  58.2028  1.0563e+08
210415  58.1202  1.05637e+08
210525  58.0377  1.05643e+08
210635  57.9553  1.05649e+08
210745  57.8731  1.05656e+08
210855  57.791  1.05662e+08
210965  57.7091  1.05669e+08
211075  57.6273  1.05675e+08
211185  57.5457  1.05681e+08
211295  57.4642  1.05688e+08
211405  57.3829  1.05694e+08
211515  57.3017  1.057e+08
211625  57.2207  1.05706e+08
211735  57.1398  1.05713e+08
211845  57.0591  1.05719e+08
211955  56.9785  1.05725e+08
212065  56.898  1.05732e+08
212175  56.8177  1.05738e+08
212285  56.7376  1.05744e+08
212395  56.6575  1.0575e+08
212505  56.5777  1.05757e+08
212615  56.4979  1.05763e+08
212725  56.4184  1.05769e+08
212835  56.3389  1.05775e+08
212945  56.2596  1.05781e+08
213055  56.1805  1.05788e+08
213165  56.1014  1.05794e+08
213275  56.0226  1.058e+08
213385  55.9439  1.05806e+08
213495  55.8653  1.05812e+08
213605  55.7868  1.05818e+08
213715  55.7085  1.05824e+08
213825  55.6303  1.05831e+08
213935  55.5523  1.05837e+08
214045  55.4744  1.05843e+08
214155  55.3967  1.05849e+08
214265  55.3191  1.05855e+08
214375  55.2416  1.05861e+08
214485  55.1643  1.05867e+08
214595  55.0871  1.05873e+08
214705  55.0101  1.05879e+08
214815  54.9331  1.05885e+08
214925  54.8564  1.05891e+08
215035  54.7797  1.05897e+08
215145  54.7032  1.05903e+08
215255  54.6269  1.05909e+08
215365  54.5506  1.05915e+08
215475  54.4745  1.05921e+08
215585  54.3986  1.05927e+08
215695  54.3228  1.05933e+08
215805  54.2471  1.05939e+08
215915  54.1715  1.05945e+08
216025  54.0961  1.05951e+08
216135  54.0208  1.05957e+08
216245  53.9457  1.05963e+08
216355  53.8707  1.05969e+08
216465  53.7958  1.05975e+08
216575  53.721  1.05981e+08
216685  53.6464  1.05987e+08
216795  53.5719  1.05993e+08
216905  53.4976  1.05999e+08
217015  53.4234  1.06004e+08
217125  53.3493  1.0601e+08
217235  53.2753  1.06016e+08
217345  53.2015  1.06022e+08
217455  53.1278  1.06028e+08
217565  53.0543  1.06034e+08
217675  52.9808  1.0604e+08
217785  52.9075  1.06045e+08
217895  52.8344  1.06051e+08
218005  52.7613  1.06057e+08
218115  52.6884  1.06063e+08
218225  52.6156  1.06069e+08
218335  52.543  1.06074e+08
218445  52.4704  1.0608e+08
218555  52.398  1.06086e+08
218665  52.3258  1.06092e+08
218775  52.2536  1.06097e+08
218885  52.1816  1.06103e+08
218995  52.1097  1.06109e+08
219105  52.038  1.06115e+08
219215  51.9663  1.0612e+08
219325  51.8948  1.06126e+08
219435  51.8235  1.06132e+08
219545  51.7522  1.06137e+08
219655  51.6811  1.06143e+08
219765  51.6101  1.06149e+08
219875  51.5392  1.06155e+08
219985  51.4684  1.0616e+08
220095  51.3978  1.06166e+08
220205  51.3273  1.06172e+08
220315  51.2569  1.06177e+08
220425  51.1867  1.06183e+08
220535  51.1165  1.06188e+08
220645  51.0465  1.06194e+08
220755  50.9766  1.062e+08
220865  50.9069  1.06205e+08
220975  50.8372  1.06211e+08
221085  50.7677  1.06216e+08
221195  50.6983  1.06222e+08
221305  50.629  1.06228e+08
221415  50.5599  1.06233e+08
221525  50.4908  1.06239e+08
221635  50.4219  1.06244e+08
221745  50.3531  1.0625e+08
221855  50.2844  1.06255e+08
221965  50.2159  1.06261e+08
222075  50.1474  1.06266e+08
222185  50.0791  1.06272e+08
222295  50.0109  1.06277e+08
222405  49.9429  1.06283e+08
222515  49.8749  1.06288e+08
222625  49.8071  1.06294e+08
222735  49.7393  1.06299e+08
222845  49.6717  1.06305e+08
222955  49.6043  1.0631e+08
223065  49.5369  1.06316e+08
223175  49.4696  1.06321e+08
223285  49.4025  1.06327e+08
223395  49.3355  1.06332e+08
223505  49.2686  1.06337e+08
223615  49.2018  1.06343e+08
223725  49.1351  1.06348e+08
223835  49.0686  1.06354e+08
223945  49.0022  1.06359e+08
224055  48.9358  1.06364e+08
224165  48.8696  1.0637e+08
224275  48.8036  1.06375e+08
224385  48.7376  1.06381e+08
224495  48.6717  1.06386e+08
224605  48.606  1.06391e+08
224715  48.5403  1.06397e+08
224825  48.4748  1.06402e+08
224935  48.4094  1.06407e+08
225045  48.3441  1.06413e+08
225155  48.279  1.06418e+08
225265  48.2139  1.06423e+08
225375  48.1489  1.06429e+08
225485  48.0841  1.06434e+08
225595  48.0194  1.06439e+08
225705  47.9547  1.06444e+08
225815  47.8902  1.0645e+08
225925  47.8259  1.06455e+08
226035  47.7616  1.0646e+08
226145  47.6974  1.06465e+08
226255  47.6333  1.06471e+08
226365  47.5694  1.06476e+08
226475  47.5055  1.06481e+08
226585  47.4418  1.06486e+08
226695  47.3782  1.06492e+08
226805  47.3147  1.06497e+08
226915  47.2513  1.06502e+08
227025  47.188  1.06507e+08
227135  47.1248  1.06512e+08
227245  47.0617  1.06518e+08
227355  46.9988  1.06523e+08
227465  46.9359  1.06528e+08
227575  46.8732  1.06533e+08
227685  46.8105  1.06538e+08
227795  46.748  1.06543e+08
227905  46.6856  1.06548e+08
228015  46.6232  1.06554e+08
228125  46.561  1.06559e+08
228235  46.4989  1.06564e+08
228345  46.4369  1.06569e+08
228455  46.375  1.06574e+08
228565  46.3132  1.06579e+08
228675  46.2516  1.06584e+08
228785  46.19  1.06589e+08
228895  46.1285  1.06594e+08
229005  46.0671  1.06599e+08
229115  46.0059  1.06605e+08
229225  45.9447  1.0661e+08
229335  45.8837  1.06615e+08
229445  45.8227  1.0662e+08
229555  45.7619  1.06625e+08
229665  45.7012  1.0663e+08
229775  45.6405  1.06635e+08
229885  45.58  1.0664e+08
229995  45.5196  1.06645e+08
230105  45.4592  1.0665e+08
230215  45.399  1.06655e+08
230325  45.3389  1.0666e+08
230435  45.2789  1.06665e+08
230545  45.219  1.0667e+08
230655  45.1591  1.06675e+08
230765  45.0994  1.0668e+08
230875  45.0398  1.06685e+08
230985  44.9803  1.0669e+08
231095  44.9209  1.06695e+08
231205  44.8616  1.06699e+08
231315  44.8024  1.06704e+08
231425  44.7433  1.06709e+08
231535  44.6843  1.06714e+08
231645  44.6254  1.06719e+08
231755  44.5666  1.06724e+08
231865  44.5079  1.06729e+08
231975  44.4492  1.06734e+08
232085  44.3907  1.06739e+08
232195  44.3323  1.06744e+08
232305  44.274  1.06749e+08
232415  44.2158  1.06753e+08
232525  44.1577  1.06758e+08
232635  44.0997  1.06763e+08
232745  44.0418  1.06768e+08
232855  43.9839  1.06773e+08
232965  43.9262  1.06778e+08
233075  43.8686  1.06782e+08
233185  43.8111  1.06787e+08
233295  43.7536  1.06792e+08
233405  43.6963  1.06797e+08
233515  43.6391  1.06802e+08
233625  43.5819  1.06806e+08
233735  43.5249  1.06811e+08
233845  43.468  1.06816e+08
233955  43.4111  1.06821e+08
234065  43.3543  1.06826e+08
234175  43.2977  1.0683e+08
234285  43.2411  1.06835e+08
234395  43.1847  1.0684e+08
234505  43.1283  1.06845e+08
234615  43.072  1.06849e+08
234725  43.0158  1.06854e+08
234835  42.9597  1.06859e+08
234945  42.9037  1.06864e+08
235055  42.8478  1.06868e+08
235165  42.792  1.06873e+08
235275  42.7363  1.06878e+08
235385  42.6807  1.06882e+08
235495  42.6252  1.06887e+08
235605  42.5697  1.06892e+08
235715  42.5144  1.06896e+08
235825  42.4591  1.06901e+08
235935  42.404  1.06906e+08
236045  42.3489  1.0691e+08
236155  42.2939  1.06915e+08
236265  42.2391  1.0692e+08
236375  42.1843  1.06924e+08
236485  42.1296  1.06929e+08
236595  42.075  1.06934e+08
236705  42.0204  1.06938e+08
236815  41.966  1.06943e+08
236925  41.9117  1.06948e+08
237035  41.8574  1.06952e+08
237145  41.8033  1.06957e+08
237255  41.7492  1.06961e+08
237365  41.6953  1.06966e+08
237475  41.6414  1.06971e+08
237585  41.5876  1.06975e+08
237695  41.5339  1.0698e+08
237805  41.4803  1.06984e+08
237915  41.4267  1.06989e+08
238025  41.3733  1.06993e+08
238135  41.32  1.06998e+08
238245  41.2667  1.07002e+08
238355  41.2135  1.07007e+08
238465  41.1605  1.07011e+08
238575  41.1075  1.07016e+08
238685  41.0546  1.07021e+08
238795  41.0017  1.07025e+08
238905  40.949  1.0703e+08
239015  40.8964  1.07034e+08
239125  40.8438  1.07039e+08
239235  40.7914  1.07043e+08
239345  40.739  1.07048e+08
239455  40.6867  1.07052e+08
239565  40.6345  1.07056e+08
239675  40.5823  1.07061e+08
239785  40.5303  1.07065e+08
239895  40.4784  1.0707e+08
240005  40.4265  1.07074e+08
240115  40.3747  1.07079e+08
240225  40.323  1.07083e+08
240335  40.2714  1.07088e+08
240445  40.2199  1.07092e+08
240555  40.1685  1.07096e+08
240665  40.1171  1.07101e+08
240775  40.0658  1.07105e+08
240885  40.0147  1.0711e+08
240995  39.9636  1.07114e+08
241105  39.9126  1.07118e+08
241215  39.8616  1.07123e+08
241325  39.8108  1.07127e+08
241435  39.76  1.07132e+08
241545  39.7093  1.07136e+08
241655  39.6587  1.0714e+08
241765  39.6082  1.07145e+08
241875  39.5578  1.07149e+08
241985  39.5074  1.07153e+08
242095  39.4572  1.07158e+08
242205  39.407  1.07162e+08
242315  39.3569  1.07166e+08
242425  39.3069  1.07171e+08
242535  39.2569  1.07175e+08
242645  39.2071  1.07179e+08
242755  39.1573  1.07184e+08
242865  39.1076  1.07188e+08
242975  39.058  1.07192e+08
243085  39.0085  1.07197e+08
243195  38.9591  1.07201e+08
243305  38.9097  1.07205e+08
243415  38.8604  1.07209e+08
243525  38.8112  1.07214e+08
243635  38.7621  1.07218e+08
243745  38.713  1.07222e+08
243855  38.6641  1.07227e+08
243965  38.6152  1.07231e+08
244075  38.5664  1.07235e+08
244185  38.5177  1.07239e+08
244295  38.469  1.07243e+08
244405  38.4204  1.07248e+08
244515  38.372  1.07252e+08
244625  38.3235  1.07256e+08
244735  38.2752  1.0726e+08
244845  38.227  1.07265e+08
244955  38.1788  1.07269e+08
245065  38.1307  1.07273e+08
245175  38.0827  1.07277e+08
245285  38.0348  1.07281e+08
245395  37.9869  1.07286e+08
245505  37.9391  1.0729e+08
245615  37.8914  1.07294e+08
245725  37.8438  1.07298e+08
245835  37.7962  1.07302e+08
245945  37.7488  1.07306e+08
246055  37.7014  1.07311e+08
246165  37.654  1.07315e+08
246275  37.6068  1.07319e+08
246385  37.5596  1.07323e+08
246495  37.5126  1.07327e+08
246605  37.4655  1.07331e+08
246715  37.4186  1.07335e+08
246825  37.3717  1.07339e+08
246935  37.325  1.07344e+08
247045  37.2783  1.07348e+08
247155  37.2316  1.07352e+08
247265  37.1851  1.07356e+08
247375  37.1386  1.0736e+08
247485  37.0922  1.07364e+08
247595  37.0458  1.07368e+08
247705  36.9996  1.07372e+08
247815  36.9534  1.07376e+08
247925  36.9073  1.0738e+08
248035  36.8613  1.07384e+08
248145  36.8153  1.07388e+08
248255  36.7694  1.07392e+08
248365  36.7236  1.07396e+08
248475  36.6779  1.074e+08
248585  36.6322  1.07405e+08
248695  36.5866  1.07409e+08
248805  36.5411  1.07413e+08
248915  36.4956  1.07417e+08
249025  36.4503  1.07421e+08
249135  36.405  1.07425e+08
249245  36.3597  1.07429e+08
249355  36.3146  1.07433e+08
249465  36.2695  1.07437e+08
249575  36.2245  1.07441e+08
249685  36.1796  1.07445e+08
249795  36.1347  1.07449e+08
249905  36.0899  1.07453e+08
250015  36.0452  1.07456e+08
250125  36.0005  1.0746e+08
250235  35.956  1.07464e+08
250345  35.9115  1.07468e+08
250455  35.867  1.07472e+08
250565  35.8227  1.07476e+08
250675  35.7784  1.0748e+08
250785  35.7341  1.07484e+08
250895  35.69  1.07488e+08
251005  35.6459  1.07492e+08
251115  35.6019  1.07496e+08
251225  35.558  1.075e+08
251335  35.5141  1.07504e+08
251445  35.4703  1.07508e+08
251555  35.4265  1.07512e+08
251665  35.3829  1.07515e+08
251775  35.3393  1.07519e+08
251885  35.2958  1.07523e+08
251995  35.2523  1.07527e+08
252105  35.2089  1.07531e+08
252215  35.1656  1.07535e+08
252325  35.1224  1.07539e+08
252435  35.0792  1.07543e+08
252545  35.0361  1.07546e+08
252655  34.9931  1.0755e+08
252765  34.9501  1.07554e+08
252875  34.9072  1.07558e+08
252985  34.8643  1.07562e+08
253095  34.8216  1.07566e+08
253205  34.7789  1.07569e+08
253315  34.7362  1.07573e+08
253425  34.6937  1.07577e+08
253535  34.6512  1.07581e+08
253645  34.6088  1.07585e+08
253755  34.5664  1.07588e+08
253865  34.5241  1.07592e+08
253975  34.4819  1.07596e+08
254085  34.4397  1.076e+08
254195  34.3976  1.07604e+08
254305  34.3556  1.07607e+08
254415  34.3136  1.07611e+08
254525  34.2717  1.07615e+08
254635  34.2299  1.07619e+08
254745  34.1881  1.07623e+08
254855  34.1465  1.07626e+08
254965  34.1048  1.0763e+08
255075  34.0633  1.07634e+08
255185  34.0218  1.07638e+08
255295  33.9803  1.07641e+08
255405  33.939  1.07645e+08
255515  33.8976  1.07649e+08
255625  33.8564  1.07652e+08
255735  33.8152  1.07656e+08
255845  33.7741  1.0766e+08
255955  33.7331  1.07664e+08
256065  33.6921  1.07667e+08
256175  33.6512  1.07671e+08
256285  33.6103  1.07675e+08
256395  33.5695  1.07678e+08
256505  33.5288  1.07682e+08
256615  33.4882  1.07686e+08
256725  33.4476  1.07689e+08
256835  33.407  1.07693e+08
256945  33.3666  1.07697e+08
257055  33.3262  1.077e+08
257165  33.2858  1.07704e+08
257275  33.2456  1.07708e+08
257385  33.2053  1.07711e+08
257495  33.1652  1.07715e+08
257605  33.1251  1.07719e+08
257715  33.0851  1.07722e+08
257825  33.0451  1.07726e+08
257935  33.0052  1.0773e+08
258045  32.9654  1.07733e+08
258155  32.9256  1.07737e+08
258265  32.8859  1.07741e+08
258375  32.8462  1.07744e+08
258485  32.8066  1.07748e+08
258595  32.7671  1.07751e+08
258705  32.7276  1.07755e+08
258815  32.6882  1.07759e+08
258925  32.6489  1.07762e+08
259035  32.6096  1.07766e+08
259145  32.5704  1.07769e+08
259255  32.5312  1.07773e+08
259365  32.4921  1.07777e+08
259475  32.4531  1.0778e+08
259585  32.4141  1.07784e+08
259695  32.3752  1.07787e+08
259805  32.3363  1.07791e+08
259915  32.2975  1.07794e+08
260025  32.2588  1.07798e+08
260135  32.2201  1.07801e+08
260245  32.1815  1.07805e+08
260355  32.143  1.07808e+08
260465  32.1045  1.07812e+08
260575  32.066  1.07816e+08
260685  32.0277  1.07819e+08
260795  31.9893  1.07823e+08
260905  31.9511  1.07826e+08
261015  31.9129  1.0783e+08
261125  31.8747  1.07833e+08
261235  31.8367  1.07837e+08
261345  31.7986  1.0784e+08
261455  31.7607  1.07844e+08
261565  31.7228  1.07847e+08
261675  31.6849  1.07851e+08
261785  31.6472  1.07854e+08
261895  31.6094  1.07858e+08
262005  31.5718  1.07861e+08
262115  31.5341  1.07865e+08
262225  31.4966  1.07868e+08
262335  31.4591  1.07871e+08
262445  31.4217  1.07875e+08
262555  31.3843  1.07878e+08
262665  31.347  1.07882e+08
262775  31.3097  1.07885e+08
262885  31.2725  1.07889e+08
262995  31.2353  1.07892e+08
263105  31.1982  1.07896e+08
263215  31.1612  1.07899e+08
263325  31.1242  1.07902e+08
263435  31.0873  1.07906e+08
263545  31.0504  1.07909e+08
263655  31.0136  1.07913e+08
263765  30.9769  1.07916e+08
263875  30.9402  1.07919e+08
263985  30.9035  1.07923e+08
264095  30.867  1.07926e+08
264205  30.8304  1.0793e+08
264315  30.794  1.07933e+08
264425  30.7576  1.07936e+08
264535  30.7212  1.0794e+08
264645  30.6849  1.07943e+08
264755  30.6486  1.07947e+08
264865  30.6125  1.0795e+08
264975  30.5763  1.07953e+08
265085  30.5402  1.07957e+08
265195  30.5042  1.0796e+08
265305  30.4682  1.07963e+08
265415  30.4323  1.07967e+08
265525  30.3965  1.0797e+08
265635  30.3607  1.07973e+08
265745  30.3249  1.07977e+08
265855  30.2892  1.0798e+08
265965  30.2536  1.07983e+08
266075  30.218  1.07987e+08
266185  30.1824  1.0799e+08
266295  30.147  1.07993e+08
266405  30.1115  1.07997e+08
266515  30.0762  1.08e+08
266625  30.0409  1.08003e+08
266735  30.0056  1.08007e+08
266845  29.9704  1.0801e+08
266955  29.9352  1.08013e+08
267065  29.9001  1.08017e+08
267175  29.8651  1.0802e+08
267285  29.8301  1.08023e+08
267395  29.7951  1.08026e+08
267505  29.7602  1.0803e+08
267615  29.7254  1.08033e+08
267725  29.6906  1.08036e+08
267835  29.6559  1.08039e+08
267945  29.6212  1.08043e+08
268055  29.5866  1.08046e+08
268165  29.552  1.08049e+08
268275  29.5175  1.08052e+08
268385  29.483  1.08056e+08
268495  29.4486  1.08059e+08
268605  29.4142  1.08062e+08
268715  29.3799  1.08065e+08
268825  29.3457  1.08069e+08
268935  29.3115  1.08072e+08
269045  29.2773  1.08075e+08
269155  29.2432  1.08078e+08
269265  29.2092  1.08082e+08
269375  29.1752  1.08085e+08
269485  29.1412  1.08088e+08
269595  29.1073  1.08091e+08
269705  29.0735  1.08094e+08
269815  29.0397  1.08098e+08
269925  29.0059  1.08101e+08
270035  28.9722  1.08104e+08
270145  28.9386  1.08107e+08
270255  28.905  1.0811e+08
270365  28.8714  1.08113e+08
270475  28.8379  1.08117e+08
270585  28.8045  1.0812e+08
270695  28.7711  1.08123e+08
270805  28.7378  1.08126e+08
270915  28.7045  1.08129e+08
271025  28.6712  1.08132e+08
271135  28.638  1.08136e+08
271245  28.6049  1.08139e+08
271355  28.5718  1.08142e+08
271465  28.5388  1.08145e+08
271575  28.5058  1.08148e+08
271685  28.4728  1.08151e+08
271795  28.4399  1.08154e+08
271905  28.4071  1.08158e+08
272015  28.3743  1.08161e+08
272125  28.3416  1.08164e+08
272235  28.3089  1.08167e+08
272345  28.2762  1.0817e+08
272455  28.2436  1.08173e+08
272565  28.2111  1.08176e+08
272675  28.1786  1.08179e+08
272785  28.1461  1.08182e+08
272895  28.1137  1.08186e+08
273005  28.0814  1.08189e+08
273115  28.049  1.08192e+08
273225  28.0168  1.08195e+08
273335  27.9846  1.08198e+08
273445  27.9524  1.08201e+08
273555  27.9203  1.08204e+08
273665  27.8882  1.08207e+08
273775  27.8562  1.0821e+08
273885  27.8242  1.08213e+08
273995  27.7923  1.08216e+08
274105  27.7604  1.08219e+08
274215  27.7286  1.08222e+08
274325  27.6968  1.08225e+08
274435  27.6651  1.08228e+08
274545  27.6334  1.08232e+08
274655  27.6018  1.08235e+08
274765  27.5702  1.08238e+08
274875  27.5386  1.08241e+08
274985  27.5071  1.08244e+08
275095  27.4757  1.08247e+08
275205  27.4443  1.0825e+08
275315  27.4129  1.08253e+08
275425  27.3816  1.08256e+08
275535  27.3503  1.08259e+08
275645  27.3191  1.08262e+08
275755  27.288  1.08265e+08
275865  27.2568  1.08268e+08
275975  27.2257  1.08271e+08
276085  27.1947  1.08274e+08
276195  27.1637  1.08277e+08
276305  27.1328  1.0828e+08
276415  27.1019  1.08283e+08
276525  27.071  1.08286e+08
276635  27.0402  1.08289e+08
276745  27.0095  1.08292e+08
276855  26.9788  1.08295e+08
276965  26.9481  1.08298e+08
277075  26.9175  1.08301e+08
277185  26.8869  1.08303e+08
277295  26.8564  1.08306e+08
277405  26.8259  1.08309e+08
277515  26.7954  1.08312e+08
277625  26.765  1.08315e+08
277735  26.7347  1.08318e+08
277845  26.7044  1.08321e+08
277955  26.6741  1.08324e+08
278065  26.6439  1.08327e+08
278175  26.6137  1.0833e+08
278285  26.5836  1.08333e+08
278395  26.5535  1.08336e+08
278505  26.5234  1.08339e+08
278615  26.4935  1.08342e+08
278725  26.4635  1.08345e+08
278835  26.4336  1.08347e+08
278945  26.4037  1.0835e+08
279055  26.3739  1.08353e+08
279165  26.3441  1.08356e+08
279275  26.3144  1.08359e+08
279385  26.2847  1.08362e+08
279495  26.2551  1.08365e+08
279605  26.2254  1.08368e+08
279715  26.1959  1.08371e+08
279825  26.1664  1.08374e+08
279935  26.1369  1.08376e+08
280045  26.1075  1.08379e+08
280155  26.0781  1.08382e+08
280265  26.0487  1.08385e+08
280375  26.0194  1.08388e+08
280485  25.9902  1.08391e+08
280595  25.961  1.08394e+08
280705  25.9318  1.08396e+08
280815  25.9027  1.08399e+08
280925  25.8736  1.08402e+08
281035  25.8445  1.08405e+08
281145  25.8155  1.08408e+08
281255  25.7866  1.08411e+08
281365  25.7576  1.08413e+08
281475  25.7288  1.08416e+08
281585  25.6999  1.08419e+08
281695  25.6711  1.08422e+08
281805  25.6424  1.08425e+08
281915  25.6137  1.08428e+08
282025  25.585  1.0843e+08
282135  25.5564  1.08433e+08
282245  25.5278  1.08436e+08
282355  25.4993  1.08439e+08
282465  25.4708  1.08442e+08
282575  25.4423  1.08444e+08
282685  25.4139  1.08447e+08
282795  25.3855  1.0845e+08
282905  25.3572  1.08453e+08
283015  25.3289  1.08456e+08
283125  25.3006  1.08458e+08
283235  25.2724  1.08461e+08
283345  25.2442  1.08464e+08
283455  25.2161  1.08467e+08
283565  25.188  1.0847e+08
283675  25.16  1.08472e+08
283785  25.132  1.08475e+08
283895  25.104  1.08478e+08
284005  25.0761  1.08481e+08
284115  25.0482  1.08483e+08
284225  25.0203  1.08486e+08
284335  24.9925  1.08489e+08
284445  24.9648  1.08492e+08
284555  24.9371  1.08494e+08
284665  24.9094  1.08497e+08
284775  24.8817  1.085e+08
284885  24.8541  1.08503e+08
284995  24.8266  1.08505e+08
285105  24.799  1.08508e+08
285215  24.7715  1.08511e+08
285325  24.7441  1.08513e+08
285435  24.7167  1.08516e+08
285545  24.6893  1.08519e+08
285655  24.662  1.08522e+08
285765  24.6347  1.08524e+08
285875  24.6075  1.08527e+08
285985  24.5802  1.0853e+08
286095  24.5531  1.08532e+08
286205  24.5259  1.08535e+08
286315  24.4988  1.08538e+08
286425  24.4718  1.08541e+08
286535  24.4448  1.08543e+08
286645  24.4178  1.08546e+08
286755  24.3909  1.08549e+08
286865  24.364  1.08551e+08
286975  24.3371  1.08554e+08
287085  24.3103  1.08557e+08
287195  24.2835  1.08559e+08
287305  24.2568  1.08562e+08
287415  24.2301  1.08565e+08
287525  24.2034  1.08567e+08
287635  24.1768  1.0857e+08
287745  24.1502  1.08573e+08
287855  24.1236  1.08575e+08
287965  24.0971  1.08578e+08
288075  24.0706  1.08581e+08
288185  24.0442  1.08583e+08
288295  24.0178  1.08586e+08
288405  23.9914  1.08589e+08
288515  23.9651  1.08591e+08
288625  23.9388  1.08594e+08
288735  23.9125  1.08596e+08
288845  23.8863  1.08599e+08
288955  23.8602  1.08602e+08
289065  23.834  1.08604e+08
289175  23.8079  1.08607e+08
289285  23.7819  1.0861e+08
289395  23.7558  1.08612e+08
289505  23.7298  1.08615e+08
289615  23.7039  1.08617e+08
289725  23.678  1.0862e+08
289835  23.6521  1.08623e+08
289945  23.6262  1.08625e+08
290055  23.6004  1.08628e+08
290165  23.5747  1.0863e+08
290275  23.5489  1.08633e+08
290385  23.5232  1.08636e+08
290495  23.4976  1.08638e+08
290605  23.472  1.08641e+08
290715  23.4464  1.08643e+08
290825  23.4208  1.08646e+08
290935  23.3953  1.08648e+08
291045  23.3698  1.08651e+08
291155  23.3444  1.08654e+08
291265  23.319  1.08656e+08
291375  23.2936  1.08659e+08
291485  23.2683  1.08661e+08
291595  23.243  1.08664e+08
291705  23.2177  1.08666e+08
291815  23.1925  1.08669e+08
291925  23.1673  1.08671e+08
292035  23.1421  1.08674e+08
292145  23.117  1.08677e+08
292255  23.0919  1.08679e+08
292365  23.0669  1.08682e+08
292475  23.0419  1.08684e+08
292585  23.0169  1.08687e+08
292695  22.992  1.08689e+08
292805  22.9671  1.08692e+08
292915  22.9422  1.08694e+08
293025  22.9173  1.08697e+08
293135  22.8925  1.08699e+08
293245  22.8678  1.08702e+08
293355  22.843  1.08704e+08
293465  22.8184  1.08707e+08
293575  22.7937  1.08709e+08
293685  22.7691  1.08712e+08
293795  22.7445  1.08714e+08
293905  22.7199  1.08717e+08
294015  22.6954  1.08719e+08
294125  22.6709  1.08722e+08
294235  22.6464  1.08724e+08
294345  22.622  1.08727e+08
294455  22.5976  1.08729e+08
294565  22.5733  1.08732e+08
294675  22.549  1.08734e+08
294785  22.5247  1.08737e+08
294895  22.5004  1.08739e+08
295005  22.4762  1.08742e+08
295115  22.452  1.08744e+08
295225  22.4279  1.08747e+08
295335  22.4038  1.08749e+08
295445  22.3797  1.08752e+08
295555  22.3556  1.08754e+08
295665  22.3316  1.08757e+08
295775  22.3077  1.08759e+08
295885  22.2837  1.08761e+08
295995  22.2598  1.08764e+08
296105  22.2359  1.08766e+08
296215  22.2121  1.08769e+08
296325  22.1883  1.08771e+08
296435  22.1645  1.08774e+08
296545  22.1407  1.08776e+08
296655  22.117  1.08779e+08
296765  22.0934  1.08781e+08
296875  22.0697  1.08783e+08
296985  22.0461  1.08786e+08
297095  22.0225  1.08788e+08
297205  21.999  1.08791e+08
297315  21.9755  1.08793e+08
297425  21.952  1.08796e+08
297535  21.9285  1.08798e+08
297645  21.9051  1.088e+08
297755  21.8817  1.08803e+08
297865  21.8584  1.08805e+08
297975  21.8351  1.08808e+08
298085  21.8118  1.0881e+08
298195  21.7885  1.08812e+08
298305  21.7653  1.08815e+08
298415  21.7421  1.08817e+08
298525  21.7189  1.0882e+08
298635  21.6958  1.08822e+08
298745  21.6727  1.08824e+08
298855  21.6497  1.08827e+08
298965  21.6266  1.08829e+08
299075  21.6036  1.08831e+08
299185  21.5807  1.08834e+08
299295  21.5577  1.08836e+08
299405  21.5348  1.08839e+08
299515  21.512  1.08841e+08
299625  21.4891  1.08843e+08
299735  21.4663  1.08846e+08
299845  21.4436  1.08848e+08
299955  21.4208  1.0885e+08
300650  21.2778  1.08866e+08
301750  21.0541  1.08889e+08
302850  20.8334  1.08912e+08
303950  20.6157  1.08935e+08
305050  20.401  1.08958e+08
306150  20.1892  1.0898e+08
307250  19.9802  1.09002e+08
308350  19.7741  1.09024e+08
309450  19.5707  1.09046e+08
310550  19.3701  1.09067e+08
311650  19.1721  1.09088e+08
312750  18.9768  1.09109e+08
313850  18.784  1.0913e+08
314950  18.5939  1.09151e+08
316050  18.4062  1.09171e+08
317150  18.221  1.09191e+08
318250  18.0382  1.09211e+08
319350  17.8578  1.09231e+08
320450  17.6797  1.0925e+08
321550  17.504  1.0927e+08
322650  17.3306  1.09289e+08
323750  17.1593  1.09308e+08
324850  16.9903  1.09326e+08
325950  16.8235  1.09345e+08
327050  16.6588  1.09363e+08
328150  16.4962  1.09382e+08
329250  16.3357  1.094e+08
330350  16.1772  1.09418e+08
331450  16.0207  1.09435e+08
332550  15.8662  1.09453e+08
333650  15.7137  1.0947e+08
334750  15.563  1.09487e+08
335850  15.4143  1.09504e+08
336950  15.2674  1.09521e+08
338050  15.1223  1.09538e+08
339150  14.979  1.09555e+08
340250  14.8375  1.09571e+08
341350  14.6978  1.09587e+08
342450  14.5597  1.09603e+08
343550  14.4234  1.09619e+08
344650  14.2887  1.09635e+08
345750  14.1557  1.09651e+08
346850  14.0243  1.09666e+08
347950  13.8945  1.09681e+08
349050  13.7662  1.09697e+08
350150  13.6395  1.09712e+08
351250  13.5143  1.09727e+08
352350  13.3907  1.09741e+08
353450  13.2685  1.09756e+08
354550  13.1477  1.09771e+08
355650  13.0284  1.09785e+08
356750  12.9106  1.09799e+08
357850  12.7941  1.09813e+08
358950  12.679  1.09827e+08
360050  12.5652  1.09841e+08
361150  12.4528  1.09855e+08
362250  12.3417  1.09869e+08
363350  12.2319  1.09882e+08
364450  12.1233  1.09896e+08
365550  12.0161  1.09909e+08
366650  11.9101  1.09922e+08
367750  11.8053  1.09935e+08
368850  11.7017  1.09948e+08
369950  11.5993  1.09961e+08
371050  11.498  1.09973e+08
372150  11.398  1.09986e+08
373250  11.299  1.09999e+08
374350  11.2012  1.10011e+08
375450  11.1045  1.10023e+08
376550  11.0089  1.10035e+08
377650  10.9144  1.10047e+08
378750  10.8209  1.10059e+08
379850  10.7285  1.10071e+08
380950  10.6371  1.10083e+08
382050  10.5468  1.10095e+08
383150  10.4574  1.10106e+08
384250  10.3691  1.10118e+08
385350  10.2817  1.10129e+08
386450  10.1953  1.1014e+08
387550  10.1098  1.10151e+08
388650  10.0253  1.10162e+08
389750  9.94166  1.10173e+08
390850  9.85898  1.10184e+08
391950  9.77719  1.10195e+08
393050  9.6963  1.10206e+08
394150  9.61628  1.10216e+08
395250  9.53713  1.10227e+08
396350  9.45883  1.10237e+08
397450  9.38138  1.10248e+08
398550  9.30476  1.10258e+08
399650  9.22896  1.10268e+08
400750  9.15397  1.10278e+08
401850  9.07978  1.10288e+08
402950  9.00638  1.10298e+08
404050  8.93376  1.10308e+08
405150  8.8619  1.10318e+08
406250  8.79081  1.10328e+08
407350  8.72046  1.10337e+08
408450  8.65085  1.10347e+08
409550  8.58197  1.10356e+08
410650  8.51381  1.10366e+08
411750  8.44637  1.10375e+08
412850  8.37962  1.10384e+08
413950  8.31356  1.10393e+08
415050  8.24819  1.10403e+08
416150  8.1835  1.10412e+08
417250  8.11947  1.10421e+08
418350  8.0561  1.10429e+08
419450  7.99338  1.10438e+08
420550  7.9313  1.10447e+08
421650  7.86985  1.10456e+08
422750  7.80903  1.10464e+08
423850  7.74882  1.10473e+08
424950  7.68923  1.10481e+08
426050  7.63023  1.1049e+08
427150  7.57184  1.10498e+08
428250  7.51403  1.10506e+08
429350  7.4568  1.10515e+08
430450  7.40014  1.10523e+08
431550  7.34405  1.10531e+08
432650  7.28851  1.10539e+08
433750  7.23353  1.10547e+08
434850  7.17909  1.10555e+08
435950  7.1252  1.10563e+08
437050  7.07183  1.10571e+08
438150  7.01899  1.10578e+08
439250  6.96667  1.10586e+08
440350  6.91486  1.10594e+08
441450  6.86355  1.10601e+08
442550  6.81275  1.10609e+08
443650  6.76244  1.10616e+08
444750  6.71262  1.10624e+08
445850  6.66329  1.10631e+08
446950  6.61443  1.10638e+08
448050  6.56604  1.10646e+08
449150  6.51812  1.10653e+08
450250  6.47065  1.1066e+08
451350  6.42364  1.10667e+08
452450  6.37708  1.10674e+08
453550  6.33097  1.10681e+08
454650  6.28529  1.10688e+08
455750  6.24005  1.10695e+08
456850  6.19523  1.10702e+08
457950  6.15084  1.10708e+08
459050  6.10687  1.10715e+08
460150  6.06331  1.10722e+08
461250  6.02016  1.10728e+08
462350  5.97741  1.10735e+08
463450  5.93506  1.10742e+08
464550  5.89311  1.10748e+08
465650  5.85155  1.10755e+08
466750  5.81037  1.10761e+08
467850  5.76957  1.10767e+08
468950  5.72916  1.10774e+08
470050  5.68911  1.1078e+08
471150  5.64943  1.10786e+08
472250  5.61012  1.10792e+08
473350  5.57117  1.10799e+08
474450  5.53257  1.10805e+08
475550  5.49432  1.10811e+08
476650  5.45643  1.10817e+08
477750  5.41887  1.10823e+08
478850  5.38166  1.10829e+08
479950  5.34479  1.10835e+08
481050  5.30824  1.1084e+08
482150  5.27203  1.10846e+08
483250  5.23614  1.10852e+08
484350  5.20057  1.10858e+08
485450  5.16532  1.10863e+08
486550  5.13039  1.10869e+08
487650  5.09576  1.10875e+08
488750  5.06145  1.1088e+08
489850  5.02743  1.10886e+08
490950  4.99372  1.10891e+08
492050  4.96031  1.10897e+08
493150  4.92719  1.10902e+08
494250  4.89437  1.10908e+08
495350  4.86183  1.10913e+08
496450  4.82957  1.10918e+08
497550  4.7976  1.10924e+08
498650  4.76591  1.10929e+08
499750  4.73449  1.10934e+08
500850  4.70334  1.10939e+08
501950  4.67247  1.10944e+08
503050  4.64186  1.1095e+08
504150  4.61152  1.10955e+08
505250  4.58143  1.1096e+08
506350  4.55161  1.10965e+08
507450  4.52204  1.1097e+08
508550  4.49273  1.10975e+08
509650  4.46366  1.1098e+08
510750  4.43485  1.10985e+08
511850  4.40628  1.10989e+08
512950  4.37795  1.10994e+08
514050  4.34986  1.10999e+08
515150  4.32201  1.11004e+08
516250  4.29439  1.11009e+08
517350  4.26701  1.11013e+08
518450  4.23985  1.11018e+08
519550  4.21293  1.11023e+08
520650  4.18623  1.11027e+08
521750  4.15975  1.11032e+08
522850  4.13349  1.11036e+08
523950  4.10745  1.11041e+08
525050  4.08163  1.11045e+08
526150  4.05602  1.1105e+08
527250  4.03063  1.11054e+08
528350  4.00544  1.11059e+08
529450  3.98046  1.11063e+08
530550  3.95569  1.11067e+08
531650  3.93112  1.11072e+08
532750  3.90675  1.11076e+08
533850  3.88258  1.1108e+08
534950  3.85861  1.11085e+08
536050  3.83483  1.11089e+08
537150  3.81124  1.11093e+08
538250  3.78785  1.11097e+08
539350  3.76465  1.11101e+08
540450  3.74163  1.11106e+08
541550  3.7188  1.1111e+08
542650  3.69615  1.11114e+08
543750  3.67369  1.11118e+08
544850  3.6514  1.11122e+08
545950  3.6293  1.11126e+08
547050  3.60736  1.1113e+08
548150  3.58561  1.11134e+08
549250  3.56403  1.11138e+08
550350  3.54262  1.11142e+08
551450  3.52137  1.11145e+08
552550  3.5003  1.11149e+08
553650  3.47939  1.11153e+08
554750  3.45865  1.11157e+08
555850  3.43807  1.11161e+08
556950  3.41765  1.11165e+08
558050  3.3974  1.11168e+08
559150  3.3773  1.11172e+08
560250  3.35736  1.11176e+08
561350  3.33757  1.11179e+08
562450  3.31794  1.11183e+08
563550  3.29845  1.11187e+08
564650  3.27912  1.1119e+08
565750  3.25994  1.11194e+08
566850  3.24091  1.11197e+08
567950  3.22203  1.11201e+08
569050  3.20329  1.11205e+08
570150  3.18469  1.11208e+08
571250  3.16623  1.11212e+08
572350  3.14792  1.11215e+08
573450  3.12975  1.11218e+08
574550  3.11171  1.11222e+08
575650  3.09382  1.11225e+08
576750  3.07605  1.11229e+08
577850  3.05843  1.11232e+08
578950  3.04093  1.11235e+08
580050  3.02357  1.11239e+08
581150  3.00634  1.11242e+08
582250  2.98924  1.11245e+08
583350  2.97227  1.11249e+08
584450  2.95542  1.11252e+08
585550  2.9387  1.11255e+08
586650  2.9221  1.11258e+08
587750  2.90563  1.11262e+08
588850  2.88928  1.11265e+08
589950  2.87306  1.11268e+08
591050  2.85695  1.11271e+08
592150  2.84096  1.11274e+08
593250  2.82509  1.11277e+08
594350  2.80934  1.1128e+08
595450  2.7937  1.11284e+08
596550  2.77818  1.11287e+08
597650  2.76277  1.1129e+08
598750  2.74748  1.11293e+08
599850  2.7323  1.11296e+08
600950  2.71722  1.11299e+08
602050  2.70226  1.11302e+08
603150  2.68741  1.11305e+08
604250  2.67266  1.11308e+08
605350  2.65802  1.11311e+08
606450  2.64349  1.11313e+08
607550  2.62906  1.11316e+08
608650  2.61474  1.11319e+08
609750  2.60051  1.11322e+08
610850  2.58639  1.11325e+08
611950  2.57238  1.11328e+08
613050  2.55846  1.11331e+08
614150  2.54464  1.11333e+08
615250  2.53092  1.11336e+08
616350  2.5173  1.11339e+08
617450  2.50377  1.11342e+08
618550  2.49034  1.11344e+08
619650  2.47701  1.11347e+08
620750  2.46377  1.1135e+08
621850  2.45062  1.11353e+08
622950  2.43757  1.11355e+08
624050  2.42461  1.11358e+08
625150  2.41174  1.11361e+08
626250  2.39896  1.11363e+08
627350  2.38627  1.11366e+08
628450  2.37366  1.11369e+08
629550  2.36115  1.11371e+08
630650  2.34872  1.11374e+08
631750  2.33638  1.11376e+08
632850  2.32413  1.11379e+08
633950  2.31196  1.11381e+08
635050  2.29987  1.11384e+08
636150  2.28787  1.11386e+08
637250  2.27595  1.11389e+08
638350  2.26411  1.11391e+08
639450  2.25235  1.11394e+08
640550  2.24068  1.11396e+08
641650  2.22908  1.11399e+08
642750  2.21756  1.11401e+08
643850  2.20612  1.11404e+08
644950  2.19476  1.11406e+08
646050  2.18348  1.11409e+08
647150  2.17228  1.11411e+08
648250  2.16115  1.11413e+08
649350  2.15009  1.11416e+08
650450  2.13911  1.11418e+08
651550  2.1282  1.1142e+08
652650  2.11737  1.11423e+08
653750  2.10661  1.11425e+08
654850  2.09592  1.11427e+08
655950  2.08531  1.1143e+08
657050  2.07476  1.11432e+08
658150  2.06429  1.11434e+08
659250  2.05389  1.11437e+08
660350  2.04355  1.11439e+08
661450  2.03328  1.11441e+08
662550  2.02309  1.11443e+08
663650  2.01295  1.11445e+08
664750  2.00289  1.11448e+08
665850  1.99289  1.1145e+08
666950  1.98296  1.11452e+08
668050  1.9731  1.11454e+08
669150  1.9633  1.11456e+08
670250  1.95356  1.11459e+08
671350  1.94389  1.11461e+08
672450  1.93428  1.11463e+08
673550  1.92473  1.11465e+08
674650  1.91525  1.11467e+08
675750  1.90582  1.11469e+08
676850  1.89646  1.11471e+08
677950  1.88716  1.11473e+08
679050  1.87792  1.11475e+08
680150  1.86874  1.11477e+08
681250  1.85962  1.1148e+08
682350  1.85056  1.11482e+08
683450  1.84155  1.11484e+08
684550  1.83261  1.11486e+08
685650  1.82372  1.11488e+08
686750  1.81489  1.1149e+08
687850  1.80611  1.11492e+08
688950  1.79739  1.11494e+08
690050  1.78873  1.11496e+08
691150  1.78012  1.11498e+08
692250  1.77157  1.11499e+08
693350  1.76307  1.11501e+08
694450  1.75462  1.11503e+08
695550  1.74623  1.11505e+08
696650  1.73789  1.11507e+08
697750  1.72961  1.11509e+08
698850  1.72137  1.11511e+08
699950  1.71319  1.11513e+08
701050  1.70506  1.11515e+08
702150  1.69698  1.11517e+08
703250  1.68895  1.11519e+08
704350  1.68097  1.1152e+08
705450  1.67304  1.11522e+08
706550  1.66517  1.11524e+08
707650  1.65733  1.11526e+08
708750  1.64955  1.11528e+08
709850  1.64182  1.11529e+08
710950  1.63413  1.11531e+08
712050  1.6265  1.11533e+08
713150  1.61891  1.11535e+08
714250  1.61136  1.11537e+08
715350  1.60386  1.11538e+08
716450  1.59641  1.1154e+08
717550  1.58901  1.11542e+08
718650  1.58165  1.11544e+08
719750  1.57433  1.11545e+08
720850  1.56706  1.11547e+08
721950  1.55984  1.11549e+08
723050  1.55266  1.11551e+08
724150  1.54552  1.11552e+08
725250  1.53842  1.11554e+08
726350  1.53137  1.11556e+08
727450  1.52436  1.11557e+08
728550  1.5174  1.11559e+08
729650  1.51047  1.11561e+08
730750  1.50359  1.11562e+08
731850  1.49675  1.11564e+08
732950  1.48995  1.11566e+08
734050  1.48319  1.11567e+08
735150  1.47647  1.11569e+08
736250  1.46979  1.11571e+08
737350  1.46315  1.11572e+08
738450  1.45656  1.11574e+08
739550  1.45  1.11575e+08
740650  1.44348  1.11577e+08
741750  1.437  1.11578e+08
742850  1.43055  1.1158e+08
743950  1.42415  1.11582e+08
745050  1.41778  1.11583e+08
746150  1.41145  1.11585e+08
747250  1.40516  1.11586e+08
748350  1.39891  1.11588e+08
749450  1.39269  1.11589e+08
750550  1.38651  1.11591e+08
751650  1.38036  1.11592e+08
752750  1.37425  1.11594e+08
753850  1.36818  1.11595e+08
754950  1.36214  1.11597e+08
756050  1.35614  1.11598e+08
757150  1.35017  1.116e+08
758250  1.34424  1.11601e+08
759350  1.33834  1.11603e+08
760450  1.33248  1.11604e+08
761550  1.32665  1.11606e+08
762650  1.32085  1.11607e+08
763750  1.31509  1.11609e+08
764850  1.30936  1.1161e+08
765950  1.30366  1.11612e+08
767050  1.298  1.11613e+08
768150  1.29237  1.11614e+08
769250  1.28677  1.11616e+08
770350  1.2812  1.11617e+08
771450  1.27567  1.11619e+08
772550  1.27016  1.1162e+08
773650  1.26469  1.11622e+08
774750  1.25925  1.11623e+08
775850  1.25384  1.11624e+08
776950  1.24846  1.11626e+08
778050  1.24311  1.11627e+08
779150  1.23779  1.11628e+08
780250  1.23251  1.1163e+08
781350  1.22725  1.11631e+08
782450  1.22202  1.11632e+08
783550  1.21682  1.11634e+08
784650  1.21165  1.11635e+08
785750  1.20651  1.11636e+08
786850  1.2014  1.11638e+08
787950  1.19632  1.11639e+08
789050  1.19126  1.1164e+08
790150  1.18623  1.11642e+08
791250  1.18124  1.11643e+08
792350  1.17627  1.11644e+08
793450  1.17132  1.11646e+08
794550  1.16641  1.11647e+08
795650  1.16152  1.11648e+08
796750  1.15666  1.11649e+08
797850  1.15182  1.11651e+08
798950  1.14702  1.11652e+08
800050  1.14224  1.11653e+08
801150  1.13748  1.11654e+08
802250  1.13275  1.11656e+08
803350  1.12805  1.11657e+08
804450  1.12337  1.11658e+08
805550  1.11872  1.11659e+08
806650  1.1141  1.11661e+08
807750  1.1095  1.11662e+08
808850  1.10492  1.11663e+08
809950  1.10037  1.11664e+08
811050  1.09585  1.11666e+08
812150  1.09135  1.11667e+08
813250  1.08687  1.11668e+08
814350  1.08242  1.11669e+08
815450  1.07799  1.1167e+08
816550  1.07359  1.11672e+08
817650  1.06921  1.11673e+08
818750  1.06485  1.11674e+08
819850  1.06052  1.11675e+08
820950  1.05621  1.11676e+08
822050  1.05193  1.11677e+08
823150  1.04766  1.11679e+08
824250  1.04342  1.1168e+08
825350  1.0392  1.11681e+08
826450  1.03501  1.11682e+08
827550  1.03084  1.11683e+08
828650  1.02669  1.11684e+08
829750  1.02256  1.11685e+08
830850  1.01845  1.11686e+08
831950  1.01437  1.11688e+08
833050  1.01031  1.11689e+08
834150  1.00626  1.1169e+08
835250  1.00224  1.11691e+08
836350  0.998245  1.11692e+08
837450  0.994268  1.11693e+08
838550  0.990312  1.11694e+08
839650  0.986376  1.11695e+08
840750  0.982461  1.11696e+08
841850  0.978567  1.11697e+08
842950  0.974693  1.11699e+08
844050  0.970839  1.117e+08
845150  0.967006  1.11701e+08
846250  0.963192  1.11702e+08
847350  0.959399  1.11703e+08
848450  0.955625  1.11704e+08
849550  0.951871  1.11705e+08
850650  0.948136  1.11706e+08
851750  0.944421  1.11707e+08
852850  0.940725  1.11708e+08
853950  0.937048  1.11709e+08
855050  0.933391  1.1171e+08
856150  0.929752  1.11711e+08
857250  0.926132  1.11712e+08
858350  0.92253  1.11713e+08
859450  0.918947  1.11714e+08
860550  0.915383  1.11715e+08
861650  0.911837  1.11716e+08
862750  0.908309  1.11717e+08
863850  0.904799  1.11718e+08
864950  0.901307  1.11719e+08
866050  0.897833  1.1172e+08
867150  0.894376  1.11721e+08
868250  0.890938  1.11722e+08
869350  0.887516  1.11723e+08
870450  0.884112  1.11724e+08
871550  0.880726  1.11725e+08
872650  0.877356  1.11726e+08
873750  0.874004  1.11727e+08
874850  0.870669  1.11728e+08
875950  0.86735  1.11729e+08
877050  0.864048  1.1173e+08
878150  0.860763  1.11731e+08
879250  0.857494  1.11732e+08
880350  0.854242  1.11733e+08
881450  0.851006  1.11734e+08
882550  0.847787  1.11735e+08
883650  0.844583  1.11735e+08
884750  0.841396  1.11736e+08
885850  0.838224  1.11737e+08
886950  0.835068  1.11738e+08
888050  0.831928  1.11739e+08
889150  0.828804  1.1174e+08
890250  0.825695  1.11741e+08
891350  0.822602  1.11742e+08
892450  0.819524  1.11743e+08
893550  0.816461  1.11744e+08
894650  0.813413  1.11745e+08
895750  0.810381  1.11745e+08
896850  0.807363  1.11746e+08
897950  0.80436  1.11747e+08
899050  0.801372  1.11748e+08
900150  0.798399  1.11749e+08
901250  0.79544  1.1175e+08
902350  0.792496  1.11751e+08
903450  0.789566  1.11752e+08
904550  0.786651  1.11752e+08
905650  0.78375  1.11753e+08
906750  0.780863  1.11754e+08
907850  0.77799  1.11755e+08
908950  0.775131  1.11756e+08
910050  0.772286  1.11757e+08
911150  0.769455  1.11758e+08
912250  0.766638  1.11758e+08
913350  0.763834  1.11759e+08
914450  0.761044  1.1176e+08
915550  0.758267  1.11761e+08
916650  0.755504  1.11762e+08
917750  0.752754  1.11763e+08
918850  0.750017  1.11763e+08
919950  0.747294  1.11764e+08
921050  0.744583  1.11765e+08
922150  0.741886  1.11766e+08
923250  0.739201  1.11767e+08
924350  0.73653  1.11768e+08
925450  0.733871  1.11768e+08
926550  0.731225  1.11769e+08
927650  0.728591  1.1177e+08
928750  0.72597  1.11771e+08
929850  0.723362  1.11772e+08
930950  0.720766  1.11772e+08
932050  0.718182  1.11773e+08
933150  0.715611  1.11774e+08
934250  0.713052  1.11775e+08
935350  0.710505  1.11775e+08
936450  0.70797  1.11776e+08
937550  0.705447  1.11777e+08
938650  0.702935  1.11778e+08
939750  0.700436  1.11779e+08
940850  0.697948  1.11779e+08
941950  0.695473  1.1178e+08
943050  0.693008  1.11781e+08
944150  0.690556  1.11782e+08
945250  0.688114  1.11782e+08
946350  0.685685  1.11783e+08
947450  0.683266  1.11784e+08
948550  0.680859  1.11785e+08
949650  0.678463  1.11785e+08
950750  0.676079  1.11786e+08
951850  0.673705  1.11787e+08
952950  0.671343  1.11788e+08
954050  0.668991  1.11788e+08
955150  0.66665  1.11789e+08
956250  0.66432  1.1179e+08
957350  0.662001  1.11791e+08
958450  0.659693  1.11791e+08
959550  0.657395  1.11792e+08
960650  0.655108  1.11793e+08
961750  0.652832  1.11793e+08
962850  0.650566  1.11794e+08
963950  0.64831  1.11795e+08
965050  0.646065  1.11796e+08
966150  0.64383  1.11796e+08
967250  0.641605  1.11797e+08
968350  0.639391  1.11798e+08
969450  0.637186  1.11798e+08
970550  0.634992  1.11799e+08
971650  0.632807  1.118e+08
972750  0.630633  1.11801e+08
973850  0.628468  1.11801e+08
974950  0.626314  1.11802e+08
976050  0.624169  1.11803e+08
977150  0.622034  1.11803e+08
978250  0.619908  1.11804e+08
979350  0.617792  1.11805e+08
980450  0.615686  1.11805e+08
981550  0.613589  1.11806e+08
982650  0.611502  1.11807e+08
983750  0.609424  1.11807e+08
984850  0.607355  1.11808e+08
985950  0.605296  1.11809e+08
987050  0.603246  1.11809e+08
988150  0.601205  1.1181e+08
989250  0.599173  1.11811e+08
990350  0.597151  1.11811e+08
991450  0.595137  1.11812e+08
992550  0.593133  1.11813e+08
993650  0.591137  1.11813e+08
994750  0.58915  1.11814e+08
995850  0.587172  1.11815e+08
996950  0.585203  1.11815e+08
998050  0.583243  1.11816e+08
999150  0.581291  1.11817e+08
1.00025e+06  0.579348  1.11817e+08
1.00135e+06  0.577414  1.11818e+08
1.00245e+06  0.575488  1.11818e+08
1.00355e+06  0.573571  1.11819e+08
1.00465e+06  0.571662  1.1182e+08
1.00575e+06  0.569762  1.1182e+08
1.00685e+06  0.567869  1.11821e+08
1.00795e+06  0.565986  1.11822e+08
1.00905e+06  0.56411  1.11822e+08
1.01015e+06  0.562243  1.11823e+08
1.01125e+06  0.560384  1.11823e+08
1.01235e+06  0.558533  1.11824e+08
1.01345e+06  0.55669  1.11825e+08
1.01455e+06  0.554855  1.11825e+08
1.01565e+06  0.553029  1.11826e+08
1.01675e+06  0.55121  1.11826e+08
1.01785e+06  0.549399  1.11827e+08
1.01895e+06  0.547596  1.11828e+08
1.02005e+06  0.545801  1.11828e+08
1.02115e+06  0.544013  1.11829e+08
1.02225e+06  0.542234  1.11829e+08
1.02335e+06  0.540462  1.1183e+08
1.02445e+06  0.538698  1.11831e+08
1.02555e+06  0.536941  1.11831e+08
1.02665e+06  0.535192  1.11832e+08
1.02775e+06  0.533451  1.11832e+08
1.02885e+06  0.531717  1.11833e+08
1.02995e+06  0.52999  1.11834e+08
1.03105e+06  0.528271  1.11834e+08
1.03215e+06  0.526559  1.11835e+08
1.03325e+06  0.524855  1.11835e+08
1.03435e+06  0.523158  1.11836e+08
1.03545e+06  0.521468  1.11837e+08
1.03655e+06  0.519786  1.11837e+08
1.03765e+06  0.51811  1.11838e+08
1.03875e+06  0.516442  1.11838e+08
1.03985e+06  0.514781  1.11839e+08
1.04095e+06  0.513127  1.11839e+08
1.04205e+06  0.51148  1.1184e+08
1.04315e+06  0.50984  1.1184e+08
1.04425e+06  0.508207  1.11841e+08
1.04535e+06  0.506581  1.11842e+08
1.04645e+06  0.504962  1.11842e+08
1.04755e+06  0.50335  1.11843e+08
1.04865e+06  0.501744  1.11843e+08
1.04975e+06  0.500146  1.11844e+08
1.05085e+06  0.498554  1.11844e+08
1.05195e+06  0.496968  1.11845e+08
1.05305e+06  0.49539  1.11845e+08
1.05415e+06  0.493818  1.11846e+08
1.05525e+06  0.492253  1.11847e+08
1.05635e+06  0.490694  1.11847e+08
1.05745e+06  0.489142  1.11848e+08
1.05855e+06  0.487596  1.11848e+08
1.05965e+06  0.486057  1.11849e+08
1.06075e+06  0.484524  1.11849e+08
1.06185e+06  0.482998  1.1185e+08
1.06295e+06  0.481478  1.1185e+08
1.06405e+06  0.479964  1.11851e+08
1.06515e+06  0.478457  1.11851e+08
1.06625e+06  0.476956  1.11852e+08
1.06735e+06  0.475461  1.11852e+08
1.06845e+06  0.473972  1.11853e+08
1.06955e+06  0.47249  1.11853e+08
1.07065e+06  0.471013  1.11854e+08
1.07175e+06  0.469543  1.11854e+08
1.07285e+06  0.468079  1.11855e+08
1.07395e+06  0.466621  1.11855e+08
1.07505e+06  0.465169  1.11856e+08
1.07615e+06  0.463723  1.11857e+08
1.07725e+06  0.462282  1.11857e+08
1.07835e+06  0.460848  1.11858e+08
1.07945e+06  0.45942  1.11858e+08
1.08055e+06  0.457998  1.11859e+08
1.08165e+06  0.456581  1.11859e+08
1.08275e+06  0.45517  1.1186e+08
1.08385e+06  0.453765  1.1186e+08
1.08495e+06  0.452366  1.11861e+08
1.08605e+06  0.450972  1.11861e+08
1.08715e+06  0.449584  1.11862e+08
1.08825e+06  0.448202  1.11862e+08
1.08935e+06  0.446826  1.11863e+08
1.09045e+06  0.445455  1.11863e+08
1.09155e+06  0.444089  1.11864e+08
1.09265e+06  0.442729  1.11864e+08
1.09375e+06  0.441375  1.11864e+08
1.09485e+06  0.440026  1.11865e+08
1.09595e+06  0.438683  1.11865e+08
1.09705e+06  0.437345  1.11866e+08
1.09815e+06  0.436012  1.11866e+08
1.09925e+06  0.434685  1.11867e+08
1.10035e+06  0.433363  1.11867e+08
1.10145e+06  0.432047  1.11868e+08
1.10255e+06  0.430735  1.11868e+08
1.10365e+06  0.429429  1.11869e+08
1.10475e+06  0.428129  1.11869e+08
1.10585e+06  0.426833  1.1187e+08
1.10695e+06  0.425543  1.1187e+08
1.10805e+06  0.424258  1.11871e+08
1.10915e+06  0.422978  1.11871e+08
1.11025e+06  0.421703  1.11872e+08
1.11135e+06  0.420433  1.11872e+08
1.11245e+06  0.419169  1.11873e+08
1.11355e+06  0.417909  1.11873e+08
1.11465e+06  0.416654  1.11873e+08
1.11575e+06  0.415405  1.11874e+08
1.11685e+06  0.41416  1.11874e+08
1.11795e+06  0.41292  1.11875e+08
1.11905e+06  0.411686  1.11875e+08
1.12015e+06  0.410456  1.11876e+08
1.12125e+06  0.409231  1.11876e+08
1.12235e+06  0.40801  1.11877e+08
1.12345e+06  0.406795  1.11877e+08
1.12455e+06  0.405584  1.11878e+08
1.12565e+06  0.404379  1.11878e+08
1.12675e+06  0.403178  1.11878e+08
1.12785e+06  0.401981  1.11879e+08
1.12895e+06  0.40079  1.11879e+08
1.13005e+06  0.399603  1.1188e+08
1.13115e+06  0.39842  1.1188e+08
1.13225e+06  0.397243  1.11881e+08
1.13335e+06  0.39607  1.11881e+08
1.13445e+06  0.394901  1.11881e+08
1.13555e+06  0.393737  1.11882e+08
1.13665e+06  0.392578  1.11882e+08
1.13775e+06  0.391423  1.11883e+08
1.13885e+06  0.390273  1.11883e+08
1.13995e+06  0.389127  1.11884e+08
1.14105e+06  0.387986  1.11884e+08
1.14215e+06  0.386849  1.11884e+08
1.14325e+06  0.385716  1.11885e+08
1.14435e+06  0.384588  1.11885e+08
1.14545e+06  0.383464  1.11886e+08
1.14655e+06  0.382345  1.11886e+08
1.14765e+06  0.38123  1.11887e+08
1.14875e+06  0.380119  1.11887e+08
1.14985e+06  0.379012  1.11887e+08
1.15095e+06  0.37791  1.11888e+08
1.15205e+06  0.376812  1.11888e+08
1.15315e+06  0.375719  1.11889e+08
1.15425e+06  0.374629  1.11889e+08
1.15535e+06  0.373544  1.1189e+08
1.15645e+06  0.372462  1.1189e+08
1.15755e+06  0.371385  1.1189e+08
1.15865e+06  0.370312  1.11891e+08
1.15975e+06  0.369244  1.11891e+08
1.16085e+06  0.368179  1.11892e+08
1.16195e+06  0.367118  1.11892e+08
1.16305e+06  0.366062  1.11892e+08
1.16415e+06  0.365009  1.11893e+08
1.16525e+06  0.363961  1.11893e+08
1.16635e+06  0.362916  1.11894e+08
1.16745e+06  0.361875  1.11894e+08
1.16855e+06  0.360839  1.11894e+08
1.16965e+06  0.359806  1.11895e+08
1.17075e+06  0.358777  1.11895e+08
1.17185e+06  0.357752  1.11896e+08
1.17295e+06  0.356731  1.11896e+08
1.17405e+06  0.355714  1.11896e+08
1.17515e+06  0.354701  1.11897e+08
1.17625e+06  0.353692  1.11897e+08
1.17735e+06  0.352686  1.11897e+08
1.17845e+06  0.351684  1.11898e+08
1.17955e+06  0.350686  1.11898e+08
1.18065e+06  0.349692  1.11899e+08
1.18175e+06  0.348701  1.11899e+08
1.18285e+06  0.347714  1.11899e+08
1.18395e+06  0.346731  1.119e+08
1.18505e+06  0.345751  1.119e+08
1.18615e+06  0.344775  1.11901e+08
1.18725e+06  0.343803  1.11901e+08
1.18835e+06  0.342835  1.11901e+08
1.18945e+06  0.34187  1.11902e+08
1.19055e+06  0.340908  1.11902e+08
1.19165e+06  0.339951  1.11902e+08
1.19275e+06  0.338996  1.11903e+08
1.19385e+06  0.338046  1.11903e+08
1.19495e+06  0.337099  1.11904e+08
1.19605e+06  0.336155  1.11904e+08
1.19715e+06  0.335215  1.11904e+08
1.19825e+06  0.334278  1.11905e+08
1.19935e+06  0.333345  1.11905e+08
1.20045e+06  0.332416  1.11905e+08
1.20155e+06  0.331489  1.11906e+08
1.20265e+06  0.330566  1.11906e+08
1.20375e+06  0.329647  1.11906e+08
1.20485e+06  0.328731  1.11907e+08
1.20595e+06  0.327818  1.11907e+08
1.20705e+06  0.326909  1.11908e+08
1.20815e+06  0.326003  1.11908e+08
1.20925e+06  0.3251  1.11908e+08
1.21035e+06  0.324201  1.11909e+08
1.21145e+06  0.323305  1.11909e+08
1.21255e+06  0.322412  1.11909e+08
1.21365e+06  0.321523  1.1191e+08
1.21475e+06  0.320637  1.1191e+08
1.21585e+06  0.319754  1.1191e+08
1.21695e+06  0.318874  1.11911e+08
1.21805e+06  0.317997  1.11911e+08
1.21915e+06  0.317124  1.11911e+08
1.22025e+06  0.316254  1.11912e+08
1.22135e+06  0.315387  1.11912e+08
1.22245e+06  0.314523  1.11913e+08
1.22355e+06  0.313662  1.11913e+08
1.22465e+06  0.312804  1.11913e+08
1.22575e+06  0.31195  1.11914e+08
1.22685e+06  0.311098  1.11914e+08
1.22795e+06  0.31025  1.11914e+08
1.22905e+06  0.309405  1.11915e+08
1.23015e+06  0.308563  1.11915e+08
1.23125e+06  0.307723  1.11915e+08
1.23235e+06  0.306887  1.11916e+08
1.23345e+06  0.306054  1.11916e+08
1.23455e+06  0.305224  1.11916e+08
1.23565e+06  0.304397  1.11917e+08
1.23675e+06  0.303573  1.11917e+08
1.23785e+06  0.302751  1.11917e+08
1.23895e+06  0.301933  1.11918e+08
1.24005e+06  0.301118  1.11918e+08
1.24115e+06  0.300305  1.11918e+08
1.24225e+06  0.299496  1.11919e+08
1.24335e+06  0.298689  1.11919e+08
1.24445e+06  0.297885  1.11919e+08
1.24555e+06  0.297085  1.1192e+08
1.24665e+06  0.296287  1.1192e+08
1.24775e+06  0.295491  1.1192e+08
1.24885e+06  0.294699  1.11921e+08
1.24995e+06  0.293909  1.11921e+08
1.25105e+06  0.293123  1.11921e+08
1.25215e+06  0.292339  1.11922e+08
1.25325e+06  0.291558  1.11922e+08
1.25435e+06  0.290779  1.11922e+08
1.25545e+06  0.290003  1.11922e+08
1.25655e+06  0.289231  1.11923e+08
1.25765e+06  0.28846  1.11923e+08
1.25875e+06  0.287693  1.11923e+08
1.25985e+06  0.286928  1.11924e+08
1.26095e+06  0.286166  1.11924e+08
1.26205e+06  0.285407  1.11924e+08
1.26315e+06  0.28465  1.11925e+08
1.26425e+06  0.283896  1.11925e+08
1.26535e+06  0.283145  1.11925e+08
1.26645e+06  0.282396  1.11926e+08
1.26755e+06  0.28165  1.11926e+08
1.26865e+06  0.280906  1.11926e+08
1.26975e+06  0.280165  1.11927e+08
1.27085e+06  0.279427  1.11927e+08
1.27195e+06  0.278691  1.11927e+08
1.27305e+06  0.277958  1.11927e+08
1.27415e+06  0.277227  1.11928e+08
1.27525e+06  0.276499  1.11928e+08
1.27635e+06  0.275774  1.11928e+08
1.27745e+06  0.275051  1.11929e+08
1.27855e+06  0.27433  1.11929e+08
1.27965e+06  0.273612  1.11929e+08
1.28075e+06  0.272897  1.1193e+08
1.28185e+06  0.272183  1.1193e+08
1.28295e+06  0.271473  1.1193e+08
1.28405e+06  0.270765  1.1193e+08
1.28515e+06  0.270059  1.11931e+08
1.28625e+06  0.269356  1.11931e+08
1.28735e+06  0.268655  1.11931e+08
1.28845e+06  0.267957  1.11932e+08
1.28955e+06  0.267261  1.11932e+08
1.29065e+06  0.266567  1.11932e+08
1.29175e+06  0.265876  1.11933e+08
1.29285e+06  0.265187  1.11933e+08
1.29395e+06  0.264501  1.11933e+08
1.29505e+06  0.263817  1.11933e+08
1.29615e+06  0.263135  1.11934e+08
1.29725e+06  0.262455  1.11934e+08
1.29835e+06  0.261778  1.11934e+08
1.29945e+06  0.261104  1.11935e+08
1.30055e+06  0.260431  1.11935e+08
1.30165e+06  0.259761  1.11935e+08
1.30275e+06  0.259093  1.11935e+08
1.30385e+06  0.258427  1.11936e+08
1.30495e+06  0.257764  1.11936e+08
1.30605e+06  0.257103  1.11936e+08
1.30715e+06  0.256444  1.11937e+08
1.30825e+06  0.255787  1.11937e+08
1.30935e+06  0.255133  1.11937e+08
1.31045e+06  0.254481  1.11937e+08
1.31155e+06  0.253831  1.11938e+08
1.31265e+06  0.253183  1.11938e+08
1.31375e+06  0.252538  1.11938e+08
1.31485e+06  0.251894  1.11939e+08
1.31595e+06  0.251253  1.11939e+08
1.31705e+06  0.250614  1.11939e+08
1.31815e+06  0.249977  1.11939e+08
1.31925e+06  0.249342  1.1194e+08
1.32035e+06  0.24871  1.1194e+08
1.32145e+06  0.248079  1.1194e+08
1.32255e+06  0.247451  1.1194e+08
1.32365e+06  0.246825  1.11941e+08
1.32475e+06  0.246201  1.11941e+08
1.32585e+06  0.245579  1.11941e+08
1.32695e+06  0.244959  1.11942e+08
1.32805e+06  0.244341  1.11942e+08
1.32915e+06  0.243725  1.11942e+08
1.33025e+06  0.243111  1.11942e+08
1.33135e+06  0.242499  1.11943e+08
1.33245e+06  0.24189  1.11943e+08
1.33355e+06  0.241282  1.11943e+08
1.33465e+06  0.240676  1.11943e+08
1.33575e+06  0.240073  1.11944e+08
1.33685e+06  0.239471  1.11944e+08
1.33795e+06  0.238872  1.11944e+08
1.33905e+06  0.238274  1.11944e+08
1.34015e+06  0.237678  1.11945e+08
1.34125e+06  0.237085  1.11945e+08
1.34235e+06  0.236493  1.11945e+08
1.34345e+06  0.235903  1.11946e+08
1.34455e+06  0.235315  1.11946e+08
1.34565e+06  0.23473  1.11946e+08
1.34675e+06  0.234146  1.11946e+08
1.34785e+06  0.233564  1.11947e+08
1.34895e+06  0.232984  1.11947e+08
1.35005e+06  0.232405  1.11947e+08
1.35115e+06  0.231829  1.11947e+08
1.35225e+06  0.231255  1.11948e+08
1.35335e+06  0.230682  1.11948e+08
1.35445e+06  0.230112  1.11948e+08
1.35555e+06  0.229543  1.11948e+08
1.35665e+06  0.228976  1.11949e+08
1.35775e+06  0.228411  1.11949e+08
1.35885e+06  0.227848  1.11949e+08
1.35995e+06  0.227287  1.11949e+08
1.36105e+06  0.226727  1.1195e+08
1.36215e+06  0.22617  1.1195e+08
1.36325e+06  0.225614  1.1195e+08
1.36435e+06  0.22506  1.1195e+08
1.36545e+06  0.224507  1.11951e+08
1.36655e+06  0.223957  1.11951e+08
1.36765e+06  0.223408  1.11951e+08
1.36875e+06  0.222862  1.11951e+08
1.36985e+06  0.222316  1.11952e+08
1.37095e+06  0.221773  1.11952e+08
1.37205e+06  0.221232  1.11952e+08
1.37315e+06  0.220692  1.11952e+08
1.37425e+06  0.220154  1.11953e+08
1.37535e+06  0.219617  1.11953e+08
1.37645e+06  0.219083  1.11953e+08
1.37755e+06  0.21855  1.11953e+08
1.37865e+06  0.218019  1.11953e+08
1.37975e+06  0.217489  1.11954e+08
1.38085e+06  0.216962  1.11954e+08
1.38195e+06  0.216436  1.11954e+08
1.38305e+06  0.215911  1.11954e+08
1.38415e+06  0.215389  1.11955e+08
1.38525e+06  0.214868  1.11955e+08
1.38635e+06  0.214348  1.11955e+08
1.38745e+06  0.213831  1.11955e+08
1.38855e+06  0.213315  1.11956e+08
1.38965e+06  0.2128  1.11956e+08
1.39075e+06  0.212288  1.11956e+08
1.39185e+06  0.211777  1.11956e+08
1.39295e+06  0.211267  1.11957e+08
1.39405e+06  0.210759  1.11957e+08
1.39515e+06  0.210253  1.11957e+08
1.39625e+06  0.209749  1.11957e+08
1.39735e+06  0.209246  1.11957e+08
1.39845e+06  0.208744  1.11958e+08
1.39955e+06  0.208245  1.11958e+08
1.40065e+06  0.207746  1.11958e+08
1.40175e+06  0.20725  1.11958e+08
1.40285e+06  0.206755  1.11959e+08
1.40395e+06  0.206261  1.11959e+08
1.40505e+06  0.205769  1.11959e+08
1.40615e+06  0.205279  1.11959e+08
1.40725e+06  0.20479  1.1196e+08
1.40835e+06  0.204303  1.1196e+08
1.40945e+06  0.203817  1.1196e+08
1.41055e+06  0.203333  1.1196e+08
1.41165e+06  0.20285  1.1196e+08
1.41275e+06  0.202369  1.11961e+08
1.41385e+06  0.20189  1.11961e+08
1.41495e+06  0.201411  1.11961e+08
1.41605e+06  0.200935  1.11961e+08
1.41715e+06  0.20046  1.11962e+08
1.41825e+06  0.199986  1.11962e+08
1.41935e+06  0.199514  1.11962e+08
1.42045e+06  0.199043  1.11962e+08
1.42155e+06  0.198574  1.11962e+08
1.42265e+06  0.198106  1.11963e+08
1.42375e+06  0.19764  1.11963e+08
1.42485e+06  0.197175  1.11963e+08
1.42595e+06  0.196712  1.11963e+08
1.42705e+06  0.19625  1.11963e+08
1.42815e+06  0.195789  1.11964e+08
1.42925e+06  0.19533  1.11964e+08
1.43035e+06  0.194873  1.11964e+08
1.43145e+06  0.194417  1.11964e+08
1.43255e+06  0.193962  1.11965e+08
1.43365e+06  0.193508  1.11965e+08
1.43475e+06  0.193056  1.11965e+08
1.43585e+06  0.192606  1.11965e+08
1.43695e+06  0.192157  1.11965e+08
1.43805e+06  0.191709  1.11966e+08
1.43915e+06  0.191262  1.11966e+08
1.44025e+06  0.190817  1.11966e+08
1.44135e+06  0.190374  1.11966e+08
1.44245e+06  0.189931  1.11966e+08
1.44355e+06  0.189491  1.11967e+08
1.44465e+06  0.189051  1.11967e+08
1.44575e+06  0.188613  1.11967e+08
1.44685e+06  0.188176  1.11967e+08
1.44795e+06  0.18774  1.11968e+08
1.44905e+06  0.187306  1.11968e+08
1.45015e+06  0.186873  1.11968e+08
1.45125e+06  0.186442  1.11968e+08
1.45235e+06  0.186012  1.11968e+08
1.45345e+06  0.185583  1.11969e+08
1.45455e+06  0.185155  1.11969e+08
1.45565e+06  0.184729  1.11969e+08
1.45675e+06  0.184304  1.11969e+08
1.45785e+06  0.18388  1.11969e+08
1.45895e+06  0.183458  1.1197e+08
1.46005e+06  0.183037  1.1197e+08
1.46115e+06  0.182617  1.1197e+08
1.46225e+06  0.182198  1.1197e+08
1.46335e+06  0.181781  1.1197e+08
1.46445e+06  0.181365  1.11971e+08
1.46555e+06  0.18095  1.11971e+08
1.46665e+06  0.180537  1.11971e+08
1.46775e+06  0.180124  1.11971e+08
1.46885e+06  0.179713  1.11971e+08
1.46995e+06  0.179304  1.11972e+08
1.47105e+06  0.178895  1.11972e+08
1.47215e+06  0.178488  1.11972e+08
1.47325e+06  0.178082  1.11972e+08
1.47435e+06  0.177677  1.11972e+08
1.47545e+06  0.177273  1.11973e+08
1.47655e+06  0.176871  1.11973e+08
1.47765e+06  0.17647  1.11973e+08
1.47875e+06  0.17607  1.11973e+08
1.47985e+06  0.175671  1.11973e+08
1.48095e+06  0.175274  1.11973e+08
1.48205e+06  0.174877  1.11974e+08
1.48315e+06  0.174482  1.11974e+08
1.48425e+06  0.174088  1.11974e+08
1.48535e+06  0.173695  1.11974e+08
1.48645e+06  0.173304  1.11974e+08
1.48755e+06  0.172913  1.11975e+08
1.48865e+06  0.172524  1.11975e+08
1.48975e+06  0.172136  1.11975e+08
1.49085e+06  0.171749  1.11975e+08
1.49195e+06  0.171363  1.11975e+08
1.49305e+06  0.170978  1.11976e+08
1.49415e+06  0.170595  1.11976e+08
1.49525e+06  0.170212  1.11976e+08
1.49635e+06  0.169831  1.11976e+08
1.49745e+06  0.169451  1.11976e+08
1.49855e+06  0.169072  1.11977e+08
1.49965e+06  0.168694  1.11977e+08
1.50075e+06  0.168317  1.11977e+08
1.50185e+06  0.167941  1.11977e+08
1.50295e+06  0.167567  1.11977e+08
1.50405e+06  0.167194  1.11977e+08
1.50515e+06  0.166821  1.11978e+08
1.50625e+06  0.16645  1.11978e+08
1.50735e+06  0.16608  1.11978e+08
1.50845e+06  0.165711  1.11978e+08
1.50955e+06  0.165343  1.11978e+08
1.51065e+06  0.164976  1.11979e+08
1.51175e+06  0.16461  1.11979e+08
1.51285e+06  0.164246  1.11979e+08
1.51395e+06  0.163882  1.11979e+08
1.51505e+06  0.163519  1.11979e+08
1.51615e+06  0.163158  1.11979e+08
1.51725e+06  0.162797  1.1198e+08
1.51835e+06  0.162438  1.1198e+08
1.51945e+06  0.16208  1.1198e+08
1.52055e+06  0.161722  1.1198e+08
1.52165e+06  0.161366  1.1198e+08
1.52275e+06  0.161011  1.11981e+08
1.52385e+06  0.160657  1.11981e+08
1.52495e+06  0.160304  1.11981e+08
1.52605e+06  0.159951  1.11981e+08
1.52715e+06  0.1596  1.11981e+08
1.52825e+06  0.15925  1.11981e+08
1.52935e+06  0.158901  1.11982e+08
1.53045e+06  0.158553  1.11982e+08
1.53155e+06  0.158206  1.11982e+08
1.53265e+06  0.15786  1.11982e+08
1.53375e+06  0.157515  1.11982e+08
1.53485e+06  0.157171  1.11982e+08
1.53595e+06  0.156828  1.11983e+08
1.53705e+06  0.156486  1.11983e+08
1.53815e+06  0.156145  1.11983e+08
1.53925e+06  0.155805  1.11983e+08
1.54035e+06  0.155466  1.11983e+08
1.54145e+06  0.155128  1.11983e+08
1.54255e+06  0.154791  1.11984e+08
1.54365e+06  0.154455  1.11984e+08
1.54475e+06  0.15412  1.11984e+08
1.54585e+06  0.153785  1.11984e+08
1.54695e+06  0.153452  1.11984e+08
1.54805e+06  0.15312  1.11984e+08
1.54915e+06  0.152788  1.11985e+08
1.55025e+06  0.152458  1.11985e+08
1.55135e+06  0.152129  1.11985e+08
1.55245e+06  0.1518  1.11985e+08
1.55355e+06  0.151473  1.11985e+08
1.55465e+06  0.151146  1.11985e+08
1.55575e+06  0.15082  1.11986e+08
1.55685e+06  0.150496  1.11986e+08
1.55795e+06  0.150172  1.11986e+08
1.55905e+06  0.149849  1.11986e+08
1.56015e+06  0.149527  1.11986e+08
1.56125e+06  0.149206  1.11986e+08
1.56235e+06  0.148886  1.11987e+08
1.56345e+06  0.148566  1.11987e+08
1.56455e+06  0.148248  1.11987e+08
1.56565e+06  0.147931  1.11987e+08
1.56675e+06  0.147614  1.11987e+08
1.56785e+06  0.147299  1.11987e+08
1.56895e+06  0.146984  1.11988e+08
1.57005e+06  0.14667  1.11988e+08
1.57115e+06  0.146357  1.11988e+08
1.57225e+06  0.146045  1.11988e+08
1.57335e+06  0.145734  1.11988e+08
1.57445e+06  0.145423  1.11988e+08
1.57555e+06  0.145114  1.11989e+08
1.57665e+06  0.144805  1.11989e+08
1.57775e+06  0.144498  1.11989e+08
1.57885e+06  0.144191  1.11989e+08
1.57995e+06  0.143885  1.11989e+08
1.58105e+06  0.14358  1.11989e+08
1.58215e+06  0.143276  1.1199e+08
1.58325e+06  0.142972  1.1199e+08
1.58435e+06  0.14267  1.1199e+08
1.58545e+06  0.142368  1.1199e+08
1.58655e+06  0.142067  1.1199e+08
1.58765e+06  0.141767  1.1199e+08
1.58875e+06  0.141468  1.1199e+08
1.58985e+06  0.14117  1.11991e+08
1.59095e+06  0.140872  1.11991e+08
1.59205e+06  0.140576  1.11991e+08
1.59315e+06  0.14028  1.11991e+08
1.59425e+06  0.139985  1.11991e+08
1.59535e+06  0.139691  1.11991e+08
1.59645e+06  0.139397  1.11992e+08
1.59755e+06  0.139105  1.11992e+08
1.59865e+06  0.138813  1.11992e+08
1.59975e+06  0.138522  1.11992e+08
1.60085e+06  0.138232  1.11992e+08
1.60195e+06  0.137943  1.11992e+08
1.60305e+06  0.137654  1.11992e+08
1.60415e+06  0.137367  1.11993e+08
1.60525e+06  0.13708  1.11993e+08
1.60635e+06  0.136794  1.11993e+08
1.60745e+06  0.136508  1.11993e+08
1.60855e+06  0.136224  1.11993e+08
1.60965e+06  0.13594  1.11993e+08
1.61075e+06  0.135657  1.11994e+08
1.61185e+06  0.135375  1.11994e+08
1.61295e+06  0.135094  1.11994e+08
1.61405e+06  0.134813  1.11994e+08
1.61515e+06  0.134533  1.11994e+08
1.61625e+06  0.134254  1.11994e+08
1.61735e+06  0.133976  1.11994e+08
1.61845e+06  0.133698  1.11995e+08
1.61955e+06  0.133422  1.11995e+08
1.62065e+06  0.133145  1.11995e+08
1.62175e+06  0.13287  1.11995e+08
1.62285e+06  0.132596  1.11995e+08
1.62395e+06  0.132322  1.11995e+08
1.62505e+06  0.132049  1.11995e+08
1.62615e+06  0.131777  1.11996e+08
1.62725e+06  0.131505  1.11996e+08
1.62835e+06  0.131234  1.11996e+08
1.62945e+06  0.130964  1.11996e+08
1.63055e+06  0.130695  1.11996e+08
1.63165e+06  0.130427  1.11996e+08
1.63275e+06  0.130159  1.11996e+08
1.63385e+06  0.129892  1.11997e+08
1.63495e+06  0.129625  1.11997e+08
1.63605e+06  0.12936  1.11997e+08
1.63715e+06  0.129095  1.11997e+08
1.63825e+06  0.128831  1.11997e+08
1.63935e+06  0.128567  1.11997e+08
1.64045e+06  0.128304  1.11997e+08
1.64155e+06  0.128042  1.11998e+08
1.64265e+06  0.127781  1.11998e+08
1.64375e+06  0.12752  1.11998e+08
1.64485e+06  0.12726  1.11998e+08
1.64595e+06  0.127001  1.11998e+08
1.64705e+06  0.126742  1.11998e+08
1.64815e+06  0.126485  1.11998e+08
1.64925e+06  0.126228  1.11999e+08
1.65035e+06  0.125971  1.11999e+08
1.65145e+06  0.125715  1.11999e+08
1.65255e+06  0.12546  1.11999e+08
1.65365e+06  0.125206  1.11999e+08
1.65475e+06  0.124952  1.11999e+08
1.65585e+06  0.124699  1.11999e+08
1.65695e+06  0.124447  1.12e+08
1.65805e+06  0.124195  1.12e+08
1.65915e+06  0.123944  1.12e+08
1.66025e+06  0.123694  1.12e+08
1.66135e+06  0.123444  1.12e+08
1.66245e+06  0.123195  1.12e+08
1.66355e+06  0.122947  1.12e+08
1.66465e+06  0.122699  1.12e+08
1.66575e+06  0.122452  1.12001e+08
1.66685e+06  0.122206  1.12001e+08
1.66795e+06  0.12196  1.12001e+08
1.66905e+06  0.121715  1.12001e+08
1.67015e+06  0.121471  1.12001e+08
1.67125e+06  0.121227  1.12001e+08
1.67235e+06  0.120984  1.12001e+08
1.67345e+06  0.120742  1.12002e+08
1.67455e+06  0.1205  1.12002e+08
1.67565e+06  0.120259  1.12002e+08
1.67675e+06  0.120018  1.12002e+08
1.67785e+06  0.119779  1.12002e+08
1.67895e+06  0.119539  1.12002e+08
1.68005e+06  0.119301  1.12002e+08
1.68115e+06  0.119063  1.12002e+08
1.68225e+06  0.118825  1.12003e+08
1.68335e+06  0.118589  1.12003e+08
1.68445e+06  0.118353  1.12003e+08
1.68555e+06  0.118117  1.12003e+08
1.68665e+06  0.117882  1.12003e+08
1.68775e+06  0.117648  1.12003e+08
1.68885e+06  0.117415  1.12003e+08
1.68995e+06  0.117182  1.12004e+08
1.69105e+06  0.116949  1.12004e+08
1.69215e+06  0.116718  1.12004e+08
1.69325e+06  0.116486  1.12004e+08
1.69435e+06  0.116256  1.12004e+08
1.69545e+06  0.116026  1.12004e+08
1.69655e+06  0.115797  1.12004e+08
1.69765e+06  0.115568  1.12004e+08
1.69875e+06  0.11534  1.12005e+08
1.69985e+06  0.115112  1.12005e+08
1.70095e+06  0.114885  1.12005e+08
1.70205e+06  0.114659  1.12005e+08
1.70315e+06  0.114433  1.12005e+08
1.70425e+06  0.114208  1.12005e+08
1.70535e+06  0.113984  1.12005e+08
1.70645e+06  0.11376  1.12005e+08
1.70755e+06  0.113536  1.12006e+08
1.70865e+06  0.113313  1.12006e+08
1.70975e+06  0.113091  1.12006e+08
1.71085e+06  0.112869  1.12006e+08
1.71195e+06  0.112648  1.12006e+08
1.71305e+06  0.112428  1.12006e+08
1.71415e+06  0.112208  1.12006e+08
1.71525e+06  0.111989  1.12006e+08
1.71635e+06  0.11177  1.12007e+08
1.71745e+06  0.111552  1.12007e+08
1.71855e+06  0.111334  1.12007e+08
1.71965e+06  0.111117  1.12007e+08
1.72075e+06  0.1109  1.12007e+08
1.72185e+06  0.110684  1.12007e+08
1.72295e+06  0.110469  1.12007e+08
1.72405e+06  0.110254  1.12007e+08
1.72515e+06  0.11004  1.12008e+08
1.72625e+06  0.109826  1.12008e+08
1.72735e+06  0.109613  1.12008e+08
1.72845e+06  0.1094  1.12008e+08
1.72955e+06  0.109188  1.12008e+08
1.73065e+06  0.108976  1.12008e+08
1.73175e+06  0.108765  1.12008e+08
1.73285e+06  0.108555  1.12008e+08
1.73395e+06  0.108345  1.12008e+08
1.73505e+06  0.108135  1.12009e+08
1.73615e+06  0.107927  1.12009e+08
1.73725e+06  0.107718  1.12009e+08
1.73835e+06  0.10751  1.12009e+08
1.73945e+06  0.107303  1.12009e+08
1.74055e+06  0.107096  1.12009e+08
1.74165e+06  0.10689  1.12009e+08
1.74275e+06  0.106685  1.12009e+08
1.74385e+06  0.106479  1.1201e+08
1.74495e+06  0.106275  1.1201e+08
1.74605e+06  0.106071  1.1201e+08
1.74715e+06  0.105867  1.1201e+08
1.74825e+06  0.105664  1.1201e+08
1.74935e+06  0.105461  1.1201e+08
1.75045e+06  0.105259  1.1201e+08
1.75155e+06  0.105058  1.1201e+08
1.75265e+06  0.104857  1.1201e+08
1.75375e+06  0.104656  1.12011e+08
1.75485e+06  0.104456  1.12011e+08
1.75595e+06  0.104257  1.12011e+08
1.75705e+06  0.104058  1.12011e+08
1.75815e+06  0.103859  1.12011e+08
1.75925e+06  0.103661  1.12011e+08
1.76035e+06  0.103464  1.12011e+08
1.76145e+06  0.103267  1.12011e+08
1.76255e+06  0.10307  1.12011e+08
1.76365e+06  0.102874  1.12012e+08
1.76475e+06  0.102679  1.12012e+08
1.76585e+06  0.102484  1.12012e+08
1.76695e+06  0.102289  1.12012e+08
1.76805e+06  0.102095  1.12012e+08
1.76915e+06  0.101902  1.12012e+08
1.77025e+06  0.101709  1.12012e+08
1.77135e+06  0.101516  1.12012e+08
1.77245e+06  0.101324  1.12013e+08
1.77355e+06  0.101133  1.12013e+08
1.77465e+06  0.100942  1.12013e+08
1.77575e+06  0.100751  1.12013e+08
1.77685e+06  0.100561  1.12013e+08
1.77795e+06  0.100371  1.12013e+08
1.77905e+06  0.100182  1.12013e+08
1.78015e+06  0.0999931  1.12013e+08
1.78125e+06  0.0998049  1.12013e+08
1.78235e+06  0.0996171  1.12013e+08
1.78345e+06  0.0994297  1.12014e+08
1.78455e+06  0.0992429  1.12014e+08
1.78565e+06  0.0990565  1.12014e+08
1.78675e+06  0.0988706  1.12014e+08
1.78785e+06  0.0986851  1.12014e+08
1.78895e+06  0.0985001  1.12014e+08
1.79005e+06  0.0983155  1.12014e+08
1.79115e+06  0.0981315  1.12014e+08
1.79225e+06  0.0979478  1.12014e+08
1.79335e+06  0.0977647  1.12015e+08
1.79445e+06  0.0975819  1.12015e+08
1.79555e+06  0.0973997  1.12015e+08
1.79665e+06  0.0972179  1.12015e+08
1.79775e+06  0.0970365  1.12015e+08
1.79885e+06  0.0968556  1.12015e+08
1.79995e+06  0.0966751  1.12015e+08
1.80105e+06  0.0964951  1.12015e+08
1.80215e+06  0.0963155  1.12015e+08
1.80325e+06  0.0961364  1.12016e+08
1.80435e+06  0.0959577  1.12016e+08
1.80545e+06  0.0957795  1.12016e+08
1.80655e+06  0.0956016  1.12016e+08
1.80765e+06  0.0954243  1.12016e+08
1.80875e+06  0.0952473  1.12016e+08
1.80985e+06  0.0950708  1.12016e+08
1.81095e+06  0.0948948  1.12016e+08
1.81205e+06  0.0947191  1.12016e+08
1.81315e+06  0.0945439  1.12016e+08
1.81425e+06  0.0943691  1.12017e+08
1.81535e+06  0.0941948  1.12017e+08
1.81645e+06  0.0940209  1.12017e+08
1.81755e+06  0.0938474  1.12017e+08
1.81865e+06  0.0936743  1.12017e+08
1.81975e+06  0.0935017  1.12017e+08
1.82085e+06  0.0933295  1.12017e+08
1.82195e+06  0.0931576  1.12017e+08
1.82305e+06  0.0929863  1.12017e+08
1.82415e+06  0.0928153  1.12018e+08
1.82525e+06  0.0926448  1.12018e+08
1.82635e+06  0.0924746  1.12018e+08
1.82745e+06  0.0923049  1.12018e+08
1.82855e+06  0.0921356  1.12018e+08
1.82965e+06  0.0919667  1.12018e+08
1.83075e+06  0.0917982  1.12018e+08
1.83185e+06  0.0916301  1.12018e+08
1.83295e+06  0.0914625  1.12018e+08
1.83405e+06  0.0912952  1.12018e+08
1.83515e+06  0.0911284  1.12019e+08
1.83625e+06  0.0909619  1.12019e+08
1.83735e+06  0.0907959  1.12019e+08
1.83845e+06  0.0906302  1.12019e+08
1.83955e+06  0.090465  1.12019e+08
1.84065e+06  0.0903002  1.12019e+08
1.84175e+06  0.0901357  1.12019e+08
1.84285e+06  0.0899717  1.12019e+08
1.84395e+06  0.089808  1.12019e+08
1.84505e+06  0.0896448  1.12019e+08
1.84615e+06  0.0894819  1.1202e+08
1.84725e+06  0.0893194  1.1202e+08
1.84835e+06  0.0891573  1.1202e+08
1.84945e+06  0.0889957  1.1202e+08
1.85055e+06  0.0888344  1.1202e+08
1.85165e+06  0.0886735  1.1202e+08
1.85275e+06  0.0885129  1.1202e+08
1.85385e+06  0.0883528  1.1202e+08
1.85495e+06  0.088193  1.1202e+08
1.85605e+06  0.0880337  1.1202e+08
1.85715e+06  0.0878747  1.1202e+08
1.85825e+06  0.0877161  1.12021e+08
1.85935e+06  0.0875578  1.12021e+08
1.86045e+06  0.0874  1.12021e+08
1.86155e+06  0.0872425  1.12021e+08
1.86265e+06  0.0870854  1.12021e+08
1.86375e+06  0.0869287  1.12021e+08
1.86485e+06  0.0867723  1.12021e+08
1.86595e+06  0.0866164  1.12021e+08
1.86705e+06  0.0864608  1.12021e+08
1.86815e+06  0.0863055  1.12021e+08
1.86925e+06  0.0861507  1.12022e+08
1.87035e+06  0.0859962  1.12022e+08
1.87145e+06  0.085842  1.12022e+08
1.87255e+06  0.0856883  1.12022e+08
1.87365e+06  0.0855349  1.12022e+08
1.87475e+06  0.0853819  1.12022e+08
1.87585e+06  0.0852292  1.12022e+08
1.87695e+06  0.0850769  1.12022e+08
1.87805e+06  0.0849249  1.12022e+08
1.87915e+06  0.0847734  1.12022e+08
1.88025e+06  0.0846221  1.12022e+08
1.88135e+06  0.0844713  1.12023e+08
1.88245e+06  0.0843207  1.12023e+08
1.88355e+06  0.0841706  1.12023e+08
1.88465e+06  0.0840208  1.12023e+08
1.88575e+06  0.0838713  1.12023e+08
1.88685e+06  0.0837222  1.12023e+08
1.88795e+06  0.0835735  1.12023e+08
1.88905e+06  0.0834251  1.12023e+08
1.89015e+06  0.0832771  1.12023e+08
1.89125e+06  0.0831294  1.12023e+08
1.89235e+06  0.082982  1.12024e+08
1.89345e+06  0.082835  1.12024e+08
1.89455e+06  0.0826884  1.12024e+08
1.89565e+06  0.0825421  1.12024e+08
1.89675e+06  0.0823961  1.12024e+08
1.89785e+06  0.0822505  1.12024e+08
1.89895e+06  0.0821052  1.12024e+08
1.90005e+06  0.0819602  1.12024e+08
1.90115e+06  0.0818156  1.12024e+08
1.90225e+06  0.0816714  1.12024e+08
1.90335e+06  0.0815274  1.12024e+08
1.90445e+06  0.0813838  1.12024e+08
1.90555e+06  0.0812406  1.12025e+08
1.90665e+06  0.0810977  1.12025e+08
1.90775e+06  0.0809551  1.12025e+08
1.90885e+06  0.0808128  1.12025e+08
1.90995e+06  0.0806709  1.12025e+08
1.91105e+06  0.0805293  1.12025e+08
1.91215e+06  0.080388  1.12025e+08
1.91325e+06  0.0802471  1.12025e+08
1.91435e+06  0.0801065  1.12025e+08
1.91545e+06  0.0799662  1.12025e+08
1.91655e+06  0.0798263  1.12025e+08
1.91765e+06  0.0796866  1.12026e+08
1.91875e+06  0.0795473  1.12026e+08
1.91985e+06  0.0794083  1.12026e+08
1.92095e+06  0.0792697  1.12026e+08
1.92205e+06  0.0791313  1.12026e+08
1.92315e+06  0.0789933  1.12026e+08
1.92425e+06  0.0788556  1.12026e+08
1.92535e+06  0.0787182  1.12026e+08
1.92645e+06  0.0785812  1.12026e+08
1.92755e+06  0.0784444  1.12026e+08
1.92865e+06  0.078308  1.12026e+08
1.92975e+06  0.0781719  1.12027e+08
1.93085e+06  0.0780361  1.12027e+08
1.93195e+06  0.0779006  1.12027e+08
1.93305e+06  0.0777654  1.12027e+08
1.93415e+06  0.0776305  1.12027e+08
1.93525e+06  0.077496  1.12027e+08
1.93635e+06  0.0773617  1.12027e+08
1.93745e+06  0.0772278  1.12027e+08
1.93855e+06  0.0770942  1.12027e+08
1.93965e+06  0.0769608  1.12027e+08
1.94075e+06  0.0768278  1.12027e+08
1.94185e+06  0.0766951  1.12027e+08
1.94295e+06  0.0765627  1.12028e+08
1.94405e+06  0.0764306  1.12028e+08
1.94515e+06  0.0762988  1.12028e+08
1.94625e+06  0.0761673  1.12028e+08
1.94735e+06  0.0760361  1.12028e+08
1.94845e+06  0.0759052  1.12028e+08
1.94955e+06  0.0757746  1.12028e+08
1.95065e+06  0.0756443  1.12028e+08
1.95175e+06  0.0755142  1.12028e+08
1.95285e+06  0.0753845  1.12028e+08
1.95395e+06  0.0752551  1.12028e+08
1.95505e+06  0.075126  1.12028e+08
1.95615e+06  0.0749972  1.12029e+08
1.95725e+06  0.0748686  1.12029e+08
1.95835e+06  0.0747404  1.12029e+08
1.95945e+06  0.0746124  1.12029e+08
1.96055e+06  0.0744848  1.12029e+08
1.96165e+06  0.0743574  1.12029e+08
1.96275e+06  0.0742303  1.12029e+08
1.96385e+06  0.0741035  1.12029e+08
1.96495e+06  0.073977  1.12029e+08
1.96605e+06  0.0738508  1.12029e+08
1.96715e+06  0.0737249  1.12029e+08
1.96825e+06  0.0735992  1.12029e+08
1.96935e+06  0.0734738  1.1203e+08
1.97045e+06  0.0733488  1.1203e+08
1.97155e+06  0.073224  1.1203e+08
1.97265e+06  0.0730994  1.1203e+08
1.97375e+06  0.0729752  1.1203e+08
1.97485e+06  0.0728512  1.1203e+08
1.97595e+06  0.0727276  1.1203e+08
1.97705e+06  0.0726042  1.1203e+08
1.97815e+06  0.072481  1.1203e+08
1.97925e+06  0.0723582  1.1203e+08
1.98035e+06  0.0722356  1.1203e+08
1.98145e+06  0.0721133  1.1203e+08
1.98255e+06  0.0719913  1.1203e+08
1.98365e+06  0.0718696  1.12031e+08
1.98475e+06  0.0717481  1.12031e+08
1.98585e+06  0.0716269  1.12031e+08
1.98695e+06  0.071506  1.12031e+08
1.98805e+06  0.0713853  1.12031e+08
1.98915e+06  0.0712649  1.12031e+08
1.99025e+06  0.0711448  1.12031e+08
1.99135e+06  0.071025  1.12031e+08
1.99245e+06  0.0709054  1.12031e+08
1.99355e+06  0.0707861  1.12031e+08
1.99465e+06  0.070667  1.12031e+08
1.99575e+06  0.0705482  1.12031e+08
1.99685e+06  0.0704297  1.12031e+08
1.99795e+06  0.0703115  1.12032e+08
1.99905e+06  0.0701935  1.12032e+08
2.00015e+06  0.0700757  1.12032e+08
2.00125e+06  0.0699583  1.12032e+08
2.00235e+06  0.0698411  1.12032e+08
2.00345e+06  0.0697241  1.12032e+08
2.00455e+06  0.0696074  1.12032e+08
2.00565e+06  0.069491  1.12032e+08
2.00675e+06  0.0693748  1.12032e+08
2.00785e+06  0.0692589  1.12032e+08
2.00895e+06  0.0691433  1.12032e+08
2.01005e+06  0.0690279  1.12032e+08
2.01115e+06  0.0689127  1.12032e+08
2.01225e+06  0.0687979  1.12033e+08
2.01335e+06  0.0686832  1.12033e+08
2.01445e+06  0.0685689  1.12033e+08
2.01555e+06  0.0684547  1.12033e+08
2.01665e+06  0.0683409  1.12033e+08
2.01775e+06  0.0682272  1.12033e+08
2.01885e+06  0.0681139  1.12033e+08
2.01995e+06  0.0680007  1.12033e+08
2.02105e+06  0.0678879  1.12033e+08
2.02215e+06  0.0677752  1.12033e+08
2.02325e+06  0.0676629  1.12033e+08
2.02435e+06  0.0675507  1.12033e+08
2.02545e+06  0.0674388  1.12033e+08
2.02655e+06  0.0673272  1.12034e+08
2.02765e+06  0.0672158  1.12034e+08
2.02875e+06  0.0671047  1.12034e+08
2.02985e+06  0.0669938  1.12034e+08
2.03095e+06  0.0668831  1.12034e+08
2.03205e+06  0.0667727  1.12034e+08
2.03315e+06  0.0666625  1.12034e+08
2.03425e+06  0.0665526  1.12034e+08
2.03535e+06  0.0664429  1.12034e+08
2.03645e+06  0.0663334  1.12034e+08
2.03755e+06  0.0662242  1.12034e+08
2.03865e+06  0.0661152  1.12034e+08
2.03975e+06  0.0660065  1.12034e+08
2.04085e+06  0.065898  1.12034e+08
2.04195e+06  0.0657897  1.12035e+08
2.04305e+06  0.0656817  1.12035e+08
2.04415e+06  0.0655739  1.12035e+08
2.04525e+06  0.0654663  1.12035e+08
2.04635e+06  0.065359  1.12035e+08
2.04745e+06  0.0652519  1.12035e+08
2.04855e+06  0.0651451  1.12035e+08
2.04965e+06  0.0650384  1.12035e+08
2.05075e+06  0.064932  1.12035e+08
2.05185e+06  0.0648259  1.12035e+08
2.05295e+06  0.0647199  1.12035e+08
2.05405e+06  0.0646142  1.12035e+08
2.05515e+06  0.0645087  1.12035e+08
2.05625e+06  0.0644035  1.12035e+08
2.05735e+06  0.0642985  1.12036e+08
2.05845e+06  0.0641937  1.12036e+08
2.05955e+06  0.0640891  1.12036e+08
2.06065e+06  0.0639848  1.12036e+08
2.06175e+06  0.0638807  1.12036e+08
2.06285e+06  0.0637768  1.12036e+08
2.06395e+06  0.0636731  1.12036e+08
2.06505e+06  0.0635697  1.12036e+08
2.06615e+06  0.0634664  1.12036e+08
2.06725e+06  0.0633634  1.12036e+08
2.06835e+06  0.0632607  1.12036e+08
2.06945e+06  0.0631581  1.12036e+08
2.07055e+06  0.0630558  1.12036e+08
2.07165e+06  0.0629537  1.12036e+08
2.07275e+06  0.0628518  1.12037e+08
2.07385e+06  0.0627501  1.12037e+08
2.07495e+06  0.0626486  1.12037e+08
2.07605e+06  0.0625474  1.12037e+08
2.07715e+06  0.0624464  1.12037e+08
2.07825e+06  0.0623456  1.12037e+08
2.07935e+06  0.062245  1.12037e+08
2.08045e+06  0.0621446  1.12037e+08
2.08155e+06  0.0620444  1.12037e+08
2.08265e+06  0.0619445  1.12037e+08
2.08375e+06  0.0618448  1.12037e+08
2.08485e+06  0.0617452  1.12037e+08
2.08595e+06  0.0616459  1.12037e+08
2.08705e+06  0.0615468  1.12037e+08
2.08815e+06  0.061448  1.12038e+08
2.08925e+06  0.0613493  1.12038e+08
2.09035e+06  0.0612508  1.12038e+08
2.09145e+06  0.0611526  1.12038e+08
2.09255e+06  0.0610545  1.12038e+08
2.09365e+06  0.0609567  1.12038e+08
2.09475e+06  0.0608591  1.12038e+08
2.09585e+06  0.0607616  1.12038e+08
2.09695e+06  0.0606644  1.12038e+08
2.09805e+06  0.0605674  1.12038e+08
2.09915e+06  0.0604706  1.12038e+08
2.10025e+06  0.060374  1.12038e+08
2.10135e+06  0.0602776  1.12038e+08
2.10245e+06  0.0601814  1.12038e+08
2.10355e+06  0.0600854  1.12038e+08
2.10465e+06  0.0599897  1.12039e+08
2.10575e+06  0.0598941  1.12039e+08
2.10685e+06  0.0597987  1.12039e+08
2.10795e+06  0.0597035  1.12039e+08
2.10905e+06  0.0596086  1.12039e+08
2.11015e+06  0.0595138  1.12039e+08
2.11125e+06  0.0594192  1.12039e+08
2.11235e+06  0.0593248  1.12039e+08
2.11345e+06  0.0592307  1.12039e+08
2.11455e+06  0.0591367  1.12039e+08
2.11565e+06  0.0590429  1.12039e+08
2.11675e+06  0.0589493  1.12039e+08
2.11785e+06  0.0588559  1.12039e+08
2.11895e+06  0.0587627  1.12039e+08
2.12005e+06  0.0586697  1.12039e+08
2.12115e+06  0.058577  1.12039e+08
2.12225e+06  0.0584843  1.1204e+08
2.12335e+06  0.0583919  1.1204e+08
2.12445e+06  0.0582997  1.1204e+08
2.12555e+06  0.0582077  1.1204e+08
2.12665e+06  0.0581159  1.1204e+08
2.12775e+06  0.0580242  1.1204e+08
2.12885e+06  0.0579328  1.1204e+08
2.12995e+06  0.0578415  1.1204e+08
2.13105e+06  0.0577505  1.1204e+08
2.13215e+06  0.0576596  1.1204e+08
2.13325e+06  0.0575689  1.1204e+08
2.13435e+06  0.0574784  1.1204e+08
2.13545e+06  0.0573881  1.1204e+08
2.13655e+06  0.057298  1.1204e+08
2.13765e+06  0.0572081  1.1204e+08
2.13875e+06  0.0571183  1.12041e+08
2.13985e+06  0.0570288  1.12041e+08
2.14095e+06  0.0569394  1.12041e+08
2.14205e+06  0.0568502  1.12041e+08
2.14315e+06  0.0567612  1.12041e+08
2.14425e+06  0.0566724  1.12041e+08
2.14535e+06  0.0565838  1.12041e+08
2.14645e+06  0.0564953  1.12041e+08
2.14755e+06  0.056407  1.12041e+08
2.14865e+06  0.056319  1.12041e+08
2.14975e+06  0.0562311  1.12041e+08
2.15085e+06  0.0561434  1.12041e+08
2.15195e+06  0.0560558  1.12041e+08
2.15305e+06  0.0559685  1.12041e+08
2.15415e+06  0.0558813  1.12041e+08
2.15525e+06  0.0557943  1.12041e+08
2.15635e+06  0.0557075  1.12041e+08
2.15745e+06  0.0556209  1.12042e+08
2.15855e+06  0.0555344  1.12042e+08
2.15965e+06  0.0554481  1.12042e+08
2.16075e+06  0.055362  1.12042e+08
2.16185e+06  0.0552761  1.12042e+08
2.16295e+06  0.0551904  1.12042e+08
2.16405e+06  0.0551048  1.12042e+08
2.16515e+06  0.0550194  1.12042e+08
2.16625e+06  0.0549342  1.12042e+08
2.16735e+06  0.0548491  1.12042e+08
2.16845e+06  0.0547643  1.12042e+08
2.16955e+06  0.0546796  1.12042e+08
2.17065e+06  0.0545951  1.12042e+08
2.17175e+06  0.0545107  1.12042e+08
2.17285e+06  0.0544265  1.12042e+08
2.17395e+06  0.0543425  1.12042e+08
2.17505e+06  0.0542587  1.12043e+08
2.17615e+06  0.0541751  1.12043e+08
2.17725e+06  0.0540916  1.12043e+08
2.17835e+06  0.0540083  1.12043e+08
2.17945e+06  0.0539251  1.12043e+08
2.18055e+06  0.0538421  1.12043e+08
2.18165e+06  0.0537593  1.12043e+08
2.18275e+06  0.0536767  1.12043e+08
2.18385e+06  0.0535942  1.12043e+08
2.18495e+06  0.0535119  1.12043e+08
2.18605e+06  0.0534298  1.12043e+08
2.18715e+06  0.0533478  1.12043e+08
2.18825e+06  0.053266  1.12043e+08
2.18935e+06  0.0531844  1.12043e+08
2.19045e+06  0.0531029  1.12043e+08
2.19155e+06  0.0530216  1.12043e+08
2.19265e+06  0.0529405  1.12043e+08
2.19375e+06  0.0528595  1.12044e+08
2.19485e+06  0.0527787  1.12044e+08
2.19595e+06  0.0526981  1.12044e+08
2.19705e+06  0.0526176  1.12044e+08
2.19815e+06  0.0525373  1.12044e+08
2.19925e+06  0.0524571  1.12044e+08
2.20035e+06  0.0523771  1.12044e+08
2.20145e+06  0.0522973  1.12044e+08
2.20255e+06  0.0522176  1.12044e+08
2.20365e+06  0.0521381  1.12044e+08
2.20475e+06  0.0520588  1.12044e+08
2.20585e+06  0.0519796  1.12044e+08
2.20695e+06  0.0519006  1.12044e+08
2.20805e+06  0.0518217  1.12044e+08
2.20915e+06  0.051743  1.12044e+08
2.21025e+06  0.0516645  1.12044e+08
2.21135e+06  0.0515861  1.12044e+08
2.21245e+06  0.0515078  1.12044e+08
2.21355e+06  0.0514298  1.12045e+08
2.21465e+06  0.0513518  1.12045e+08
2.21575e+06  0.0512741  1.12045e+08
2.21685e+06  0.0511965  1.12045e+08
2.21795e+06  0.051119  1.12045e+08
2.21905e+06  0.0510417  1.12045e+08
2.22015e+06  0.0509646  1.12045e+08
2.22125e+06  0.0508876  1.12045e+08
2.22235e+06  0.0508108  1.12045e+08
2.22345e+06  0.0507341  1.12045e+08
2.22455e+06  0.0506576  1.12045e+08
2.22565e+06  0.0505812  1.12045e+08
2.22675e+06  0.050505  1.12045e+08
2.22785e+06  0.0504289  1.12045e+08
2.22895e+06  0.050353  1.12045e+08
2.23005e+06  0.0502772  1.12045e+08
2.23115e+06  0.0502016  1.12045e+08
2.23225e+06  0.0501262  1.12046e+08
2.23335e+06  0.0500509  1.12046e+08
2.23445e+06  0.0499757  1.12046e+08
2.23555e+06  0.0499007  1.12046e+08
2.23665e+06  0.0498258  1.12046e+08
2.23775e+06  0.0497511  1.12046e+08
2.23885e+06  0.0496766  1.12046e+08
2.23995e+06  0.0496021  1.12046e+08
2.24105e+06  0.0495279  1.12046e+08
2.24215e+06  0.0494538  1.12046e+08
2.24325e+06  0.0493798  1.12046e+08
2.24435e+06  0.049306  1.12046e+08
2.24545e+06  0.0492323  1.12046e+08
2.24655e+06  0.0491588  1.12046e+08
2.24765e+06  0.0490854  1.12046e+08
2.24875e+06  0.0490121  1.12046e+08
2.24985e+06  0.048939  1.12046e+08
2.25095e+06  0.0488661  1.12046e+08
2.25205e+06  0.0487933  1.12046e+08
2.25315e+06  0.0487206  1.12047e+08
2.25425e+06  0.0486481  1.12047e+08
2.25535e+06  0.0485757  1.12047e+08
2.25645e+06  0.0485035  1.12047e+08
2.25755e+06  0.0484314  1.12047e+08
2.25865e+06  0.0483594  1.12047e+08
2.25975e+06  0.0482876  1.12047e+08
2.26085e+06  0.048216  1.12047e+08
2.26195e+06  0.0481444  1.12047e+08
2.26305e+06  0.048073  1.12047e+08
2.26415e+06  0.0480018  1.12047e+08
2.26525e+06  0.0479307  1.12047e+08
2.26635e+06  0.0478597  1.12047e+08
2.26745e+06  0.0477889  1.12047e+08
2.26855e+06  0.0477182  1.12047e+08
2.26965e+06  0.0476477  1.12047e+08
2.27075e+06  0.0475773  1.12047e+08
2.27185e+06  0.047507  1.12047e+08
2.27295e+06  0.0474369  1.12047e+08
2.27405e+06  0.0473669  1.12048e+08
2.27515e+06  0.047297  1.12048e+08
2.27625e+06  0.0472273  1.12048e+08
2.27735e+06  0.0471577  1.12048e+08
2.27845e+06  0.0470883  1.12048e+08
2.27955e+06  0.0470189  1.12048e+08
2.28065e+06  0.0469498  1.12048e+08
2.28175e+06  0.0468807  1.12048e+08
2.28285e+06  0.0468118  1.12048e+08
2.28395e+06  0.046743  1.12048e+08
2.28505e+06  0.0466744  1.12048e+08
2.28615e+06  0.0466059  1.12048e+08
2.28725e+06  0.0465375  1.12048e+08
2.28835e+06  0.0464693  1.12048e+08
2.28945e+06  0.0464012  1.12048e+08
2.29055e+06  0.0463332  1.12048e+08
2.29165e+06  0.0462654  1.12048e+08
2.29275e+06  0.0461976  1.12048e+08
2.29385e+06  0.0461301  1.12048e+08
2.29495e+06  0.0460626  1.12049e+08
2.29605e+06  0.0459953  1.12049e+08
2.29715e+06  0.0459281  1.12049e+08
2.29825e+06  0.0458611  1.12049e+08
2.29935e+06  0.0457941  1.12049e+08
2.30045e+06  0.0457273  1.12049e+08
2.30155e+06  0.0456607  1.12049e+08
2.30265e+06  0.0455941  1.12049e+08
2.30375e+06  0.0455277  1.12049e+08
2.30485e+06  0.0454614  1.12049e+08
2.30595e+06  0.0453953  1.12049e+08
2.30705e+06  0.0453292  1.12049e+08
2.30815e+06  0.0452633  1.12049e+08
2.30925e+06  0.0451976  1.12049e+08
2.31035e+06  0.0451319  1.12049e+08
2.31145e+06  0.0450664  1.12049e+08
2.31255e+06  0.045001  1.12049e+08
2.31365e+06  0.0449358  1.12049e+08
2.31475e+06  0.0448706  1.12049e+08
2.31585e+06  0.0448056  1.12049e+08
2.31695e+06  0.0447407  1.1205e+08
2.31805e+06  0.0446759  1.1205e+08
2.31915e+06  0.0446113  1.1205e+08
2.32025e+06  0.0445468  1.1205e+08
2.32135e+06  0.0444824  1.1205e+08
2.32245e+06  0.0444181  1.1205e+08
2.32355e+06  0.044354  1.1205e+08
2.32465e+06  0.0442899  1.1205e+08
2.32575e+06  0.044226  1.1205e+08
2.32685e+06  0.0441623  1.1205e+08
2.32795e+06  0.0440986  1.1205e+08
2.32905e+06  0.0440351  1.1205e+08
2.33015e+06  0.0439717  1.1205e+08
2.33125e+06  0.0439084  1.1205e+08
2.33235e+06  0.0438452  1.1205e+08
2.33345e+06  0.0437821  1.1205e+08
2.33455e+06  0.0437192  1.1205e+08
2.33565e+06  0.0436564  1.1205e+08
2.33675e+06  0.0435937  1.1205e+08
2.33785e+06  0.0435311  1.1205e+08
2.33895e+06  0.0434687  1.1205e+08
2.34005e+06  0.0434063  1.12051e+08
2.34115e+06  0.0433441  1.12051e+08
2.34225e+06  0.043282  1.12051e+08
2.34335e+06  0.0432201  1.12051e+08
2.34445e+06  0.0431582  1.12051e+08
2.34555e+06  0.0430964  1.12051e+08
2.34665e+06  0.0430348  1.12051e+08
2.34775e+06  0.0429733  1.12051e+08
2.34885e+06  0.0429119  1.12051e+08
2.34995e+06  0.0428506  1.12051e+08
2.35105e+06  0.0427895  1.12051e+08
2.35215e+06  0.0427284  1.12051e+08
2.35325e+06  0.0426675  1.12051e+08
2.35435e+06  0.0426067  1.12051e+08
2.35545e+06  0.042546  1.12051e+08
2.35655e+06  0.0424854  1.12051e+08
2.35765e+06  0.0424249  1.12051e+08
2.35875e+06  0.0423646  1.12051e+08
2.35985e+06  0.0423043  1.12051e+08
2.36095e+06  0.0422442  1.12051e+08
2.36205e+06  0.0421842  1.12051e+08
2.36315e+06  0.0421243  1.12052e+08
2.36425e+06  0.0420645  1.12052e+08
2.36535e+06  0.0420048  1.12052e+08
2.36645e+06  0.0419453  1.12052e+08
2.36755e+06  0.0418858  1.12052e+08
2.36865e+06  0.0418265  1.12052e+08
2.36975e+06  0.0417672  1.12052e+08
2.37085e+06  0.0417081  1.12052e+08
2.37195e+06  0.0416491  1.12052e+08
2.37305e+06  0.0415902  1.12052e+08
2.37415e+06  0.0415314  1.12052e+08
2.37525e+06  0.0414728  1.12052e+08
2.37635e+06  0.0414142  1.12052e+08
2.37745e+06  0.0413557  1.12052e+08
2.37855e+06  0.0412974  1.12052e+08
2.37965e+06  0.0412392  1.12052e+08
2.38075e+06  0.041181  1.12052e+08
2.38185e+06  0.041123  1.12052e+08
2.38295e+06  0.0410651  1.12052e+08
2.38405e+06  0.0410073  1.12052e+08
2.38515e+06  0.0409496  1.12052e+08
2.38625e+06  0.040892  1.12052e+08
2.38735e+06  0.0408345  1.12053e+08
2.38845e+06  0.0407772  1.12053e+08
2.38955e+06  0.0407199  1.12053e+08
2.39065e+06  0.0406627  1.12053e+08
2.39175e+06  0.0406057  1.12053e+08
2.39285e+06  0.0405487  1.12053e+08
2.39395e+06  0.0404919  1.12053e+08
2.39505e+06  0.0404352  1.12053e+08
2.39615e+06  0.0403785  1.12053e+08
2.39725e+06  0.040322  1.12053e+08
2.39835e+06  0.0402656  1.12053e+08
2.39945e+06  0.0402093  1.12053e+08
2.40055e+06  0.0401531  1.12053e+08
2.40165e+06  0.040097  1.12053e+08
2.40275e+06  0.040041  1.12053e+08
2.40385e+06  0.0399851  1.12053e+08
2.40495e+06  0.0399293  1.12053e+08
2.40605e+06  0.0398736  1.12053e+08
2.40715e+06  0.039818  1.12053e+08
2.40825e+06  0.0397625  1.12053e+08
2.40935e+06  0.0397071  1.12053e+08
2.41045e+06  0.0396519  1.12053e+08
2.41155e+06  0.0395967  1.12053e+08
2.41265e+06  0.0395416  1.12054e+08
2.41375e+06  0.0394866  1.12054e+08
2.41485e+06  0.0394318  1.12054e+08
2.41595e+06  0.039377  1.12054e+08
2.41705e+06  0.0393223  1.12054e+08
2.41815e+06  0.0392677  1.12054e+08
2.41925e+06  0.0392133  1.12054e+08
2.42035e+06  0.0391589  1.12054e+08
2.42145e+06  0.0391046  1.12054e+08
2.42255e+06  0.0390505  1.12054e+08
2.42365e+06  0.0389964  1.12054e+08
2.42475e+06  0.0389424  1.12054e+08
2.42585e+06  0.0388886  1.12054e+08
2.42695e+06  0.0388348  1.12054e+08
2.42805e+06  0.0387811  1.12054e+08
2.42915e+06  0.0387275  1.12054e+08
2.43025e+06  0.0386741  1.12054e+08
2.43135e+06  0.0386207  1.12054e+08
2.43245e+06  0.0385674  1.12054e+08
2.43355e+06  0.0385142  1.12054e+08
2.43465e+06  0.0384611  1.12054e+08
2.43575e+06  0.0384081  1.12054e+08
2.43685e+06  0.0383552  1.12054e+08
2.43795e+06  0.0383024  1.12055e+08
2.43905e+06  0.0382497  1.12055e+08
2.44015e+06  0.0381971  1.12055e+08
2.44125e+06  0.0381446  1.12055e+08
2.44235e+06  0.0380922  1.12055e+08
2.44345e+06  0.0380399  1.12055e+08
2.44455e+06  0.0379877  1.12055e+08
2.44565e+06  0.0379356  1.12055e+08
2.44675e+06  0.0378835  1.12055e+08
2.44785e+06  0.0378316  1.12055e+08
2.44895e+06  0.0377798  1.12055e+08
2.45005e+06  0.037728  1.12055e+08
2.45115e+06  0.0376764  1.12055e+08
2.45225e+06  0.0376248  1.12055e+08
2.45335e+06  0.0375733  1.12055e+08
2.45445e+06  0.037522  1.12055e+08
2.45555e+06  0.0374707  1.12055e+08
2.45665e+06  0.0374195  1.12055e+08
2.45775e+06  0.0373684  1.12055e+08
2.45885e+06  0.0373174  1.12055e+08
2.45995e+06  0.0372665  1.12055e+08
2.46105e+06  0.0372157  1.12055e+08
2.46215e+06  0.0371649  1.12055e+08
2.46325e+06  0.0371143  1.12055e+08
2.46435e+06  0.0370638  1.12056e+08
2.46545e+06  0.0370133  1.12056e+08
2.46655e+06  0.036963  1.12056e+08
2.46765e+06  0.0369127  1.12056e+08
2.46875e+06  0.0368625  1.12056e+08
2.46985e+06  0.0368124  1.12056e+08
2.47095e+06  0.0367624  1.12056e+08
2.47205e+06  0.0367125  1.12056e+08
2.47315e+06  0.0366627  1.12056e+08
2.47425e+06  0.036613  1.12056e+08
2.47535e+06  0.0365633  1.12056e+08
2.47645e+06  0.0365138  1.12056e+08
2.47755e+06  0.0364643  1.12056e+08
2.47865e+06  0.036415  1.12056e+08
2.47975e+06  0.0363657  1.12056e+08
2.48085e+06  0.0363165  1.12056e+08
2.48195e+06  0.0362674  1.12056e+08
2.48305e+06  0.0362184  1.12056e+08
2.48415e+06  0.0361694  1.12056e+08
2.48525e+06  0.0361206  1.12056e+08
2.48635e+06  0.0360718  1.12056e+08
2.48745e+06  0.0360232  1.12056e+08
2.48855e+06  0.0359746  1.12056e+08
2.48965e+06  0.0359261  1.12056e+08
2.49075e+06  0.0358777  1.12056e+08
2.49185e+06  0.0358294  1.12057e+08
2.49295e+06  0.0357811  1.12057e+08
2.49405e+06  0.035733  1.12057e+08
2.49515e+06  0.0356849  1.12057e+08
2.49625e+06  0.035637  1.12057e+08
2.49735e+06  0.0355891  1.12057e+08
2.49845e+06  0.0355413  1.12057e+08
2.49955e+06  0.0354935  1.12057e+08
2.50065e+06  0.0354459  1.12057e+08
2.50175e+06  0.0353984  1.12057e+08
2.50285e+06  0.0353509  1.12057e+08
2.50395e+06  0.0353035  1.12057e+08
2.50505e+06  0.0352562  1.12057e+08
2.50615e+06  0.035209  1.12057e+08
2.50725e+06  0.0351619  1.12057e+08
2.50835e+06  0.0351148  1.12057e+08
2.50945e+06  0.0350679  1.12057e+08
2.51055e+06  0.035021  1.12057e+08
2.51165e+06  0.0349742  1.12057e+08
2.51275e+06  0.0349275  1.12057e+08
2.51385e+06  0.0348809  1.12057e+08
2.51495e+06  0.0348343  1.12057e+08
2.51605e+06  0.0347879  1.12057e+08
2.51715e+06  0.0347415  1.12057e+08
2.51825e+06  0.0346952  1.12057e+08
2.51935e+06  0.034649  1.12057e+08
2.52045e+06  0.0346028  1.12058e+08
2.52155e+06  0.0345568  1.12058e+08
2.52265e+06  0.0345108  1.12058e+08
2.52375e+06  0.0344649  1.12058e+08
2.52485e+06  0.0344191  1.12058e+08
2.52595e+06  0.0343734  1.12058e+08
2.52705e+06  0.0343277  1.12058e+08
2.52815e+06  0.0342822  1.12058e+08
2.52925e+06  0.0342367  1.12058e+08
2.53035e+06  0.0341913  1.12058e+08
2.53145e+06  0.0341459  1.12058e+08
2.53255e+06  0.0341007  1.12058e+08
2.53365e+06  0.0340555  1.12058e+08
2.53475e+06  0.0340104  1.12058e+08
2.53585e+06  0.0339654  1.12058e+08
2.53695e+06  0.0339205  1.12058e+08
2.53805e+06  0.0338756  1.12058e+08
2.53915e+06  0.0338308  1.12058e+08
2.54025e+06  0.0337862  1.12058e+08
2.54135e+06  0.0337415  1.12058e+08
2.54245e+06  0.033697  1.12058e+08
2.54355e+06  0.0336525  1.12058e+08
2.54465e+06  0.0336082  1.12058e+08
2.54575e+06  0.0335638  1.12058e+08
2.54685e+06  0.0335196  1.12058e+08
2.54795e+06  0.0334755  1.12058e+08
2.54905e+06  0.0334314  1.12059e+08
2.55015e+06  0.0333874  1.12059e+08
2.55125e+06  0.0333435  1.12059e+08
2.55235e+06  0.0332996  1.12059e+08
2.55345e+06  0.0332559  1.12059e+08
2.55455e+06  0.0332122  1.12059e+08
2.55565e+06  0.0331686  1.12059e+08
2.55675e+06  0.033125  1.12059e+08
2.55785e+06  0.0330816  1.12059e+08
2.55895e+06  0.0330382  1.12059e+08
2.56005e+06  0.0329949  1.12059e+08
2.56115e+06  0.0329516  1.12059e+08
2.56225e+06  0.0329085  1.12059e+08
2.56335e+06  0.0328654  1.12059e+08
2.56445e+06  0.0328224  1.12059e+08
2.56555e+06  0.0327794  1.12059e+08
2.56665e+06  0.0327366  1.12059e+08
2.56775e+06  0.0326938  1.12059e+08
2.56885e+06  0.0326511  1.12059e+08
2.56995e+06  0.0326084  1.12059e+08
2.57105e+06  0.0325659  1.12059e+08
2.57215e+06  0.0325234  1.12059e+08
2.57325e+06  0.032481  1.12059e+08
2.57435e+06  0.0324386  1.12059e+08
2.57545e+06  0.0323963  1.12059e+08
2.57655e+06  0.0323541  1.12059e+08
2.57765e+06  0.032312  1.12059e+08
2.57875e+06  0.03227  1.12059e+08
2.57985e+06  0.032228  1.1206e+08
2.58095e+06  0.0321861  1.1206e+08
2.58205e+06  0.0321442  1.1206e+08
2.58315e+06  0.0321025  1.1206e+08
2.58425e+06  0.0320608  1.1206e+08
2.58535e+06  0.0320192  1.1206e+08
2.58645e+06  0.0319776  1.1206e+08
2.58755e+06  0.0319361  1.1206e+08
2.58865e+06  0.0318947  1.1206e+08
2.58975e+06  0.0318534  1.1206e+08
2.59085e+06  0.0318121  1.1206e+08
2.59195e+06  0.031771  1.1206e+08
2.59305e+06  0.0317298  1.1206e+08
2.59415e+06  0.0316888  1.1206e+08
2.59525e+06  0.0316478  1.1206e+08
2.59635e+06  0.0316069  1.1206e+08
2.59745e+06  0.0315661  1.1206e+08
2.59855e+06  0.0315253  1.1206e+08
2.59965e+06  0.0314846  1.1206e+08
2.60075e+06  0.031444  1.1206e+08
2.60185e+06  0.0314034  1.1206e+08
2.60295e+06  0.0313629  1.1206e+08
2.60405e+06  0.0313225  1.1206e+08
2.60515e+06  0.0312821  1.1206e+08
2.60625e+06  0.0312419  1.1206e+08
2.60735e+06  0.0312016  1.1206e+08
2.60845e+06  0.0311615  1.1206e+08
2.60955e+06  0.0311214  1.1206e+08
2.61065e+06  0.0310814  1.1206e+08
2.61175e+06  0.0310415  1.12061e+08
2.61285e+06  0.0310016  1.12061e+08
2.61395e+06  0.0309618  1.12061e+08
2.61505e+06  0.0309221  1.12061e+08
2.61615e+06  0.0308824  1.12061e+08
2.61725e+06  0.0308428  1.12061e+08
2.61835e+06  0.0308032  1.12061e+08
2.61945e+06  0.0307638  1.12061e+08
2.62055e+06  0.0307244  1.12061e+08
2.62165e+06  0.030685  1.12061e+08
2.62275e+06  0.0306458  1.12061e+08
2.62385e+06  0.0306066  1.12061e+08
2.62495e+06  0.0305674  1.12061e+08
2.62605e+06  0.0305284  1.12061e+08
2.62715e+06  0.0304894  1.12061e+08
2.62825e+06  0.0304504  1.12061e+08
2.62935e+06  0.0304116  1.12061e+08
2.63045e+06  0.0303728  1.12061e+08
2.63155e+06  0.030334  1.12061e+08
2.63265e+06  0.0302954  1.12061e+08
2.63375e+06  0.0302568  1.12061e+08
2.63485e+06  0.0302182  1.12061e+08
2.63595e+06  0.0301797  1.12061e+08
2.63705e+06  0.0301413  1.12061e+08
2.63815e+06  0.030103  1.12061e+08
2.63925e+06  0.0300647  1.12061e+08
2.64035e+06  0.0300265  1.12061e+08
2.64145e+06  0.0299883  1.12061e+08
2.64255e+06  0.0299503  1.12061e+08
2.64365e+06  0.0299122  1.12061e+08
2.64475e+06  0.0298743  1.12062e+08
2.64585e+06  0.0298364  1.12062e+08
2.64695e+06  0.0297985  1.12062e+08
2.64805e+06  0.0297608  1.12062e+08
2.64915e+06  0.0297231  1.12062e+08
2.65025e+06  0.0296854  1.12062e+08
2.65135e+06  0.0296479  1.12062e+08
2.65245e+06  0.0296103  1.12062e+08
2.65355e+06  0.0295729  1.12062e+08
2.65465e+06  0.0295355  1.12062e+08
2.65575e+06  0.0294982  1.12062e+08
2.65685e+06  0.0294609  1.12062e+08
2.65795e+06  0.0294237  1.12062e+08
2.65905e+06  0.0293866  1.12062e+08
2.66015e+06  0.0293495  1.12062e+08
2.66125e+06  0.0293125  1.12062e+08
2.66235e+06  0.0292755  1.12062e+08
2.66345e+06  0.0292386  1.12062e+08
2.66455e+06  0.0292018  1.12062e+08
2.66565e+06  0.029165  1.12062e+08
2.66675e+06  0.0291283  1.12062e+08
2.66785e+06  0.0290917  1.12062e+08
2.66895e+06  0.0290551  1.12062e+08
2.67005e+06  0.0290186  1.12062e+08
2.67115e+06  0.0289821  1.12062e+08
2.67225e+06  0.0289457  1.12062e+08
2.67335e+06  0.0289094  1.12062e+08
2.67445e+06  0.0288731  1.12062e+08
2.67555e+06  0.0288369  1.12062e+08
2.67665e+06  0.0288007  1.12062e+08
2.67775e+06  0.0287646  1.12062e+08
2.67885e+06  0.0287286  1.12063e+08
2.67995e+06  0.0286926  1.12063e+08
2.68105e+06  0.0286567  1.12063e+08
2.68215e+06  0.0286208  1.12063e+08
2.68325e+06  0.028585  1.12063e+08
2.68435e+06  0.0285493  1.12063e+08
2.68545e+06  0.0285136  1.12063e+08
2.68655e+06  0.028478  1.12063e+08
2.68765e+06  0.0284424  1.12063e+08
2.68875e+06  0.0284069  1.12063e+08
2.68985e+06  0.0283715  1.12063e+08
2.69095e+06  0.0283361  1.12063e+08
2.69205e+06  0.0283008  1.12063e+08
2.69315e+06  0.0282655  1.12063e+08
2.69425e+06  0.0282303  1.12063e+08
2.69535e+06  0.0281951  1.12063e+08
2.69645e+06  0.02816  1.12063e+08
2.69755e+06  0.028125  1.12063e+08
2.69865e+06  0.02809  1.12063e+08
2.69975e+06  0.0280551  1.12063e+08
2.70085e+06  0.0280202  1.12063e+08
2.70195e+06  0.0279854  1.12063e+08
2.70305e+06  0.0279507  1.12063e+08
2.70415e+06  0.027916  1.12063e+08
2.70525e+06  0.0278813  1.12063e+08
2.70635e+06  0.0278468  1.12063e+08
2.70745e+06  0.0278123  1.12063e+08
2.70855e+06  0.0277778  1.12063e+08
2.70965e+06  0.0277434  1.12063e+08
2.71075e+06  0.027709  1.12063e+08
2.71185e+06  0.0276747  1.12063e+08
2.71295e+06  0.0276405  1.12063e+08
2.71405e+06  0.0276063  1.12064e+08
2.71515e+06  0.0275722  1.12064e+08
2.71625e+06  0.0275381  1.12064e+08
2.71735e+06  0.0275041  1.12064e+08
2.71845e+06  0.0274701  1.12064e+08
2.71955e+06  0.0274362  1.12064e+08
2.72065e+06  0.0274024  1.12064e+08
2.72175e+06  0.0273686  1.12064e+08
2.72285e+06  0.0273349  1.12064e+08
2.72395e+06  0.0273012  1.12064e+08
2.72505e+06  0.0272676  1.12064e+08
2.72615e+06  0.027234  1.12064e+08
2.72725e+06  0.0272005  1.12064e+08
2.72835e+06  0.027167  1.12064e+08
2.72945e+06  0.0271336  1.12064e+08
2.73055e+06  0.0271003  1.12064e+08
2.73165e+06  0.027067  1.12064e+08
2.73275e+06  0.0270337  1.12064e+08
2.73385e+06  0.0270005  1.12064e+08
2.73495e+06  0.0269674  1.12064e+08
2.73605e+06  0.0269343  1.12064e+08
2.73715e+06  0.0269013  1.12064e+08
2.73825e+06  0.0268683  1.12064e+08
2.73935e+06  0.0268354  1.12064e+08
2.74045e+06  0.0268025  1.12064e+08
2.74155e+06  0.0267697  1.12064e+08
2.74265e+06  0.0267369  1.12064e+08
2.74375e+06  0.0267042  1.12064e+08
2.74485e+06  0.0266716  1.12064e+08
2.74595e+06  0.026639  1.12064e+08
2.74705e+06  0.0266064  1.12064e+08
2.74815e+06  0.0265739  1.12064e+08
2.74925e+06  0.0265415  1.12064e+08
2.75035e+06  0.0265091  1.12065e+08
2.75145e+06  0.0264768  1.12065e+08
2.75255e+06  0.0264445  1.12065e+08
2.75365e+06  0.0264123  1.12065e+08
2.75475e+06  0.0263801  1.12065e+08
2.75585e+06  0.0263479  1.12065e+08
2.75695e+06  0.0263159  1.12065e+08
2.75805e+06  0.0262838  1.12065e+08
2.75915e+06  0.0262519  1.12065e+08
2.76025e+06  0.0262199  1.12065e+08
2.76135e+06  0.0261881  1.12065e+08
2.76245e+06  0.0261563  1.12065e+08
2.76355e+06  0.0261245  1.12065e+08
2.76465e+06  0.0260928  1.12065e+08
2.76575e+06  0.0260611  1.12065e+08
2.76685e+06  0.0260295  1.12065e+08
2.76795e+06  0.0259979  1.12065e+08
2.76905e+06  0.0259664  1.12065e+08
2.77015e+06  0.025935  1.12065e+08
2.77125e+06  0.0259035  1.12065e+08
2.77235e+06  0.0258722  1.12065e+08
2.77345e+06  0.0258409  1.12065e+08
2.77455e+06  0.0258096  1.12065e+08
2.77565e+06  0.0257784  1.12065e+08
2.77675e+06  0.0257472  1.12065e+08
2.77785e+06  0.0257161  1.12065e+08
2.77895e+06  0.0256851  1.12065e+08
2.78005e+06  0.0256541  1.12065e+08
2.78115e+06  0.0256231  1.12065e+08
2.78225e+06  0.0255922  1.12065e+08
2.78335e+06  0.0255613  1.12065e+08
2.78445e+06  0.0255305  1.12065e+08
2.78555e+06  0.0254998  1.12065e+08
2.78665e+06  0.025469  1.12065e+08
2.78775e+06  0.0254384  1.12065e+08
2.78885e+06  0.0254078  1.12065e+08
2.78995e+06  0.0253772  1.12066e+08
2.79105e+06  0.0253467  1.12066e+08
2.79215e+06  0.0253162  1.12066e+08
2.79325e+06  0.0252858  1.12066e+08
2.79435e+06  0.0252554  1.12066e+08
2.79545e+06  0.0252251  1.12066e+08
2.79655e+06  0.0251948  1.12066e+08
2.79765e+06  0.0251646  1.12066e+08
2.79875e+06  0.0251344  1.12066e+08
2.79985e+06  0.0251043  1.12066e+08
2.80095e+06  0.0250742  1.12066e+08
2.80205e+06  0.0250442  1.12066e+08
2.80315e+06  0.0250142  1.12066e+08
2.80425e+06  0.0249842  1.12066e+08
2.80535e+06  0.0249543  1.12066e+08
2.80645e+06  0.0249245  1.12066e+08
2.80755e+06  0.0248947  1.12066e+08
2.80865e+06  0.0248649  1.12066e+08
2.80975e+06  0.0248352  1.12066e+08
2.81085e+06  0.0248056  1.12066e+08
2.81195e+06  0.024776  1.12066e+08
2.81305e+06  0.0247464  1.12066e+08
2.81415e+06  0.0247169  1.12066e+08
2.81525e+06  0.0246874  1.12066e+08
2.81635e+06  0.024658  1.12066e+08
2.81745e+06  0.0246286  1.12066e+08
2.81855e+06  0.0245993  1.12066e+08
2.81965e+06  0.02457  1.12066e+08
2.82075e+06  0.0245408  1.12066e+08
2.82185e+06  0.0245116  1.12066e+08
2.82295e+06  0.0244824  1.12066e+08
2.82405e+06  0.0244533  1.12066e+08
2.82515e+06  0.0244243  1.12066e+08
2.82625e+06  0.0243953  1.12066e+08
2.82735e+06  0.0243663  1.12066e+08
2.82845e+06  0.0243374  1.12066e+08
2.82955e+06  0.0243085  1.12067e+08
2.83065e+06  0.0242797  1.12067e+08
2.83175e+06  0.0242509  1.12067e+08
2.83285e+06  0.0242222  1.12067e+08
2.83395e+06  0.0241935  1.12067e+08
2.83505e+06  0.0241649  1.12067e+08
2.83615e+06  0.0241363  1.12067e+08
2.83725e+06  0.0241077  1.12067e+08
2.83835e+06  0.0240792  1.12067e+08
2.83945e+06  0.0240507  1.12067e+08
2.84055e+06  0.0240223  1.12067e+08
2.84165e+06  0.023994  1.12067e+08
2.84275e+06  0.0239656  1.12067e+08
2.84385e+06  0.0239373  1.12067e+08
2.84495e+06  0.0239091  1.12067e+08
2.84605e+06  0.0238809  1.12067e+08
2.84715e+06  0.0238527  1.12067e+08
2.84825e+06  0.0238246  1.12067e+08
2.84935e+06  0.0237966  1.12067e+08
2.85045e+06  0.0237685  1.12067e+08
2.85155e+06  0.0237406  1.12067e+08
2.85265e+06  0.0237126  1.12067e+08
2.85375e+06  0.0236847  1.12067e+08
2.85485e+06  0.0236569  1.12067e+08
2.85595e+06  0.0236291  1.12067e+08
2.85705e+06  0.0236013  1.12067e+08
2.85815e+06  0.0235736  1.12067e+08
2.85925e+06  0.0235459  1.12067e+08
2.86035e+06  0.0235183  1.12067e+08
2.86145e+06  0.0234907  1.12067e+08
2.86255e+06  0.0234632  1.12067e+08
2.86365e+06  0.0234357  1.12067e+08
2.86475e+06  0.0234082  1.12067e+08
2.86585e+06  0.0233808  1.12067e+08
2.86695e+06  0.0233534  1.12067e+08
2.86805e+06  0.0233261  1.12067e+08
2.86915e+06  0.0232988  1.12067e+08
2.87025e+06  0.0232716  1.12067e+08
2.87135e+06  0.0232444  1.12068e+08
2.87245e+06  0.0232172  1.12068e+08
2.87355e+06  0.0231901  1.12068e+08
2.87465e+06  0.023163  1.12068e+08
2.87575e+06  0.023136  1.12068e+08
2.87685e+06  0.023109  1.12068e+08
2.87795e+06  0.023082  1.12068e+08
2.87905e+06  0.0230551  1.12068e+08
2.88015e+06  0.0230282  1.12068e+08
2.88125e+06  0.0230014  1.12068e+08
2.88235e+06  0.0229746  1.12068e+08
2.88345e+06  0.0229479  1.12068e+08
2.88455e+06  0.0229212  1.12068e+08
2.88565e+06  0.0228945  1.12068e+08
2.88675e+06  0.0228679  1.12068e+08
2.88785e+06  0.0228413  1.12068e+08
2.88895e+06  0.0228148  1.12068e+08
2.89005e+06  0.0227883  1.12068e+08
2.89115e+06  0.0227618  1.12068e+08
2.89225e+06  0.0227354  1.12068e+08
2.89335e+06  0.022709  1.12068e+08
2.89445e+06  0.0226827  1.12068e+08
2.89555e+06  0.0226564  1.12068e+08
2.89665e+06  0.0226301  1.12068e+08
2.89775e+06  0.0226039  1.12068e+08
2.89885e+06  0.0225778  1.12068e+08
2.89995e+06  0.0225516  1.12068e+08
2.90105e+06  0.0225255  1.12068e+08
2.90215e+06  0.0224995  1.12068e+08
2.90325e+06  0.0224735  1.12068e+08
2.90435e+06  0.0224475  1.12068e+08
2.90545e+06  0.0224216  1.12068e+08
2.90655e+06  0.0223957  1.12068e+08
2.90765e+06  0.0223698  1.12068e+08
2.90875e+06  0.022344  1.12068e+08
2.90985e+06  0.0223182  1.12068e+08
2.91095e+06  0.0222925  1.12068e+08
2.91205e+06  0.0222668  1.12068e+08
2.91315e+06  0.0222411  1.12068e+08
2.91425e+06  0.0222155  1.12068e+08
2.91535e+06  0.0221899  1.12069e+08
2.91645e+06  0.0221644  1.12069e+08
2.91755e+06  0.0221389  1.12069e+08
2.91865e+06  0.0221134  1.12069e+08
2.91975e+06  0.022088  1.12069e+08
2.92085e+06  0.0220626  1.12069e+08
2.92195e+06  0.0220373  1.12069e+08
2.92305e+06  0.022012  1.12069e+08
2.92415e+06  0.0219867  1.12069e+08
2.92525e+06  0.0219615  1.12069e+08
2.92635e+06  0.0219363  1.12069e+08
2.92745e+06  0.0219111  1.12069e+08
2.92855e+06  0.021886  1.12069e+08
2.92965e+06  0.021861  1.12069e+08
2.93075e+06  0.0218359  1.12069e+08
2.93185e+06  0.0218109  1.12069e+08
2.93295e+06  0.021786  1.12069e+08
2.93405e+06  0.021761  1.12069e+08
2.93515e+06  0.0217362  1.12069e+08
2.93625e+06  0.0217113  1.12069e+08
2.93735e+06  0.0216865  1.12069e+08
2.93845e+06  0.0216617  1.12069e+08
2.93955e+06  0.021637  1.12069e+08
2.94065e+06  0.0216123  1.12069e+08
2.94175e+06  0.0215876  1.12069e+08
2.94285e+06  0.021563  1.12069e+08
2.94395e+06  0.0215384  1.12069e+08
2.94505e+06  0.0215139  1.12069e+08
2.94615e+06  0.0214894  1.12069e+08
2.94725e+06  0.0214649  1.12069e+08
2.94835e+06  0.0214404  1.12069e+08
2.94945e+06  0.021416  1.12069e+08
2.95055e+06  0.0213917  1.12069e+08
2.95165e+06  0.0213674  1.12069e+08
2.95275e+06  0.0213431  1.12069e+08
2.95385e+06  0.0213188  1.12069e+08
2.95495e+06  0.0212946  1.12069e+08
2.95605e+06  0.0212704  1.12069e+08
2.95715e+06  0.0212463  1.12069e+08
2.95825e+06  0.0212222  1.12069e+08
2.95935e+06  0.0211981  1.12069e+08
2.96045e+06  0.0211741  1.12069e+08
2.96155e+06  0.0211501  1.1207e+08
2.96265e+06  0.0211261  1.1207e+08
2.96375e+06  0.0211022  1.1207e+08
2.96485e+06  0.0210783  1.1207e+08
2.96595e+06  0.0210544  1.1207e+08
2.96705e+06  0.0210306  1.1207e+08
2.96815e+06  0.0210068  1.1207e+08
2.96925e+06  0.0209831  1.1207e+08
2.97035e+06  0.0209594  1.1207e+08
2.97145e+06  0.0209357  1.1207e+08
2.97255e+06  0.020912  1.1207e+08
2.97365e+06  0.0208884  1.1207e+08
2.97475e+06  0.0208649  1.1207e+08
2.97585e+06  0.0208413  1.1207e+08
2.97695e+06  0.0208178  1.1207e+08
2.97805e+06  0.0207944  1.1207e+08
2.97915e+06  0.0207709  1.1207e+08
2.98025e+06  0.0207475  1.1207e+08
2.98135e+06  0.0207242  1.1207e+08
2.98245e+06  0.0207009  1.1207e+08
2.98355e+06  0.0206776  1.1207e+08
2.98465e+06  0.0206543  1.1207e+08
2.98575e+06  0.0206311  1.1207e+08
2.98685e+06  0.0206079  1.1207e+08
2.98795e+06  0.0205848  1.1207e+08
2.98905e+06  0.0205616  1.1207e+08
2.99015e+06  0.0205386  1.1207e+08
2.99125e+06  0.0205155  1.1207e+08
2.99235e+06  0.0204925  1.1207e+08
2.99345e+06  0.0204695  1.1207e+08
2.99455e+06  0.0204466  1.1207e+08
2.99565e+06  0.0204237  1.1207e+08
2.99675e+06  0.0204008  1.1207e+08
2.99785e+06  0.0203779  1.1207e+08
2.99895e+06  0.0203551  1.1207e+08
3.00005e+06  0.0203324  1.1207e+08
3.00115e+06  0.0203096  1.1207e+08
3.00225e+06  0.0202869  1.1207e+08
3.00335e+06  0.0202642  1.1207e+08
3.00445e+06  0.0202416  1.1207e+08
3.00555e+06  0.020219  1.1207e+08
3.00665e+06  0.0201964  1.1207e+08
3.00775e+06  0.0201739  1.1207e+08
3.00885e+06  0.0201514  1.1207e+08
3.00995e+06  0.0201289  1.12071e+08
3.01105e+06  0.0201064  1.12071e+08
3.01215e+06  0.020084  1.12071e+08
3.01325e+06  0.0200617  1.12071e+08
3.01435e+06  0.0200393  1.12071e+08
3.01545e+06  0.020017  1.12071e+08
3.01655e+06  0.0199947  1.12071e+08
3.01765e+06  0.0199725  1.12071e+08
3.01875e+06  0.0199503  1.12071e+08
3.01985e+06  0.0199281  1.12071e+08
3.02095e+06  0.019906  1.12071e+08
3.02205e+06  0.0198839  1.12071e+08
3.02315e+06  0.0198618  1.12071e+08
3.02425e+06  0.0198397  1.12071e+08
3.02535e+06  0.0198177  1.12071e+08
3.02645e+06  0.0197958  1.12071e+08
3.02755e+06  0.0197738  1.12071e+08
3.02865e+06  0.0197519  1.12071e+08
3.02975e+06  0.01973  1.12071e+08
3.03085e+06  0.0197082  1.12071e+08
3.03195e+06  0.0196863  1.12071e+08
3.03305e+06  0.0196645  1.12071e+08
3.03415e+06  0.0196428  1.12071e+08
3.03525e+06  0.0196211  1.12071e+08
3.03635e+06  0.0195994  1.12071e+08
3.03745e+06  0.0195777  1.12071e+08
3.03855e+06  0.0195561  1.12071e+08
3.03965e+06  0.0195345  1.12071e+08
3.04075e+06  0.0195129  1.12071e+08
3.04185e+06  0.0194914  1.12071e+08
3.04295e+06  0.0194699  1.12071e+08
3.04405e+06  0.0194484  1.12071e+08
3.04515e+06  0.019427  1.12071e+08
3.04625e+06  0.0194056  1.12071e+08
3.04735e+06  0.0193842  1.12071e+08
3.04845e+06  0.0193629  1.12071e+08
3.04955e+06  0.0193415  1.12071e+08
3.05065e+06  0.0193203  1.12071e+08
3.05175e+06  0.019299  1.12071e+08
3.05285e+06  0.0192778  1.12071e+08
3.05395e+06  0.0192566  1.12071e+08
3.05505e+06  0.0192354  1.12071e+08
3.05615e+06  0.0192143  1.12071e+08
3.05725e+06  0.0191932  1.12071e+08
3.05835e+06  0.0191721  1.12071e+08
3.05945e+06  0.0191511  1.12071e+08
3.06055e+06  0.0191301  1.12071e+08
3.06165e+06  0.0191091  1.12072e+08
3.06275e+06  0.0190882  1.12072e+08
3.06385e+06  0.0190673  1.12072e+08
3.06495e+06  0.0190464  1.12072e+08
3.06605e+06  0.0190255  1.12072e+08
3.06715e+06  0.0190047  1.12072e+08
3.06825e+06  0.0189839  1.12072e+08
3.06935e+06  0.0189632  1.12072e+08
3.07045e+06  0.0189424  1.12072e+08
3.07155e+06  0.0189217  1.12072e+08
3.07265e+06  0.0189011  1.12072e+08
3.07375e+06  0.0188804  1.12072e+08
3.07485e+06  0.0188598  1.12072e+08
3.07595e+06  0.0188392  1.12072e+08
3.07705e+06  0.0188187  1.12072e+08
3.07815e+06  0.0187982  1.12072e+08
3.07925e+06  0.0187777  1.12072e+08
3.08035e+06  0.0187572  1.12072e+08
3.08145e+06  0.0187368  1.12072e+08
3.08255e+06  0.0187164  1.12072e+08
3.08365e+06  0.018696  1.12072e+08
3.08475e+06  0.0186756  1.12072e+08
3.08585e+06  0.0186553  1.12072e+08
3.08695e+06  0.018635  1.12072e+08
3.08805e+06  0.0186148  1.12072e+08
3.08915e+06  0.0185946  1.12072e+08
3.09025e+06  0.0185744  1.12072e+08
3.09135e+06  0.0185542  1.12072e+08
3.09245e+06  0.018534  1.12072e+08
3.09355e+06  0.0185139  1.12072e+08
3.09465e+06  0.0184939  1.12072e+08
3.09575e+06  0.0184738  1.12072e+08
3.09685e+06  0.0184538  1.12072e+08
3.09795e+06  0.0184338  1.12072e+08
3.09905e+06  0.0184138  1.12072e+08
3.10015e+06  0.0183939  1.12072e+08
3.10125e+06  0.018374  1.12072e+08
3.10235e+06  0.0183541  1.12072e+08
3.10345e+06  0.0183342  1.12072e+08
3.10455e+06  0.0183144  1.12072e+08
3.10565e+06  0.0182946  1.12072e+08
3.10675e+06  0.0182748  1.12072e+08
3.10785e+06  0.0182551  1.12072e+08
3.10895e+06  0.0182354  1.12072e+08
3.11005e+06  0.0182157  1.12072e+08
3.11115e+06  0.0181961  1.12072e+08
3.11225e+06  0.0181764  1.12072e+08
3.11335e+06  0.0181568  1.12072e+08
3.11445e+06  0.0181373  1.12073e+08
3.11555e+06  0.0181177  1.12073e+08
3.11665e+06  0.0180982  1.12073e+08
3.11775e+06  0.0180787  1.12073e+08
3.11885e+06  0.0180593  1.12073e+08
3.11995e+06  0.0180398  1.12073e+08
3.12105e+06  0.0180204  1.12073e+08
3.12215e+06  0.0180011  1.12073e+08
3.12325e+06  0.0179817  1.12073e+08
3.12435e+06  0.0179624  1.12073e+08
3.12545e+06  0.0179431  1.12073e+08
3.12655e+06  0.0179238  1.12073e+08
3.12765e+06  0.0179046  1.12073e+08
3.12875e+06  0.0178854  1.12073e+08
3.12985e+06  0.0178662  1.12073e+08
3.13095e+06  0.017847  1.12073e+08
3.13205e+06  0.0178279  1.12073e+08
3.13315e+06  0.0178088  1.12073e+08
3.13425e+06  0.0177897  1.12073e+08
3.13535e+06  0.0177707  1.12073e+08
3.13645e+06  0.0177517  1.12073e+08
3.13755e+06  0.0177327  1.12073e+08
3.13865e+06  0.0177137  1.12073e+08
3.13975e+06  0.0176948  1.12073e+08
3.14085e+06  0.0176759  1.12073e+08
3.14195e+06  0.017657  1.12073e+08
3.14305e+06  0.0176381  1.12073e+08
3.14415e+06  0.0176193  1.12073e+08
3.14525e+06  0.0176005  1.12073e+08
3.14635e+06  0.0175817  1.12073e+08
3.14745e+06  0.017563  1.12073e+08
3.14855e+06  0.0175442  1.12073e+08
3.14965e+06  0.0175255  1.12073e+08
3.15075e+06  0.0175069  1.12073e+08
3.15185e+06  0.0174882  1.12073e+08
3.15295e+06  0.0174696  1.12073e+08
3.15405e+06  0.017451  1.12073e+08
3.15515e+06  0.0174324  1.12073e+08
3.15625e+06  0.0174139  1.12073e+08
3.15735e+06  0.0173954  1.12073e+08
3.15845e+06  0.0173769  1.12073e+08
3.15955e+06  0.0173584  1.12073e+08
3.16065e+06  0.01734  1.12073e+08
3.16175e+06  0.0173216  1.12073e+08
3.16285e+06  0.0173032  1.12073e+08
3.16395e+06  0.0172848  1.12073e+08
3.16505e+06  0.0172665  1.12073e+08
3.16615e+06  0.0172482  1.12073e+08
3.16725e+06  0.0172299  1.12073e+08
3.16835e+06  0.0172117  1.12073e+08
3.16945e+06  0.0171934  1.12073e+08
3.17055e+06  0.0171752  1.12073e+08
3.17165e+06  0.0171571  1.12074e+08
3.17275e+06  0.0171389  1.12074e+08
3.17385e+06  0.0171208  1.12074e+08
3.17495e+06  0.0171027  1.12074e+08
3.17605e+06  0.0170846  1.12074e+08
3.17715e+06  0.0170665  1.12074e+08
3.17825e+06  0.0170485  1.12074e+08
3.17935e+06  0.0170305  1.12074e+08
3.18045e+06  0.0170125  1.12074e+08
3.18155e+06  0.0169946  1.12074e+08
3.18265e+06  0.0169767  1.12074e+08
3.18375e+06  0.0169588  1.12074e+08
3.18485e+06  0.0169409  1.12074e+08
3.18595e+06  0.016923  1.12074e+08
3.18705e+06  0.0169052  1.12074e+08
3.18815e+06  0.0168874  1.12074e+08
3.18925e+06  0.0168696  1.12074e+08
3.19035e+06  0.0168519  1.12074e+08
3.19145e+06  0.0168342  1.12074e+08
3.19255e+06  0.0168165  1.12074e+08
3.19365e+06  0.0167988  1.12074e+08
3.19475e+06  0.0167811  1.12074e+08
3.19585e+06  0.0167635  1.12074e+08
3.19695e+06  0.0167459  1.12074e+08
3.19805e+06  0.0167283  1.12074e+08
3.19915e+06  0.0167108  1.12074e+08
3.20025e+06  0.0166932  1.12074e+08
3.20135e+06  0.0166757  1.12074e+08
3.20245e+06  0.0166583  1.12074e+08
3.20355e+06  0.0166408  1.12074e+08
3.20465e+06  0.0166234  1.12074e+08
3.20575e+06  0.016606  1.12074e+08
3.20685e+06  0.0165886  1.12074e+08
3.20795e+06  0.0165712  1.12074e+08
3.20905e+06  0.0165539  1.12074e+08
3.21015e+06  0.0165366  1.12074e+08
3.21125e+06  0.0165193  1.12074e+08
3.21235e+06  0.016502  1.12074e+08
3.21345e+06  0.0164848  1.12074e+08
3.21455e+06  0.0164676  1.12074e+08
3.21565e+06  0.0164504  1.12074e+08
3.21675e+06  0.0164332  1.12074e+08
3.21785e+06  0.0164161  1.12074e+08
3.21895e+06  0.016399  1.12074e+08
3.22005e+06  0.0163819  1.12074e+08
3.22115e+06  0.0163648  1.12074e+08
3.22225e+06  0.0163477  1.12074e+08
3.22335e+06  0.0163307  1.12074e+08
3.22445e+06  0.0163137  1.12074e+08
3.22555e+06  0.0162967  1.12074e+08
3.22665e+06  0.0162798  1.12074e+08
3.22775e+06  0.0162628  1.12074e+08
3.22885e+06  0.0162459  1.12074e+08
3.22995e+06  0.0162291  1.12074e+08
3.23105e+06  0.0162122  1.12074e+08
3.23215e+06  0.0161954  1.12075e+08
3.23325e+06  0.0161785  1.12075e+08
3.23435e+06  0.0161617  1.12075e+08
3.23545e+06  0.016145  1.12075e+08
3.23655e+06  0.0161282  1.12075e+08
3.23765e+06  0.0161115  1.12075e+08
3.23875e+06  0.0160948  1.12075e+08
3.23985e+06  0.0160781  1.12075e+08
3.24095e+06  0.0160615  1.12075e+08
3.24205e+06  0.0160448  1.12075e+08
3.24315e+06  0.0160282  1.12075e+08
3.24425e+06  0.0160117  1.12075e+08
3.24535e+06  0.0159951  1.12075e+08
3.24645e+06  0.0159786  1.12075e+08
3.24755e+06  0.015962  1.12075e+08
3.24865e+06  0.0159455  1.12075e+08
3.24975e+06  0.0159291  1.12075e+08
3.25085e+06  0.0159126  1.12075e+08
3.25195e+06  0.0158962  1.12075e+08
3.25305e+06  0.0158798  1.12075e+08
3.25415e+06  0.0158634  1.12075e+08
3.25525e+06  0.015847  1.12075e+08
3.25635e+06  0.0158307  1.12075e+08
3.25745e+06  0.0158144  1.12075e+08
3.25855e+06  0.0157981  1.12075e+08
3.25965e+06  0.0157818  1.12075e+08
3.26075e+06  0.0157656  1.12075e+08
3.26185e+06  0.0157494  1.12075e+08
3.26295e+06  0.0157332  1.12075e+08
3.26405e+06  0.015717  1.12075e+08
3.26515e+06  0.0157008  1.12075e+08
3.26625e+06  0.0156847  1.12075e+08
3.26735e+06  0.0156686  1.12075e+08
3.26845e+06  0.0156525  1.12075e+08
3.26955e+06  0.0156364  1.12075e+08
3.27065e+06  0.0156204  1.12075e+08
3.27175e+06  0.0156043  1.12075e+08
3.27285e+06  0.0155883  1.12075e+08
3.27395e+06  0.0155723  1.12075e+08
3.27505e+06  0.0155564  1.12075e+08
3.27615e+06  0.0155404  1.12075e+08
3.27725e+06  0.0155245  1.12075e+08
3.27835e+06  0.0155086  1.12075e+08
3.27945e+06  0.0154927  1.12075e+08
3.28055e+06  0.0154769  1.12075e+08
3.28165e+06  0.0154611  1.12075e+08
3.28275e+06  0.0154452  1.12075e+08
3.28385e+06  0.0154295  1.12075e+08
3.28495e+06  0.0154137  1.12075e+08
3.28605e+06  0.0153979  1.12075e+08
3.28715e+06  0.0153822  1.12075e+08
3.28825e+06  0.0153665  1.12075e+08
3.28935e+06  0.0153508  1.12075e+08
3.29045e+06  0.0153352  1.12075e+08
3.29155e+06  0.0153195  1.12075e+08
3.29265e+06  0.0153039  1.12075e+08
3.29375e+06  0.0152883  1.12075e+08
3.29485e+06  0.0152727  1.12076e+08
3.29595e+06  0.0152572  1.12076e+08
3.29705e+06  0.0152416  1.12076e+08
3.29815e+06  0.0152261  1.12076e+08
3.29925e+06  0.0152106  1.12076e+08
3.30035e+06  0.0151952  1.12076e+08
3.30145e+06  0.0151797  1.12076e+08
3.30255e+06  0.0151643  1.12076e+08
3.30365e+06  0.0151489  1.12076e+08
3.30475e+06  0.0151335  1.12076e+08
3.30585e+06  0.0151181  1.12076e+08
3.30695e+06  0.0151028  1.12076e+08
3.30805e+06  0.0150874  1.12076e+08
3.30915e+06  0.0150721  1.12076e+08
3.31025e+06  0.0150569  1.12076e+08
3.31135e+06  0.0150416  1.12076e+08
3.31245e+06  0.0150263  1.12076e+08
3.31355e+06  0.0150111  1.12076e+08
3.31465e+06  0.0149959  1.12076e+08
3.31575e+06  0.0149807  1.12076e+08
3.31685e+06  0.0149656  1.12076e+08
3.31795e+06  0.0149504  1.12076e+08
3.31905e+06  0.0149353  1.12076e+08
3.32015e+06  0.0149202  1.12076e+08
3.32125e+06  0.0149051  1.12076e+08
3.32235e+06  0.0148901  1.12076e+08
3.32345e+06  0.014875  1.12076e+08
3.32455e+06  0.01486  1.12076e+08
3.32565e+06  0.014845  1.12076e+08
3.32675e+06  0.01483  1.12076e+08
3.32785e+06  0.0148151  1.12076e+08
3.32895e+06  0.0148001  1.12076e+08
3.33005e+06  0.0147852  1.12076e+08
3.33115e+06  0.0147703  1.12076e+08
3.33225e+06  0.0147554  1.12076e+08
3.33335e+06  0.0147406  1.12076e+08
3.33445e+06  0.0147257  1.12076e+08
3.33555e+06  0.0147109  1.12076e+08
3.33665e+06  0.0146961  1.12076e+08
3.33775e+06  0.0146813  1.12076e+08
3.33885e+06  0.0146666  1.12076e+08
3.33995e+06  0.0146518  1.12076e+08
3.34105e+06  0.0146371  1.12076e+08
3.34215e+06  0.0146224  1.12076e+08
3.34325e+06  0.0146077  1.12076e+08
3.34435e+06  0.0145931  1.12076e+08
3.34545e+06  0.0145784  1.12076e+08
3.34655e+06  0.0145638  1.12076e+08
3.34765e+06  0.0145492  1.12076e+08
3.34875e+06  0.0145346  1.12076e+08
3.34985e+06  0.01452  1.12076e+08
3.35095e+06  0.0145055  1.12076e+08
3.35205e+06  0.014491  1.12076e+08
3.35315e+06  0.0144764  1.12076e+08
3.35425e+06  0.014462  1.12076e+08
3.35535e+06  0.0144475  1.12076e+08
3.35645e+06  0.014433  1.12076e+08
3.35755e+06  0.0144186  1.12076e+08
3.35865e+06  0.0144042  1.12076e+08
3.35975e+06  0.0143898  1.12076e+08
3.36085e+06  0.0143754  1.12076e+08
3.36195e+06  0.0143611  1.12076e+08
3.36305e+06  0.0143467  1.12077e+08
3.36415e+06  0.0143324  1.12077e+08
3.36525e+06  0.0143181  1.12077e+08
3.36635e+06  0.0143038  1.12077e+08
3.36745e+06  0.0142896  1.12077e+08
3.36855e+06  0.0142753  1.12077e+08
3.36965e+06  0.0142611  1.12077e+08
3.37075e+06  0.0142469  1.12077e+08
3.37185e+06  0.0142327  1.12077e+08
3.37295e+06  0.0142186  1.12077e+08
3.37405e+06  0.0142044  1.12077e+08
3.37515e+06  0.0141903  1.12077e+08
3.37625e+06  0.0141762  1.12077e+08
3.37735e+06  0.0141621  1.12077e+08
3.37845e+06  0.014148  1.12077e+08
3.37955e+06  0.014134  1.12077e+08
3.38065e+06  0.0141199  1.12077e+08
3.38175e+06  0.0141059  1.12077e+08
3.38285e+06  0.0140919  1.12077e+08
3.38395e+06  0.0140779  1.12077e+08
3.38505e+06  0.014064  1.12077e+08
3.38615e+06  0.01405  1.12077e+08
3.38725e+06  0.0140361  1.12077e+08
3.38835e+06  0.0140222  1.12077e+08
3.38945e+06  0.0140083  1.12077e+08
3.39055e+06  0.0139944  1.12077e+08
3.39165e+06  0.0139806  1.12077e+08
3.39275e+06  0.0139668  1.12077e+08
3.39385e+06  0.0139529  1.12077e+08
3.39495e+06  0.0139391  1.12077e+08
3.39605e+06  0.0139254  1.12077e+08
3.39715e+06  0.0139116  1.12077e+08
3.39825e+06  0.0138979  1.12077e+08
3.39935e+06  0.0138841  1.12077e+08
3.40045e+06  0.0138704  1.12077e+08
3.40155e+06  0.0138567  1.12077e+08
3.40265e+06  0.0138431  1.12077e+08
3.40375e+06  0.0138294  1.12077e+08
3.40485e+06  0.0138158  1.12077e+08
3.40595e+06  0.0138022  1.12077e+08
3.40705e+06  0.0137886  1.12077e+08
3.40815e+06  0.013775  1.12077e+08
3.40925e+06  0.0137614  1.12077e+08
3.41035e+06  0.0137479  1.12077e+08
3.41145e+06  0.0137343  1.12077e+08
3.41255e+06  0.0137208  1.12077e+08
3.41365e+06  0.0137073  1.12077e+08
3.41475e+06  0.0136939  1.12077e+08
3.41585e+06  0.0136804  1.12077e+08
3.41695e+06  0.013667  1.12077e+08
3.41805e+06  0.0136535  1.12077e+08
3.41915e+06  0.0136401  1.12077e+08
3.42025e+06  0.0136267  1.12077e+08
3.42135e+06  0.0136134  1.12077e+08
3.42245e+06  0.0136  1.12077e+08
3.42355e+06  0.0135867  1.12077e+08
3.42465e+06  0.0135734  1.12077e+08
3.42575e+06  0.0135601  1.12077e+08
3.42685e+06  0.0135468  1.12077e+08
3.42795e+06  0.0135335  1.12077e+08
3.42905e+06  0.0135203  1.12077e+08
3.43015e+06  0.013507  1.12077e+08
3.43125e+06  0.0134938  1.12077e+08
3.43235e+06  0.0134806  1.12077e+08
3.43345e+06  0.0134674  1.12077e+08
3.43455e+06  0.0134543  1.12078e+08
3.43565e+06  0.0134411  1.12078e+08
3.43675e+06  0.013428  1.12078e+08
3.43785e+06  0.0134149  1.12078e+08
3.43895e+06  0.0134018  1.12078e+08
3.44005e+06  0.0133887  1.12078e+08
3.44115e+06  0.0133756  1.12078e+08
3.44225e+06  0.0133626  1.12078e+08
3.44335e+06  0.0133496  1.12078e+08
3.44445e+06  0.0133366  1.12078e+08
3.44555e+06  0.0133236  1.12078e+08
3.44665e+06  0.0133106  1.12078e+08
3.44775e+06  0.0132976  1.12078e+08
3.44885e+06  0.0132847  1.12078e+08
3.44995e+06  0.0132718  1.12078e+08
3.45105e+06  0.0132588  1.12078e+08
3.45215e+06  0.0132459  1.12078e+08
3.45325e+06  0.0132331  1.12078e+08
3.45435e+06  0.0132202  1.12078e+08
3.45545e+06  0.0132074  1.12078e+08
3.45655e+06  0.0131945  1.12078e+08
3.45765e+06  0.0131817  1.12078e+08
3.45875e+06  0.0131689  1.12078e+08
3.45985e+06  0.0131562  1.12078e+08
3.46095e+06  0.0131434  1.12078e+08
3.46205e+06  0.0131306  1.12078e+08
3.46315e+06  0.0131179  1.12078e+08
3.46425e+06  0.0131052  1.12078e+08
3.46535e+06  0.0130925  1.12078e+08
3.46645e+06  0.0130798  1.12078e+08
3.46755e+06  0.0130672  1.12078e+08
3.46865e+06  0.0130545  1.12078e+08
3.46975e+06  0.0130419  1.12078e+08
3.47085e+06  0.0130293  1.12078e+08
3.47195e+06  0.0130167  1.12078e+08
3.47305e+06  0.0130041  1.12078e+08
3.47415e+06  0.0129915  1.12078e+08
3.47525e+06  0.012979  1.12078e+08
3.47635e+06  0.0129664  1.12078e+08
3.47745e+06  0.0129539  1.12078e+08
3.47855e+06  0.0129414  1.12078e+08
3.47965e+06  0.0129289  1.12078e+08
3.48075e+06  0.0129165  1.12078e+08
3.48185e+06  0.012904  1.12078e+08
3.48295e+06  0.0128916  1.12078e+08
3.48405e+06  0.0128792  1.12078e+08
3.48515e+06  0.0128667  1.12078e+08
3.48625e+06  0.0128544  1.12078e+08
3.48735e+06  0.012842  1.12078e+08
3.48845e+06  0.0128296  1.12078e+08
3.48955e+06  0.0128173  1.12078e+08
3.49065e+06  0.012805  1.12078e+08
3.49175e+06  0.0127926  1.12078e+08
3.49285e+06  0.0127803  1.12078e+08
3.49395e+06  0.0127681  1.12078e+08
3.49505e+06  0.0127558  1.12078e+08
3.49615e+06  0.0127436  1.12078e+08
3.49725e+06  0.0127313  1.12078e+08
3.49835e+06  0.0127191  1.12078e+08
3.49945e+06  0.0127069  1.12078e+08
3.50055e+06  0.0126947  1.12078e+08
3.50165e+06  0.0126825  1.12078e+08
3.50275e+06  0.0126704  1.12078e+08
3.50385e+06  0.0126582  1.12078e+08
3.50495e+06  0.0126461  1.12078e+08
3.50605e+06  0.012634  1.12078e+08
3.50715e+06  0.0126219  1.12078e+08
3.50825e+06  0.0126098  1.12078e+08
3.50935e+06  0.0125978  1.12078e+08
3.51045e+06  0.0125857  1.12078e+08
3.51155e+06  0.0125737  1.12079e+08
3.51265e+06  0.0125617  1.12079e+08
3.51375e+06  0.0125497  1.12079e+08
3.51485e+06  0.0125377  1.12079e+08
3.51595e+06  0.0125257  1.12079e+08
3.51705e+06  0.0125138  1.12079e+08
3.51815e+06  0.0125018  1.12079e+08
3.51925e+06  0.0124899  1.12079e+08
3.52035e+06  0.012478  1.12079e+08
3.52145e+06  0.0124661  1.12079e+08
3.52255e+06  0.0124542  1.12079e+08
3.52365e+06  0.0124423  1.12079e+08
3.52475e+06  0.0124305  1.12079e+08
3.52585e+06  0.0124187  1.12079e+08
3.52695e+06  0.0124068  1.12079e+08
3.52805e+06  0.012395  1.12079e+08
3.52915e+06  0.0123832  1.12079e+08
3.53025e+06  0.0123715  1.12079e+08
3.53135e+06  0.0123597  1.12079e+08
3.53245e+06  0.012348  1.12079e+08
3.53355e+06  0.0123362  1.12079e+08
3.53465e+06  0.0123245  1.12079e+08
3.53575e+06  0.0123128  1.12079e+08
3.53685e+06  0.0123011  1.12079e+08
3.53795e+06  0.0122894  1.12079e+08
3.53905e+06  0.0122778  1.12079e+08
3.54015e+06  0.0122661  1.12079e+08
3.54125e+06  0.0122545  1.12079e+08
3.54235e+06  0.0122429  1.12079e+08
3.54345e+06  0.0122313  1.12079e+08
3.54455e+06  0.0122197  1.12079e+08
3.54565e+06  0.0122081  1.12079e+08
3.54675e+06  0.0121966  1.12079e+08
3.54785e+06  0.012185  1.12079e+08
3.54895e+06  0.0121735  1.12079e+08
3.55005e+06  0.012162  1.12079e+08
3.55115e+06  0.0121505  1.12079e+08
3.55225e+06  0.012139  1.12079e+08
3.55335e+06  0.0121276  1.12079e+08
3.55445e+06  0.0121161  1.12079e+08
3.55555e+06  0.0121047  1.12079e+08
3.55665e+06  0.0120932  1.12079e+08
3.55775e+06  0.0120818  1.12079e+08
3.55885e+06  0.0120704  1.12079e+08
3.55995e+06  0.012059  1.12079e+08
3.56105e+06  0.0120477  1.12079e+08
3.56215e+06  0.0120363  1.12079e+08
3.56325e+06  0.012025  1.12079e+08
3.56435e+06  0.0120137  1.12079e+08
3.56545e+06  0.0120023  1.12079e+08
3.56655e+06  0.011991  1.12079e+08
3.56765e+06  0.0119798  1.12079e+08
3.56875e+06  0.0119685  1.12079e+08
3.56985e+06  0.0119572  1.12079e+08
3.57095e+06  0.011946  1.12079e+08
3.57205e+06  0.0119348  1.12079e+08
3.57315e+06  0.0119236  1.12079e+08
3.57425e+06  0.0119124  1.12079e+08
3.57535e+06  0.0119012  1.12079e+08
3.57645e+06  0.01189  1.12079e+08
3.57755e+06  0.0118788  1.12079e+08
3.57865e+06  0.0118677  1.12079e+08
3.57975e+06  0.0118566  1.12079e+08
3.58085e+06  0.0118454  1.12079e+08
3.58195e+06  0.0118343  1.12079e+08
3.58305e+06  0.0118233  1.12079e+08
3.58415e+06  0.0118122  1.12079e+08
3.58525e+06  0.0118011  1.12079e+08
3.58635e+06  0.0117901  1.12079e+08
3.58745e+06  0.011779  1.12079e+08
3.58855e+06  0.011768  1.12079e+08
3.58965e+06  0.011757  1.12079e+08
3.59075e+06  0.011746  1.12079e+08
3.59185e+06  0.011735  1.12079e+08
3.59295e+06  0.0117241  1.12079e+08
3.59405e+06  0.0117131  1.1208e+08
3.59515e+06  0.0117022  1.1208e+08
3.59625e+06  0.0116913  1.1208e+08
3.59735e+06  0.0116804  1.1208e+08
3.59845e+06  0.0116695  1.1208e+08
3.59955e+06  0.0116586  1.1208e+08
3.60065e+06  0.0116477  1.1208e+08
3.60175e+06  0.0116368  1.1208e+08
3.60285e+06  0.011626  1.1208e+08
3.60395e+06  0.0116152  1.1208e+08
3.60505e+06  0.0116044  1.1208e+08
3.60615e+06  0.0115936  1.1208e+08
3.60725e+06  0.0115828  1.1208e+08
3.60835e+06  0.011572  1.1208e+08
3.60945e+06  0.0115612  1.1208e+08
3.61055e+06  0.0115505  1.1208e+08
3.61165e+06  0.0115397  1.1208e+08
3.61275e+06  0.011529  1.1208e+08
3.61385e+06  0.0115183  1.1208e+08
3.61495e+06  0.0115076  1.1208e+08
3.61605e+06  0.0114969  1.1208e+08
3.61715e+06  0.0114862  1.1208e+08
3.61825e+06  0.0114756  1.1208e+08
3.61935e+06  0.0114649  1.1208e+08
3.62045e+06  0.0114543  1.1208e+08
3.62155e+06  0.0114437  1.1208e+08
3.62265e+06  0.0114331  1.1208e+08
3.62375e+06  0.0114225  1.1208e+08
3.62485e+06  0.0114119  1.1208e+08
3.62595e+06  0.0114014  1.1208e+08
3.62705e+06  0.0113908  1.1208e+08
3.62815e+06  0.0113803  1.1208e+08
3.62925e+06  0.0113697  1.1208e+08
3.63035e+06  0.0113592  1.1208e+08
3.63145e+06  0.0113487  1.1208e+08
3.63255e+06  0.0113382  1.1208e+08
3.63365e+06  0.0113278  1.1208e+08
3.63475e+06  0.0113173  1.1208e+08
3.63585e+06  0.0113068  1.1208e+08
3.63695e+06  0.0112964  1.1208e+08
3.63805e+06  0.011286  1.1208e+08
3.63915e+06  0.0112756  1.1208e+08
3.64025e+06  0.0112652  1.1208e+08
3.64135e+06  0.0112548  1.1208e+08
3.64245e+06  0.0112444  1.1208e+08
3.64355e+06  0.011234  1.1208e+08
3.64465e+06  0.0112237  1.1208e+08
3.64575e+06  0.0112134  1.1208e+08
3.64685e+06  0.011203  1.1208e+08
3.64795e+06  0.0111927  1.1208e+08
3.64905e+06  0.0111824  1.1208e+08
3.65015e+06  0.0111721  1.1208e+08
3.65125e+06  0.0111619  1.1208e+08
3.65235e+06  0.0111516  1.1208e+08
3.65345e+06  0.0111414  1.1208e+08
3.65455e+06  0.0111311  1.1208e+08
3.65565e+06  0.0111209  1.1208e+08
3.65675e+06  0.0111107  1.1208e+08
3.65785e+06  0.0111005  1.1208e+08
3.65895e+06  0.0110903  1.1208e+08
3.66005e+06  0.0110801  1.1208e+08
3.66115e+06  0.01107  1.1208e+08
3.66225e+06  0.0110598  1.1208e+08
3.66335e+06  0.0110497  1.1208e+08
3.66445e+06  0.0110396  1.1208e+08
3.66555e+06  0.0110295  1.1208e+08
3.66665e+06  0.0110194  1.1208e+08
3.66775e+06  0.0110093  1.1208e+08
3.66885e+06  0.0109992  1.1208e+08
3.66995e+06  0.0109891  1.1208e+08
3.67105e+06  0.0109791  1.1208e+08
3.67215e+06  0.010969  1.1208e+08
3.67325e+06  0.010959  1.1208e+08
3.67435e+06  0.010949  1.1208e+08
3.67545e+06  0.010939  1.1208e+08
3.67655e+06  0.010929  1.1208e+08
3.67765e+06  0.010919  1.1208e+08
3.67875e+06  0.0109091  1.1208e+08
3.67985e+06  0.0108991  1.1208e+08
3.68095e+06  0.0108892  1.1208e+08
3.68205e+06  0.0108793  1.12081e+08
3.68315e+06  0.0108693  1.12081e+08
3.68425e+06  0.0108594  1.12081e+08
3.68535e+06  0.0108495  1.12081e+08
3.68645e+06  0.0108397  1.12081e+08
3.68755e+06  0.0108298  1.12081e+08
3.68865e+06  0.0108199  1.12081e+08
3.68975e+06  0.0108101  1.12081e+08
3.69085e+06  0.0108003  1.12081e+08
3.69195e+06  0.0107904  1.12081e+08
3.69305e+06  0.0107806  1.12081e+08
3.69415e+06  0.0107708  1.12081e+08
3.69525e+06  0.010761  1.12081e+08
3.69635e+06  0.0107513  1.12081e+08
3.69745e+06  0.0107415  1.12081e+08
3.69855e+06  0.0107318  1.12081e+08
3.69965e+06  0.010722  1.12081e+08
3.70075e+06  0.0107123  1.12081e+08
3.70185e+06  0.0107026  1.12081e+08
3.70295e+06  0.0106929  1.12081e+08
3.70405e+06  0.0106832  1.12081e+08
3.70515e+06  0.0106735  1.12081e+08
3.70625e+06  0.0106638  1.12081e+08
3.70735e+06  0.0106542  1.12081e+08
3.70845e+06  0.0106445  1.12081e+08
3.70955e+06  0.0106349  1.12081e+08
3.71065e+06  0.0106253  1.12081e+08
3.71175e+06  0.0106157  1.12081e+08
3.71285e+06  0.0106061  1.12081e+08
3.71395e+06  0.0105965  1.12081e+08
3.71505e+06  0.0105869  1.12081e+08
3.71615e+06  0.0105773  1.12081e+08
3.71725e+06  0.0105678  1.12081e+08
3.71835e+06  0.0105582  1.12081e+08
3.71945e+06  0.0105487  1.12081e+08
3.72055e+06  0.0105392  1.12081e+08
3.72165e+06  0.0105297  1.12081e+08
3.72275e+06  0.0105202  1.12081e+08
3.72385e+06  0.0105107  1.12081e+08
3.72495e+06  0.0105012  1.12081e+08
3.72605e+06  0.0104918  1.12081e+08
3.72715e+06  0.0104823  1.12081e+08
3.72825e+06  0.0104729  1.12081e+08
3.72935e+06  0.0104634  1.12081e+08
3.73045e+06  0.010454  1.12081e+08
3.73155e+06  0.0104446  1.12081e+08
3.73265e+06  0.0104352  1.12081e+08
3.73375e+06  0.0104258  1.12081e+08
3.73485e+06  0.0104165  1.12081e+08
3.73595e+06  0.0104071  1.12081e+08
3.73705e+06  0.0103978  1.12081e+08
3.73815e+06  0.0103884  1.12081e+08
3.73925e+06  0.0103791  1.12081e+08
3.74035e+06  0.0103698  1.12081e+08
3.74145e+06  0.0103605  1.12081e+08
3.74255e+06  0.0103512  1.12081e+08
3.74365e+06  0.0103419  1.12081e+08
3.74475e+06  0.0103326  1.12081e+08
3.74585e+06  0.0103234  1.12081e+08
3.74695e+06  0.0103141  1.12081e+08
3.74805e+06  0.0103049  1.12081e+08
3.74915e+06  0.0102956  1.12081e+08
3.75025e+06  0.0102864  1.12081e+08
3.75135e+06  0.0102772  1.12081e+08
3.75245e+06  0.010268  1.12081e+08
3.75355e+06  0.0102588  1.12081e+08
3.75465e+06  0.0102497  1.12081e+08
3.75575e+06  0.0102405  1.12081e+08
3.75685e+06  0.0102314  1.12081e+08
3.75795e+06  0.0102222  1.12081e+08
3.75905e+06  0.0102131  1.12081e+08
3.76015e+06  0.010204  1.12081e+08
3.76125e+06  0.0101949  1.12081e+08
3.76235e+06  0.0101858  1.12081e+08
3.76345e+06  0.0101767  1.12081e+08
3.76455e+06  0.0101676  1.12081e+08
3.76565e+06  0.0101585  1.12081e+08
3.76675e+06  0.0101495  1.12081e+08
3.76785e+06  0.0101404  1.12081e+08
3.76895e+06  0.0101314  1.12081e+08
3.77005e+06  0.0101224  1.12081e+08
3.77115e+06  0.0101134  1.12081e+08
3.77225e+06  0.0101044  1.12081e+08
3.77335e+06  0.0100954  1.12081e+08
3.77445e+06  0.0100864  1.12081e+08
3.77555e+06  0.0100774  1.12081e+08
3.77665e+06  0.0100685  1.12081e+08
3.77775e+06  0.0100595  1.12082e+08
3.77885e+06  0.0100506  1.12082e+08
3.77995e+06  0.0100417  1.12082e+08
3.78105e+06  0.0100327  1.12082e+08
3.78215e+06  0.0100238  1.12082e+08
3.78325e+06  0.0100149  1.12082e+08
3.78435e+06  0.0100061  1.12082e+08
3.78545e+06  0.00999718  1.12082e+08
3.78655e+06  0.00998832  1.12082e+08
3.78765e+06  0.00997946  1.12082e+08
3.78875e+06  0.00997062  1.12082e+08
3.78985e+06  0.00996179  1.12082e+08
3.79095e+06  0.00995297  1.12082e+08
3.79205e+06  0.00994415  1.12082e+08
3.79315e+06  0.00993535  1.12082e+08
3.79425e+06  0.00992656  1.12082e+08
3.79535e+06  0.00991778  1.12082e+08
3.79645e+06  0.00990901  1.12082e+08
3.79755e+06  0.00990025  1.12082e+08
3.79865e+06  0.0098915  1.12082e+08
3.79975e+06  0.00988276  1.12082e+08
3.80085e+06  0.00987403  1.12082e+08
3.80195e+06  0.00986531  1.12082e+08
3.80305e+06  0.0098566  1.12082e+08
3.80415e+06  0.0098479  1.12082e+08
3.80525e+06  0.00983921  1.12082e+08
3.80635e+06  0.00983053  1.12082e+08
3.80745e+06  0.00982186  1.12082e+08
3.80855e+06  0.00981321  1.12082e+08
3.80965e+06  0.00980456  1.12082e+08
3.81075e+06  0.00979592  1.12082e+08
3.81185e+06  0.00978729  1.12082e+08
3.81295e+06  0.00977867  1.12082e+08
3.81405e+06  0.00977007  1.12082e+08
3.81515e+06  0.00976147  1.12082e+08
3.81625e+06  0.00975288  1.12082e+08
3.81735e+06  0.0097443  1.12082e+08
3.81845e+06  0.00973573  1.12082e+08
3.81955e+06  0.00972718  1.12082e+08
3.82065e+06  0.00971863  1.12082e+08
3.82175e+06  0.00971009  1.12082e+08
3.82285e+06  0.00970156  1.12082e+08
3.82395e+06  0.00969305  1.12082e+08
3.82505e+06  0.00968454  1.12082e+08
3.82615e+06  0.00967604  1.12082e+08
3.82725e+06  0.00966755  1.12082e+08
3.82835e+06  0.00965907  1.12082e+08
3.82945e+06  0.00965061  1.12082e+08
3.83055e+06  0.00964215  1.12082e+08
3.83165e+06  0.0096337  1.12082e+08
3.83275e+06  0.00962526  1.12082e+08
3.83385e+06  0.00961683  1.12082e+08
3.83495e+06  0.00960841  1.12082e+08
3.83605e+06  0.0096  1.12082e+08
3.83715e+06  0.0095916  1.12082e+08
3.83825e+06  0.00958321  1.12082e+08
3.83935e+06  0.00957483  1.12082e+08
3.84045e+06  0.00956646  1.12082e+08
3.84155e+06  0.0095581  1.12082e+08
3.84265e+06  0.00954975  1.12082e+08
3.84375e+06  0.00954141  1.12082e+08
3.84485e+06  0.00953308  1.12082e+08
3.84595e+06  0.00952475  1.12082e+08
3.84705e+06  0.00951644  1.12082e+08
3.84815e+06  0.00950814  1.12082e+08
3.84925e+06  0.00949984  1.12082e+08
3.85035e+06  0.00949156  1.12082e+08
3.85145e+06  0.00948329  1.12082e+08
3.85255e+06  0.00947502  1.12082e+08
3.85365e+06  0.00946677  1.12082e+08
3.85475e+06  0.00945852  1.12082e+08
3.85585e+06  0.00945029  1.12082e+08
3.85695e+06  0.00944206  1.12082e+08
3.85805e+06  0.00943384  1.12082e+08
3.85915e+06  0.00942564  1.12082e+08
3.86025e+06  0.00941744  1.12082e+08
3.86135e+06  0.00940925  1.12082e+08
3.86245e+06  0.00940107  1.12082e+08
3.86355e+06  0.0093929  1.12082e+08
3.86465e+06  0.00938474  1.12082e+08
3.86575e+06  0.00937659  1.12082e+08
3.86685e+06  0.00936845  1.12082e+08
3.86795e+06  0.00936032  1.12082e+08
3.86905e+06  0.00935219  1.12082e+08
3.87015e+06  0.00934408  1.12082e+08
3.87125e+06  0.00933598  1.12082e+08
3.87235e+06  0.00932788  1.12082e+08
3.87345e+06  0.0093198  1.12082e+08
3.87455e+06  0.00931172  1.12082e+08
3.87565e+06  0.00930366  1.12082e+08
3.87675e+06  0.0092956  1.12082e+08
3.87785e+06  0.00928755  1.12082e+08
3.87895e+06  0.00927951  1.12082e+08
3.88005e+06  0.00927148  1.12082e+08
3.88115e+06  0.00926346  1.12083e+08
3.88225e+06  0.00925545  1.12083e+08
3.88335e+06  0.00924745  1.12083e+08
3.88445e+06  0.00923946  1.12083e+08
3.88555e+06  0.00923147  1.12083e+08
3.88665e+06  0.0092235  1.12083e+08
3.88775e+06  0.00921553  1.12083e+08
3.88885e+06  0.00920758  1.12083e+08
3.88995e+06  0.00919963  1.12083e+08
3.89105e+06  0.00919169  1.12083e+08
3.89215e+06  0.00918376  1.12083e+08
3.89325e+06  0.00917584  1.12083e+08
3.89435e+06  0.00916793  1.12083e+08
3.89545e+06  0.00916003  1.12083e+08
3.89655e+06  0.00915214  1.12083e+08
3.89765e+06  0.00914425  1.12083e+08
3.89875e+06  0.00913638  1.12083e+08
3.89985e+06  0.00912851  1.12083e+08
3.90095e+06  0.00912066  1.12083e+08
3.90205e+06  0.00911281  1.12083e+08
3.90315e+06  0.00910497  1.12083e+08
3.90425e+06  0.00909714  1.12083e+08
3.90535e+06  0.00908932  1.12083e+08
3.90645e+06  0.00908151  1.12083e+08
3.90755e+06  0.0090737  1.12083e+08
3.90865e+06  0.00906591  1.12083e+08
3.90975e+06  0.00905812  1.12083e+08
3.91085e+06  0.00905035  1.12083e+08
3.91195e+06  0.00904258  1.12083e+08
3.91305e+06  0.00903482  1.12083e+08
3.91415e+06  0.00902707  1.12083e+08
3.91525e+06  0.00901933  1.12083e+08
3.91635e+06  0.0090116  1.12083e+08
3.91745e+06  0.00900388  1.12083e+08
3.91855e+06  0.00899616  1.12083e+08
3.91965e+06  0.00898846  1.12083e+08
3.92075e+06  0.00898076  1.12083e+08
3.92185e+06  0.00897307  1.12083e+08
3.92295e+06  0.00896539  1.12083e+08
3.92405e+06  0.00895772  1.12083e+08
3.92515e+06  0.00895006  1.12083e+08
3.92625e+06  0.0089424  1.12083e+08
3.92735e+06  0.00893476  1.12083e+08
3.92845e+06  0.00892712  1.12083e+08
3.92955e+06  0.0089195  1.12083e+08
3.93065e+06  0.00891188  1.12083e+08
3.93175e+06  0.00890427  1.12083e+08
3.93285e+06  0.00889666  1.12083e+08
3.93395e+06  0.00888907  1.12083e+08
3.93505e+06  0.00888149  1.12083e+08
3.93615e+06  0.00887391  1.12083e+08
3.93725e+06  0.00886634  1.12083e+08
3.93835e+06  0.00885879  1.12083e+08
3.93945e+06  0.00885124  1.12083e+08
3.94055e+06  0.00884369  1.12083e+08
3.94165e+06  0.00883616  1.12083e+08
3.94275e+06  0.00882864  1.12083e+08
3.94385e+06  0.00882112  1.12083e+08
3.94495e+06  0.00881361  1.12083e+08
3.94605e+06  0.00880611  1.12083e+08
3.94715e+06  0.00879862  1.12083e+08
3.94825e+06  0.00879114  1.12083e+08
3.94935e+06  0.00878367  1.12083e+08
3.95045e+06  0.0087762  1.12083e+08
3.95155e+06  0.00876875  1.12083e+08
3.95265e+06  0.0087613  1.12083e+08
3.95375e+06  0.00875386  1.12083e+08
3.95485e+06  0.00874643  1.12083e+08
3.95595e+06  0.008739  1.12083e+08
3.95705e+06  0.00873159  1.12083e+08
3.95815e+06  0.00872418  1.12083e+08
3.95925e+06  0.00871678  1.12083e+08
3.96035e+06  0.00870939  1.12083e+08
3.96145e+06  0.00870201  1.12083e+08
3.96255e+06  0.00869464  1.12083e+08
3.96365e+06  0.00868727  1.12083e+08
3.96475e+06  0.00867992  1.12083e+08
3.96585e+06  0.00867257  1.12083e+08
3.96695e+06  0.00866523  1.12083e+08
3.96805e+06  0.0086579  1.12083e+08
3.96915e+06  0.00865057  1.12083e+08
3.97025e+06  0.00864326  1.12083e+08
3.97135e+06  0.00863595  1.12083e+08
3.97245e+06  0.00862865  1.12083e+08
3.97355e+06  0.00862136  1.12083e+08
3.97465e+06  0.00861408  1.12083e+08
3.97575e+06  0.0086068  1.12083e+08
3.97685e+06  0.00859954  1.12083e+08
3.97795e+06  0.00859228  1.12083e+08
3.97905e+06  0.00858503  1.12083e+08
3.98015e+06  0.00857779  1.12083e+08
3.98125e+06  0.00857055  1.12083e+08
3.98235e+06  0.00856333  1.12083e+08
3.98345e+06  0.00855611  1.12083e+08
3.98455e+06  0.0085489  1.12083e+08
3.98565e+06  0.0085417  1.12083e+08
3.98675e+06  0.00853451  1.12083e+08
3.98785e+06  0.00852732  1.12083e+08
3.98895e+06  0.00852014  1.12083e+08
3.99005e+06  0.00851297  1.12083e+08
3.99115e+06  0.00850581  1.12083e+08
3.99225e+06  0.00849866  1.12083e+08
3.99335e+06  0.00849151  1.12083e+08
3.99445e+06  0.00848438  1.12084e+08
3.99555e+06  0.00847725  1.12084e+08
3.99665e+06  0.00847012  1.12084e+08
3.99775e+06  0.00846301  1.12084e+08
3.99885e+06  0.00845591  1.12084e+08
3.99995e+06  0.00844881  1.12084e+08
4.00105e+06  0.00844172  1.12084e+08
4.00215e+06  0.00843464  1.12084e+08
4.00325e+06  0.00842756  1.12084e+08
4.00435e+06  0.0084205  1.12084e+08
4.00545e+06  0.00841344  1.12084e+08
4.00655e+06  0.00840639  1.12084e+08
4.00765e+06  0.00839934  1.12084e+08
4.00875e+06  0.00839231  1.12084e+08
4.00985e+06  0.00838528  1.12084e+08
4.01095e+06  0.00837826  1.12084e+08
4.01205e+06  0.00837125  1.12084e+08
4.01315e+06  0.00836425  1.12084e+08
4.01425e+06  0.00835725  1.12084e+08
4.01535e+06  0.00835026  1.12084e+08
4.01645e+06  0.00834328  1.12084e+08
4.01755e+06  0.00833631  1.12084e+08
4.01865e+06  0.00832935  1.12084e+08
4.01975e+06  0.00832239  1.12084e+08
4.02085e+06  0.00831544  1.12084e+08
4.02195e+06  0.0083085  1.12084e+08
4.02305e+06  0.00830156  1.12084e+08
4.02415e+06  0.00829464  1.12084e+08
4.02525e+06  0.00828772  1.12084e+08
4.02635e+06  0.00828081  1.12084e+08
4.02745e+06  0.0082739  1.12084e+08
4.02855e+06  0.00826701  1.12084e+08
4.02965e+06  0.00826012  1.12084e+08
4.03075e+06  0.00825324  1.12084e+08
4.03185e+06  0.00824637  1.12084e+08
4.03295e+06  0.0082395  1.12084e+08
4.03405e+06  0.00823264  1.12084e+08
4.03515e+06  0.00822579  1.12084e+08
4.03625e+06  0.00821895  1.12084e+08
4.03735e+06  0.00821212  1.12084e+08
4.03845e+06  0.00820529  1.12084e+08
4.03955e+06  0.00819847  1.12084e+08
4.04065e+06  0.00819166  1.12084e+08
4.04175e+06  0.00818485  1.12084e+08
4.04285e+06  0.00817806  1.12084e+08
4.04395e+06  0.00817127  1.12084e+08
4.04505e+06  0.00816448  1.12084e+08
4.04615e+06  0.00815771  1.12084e+08
4.04725e+06  0.00815094  1.12084e+08
4.04835e+06  0.00814418  1.12084e+08
4.04945e+06  0.00813743  1.12084e+08
4.05055e+06  0.00813068  1.12084e+08
4.05165e+06  0.00812395  1.12084e+08
4.05275e+06  0.00811721  1.12084e+08
4.05385e+06  0.00811049  1.12084e+08
4.05495e+06  0.00810378  1.12084e+08
4.05605e+06  0.00809707  1.12084e+08
4.05715e+06  0.00809037  1.12084e+08
4.05825e+06  0.00808367  1.12084e+08
4.05935e+06  0.00807699  1.12084e+08
4.06045e+06  0.00807031  1.12084e+08
4.06155e+06  0.00806364  1.12084e+08
4.06265e+06  0.00805697  1.12084e+08
4.06375e+06  0.00805032  1.12084e+08
4.06485e+06  0.00804367  1.12084e+08
4.06595e+06  0.00803703  1.12084e+08
4.06705e+06  0.00803039  1.12084e+08
4.06815e+06  0.00802376  1.12084e+08
4.06925e+06  0.00801714  1.12084e+08
4.07035e+06  0.00801053  1.12084e+08
4.07145e+06  0.00800392  1.12084e+08
4.07255e+06  0.00799732  1.12084e+08
4.07365e+06  0.00799073  1.12084e+08
4.07475e+06  0.00798415  1.12084e+08
4.07585e+06  0.00797757  1.12084e+08
4.07695e+06  0.007971  1.12084e+08
4.07805e+06  0.00796444  1.12084e+08
4.07915e+06  0.00795788  1.12084e+08
4.08025e+06  0.00795134  1.12084e+08
4.08135e+06  0.00794479  1.12084e+08
4.08245e+06  0.00793826  1.12084e+08
4.08355e+06  0.00793173  1.12084e+08
4.08465e+06  0.00792521  1.12084e+08
4.08575e+06  0.0079187  1.12084e+08
4.08685e+06  0.0079122  1.12084e+08
4.08795e+06  0.0079057  1.12084e+08
4.08905e+06  0.00789921  1.12084e+08
4.09015e+06  0.00789272  1.12084e+08
4.09125e+06  0.00788624  1.12084e+08
4.09235e+06  0.00787977  1.12084e+08
4.09345e+06  0.00787331  1.12084e+08
4.09455e+06  0.00786685  1.12084e+08
4.09565e+06  0.00786041  1.12084e+08
4.09675e+06  0.00785396  1.12084e+08
4.09785e+06  0.00784753  1.12084e+08
4.09895e+06  0.0078411  1.12084e+08
4.10005e+06  0.00783468  1.12084e+08
4.10115e+06  0.00782826  1.12084e+08
4.10225e+06  0.00782186  1.12084e+08
4.10335e+06  0.00781546  1.12084e+08
4.10445e+06  0.00780906  1.12084e+08
4.10555e+06  0.00780268  1.12084e+08
4.10665e+06  0.0077963  1.12084e+08
4.10775e+06  0.00778993  1.12084e+08
4.10885e+06  0.00778356  1.12084e+08
4.10995e+06  0.0077772  1.12084e+08
4.11105e+06  0.00777085  1.12084e+08
4.11215e+06  0.00776451  1.12084e+08
4.11325e+06  0.00775817  1.12084e+08
4.11435e+06  0.00775184  1.12084e+08
4.11545e+06  0.00774551  1.12084e+08
4.11655e+06  0.00773919  1.12084e+08
4.11765e+06  0.00773288  1.12085e+08
4.11875e+06  0.00772658  1.12085e+08
4.11985e+06  0.00772028  1.12085e+08
4.12095e+06  0.00771399  1.12085e+08
4.12205e+06  0.00770771  1.12085e+08
4.12315e+06  0.00770143  1.12085e+08
4.12425e+06  0.00769516  1.12085e+08
4.12535e+06  0.0076889  1.12085e+08
4.12645e+06  0.00768264  1.12085e+08
4.12755e+06  0.00767639  1.12085e+08
4.12865e+06  0.00767015  1.12085e+08
4.12975e+06  0.00766392  1.12085e+08
4.13085e+06  0.00765769  1.12085e+08
4.13195e+06  0.00765146  1.12085e+08
4.13305e+06  0.00764525  1.12085e+08
4.13415e+06  0.00763904  1.12085e+08
4.13525e+06  0.00763284  1.12085e+08
4.13635e+06  0.00762664  1.12085e+08
4.13745e+06  0.00762045  1.12085e+08
4.13855e+06  0.00761427  1.12085e+08
4.13965e+06  0.00760809  1.12085e+08
4.14075e+06  0.00760193  1.12085e+08
4.14185e+06  0.00759576  1.12085e+08
4.14295e+06  0.00758961  1.12085e+08
4.14405e+06  0.00758346  1.12085e+08
4.14515e+06  0.00757732  1.12085e+08
4.14625e+06  0.00757118  1.12085e+08
4.14735e+06  0.00756505  1.12085e+08
4.14845e+06  0.00755893  1.12085e+08
4.14955e+06  0.00755281  1.12085e+08
4.15065e+06  0.0075467  1.12085e+08
4.15175e+06  0.0075406  1.12085e+08
4.15285e+06  0.0075345  1.12085e+08
4.15395e+06  0.00752841  1.12085e+08
4.15505e+06  0.00752233  1.12085e+08
4.15615e+06  0.00751625  1.12085e+08
4.15725e+06  0.00751018  1.12085e+08
4.15835e+06  0.00750412  1.12085e+08
4.15945e+06  0.00749806  1.12085e+08
4.16055e+06  0.00749201  1.12085e+08
4.16165e+06  0.00748596  1.12085e+08
4.16275e+06  0.00747993  1.12085e+08
4.16385e+06  0.00747389  1.12085e+08
4.16495e+06  0.00746787  1.12085e+08
4.16605e+06  0.00746185  1.12085e+08
4.16715e+06  0.00745584  1.12085e+08
4.16825e+06  0.00744983  1.12085e+08
4.16935e+06  0.00744383  1.12085e+08
4.17045e+06  0.00743784  1.12085e+08
4.17155e+06  0.00743185  1.12085e+08
4.17265e+06  0.00742587  1.12085e+08
4.17375e+06  0.0074199  1.12085e+08
4.17485e+06  0.00741393  1.12085e+08
4.17595e+06  0.00740797  1.12085e+08
4.17705e+06  0.00740202  1.12085e+08
4.17815e+06  0.00739607  1.12085e+08
4.17925e+06  0.00739013  1.12085e+08
4.18035e+06  0.00738419  1.12085e+08
4.18145e+06  0.00737826  1.12085e+08
4.18255e+06  0.00737234  1.12085e+08
4.18365e+06  0.00736642  1.12085e+08
4.18475e+06  0.00736051  1.12085e+08
4.18585e+06  0.00735461  1.12085e+08
4.18695e+06  0.00734871  1.12085e+08
4.18805e+06  0.00734282  1.12085e+08
4.18915e+06  0.00733693  1.12085e+08
4.19025e+06  0.00733105  1.12085e+08
4.19135e+06  0.00732518  1.12085e+08
4.19245e+06  0.00731931  1.12085e+08
4.19355e+06  0.00731345  1.12085e+08
4.19465e+06  0.0073076  1.12085e+08
4.19575e+06  0.00730175  1.12085e+08
4.19685e+06  0.00729591  1.12085e+08
4.19795e+06  0.00729008  1.12085e+08
4.19905e+06  0.00728425  1.12085e+08
4.20015e+06  0.00727842  1.12085e+08
4.20125e+06  0.00727261  1.12085e+08
4.20235e+06  0.0072668  1.12085e+08
4.20345e+06  0.00726099  1.12085e+08
4.20455e+06  0.00725519  1.12085e+08
4.20565e+06  0.0072494  1.12085e+08
4.20675e+06  0.00724361  1.12085e+08
4.20785e+06  0.00723784  1.12085e+08
4.20895e+06  0.00723206  1.12085e+08
4.21005e+06  0.00722629  1.12085e+08
4.21115e+06  0.00722053  1.12085e+08
4.21225e+06  0.00721478  1.12085e+08
4.21335e+06  0.00720903  1.12085e+08
4.21445e+06  0.00720328  1.12085e+08
4.21555e+06  0.00719755  1.12085e+08
4.21665e+06  0.00719182  1.12085e+08
4.21775e+06  0.00718609  1.12085e+08
4.21885e+06  0.00718037  1.12085e+08
4.21995e+06  0.00717466  1.12085e+08
4.22105e+06  0.00716895  1.12085e+08
4.22215e+06  0.00716325  1.12085e+08
4.22325e+06  0.00715755  1.12085e+08
4.22435e+06  0.00715187  1.12085e+08
4.22545e+06  0.00714618  1.12085e+08
4.22655e+06  0.00714051  1.12085e+08
4.22765e+06  0.00713483  1.12085e+08
4.22875e+06  0.00712917  1.12085e+08
4.22985e+06  0.00712351  1.12085e+08
4.23095e+06  0.00711786  1.12085e+08
4.23205e+06  0.00711221  1.12085e+08
4.23315e+06  0.00710657  1.12085e+08
4.23425e+06  0.00710093  1.12085e+08
4.23535e+06  0.0070953  1.12085e+08
4.23645e+06  0.00708968  1.12085e+08
4.23755e+06  0.00708406  1.12085e+08
4.23865e+06  0.00707845  1.12085e+08
4.23975e+06  0.00707285  1.12085e+08
4.24085e+06  0.00706725  1.12085e+08
4.24195e+06  0.00706165  1.12085e+08
4.24305e+06  0.00705607  1.12085e+08
4.24415e+06  0.00705048  1.12085e+08
4.24525e+06  0.00704491  1.12085e+08
4.24635e+06  0.00703934  1.12085e+08
4.24745e+06  0.00703377  1.12085e+08
4.24855e+06  0.00702821  1.12085e+08
4.24965e+06  0.00702266  1.12085e+08
4.25075e+06  0.00701711  1.12085e+08
4.25185e+06  0.00701157  1.12085e+08
4.25295e+06  0.00700604  1.12086e+08
4.25405e+06  0.00700051  1.12086e+08
4.25515e+06  0.00699498  1.12086e+08
4.25625e+06  0.00698946  1.12086e+08
4.25735e+06  0.00698395  1.12086e+08
4.25845e+06  0.00697845  1.12086e+08
4.25955e+06  0.00697294  1.12086e+08
4.26065e+06  0.00696745  1.12086e+08
4.26175e+06  0.00696196  1.12086e+08
4.26285e+06  0.00695648  1.12086e+08
4.26395e+06  0.006951  1.12086e+08
4.26505e+06  0.00694553  1.12086e+08
4.26615e+06  0.00694006  1.12086e+08
4.26725e+06  0.0069346  1.12086e+08
4.26835e+06  0.00692914  1.12086e+08
4.26945e+06  0.0069237  1.12086e+08
4.27055e+06  0.00691825  1.12086e+08
4.27165e+06  0.00691281  1.12086e+08
4.27275e+06  0.00690738  1.12086e+08
4.27385e+06  0.00690196  1.12086e+08
4.27495e+06  0.00689653  1.12086e+08
4.27605e+06  0.00689112  1.12086e+08
4.27715e+06  0.00688571  1.12086e+08
4.27825e+06  0.00688031  1.12086e+08
4.27935e+06  0.00687491  1.12086e+08
4.28045e+06  0.00686951  1.12086e+08
4.28155e+06  0.00686413  1.12086e+08
4.28265e+06  0.00685875  1.12086e+08
4.28375e+06  0.00685337  1.12086e+08
4.28485e+06  0.006848  1.12086e+08
4.28595e+06  0.00684263  1.12086e+08
4.28705e+06  0.00683728  1.12086e+08
4.28815e+06  0.00683192  1.12086e+08
4.28925e+06  0.00682657  1.12086e+08
4.29035e+06  0.00682123  1.12086e+08
4.29145e+06  0.00681589  1.12086e+08
4.29255e+06  0.00681056  1.12086e+08
4.29365e+06  0.00680524  1.12086e+08
4.29475e+06  0.00679992  1.12086e+08
4.29585e+06  0.0067946  1.12086e+08
4.29695e+06  0.00678929  1.12086e+08
4.29805e+06  0.00678399  1.12086e+08
4.29915e+06  0.00677869  1.12086e+08
4.30025e+06  0.0067734  1.12086e+08
4.30135e+06  0.00676811  1.12086e+08
4.30245e+06  0.00676283  1.12086e+08
4.30355e+06  0.00675755  1.12086e+08
4.30465e+06  0.00675228  1.12086e+08
4.30575e+06  0.00674702  1.12086e+08
4.30685e+06  0.00674176  1.12086e+08
4.30795e+06  0.0067365  1.12086e+08
4.30905e+06  0.00673125  1.12086e+08
4.31015e+06  0.00672601  1.12086e+08
4.31125e+06  0.00672077  1.12086e+08
4.31235e+06  0.00671554  1.12086e+08
4.31345e+06  0.00671031  1.12086e+08
4.31455e+06  0.00670509  1.12086e+08
4.31565e+06  0.00669987  1.12086e+08
4.31675e+06  0.00669466  1.12086e+08
4.31785e+06  0.00668945  1.12086e+08
4.31895e+06  0.00668425  1.12086e+08
4.32005e+06  0.00667906  1.12086e+08
4.32115e+06  0.00667387  1.12086e+08
4.32225e+06  0.00666868  1.12086e+08
4.32335e+06  0.00666351  1.12086e+08
4.32445e+06  0.00665833  1.12086e+08
4.32555e+06  0.00665316  1.12086e+08
4.32665e+06  0.006648  1.12086e+08
4.32775e+06  0.00664284  1.12086e+08
4.32885e+06  0.00663769  1.12086e+08
4.32995e+06  0.00663254  1.12086e+08
4.33105e+06  0.0066274  1.12086e+08
4.33215e+06  0.00662226  1.12086e+08
4.33325e+06  0.00661713  1.12086e+08
4.33435e+06  0.00661201  1.12086e+08
4.33545e+06  0.00660689  1.12086e+08
4.33655e+06  0.00660177  1.12086e+08
4.33765e+06  0.00659666  1.12086e+08
4.33875e+06  0.00659156  1.12086e+08
4.33985e+06  0.00658646  1.12086e+08
4.34095e+06  0.00658136  1.12086e+08
4.34205e+06  0.00657627  1.12086e+08
4.34315e+06  0.00657119  1.12086e+08
4.34425e+06  0.00656611  1.12086e+08
4.34535e+06  0.00656103  1.12086e+08
4.34645e+06  0.00655597  1.12086e+08
4.34755e+06  0.0065509  1.12086e+08
4.34865e+06  0.00654585  1.12086e+08
4.34975e+06  0.00654079  1.12086e+08
4.35085e+06  0.00653574  1.12086e+08
4.35195e+06  0.0065307  1.12086e+08
4.35305e+06  0.00652566  1.12086e+08
4.35415e+06  0.00652063  1.12086e+08
4.35525e+06  0.00651561  1.12086e+08
4.35635e+06  0.00651058  1.12086e+08
4.35745e+06  0.00650557  1.12086e+08
4.35855e+06  0.00650056  1.12086e+08
4.35965e+06  0.00649555  1.12086e+08
4.36075e+06  0.00649055  1.12086e+08
4.36185e+06  0.00648555  1.12086e+08
4.36295e+06  0.00648056  1.12086e+08
4.36405e+06  0.00647557  1.12086e+08
4.36515e+06  0.00647059  1.12086e+08
4.36625e+06  0.00646562  1.12086e+08
4.36735e+06  0.00646065  1.12086e+08
4.36845e+06  0.00645568  1.12086e+08
4.36955e+06  0.00645072  1.12086e+08
4.37065e+06  0.00644576  1.12086e+08
4.37175e+06  0.00644081  1.12086e+08
4.37285e+06  0.00643587  1.12086e+08
4.37395e+06  0.00643093  1.12086e+08
4.37505e+06  0.00642599  1.12086e+08
4.37615e+06  0.00642106  1.12086e+08
4.37725e+06  0.00641614  1.12086e+08
4.37835e+06  0.00641122  1.12086e+08
4.37945e+06  0.0064063  1.12086e+08
4.38055e+06  0.00640139  1.12086e+08
4.38165e+06  0.00639648  1.12086e+08
4.38275e+06  0.00639158  1.12086e+08
4.38385e+06  0.00638669  1.12086e+08
4.38495e+06  0.0063818  1.12086e+08
4.38605e+06  0.00637691  1.12086e+08
4.38715e+06  0.00637203  1.12086e+08
4.38825e+06  0.00636716  1.12086e+08
4.38935e+06  0.00636229  1.12086e+08
4.39045e+06  0.00635742  1.12086e+08
4.39155e+06  0.00635256  1.12086e+08
4.39265e+06  0.0063477  1.12086e+08
4.39375e+06  0.00634285  1.12086e+08
4.39485e+06  0.00633801  1.12086e+08
4.39595e+06  0.00633317  1.12086e+08
4.39705e+06  0.00632833  1.12086e+08
4.39815e+06  0.0063235  1.12086e+08
4.39925e+06  0.00631867  1.12086e+08
4.40035e+06  0.00631385  1.12086e+08
4.40145e+06  0.00630903  1.12086e+08
4.40255e+06  0.00630422  1.12086e+08
4.40365e+06  0.00629942  1.12087e+08
4.40475e+06  0.00629461  1.12087e+08
4.40585e+06  0.00628982  1.12087e+08
4.40695e+06  0.00628502  1.12087e+08
4.40805e+06  0.00628024  1.12087e+08
4.40915e+06  0.00627545  1.12087e+08
4.41025e+06  0.00627068  1.12087e+08
4.41135e+06  0.0062659  1.12087e+08
4.41245e+06  0.00626114  1.12087e+08
4.41355e+06  0.00625637  1.12087e+08
4.41465e+06  0.00625161  1.12087e+08
4.41575e+06  0.00624686  1.12087e+08
4.41685e+06  0.00624211  1.12087e+08
4.41795e+06  0.00623737  1.12087e+08
4.41905e+06  0.00623263  1.12087e+08
4.42015e+06  0.00622789  1.12087e+08
4.42125e+06  0.00622316  1.12087e+08
4.42235e+06  0.00621844  1.12087e+08
4.42345e+06  0.00621372  1.12087e+08
4.42455e+06  0.006209  1.12087e+08
4.42565e+06  0.00620429  1.12087e+08
4.42675e+06  0.00619959  1.12087e+08
4.42785e+06  0.00619489  1.12087e+08
4.42895e+06  0.00619019  1.12087e+08
4.43005e+06  0.0061855  1.12087e+08
4.43115e+06  0.00618081  1.12087e+08
4.43225e+06  0.00617613  1.12087e+08
4.43335e+06  0.00617145  1.12087e+08
4.43445e+06  0.00616678  1.12087e+08
4.43555e+06  0.00616211  1.12087e+08
4.43665e+06  0.00615745  1.12087e+08
4.43775e+06  0.00615279  1.12087e+08
4.43885e+06  0.00614813  1.12087e+08
4.43995e+06  0.00614348  1.12087e+08
4.44105e+06  0.00613884  1.12087e+08
4.44215e+06  0.0061342  1.12087e+08
4.44325e+06  0.00612956  1.12087e+08
4.44435e+06  0.00612493  1.12087e+08
4.44545e+06  0.00612031  1.12087e+08
4.44655e+06  0.00611568  1.12087e+08
4.44765e+06  0.00611107  1.12087e+08
4.44875e+06  0.00610645  1.12087e+08
4.44985e+06  0.00610185  1.12087e+08
4.45095e+06  0.00609724  1.12087e+08
4.45205e+06  0.00609265  1.12087e+08
4.45315e+06  0.00608805  1.12087e+08
4.45425e+06  0.00608346  1.12087e+08
4.45535e+06  0.00607888  1.12087e+08
4.45645e+06  0.0060743  1.12087e+08
4.45755e+06  0.00606972  1.12087e+08
4.45865e+06  0.00606515  1.12087e+08
4.45975e+06  0.00606058  1.12087e+08
4.46085e+06  0.00605602  1.12087e+08
4.46195e+06  0.00605147  1.12087e+08
4.46305e+06  0.00604691  1.12087e+08
4.46415e+06  0.00604236  1.12087e+08
4.46525e+06  0.00603782  1.12087e+08
4.46635e+06  0.00603328  1.12087e+08
4.46745e+06  0.00602875  1.12087e+08
4.46855e+06  0.00602422  1.12087e+08
4.46965e+06  0.00601969  1.12087e+08
4.47075e+06  0.00601517  1.12087e+08
4.47185e+06  0.00601065  1.12087e+08
4.47295e+06  0.00600614  1.12087e+08
4.47405e+06  0.00600163  1.12087e+08
4.47515e+06  0.00599713  1.12087e+08
4.47625e+06  0.00599263  1.12087e+08
4.47735e+06  0.00598814  1.12087e+08
4.47845e+06  0.00598365  1.12087e+08
4.47955e+06  0.00597916  1.12087e+08
4.48065e+06  0.00597468  1.12087e+08
4.48175e+06  0.00597021  1.12087e+08
4.48285e+06  0.00596574  1.12087e+08
4.48395e+06  0.00596127  1.12087e+08
4.48505e+06  0.00595681  1.12087e+08
4.48615e+06  0.00595235  1.12087e+08
4.48725e+06  0.00594789  1.12087e+08
4.48835e+06  0.00594344  1.12087e+08
4.48945e+06  0.005939  1.12087e+08
4.49055e+06  0.00593456  1.12087e+08
4.49165e+06  0.00593012  1.12087e+08
4.49275e+06  0.00592569  1.12087e+08
4.49385e+06  0.00592126  1.12087e+08
4.49495e+06  0.00591684  1.12087e+08
4.49605e+06  0.00591242  1.12087e+08
4.49715e+06  0.00590801  1.12087e+08
4.49825e+06  0.0059036  1.12087e+08
4.49935e+06  0.00589919  1.12087e+08
4.50045e+06  0.00589479  1.12087e+08
4.50155e+06  0.00589039  1.12087e+08
4.50265e+06  0.005886  1.12087e+08
4.50375e+06  0.00588161  1.12087e+08
4.50485e+06  0.00587723  1.12087e+08
4.50595e+06  0.00587285  1.12087e+08
4.50705e+06  0.00586847  1.12087e+08
4.50815e+06  0.0058641  1.12087e+08
4.50925e+06  0.00585973  1.12087e+08
4.51035e+06  0.00585537  1.12087e+08
4.51145e+06  0.00585101  1.12087e+08
4.51255e+06  0.00584666  1.12087e+08
4.51365e+06  0.00584231  1.12087e+08
4.51475e+06  0.00583797  1.12087e+08
4.51585e+06  0.00583363  1.12087e+08
4.51695e+06  0.00582929  1.12087e+08
4.51805e+06  0.00582496  1.12087e+08
4.51915e+06  0.00582063  1.12087e+08
4.52025e+06  0.00581631  1.12087e+08
4.52135e+06  0.00581199  1.12087e+08
4.52245e+06  0.00580767  1.12087e+08
4.52355e+06  0.00580336  1.12087e+08
4.52465e+06  0.00579905  1.12087e+08
4.52575e+06  0.00579475  1.12087e+08
4.52685e+06  0.00579045  1.12087e+08
4.52795e+06  0.00578616  1.12087e+08
4.52905e+06  0.00578187  1.12087e+08
4.53015e+06  0.00577758  1.12087e+08
4.53125e+06  0.0057733  1.12087e+08
4.53235e+06  0.00576903  1.12087e+08
4.53345e+06  0.00576475  1.12087e+08
4.53455e+06  0.00576048  1.12087e+08
4.53565e+06  0.00575622  1.12087e+08
4.53675e+06  0.00575196  1.12087e+08
4.53785e+06  0.0057477  1.12087e+08
4.53895e+06  0.00574345  1.12087e+08
4.54005e+06  0.0057392  1.12087e+08
4.54115e+06  0.00573496  1.12087e+08
4.54225e+06  0.00573072  1.12087e+08
4.54335e+06  0.00572648  1.12087e+08
4.54445e+06  0.00572225  1.12087e+08
4.54555e+06  0.00571803  1.12087e+08
4.54665e+06  0.0057138  1.12087e+08
4.54775e+06  0.00570959  1.12087e+08
4.54885e+06  0.00570537  1.12087e+08
4.54995e+06  0.00570116  1.12087e+08
4.55105e+06  0.00569695  1.12087e+08
4.55215e+06  0.00569275  1.12087e+08
4.55325e+06  0.00568855  1.12087e+08
4.55435e+06  0.00568436  1.12087e+08
4.55545e+06  0.00568017  1.12087e+08
4.55655e+06  0.00567598  1.12087e+08
4.55765e+06  0.0056718  1.12087e+08
4.55875e+06  0.00566763  1.12087e+08
4.55985e+06  0.00566345  1.12087e+08
4.56095e+06  0.00565928  1.12087e+08
4.56205e+06  0.00565512  1.12087e+08
4.56315e+06  0.00565096  1.12087e+08
4.56425e+06  0.0056468  1.12087e+08
4.56535e+06  0.00564265  1.12087e+08
4.56645e+06  0.0056385  1.12087e+08
4.56755e+06  0.00563435  1.12087e+08
4.56865e+06  0.00563021  1.12087e+08
4.56975e+06  0.00562607  1.12087e+08
4.57085e+06  0.00562194  1.12087e+08
4.57195e+06  0.00561781  1.12088e+08
4.57305e+06  0.00561369  1.12088e+08
4.57415e+06  0.00560957  1.12088e+08
4.57525e+06  0.00560545  1.12088e+08
4.57635e+06  0.00560134  1.12088e+08
4.57745e+06  0.00559723  1.12088e+08
4.57855e+06  0.00559312  1.12088e+08
4.57965e+06  0.00558902  1.12088e+08
4.58075e+06  0.00558493  1.12088e+08
4.58185e+06  0.00558083  1.12088e+08
4.58295e+06  0.00557674  1.12088e+08
4.58405e+06  0.00557266  1.12088e+08
4.58515e+06  0.00556858  1.12088e+08
4.58625e+06  0.0055645  1.12088e+08
4.58735e+06  0.00556043  1.12088e+08
4.58845e+06  0.00555636  1.12088e+08
4.58955e+06  0.00555229  1.12088e+08
4.59065e+06  0.00554823  1.12088e+08
4.59175e+06  0.00554418  1.12088e+08
4.59285e+06  0.00554012  1.12088e+08
4.59395e+06  0.00553607  1.12088e+08
4.59505e+06  0.00553203  1.12088e+08
4.59615e+06  0.00552799  1.12088e+08
4.59725e+06  0.00552395  1.12088e+08
4.59835e+06  0.00551991  1.12088e+08
4.59945e+06  0.00551589  1.12088e+08
4.60055e+06  0.00551186  1.12088e+08
4.60165e+06  0.00550784  1.12088e+08
4.60275e+06  0.00550382  1.12088e+08
4.60385e+06  0.00549981  1.12088e+08
4.60495e+06  0.00549579  1.12088e+08
4.60605e+06  0.00549179  1.12088e+08
4.60715e+06  0.00548779  1.12088e+08
4.60825e+06  0.00548379  1.12088e+08
4.60935e+06  0.00547979  1.12088e+08
4.61045e+06  0.0054758  1.12088e+08
4.61155e+06  0.00547181  1.12088e+08
4.61265e+06  0.00546783  1.12088e+08
4.61375e+06  0.00546385  1.12088e+08
4.61485e+06  0.00545988  1.12088e+08
4.61595e+06  0.00545591  1.12088e+08
4.61705e+06  0.00545194  1.12088e+08
4.61815e+06  0.00544797  1.12088e+08
4.61925e+06  0.00544401  1.12088e+08
4.62035e+06  0.00544006  1.12088e+08
4.62145e+06  0.0054361  1.12088e+08
4.62255e+06  0.00543216  1.12088e+08
4.62365e+06  0.00542821  1.12088e+08
4.62475e+06  0.00542427  1.12088e+08
4.62585e+06  0.00542033  1.12088e+08
4.62695e+06  0.0054164  1.12088e+08
4.62805e+06  0.00541247  1.12088e+08
4.62915e+06  0.00540854  1.12088e+08
4.63025e+06  0.00540462  1.12088e+08
4.63135e+06  0.0054007  1.12088e+08
4.63245e+06  0.00539679  1.12088e+08
4.63355e+06  0.00539288  1.12088e+08
4.63465e+06  0.00538897  1.12088e+08
4.63575e+06  0.00538507  1.12088e+08
4.63685e+06  0.00538117  1.12088e+08
4.63795e+06  0.00537727  1.12088e+08
4.63905e+06  0.00537338  1.12088e+08
4.64015e+06  0.00536949  1.12088e+08
4.64125e+06  0.00536561  1.12088e+08
4.64235e+06  0.00536173  1.12088e+08
4.64345e+06  0.00535785  1.12088e+08
4.64455e+06  0.00535397  1.12088e+08
4.64565e+06  0.0053501  1.12088e+08
4.64675e+06  0.00534624  1.12088e+08
4.64785e+06  0.00534238  1.12088e+08
4.64895e+06  0.00533852  1.12088e+08
4.65005e+06  0.00533466  1.12088e+08
4.65115e+06  0.00533081  1.12088e+08
4.65225e+06  0.00532696  1.12088e+08
4.65335e+06  0.00532312  1.12088e+08
4.65445e+06  0.00531928  1.12088e+08
4.65555e+06  0.00531544  1.12088e+08
4.65665e+06  0.00531161  1.12088e+08
4.65775e+06  0.00530778  1.12088e+08
4.65885e+06  0.00530396  1.12088e+08
4.65995e+06  0.00530013  1.12088e+08
4.66105e+06  0.00529632  1.12088e+08
4.66215e+06  0.0052925  1.12088e+08
4.66325e+06  0.00528869  1.12088e+08
4.66435e+06  0.00528488  1.12088e+08
4.66545e+06  0.00528108  1.12088e+08
4.66655e+06  0.00527728  1.12088e+08
4.66765e+06  0.00527348  1.12088e+08
4.66875e+06  0.00526969  1.12088e+08
4.66985e+06  0.0052659  1.12088e+08
4.67095e+06  0.00526212  1.12088e+08
4.67205e+06  0.00525833  1.12088e+08
4.67315e+06  0.00525456  1.12088e+08
4.67425e+06  0.00525078  1.12088e+08
4.67535e+06  0.00524701  1.12088e+08
4.67645e+06  0.00524324  1.12088e+08
4.67755e+06  0.00523948  1.12088e+08
4.67865e+06  0.00523572  1.12088e+08
4.67975e+06  0.00523196  1.12088e+08
4.68085e+06  0.00522821  1.12088e+08
4.68195e+06  0.00522446  1.12088e+08
4.68305e+06  0.00522071  1.12088e+08
4.68415e+06  0.00521697  1.12088e+08
4.68525e+06  0.00521323  1.12088e+08
4.68635e+06  0.0052095  1.12088e+08
4.68745e+06  0.00520577  1.12088e+08
4.68855e+06  0.00520204  1.12088e+08
4.68965e+06  0.00519831  1.12088e+08
4.69075e+06  0.00519459  1.12088e+08
4.69185e+06  0.00519087  1.12088e+08
4.69295e+06  0.00518716  1.12088e+08
4.69405e+06  0.00518345  1.12088e+08
4.69515e+06  0.00517974  1.12088e+08
4.69625e+06  0.00517604  1.12088e+08
4.69735e+06  0.00517234  1.12088e+08
4.69845e+06  0.00516864  1.12088e+08
4.69955e+06  0.00516495  1.12088e+08
4.70065e+06  0.00516126  1.12088e+08
4.70175e+06  0.00515757  1.12088e+08
4.70285e+06  0.00515389  1.12088e+08
4.70395e+06  0.00515021  1.12088e+08
4.70505e+06  0.00514654  1.12088e+08
4.70615e+06  0.00514287  1.12088e+08
4.70725e+06  0.0051392  1.12088e+08
4.70835e+06  0.00513553  1.12088e+08
4.70945e+06  0.00513187  1.12088e+08
4.71055e+06  0.00512821  1.12088e+08
4.71165e+06  0.00512456  1.12088e+08
4.71275e+06  0.00512091  1.12088e+08
4.71385e+06  0.00511726  1.12088e+08
4.71495e+06  0.00511361  1.12088e+08
4.71605e+06  0.00510997  1.12088e+08
4.71715e+06  0.00510634  1.12088e+08
4.71825e+06  0.0051027  1.12088e+08
4.71935e+06  0.00509907  1.12088e+08
4.72045e+06  0.00509544  1.12088e+08
4.72155e+06  0.00509182  1.12088e+08
4.72265e+06  0.0050882  1.12088e+08
4.72375e+06  0.00508458  1.12088e+08
4.72485e+06  0.00508097  1.12088e+08
4.72595e+06  0.00507736  1.12088e+08
4.72705e+06  0.00507375  1.12088e+08
4.72815e+06  0.00507015  1.12088e+08
4.72925e+06  0.00506655  1.12088e+08
4.73035e+06  0.00506295  1.12088e+08
4.73145e+06  0.00505936  1.12088e+08
4.73255e+06  0.00505577  1.12088e+08
4.73365e+06  0.00505219  1.12088e+08
4.73475e+06  0.0050486  1.12088e+08
4.73585e+06  0.00504502  1.12088e+08
4.73695e+06  0.00504145  1.12088e+08
4.73805e+06  0.00503787  1.12088e+08
4.73915e+06  0.0050343  1.12088e+08
4.74025e+06  0.00503074  1.12088e+08
4.74135e+06  0.00502718  1.12088e+08
4.74245e+06  0.00502362  1.12088e+08
4.74355e+06  0.00502006  1.12088e+08
4.74465e+06  0.00501651  1.12088e+08
4.74575e+06  0.00501296  1.12088e+08
4.74685e+06  0.00500941  1.12088e+08
4.74795e+06  0.00500587  1.12088e+08
4.74905e+06  0.00500233  1.12088e+08
4.75015e+06  0.00499879  1.12088e+08
4.75125e+06  0.00499526  1.12088e+08
4.75235e+06  0.00499173  1.12088e+08
4.75345e+06  0.00498821  1.12088e+08
4.75455e+06  0.00498468  1.12088e+08
4.75565e+06  0.00498116  1.12088e+08
4.75675e+06  0.00497765  1.12088e+08
4.75785e+06  0.00497413  1.12088e+08
4.75895e+06  0.00497062  1.12088e+08
4.76005e+06  0.00496712  1.12088e+08
4.76115e+06  0.00496361  1.12089e+08
4.76225e+06  0.00496011  1.12089e+08
4.76335e+06  0.00495662  1.12089e+08
4.76445e+06  0.00495313  1.12089e+08
4.76555e+06  0.00494964  1.12089e+08
4.76665e+06  0.00494615  1.12089e+08
4.76775e+06  0.00494267  1.12089e+08
4.76885e+06  0.00493918  1.12089e+08
4.76995e+06  0.00493571  1.12089e+08
4.77105e+06  0.00493223  1.12089e+08
4.77215e+06  0.00492876  1.12089e+08
4.77325e+06  0.0049253  1.12089e+08
4.77435e+06  0.00492183  1.12089e+08
4.77545e+06  0.00491837  1.12089e+08
4.77655e+06  0.00491491  1.12089e+08
4.77765e+06  0.00491146  1.12089e+08
4.77875e+06  0.00490801  1.12089e+08
4.77985e+06  0.00490456  1.12089e+08
4.78095e+06  0.00490112  1.12089e+08
4.78205e+06  0.00489768  1.12089e+08
4.78315e+06  0.00489424  1.12089e+08
4.78425e+06  0.0048908  1.12089e+08
4.78535e+06  0.00488737  1.12089e+08
4.78645e+06  0.00488394  1.12089e+08
4.78755e+06  0.00488052  1.12089e+08
4.78865e+06  0.00487709  1.12089e+08
4.78975e+06  0.00487367  1.12089e+08
4.79085e+06  0.00487026  1.12089e+08
4.79195e+06  0.00486685  1.12089e+08
4.79305e+06  0.00486344  1.12089e+08
4.79415e+06  0.00486003  1.12089e+08
4.79525e+06  0.00485663  1.12089e+08
4.79635e+06  0.00485323  1.12089e+08
4.79745e+06  0.00484983  1.12089e+08
4.79855e+06  0.00484644  1.12089e+08
4.79965e+06  0.00484305  1.12089e+08
4.80075e+06  0.00483966  1.12089e+08
4.80185e+06  0.00483627  1.12089e+08
4.80295e+06  0.00483289  1.12089e+08
4.80405e+06  0.00482952  1.12089e+08
4.80515e+06  0.00482614  1.12089e+08
4.80625e+06  0.00482277  1.12089e+08
4.80735e+06  0.0048194  1.12089e+08
4.80845e+06  0.00481603  1.12089e+08
4.80955e+06  0.00481267  1.12089e+08
4.81065e+06  0.00480931  1.12089e+08
4.81175e+06  0.00480596  1.12089e+08
4.81285e+06  0.0048026  1.12089e+08
4.81395e+06  0.00479925  1.12089e+08
4.81505e+06  0.00479591  1.12089e+08
4.81615e+06  0.00479256  1.12089e+08
4.81725e+06  0.00478922  1.12089e+08
4.81835e+06  0.00478589  1.12089e+08
4.81945e+06  0.00478255  1.12089e+08
4.82055e+06  0.00477922  1.12089e+08
4.82165e+06  0.00477589  1.12089e+08
4.82275e+06  0.00477257  1.12089e+08
4.82385e+06  0.00476924  1.12089e+08
4.82495e+06  0.00476593  1.12089e+08
4.82605e+06  0.00476261  1.12089e+08
4.82715e+06  0.0047593  1.12089e+08
4.82825e+06  0.00475599  1.12089e+08
4.82935e+06  0.00475268  1.12089e+08
4.83045e+06  0.00474938  1.12089e+08
4.83155e+06  0.00474607  1.12089e+08
4.83265e+06  0.00474278  1.12089e+08
4.83375e+06  0.00473948  1.12089e+08
4.83485e+06  0.00473619  1.12089e+08
4.83595e+06  0.0047329  1.12089e+08
4.83705e+06  0.00472962  1.12089e+08
4.83815e+06  0.00472633  1.12089e+08
4.83925e+06  0.00472305  1.12089e+08
4.84035e+06  0.00471978  1.12089e+08
4.84145e+06  0.00471651  1.12089e+08
4.84255e+06  0.00471323  1.12089e+08
4.84365e+06  0.00470997  1.12089e+08
4.84475e+06  0.0047067  1.12089e+08
4.84585e+06  0.00470344  1.12089e+08
4.84695e+06  0.00470018  1.12089e+08
4.84805e+06  0.00469693  1.12089e+08
4.84915e+06  0.00469368  1.12089e+08
4.85025e+06  0.00469043  1.12089e+08
4.85135e+06  0.00468718  1.12089e+08
4.85245e+06  0.00468394  1.12089e+08
4.85355e+06  0.0046807  1.12089e+08
4.85465e+06  0.00467746  1.12089e+08
4.85575e+06  0.00467422  1.12089e+08
4.85685e+06  0.00467099  1.12089e+08
4.85795e+06  0.00466776  1.12089e+08
4.85905e+06  0.00466454  1.12089e+08
4.86015e+06  0.00466131  1.12089e+08
4.86125e+06  0.00465809  1.12089e+08
4.86235e+06  0.00465488  1.12089e+08
4.86345e+06  0.00465166  1.12089e+08
4.86455e+06  0.00464845  1.12089e+08
4.86565e+06  0.00464525  1.12089e+08
4.86675e+06  0.00464204  1.12089e+08
4.86785e+06  0.00463884  1.12089e+08
4.86895e+06  0.00463564  1.12089e+08
4.87005e+06  0.00463244  1.12089e+08
4.87115e+06  0.00462925  1.12089e+08
4.87225e+06  0.00462606  1.12089e+08
4.87335e+06  0.00462287  1.12089e+08
4.87445e+06  0.00461969  1.12089e+08
4.87555e+06  0.00461651  1.12089e+08
4.87665e+06  0.00461333  1.12089e+08
4.87775e+06  0.00461015  1.12089e+08
4.87885e+06  0.00460698  1.12089e+08
4.87995e+06  0.00460381  1.12089e+08
4.88105e+06  0.00460064  1.12089e+08
4.88215e+06  0.00459748  1.12089e+08
4.88325e+06  0.00459432  1.12089e+08
4.88435e+06  0.00459116  1.12089e+08
4.88545e+06  0.004588  1.12089e+08
4.88655e+06  0.00458485  1.12089e+08
4.88765e+06  0.0045817  1.12089e+08
4.88875e+06  0.00457855  1.12089e+08
4.88985e+06  0.00457541  1.12089e+08
4.89095e+06  0.00457227  1.12089e+08
4.89205e+06  0.00456913  1.12089e+08
4.89315e+06  0.00456599  1.12089e+08
4.89425e+06  0.00456286  1.12089e+08
4.89535e+06  0.00455973  1.12089e+08
4.89645e+06  0.0045566  1.12089e+08
4.89755e+06  0.00455348  1.12089e+08
4.89865e+06  0.00455036  1.12089e+08
4.89975e+06  0.00454724  1.12089e+08
4.90085e+06  0.00454412  1.12089e+08
4.90195e+06  0.00454101  1.12089e+08
4.90305e+06  0.0045379  1.12089e+08
4.90415e+06  0.00453479  1.12089e+08
4.90525e+06  0.00453169  1.12089e+08
4.90635e+06  0.00452859  1.12089e+08
4.90745e+06  0.00452549  1.12089e+08
4.90855e+06  0.00452239  1.12089e+08
4.90965e+06  0.0045193  1.12089e+08
4.91075e+06  0.00451621  1.12089e+08
4.91185e+06  0.00451312  1.12089e+08
4.91295e+06  0.00451004  1.12089e+08
4.91405e+06  0.00450696  1.12089e+08
4.91515e+06  0.00450388  1.12089e+08
4.91625e+06  0.0045008  1.12089e+08
4.91735e+06  0.00449773  1.12089e+08
4.91845e+06  0.00449466  1.12089e+08
4.91955e+06  0.00449159  1.12089e+08
4.92065e+06  0.00448853  1.12089e+08
4.92175e+06  0.00448546  1.12089e+08
4.92285e+06  0.0044824  1.12089e+08
4.92395e+06  0.00447935  1.12089e+08
4.92505e+06  0.00447629  1.12089e+08
4.92615e+06  0.00447324  1.12089e+08
4.92725e+06  0.00447019  1.12089e+08
4.92835e+06  0.00446715  1.12089e+08
4.92945e+06  0.0044641  1.12089e+08
4.93055e+06  0.00446106  1.12089e+08
4.93165e+06  0.00445803  1.12089e+08
4.93275e+06  0.00445499  1.12089e+08
4.93385e+06  0.00445196  1.12089e+08
4.93495e+06  0.00444893  1.12089e+08
4.93605e+06  0.0044459  1.12089e+08
4.93715e+06  0.00444288  1.12089e+08
4.93825e+06  0.00443986  1.12089e+08
4.93935e+06  0.00443684  1.12089e+08
4.94045e+06  0.00443383  1.12089e+08
4.94155e+06  0.00443081  1.12089e+08
4.94265e+06  0.0044278  1.12089e+08
4.94375e+06  0.0044248  1.12089e+08
4.94485e+06  0.00442179  1.12089e+08
4.94595e+06  0.00441879  1.12089e+08
4.94705e+06  0.00441579  1.12089e+08
4.94815e+06  0.00441279  1.12089e+08
4.94925e+06  0.0044098  1.12089e+08
4.95035e+06  0.00440681  1.12089e+08
4.95145e+06  0.00440382  1.12089e+08
4.95255e+06  0.00440083  1.12089e+08
4.95365e+06  0.00439785  1.12089e+08
4.95475e+06  0.00439487  1.12089e+08
4.95585e+06  0.00439189  1.12089e+08
4.95695e+06  0.00438892  1.12089e+08
4.95805e+06  0.00438594  1.12089e+08
4.95915e+06  0.00438297  1.12089e+08
4.96025e+06  0.00438001  1.12089e+08
4.96135e+06  0.00437704  1.12089e+08
4.96245e+06  0.00437408  1.12089e+08
4.96355e+06  0.00437112  1.12089e+08
4.96465e+06  0.00436817  1.12089e+08
4.96575e+06  0.00436521  1.12089e+08
4.96685e+06  0.00436226  1.12089e+08
4.96795e+06  0.00435931  1.12089e+08
4.96905e+06  0.00435637  1.12089e+08
4.97015e+06  0.00435342  1.12089e+08
4.97125e+06  0.00435048  1.12089e+08
4.97235e+06  0.00434755  1.12089e+08
4.97345e+06  0.00434461  1.12089e+08
4.97455e+06  0.00434168  1.12089e+08
4.97565e+06  0.00433875  1.12089e+08
4.97675e+06  0.00433582  1.1209e+08
4.97785e+06  0.0043329  1.1209e+08
4.97895e+06  0.00432997  1.1209e+08
4.98005e+06  0.00432705  1.1209e+08
4.98115e+06  0.00432414  1.1209e+08
4.98225e+06  0.00432122  1.1209e+08
4.98335e+06  0.00431831  1.1209e+08
4.98445e+06  0.0043154  1.1209e+08
4.98555e+06  0.00431249  1.1209e+08
4.98665e+06  0.00430959  1.1209e+08
4.98775e+06  0.00430669  1.1209e+08
4.98885e+06  0.00430379  1.1209e+08
4.98995e+06  0.00430089  1.1209e+08
4.99105e+06  0.004298  1.1209e+08
4.99215e+06  0.00429511  1.1209e+08
4.99325e+06  0.00429222  1.1209e+08
4.99435e+06  0.00428934  1.1209e+08
4.99545e+06  0.00428645  1.1209e+08
4.99655e+06  0.00428357  1.1209e+08
4.99765e+06  0.00428069  1.1209e+08
4.99875e+06  0.00427782  1.1209e+08
4.99985e+06  0.00427495  1.1209e+08
5.00475e+06  0.00426218  1.1209e+08
5.01025e+06  0.00424791  1.1209e+08
5.01575e+06  0.0042337  1.1209e+08
5.02125e+06  0.00421956  1.1209e+08
5.02675e+06  0.00420548  1.1209e+08
5.03225e+06  0.00419146  1.1209e+08
5.03775e+06  0.0041775  1.1209e+08
5.04325e+06  0.00416361  1.1209e+08
5.04875e+06  0.00414978  1.1209e+08
5.05425e+06  0.004136  1.1209e+08
5.05975e+06  0.00412229  1.1209e+08
5.06525e+06  0.00410864  1.1209e+08
5.07075e+06  0.00409505  1.1209e+08
5.07625e+06  0.00408151  1.1209e+08
5.08175e+06  0.00406804  1.1209e+08
5.08725e+06  0.00405463  1.1209e+08
5.09275e+06  0.00404127  1.1209e+08
5.09825e+06  0.00402798  1.1209e+08
5.10375e+06  0.00401474  1.1209e+08
5.10925e+06  0.00400156  1.1209e+08
5.11475e+06  0.00398843  1.1209e+08
5.12025e+06  0.00397537  1.1209e+08
5.12575e+06  0.00396236  1.1209e+08
5.13125e+06  0.0039494  1.1209e+08
5.13675e+06  0.0039365  1.1209e+08
5.14225e+06  0.00392366  1.1209e+08
5.14775e+06  0.00391088  1.1209e+08
5.15325e+06  0.00389815  1.1209e+08
5.15875e+06  0.00388547  1.1209e+08
5.16425e+06  0.00387285  1.1209e+08
5.16975e+06  0.00386028  1.1209e+08
5.17525e+06  0.00384777  1.1209e+08
5.18075e+06  0.00383531  1.1209e+08
5.18625e+06  0.00382291  1.1209e+08
5.19175e+06  0.00381055  1.1209e+08
5.19725e+06  0.00379825  1.1209e+08
5.20275e+06  0.00378601  1.1209e+08
5.20825e+06  0.00377381  1.1209e+08
5.21375e+06  0.00376167  1.1209e+08
5.21925e+06  0.00374958  1.1209e+08
5.22475e+06  0.00373754  1.12091e+08
5.23025e+06  0.00372555  1.12091e+08
5.23575e+06  0.00371362  1.12091e+08
5.24125e+06  0.00370173  1.12091e+08
5.24675e+06  0.0036899  1.12091e+08
5.25225e+06  0.00367811  1.12091e+08
5.25775e+06  0.00366638  1.12091e+08
5.26325e+06  0.00365469  1.12091e+08
5.26875e+06  0.00364305  1.12091e+08
5.27425e+06  0.00363147  1.12091e+08
5.27975e+06  0.00361993  1.12091e+08
5.28525e+06  0.00360844  1.12091e+08
5.29075e+06  0.003597  1.12091e+08
5.29625e+06  0.0035856  1.12091e+08
5.30175e+06  0.00357426  1.12091e+08
5.30725e+06  0.00356296  1.12091e+08
5.31275e+06  0.00355171  1.12091e+08
5.31825e+06  0.00354051  1.12091e+08
5.32375e+06  0.00352935  1.12091e+08
5.32925e+06  0.00351824  1.12091e+08
5.33475e+06  0.00350718  1.12091e+08
5.34025e+06  0.00349616  1.12091e+08
5.34575e+06  0.00348519  1.12091e+08
5.35125e+06  0.00347426  1.12091e+08
5.35675e+06  0.00346338  1.12091e+08
5.36225e+06  0.00345255  1.12091e+08
5.36775e+06  0.00344176  1.12091e+08
5.37325e+06  0.00343101  1.12091e+08
5.37875e+06  0.00342031  1.12091e+08
5.38425e+06  0.00340965  1.12091e+08
5.38975e+06  0.00339904  1.12091e+08
5.39525e+06  0.00338847  1.12091e+08
5.40075e+06  0.00337795  1.12091e+08
5.40625e+06  0.00336747  1.12091e+08
5.41175e+06  0.00335703  1.12091e+08
5.41725e+06  0.00334663  1.12091e+08
5.42275e+06  0.00333628  1.12091e+08
5.42825e+06  0.00332597  1.12091e+08
5.43375e+06  0.0033157  1.12091e+08
5.43925e+06  0.00330547  1.12091e+08
5.44475e+06  0.00329529  1.12091e+08
5.45025e+06  0.00328514  1.12091e+08
5.45575e+06  0.00327504  1.12091e+08
5.46125e+06  0.00326498  1.12091e+08
5.46675e+06  0.00325496  1.12091e+08
5.47225e+06  0.00324498  1.12091e+08
5.47775e+06  0.00323505  1.12091e+08
5.48325e+06  0.00322515  1.12091e+08
5.48875e+06  0.00321529  1.12091e+08
5.49425e+06  0.00320547  1.12091e+08
5.49975e+06  0.0031957  1.12091e+08
5.50525e+06  0.00318596  1.12091e+08
5.51075e+06  0.00317626  1.12091e+08
5.51625e+06  0.0031666  1.12092e+08
5.52175e+06  0.00315698  1.12092e+08
5.52725e+06  0.0031474  1.12092e+08
5.53275e+06  0.00313785  1.12092e+08
5.53825e+06  0.00312835  1.12092e+08
5.54375e+06  0.00311888  1.12092e+08
5.54925e+06  0.00310945  1.12092e+08
5.55475e+06  0.00310006  1.12092e+08
5.56025e+06  0.00309071  1.12092e+08
5.56575e+06  0.00308139  1.12092e+08
5.57125e+06  0.00307211  1.12092e+08
5.57675e+06  0.00306287  1.12092e+08
5.58225e+06  0.00305366  1.12092e+08
5.58775e+06  0.0030445  1.12092e+08
5.59325e+06  0.00303536  1.12092e+08
5.59875e+06  0.00302627  1.12092e+08
5.60425e+06  0.00301721  1.12092e+08
5.60975e+06  0.00300819  1.12092e+08
5.61525e+06  0.0029992  1.12092e+08
5.62075e+06  0.00299025  1.12092e+08
5.62625e+06  0.00298133  1.12092e+08
5.63175e+06  0.00297245  1.12092e+08
5.63725e+06  0.0029636  1.12092e+08
5.64275e+06  0.00295479  1.12092e+08
5.64825e+06  0.00294602  1.12092e+08
5.65375e+06  0.00293727  1.12092e+08
5.65925e+06  0.00292857  1.12092e+08
5.66475e+06  0.00291989  1.12092e+08
5.67025e+06  0.00291125  1.12092e+08
5.67575e+06  0.00290265  1.12092e+08
5.68125e+06  0.00289408  1.12092e+08
5.68675e+06  0.00288554  1.12092e+08
5.69225e+06  0.00287703  1.12092e+08
5.69775e+06  0.00286856  1.12092e+08
5.70325e+06  0.00286012  1.12092e+08
5.70875e+06  0.00285172  1.12092e+08
5.71425e+06  0.00284335  1.12092e+08
5.71975e+06  0.00283501  1.12092e+08
5.72525e+06  0.0028267  1.12092e+08
5.73075e+06  0.00281842  1.12092e+08
5.73625e+06  0.00281018  1.12092e+08
5.74175e+06  0.00280197  1.12092e+08
5.74725e+06  0.00279379  1.12092e+08
5.75275e+06  0.00278564  1.12092e+08
5.75825e+06  0.00277753  1.12092e+08
5.76375e+06  0.00276944  1.12092e+08
5.76925e+06  0.00276139  1.12092e+08
5.77475e+06  0.00275336  1.12092e+08
5.78025e+06  0.00274537  1.12092e+08
5.78575e+06  0.00273741  1.12092e+08
5.79125e+06  0.00272948  1.12092e+08
5.79675e+06  0.00272158  1.12092e+08
5.80225e+06  0.00271371  1.12092e+08
5.80775e+06  0.00270587  1.12092e+08
5.81325e+06  0.00269806  1.12092e+08
5.81875e+06  0.00269028  1.12092e+08
5.82425e+06  0.00268254  1.12092e+08
5.82975e+06  0.00267482  1.12092e+08
5.83525e+06  0.00266712  1.12092e+08
5.84075e+06  0.00265946  1.12092e+08
5.84625e+06  0.00265183  1.12092e+08
5.85175e+06  0.00264423  1.12092e+08
5.85725e+06  0.00263665  1.12092e+08
5.86275e+06  0.00262911  1.12093e+08
5.86825e+06  0.00262159  1.12093e+08
5.87375e+06  0.0026141  1.12093e+08
5.87925e+06  0.00260664  1.12093e+08
5.88475e+06  0.00259921  1.12093e+08
5.89025e+06  0.00259181  1.12093e+08
5.89575e+06  0.00258443  1.12093e+08
5.90125e+06  0.00257709  1.12093e+08
5.90675e+06  0.00256977  1.12093e+08
5.91225e+06  0.00256247  1.12093e+08
5.91775e+06  0.00255521  1.12093e+08
5.92325e+06  0.00254797  1.12093e+08
5.92875e+06  0.00254076  1.12093e+08
5.93425e+06  0.00253358  1.12093e+08
5.93975e+06  0.00252642  1.12093e+08
5.94525e+06  0.00251929  1.12093e+08
5.95075e+06  0.00251219  1.12093e+08
5.95625e+06  0.00250511  1.12093e+08
5.96175e+06  0.00249806  1.12093e+08
5.96725e+06  0.00249104  1.12093e+08
5.97275e+06  0.00248404  1.12093e+08
5.97825e+06  0.00247707  1.12093e+08
5.98375e+06  0.00247012  1.12093e+08
5.98925e+06  0.0024632  1.12093e+08
5.99475e+06  0.00245631  1.12093e+08
6.00025e+06  0.00244944  1.12093e+08
6.00575e+06  0.0024426  1.12093e+08
6.01125e+06  0.00243578  1.12093e+08
6.01675e+06  0.00242899  1.12093e+08
6.02225e+06  0.00242222  1.12093e+08
6.02775e+06  0.00241548  1.12093e+08
6.03325e+06  0.00240876  1.12093e+08
6.03875e+06  0.00240207  1.12093e+08
6.04425e+06  0.0023954  1.12093e+08
6.04975e+06  0.00238876  1.12093e+08
6.05525e+06  0.00238214  1.12093e+08
6.06075e+06  0.00237555  1.12093e+08
6.06625e+06  0.00236898  1.12093e+08
6.07175e+06  0.00236243  1.12093e+08
6.07725e+06  0.00235591  1.12093e+08
6.08275e+06  0.00234941  1.12093e+08
6.08825e+06  0.00234293  1.12093e+08
6.09375e+06  0.00233648  1.12093e+08
6.09925e+06  0.00233006  1.12093e+08
6.10475e+06  0.00232365  1.12093e+08
6.11025e+06  0.00231727  1.12093e+08
6.11575e+06  0.00231091  1.12093e+08
6.12125e+06  0.00230458  1.12093e+08
6.12675e+06  0.00229827  1.12093e+08
6.13225e+06  0.00229198  1.12093e+08
6.13775e+06  0.00228572  1.12093e+08
6.14325e+06  0.00227947  1.12093e+08
6.14875e+06  0.00227325  1.12093e+08
6.15425e+06  0.00226705  1.12093e+08
6.15975e+06  0.00226088  1.12093e+08
6.16525e+06  0.00225473  1.12093e+08
6.17075e+06  0.0022486  1.12093e+08
6.17625e+06  0.00224249  1.12093e+08
6.18175e+06  0.0022364  1.12093e+08
6.18725e+06  0.00223034  1.12093e+08
6.19275e+06  0.00222429  1.12093e+08
6.19825e+06  0.00221827  1.12093e+08
6.20375e+06  0.00221227  1.12093e+08
6.20925e+06  0.0022063  1.12093e+08
6.21475e+06  0.00220034  1.12093e+08
6.22025e+06  0.0021944  1.12093e+08
6.22575e+06  0.00218849  1.12093e+08
6.23125e+06  0.0021826  1.12093e+08
6.23675e+06  0.00217672  1.12093e+08
6.24225e+06  0.00217087  1.12093e+08
6.24775e+06  0.00216504  1.12093e+08
6.25325e+06  0.00215923  1.12093e+08
6.25875e+06  0.00215345  1.12093e+08
6.26425e+06  0.00214768  1.12093e+08
6.26975e+06  0.00214193  1.12093e+08
6.27525e+06  0.0021362  1.12093e+08
6.28075e+06  0.0021305  1.12093e+08
6.28625e+06  0.00212481  1.12094e+08
6.29175e+06  0.00211914  1.12094e+08
6.29725e+06  0.0021135  1.12094e+08
6.30275e+06  0.00210787  1.12094e+08
6.30825e+06  0.00210226  1.12094e+08
6.31375e+06  0.00209668  1.12094e+08
6.31925e+06  0.00209111  1.12094e+08
6.32475e+06  0.00208556  1.12094e+08
6.33025e+06  0.00208004  1.12094e+08
6.33575e+06  0.00207453  1.12094e+08
6.34125e+06  0.00206904  1.12094e+08
6.34675e+06  0.00206357  1.12094e+08
6.35225e+06  0.00205812  1.12094e+08
6.35775e+06  0.00205269  1.12094e+08
6.36325e+06  0.00204727  1.12094e+08
6.36875e+06  0.00204188  1.12094e+08
6.37425e+06  0.0020365  1.12094e+08
6.37975e+06  0.00203115  1.12094e+08
6.38525e+06  0.00202581  1.12094e+08
6.39075e+06  0.00202049  1.12094e+08
6.39625e+06  0.00201519  1.12094e+08
6.40175e+06  0.00200991  1.12094e+08
6.40725e+06  0.00200465  1.12094e+08
6.41275e+06  0.0019994  1.12094e+08
6.41825e+06  0.00199417  1.12094e+08
6.42375e+06  0.00198897  1.12094e+08
6.42925e+06  0.00198377  1.12094e+08
6.43475e+06  0.0019786  1.12094e+08
6.44025e+06  0.00197345  1.12094e+08
6.44575e+06  0.00196831  1.12094e+08
6.45125e+06  0.00196319  1.12094e+08
6.45675e+06  0.00195809  1.12094e+08
6.46225e+06  0.001953  1.12094e+08
6.46775e+06  0.00194794  1.12094e+08
6.47325e+06  0.00194289  1.12094e+08
6.47875e+06  0.00193786  1.12094e+08
6.48425e+06  0.00193284  1.12094e+08
6.48975e+06  0.00192784  1.12094e+08
6.49525e+06  0.00192286  1.12094e+08
6.50075e+06  0.0019179  1.12094e+08
6.50625e+06  0.00191296  1.12094e+08
6.51175e+06  0.00190803  1.12094e+08
6.51725e+06  0.00190311  1.12094e+08
6.52275e+06  0.00189822  1.12094e+08
6.52825e+06  0.00189334  1.12094e+08
6.53375e+06  0.00188848  1.12094e+08
6.53925e+06  0.00188363  1.12094e+08
6.54475e+06  0.0018788  1.12094e+08
6.55025e+06  0.00187399  1.12094e+08
6.55575e+06  0.00186919  1.12094e+08
6.56125e+06  0.00186441  1.12094e+08
6.56675e+06  0.00185965  1.12094e+08
6.57225e+06  0.0018549  1.12094e+08
6.57775e+06  0.00185017  1.12094e+08
6.58325e+06  0.00184545  1.12094e+08
6.58875e+06  0.00184075  1.12094e+08
6.59425e+06  0.00183607  1.12094e+08
6.59975e+06  0.0018314  1.12094e+08
6.60525e+06  0.00182675  1.12094e+08
6.61075e+06  0.00182211  1.12094e+08
6.61625e+06  0.00181749  1.12094e+08
6.62175e+06  0.00181289  1.12094e+08
6.62725e+06  0.0018083  1.12094e+08
6.63275e+06  0.00180372  1.12094e+08
6.63825e+06  0.00179916  1.12094e+08
6.64375e+06  0.00179462  1.12094e+08
6.64925e+06  0.00179009  1.12094e+08
6.65475e+06  0.00178558  1.12094e+08
6.66025e+06  0.00178108  1.12094e+08
6.66575e+06  0.00177659  1.12094e+08
6.67125e+06  0.00177212  1.12094e+08
6.67675e+06  0.00176767  1.12094e+08
6.68225e+06  0.00176323  1.12094e+08
6.68775e+06  0.00175881  1.12094e+08
6.69325e+06  0.0017544  1.12094e+08
6.69875e+06  0.00175  1.12094e+08
6.70425e+06  0.00174562  1.12094e+08
6.70975e+06  0.00174126  1.12094e+08
6.71525e+06  0.00173691  1.12094e+08
6.72075e+06  0.00173257  1.12094e+08
6.72625e+06  0.00172825  1.12094e+08
6.73175e+06  0.00172394  1.12094e+08
6.73725e+06  0.00171965  1.12094e+08
6.74275e+06  0.00171537  1.12094e+08
6.74825e+06  0.0017111  1.12094e+08
6.75375e+06  0.00170685  1.12094e+08
6.75925e+06  0.00170261  1.12094e+08
6.76475e+06  0.00169839  1.12094e+08
6.77025e+06  0.00169418  1.12094e+08
6.77575e+06  0.00168999  1.12094e+08
6.78125e+06  0.0016858  1.12094e+08
6.78675e+06  0.00168164  1.12094e+08
6.79225e+06  0.00167748  1.12094e+08
6.79775e+06  0.00167334  1.12094e+08
6.80325e+06  0.00166921  1.12094e+08
6.80875e+06  0.0016651  1.12094e+08
6.81425e+06  0.001661  1.12094e+08
6.81975e+06  0.00165691  1.12095e+08
6.82525e+06  0.00165284  1.12095e+08
6.83075e+06  0.00164878  1.12095e+08
6.83625e+06  0.00164473  1.12095e+08
6.84175e+06  0.0016407  1.12095e+08
6.84725e+06  0.00163668  1.12095e+08
6.85275e+06  0.00163267  1.12095e+08
6.85825e+06  0.00162867  1.12095e+08
6.86375e+06  0.00162469  1.12095e+08
6.86925e+06  0.00162072  1.12095e+08
6.87475e+06  0.00161677  1.12095e+08
6.88025e+06  0.00161283  1.12095e+08
6.88575e+06  0.0016089  1.12095e+08
6.89125e+06  0.00160498  1.12095e+08
6.89675e+06  0.00160107  1.12095e+08
6.90225e+06  0.00159718  1.12095e+08
6.90775e+06  0.0015933  1.12095e+08
6.91325e+06  0.00158943  1.12095e+08
6.91875e+06  0.00158558  1.12095e+08
6.92425e+06  0.00158174  1.12095e+08
6.92975e+06  0.00157791  1.12095e+08
6.93525e+06  0.00157409  1.12095e+08
6.94075e+06  0.00157028  1.12095e+08
6.94625e+06  0.00156649  1.12095e+08
6.95175e+06  0.00156271  1.12095e+08
6.95725e+06  0.00155894  1.12095e+08
6.96275e+06  0.00155518  1.12095e+08
6.96825e+06  0.00155144  1.12095e+08
6.97375e+06  0.0015477  1.12095e+08
6.97925e+06  0.00154398  1.12095e+08
6.98475e+06  0.00154027  1.12095e+08
6.99025e+06  0.00153657  1.12095e+08
6.99575e+06  0.00153289  1.12095e+08
7.00125e+06  0.00152922  1.12095e+08
7.00675e+06  0.00152555  1.12095e+08
7.01225e+06  0.0015219  1.12095e+08
7.01775e+06  0.00151826  1.12095e+08
7.02325e+06  0.00151464  1.12095e+08
7.02875e+06  0.00151102  1.12095e+08
7.03425e+06  0.00150741  1.12095e+08
7.03975e+06  0.00150382  1.12095e+08
7.04525e+06  0.00150024  1.12095e+08
7.05075e+06  0.00149667  1.12095e+08
7.05625e+06  0.00149311  1.12095e+08
7.06175e+06  0.00148956  1.12095e+08
7.06725e+06  0.00148603  1.12095e+08
7.07275e+06  0.0014825  1.12095e+08
7.07825e+06  0.00147898  1.12095e+08
7.08375e+06  0.00147548  1.12095e+08
7.08925e+06  0.00147199  1.12095e+08
7.09475e+06  0.00146851  1.12095e+08
7.10025e+06  0.00146504  1.12095e+08
7.10575e+06  0.00146158  1.12095e+08
7.11125e+06  0.00145813  1.12095e+08
7.11675e+06  0.00145469  1.12095e+08
7.12225e+06  0.00145126  1.12095e+08
7.12775e+06  0.00144785  1.12095e+08
7.13325e+06  0.00144444  1.12095e+08
7.13875e+06  0.00144104  1.12095e+08
7.14425e+06  0.00143766  1.12095e+08
7.14975e+06  0.00143429  1.12095e+08
7.15525e+06  0.00143092  1.12095e+08
7.16075e+06  0.00142757  1.12095e+08
7.16625e+06  0.00142423  1.12095e+08
7.17175e+06  0.00142089  1.12095e+08
7.17725e+06  0.00141757  1.12095e+08
7.18275e+06  0.00141426  1.12095e+08
7.18825e+06  0.00141096  1.12095e+08
7.19375e+06  0.00140767  1.12095e+08
7.19925e+06  0.00140439  1.12095e+08
7.20475e+06  0.00140111  1.12095e+08
7.21025e+06  0.00139785  1.12095e+08
7.21575e+06  0.0013946  1.12095e+08
7.22125e+06  0.00139136  1.12095e+08
7.22675e+06  0.00138813  1.12095e+08
7.23225e+06  0.00138491  1.12095e+08
7.23775e+06  0.0013817  1.12095e+08
7.24325e+06  0.0013785  1.12095e+08
7.24875e+06  0.00137531  1.12095e+08
7.25425e+06  0.00137213  1.12095e+08
7.25975e+06  0.00136895  1.12095e+08
7.26525e+06  0.00136579  1.12095e+08
7.27075e+06  0.00136264  1.12095e+08
7.27625e+06  0.0013595  1.12095e+08
7.28175e+06  0.00135636  1.12095e+08
7.28725e+06  0.00135324  1.12095e+08
7.29275e+06  0.00135013  1.12095e+08
7.29825e+06  0.00134702  1.12095e+08
7.30375e+06  0.00134393  1.12095e+08
7.30925e+06  0.00134084  1.12095e+08
7.31475e+06  0.00133777  1.12095e+08
7.32025e+06  0.0013347  1.12095e+08
7.32575e+06  0.00133164  1.12095e+08
7.33125e+06  0.00132859  1.12095e+08
7.33675e+06  0.00132555  1.12095e+08
7.34225e+06  0.00132252  1.12095e+08
7.34775e+06  0.0013195  1.12095e+08
7.35325e+06  0.00131649  1.12095e+08
7.35875e+06  0.00131349  1.12095e+08
7.36425e+06  0.0013105  1.12095e+08
7.36975e+06  0.00130751  1.12095e+08
7.37525e+06  0.00130454  1.12095e+08
7.38075e+06  0.00130157  1.12095e+08
7.38625e+06  0.00129862  1.12095e+08
7.39175e+06  0.00129567  1.12095e+08
7.39725e+06  0.00129273  1.12095e+08
7.40275e+06  0.0012898  1.12095e+08
7.40825e+06  0.00128688  1.12095e+08
7.41375e+06  0.00128396  1.12095e+08
7.41925e+06  0.00128106  1.12095e+08
7.42475e+06  0.00127816  1.12095e+08
7.43025e+06  0.00127528  1.12095e+08
7.43575e+06  0.0012724  1.12095e+08
7.44125e+06  0.00126953  1.12095e+08
7.44675e+06  0.00126667  1.12095e+08
7.45225e+06  0.00126382  1.12095e+08
7.45775e+06  0.00126097  1.12095e+08
7.46325e+06  0.00125814  1.12095e+08
7.46875e+06  0.00125531  1.12095e+08
7.47425e+06  0.00125249  1.12095e+08
7.47975e+06  0.00124968  1.12095e+08
7.48525e+06  0.00124688  1.12095e+08
7.49075e+06  0.00124409  1.12095e+08
7.49625e+06  0.0012413  1.12095e+08
7.50175e+06  0.00123852  1.12095e+08
7.50725e+06  0.00123576  1.12095e+08
7.51275e+06  0.001233  1.12096e+08
7.51825e+06  0.00123024  1.12096e+08
7.52375e+06  0.0012275  1.12096e+08
7.52925e+06  0.00122476  1.12096e+08
7.53475e+06  0.00122204  1.12096e+08
7.54025e+06  0.00121932  1.12096e+08
7.54575e+06  0.0012166  1.12096e+08
7.55125e+06  0.0012139  1.12096e+08
7.55675e+06  0.0012112  1.12096e+08
7.56225e+06  0.00120852  1.12096e+08
7.56775e+06  0.00120584  1.12096e+08
7.57325e+06  0.00120316  1.12096e+08
7.57875e+06  0.0012005  1.12096e+08
7.58425e+06  0.00119784  1.12096e+08
7.58975e+06  0.0011952  1.12096e+08
7.59525e+06  0.00119256  1.12096e+08
7.60075e+06  0.00118992  1.12096e+08
7.60625e+06  0.0011873  1.12096e+08
7.61175e+06  0.00118468  1.12096e+08
7.61725e+06  0.00118207  1.12096e+08
7.62275e+06  0.00117947  1.12096e+08
7.62825e+06  0.00117687  1.12096e+08
7.63375e+06  0.00117428  1.12096e+08
7.63925e+06  0.00117171  1.12096e+08
7.64475e+06  0.00116913  1.12096e+08
7.65025e+06  0.00116657  1.12096e+08
7.65575e+06  0.00116401  1.12096e+08
7.66125e+06  0.00116146  1.12096e+08
7.66675e+06  0.00115892  1.12096e+08
7.67225e+06  0.00115638  1.12096e+08
7.67775e+06  0.00115386  1.12096e+08
7.68325e+06  0.00115134  1.12096e+08
7.68875e+06  0.00114882  1.12096e+08
7.69425e+06  0.00114632  1.12096e+08
7.69975e+06  0.00114382  1.12096e+08
7.70525e+06  0.00114133  1.12096e+08
7.71075e+06  0.00113884  1.12096e+08
7.71625e+06  0.00113637  1.12096e+08
7.72175e+06  0.0011339  1.12096e+08
7.72725e+06  0.00113144  1.12096e+08
7.73275e+06  0.00112898  1.12096e+08
7.73825e+06  0.00112653  1.12096e+08
7.74375e+06  0.00112409  1.12096e+08
7.74925e+06  0.00112166  1.12096e+08
7.75475e+06  0.00111923  1.12096e+08
7.76025e+06  0.00111681  1.12096e+08
7.76575e+06  0.00111439  1.12096e+08
7.77125e+06  0.00111199  1.12096e+08
7.77675e+06  0.00110959  1.12096e+08
7.78225e+06  0.0011072  1.12096e+08
7.78775e+06  0.00110481  1.12096e+08
7.79325e+06  0.00110243  1.12096e+08
7.79875e+06  0.00110006  1.12096e+08
7.80425e+06  0.00109769  1.12096e+08
7.80975e+06  0.00109533  1.12096e+08
7.81525e+06  0.00109298  1.12096e+08
7.82075e+06  0.00109064  1.12096e+08
7.82625e+06  0.0010883  1.12096e+08
7.83175e+06  0.00108597  1.12096e+08
7.83725e+06  0.00108364  1.12096e+08
7.84275e+06  0.00108132  1.12096e+08
7.84825e+06  0.00107901  1.12096e+08
7.85375e+06  0.0010767  1.12096e+08
7.85925e+06  0.0010744  1.12096e+08
7.86475e+06  0.00107211  1.12096e+08
7.87025e+06  0.00106983  1.12096e+08
7.87575e+06  0.00106755  1.12096e+08
7.88125e+06  0.00106527  1.12096e+08
7.88675e+06  0.00106301  1.12096e+08
7.89225e+06  0.00106075  1.12096e+08
7.89775e+06  0.00105849  1.12096e+08
7.90325e+06  0.00105624  1.12096e+08
7.90875e+06  0.001054  1.12096e+08
7.91425e+06  0.00105177  1.12096e+08
7.91975e+06  0.00104954  1.12096e+08
7.92525e+06  0.00104732  1.12096e+08
7.93075e+06  0.0010451  1.12096e+08
7.93625e+06  0.00104289  1.12096e+08
7.94175e+06  0.00104069  1.12096e+08
7.94725e+06  0.00103849  1.12096e+08
7.95275e+06  0.0010363  1.12096e+08
7.95825e+06  0.00103411  1.12096e+08
7.96375e+06  0.00103193  1.12096e+08
7.96925e+06  0.00102976  1.12096e+08
7.97475e+06  0.00102759  1.12096e+08
7.98025e+06  0.00102543  1.12096e+08
7.98575e+06  0.00102328  1.12096e+08
7.99125e+06  0.00102113  1.12096e+08
7.99675e+06  0.00101898  1.12096e+08
8.00225e+06  0.00101685  1.12096e+08
8.00775e+06  0.00101472  1.12096e+08
8.01325e+06  0.00101259  1.12096e+08
8.01875e+06  0.00101047  1.12096e+08
8.02425e+06  0.00100836  1.12096e+08
8.02975e+06  0.00100625  1.12096e+08
8.03525e+06  0.00100415  1.12096e+08
8.04075e+06  0.00100205  1.12096e+08
8.04625e+06  0.000999964  1.12096e+08
8.05175e+06  0.00099788  1.12096e+08
8.05725e+06  0.000995801  1.12096e+08
8.06275e+06  0.000993729  1.12096e+08
8.06825e+06  0.000991662  1.12096e+08
8.07375e+06  0.0009896  1.12096e+08
8.07925e+06  0.000987545  1.12096e+08
8.08475e+06  0.000985495  1.12096e+08
8.09025e+06  0.000983451  1.12096e+08
8.09575e+06  0.000981412  1.12096e+08
8.10125e+06  0.000979379  1.12096e+08
8.10675e+06  0.000977351  1.12096e+08
8.11225e+06  0.000975329  1.12096e+08
8.11775e+06  0.000973313  1.12096e+08
8.12325e+06  0.000971302  1.12096e+08
8.12875e+06  0.000969297  1.12096e+08
8.13425e+06  0.000967297  1.12096e+08
8.13975e+06  0.000965303  1.12096e+08
8.14525e+06  0.000963314  1.12096e+08
8.15075e+06  0.00096133  1.12096e+08
8.15625e+06  0.000959352  1.12096e+08
8.16175e+06  0.000957379  1.12096e+08
8.16725e+06  0.000955412  1.12096e+08
8.17275e+06  0.00095345  1.12096e+08
8.17825e+06  0.000951494  1.12096e+08
8.18375e+06  0.000949542  1.12096e+08
8.18925e+06  0.000947596  1.12096e+08
8.19475e+06  0.000945656  1.12096e+08
8.20025e+06  0.00094372  1.12096e+08
8.20575e+06  0.00094179  1.12096e+08
8.21125e+06  0.000939865  1.12096e+08
8.21675e+06  0.000937946  1.12096e+08
8.22225e+06  0.000936031  1.12096e+08
8.22775e+06  0.000934122  1.12096e+08
8.23325e+06  0.000932218  1.12096e+08
8.23875e+06  0.000930319  1.12096e+08
8.24425e+06  0.000928425  1.12096e+08
8.24975e+06  0.000926536  1.12096e+08
8.25525e+06  0.000924653  1.12096e+08
8.26075e+06  0.000922774  1.12096e+08
8.26625e+06  0.000920901  1.12096e+08
8.27175e+06  0.000919032  1.12096e+08
8.27725e+06  0.000917169  1.12096e+08
8.28275e+06  0.000915311  1.12096e+08
8.28825e+06  0.000913457  1.12096e+08
8.29375e+06  0.000911609  1.12096e+08
8.29925e+06  0.000909765  1.12096e+08
8.30475e+06  0.000907927  1.12096e+08
8.31025e+06  0.000906093  1.12096e+08
8.31575e+06  0.000904264  1.12096e+08
8.32125e+06  0.000902441  1.12096e+08
8.32675e+06  0.000900622  1.12096e+08
8.33225e+06  0.000898808  1.12096e+08
8.33775e+06  0.000896999  1.12096e+08
8.34325e+06  0.000895194  1.12096e+08
8.34875e+06  0.000893395  1.12096e+08
8.35425e+06  0.0008916  1.12096e+08
8.35975e+06  0.00088981  1.12096e+08
8.36525e+06  0.000888025  1.12096e+08
8.37075e+06  0.000886244  1.12096e+08
8.37625e+06  0.000884469  1.12096e+08
8.38175e+06  0.000882698  1.12096e+08
8.38725e+06  0.000880931  1.12096e+08
8.39275e+06  0.00087917  1.12096e+08
8.39825e+06  0.000877413  1.12096e+08
8.40375e+06  0.000875661  1.12096e+08
8.40925e+06  0.000873913  1.12096e+08
8.41475e+06  0.00087217  1.12096e+08
8.42025e+06  0.000870432  1.12096e+08
8.42575e+06  0.000868698  1.12096e+08
8.43125e+06  0.000866969  1.12096e+08
8.43675e+06  0.000865244  1.12096e+08
8.44225e+06  0.000863524  1.12096e+08
8.44775e+06  0.000861808  1.12096e+08
8.45325e+06  0.000860097  1.12096e+08
8.45875e+06  0.000858391  1.12096e+08
8.46425e+06  0.000856689  1.12096e+08
8.46975e+06  0.000854991  1.12096e+08
8.47525e+06  0.000853298  1.12096e+08
8.48075e+06  0.00085161  1.12096e+08
8.48625e+06  0.000849925  1.12096e+08
8.49175e+06  0.000848246  1.12097e+08
8.49725e+06  0.00084657  1.12097e+08
8.50275e+06  0.000844899  1.12097e+08
8.50825e+06  0.000843233  1.12097e+08
8.51375e+06  0.00084157  1.12097e+08
8.51925e+06  0.000839912  1.12097e+08
8.52475e+06  0.000838259  1.12097e+08
8.53025e+06  0.00083661  1.12097e+08
8.53575e+06  0.000834965  1.12097e+08
8.54125e+06  0.000833324  1.12097e+08
8.54675e+06  0.000831688  1.12097e+08
8.55225e+06  0.000830055  1.12097e+08
8.55775e+06  0.000828428  1.12097e+08
8.56325e+06  0.000826804  1.12097e+08
8.56875e+06  0.000825185  1.12097e+08
8.57425e+06  0.000823569  1.12097e+08
8.57975e+06  0.000821958  1.12097e+08
8.58525e+06  0.000820351  1.12097e+08
8.59075e+06  0.000818749  1.12097e+08
8.59625e+06  0.00081715  1.12097e+08
8.60175e+06  0.000815556  1.12097e+08
8.60725e+06  0.000813966  1.12097e+08
8.61275e+06  0.00081238  1.12097e+08
8.61825e+06  0.000810797  1.12097e+08
8.62375e+06  0.00080922  1.12097e+08
8.62925e+06  0.000807646  1.12097e+08
8.63475e+06  0.000806076  1.12097e+08
8.64025e+06  0.00080451  1.12097e+08
8.64575e+06  0.000802948  1.12097e+08
8.65125e+06  0.000801391  1.12097e+08
8.65675e+06  0.000799837  1.12097e+08
8.66225e+06  0.000798287  1.12097e+08
8.66775e+06  0.000796742  1.12097e+08
8.67325e+06  0.0007952  1.12097e+08
8.67875e+06  0.000793662  1.12097e+08
8.68425e+06  0.000792128  1.12097e+08
8.68975e+06  0.000790598  1.12097e+08
8.69525e+06  0.000789072  1.12097e+08
8.70075e+06  0.00078755  1.12097e+08
8.70625e+06  0.000786032  1.12097e+08
8.71175e+06  0.000784518  1.12097e+08
8.71725e+06  0.000783007  1.12097e+08
8.72275e+06  0.000781501  1.12097e+08
8.72825e+06  0.000779998  1.12097e+08
8.73375e+06  0.000778499  1.12097e+08
8.73925e+06  0.000777004  1.12097e+08
8.74475e+06  0.000775513  1.12097e+08
8.75025e+06  0.000774025  1.12097e+08
8.75575e+06  0.000772542  1.12097e+08
8.76125e+06  0.000771062  1.12097e+08
8.76675e+06  0.000769585  1.12097e+08
8.77225e+06  0.000768113  1.12097e+08
8.77775e+06  0.000766644  1.12097e+08
8.78325e+06  0.000765179  1.12097e+08
8.78875e+06  0.000763718  1.12097e+08
8.79425e+06  0.000762261  1.12097e+08
8.79975e+06  0.000760807  1.12097e+08
8.80525e+06  0.000759357  1.12097e+08
8.81075e+06  0.00075791  1.12097e+08
8.81625e+06  0.000756467  1.12097e+08
8.82175e+06  0.000755028  1.12097e+08
8.82725e+06  0.000753593  1.12097e+08
8.83275e+06  0.000752161  1.12097e+08
8.83825e+06  0.000750732  1.12097e+08
8.84375e+06  0.000749308  1.12097e+08
8.84925e+06  0.000747887  1.12097e+08
8.85475e+06  0.000746469  1.12097e+08
8.86025e+06  0.000745055  1.12097e+08
8.86575e+06  0.000743645  1.12097e+08
8.87125e+06  0.000742238  1.12097e+08
8.87675e+06  0.000740834  1.12097e+08
8.88225e+06  0.000739434  1.12097e+08
8.88775e+06  0.000738038  1.12097e+08
8.89325e+06  0.000736645  1.12097e+08
8.89875e+06  0.000735256  1.12097e+08
8.90425e+06  0.00073387  1.12097e+08
8.90975e+06  0.000732488  1.12097e+08
8.91525e+06  0.000731109  1.12097e+08
8.92075e+06  0.000729733  1.12097e+08
8.92625e+06  0.000728361  1.12097e+08
8.93175e+06  0.000726992  1.12097e+08
8.93725e+06  0.000725627  1.12097e+08
8.94275e+06  0.000724265  1.12097e+08
8.94825e+06  0.000722907  1.12097e+08
8.95375e+06  0.000721552  1.12097e+08
8.95925e+06  0.0007202  1.12097e+08
8.96475e+06  0.000718852  1.12097e+08
8.97025e+06  0.000717507  1.12097e+08
8.97575e+06  0.000716165  1.12097e+08
8.98125e+06  0.000714827  1.12097e+08
8.98675e+06  0.000713492  1.12097e+08
8.99225e+06  0.00071216  1.12097e+08
8.99775e+06  0.000710832  1.12097e+08
9.00325e+06  0.000709506  1.12097e+08
9.00875e+06  0.000708185  1.12097e+08
9.01425e+06  0.000706866  1.12097e+08
9.01975e+06  0.000705551  1.12097e+08
9.02525e+06  0.000704239  1.12097e+08
9.03075e+06  0.00070293  1.12097e+08
9.03625e+06  0.000701624  1.12097e+08
9.04175e+06  0.000700322  1.12097e+08
9.04725e+06  0.000699023  1.12097e+08
9.05275e+06  0.000697727  1.12097e+08
9.05825e+06  0.000696434  1.12097e+08
9.06375e+06  0.000695144  1.12097e+08
9.06925e+06  0.000693858  1.12097e+08
9.07475e+06  0.000692574  1.12097e+08
9.08025e+06  0.000691294  1.12097e+08
9.08575e+06  0.000690017  1.12097e+08
9.09125e+06  0.000688743  1.12097e+08
9.09675e+06  0.000687473  1.12097e+08
9.10225e+06  0.000686205  1.12097e+08
9.10775e+06  0.00068494  1.12097e+08
9.11325e+06  0.000683679  1.12097e+08
9.11875e+06  0.000682421  1.12097e+08
9.12425e+06  0.000681165  1.12097e+08
9.12975e+06  0.000679913  1.12097e+08
9.13525e+06  0.000678664  1.12097e+08
9.14075e+06  0.000677418  1.12097e+08
9.14625e+06  0.000676175  1.12097e+08
9.15175e+06  0.000674935  1.12097e+08
9.15725e+06  0.000673697  1.12097e+08
9.16275e+06  0.000672463  1.12097e+08
9.16825e+06  0.000671232  1.12097e+08
9.17375e+06  0.000670004  1.12097e+08
9.17925e+06  0.000668779  1.12097e+08
9.18475e+06  0.000667557  1.12097e+08
9.19025e+06  0.000666338  1.12097e+08
9.19575e+06  0.000665122  1.12097e+08
9.20125e+06  0.000663909  1.12097e+08
9.20675e+06  0.000662698  1.12097e+08
9.21225e+06  0.000661491  1.12097e+08
9.21775e+06  0.000660286  1.12097e+08
9.22325e+06  0.000659085  1.12097e+08
9.22875e+06  0.000657886  1.12097e+08
9.23425e+06  0.00065669  1.12097e+08
9.23975e+06  0.000655498  1.12097e+08
9.24525e+06  0.000654308  1.12097e+08
9.25075e+06  0.00065312  1.12097e+08
9.25625e+06  0.000651936  1.12097e+08
9.26175e+06  0.000650755  1.12097e+08
9.26725e+06  0.000649576  1.12097e+08
9.27275e+06  0.0006484  1.12097e+08
9.27825e+06  0.000647227  1.12097e+08
9.28375e+06  0.000646057  1.12097e+08
9.28925e+06  0.00064489  1.12097e+08
9.29475e+06  0.000643725  1.12097e+08
9.30025e+06  0.000642564  1.12097e+08
9.30575e+06  0.000641405  1.12097e+08
9.31125e+06  0.000640249  1.12097e+08
9.31675e+06  0.000639095  1.12097e+08
9.32225e+06  0.000637945  1.12097e+08
9.32775e+06  0.000636797  1.12097e+08
9.33325e+06  0.000635651  1.12097e+08
9.33875e+06  0.000634509  1.12097e+08
9.34425e+06  0.000633369  1.12097e+08
9.34975e+06  0.000632232  1.12097e+08
9.35525e+06  0.000631098  1.12097e+08
9.36075e+06  0.000629966  1.12097e+08
9.36625e+06  0.000628838  1.12097e+08
9.37175e+06  0.000627711  1.12097e+08
9.37725e+06  0.000626588  1.12097e+08
9.38275e+06  0.000625467  1.12097e+08
9.38825e+06  0.000624349  1.12097e+08
9.39375e+06  0.000623233  1.12097e+08
9.39925e+06  0.00062212  1.12097e+08
9.40475e+06  0.00062101  1.12097e+08
9.41025e+06  0.000619902  1.12097e+08
9.41575e+06  0.000618797  1.12097e+08
9.42125e+06  0.000617695  1.12097e+08
9.42675e+06  0.000616595  1.12097e+08
9.43225e+06  0.000615498  1.12097e+08
9.43775e+06  0.000614403  1.12097e+08
9.44325e+06  0.000613311  1.12097e+08
9.44875e+06  0.000612222  1.12097e+08
9.45425e+06  0.000611135  1.12097e+08
9.45975e+06  0.000610051  1.12097e+08
9.46525e+06  0.000608969  1.12097e+08
9.47075e+06  0.00060789  1.12097e+08
9.47625e+06  0.000606813  1.12097e+08
9.48175e+06  0.000605739  1.12097e+08
9.48725e+06  0.000604667  1.12097e+08
9.49275e+06  0.000603598  1.12097e+08
9.49825e+06  0.000602531  1.12097e+08
9.50375e+06  0.000601467  1.12097e+08
9.50925e+06  0.000600406  1.12097e+08
9.51475e+06  0.000599347  1.12097e+08
9.52025e+06  0.00059829  1.12097e+08
9.52575e+06  0.000597236  1.12097e+08
9.53125e+06  0.000596184  1.12097e+08
9.53675e+06  0.000595135  1.12097e+08
9.54225e+06  0.000594088  1.12097e+08
9.54775e+06  0.000593044  1.12097e+08
9.55325e+06  0.000592002  1.12097e+08
9.55875e+06  0.000590962  1.12097e+08
9.56425e+06  0.000589925  1.12097e+08
9.56975e+06  0.00058889  1.12097e+08
9.57525e+06  0.000587858  1.12097e+08
9.58075e+06  0.000586828  1.12097e+08
9.58625e+06  0.000585801  1.12097e+08
9.59175e+06  0.000584776  1.12097e+08
9.59725e+06  0.000583753  1.12097e+08
9.60275e+06  0.000582733  1.12097e+08
9.60825e+06  0.000581715  1.12097e+08
9.61375e+06  0.000580699  1.12097e+08
9.61925e+06  0.000579686  1.12097e+08
9.62475e+06  0.000578675  1.12097e+08
9.63025e+06  0.000577666  1.12097e+08
9.63575e+06  0.00057666  1.12097e+08
9.64125e+06  0.000575656  1.12097e+08
9.64675e+06  0.000574655  1.12097e+08
9.65225e+06  0.000573655  1.12097e+08
9.65775e+06  0.000572658  1.12097e+08
9.66325e+06  0.000571664  1.12097e+08
9.66875e+06  0.000570671  1.12097e+08
9.67425e+06  0.000569681  1.12097e+08
9.67975e+06  0.000568693  1.12097e+08
9.68525e+06  0.000567708  1.12097e+08
9.69075e+06  0.000566725  1.12097e+08
9.69625e+06  0.000565744  1.12097e+08
9.70175e+06  0.000564765  1.12097e+08
9.70725e+06  0.000563788  1.12097e+08
9.71275e+06  0.000562814  1.12097e+08
9.71825e+06  0.000561842  1.12097e+08
9.72375e+06  0.000560872  1.12097e+08
9.72925e+06  0.000559905  1.12097e+08
9.73475e+06  0.000558939  1.12097e+08
9.74025e+06  0.000557976  1.12097e+08
9.74575e+06  0.000557015  1.12097e+08
9.75125e+06  0.000556056  1.12097e+08
9.75675e+06  0.0005551  1.12097e+08
9.76225e+06  0.000554145  1.12097e+08
9.76775e+06  0.000553193  1.12097e+08
9.77325e+06  0.000552243  1.12097e+08
9.77875e+06  0.000551295  1.12097e+08
9.78425e+06  0.000550349  1.12097e+08
9.78975e+06  0.000549406  1.12097e+08
9.79525e+06  0.000548464  1.12097e+08
9.80075e+06  0.000547525  1.12097e+08
9.80625e+06  0.000546588  1.12097e+08
9.81175e+06  0.000545653  1.12097e+08
9.81725e+06  0.00054472  1.12097e+08
9.82275e+06  0.000543789  1.12097e+08
9.82825e+06  0.00054286  1.12097e+08
9.83375e+06  0.000541934  1.12097e+08
9.83925e+06  0.000541009  1.12097e+08
9.84475e+06  0.000540087  1.12097e+08
9.85025e+06  0.000539167  1.12097e+08
9.85575e+06  0.000538248  1.12097e+08
9.86125e+06  0.000537332  1.12097e+08
9.86675e+06  0.000536418  1.12097e+08
9.87225e+06  0.000535506  1.12097e+08
9.87775e+06  0.000534596  1.12097e+08
9.88325e+06  0.000533688  1.12097e+08
9.88875e+06  0.000532782  1.12097e+08
9.89425e+06  0.000531879  1.12097e+08
9.89975e+06  0.000530977  1.12097e+08
9.90525e+06  0.000530077  1.12097e+08
9.91075e+06  0.000529179  1.12097e+08
9.91625e+06  0.000528284  1.12097e+08
9.92175e+06  0.00052739  1.12097e+08
9.92725e+06  0.000526498  1.12097e+08
9.93275e+06  0.000525609  1.12097e+08
9.93825e+06  0.000524721  1.12097e+08
9.94375e+06  0.000523835  1.12097e+08
9.94925e+06  0.000522951  1.12097e+08
9.95475e+06  0.00052207  1.12097e+08
9.96025e+06  0.00052119  1.12097e+08
9.96575e+06  0.000520312  1.12097e+08
9.97125e+06  0.000519436  1.12097e+08
9.97675e+06  0.000518562  1.12097e+08
9.98225e+06  0.00051769  1.12097e+08
9.98775e+06  0.00051682  1.12097e+08
9.99325e+06  0.000515952  1.12098e+08
9.99875e+06  0.000515086  1.12098e+08
1.00085e+07  0.000513556  1.12098e+08
1.00195e+07  0.000511836  1.12098e+08
1.00305e+07  0.000510124  1.12098e+08
1.00415e+07  0.000508419  1.12098e+08
1.00525e+07  0.000506722  1.12098e+08
1.00635e+07  0.000505033  1.12098e+08
1.00745e+07  0.000503351  1.12098e+08
1.00855e+07  0.000501677  1.12098e+08
1.00965e+07  0.00050001  1.12098e+08
1.01075e+07  0.00049835  1.12098e+08
1.01185e+07  0.000496697  1.12098e+08
1.01295e+07  0.000495052  1.12098e+08
1.01405e+07  0.000493414  1.12098e+08
1.01515e+07  0.000491784  1.12098e+08
1.01625e+07  0.00049016  1.12098e+08
1.01735e+07  0.000488543  1.12098e+08
1.01845e+07  0.000486934  1.12098e+08
1.01955e+07  0.000485332  1.12098e+08
1.02065e+07  0.000483736  1.12098e+08
1.02175e+07  0.000482148  1.12098e+08
1.02285e+07  0.000480566  1.12098e+08
1.02395e+07  0.000478991  1.12098e+08
1.02505e+07  0.000477424  1.12098e+08
1.02615e+07  0.000475863  1.12098e+08
1.02725e+07  0.000474308  1.12098e+08
1.02835e+07  0.000472761  1.12098e+08
1.02945e+07  0.00047122  1.12098e+08
1.03055e+07  0.000469686  1.12098e+08
1.03165e+07  0.000468158  1.12098e+08
1.03275e+07  0.000466637  1.12098e+08
1.03385e+07  0.000465123  1.12098e+08
1.03495e+07  0.000463615  1.12098e+08
1.03605e+07  0.000462114  1.12098e+08
1.03715e+07  0.000460619  1.12098e+08
1.03825e+07  0.00045913  1.12098e+08
1.03935e+07  0.000457648  1.12098e+08
1.04045e+07  0.000456172  1.12098e+08
1.04155e+07  0.000454703  1.12098e+08
1.04265e+07  0.000453239  1.12098e+08
1.04375e+07  0.000451782  1.12098e+08
1.04485e+07  0.000450332  1.12098e+08
1.04595e+07  0.000448887  1.12098e+08
1.04705e+07  0.000447449  1.12098e+08
1.04815e+07  0.000446016  1.12098e+08
1.04925e+07  0.00044459  1.12098e+08
1.05035e+07  0.00044317  1.12098e+08
1.05145e+07  0.000441756  1.12098e+08
1.05255e+07  0.000440347  1.12098e+08
1.05365e+07  0.000438945  1.12098e+08
1.05475e+07  0.000437549  1.12098e+08
1.05585e+07  0.000436158  1.12098e+08
1.05695e+07  0.000434774  1.12098e+08
1.05805e+07  0.000433395  1.12098e+08
1.05915e+07  0.000432022  1.12098e+08
1.06025e+07  0.000430655  1.12098e+08
1.06135e+07  0.000429293  1.12098e+08
1.06245e+07  0.000427938  1.12098e+08
1.06355e+07  0.000426588  1.12098e+08
1.06465e+07  0.000425243  1.12098e+08
1.06575e+07  0.000423904  1.12098e+08
1.06685e+07  0.000422571  1.12098e+08
1.06795e+07  0.000421244  1.12098e+08
1.06905e+07  0.000419921  1.12098e+08
1.07015e+07  0.000418605  1.12098e+08
1.07125e+07  0.000417294  1.12098e+08
1.07235e+07  0.000415988  1.12098e+08
1.07345e+07  0.000414688  1.12098e+08
1.07455e+07  0.000413393  1.12098e+08
1.07565e+07  0.000412103  1.12098e+08
1.07675e+07  0.000410819  1.12098e+08
1.07785e+07  0.00040954  1.12098e+08
1.07895e+07  0.000408267  1.12098e+08
1.08005e+07  0.000406998  1.12098e+08
1.08115e+07  0.000405735  1.12098e+08
1.08225e+07  0.000404477  1.12098e+08
1.08335e+07  0.000403224  1.12098e+08
1.08445e+07  0.000401977  1.12098e+08
1.08555e+07  0.000400734  1.12098e+08
1.08665e+07  0.000399497  1.12098e+08
1.08775e+07  0.000398265  1.12098e+08
1.08885e+07  0.000397037  1.12098e+08
1.08995e+07  0.000395815  1.12098e+08
1.09105e+07  0.000394598  1.12098e+08
1.09215e+07  0.000393385  1.12098e+08
1.09325e+07  0.000392178  1.12098e+08
1.09435e+07  0.000390976  1.12098e+08
1.09545e+07  0.000389778  1.12098e+08
1.09655e+07  0.000388585  1.12098e+08
1.09765e+07  0.000387397  1.12098e+08
1.09875e+07  0.000386214  1.12098e+08
1.09985e+07  0.000385036  1.12098e+08
1.10095e+07  0.000383863  1.12098e+08
1.10205e+07  0.000382694  1.12098e+08
1.10315e+07  0.00038153  1.12098e+08
1.10425e+07  0.00038037  1.12098e+08
1.10535e+07  0.000379216  1.12098e+08
1.10645e+07  0.000378066  1.12098e+08
1.10755e+07  0.00037692  1.12098e+08
1.10865e+07  0.00037578  1.12098e+08
1.10975e+07  0.000374643  1.12098e+08
1.11085e+07  0.000373512  1.12098e+08
1.11195e+07  0.000372385  1.12098e+08
1.11305e+07  0.000371262  1.12098e+08
1.11415e+07  0.000370144  1.12098e+08
1.11525e+07  0.00036903  1.12098e+08
1.11635e+07  0.000367921  1.12098e+08
1.11745e+07  0.000366816  1.12098e+08
1.11855e+07  0.000365716  1.12098e+08
1.11965e+07  0.00036462  1.12098e+08
1.12075e+07  0.000363528  1.12098e+08
1.12185e+07  0.000362441  1.12098e+08
1.12295e+07  0.000361358  1.12098e+08
1.12405e+07  0.000360279  1.12098e+08
1.12515e+07  0.000359205  1.12098e+08
1.12625e+07  0.000358134  1.12098e+08
1.12735e+07  0.000357068  1.12098e+08
1.12845e+07  0.000356007  1.12098e+08
1.12955e+07  0.000354949  1.12098e+08
1.13065e+07  0.000353896  1.12098e+08
1.13175e+07  0.000352846  1.12098e+08
1.13285e+07  0.000351801  1.12098e+08
1.13395e+07  0.00035076  1.12098e+08
1.13505e+07  0.000349723  1.12098e+08
1.13615e+07  0.00034869  1.12098e+08
1.13725e+07  0.000347662  1.12098e+08
1.13835e+07  0.000346637  1.12098e+08
1.13945e+07  0.000345616  1.12098e+08
1.14055e+07  0.000344599  1.12098e+08
1.14165e+07  0.000343586  1.12098e+08
1.14275e+07  0.000342577  1.12098e+08
1.14385e+07  0.000341572  1.12098e+08
1.14495e+07  0.000340571  1.12098e+08
1.14605e+07  0.000339574  1.12098e+08
1.14715e+07  0.000338581  1.12098e+08
1.14825e+07  0.000337591  1.12098e+08
1.14935e+07  0.000336606  1.12098e+08
1.15045e+07  0.000335624  1.12098e+08
1.15155e+07  0.000334646  1.12098e+08
1.15265e+07  0.000333672  1.12098e+08
1.15375e+07  0.000332701  1.12098e+08
1.15485e+07  0.000331735  1.12098e+08
1.15595e+07  0.000330772  1.12098e+08
1.15705e+07  0.000329812  1.12098e+08
1.15815e+07  0.000328857  1.12098e+08
1.15925e+07  0.000327905  1.12098e+08
1.16035e+07  0.000326956  1.12098e+08
1.16145e+07  0.000326012  1.12098e+08
1.16255e+07  0.000325071  1.12098e+08
1.16365e+07  0.000324133  1.12098e+08
1.16475e+07  0.0003232  1.12098e+08
1.16585e+07  0.000322269  1.12098e+08
1.16695e+07  0.000321343  1.12098e+08
1.16805e+07  0.000320419  1.12098e+08
1.16915e+07  0.0003195  1.12098e+08
1.17025e+07  0.000318584  1.12098e+08
1.17135e+07  0.000317671  1.12098e+08
1.17245e+07  0.000316762  1.12098e+08
1.17355e+07  0.000315856  1.12098e+08
1.17465e+07  0.000314954  1.12098e+08
1.17575e+07  0.000314055  1.12098e+08
1.17685e+07  0.000313159  1.12098e+08
1.17795e+07  0.000312267  1.12098e+08
1.17905e+07  0.000311378  1.12098e+08
1.18015e+07  0.000310493  1.12098e+08
1.18125e+07  0.000309611  1.12098e+08
1.18235e+07  0.000308732  1.12098e+08
1.18345e+07  0.000307857  1.12098e+08
1.18455e+07  0.000306985  1.12098e+08
1.18565e+07  0.000306116  1.12098e+08
1.18675e+07  0.00030525  1.12098e+08
1.18785e+07  0.000304388  1.12098e+08
1.18895e+07  0.000303529  1.12098e+08
1.19005e+07  0.000302673  1.12098e+08
1.19115e+07  0.00030182  1.12098e+08
1.19225e+07  0.000300971  1.12098e+08
1.19335e+07  0.000300124  1.12098e+08
1.19445e+07  0.000299281  1.12098e+08
1.19555e+07  0.000298441  1.12098e+08
1.19665e+07  0.000297604  1.12098e+08
1.19775e+07  0.000296771  1.12098e+08
1.19885e+07  0.00029594  1.12098e+08
1.19995e+07  0.000295112  1.12098e+08
1.20105e+07  0.000294288  1.12098e+08
1.20215e+07  0.000293466  1.12098e+08
1.20325e+07  0.000292648  1.12098e+08
1.20435e+07  0.000291832  1.12098e+08
1.20545e+07  0.00029102  1.12098e+08
1.20655e+07  0.000290211  1.12098e+08
1.20765e+07  0.000289404  1.12098e+08
1.20875e+07  0.000288601  1.12098e+08
1.20985e+07  0.0002878  1.12098e+08
1.21095e+07  0.000287003  1.12098e+08
1.21205e+07  0.000286208  1.12098e+08
1.21315e+07  0.000285416  1.12098e+08
1.21425e+07  0.000284628  1.12098e+08
1.21535e+07  0.000283842  1.12098e+08
1.21645e+07  0.000283059  1.12098e+08
1.21755e+07  0.000282278  1.12098e+08
1.21865e+07  0.000281501  1.12098e+08
1.21975e+07  0.000280727  1.12098e+08
1.22085e+07  0.000279955  1.12098e+08
1.22195e+07  0.000279186  1.12098e+08
1.22305e+07  0.00027842  1.12098e+08
1.22415e+07  0.000277657  1.12098e+08
1.22525e+07  0.000276896  1.12098e+08
1.22635e+07  0.000276139  1.12098e+08
1.22745e+07  0.000275384  1.12098e+08
1.22855e+07  0.000274632  1.12098e+08
1.22965e+07  0.000273882  1.12098e+08
1.23075e+07  0.000273135  1.12098e+08
1.23185e+07  0.000272391  1.12098e+08
1.23295e+07  0.00027165  1.12098e+08
1.23405e+07  0.000270911  1.12098e+08
1.23515e+07  0.000270175  1.12098e+08
1.23625e+07  0.000269442  1.12098e+08
1.23735e+07  0.000268711  1.12098e+08
1.23845e+07  0.000267983  1.12098e+08
1.23955e+07  0.000267257  1.12098e+08
1.24065e+07  0.000266534  1.12098e+08
1.24175e+07  0.000265814  1.12098e+08
1.24285e+07  0.000265096  1.12098e+08
1.24395e+07  0.000264381  1.12098e+08
1.24505e+07  0.000263669  1.12098e+08
1.24615e+07  0.000262959  1.12098e+08
1.24725e+07  0.000262251  1.12098e+08
1.24835e+07  0.000261546  1.12098e+08
1.24945e+07  0.000260844  1.12098e+08
1.25055e+07  0.000260144  1.12098e+08
1.25165e+07  0.000259446  1.12098e+08
1.25275e+07  0.000258751  1.12098e+08
1.25385e+07  0.000258059  1.12098e+08
1.25495e+07  0.000257369  1.12098e+08
1.25605e+07  0.000256681  1.12098e+08
1.25715e+07  0.000255996  1.12098e+08
1.25825e+07  0.000255313  1.12098e+08
1.25935e+07  0.000254633  1.12098e+08
1.26045e+07  0.000253955  1.12098e+08
1.26155e+07  0.000253279  1.12098e+08
1.26265e+07  0.000252606  1.12098e+08
1.26375e+07  0.000251935  1.12098e+08
1.26485e+07  0.000251267  1.12098e+08
1.26595e+07  0.000250601  1.12098e+08
1.26705e+07  0.000249937  1.12098e+08
1.26815e+07  0.000249275  1.12098e+08
1.26925e+07  0.000248616  1.12098e+08
1.27035e+07  0.00024796  1.12098e+08
1.27145e+07  0.000247305  1.12098e+08
1.27255e+07  0.000246653  1.12098e+08
1.27365e+07  0.000246003  1.12098e+08
1.27475e+07  0.000245355  1.12098e+08
1.27585e+07  0.00024471  1.12098e+08
1.27695e+07  0.000244067  1.12098e+08
1.27805e+07  0.000243426  1.12098e+08
1.27915e+07  0.000242787  1.12098e+08
1.28025e+07  0.000242151  1.12099e+08
1.28135e+07  0.000241517  1.12099e+08
1.28245e+07  0.000240885  1.12099e+08
1.28355e+07  0.000240255  1.12099e+08
1.28465e+07  0.000239627  1.12099e+08
1.28575e+07  0.000239002  1.12099e+08
1.28685e+07  0.000238379  1.12099e+08
1.28795e+07  0.000237757  1.12099e+08
1.28905e+07  0.000237138  1.12099e+08
1.29015e+07  0.000236522  1.12099e+08
1.29125e+07  0.000235907  1.12099e+08
1.29235e+07  0.000235294  1.12099e+08
1.29345e+07  0.000234684  1.12099e+08
1.29455e+07  0.000234075  1.12099e+08
1.29565e+07  0.000233469  1.12099e+08
1.29675e+07  0.000232865  1.12099e+08
1.29785e+07  0.000232263  1.12099e+08
1.29895e+07  0.000231663  1.12099e+08
1.30005e+07  0.000231065  1.12099e+08
1.30115e+07  0.000230469  1.12099e+08
1.30225e+07  0.000229875  1.12099e+08
1.30335e+07  0.000229283  1.12099e+08
1.30445e+07  0.000228693  1.12099e+08
1.30555e+07  0.000228105  1.12099e+08
1.30665e+07  0.000227519  1.12099e+08
1.30775e+07  0.000226935  1.12099e+08
1.30885e+07  0.000226354  1.12099e+08
1.30995e+07  0.000225774  1.12099e+08
1.31105e+07  0.000225196  1.12099e+08
1.31215e+07  0.00022462  1.12099e+08
1.31325e+07  0.000224046  1.12099e+08
1.31435e+07  0.000223474  1.12099e+08
1.31545e+07  0.000222903  1.12099e+08
1.31655e+07  0.000222335  1.12099e+08
1.31765e+07  0.000221769  1.12099e+08
1.31875e+07  0.000221205  1.12099e+08
1.31985e+07  0.000220642  1.12099e+08
1.32095e+07  0.000220082  1.12099e+08
1.32205e+07  0.000219523  1.12099e+08
1.32315e+07  0.000218966  1.12099e+08
1.32425e+07  0.000218411  1.12099e+08
1.32535e+07  0.000217858  1.12099e+08
1.32645e+07  0.000217307  1.12099e+08
1.32755e+07  0.000216758  1.12099e+08
1.32865e+07  0.00021621  1.12099e+08
1.32975e+07  0.000215664  1.12099e+08
1.33085e+07  0.000215121  1.12099e+08
1.33195e+07  0.000214579  1.12099e+08
1.33305e+07  0.000214038  1.12099e+08
1.33415e+07  0.0002135  1.12099e+08
1.33525e+07  0.000212963  1.12099e+08
1.33635e+07  0.000212428  1.12099e+08
1.33745e+07  0.000211895  1.12099e+08
1.33855e+07  0.000211364  1.12099e+08
1.33965e+07  0.000210835  1.12099e+08
1.34075e+07  0.000210307  1.12099e+08
1.34185e+07  0.000209781  1.12099e+08
1.34295e+07  0.000209257  1.12099e+08
1.34405e+07  0.000208734  1.12099e+08
1.34515e+07  0.000208213  1.12099e+08
1.34625e+07  0.000207694  1.12099e+08
1.34735e+07  0.000207177  1.12099e+08
1.34845e+07  0.000206661  1.12099e+08
1.34955e+07  0.000206147  1.12099e+08
1.35065e+07  0.000205635  1.12099e+08
1.35175e+07  0.000205125  1.12099e+08
1.35285e+07  0.000204616  1.12099e+08
1.35395e+07  0.000204109  1.12099e+08
1.35505e+07  0.000203603  1.12099e+08
1.35615e+07  0.000203099  1.12099e+08
1.35725e+07  0.000202597  1.12099e+08
1.35835e+07  0.000202096  1.12099e+08
1.35945e+07  0.000201597  1.12099e+08
1.36055e+07  0.0002011  1.12099e+08
1.36165e+07  0.000200605  1.12099e+08
1.36275e+07  0.00020011  1.12099e+08
1.36385e+07  0.000199618  1.12099e+08
1.36495e+07  0.000199127  1.12099e+08
1.36605e+07  0.000198638  1.12099e+08
1.36715e+07  0.00019815  1.12099e+08
1.36825e+07  0.000197664  1.12099e+08
1.36935e+07  0.00019718  1.12099e+08
1.37045e+07  0.000196697  1.12099e+08
1.37155e+07  0.000196216  1.12099e+08
1.37265e+07  0.000195736  1.12099e+08
1.37375e+07  0.000195258  1.12099e+08
1.37485e+07  0.000194781  1.12099e+08
1.37595e+07  0.000194306  1.12099e+08
1.37705e+07  0.000193832  1.12099e+08
1.37815e+07  0.00019336  1.12099e+08
1.37925e+07  0.00019289  1.12099e+08
1.38035e+07  0.000192421  1.12099e+08
1.38145e+07  0.000191953  1.12099e+08
1.38255e+07  0.000191488  1.12099e+08
1.38365e+07  0.000191023  1.12099e+08
1.38475e+07  0.00019056  1.12099e+08
1.38585e+07  0.000190099  1.12099e+08
1.38695e+07  0.000189639  1.12099e+08
1.38805e+07  0.00018918  1.12099e+08
1.38915e+07  0.000188723  1.12099e+08
1.39025e+07  0.000188267  1.12099e+08
1.39135e+07  0.000187813  1.12099e+08
1.39245e+07  0.000187361  1.12099e+08
1.39355e+07  0.000186909  1.12099e+08
1.39465e+07  0.00018646  1.12099e+08
1.39575e+07  0.000186011  1.12099e+08
1.39685e+07  0.000185564  1.12099e+08
1.39795e+07  0.000185119  1.12099e+08
1.39905e+07  0.000184675  1.12099e+08
1.40015e+07  0.000184232  1.12099e+08
1.40125e+07  0.000183791  1.12099e+08
1.40235e+07  0.000183351  1.12099e+08
1.40345e+07  0.000182912  1.12099e+08
1.40455e+07  0.000182475  1.12099e+08
1.40565e+07  0.00018204  1.12099e+08
1.40675e+07  0.000181605  1.12099e+08
1.40785e+07  0.000181172  1.12099e+08
1.40895e+07  0.000180741  1.12099e+08
1.41005e+07  0.000180311  1.12099e+08
1.41115e+07  0.000179882  1.12099e+08
1.41225e+07  0.000179454  1.12099e+08
1.41335e+07  0.000179028  1.12099e+08
1.41445e+07  0.000178603  1.12099e+08
1.41555e+07  0.00017818  1.12099e+08
1.41665e+07  0.000177758  1.12099e+08
1.41775e+07  0.000177337  1.12099e+08
1.41885e+07  0.000176918  1.12099e+08
1.41995e+07  0.000176499  1.12099e+08
1.42105e+07  0.000176082  1.12099e+08
1.42215e+07  0.000175667  1.12099e+08
1.42325e+07  0.000175253  1.12099e+08
1.42435e+07  0.00017484  1.12099e+08
1.42545e+07  0.000174428  1.12099e+08
1.42655e+07  0.000174018  1.12099e+08
1.42765e+07  0.000173609  1.12099e+08
1.42875e+07  0.000173201  1.12099e+08
1.42985e+07  0.000172794  1.12099e+08
1.43095e+07  0.000172389  1.12099e+08
1.43205e+07  0.000171985  1.12099e+08
1.43315e+07  0.000171582  1.12099e+08
1.43425e+07  0.000171181  1.12099e+08
1.43535e+07  0.00017078  1.12099e+08
1.43645e+07  0.000170381  1.12099e+08
1.43755e+07  0.000169984  1.12099e+08
1.43865e+07  0.000169587  1.12099e+08
1.43975e+07  0.000169192  1.12099e+08
1.44085e+07  0.000168798  1.12099e+08
1.44195e+07  0.000168405  1.12099e+08
1.44305e+07  0.000168013  1.12099e+08
1.44415e+07  0.000167623  1.12099e+08
1.44525e+07  0.000167233  1.12099e+08
1.44635e+07  0.000166845  1.12099e+08
1.44745e+07  0.000166458  1.12099e+08
1.44855e+07  0.000166073  1.12099e+08
1.44965e+07  0.000165688  1.12099e+08
1.45075e+07  0.000165305  1.12099e+08
1.45185e+07  0.000164923  1.12099e+08
1.45295e+07  0.000164542  1.12099e+08
1.45405e+07  0.000164162  1.12099e+08
1.45515e+07  0.000163783  1.12099e+08
1.45625e+07  0.000163406  1.12099e+08
1.45735e+07  0.000163029  1.12099e+08
1.45845e+07  0.000162654  1.12099e+08
1.45955e+07  0.00016228  1.12099e+08
1.46065e+07  0.000161907  1.12099e+08
1.46175e+07  0.000161536  1.12099e+08
1.46285e+07  0.000161165  1.12099e+08
1.46395e+07  0.000160795  1.12099e+08
1.46505e+07  0.000160427  1.12099e+08
1.46615e+07  0.00016006  1.12099e+08
1.46725e+07  0.000159694  1.12099e+08
1.46835e+07  0.000159329  1.12099e+08
1.46945e+07  0.000158965  1.12099e+08
1.47055e+07  0.000158602  1.12099e+08
1.47165e+07  0.00015824  1.12099e+08
1.47275e+07  0.00015788  1.12099e+08
1.47385e+07  0.00015752  1.12099e+08
1.47495e+07  0.000157162  1.12099e+08
1.47605e+07  0.000156804  1.12099e+08
1.47715e+07  0.000156448  1.12099e+08
1.47825e+07  0.000156093  1.12099e+08
1.47935e+07  0.000155739  1.12099e+08
1.48045e+07  0.000155386  1.12099e+08
1.48155e+07  0.000155034  1.12099e+08
1.48265e+07  0.000154683  1.12099e+08
1.48375e+07  0.000154333  1.12099e+08
1.48485e+07  0.000153984  1.12099e+08
1.48595e+07  0.000153636  1.12099e+08
1.48705e+07  0.000153289  1.12099e+08
1.48815e+07  0.000152944  1.12099e+08
1.48925e+07  0.000152599  1.12099e+08
1.49035e+07  0.000152255  1.12099e+08
1.49145e+07  0.000151913  1.12099e+08
1.49255e+07  0.000151571  1.12099e+08
1.49365e+07  0.00015123  1.12099e+08
1.49475e+07  0.000150891  1.12099e+08
1.49585e+07  0.000150552  1.12099e+08
1.49695e+07  0.000150215  1.12099e+08
1.49805e+07  0.000149878  1.12099e+08
1.49915e+07  0.000149543  1.12099e+08
1.50025e+07  0.000149208  1.12099e+08
1.50135e+07  0.000148874  1.12099e+08
1.50245e+07  0.000148542  1.12099e+08
1.50355e+07  0.00014821  1.12099e+08
1.50465e+07  0.00014788  1.12099e+08
1.50575e+07  0.00014755  1.12099e+08
1.50685e+07  0.000147221  1.12099e+08
1.50795e+07  0.000146894  1.12099e+08
1.50905e+07  0.000146567  1.12099e+08
1.51015e+07  0.000146241  1.12099e+08
1.51125e+07  0.000145916  1.12099e+08
1.51235e+07  0.000145593  1.12099e+08
1.51345e+07  0.00014527  1.12099e+08
1.51455e+07  0.000144948  1.12099e+08
1.51565e+07  0.000144627  1.12099e+08
1.51675e+07  0.000144307  1.12099e+08
1.51785e+07  0.000143988  1.12099e+08
1.51895e+07  0.000143669  1.12099e+08
1.52005e+07  0.000143352  1.12099e+08
1.52115e+07  0.000143036  1.12099e+08
1.52225e+07  0.000142721  1.12099e+08
1.52335e+07  0.000142406  1.12099e+08
1.52445e+07  0.000142093  1.12099e+08
1.52555e+07  0.00014178  1.12099e+08
1.52665e+07  0.000141468  1.12099e+08
1.52775e+07  0.000141157  1.12099e+08
1.52885e+07  0.000140847  1.12099e+08
1.52995e+07  0.000140539  1.12099e+08
1.53105e+07  0.00014023  1.12099e+08
1.53215e+07  0.000139923  1.12099e+08
1.53325e+07  0.000139617  1.12099e+08
1.53435e+07  0.000139311  1.12099e+08
1.53545e+07  0.000139007  1.12099e+08
1.53655e+07  0.000138703  1.12099e+08
1.53765e+07  0.000138401  1.12099e+08
1.53875e+07  0.000138099  1.12099e+08
1.53985e+07  0.000137798  1.12099e+08
1.54095e+07  0.000137497  1.12099e+08
1.54205e+07  0.000137198  1.12099e+08
1.54315e+07  0.0001369  1.12099e+08
1.54425e+07  0.000136602  1.12099e+08
1.54535e+07  0.000136306  1.12099e+08
1.54645e+07  0.00013601  1.12099e+08
1.54755e+07  0.000135715  1.12099e+08
1.54865e+07  0.000135421  1.12099e+08
1.54975e+07  0.000135127  1.12099e+08
1.55085e+07  0.000134835  1.12099e+08
1.55195e+07  0.000134543  1.12099e+08
1.55305e+07  0.000134252  1.12099e+08
1.55415e+07  0.000133963  1.12099e+08
1.55525e+07  0.000133673  1.12099e+08
1.55635e+07  0.000133385  1.12099e+08
1.55745e+07  0.000133098  1.12099e+08
1.55855e+07  0.000132811  1.12099e+08
1.55965e+07  0.000132525  1.12099e+08
1.56075e+07  0.00013224  1.12099e+08
1.56185e+07  0.000131956  1.12099e+08
1.56295e+07  0.000131673  1.12099e+08
1.56405e+07  0.00013139  1.12099e+08
1.56515e+07  0.000131108  1.12099e+08
1.56625e+07  0.000130827  1.12099e+08
1.56735e+07  0.000130547  1.12099e+08
1.56845e+07  0.000130268  1.12099e+08
1.56955e+07  0.000129989  1.12099e+08
1.57065e+07  0.000129711  1.12099e+08
1.57175e+07  0.000129434  1.12099e+08
1.57285e+07  0.000129158  1.12099e+08
1.57395e+07  0.000128883  1.12099e+08
1.57505e+07  0.000128608  1.12099e+08
1.57615e+07  0.000128334  1.12099e+08
1.57725e+07  0.000128061  1.12099e+08
1.57835e+07  0.000127789  1.12099e+08
1.57945e+07  0.000127517  1.12099e+08
1.58055e+07  0.000127246  1.12099e+08
1.58165e+07  0.000126976  1.12099e+08
1.58275e+07  0.000126707  1.12099e+08
1.58385e+07  0.000126439  1.12099e+08
1.58495e+07  0.000126171  1.12099e+08
1.58605e+07  0.000125904  1.12099e+08
1.58715e+07  0.000125638  1.12099e+08
1.58825e+07  0.000125372  1.12099e+08
1.58935e+07  0.000125107  1.12099e+08
1.59045e+07  0.000124843  1.12099e+08
1.59155e+07  0.00012458  1.12099e+08
1.59265e+07  0.000124317  1.12099e+08
1.59375e+07  0.000124056  1.12099e+08
1.59485e+07  0.000123794  1.12099e+08
1.59595e+07  0.000123534  1.12099e+08
1.59705e+07  0.000123274  1.12099e+08
1.59815e+07  0.000123016  1.12099e+08
1.59925e+07  0.000122757  1.12099e+08
1.60035e+07  0.0001225  1.12099e+08
1.60145e+07  0.000122243  1.12099e+08
1.60255e+07  0.000121987  1.12099e+08
1.60365e+07  0.000121732  1.12099e+08
1.60475e+07  0.000121477  1.12099e+08
1.60585e+07  0.000121223  1.12099e+08
1.60695e+07  0.00012097  1.12099e+08
1.60805e+07  0.000120718  1.12099e+08
1.60915e+07  0.000120466  1.12099e+08
1.61025e+07  0.000120215  1.12099e+08
1.61135e+07  0.000119964  1.12099e+08
1.61245e+07  0.000119715  1.12099e+08
1.61355e+07  0.000119465  1.12099e+08
1.61465e+07  0.000119217  1.12099e+08
1.61575e+07  0.000118969  1.12099e+08
1.61685e+07  0.000118722  1.12099e+08
1.61795e+07  0.000118476  1.12099e+08
1.61905e+07  0.000118231  1.12099e+08
1.62015e+07  0.000117986  1.12099e+08
1.62125e+07  0.000117741  1.12099e+08
1.62235e+07  0.000117498  1.12099e+08
1.62345e+07  0.000117255  1.12099e+08
1.62455e+07  0.000117013  1.12099e+08
1.62565e+07  0.000116771  1.12099e+08
1.62675e+07  0.00011653  1.12099e+08
1.62785e+07  0.00011629  1.12099e+08
1.62895e+07  0.00011605  1.12099e+08
1.63005e+07  0.000115811  1.12099e+08
1.63115e+07  0.000115573  1.12099e+08
1.63225e+07  0.000115335  1.12099e+08
1.63335e+07  0.000115098  1.12099e+08
1.63445e+07  0.000114862  1.12099e+08
1.63555e+07  0.000114626  1.12099e+08
1.63665e+07  0.000114391  1.12099e+08
1.63775e+07  0.000114157  1.12099e+08
1.63885e+07  0.000113923  1.12099e+08
1.63995e+07  0.00011369  1.12099e+08
1.64105e+07  0.000113457  1.12099e+08
1.64215e+07  0.000113225  1.12099e+08
1.64325e+07  0.000112994  1.12099e+08
1.64435e+07  0.000112763  1.12099e+08
1.64545e+07  0.000112533  1.12099e+08
1.64655e+07  0.000112304  1.12099e+08
1.64765e+07  0.000112075  1.12099e+08
1.64875e+07  0.000111847  1.12099e+08
1.64985e+07  0.000111619  1.12099e+08
1.65095e+07  0.000111392  1.12099e+08
1.65205e+07  0.000111166  1.12099e+08
1.65315e+07  0.00011094  1.12099e+08
1.65425e+07  0.000110715  1.12099e+08
1.65535e+07  0.000110491  1.12099e+08
1.65645e+07  0.000110267  1.12099e+08
1.65755e+07  0.000110043  1.12099e+08
1.65865e+07  0.000109821  1.12099e+08
1.65975e+07  0.000109599  1.12099e+08
1.66085e+07  0.000109377  1.12099e+08
1.66195e+07  0.000109156  1.12099e+08
1.66305e+07  0.000108936  1.12099e+08
1.66415e+07  0.000108716  1.12099e+08
1.66525e+07  0.000108497  1.12099e+08
1.66635e+07  0.000108278  1.12099e+08
1.66745e+07  0.000108061  1.12099e+08
1.66855e+07  0.000107843  1.12099e+08
1.66965e+07  0.000107626  1.12099e+08
1.67075e+07  0.00010741  1.12099e+08
1.67185e+07  0.000107194  1.12099e+08
1.67295e+07  0.000106979  1.12099e+08
1.67405e+07  0.000106765  1.12099e+08
1.67515e+07  0.000106551  1.12099e+08
1.67625e+07  0.000106338  1.12099e+08
1.67735e+07  0.000106125  1.12099e+08
1.67845e+07  0.000105913  1.12099e+08
1.67955e+07  0.000105701  1.12099e+08
1.68065e+07  0.00010549  1.12099e+08
1.68175e+07  0.000105279  1.12099e+08
1.68285e+07  0.000105069  1.12099e+08
1.68395e+07  0.00010486  1.12099e+08
1.68505e+07  0.000104651  1.12099e+08
1.68615e+07  0.000104443  1.12099e+08
1.68725e+07  0.000104235  1.12099e+08
1.68835e+07  0.000104028  1.12099e+08
1.68945e+07  0.000103821  1.12099e+08
1.69055e+07  0.000103615  1.12099e+08
1.69165e+07  0.000103409  1.12099e+08
1.69275e+07  0.000103204  1.12099e+08
1.69385e+07  0.000103  1.12099e+08
1.69495e+07  0.000102796  1.12099e+08
1.69605e+07  0.000102592  1.12099e+08
1.69715e+07  0.000102389  1.12099e+08
1.69825e+07  0.000102187  1.12099e+08
1.69935e+07  0.000101985  1.12099e+08
1.70045e+07  0.000101784  1.12099e+08
1.70155e+07  0.000101583  1.12099e+08
1.70265e+07  0.000101383  1.12099e+08
1.70375e+07  0.000101183  1.12099e+08
1.70485e+07  0.000100984  1.12099e+08
1.70595e+07  0.000100785  1.12099e+08
1.70705e+07  0.000100587  1.12099e+08
1.70815e+07  0.000100389  1.12099e+08
1.70925e+07  0.000100192  1.12099e+08
1.71035e+07  9.99953e-05  1.12099e+08
1.71145e+07  9.97992e-05  1.12099e+08
1.71255e+07  9.96036e-05  1.12099e+08
1.71365e+07  9.94085e-05  1.12099e+08
1.71475e+07  9.92139e-05  1.12099e+08
1.71585e+07  9.90198e-05  1.12099e+08
1.71695e+07  9.88262e-05  1.12099e+08
1.71805e+07  9.86331e-05  1.12099e+08
1.71915e+07  9.84405e-05  1.12099e+08
1.72025e+07  9.82484e-05  1.12099e+08
1.72135e+07  9.80569e-05  1.12099e+08
1.72245e+07  9.78658e-05  1.12099e+08
1.72355e+07  9.76752e-05  1.12099e+08
1.72465e+07  9.74851e-05  1.12099e+08
1.72575e+07  9.72954e-05  1.12099e+08
1.72685e+07  9.71063e-05  1.12099e+08
1.72795e+07  9.69177e-05  1.12099e+08
1.72905e+07  9.67295e-05  1.12099e+08
1.73015e+07  9.65419e-05  1.12099e+08
1.73125e+07  9.63547e-05  1.12099e+08
1.73235e+07  9.6168e-05  1.12099e+08
1.73345e+07  9.59817e-05  1.12099e+08
1.73455e+07  9.5796e-05  1.12099e+08
1.73565e+07  9.56107e-05  1.12099e+08
1.73675e+07  9.54259e-05  1.12099e+08
1.73785e+07  9.52416e-05  1.12099e+08
1.73895e+07  9.50578e-05  1.12099e+08
1.74005e+07  9.48744e-05  1.12099e+08
1.74115e+07  9.46915e-05  1.12099e+08
1.74225e+07  9.45091e-05  1.12099e+08
1.74335e+07  9.43271e-05  1.12099e+08
1.74445e+07  9.41456e-05  1.12099e+08
1.74555e+07  9.39645e-05  1.12099e+08
1.74665e+07  9.37839e-05  1.12099e+08
1.74775e+07  9.36038e-05  1.12099e+08
1.74885e+07  9.34242e-05  1.12099e+08
1.74995e+07  9.3245e-05  1.12099e+08
1.75105e+07  9.30662e-05  1.12099e+08
1.75215e+07  9.28879e-05  1.12099e+08
1.75325e+07  9.27101e-05  1.12099e+08
1.75435e+07  9.25327e-05  1.12099e+08
1.75545e+07  9.23557e-05  1.12099e+08
1.75655e+07  9.21792e-05  1.12099e+08
1.75765e+07  9.20032e-05  1.12099e+08
1.75875e+07  9.18276e-05  1.12099e+08
1.75985e+07  9.16525e-05  1.12099e+08
1.76095e+07  9.14777e-05  1.12099e+08
1.76205e+07  9.13035e-05  1.12099e+08
1.76315e+07  9.11296e-05  1.12099e+08
1.76425e+07  9.09563e-05  1.12099e+08
1.76535e+07  9.07833e-05  1.12099e+08
1.76645e+07  9.06108e-05  1.12099e+08
1.76755e+07  9.04387e-05  1.12099e+08
1.76865e+07  9.02671e-05  1.12099e+08
1.76975e+07  9.00959e-05  1.12099e+08
1.77085e+07  8.99251e-05  1.12099e+08
1.77195e+07  8.97547e-05  1.12099e+08
1.77305e+07  8.95848e-05  1.12099e+08
1.77415e+07  8.94153e-05  1.12099e+08
1.77525e+07  8.92462e-05  1.12099e+08
1.77635e+07  8.90776e-05  1.12099e+08
1.77745e+07  8.89093e-05  1.12099e+08
1.77855e+07  8.87415e-05  1.12099e+08
1.77965e+07  8.85742e-05  1.12099e+08
1.78075e+07  8.84072e-05  1.12099e+08
1.78185e+07  8.82406e-05  1.12099e+08
1.78295e+07  8.80745e-05  1.12099e+08
1.78405e+07  8.79088e-05  1.12099e+08
1.78515e+07  8.77435e-05  1.12099e+08
1.78625e+07  8.75786e-05  1.12099e+08
1.78735e+07  8.74141e-05  1.12099e+08
1.78845e+07  8.725e-05  1.12099e+08
1.78955e+07  8.70864e-05  1.12099e+08
1.79065e+07  8.69231e-05  1.12099e+08
1.79175e+07  8.67603e-05  1.12099e+08
1.79285e+07  8.65978e-05  1.12099e+08
1.79395e+07  8.64358e-05  1.12099e+08
1.79505e+07  8.62742e-05  1.12099e+08
1.79615e+07  8.61129e-05  1.12099e+08
1.79725e+07  8.59521e-05  1.12099e+08
1.79835e+07  8.57917e-05  1.12099e+08
1.79945e+07  8.56316e-05  1.12099e+08
1.80055e+07  8.5472e-05  1.12099e+08
1.80165e+07  8.53127e-05  1.12099e+08
1.80275e+07  8.51539e-05  1.12099e+08
1.80385e+07  8.49954e-05  1.12099e+08
1.80495e+07  8.48373e-05  1.12099e+08
1.80605e+07  8.46796e-05  1.12099e+08
1.80715e+07  8.45223e-05  1.12099e+08
1.80825e+07  8.43654e-05  1.12099e+08
1.80935e+07  8.42089e-05  1.12099e+08
1.81045e+07  8.40528e-05  1.12099e+08
1.81155e+07  8.3897e-05  1.12099e+08
1.81265e+07  8.37417e-05  1.12099e+08
1.81375e+07  8.35867e-05  1.12099e+08
1.81485e+07  8.34321e-05  1.12099e+08
1.81595e+07  8.32778e-05  1.12099e+08
1.81705e+07  8.3124e-05  1.12099e+08
1.81815e+07  8.29705e-05  1.12099e+08
1.81925e+07  8.28174e-05  1.12099e+08
1.82035e+07  8.26647e-05  1.12099e+08
1.82145e+07  8.25124e-05  1.12099e+08
1.82255e+07  8.23604e-05  1.12099e+08
1.82365e+07  8.22088e-05  1.12099e+08
1.82475e+07  8.20576e-05  1.12099e+08
1.82585e+07  8.19067e-05  1.12099e+08
1.82695e+07  8.17562e-05  1.12099e+08
1.82805e+07  8.16061e-05  1.12099e+08
1.82915e+07  8.14563e-05  1.12099e+08
1.83025e+07  8.13069e-05  1.12099e+08
1.83135e+07  8.11579e-05  1.12099e+08
1.83245e+07  8.10092e-05  1.12099e+08
1.83355e+07  8.08609e-05  1.12099e+08
1.83465e+07  8.07129e-05  1.12099e+08
1.83575e+07  8.05654e-05  1.12099e+08
1.83685e+07  8.04181e-05  1.12099e+08
1.83795e+07  8.02712e-05  1.12099e+08
1.83905e+07  8.01247e-05  1.12099e+08
1.84015e+07  7.99786e-05  1.12099e+08
1.84125e+07  7.98327e-05  1.12099e+08
1.84235e+07  7.96873e-05  1.12099e+08
1.84345e+07  7.95422e-05  1.12099e+08
1.84455e+07  7.93974e-05  1.12099e+08
1.84565e+07  7.9253e-05  1.12099e+08
1.84675e+07  7.9109e-05  1.12099e+08
1.84785e+07  7.89652e-05  1.12099e+08
1.84895e+07  7.88219e-05  1.12099e+08
1.85005e+07  7.86789e-05  1.12099e+08
1.85115e+07  7.85362e-05  1.12099e+08
1.85225e+07  7.83938e-05  1.12099e+08
1.85335e+07  7.82519e-05  1.12099e+08
1.85445e+07  7.81102e-05  1.12099e+08
1.85555e+07  7.79689e-05  1.12099e+08
1.85665e+07  7.78279e-05  1.12099e+08
1.85775e+07  7.76873e-05  1.12099e+08
1.85885e+07  7.7547e-05  1.12099e+08
1.85995e+07  7.7407e-05  1.12099e+08
1.86105e+07  7.72674e-05  1.12099e+08
1.86215e+07  7.71281e-05  1.12099e+08
1.86325e+07  7.69892e-05  1.12099e+08
1.86435e+07  7.68506e-05  1.12099e+08
1.86545e+07  7.67123e-05  1.12099e+08
1.86655e+07  7.65743e-05  1.12099e+08
1.86765e+07  7.64367e-05  1.12099e+08
1.86875e+07  7.62994e-05  1.12099e+08
1.86985e+07  7.61624e-05  1.12099e+08
1.87095e+07  7.60257e-05  1.12099e+08
1.87205e+07  7.58894e-05  1.12099e+08
1.87315e+07  7.57534e-05  1.12099e+08
1.87425e+07  7.56177e-05  1.12099e+08
1.87535e+07  7.54824e-05  1.12099e+08
1.87645e+07  7.53473e-05  1.12099e+08
1.87755e+07  7.52126e-05  1.12099e+08
1.87865e+07  7.50782e-05  1.12099e+08
1.87975e+07  7.49441e-05  1.12099e+08
1.88085e+07  7.48104e-05  1.12099e+08
1.88195e+07  7.46769e-05  1.12099e+08
1.88305e+07  7.45438e-05  1.12099e+08
1.88415e+07  7.4411e-05  1.12099e+08
1.88525e+07  7.42785e-05  1.12099e+08
1.88635e+07  7.41463e-05  1.12099e+08
1.88745e+07  7.40145e-05  1.12099e+08
1.88855e+07  7.38829e-05  1.12099e+08
1.88965e+07  7.37516e-05  1.12099e+08
1.89075e+07  7.36207e-05  1.12099e+08
1.89185e+07  7.34901e-05  1.12099e+08
1.89295e+07  7.33597e-05  1.12099e+08
1.89405e+07  7.32297e-05  1.12099e+08
1.89515e+07  7.31e-05  1.12099e+08
1.89625e+07  7.29706e-05  1.12099e+08
1.89735e+07  7.28415e-05  1.12099e+08
1.89845e+07  7.27127e-05  1.12099e+08
1.89955e+07  7.25842e-05  1.12099e+08
1.90065e+07  7.2456e-05  1.12099e+08
1.90175e+07  7.23281e-05  1.12099e+08
1.90285e+07  7.22005e-05  1.12099e+08
1.90395e+07  7.20732e-05  1.12099e+08
1.90505e+07  7.19462e-05  1.12099e+08
1.90615e+07  7.18195e-05  1.12099e+08
1.90725e+07  7.16931e-05  1.12099e+08
1.90835e+07  7.1567e-05  1.12099e+08
1.90945e+07  7.14412e-05  1.12099e+08
1.91055e+07  7.13156e-05  1.12099e+08
1.91165e+07  7.11904e-05  1.12099e+08
1.91275e+07  7.10655e-05  1.12099e+08
1.91385e+07  7.09408e-05  1.12099e+08
1.91495e+07  7.08164e-05  1.12099e+08
1.91605e+07  7.06924e-05  1.12099e+08
1.91715e+07  7.05686e-05  1.12099e+08
1.91825e+07  7.04451e-05  1.12099e+08
1.91935e+07  7.03219e-05  1.12099e+08
1.92045e+07  7.0199e-05  1.12099e+08
1.92155e+07  7.00763e-05  1.12099e+08
1.92265e+07  6.9954e-05  1.12099e+08
1.92375e+07  6.98319e-05  1.12099e+08
1.92485e+07  6.97101e-05  1.12099e+08
1.92595e+07  6.95886e-05  1.12099e+08
1.92705e+07  6.94674e-05  1.12099e+08
1.92815e+07  6.93464e-05  1.12099e+08
1.92925e+07  6.92258e-05  1.12099e+08
1.93035e+07  6.91054e-05  1.12099e+08
1.93145e+07  6.89853e-05  1.12099e+08
1.93255e+07  6.88655e-05  1.12099e+08
1.93365e+07  6.87459e-05  1.12099e+08
1.93475e+07  6.86266e-05  1.12099e+08
1.93585e+07  6.85076e-05  1.12099e+08
1.93695e+07  6.83889e-05  1.12099e+08
1.93805e+07  6.82704e-05  1.12099e+08
1.93915e+07  6.81522e-05  1.12099e+08
1.94025e+07  6.80343e-05  1.12099e+08
1.94135e+07  6.79167e-05  1.12099e+08
1.94245e+07  6.77993e-05  1.12099e+08
1.94355e+07  6.76822e-05  1.12099e+08
1.94465e+07  6.75654e-05  1.12099e+08
1.94575e+07  6.74488e-05  1.12099e+08
1.94685e+07  6.73325e-05  1.12099e+08
1.94795e+07  6.72165e-05  1.12099e+08
1.94905e+07  6.71007e-05  1.12099e+08
1.95015e+07  6.69852e-05  1.12099e+08
1.95125e+07  6.68699e-05  1.12099e+08
1.95235e+07  6.6755e-05  1.12099e+08
1.95345e+07  6.66402e-05  1.12099e+08
1.95455e+07  6.65258e-05  1.12099e+08
1.95565e+07  6.64116e-05  1.12099e+08
1.95675e+07  6.62976e-05  1.12099e+08
1.95785e+07  6.6184e-05  1.12099e+08
1.95895e+07  6.60706e-05  1.12099e+08
1.96005e+07  6.59574e-05  1.12099e+08
1.96115e+07  6.58445e-05  1.12099e+08
1.96225e+07  6.57318e-05  1.12099e+08
1.96335e+07  6.56195e-05  1.12099e+08
1.96445e+07  6.55073e-05  1.12099e+08
1.96555e+07  6.53954e-05  1.12099e+08
1.96665e+07  6.52838e-05  1.12099e+08
1.96775e+07  6.51724e-05  1.12099e+08
1.96885e+07  6.50613e-05  1.12099e+08
1.96995e+07  6.49504e-05  1.12099e+08
1.97105e+07  6.48398e-05  1.12099e+08
1.97215e+07  6.47295e-05  1.12099e+08
1.97325e+07  6.46193e-05  1.12099e+08
1.97435e+07  6.45095e-05  1.12099e+08
1.97545e+07  6.43998e-05  1.12099e+08
1.97655e+07  6.42905e-05  1.12099e+08
1.97765e+07  6.41813e-05  1.12099e+08
1.97875e+07  6.40724e-05  1.12099e+08
1.97985e+07  6.39638e-05  1.12099e+08
1.98095e+07  6.38554e-05  1.12099e+08
1.98205e+07  6.37473e-05  1.12099e+08
1.98315e+07  6.36393e-05  1.12099e+08
1.98425e+07  6.35317e-05  1.12099e+08
1.98535e+07  6.34243e-05  1.12099e+08
1.98645e+07  6.33171e-05  1.12099e+08
1.98755e+07  6.32101e-05  1.12099e+08
1.98865e+07  6.31034e-05  1.12099e+08
1.98975e+07  6.2997e-05  1.12099e+08
1.99085e+07  6.28907e-05  1.12099e+08
1.99195e+07  6.27847e-05  1.12099e+08
1.99305e+07  6.2679e-05  1.12099e+08
1.99415e+07  6.25735e-05  1.12099e+08
1.99525e+07  6.24682e-05  1.12099e+08
1.99635e+07  6.23632e-05  1.12099e+08
1.99745e+07  6.22583e-05  1.12099e+08
1.99855e+07  6.21538e-05  1.12099e+08
1.99965e+07  6.20494e-05  1.12099e+08
2.00075e+07  6.19453e-05  1.12099e+08
2.00185e+07  6.18414e-05  1.12099e+08
2.00295e+07  6.17378e-05  1.12099e+08
2.00405e+07  6.16344e-05  1.12099e+08
2.00515e+07  6.15312e-05  1.12099e+08
2.00625e+07  6.14282e-05  1.12099e+08
2.00735e+07  6.13255e-05  1.12099e+08
2.00845e+07  6.1223e-05  1.12099e+08
2.00955e+07  6.11207e-05  1.12099e+08
2.01065e+07  6.10187e-05  1.12099e+08
2.01175e+07  6.09168e-05  1.12099e+08
2.01285e+07  6.08152e-05  1.12099e+08
2.01395e+07  6.07139e-05  1.12099e+08
2.01505e+07  6.06127e-05  1.12099e+08
2.01615e+07  6.05118e-05  1.12099e+08
2.01725e+07  6.04111e-05  1.12099e+08
2.01835e+07  6.03106e-05  1.12099e+08
2.01945e+07  6.02104e-05  1.12099e+08
2.02055e+07  6.01103e-05  1.12099e+08
2.02165e+07  6.00105e-05  1.12099e+08
2.02275e+07  5.99109e-05  1.12099e+08
2.02385e+07  5.98115e-05  1.12099e+08
2.02495e+07  5.97124e-05  1.12099e+08
2.02605e+07  5.96134e-05  1.12099e+08
2.02715e+07  5.95147e-05  1.12099e+08
2.02825e+07  5.94162e-05  1.12099e+08
2.02935e+07  5.93179e-05  1.12099e+08
2.03045e+07  5.92198e-05  1.12099e+08
2.03155e+07  5.9122e-05  1.12099e+08
2.03265e+07  5.90243e-05  1.12099e+08
2.03375e+07  5.89269e-05  1.12099e+08
2.03485e+07  5.88297e-05  1.12099e+08
2.03595e+07  5.87327e-05  1.12099e+08
2.03705e+07  5.86359e-05  1.12099e+08
2.03815e+07  5.85393e-05  1.12099e+08
2.03925e+07  5.8443e-05  1.12099e+08
2.04035e+07  5.83468e-05  1.12099e+08
2.04145e+07  5.82508e-05  1.12099e+08
2.04255e+07  5.81551e-05  1.12099e+08
2.04365e+07  5.80596e-05  1.12099e+08
2.04475e+07  5.79643e-05  1.12099e+08
2.04585e+07  5.78691e-05  1.12099e+08
2.04695e+07  5.77742e-05  1.12099e+08
2.04805e+07  5.76795e-05  1.12099e+08
2.04915e+07  5.7585e-05  1.12099e+08
2.05025e+07  5.74907e-05  1.12099e+08
2.05135e+07  5.73967e-05  1.12099e+08
2.05245e+07  5.73028e-05  1.12099e+08
2.05355e+07  5.72091e-05  1.12099e+08
2.05465e+07  5.71156e-05  1.12099e+08
2.05575e+07  5.70224e-05  1.12099e+08
2.05685e+07  5.69293e-05  1.12099e+08
2.05795e+07  5.68364e-05  1.12099e+08
2.05905e+07  5.67438e-05  1.12099e+08
2.06015e+07  5.66513e-05  1.12099e+08
2.06125e+07  5.6559e-05  1.12099e+08
2.06235e+07  5.6467e-05  1.12099e+08
2.06345e+07  5.63751e-05  1.12099e+08
2.06455e+07  5.62834e-05  1.12099e+08
2.06565e+07  5.6192e-05  1.12099e+08
2.06675e+07  5.61007e-05  1.12099e+08
2.06785e+07  5.60096e-05  1.12099e+08
2.06895e+07  5.59187e-05  1.12099e+08
2.07005e+07  5.5828e-05  1.12099e+08
2.07115e+07  5.57375e-05  1.12099e+08
2.07225e+07  5.56472e-05  1.12099e+08
2.07335e+07  5.55571e-05  1.12099e+08
2.07445e+07  5.54672e-05  1.12099e+08
2.07555e+07  5.53775e-05  1.12099e+08
2.07665e+07  5.5288e-05  1.12099e+08
2.07775e+07  5.51987e-05  1.12099e+08
2.07885e+07  5.51095e-05  1.12099e+08
2.07995e+07  5.50206e-05  1.12099e+08
2.08105e+07  5.49318e-05  1.12099e+08
2.08215e+07  5.48433e-05  1.12099e+08
2.08325e+07  5.47549e-05  1.12099e+08
2.08435e+07  5.46667e-05  1.12099e+08
2.08545e+07  5.45787e-05  1.12099e+08
2.08655e+07  5.44909e-05  1.12099e+08
2.08765e+07  5.44032e-05  1.12099e+08
2.08875e+07  5.43158e-05  1.12099e+08
2.08985e+07  5.42286e-05  1.12099e+08
2.09095e+07  5.41415e-05  1.12099e+08
2.09205e+07  5.40546e-05  1.12099e+08
2.09315e+07  5.39679e-05  1.12099e+08
2.09425e+07  5.38814e-05  1.12099e+08
2.09535e+07  5.37951e-05  1.12099e+08
2.09645e+07  5.37089e-05  1.12099e+08
2.09755e+07  5.3623e-05  1.12099e+08
2.09865e+07  5.35372e-05  1.12099e+08
2.09975e+07  5.34516e-05  1.12099e+08
2.10085e+07  5.33662e-05  1.12099e+08
2.10195e+07  5.3281e-05  1.12099e+08
2.10305e+07  5.31959e-05  1.12099e+08
2.10415e+07  5.3111e-05  1.12099e+08
2.10525e+07  5.30263e-05  1.12099e+08
2.10635e+07  5.29418e-05  1.12099e+08
2.10745e+07  5.28575e-05  1.12099e+08
2.10855e+07  5.27733e-05  1.12099e+08
2.10965e+07  5.26893e-05  1.12099e+08
2.11075e+07  5.26055e-05  1.12099e+08
2.11185e+07  5.25219e-05  1.12099e+08
2.11295e+07  5.24385e-05  1.12099e+08
2.11405e+07  5.23552e-05  1.12099e+08
2.11515e+07  5.22721e-05  1.12099e+08
2.11625e+07  5.21892e-05  1.12099e+08
2.11735e+07  5.21064e-05  1.12099e+08
2.11845e+07  5.20239e-05  1.12099e+08
2.11955e+07  5.19415e-05  1.12099e+08
2.12065e+07  5.18592e-05  1.12099e+08
2.12175e+07  5.17772e-05  1.12099e+08
2.12285e+07  5.16953e-05  1.12099e+08
2.12395e+07  5.16136e-05  1.12099e+08
2.12505e+07  5.1532e-05  1.12099e+08
2.12615e+07  5.14507e-05  1.12099e+08
2.12725e+07  5.13695e-05  1.12099e+08
2.12835e+07  5.12885e-05  1.12099e+08
2.12945e+07  5.12076e-05  1.12099e+08
2.13055e+07  5.11269e-05  1.12099e+08
2.13165e+07  5.10464e-05  1.12099e+08
2.13275e+07  5.0966e-05  1.12099e+08
2.13385e+07  5.08859e-05  1.12099e+08
2.13495e+07  5.08058e-05  1.12099e+08
2.13605e+07  5.0726e-05  1.12099e+08
2.13715e+07  5.06463e-05  1.12099e+08
2.13825e+07  5.05668e-05  1.12099e+08
2.13935e+07  5.04874e-05  1.12099e+08
2.14045e+07  5.04083e-05  1.12099e+08
2.14155e+07  5.03292e-05  1.12099e+08
2.14265e+07  5.02504e-05  1.12099e+08
2.14375e+07  5.01717e-05  1.12099e+08
2.14485e+07  5.00932e-05  1.12099e+08
2.14595e+07  5.00148e-05  1.12099e+08
2.14705e+07  4.99366e-05  1.12099e+08
2.14815e+07  4.98585e-05  1.12099e+08
2.14925e+07  4.97807e-05  1.12099e+08
2.15035e+07  4.97029e-05  1.12099e+08
2.15145e+07  4.96254e-05  1.12099e+08
2.15255e+07  4.9548e-05  1.12099e+08
2.15365e+07  4.94708e-05  1.12099e+08
2.15475e+07  4.93937e-05  1.12099e+08
2.15585e+07  4.93168e-05  1.12099e+08
2.15695e+07  4.924e-05  1.12099e+08
2.15805e+07  4.91634e-05  1.12099e+08
2.15915e+07  4.9087e-05  1.12099e+08
2.16025e+07  4.90107e-05  1.12099e+08
2.16135e+07  4.89345e-05  1.12099e+08
2.16245e+07  4.88586e-05  1.12099e+08
2.16355e+07  4.87828e-05  1.12099e+08
2.16465e+07  4.87071e-05  1.12099e+08
2.16575e+07  4.86316e-05  1.12099e+08
2.16685e+07  4.85563e-05  1.12099e+08
2.16795e+07  4.84811e-05  1.12099e+08
2.16905e+07  4.8406e-05  1.12099e+08
2.17015e+07  4.83311e-05  1.121e+08
2.17125e+07  4.82564e-05  1.121e+08
2.17235e+07  4.81818e-05  1.121e+08
2.17345e+07  4.81074e-05  1.121e+08
2.17455e+07  4.80331e-05  1.121e+08
2.17565e+07  4.7959e-05  1.121e+08
2.17675e+07  4.78851e-05  1.121e+08
2.17785e+07  4.78112e-05  1.121e+08
2.17895e+07  4.77376e-05  1.121e+08
2.18005e+07  4.76641e-05  1.121e+08
2.18115e+07  4.75907e-05  1.121e+08
2.18225e+07  4.75175e-05  1.121e+08
2.18335e+07  4.74444e-05  1.121e+08
2.18445e+07  4.73715e-05  1.121e+08
2.18555e+07  4.72987e-05  1.121e+08
2.18665e+07  4.72261e-05  1.121e+08
2.18775e+07  4.71537e-05  1.121e+08
2.18885e+07  4.70813e-05  1.121e+08
2.18995e+07  4.70092e-05  1.121e+08
2.19105e+07  4.69371e-05  1.121e+08
2.19215e+07  4.68652e-05  1.121e+08
2.19325e+07  4.67935e-05  1.121e+08
2.19435e+07  4.67219e-05  1.121e+08
2.19545e+07  4.66505e-05  1.121e+08
2.19655e+07  4.65792e-05  1.121e+08
2.19765e+07  4.6508e-05  1.121e+08
2.19875e+07  4.6437e-05  1.121e+08
2.19985e+07  4.63661e-05  1.121e+08
2.20095e+07  4.62954e-05  1.121e+08
2.20205e+07  4.62248e-05  1.121e+08
2.20315e+07  4.61544e-05  1.121e+08
2.20425e+07  4.60841e-05  1.121e+08
2.20535e+07  4.60139e-05  1.121e+08
2.20645e+07  4.59439e-05  1.121e+08
2.20755e+07  4.58741e-05  1.121e+08
2.20865e+07  4.58043e-05  1.121e+08
2.20975e+07  4.57347e-05  1.121e+08
2.21085e+07  4.56653e-05  1.121e+08
2.21195e+07  4.5596e-05  1.121e+08
2.21305e+07  4.55268e-05  1.121e+08
2.21415e+07  4.54578e-05  1.121e+08
2.21525e+07  4.53889e-05  1.121e+08
2.21635e+07  4.53201e-05  1.121e+08
2.21745e+07  4.52515e-05  1.121e+08
2.21855e+07  4.51831e-05  1.121e+08
2.21965e+07  4.51147e-05  1.121e+08
2.22075e+07  4.50465e-05  1.121e+08
2.22185e+07  4.49784e-05  1.121e+08
2.22295e+07  4.49105e-05  1.121e+08
2.22405e+07  4.48427e-05  1.121e+08
2.22515e+07  4.47751e-05  1.121e+08
2.22625e+07  4.47075e-05  1.121e+08
2.22735e+07  4.46402e-05  1.121e+08
2.22845e+07  4.45729e-05  1.121e+08
2.22955e+07  4.45058e-05  1.121e+08
2.23065e+07  4.44388e-05  1.121e+08
2.23175e+07  4.4372e-05  1.121e+08
2.23285e+07  4.43052e-05  1.121e+08
2.23395e+07  4.42387e-05  1.121e+08
2.23505e+07  4.41722e-05  1.121e+08
2.23615e+07  4.41059e-05  1.121e+08
2.23725e+07  4.40397e-05  1.121e+08
2.23835e+07  4.39737e-05  1.121e+08
2.23945e+07  4.39077e-05  1.121e+08
2.24055e+07  4.38419e-05  1.121e+08
2.24165e+07  4.37763e-05  1.121e+08
2.24275e+07  4.37108e-05  1.121e+08
2.24385e+07  4.36454e-05  1.121e+08
2.24495e+07  4.35801e-05  1.121e+08
2.24605e+07  4.35149e-05  1.121e+08
2.24715e+07  4.34499e-05  1.121e+08
2.24825e+07  4.3385e-05  1.121e+08
2.24935e+07  4.33203e-05  1.121e+08
2.25045e+07  4.32557e-05  1.121e+08
2.25155e+07  4.31912e-05  1.121e+08
2.25265e+07  4.31268e-05  1.121e+08
2.25375e+07  4.30626e-05  1.121e+08
2.25485e+07  4.29984e-05  1.121e+08
2.25595e+07  4.29345e-05  1.121e+08
2.25705e+07  4.28706e-05  1.121e+08
2.25815e+07  4.28069e-05  1.121e+08
2.25925e+07  4.27432e-05  1.121e+08
2.26035e+07  4.26798e-05  1.121e+08
2.26145e+07  4.26164e-05  1.121e+08
2.26255e+07  4.25532e-05  1.121e+08
2.26365e+07  4.24901e-05  1.121e+08
2.26475e+07  4.24271e-05  1.121e+08
2.26585e+07  4.23642e-05  1.121e+08
2.26695e+07  4.23015e-05  1.121e+08
2.26805e+07  4.22388e-05  1.121e+08
2.26915e+07  4.21764e-05  1.121e+08
2.27025e+07  4.2114e-05  1.121e+08
2.27135e+07  4.20517e-05  1.121e+08
2.27245e+07  4.19896e-05  1.121e+08
2.27355e+07  4.19276e-05  1.121e+08
2.27465e+07  4.18657e-05  1.121e+08
2.27575e+07  4.1804e-05  1.121e+08
2.27685e+07  4.17423e-05  1.121e+08
2.27795e+07  4.16808e-05  1.121e+08
2.27905e+07  4.16194e-05  1.121e+08
2.28015e+07  4.15581e-05  1.121e+08
2.28125e+07  4.1497e-05  1.121e+08
2.28235e+07  4.14359e-05  1.121e+08
2.28345e+07  4.1375e-05  1.121e+08
2.28455e+07  4.13142e-05  1.121e+08
2.28565e+07  4.12535e-05  1.121e+08
2.28675e+07  4.11929e-05  1.121e+08
2.28785e+07  4.11325e-05  1.121e+08
2.28895e+07  4.10722e-05  1.121e+08
2.29005e+07  4.1012e-05  1.121e+08
2.29115e+07  4.09519e-05  1.121e+08
2.29225e+07  4.08919e-05  1.121e+08
2.29335e+07  4.0832e-05  1.121e+08
2.29445e+07  4.07723e-05  1.121e+08
2.29555e+07  4.07126e-05  1.121e+08
2.29665e+07  4.06531e-05  1.121e+08
2.29775e+07  4.05937e-05  1.121e+08
2.29885e+07  4.05344e-05  1.121e+08
2.29995e+07  4.04753e-05  1.121e+08
2.30105e+07  4.04162e-05  1.121e+08
2.30215e+07  4.03573e-05  1.121e+08
2.30325e+07  4.02985e-05  1.121e+08
2.30435e+07  4.02397e-05  1.121e+08
2.30545e+07  4.01811e-05  1.121e+08
2.30655e+07  4.01227e-05  1.121e+08
2.30765e+07  4.00643e-05  1.121e+08
2.30875e+07  4.0006e-05  1.121e+08
2.30985e+07  3.99479e-05  1.121e+08
2.31095e+07  3.98898e-05  1.121e+08
2.31205e+07  3.98319e-05  1.121e+08
2.31315e+07  3.97741e-05  1.121e+08
2.31425e+07  3.97164e-05  1.121e+08
2.31535e+07  3.96588e-05  1.121e+08
2.31645e+07  3.96013e-05  1.121e+08
2.31755e+07  3.9544e-05  1.121e+08
2.31865e+07  3.94867e-05  1.121e+08
2.31975e+07  3.94296e-05  1.121e+08
2.32085e+07  3.93725e-05  1.121e+08
2.32195e+07  3.93156e-05  1.121e+08
2.32305e+07  3.92588e-05  1.121e+08
2.32415e+07  3.92021e-05  1.121e+08
2.32525e+07  3.91455e-05  1.121e+08
2.32635e+07  3.9089e-05  1.121e+08
2.32745e+07  3.90326e-05  1.121e+08
2.32855e+07  3.89763e-05  1.121e+08
2.32965e+07  3.89202e-05  1.121e+08
2.33075e+07  3.88641e-05  1.121e+08
2.33185e+07  3.88081e-05  1.121e+08
2.33295e+07  3.87523e-05  1.121e+08
2.33405e+07  3.86965e-05  1.121e+08
2.33515e+07  3.86409e-05  1.121e+08
2.33625e+07  3.85854e-05  1.121e+08
2.33735e+07  3.853e-05  1.121e+08
2.33845e+07  3.84746e-05  1.121e+08
2.33955e+07  3.84194e-05  1.121e+08
2.34065e+07  3.83643e-05  1.121e+08
2.34175e+07  3.83093e-05  1.121e+08
2.34285e+07  3.82544e-05  1.121e+08
2.34395e+07  3.81996e-05  1.121e+08
2.34505e+07  3.81449e-05  1.121e+08
2.34615e+07  3.80904e-05  1.121e+08
2.34725e+07  3.80359e-05  1.121e+08
2.34835e+07  3.79815e-05  1.121e+08
2.34945e+07  3.79272e-05  1.121e+08
2.35055e+07  3.78731e-05  1.121e+08
2.35165e+07  3.7819e-05  1.121e+08
2.35275e+07  3.7765e-05  1.121e+08
2.35385e+07  3.77112e-05  1.121e+08
2.35495e+07  3.76574e-05  1.121e+08
2.35605e+07  3.76037e-05  1.121e+08
2.35715e+07  3.75502e-05  1.121e+08
2.35825e+07  3.74967e-05  1.121e+08
2.35935e+07  3.74434e-05  1.121e+08
2.36045e+07  3.73901e-05  1.121e+08
2.36155e+07  3.73369e-05  1.121e+08
2.36265e+07  3.72839e-05  1.121e+08
2.36375e+07  3.72309e-05  1.121e+08
2.36485e+07  3.71781e-05  1.121e+08
2.36595e+07  3.71253e-05  1.121e+08
2.36705e+07  3.70727e-05  1.121e+08
2.36815e+07  3.70201e-05  1.121e+08
2.36925e+07  3.69676e-05  1.121e+08
2.37035e+07  3.69153e-05  1.121e+08
2.37145e+07  3.6863e-05  1.121e+08
2.37255e+07  3.68109e-05  1.121e+08
2.37365e+07  3.67588e-05  1.121e+08
2.37475e+07  3.67068e-05  1.121e+08
2.37585e+07  3.6655e-05  1.121e+08
2.37695e+07  3.66032e-05  1.121e+08
2.37805e+07  3.65515e-05  1.121e+08
2.37915e+07  3.64999e-05  1.121e+08
2.38025e+07  3.64484e-05  1.121e+08
2.38135e+07  3.63971e-05  1.121e+08
2.38245e+07  3.63458e-05  1.121e+08
2.38355e+07  3.62946e-05  1.121e+08
2.38465e+07  3.62435e-05  1.121e+08
2.38575e+07  3.61925e-05  1.121e+08
2.38685e+07  3.61416e-05  1.121e+08
2.38795e+07  3.60907e-05  1.121e+08
2.38905e+07  3.604e-05  1.121e+08
2.39015e+07  3.59894e-05  1.121e+08
2.39125e+07  3.59389e-05  1.121e+08
2.39235e+07  3.58884e-05  1.121e+08
2.39345e+07  3.58381e-05  1.121e+08
2.39455e+07  3.57879e-05  1.121e+08
2.39565e+07  3.57377e-05  1.121e+08
2.39675e+07  3.56876e-05  1.121e+08
2.39785e+07  3.56377e-05  1.121e+08
2.39895e+07  3.55878e-05  1.121e+08
2.40005e+07  3.5538e-05  1.121e+08
2.40115e+07  3.54883e-05  1.121e+08
2.40225e+07  3.54387e-05  1.121e+08
2.40335e+07  3.53892e-05  1.121e+08
2.40445e+07  3.53398e-05  1.121e+08
2.40555e+07  3.52905e-05  1.121e+08
2.40665e+07  3.52412e-05  1.121e+08
2.40775e+07  3.51921e-05  1.121e+08
2.40885e+07  3.51431e-05  1.121e+08
2.40995e+07  3.50941e-05  1.121e+08
2.41105e+07  3.50452e-05  1.121e+08
2.41215e+07  3.49965e-05  1.121e+08
2.41325e+07  3.49478e-05  1.121e+08
2.41435e+07  3.48992e-05  1.121e+08
2.41545e+07  3.48507e-05  1.121e+08
2.41655e+07  3.48022e-05  1.121e+08
2.41765e+07  3.47539e-05  1.121e+08
2.41875e+07  3.47057e-05  1.121e+08
2.41985e+07  3.46575e-05  1.121e+08
2.42095e+07  3.46095e-05  1.121e+08
2.42205e+07  3.45615e-05  1.121e+08
2.42315e+07  3.45136e-05  1.121e+08
2.42425e+07  3.44658e-05  1.121e+08
2.42535e+07  3.44181e-05  1.121e+08
2.42645e+07  3.43705e-05  1.121e+08
2.42755e+07  3.43229e-05  1.121e+08
2.42865e+07  3.42755e-05  1.121e+08
2.42975e+07  3.42281e-05  1.121e+08
2.43085e+07  3.41809e-05  1.121e+08
2.43195e+07  3.41337e-05  1.121e+08
2.43305e+07  3.40866e-05  1.121e+08
2.43415e+07  3.40395e-05  1.121e+08
2.43525e+07  3.39926e-05  1.121e+08
2.43635e+07  3.39458e-05  1.121e+08
2.43745e+07  3.3899e-05  1.121e+08
2.43855e+07  3.38523e-05  1.121e+08
2.43965e+07  3.38058e-05  1.121e+08
2.44075e+07  3.37593e-05  1.121e+08
2.44185e+07  3.37128e-05  1.121e+08
2.44295e+07  3.36665e-05  1.121e+08
2.44405e+07  3.36203e-05  1.121e+08
2.44515e+07  3.35741e-05  1.121e+08
2.44625e+07  3.3528e-05  1.121e+08
2.44735e+07  3.3482e-05  1.121e+08
2.44845e+07  3.34361e-05  1.121e+08
2.44955e+07  3.33903e-05  1.121e+08
2.45065e+07  3.33445e-05  1.121e+08
2.45175e+07  3.32989e-05  1.121e+08
2.45285e+07  3.32533e-05  1.121e+08
2.45395e+07  3.32078e-05  1.121e+08
2.45505e+07  3.31624e-05  1.121e+08
2.45615e+07  3.31171e-05  1.121e+08
2.45725e+07  3.30718e-05  1.121e+08
2.45835e+07  3.30266e-05  1.121e+08
2.45945e+07  3.29816e-05  1.121e+08
2.46055e+07  3.29366e-05  1.121e+08
2.46165e+07  3.28916e-05  1.121e+08
2.46275e+07  3.28468e-05  1.121e+08
2.46385e+07  3.2802e-05  1.121e+08
2.46495e+07  3.27574e-05  1.121e+08
2.46605e+07  3.27128e-05  1.121e+08
2.46715e+07  3.26683e-05  1.121e+08
2.46825e+07  3.26238e-05  1.121e+08
2.46935e+07  3.25795e-05  1.121e+08
2.47045e+07  3.25352e-05  1.121e+08
2.47155e+07  3.2491e-05  1.121e+08
2.47265e+07  3.24469e-05  1.121e+08
2.47375e+07  3.24028e-05  1.121e+08
2.47485e+07  3.23589e-05  1.121e+08
2.47595e+07  3.2315e-05  1.121e+08
2.47705e+07  3.22712e-05  1.121e+08
2.47815e+07  3.22275e-05  1.121e+08
2.47925e+07  3.21838e-05  1.121e+08
2.48035e+07  3.21403e-05  1.121e+08
2.48145e+07  3.20968e-05  1.121e+08
2.48255e+07  3.20534e-05  1.121e+08
2.48365e+07  3.201e-05  1.121e+08
2.48475e+07  3.19668e-05  1.121e+08
2.48585e+07  3.19236e-05  1.121e+08
2.48695e+07  3.18805e-05  1.121e+08
2.48805e+07  3.18375e-05  1.121e+08
2.48915e+07  3.17946e-05  1.121e+08
2.49025e+07  3.17517e-05  1.121e+08
2.49135e+07  3.17089e-05  1.121e+08
2.49245e+07  3.16662e-05  1.121e+08
2.49355e+07  3.16236e-05  1.121e+08
2.49465e+07  3.1581e-05  1.121e+08
2.49575e+07  3.15385e-05  1.121e+08
2.49685e+07  3.14961e-05  1.121e+08
2.49795e+07  3.14538e-05  1.121e+08
2.49905e+07  3.14115e-05  1.121e+08
2.50015e+07  3.13693e-05  1.121e+08
2.50125e+07  3.13272e-05  1.121e+08
2.50235e+07  3.12852e-05  1.121e+08
2.50345e+07  3.12432e-05  1.121e+08
2.50455e+07  3.12014e-05  1.121e+08
2.50565e+07  3.11595e-05  1.121e+08
2.50675e+07  3.11178e-05  1.121e+08
2.50785e+07  3.10762e-05  1.121e+08
2.50895e+07  3.10346e-05  1.121e+08
2.51005e+07  3.09931e-05  1.121e+08
2.51115e+07  3.09516e-05  1.121e+08
2.51225e+07  3.09103e-05  1.121e+08
2.51335e+07  3.0869e-05  1.121e+08
2.51445e+07  3.08277e-05  1.121e+08
2.51555e+07  3.07866e-05  1.121e+08
2.51665e+07  3.07455e-05  1.121e+08
2.51775e+07  3.07045e-05  1.121e+08
2.51885e+07  3.06636e-05  1.121e+08
2.51995e+07  3.06227e-05  1.121e+08
2.52105e+07  3.0582e-05  1.121e+08
2.52215e+07  3.05413e-05  1.121e+08
2.52325e+07  3.05006e-05  1.121e+08
2.52435e+07  3.04601e-05  1.121e+08
2.52545e+07  3.04196e-05  1.121e+08
2.52655e+07  3.03791e-05  1.121e+08
2.52765e+07  3.03388e-05  1.121e+08
2.52875e+07  3.02985e-05  1.121e+08
2.52985e+07  3.02583e-05  1.121e+08
2.53095e+07  3.02182e-05  1.121e+08
2.53205e+07  3.01781e-05  1.121e+08
2.53315e+07  3.01381e-05  1.121e+08
2.53425e+07  3.00982e-05  1.121e+08
2.53535e+07  3.00583e-05  1.121e+08
2.53645e+07  3.00185e-05  1.121e+08
2.53755e+07  2.99788e-05  1.121e+08
2.53865e+07  2.99391e-05  1.121e+08
2.53975e+07  2.98996e-05  1.121e+08
2.54085e+07  2.98601e-05  1.121e+08
2.54195e+07  2.98206e-05  1.121e+08
2.54305e+07  2.97813e-05  1.121e+08
2.54415e+07  2.9742e-05  1.121e+08
2.54525e+07  2.97027e-05  1.121e+08
2.54635e+07  2.96636e-05  1.121e+08
2.54745e+07  2.96245e-05  1.121e+08
2.54855e+07  2.95854e-05  1.121e+08
2.54965e+07  2.95465e-05  1.121e+08
2.55075e+07  2.95076e-05  1.121e+08
2.55185e+07  2.94688e-05  1.121e+08
2.55295e+07  2.943e-05  1.121e+08
2.55405e+07  2.93913e-05  1.121e+08
2.55515e+07  2.93527e-05  1.121e+08
2.55625e+07  2.93141e-05  1.121e+08
2.55735e+07  2.92757e-05  1.121e+08
2.55845e+07  2.92372e-05  1.121e+08
2.55955e+07  2.91989e-05  1.121e+08
2.56065e+07  2.91606e-05  1.121e+08
2.56175e+07  2.91224e-05  1.121e+08
2.56285e+07  2.90842e-05  1.121e+08
2.56395e+07  2.90462e-05  1.121e+08
2.56505e+07  2.90081e-05  1.121e+08
2.56615e+07  2.89702e-05  1.121e+08
2.56725e+07  2.89323e-05  1.121e+08
2.56835e+07  2.88945e-05  1.121e+08
2.56945e+07  2.88567e-05  1.121e+08
2.57055e+07  2.8819e-05  1.121e+08
2.57165e+07  2.87814e-05  1.121e+08
2.57275e+07  2.87438e-05  1.121e+08
2.57385e+07  2.87063e-05  1.121e+08
2.57495e+07  2.86689e-05  1.121e+08
2.57605e+07  2.86316e-05  1.121e+08
2.57715e+07  2.85942e-05  1.121e+08
2.57825e+07  2.8557e-05  1.121e+08
2.57935e+07  2.85198e-05  1.121e+08
2.58045e+07  2.84827e-05  1.121e+08
2.58155e+07  2.84457e-05  1.121e+08
2.58265e+07  2.84087e-05  1.121e+08
2.58375e+07  2.83718e-05  1.121e+08
2.58485e+07  2.83349e-05  1.121e+08
2.58595e+07  2.82982e-05  1.121e+08
2.58705e+07  2.82614e-05  1.121e+08
2.58815e+07  2.82248e-05  1.121e+08
2.58925e+07  2.81882e-05  1.121e+08
2.59035e+07  2.81516e-05  1.121e+08
2.59145e+07  2.81152e-05  1.121e+08
2.59255e+07  2.80788e-05  1.121e+08
2.59365e+07  2.80424e-05  1.121e+08
2.59475e+07  2.80061e-05  1.121e+08
2.59585e+07  2.79699e-05  1.121e+08
2.59695e+07  2.79337e-05  1.121e+08
2.59805e+07  2.78976e-05  1.121e+08
2.59915e+07  2.78616e-05  1.121e+08
2.60025e+07  2.78256e-05  1.121e+08
2.60135e+07  2.77897e-05  1.121e+08
2.60245e+07  2.77539e-05  1.121e+08
2.60355e+07  2.77181e-05  1.121e+08
2.60465e+07  2.76823e-05  1.121e+08
2.60575e+07  2.76467e-05  1.121e+08
2.60685e+07  2.76111e-05  1.121e+08
2.60795e+07  2.75755e-05  1.121e+08
2.60905e+07  2.754e-05  1.121e+08
2.61015e+07  2.75046e-05  1.121e+08
2.61125e+07  2.74692e-05  1.121e+08
2.61235e+07  2.74339e-05  1.121e+08
2.61345e+07  2.73987e-05  1.121e+08
2.61455e+07  2.73635e-05  1.121e+08
2.61565e+07  2.73284e-05  1.121e+08
2.61675e+07  2.72933e-05  1.121e+08
2.61785e+07  2.72583e-05  1.121e+08
2.61895e+07  2.72234e-05  1.121e+08
2.62005e+07  2.71885e-05  1.121e+08
2.62115e+07  2.71537e-05  1.121e+08
2.62225e+07  2.71189e-05  1.121e+08
2.62335e+07  2.70842e-05  1.121e+08
2.62445e+07  2.70495e-05  1.121e+08
2.62555e+07  2.70149e-05  1.121e+08
2.62665e+07  2.69804e-05  1.121e+08
2.62775e+07  2.69459e-05  1.121e+08
2.62885e+07  2.69115e-05  1.121e+08
2.62995e+07  2.68772e-05  1.121e+08
2.63105e+07  2.68429e-05  1.121e+08
2.63215e+07  2.68086e-05  1.121e+08
2.63325e+07  2.67744e-05  1.121e+08
2.63435e+07  2.67403e-05  1.121e+08
2.63545e+07  2.67063e-05  1.121e+08
2.63655e+07  2.66723e-05  1.121e+08
2.63765e+07  2.66383e-05  1.121e+08
2.63875e+07  2.66044e-05  1.121e+08
2.63985e+07  2.65706e-05  1.121e+08
2.64095e+07  2.65368e-05  1.121e+08
2.64205e+07  2.65031e-05  1.121e+08
2.64315e+07  2.64694e-05  1.121e+08
2.64425e+07  2.64358e-05  1.121e+08
2.64535e+07  2.64022e-05  1.121e+08
2.64645e+07  2.63687e-05  1.121e+08
2.64755e+07  2.63353e-05  1.121e+08
2.64865e+07  2.63019e-05  1.121e+08
2.64975e+07  2.62686e-05  1.121e+08
2.65085e+07  2.62353e-05  1.121e+08
2.65195e+07  2.62021e-05  1.121e+08
2.65305e+07  2.61689e-05  1.121e+08
2.65415e+07  2.61358e-05  1.121e+08
2.65525e+07  2.61028e-05  1.121e+08
2.65635e+07  2.60698e-05  1.121e+08
2.65745e+07  2.60369e-05  1.121e+08
2.65855e+07  2.6004e-05  1.121e+08
2.65965e+07  2.59712e-05  1.121e+08
2.66075e+07  2.59384e-05  1.121e+08
2.66185e+07  2.59057e-05  1.121e+08
2.66295e+07  2.5873e-05  1.121e+08
2.66405e+07  2.58404e-05  1.121e+08
2.66515e+07  2.58078e-05  1.121e+08
2.66625e+07  2.57753e-05  1.121e+08
2.66735e+07  2.57429e-05  1.121e+08
2.66845e+07  2.57105e-05  1.121e+08
2.66955e+07  2.56782e-05  1.121e+08
2.67065e+07  2.56459e-05  1.121e+08
2.67175e+07  2.56137e-05  1.121e+08
2.67285e+07  2.55815e-05  1.121e+08
2.67395e+07  2.55494e-05  1.121e+08
2.67505e+07  2.55173e-05  1.121e+08
2.67615e+07  2.54853e-05  1.121e+08
2.67725e+07  2.54533e-05  1.121e+08
2.67835e+07  2.54214e-05  1.121e+08
2.67945e+07  2.53896e-05  1.121e+08
2.68055e+07  2.53578e-05  1.121e+08
2.68165e+07  2.5326e-05  1.121e+08
2.68275e+07  2.52943e-05  1.121e+08
2.68385e+07  2.52627e-05  1.121e+08
2.68495e+07  2.52311e-05  1.121e+08
2.68605e+07  2.51995e-05  1.121e+08
2.68715e+07  2.51681e-05  1.121e+08
2.68825e+07  2.51366e-05  1.121e+08
2.68935e+07  2.51052e-05  1.121e+08
2.69045e+07  2.50739e-05  1.121e+08
2.69155e+07  2.50426e-05  1.121e+08
2.69265e+07  2.50114e-05  1.121e+08
2.69375e+07  2.49802e-05  1.121e+08
2.69485e+07  2.49491e-05  1.121e+08
2.69595e+07  2.4918e-05  1.121e+08
2.69705e+07  2.4887e-05  1.121e+08
2.69815e+07  2.48561e-05  1.121e+08
2.69925e+07  2.48251e-05  1.121e+08
2.70035e+07  2.47943e-05  1.121e+08
2.70145e+07  2.47635e-05  1.121e+08
2.70255e+07  2.47327e-05  1.121e+08
2.70365e+07  2.4702e-05  1.121e+08
2.70475e+07  2.46713e-05  1.121e+08
2.70585e+07  2.46407e-05  1.121e+08
2.70695e+07  2.46101e-05  1.121e+08
2.70805e+07  2.45796e-05  1.121e+08
2.70915e+07  2.45492e-05  1.121e+08
2.71025e+07  2.45187e-05  1.121e+08
2.71135e+07  2.44884e-05  1.121e+08
2.71245e+07  2.44581e-05  1.121e+08
2.71355e+07  2.44278e-05  1.121e+08
2.71465e+07  2.43976e-05  1.121e+08
2.71575e+07  2.43674e-05  1.121e+08
2.71685e+07  2.43373e-05  1.121e+08
2.71795e+07  2.43073e-05  1.121e+08
2.71905e+07  2.42772e-05  1.121e+08
2.72015e+07  2.42473e-05  1.121e+08
2.72125e+07  2.42174e-05  1.121e+08
2.72235e+07  2.41875e-05  1.121e+08
2.72345e+07  2.41577e-05  1.121e+08
2.72455e+07  2.41279e-05  1.121e+08
2.72565e+07  2.40982e-05  1.121e+08
2.72675e+07  2.40685e-05  1.121e+08
2.72785e+07  2.40389e-05  1.121e+08
2.72895e+07  2.40093e-05  1.121e+08
2.73005e+07  2.39798e-05  1.121e+08
2.73115e+07  2.39503e-05  1.121e+08
2.73225e+07  2.39209e-05  1.121e+08
2.73335e+07  2.38915e-05  1.121e+08
2.73445e+07  2.38622e-05  1.121e+08
2.73555e+07  2.38329e-05  1.121e+08
2.73665e+07  2.38036e-05  1.121e+08
2.73775e+07  2.37744e-05  1.121e+08
2.73885e+07  2.37453e-05  1.121e+08
2.73995e+07  2.37162e-05  1.121e+08
2.74105e+07  2.36871e-05  1.121e+08
2.74215e+07  2.36581e-05  1.121e+08
2.74325e+07  2.36292e-05  1.121e+08
2.74435e+07  2.36003e-05  1.121e+08
2.74545e+07  2.35714e-05  1.121e+08
2.74655e+07  2.35426e-05  1.121e+08
2.74765e+07  2.35138e-05  1.121e+08
2.74875e+07  2.34851e-05  1.121e+08
2.74985e+07  2.34564e-05  1.121e+08
2.75095e+07  2.34278e-05  1.121e+08
2.75205e+07  2.33992e-05  1.121e+08
2.75315e+07  2.33707e-05  1.121e+08
2.75425e+07  2.33422e-05  1.121e+08
2.75535e+07  2.33137e-05  1.121e+08
2.75645e+07  2.32853e-05  1.121e+08
2.75755e+07  2.3257e-05  1.121e+08
2.75865e+07  2.32287e-05  1.121e+08
2.75975e+07  2.32004e-05  1.121e+08
2.76085e+07  2.31722e-05  1.121e+08
2.76195e+07  2.3144e-05  1.121e+08
2.76305e+07  2.31159e-05  1.121e+08
2.76415e+07  2.30878e-05  1.121e+08
2.76525e+07  2.30598e-05  1.121e+08
2.76635e+07  2.30318e-05  1.121e+08
2.76745e+07  2.30039e-05  1.121e+08
2.76855e+07  2.2976e-05  1.121e+08
2.76965e+07  2.29481e-05  1.121e+08
2.77075e+07  2.29203e-05  1.121e+08
2.77185e+07  2.28926e-05  1.121e+08
2.77295e+07  2.28648e-05  1.121e+08
2.77405e+07  2.28372e-05  1.121e+08
2.77515e+07  2.28095e-05  1.121e+08
2.77625e+07  2.2782e-05  1.121e+08
2.77735e+07  2.27544e-05  1.121e+08
2.77845e+07  2.27269e-05  1.121e+08
2.77955e+07  2.26995e-05  1.121e+08
2.78065e+07  2.2672e-05  1.121e+08
2.78175e+07  2.26447e-05  1.121e+08
2.78285e+07  2.26174e-05  1.121e+08
2.78395e+07  2.25901e-05  1.121e+08
2.78505e+07  2.25629e-05  1.121e+08
2.78615e+07  2.25357e-05  1.121e+08
2.78725e+07  2.25085e-05  1.121e+08
2.78835e+07  2.24814e-05  1.121e+08
2.78945e+07  2.24544e-05  1.121e+08
2.79055e+07  2.24273e-05  1.121e+08
2.79165e+07  2.24004e-05  1.121e+08
2.79275e+07  2.23734e-05  1.121e+08
2.79385e+07  2.23465e-05  1.121e+08
2.79495e+07  2.23197e-05  1.121e+08
2.79605e+07  2.22929e-05  1.121e+08
2.79715e+07  2.22661e-05  1.121e+08
2.79825e+07  2.22394e-05  1.121e+08
2.79935e+07  2.22127e-05  1.121e+08
2.80045e+07  2.21861e-05  1.121e+08
2.80155e+07  2.21595e-05  1.121e+08
2.80265e+07  2.2133e-05  1.121e+08
2.80375e+07  2.21065e-05  1.121e+08
2.80485e+07  2.208e-05  1.121e+08
2.80595e+07  2.20536e-05  1.121e+08
2.80705e+07  2.20272e-05  1.121e+08
2.80815e+07  2.20009e-05  1.121e+08
2.80925e+07  2.19746e-05  1.121e+08
2.81035e+07  2.19483e-05  1.121e+08
2.81145e+07  2.19221e-05  1.121e+08
2.81255e+07  2.18959e-05  1.121e+08
2.81365e+07  2.18698e-05  1.121e+08
2.81475e+07  2.18437e-05  1.121e+08
2.81585e+07  2.18177e-05  1.121e+08
2.81695e+07  2.17917e-05  1.121e+08
2.81805e+07  2.17657e-05  1.121e+08
2.81915e+07  2.17398e-05  1.121e+08
2.82025e+07  2.17139e-05  1.121e+08
2.82135e+07  2.16881e-05  1.121e+08
2.82245e+07  2.16623e-05  1.121e+08
2.82355e+07  2.16365e-05  1.121e+08
2.82465e+07  2.16108e-05  1.121e+08
2.82575e+07  2.15851e-05  1.121e+08
2.82685e+07  2.15595e-05  1.121e+08
2.82795e+07  2.15339e-05  1.121e+08
2.82905e+07  2.15083e-05  1.121e+08
2.83015e+07  2.14828e-05  1.121e+08
2.83125e+07  2.14573e-05  1.121e+08
2.83235e+07  2.14319e-05  1.121e+08
2.83345e+07  2.14065e-05  1.121e+08
2.83455e+07  2.13811e-05  1.121e+08
2.83565e+07  2.13558e-05  1.121e+08
2.83675e+07  2.13305e-05  1.121e+08
2.83785e+07  2.13053e-05  1.121e+08
2.83895e+07  2.12801e-05  1.121e+08
2.84005e+07  2.1255e-05  1.121e+08
2.84115e+07  2.12298e-05  1.121e+08
2.84225e+07  2.12048e-05  1.121e+08
2.84335e+07  2.11797e-05  1.121e+08
2.84445e+07  2.11547e-05  1.121e+08
2.84555e+07  2.11298e-05  1.121e+08
2.84665e+07  2.11048e-05  1.121e+08
2.84775e+07  2.10799e-05  1.121e+08
2.84885e+07  2.10551e-05  1.121e+08
2.84995e+07  2.10303e-05  1.121e+08
2.85105e+07  2.10055e-05  1.121e+08
2.85215e+07  2.09808e-05  1.121e+08
2.85325e+07  2.09561e-05  1.121e+08
2.85435e+07  2.09315e-05  1.121e+08
2.85545e+07  2.09068e-05  1.121e+08
2.85655e+07  2.08823e-05  1.121e+08
2.85765e+07  2.08577e-05  1.121e+08
2.85875e+07  2.08332e-05  1.121e+08
2.85985e+07  2.08088e-05  1.121e+08
2.86095e+07  2.07844e-05  1.121e+08
2.86205e+07  2.076e-05  1.121e+08
2.86315e+07  2.07356e-05  1.121e+08
2.86425e+07  2.07113e-05  1.121e+08
2.86535e+07  2.06871e-05  1.121e+08
2.86645e+07  2.06628e-05  1.121e+08
2.86755e+07  2.06386e-05  1.121e+08
2.86865e+07  2.06145e-05  1.121e+08
2.86975e+07  2.05904e-05  1.121e+08
2.87085e+07  2.05663e-05  1.121e+08
2.87195e+07  2.05422e-05  1.121e+08
2.87305e+07  2.05182e-05  1.121e+08
2.87415e+07  2.04943e-05  1.121e+08
2.87525e+07  2.04703e-05  1.121e+08
2.87635e+07  2.04464e-05  1.121e+08
2.87745e+07  2.04226e-05  1.121e+08
2.87855e+07  2.03987e-05  1.121e+08
2.87965e+07  2.0375e-05  1.121e+08
2.88075e+07  2.03512e-05  1.121e+08
2.88185e+07  2.03275e-05  1.121e+08
2.88295e+07  2.03038e-05  1.121e+08
2.88405e+07  2.02802e-05  1.121e+08
2.88515e+07  2.02566e-05  1.121e+08
2.88625e+07  2.0233e-05  1.121e+08
2.88735e+07  2.02095e-05  1.121e+08
2.88845e+07  2.0186e-05  1.121e+08
2.88955e+07  2.01625e-05  1.121e+08
2.89065e+07  2.01391e-05  1.121e+08
2.89175e+07  2.01157e-05  1.121e+08
2.89285e+07  2.00924e-05  1.121e+08
2.89395e+07  2.00691e-05  1.121e+08
2.89505e+07  2.00458e-05  1.121e+08
2.89615e+07  2.00226e-05  1.121e+08
2.89725e+07  1.99994e-05  1.121e+08
2.89835e+07  1.99762e-05  1.121e+08
2.89945e+07  1.99531e-05  1.121e+08
2.90055e+07  1.993e-05  1.121e+08
2.90165e+07  1.99069e-05  1.121e+08
2.90275e+07  1.98839e-05  1.121e+08
2.90385e+07  1.98609e-05  1.121e+08
2.90495e+07  1.98379e-05  1.121e+08
2.90605e+07  1.9815e-05  1.121e+08
2.90715e+07  1.97921e-05  1.121e+08
2.90825e+07  1.97693e-05  1.121e+08
2.90935e+07  1.97465e-05  1.121e+08
2.91045e+07  1.97237e-05  1.121e+08
2.91155e+07  1.97009e-05  1.121e+08
2.91265e+07  1.96782e-05  1.121e+08
2.91375e+07  1.96555e-05  1.121e+08
2.91485e+07  1.96329e-05  1.121e+08
2.91595e+07  1.96103e-05  1.121e+08
2.91705e+07  1.95877e-05  1.121e+08
2.91815e+07  1.95652e-05  1.121e+08
2.91925e+07  1.95427e-05  1.121e+08
2.92035e+07  1.95202e-05  1.121e+08
2.92145e+07  1.94978e-05  1.121e+08
2.92255e+07  1.94754e-05  1.121e+08
2.92365e+07  1.9453e-05  1.121e+08
2.92475e+07  1.94307e-05  1.121e+08
2.92585e+07  1.94084e-05  1.121e+08
2.92695e+07  1.93861e-05  1.121e+08
2.92805e+07  1.93639e-05  1.121e+08
2.92915e+07  1.93417e-05  1.121e+08
2.93025e+07  1.93195e-05  1.121e+08
2.93135e+07  1.92974e-05  1.121e+08
2.93245e+07  1.92753e-05  1.121e+08
2.93355e+07  1.92532e-05  1.121e+08
2.93465e+07  1.92312e-05  1.121e+08
2.93575e+07  1.92092e-05  1.121e+08
2.93685e+07  1.91873e-05  1.121e+08
2.93795e+07  1.91653e-05  1.121e+08
2.93905e+07  1.91434e-05  1.121e+08
2.94015e+07  1.91216e-05  1.121e+08
2.94125e+07  1.90998e-05  1.121e+08
2.94235e+07  1.9078e-05  1.121e+08
2.94345e+07  1.90562e-05  1.121e+08
2.94455e+07  1.90345e-05  1.121e+08
2.94565e+07  1.90128e-05  1.121e+08
2.94675e+07  1.89911e-05  1.121e+08
2.94785e+07  1.89695e-05  1.121e+08
2.94895e+07  1.89479e-05  1.121e+08
2.95005e+07  1.89263e-05  1.121e+08
2.95115e+07  1.89048e-05  1.121e+08
2.95225e+07  1.88833e-05  1.121e+08
2.95335e+07  1.88618e-05  1.121e+08
2.95445e+07  1.88404e-05  1.121e+08
2.95555e+07  1.8819e-05  1.121e+08
2.95665e+07  1.87976e-05  1.121e+08
2.95775e+07  1.87763e-05  1.121e+08
2.95885e+07  1.87549e-05  1.121e+08
2.95995e+07  1.87337e-05  1.121e+08
2.96105e+07  1.87124e-05  1.121e+08
2.96215e+07  1.86912e-05  1.121e+08
2.96325e+07  1.867e-05  1.121e+08
2.96435e+07  1.86489e-05  1.121e+08
2.96545e+07  1.86278e-05  1.121e+08
2.96655e+07  1.86067e-05  1.121e+08
2.96765e+07  1.85856e-05  1.121e+08
2.96875e+07  1.85646e-05  1.121e+08
2.96985e+07  1.85436e-05  1.121e+08
2.97095e+07  1.85227e-05  1.121e+08
2.97205e+07  1.85018e-05  1.121e+08
2.97315e+07  1.84809e-05  1.121e+08
2.97425e+07  1.846e-05  1.121e+08
2.97535e+07  1.84392e-05  1.121e+08
2.97645e+07  1.84184e-05  1.121e+08
2.97755e+07  1.83976e-05  1.121e+08
2.97865e+07  1.83769e-05  1.121e+08
2.97975e+07  1.83561e-05  1.121e+08
2.98085e+07  1.83355e-05  1.121e+08
2.98195e+07  1.83148e-05  1.121e+08
2.98305e+07  1.82942e-05  1.121e+08
2.98415e+07  1.82736e-05  1.121e+08
2.98525e+07  1.82531e-05  1.121e+08
2.98635e+07  1.82325e-05  1.121e+08
2.98745e+07  1.82121e-05  1.121e+08
2.98855e+07  1.81916e-05  1.121e+08
2.98965e+07  1.81712e-05  1.121e+08
2.99075e+07  1.81508e-05  1.121e+08
2.99185e+07  1.81304e-05  1.121e+08
2.99295e+07  1.81101e-05  1.121e+08
2.99405e+07  1.80897e-05  1.121e+08
2.99515e+07  1.80695e-05  1.121e+08
2.99625e+07  1.80492e-05  1.121e+08
2.99735e+07  1.8029e-05  1.121e+08
2.99845e+07  1.80088e-05  1.121e+08
2.99955e+07  1.79887e-05  1.121e+08
3.00065e+07  1.79685e-05  1.121e+08
3.00175e+07  1.79484e-05  1.121e+08
3.00285e+07  1.79284e-05  1.121e+08
3.00395e+07  1.79083e-05  1.121e+08
3.00505e+07  1.78883e-05  1.121e+08
3.00615e+07  1.78683e-05  1.121e+08
3.00725e+07  1.78484e-05  1.121e+08
3.00835e+07  1.78285e-05  1.121e+08
3.00945e+07  1.78086e-05  1.121e+08
3.01055e+07  1.77887e-05  1.121e+08
3.01165e+07  1.77689e-05  1.121e+08
3.01275e+07  1.77491e-05  1.121e+08
3.01385e+07  1.77293e-05  1.121e+08
3.01495e+07  1.77095e-05  1.121e+08
3.01605e+07  1.76898e-05  1.121e+08
3.01715e+07  1.76701e-05  1.121e+08
3.01825e+07  1.76505e-05  1.121e+08
3.01935e+07  1.76309e-05  1.121e+08
3.02045e+07  1.76113e-05  1.121e+08
3.02155e+07  1.75917e-05  1.121e+08
3.02265e+07  1.75721e-05  1.121e+08
3.02375e+07  1.75526e-05  1.121e+08
3.02485e+07  1.75332e-05  1.121e+08
3.02595e+07  1.75137e-05  1.121e+08
3.02705e+07  1.74943e-05  1.121e+08
3.02815e+07  1.74749e-05  1.121e+08
3.02925e+07  1.74555e-05  1.121e+08
3.03035e+07  1.74362e-05  1.121e+08
3.03145e+07  1.74168e-05  1.121e+08
3.03255e+07  1.73976e-05  1.121e+08
3.03365e+07  1.73783e-05  1.121e+08
3.03475e+07  1.73591e-05  1.121e+08
3.03585e+07  1.73399e-05  1.121e+08
3.03695e+07  1.73207e-05  1.121e+08
3.03805e+07  1.73016e-05  1.121e+08
3.03915e+07  1.72825e-05  1.121e+08
3.04025e+07  1.72634e-05  1.121e+08
3.04135e+07  1.72443e-05  1.121e+08
3.04245e+07  1.72253e-05  1.121e+08
3.04355e+07  1.72063e-05  1.121e+08
3.04465e+07  1.71873e-05  1.121e+08
3.04575e+07  1.71683e-05  1.121e+08
3.04685e+07  1.71494e-05  1.121e+08
3.04795e+07  1.71305e-05  1.121e+08
3.04905e+07  1.71117e-05  1.121e+08
3.05015e+07  1.70928e-05  1.121e+08
3.05125e+07  1.7074e-05  1.121e+08
3.05235e+07  1.70552e-05  1.121e+08
3.05345e+07  1.70365e-05  1.121e+08
3.05455e+07  1.70178e-05  1.121e+08
3.05565e+07  1.69991e-05  1.121e+08
3.05675e+07  1.69804e-05  1.121e+08
3.05785e+07  1.69617e-05  1.121e+08
3.05895e+07  1.69431e-05  1.121e+08
3.06005e+07  1.69245e-05  1.121e+08
3.06115e+07  1.6906e-05  1.121e+08
3.06225e+07  1.68874e-05  1.121e+08
3.06335e+07  1.68689e-05  1.121e+08
3.06445e+07  1.68504e-05  1.121e+08
3.06555e+07  1.6832e-05  1.121e+08
3.06665e+07  1.68136e-05  1.121e+08
3.06775e+07  1.67952e-05  1.121e+08
3.06885e+07  1.67768e-05  1.121e+08
3.06995e+07  1.67584e-05  1.121e+08
3.07105e+07  1.67401e-05  1.121e+08
3.07215e+07  1.67218e-05  1.121e+08
3.07325e+07  1.67035e-05  1.121e+08
3.07435e+07  1.66853e-05  1.121e+08
3.07545e+07  1.66671e-05  1.121e+08
3.07655e+07  1.66489e-05  1.121e+08
3.07765e+07  1.66307e-05  1.121e+08
3.07875e+07  1.66126e-05  1.121e+08
3.07985e+07  1.65945e-05  1.121e+08
3.08095e+07  1.65764e-05  1.121e+08
3.08205e+07  1.65583e-05  1.121e+08
3.08315e+07  1.65403e-05  1.121e+08
3.08425e+07  1.65223e-05  1.121e+08
3.08535e+07  1.65043e-05  1.121e+08
3.08645e+07  1.64864e-05  1.121e+08
3.08755e+07  1.64684e-05  1.121e+08
3.08865e+07  1.64505e-05  1.121e+08
3.08975e+07  1.64327e-05  1.121e+08
3.09085e+07  1.64148e-05  1.121e+08
3.09195e+07  1.6397e-05  1.121e+08
3.09305e+07  1.63792e-05  1.121e+08
3.09415e+07  1.63614e-05  1.121e+08
3.09525e+07  1.63437e-05  1.121e+08
3.09635e+07  1.63259e-05  1.121e+08
3.09745e+07  1.63082e-05  1.121e+08
3.09855e+07  1.62906e-05  1.121e+08
3.09965e+07  1.62729e-05  1.121e+08
3.10075e+07  1.62553e-05  1.121e+08
3.10185e+07  1.62377e-05  1.121e+08
3.10295e+07  1.62201e-05  1.121e+08
3.10405e+07  1.62026e-05  1.121e+08
3.10515e+07  1.61851e-05  1.121e+08
3.10625e+07  1.61676e-05  1.121e+08
3.10735e+07  1.61501e-05  1.121e+08
3.10845e+07  1.61326e-05  1.121e+08
3.10955e+07  1.61152e-05  1.121e+08
3.11065e+07  1.60978e-05  1.121e+08
3.11175e+07  1.60805e-05  1.121e+08
3.11285e+07  1.60631e-05  1.121e+08
3.11395e+07  1.60458e-05  1.121e+08
3.11505e+07  1.60285e-05  1.121e+08
3.11615e+07  1.60112e-05  1.121e+08
3.11725e+07  1.5994e-05  1.121e+08
3.11835e+07  1.59768e-05  1.121e+08
3.11945e+07  1.59596e-05  1.121e+08
3.12055e+07  1.59424e-05  1.121e+08
3.12165e+07  1.59252e-05  1.121e+08
3.12275e+07  1.59081e-05  1.121e+08
3.12385e+07  1.5891e-05  1.121e+08
3.12495e+07  1.58739e-05  1.121e+08
3.12605e+07  1.58569e-05  1.121e+08
3.12715e+07  1.58399e-05  1.121e+08
3.12825e+07  1.58229e-05  1.121e+08
3.12935e+07  1.58059e-05  1.121e+08
3.13045e+07  1.57889e-05  1.121e+08
3.13155e+07  1.5772e-05  1.121e+08
3.13265e+07  1.57551e-05  1.121e+08
3.13375e+07  1.57382e-05  1.121e+08
3.13485e+07  1.57214e-05  1.121e+08
3.13595e+07  1.57045e-05  1.121e+08
3.13705e+07  1.56877e-05  1.121e+08
3.13815e+07  1.56709e-05  1.121e+08
3.13925e+07  1.56542e-05  1.121e+08
3.14035e+07  1.56374e-05  1.121e+08
3.14145e+07  1.56207e-05  1.121e+08
3.14255e+07  1.5604e-05  1.121e+08
3.14365e+07  1.55874e-05  1.121e+08
3.14475e+07  1.55707e-05  1.121e+08
3.14585e+07  1.55541e-05  1.121e+08
3.14695e+07  1.55375e-05  1.121e+08
3.14805e+07  1.55209e-05  1.121e+08
3.14915e+07  1.55044e-05  1.121e+08
3.15025e+07  1.54879e-05  1.121e+08
3.15135e+07  1.54714e-05  1.121e+08
3.15245e+07  1.54549e-05  1.121e+08
3.15355e+07  1.54384e-05  1.121e+08
3.15465e+07  1.5422e-05  1.121e+08
3.15575e+07  1.54056e-05  1.121e+08
3.15685e+07  1.53892e-05  1.121e+08
3.15795e+07  1.53728e-05  1.121e+08
3.15905e+07  1.53565e-05  1.121e+08
3.16015e+07  1.53402e-05  1.121e+08
3.16125e+07  1.53239e-05  1.121e+08
3.16235e+07  1.53076e-05  1.121e+08
3.16345e+07  1.52914e-05  1.121e+08
3.16455e+07  1.52751e-05  1.121e+08
3.16565e+07  1.52589e-05  1.121e+08
3.16675e+07  1.52428e-05  1.121e+08
3.16785e+07  1.52266e-05  1.121e+08
3.16895e+07  1.52105e-05  1.121e+08
3.17005e+07  1.51944e-05  1.121e+08
3.17115e+07  1.51783e-05  1.121e+08
3.17225e+07  1.51622e-05  1.121e+08
3.17335e+07  1.51462e-05  1.121e+08
3.17445e+07  1.51301e-05  1.121e+08
3.17555e+07  1.51141e-05  1.121e+08
3.17665e+07  1.50982e-05  1.121e+08
3.17775e+07  1.50822e-05  1.121e+08
3.17885e+07  1.50663e-05  1.121e+08
3.17995e+07  1.50504e-05  1.121e+08
3.18105e+07  1.50345e-05  1.121e+08
3.18215e+07  1.50186e-05  1.121e+08
3.18325e+07  1.50028e-05  1.121e+08
3.18435e+07  1.4987e-05  1.121e+08
3.18545e+07  1.49712e-05  1.121e+08
3.18655e+07  1.49554e-05  1.121e+08
3.18765e+07  1.49396e-05  1.121e+08
3.18875e+07  1.49239e-05  1.121e+08
3.18985e+07  1.49082e-05  1.121e+08
3.19095e+07  1.48925e-05  1.121e+08
3.19205e+07  1.48768e-05  1.121e+08
3.19315e+07  1.48612e-05  1.121e+08
3.19425e+07  1.48456e-05  1.121e+08
3.19535e+07  1.483e-05  1.121e+08
3.19645e+07  1.48144e-05  1.121e+08
3.19755e+07  1.47988e-05  1.121e+08
3.19865e+07  1.47833e-05  1.121e+08
3.19975e+07  1.47678e-05  1.121e+08
3.20085e+07  1.47523e-05  1.121e+08
3.20195e+07  1.47368e-05  1.121e+08
3.20305e+07  1.47214e-05  1.121e+08
3.20415e+07  1.4706e-05  1.121e+08
3.20525e+07  1.46906e-05  1.121e+08
3.20635e+07  1.46752e-05  1.121e+08
3.20745e+07  1.46598e-05  1.121e+08
3.20855e+07  1.46445e-05  1.121e+08
3.20965e+07  1.46291e-05  1.121e+08
3.21075e+07  1.46138e-05  1.121e+08
3.21185e+07  1.45986e-05  1.121e+08
3.21295e+07  1.45833e-05  1.121e+08
3.21405e+07  1.45681e-05  1.121e+08
3.21515e+07  1.45529e-05  1.121e+08
3.21625e+07  1.45377e-05  1.121e+08
3.21735e+07  1.45225e-05  1.121e+08
3.21845e+07  1.45073e-05  1.121e+08
3.21955e+07  1.44922e-05  1.121e+08
3.22065e+07  1.44771e-05  1.121e+08
3.22175e+07  1.4462e-05  1.121e+08
3.22285e+07  1.4447e-05  1.121e+08
3.22395e+07  1.44319e-05  1.121e+08
3.22505e+07  1.44169e-05  1.121e+08
3.22615e+07  1.44019e-05  1.121e+08
3.22725e+07  1.43869e-05  1.121e+08
3.22835e+07  1.43719e-05  1.121e+08
3.22945e+07  1.4357e-05  1.121e+08
3.23055e+07  1.43421e-05  1.121e+08
3.23165e+07  1.43272e-05  1.121e+08
3.23275e+07  1.43123e-05  1.121e+08
3.23385e+07  1.42974e-05  1.121e+08
3.23495e+07  1.42826e-05  1.121e+08
3.23605e+07  1.42678e-05  1.121e+08
3.23715e+07  1.4253e-05  1.121e+08
3.23825e+07  1.42382e-05  1.121e+08
3.23935e+07  1.42234e-05  1.121e+08
3.24045e+07  1.42087e-05  1.121e+08
3.24155e+07  1.4194e-05  1.121e+08
3.24265e+07  1.41793e-05  1.121e+08
3.24375e+07  1.41646e-05  1.121e+08
3.24485e+07  1.41499e-05  1.121e+08
3.24595e+07  1.41353e-05  1.121e+08
3.24705e+07  1.41207e-05  1.121e+08
3.24815e+07  1.41061e-05  1.121e+08
3.24925e+07  1.40915e-05  1.121e+08
3.25035e+07  1.40769e-05  1.121e+08
3.25145e+07  1.40624e-05  1.121e+08
3.25255e+07  1.40479e-05  1.121e+08
3.25365e+07  1.40334e-05  1.121e+08
3.25475e+07  1.40189e-05  1.121e+08
3.25585e+07  1.40045e-05  1.121e+08
3.25695e+07  1.399e-05  1.121e+08
3.25805e+07  1.39756e-05  1.121e+08
3.25915e+07  1.39612e-05  1.121e+08
3.26025e+07  1.39468e-05  1.121e+08
3.26135e+07  1.39325e-05  1.121e+08
3.26245e+07  1.39181e-05  1.121e+08
3.26355e+07  1.39038e-05  1.121e+08
3.26465e+07  1.38895e-05  1.121e+08
3.26575e+07  1.38752e-05  1.121e+08
3.26685e+07  1.3861e-05  1.121e+08
3.26795e+07  1.38467e-05  1.121e+08
3.26905e+07  1.38325e-05  1.121e+08
3.27015e+07  1.38183e-05  1.121e+08
3.27125e+07  1.38041e-05  1.121e+08
3.27235e+07  1.37899e-05  1.121e+08
3.27345e+07  1.37758e-05  1.121e+08
3.27455e+07  1.37617e-05  1.121e+08
3.27565e+07  1.37476e-05  1.121e+08
3.27675e+07  1.37335e-05  1.121e+08
3.27785e+07  1.37194e-05  1.121e+08
3.27895e+07  1.37054e-05  1.121e+08
3.28005e+07  1.36913e-05  1.121e+08
3.28115e+07  1.36773e-05  1.121e+08
3.28225e+07  1.36633e-05  1.121e+08
3.28335e+07  1.36494e-05  1.121e+08
3.28445e+07  1.36354e-05  1.121e+08
3.28555e+07  1.36215e-05  1.121e+08
3.28665e+07  1.36076e-05  1.121e+08
3.28775e+07  1.35937e-05  1.121e+08
3.28885e+07  1.35798e-05  1.121e+08
3.28995e+07  1.35659e-05  1.121e+08
3.29105e+07  1.35521e-05  1.121e+08
3.29215e+07  1.35383e-05  1.121e+08
3.29325e+07  1.35245e-05  1.121e+08
3.29435e+07  1.35107e-05  1.121e+08
3.29545e+07  1.34969e-05  1.121e+08
3.29655e+07  1.34832e-05  1.121e+08
3.29765e+07  1.34694e-05  1.121e+08
3.29875e+07  1.34557e-05  1.121e+08
3.29985e+07  1.3442e-05  1.121e+08
3.30095e+07  1.34283e-05  1.121e+08
3.30205e+07  1.34147e-05  1.121e+08
3.30315e+07  1.34011e-05  1.121e+08
3.30425e+07  1.33874e-05  1.121e+08
3.30535e+07  1.33738e-05  1.121e+08
3.30645e+07  1.33603e-05  1.121e+08
3.30755e+07  1.33467e-05  1.121e+08
3.30865e+07  1.33331e-05  1.121e+08
3.30975e+07  1.33196e-05  1.121e+08
3.31085e+07  1.33061e-05  1.121e+08
3.31195e+07  1.32926e-05  1.121e+08
3.31305e+07  1.32792e-05  1.121e+08
3.31415e+07  1.32657e-05  1.121e+08
3.31525e+07  1.32523e-05  1.121e+08
3.31635e+07  1.32388e-05  1.121e+08
3.31745e+07  1.32254e-05  1.121e+08
3.31855e+07  1.32121e-05  1.121e+08
3.31965e+07  1.31987e-05  1.121e+08
3.32075e+07  1.31854e-05  1.121e+08
3.32185e+07  1.3172e-05  1.121e+08
3.32295e+07  1.31587e-05  1.121e+08
3.32405e+07  1.31454e-05  1.121e+08
3.32515e+07  1.31321e-05  1.121e+08
3.32625e+07  1.31189e-05  1.121e+08
3.32735e+07  1.31057e-05  1.121e+08
3.32845e+07  1.30924e-05  1.121e+08
3.32955e+07  1.30792e-05  1.121e+08
3.33065e+07  1.3066e-05  1.121e+08
3.33175e+07  1.30529e-05  1.121e+08
3.33285e+07  1.30397e-05  1.121e+08
3.33395e+07  1.30266e-05  1.121e+08
3.33505e+07  1.30135e-05  1.121e+08
3.33615e+07  1.30004e-05  1.121e+08
3.33725e+07  1.29873e-05  1.121e+08
3.33835e+07  1.29742e-05  1.121e+08
3.33945e+07  1.29612e-05  1.121e+08
3.34055e+07  1.29482e-05  1.121e+08
3.34165e+07  1.29351e-05  1.121e+08
3.34275e+07  1.29222e-05  1.121e+08
3.34385e+07  1.29092e-05  1.121e+08
3.34495e+07  1.28962e-05  1.121e+08
3.34605e+07  1.28833e-05  1.121e+08
3.34715e+07  1.28704e-05  1.121e+08
3.34825e+07  1.28574e-05  1.121e+08
3.34935e+07  1.28446e-05  1.121e+08
3.35045e+07  1.28317e-05  1.121e+08
3.35155e+07  1.28188e-05  1.121e+08
3.35265e+07  1.2806e-05  1.121e+08
3.35375e+07  1.27932e-05  1.121e+08
3.35485e+07  1.27804e-05  1.121e+08
3.35595e+07  1.27676e-05  1.121e+08
3.35705e+07  1.27548e-05  1.121e+08
3.35815e+07  1.27421e-05  1.121e+08
3.35925e+07  1.27293e-05  1.121e+08
3.36035e+07  1.27166e-05  1.121e+08
3.36145e+07  1.27039e-05  1.121e+08
3.36255e+07  1.26912e-05  1.121e+08
3.36365e+07  1.26785e-05  1.121e+08
3.36475e+07  1.26659e-05  1.121e+08
3.36585e+07  1.26533e-05  1.121e+08
3.36695e+07  1.26406e-05  1.121e+08
3.36805e+07  1.2628e-05  1.121e+08
3.36915e+07  1.26154e-05  1.121e+08
3.37025e+07  1.26029e-05  1.121e+08
3.37135e+07  1.25903e-05  1.121e+08
3.37245e+07  1.25778e-05  1.121e+08
3.37355e+07  1.25653e-05  1.121e+08
3.37465e+07  1.25528e-05  1.121e+08
3.37575e+07  1.25403e-05  1.121e+08
3.37685e+07  1.25278e-05  1.121e+08
3.37795e+07  1.25154e-05  1.121e+08
3.37905e+07  1.25029e-05  1.121e+08
3.38015e+07  1.24905e-05  1.121e+08
3.38125e+07  1.24781e-05  1.121e+08
3.38235e+07  1.24657e-05  1.121e+08
3.38345e+07  1.24533e-05  1.121e+08
3.38455e+07  1.2441e-05  1.121e+08
3.38565e+07  1.24286e-05  1.121e+08
3.38675e+07  1.24163e-05  1.121e+08
3.38785e+07  1.2404e-05  1.121e+08
3.38895e+07  1.23917e-05  1.121e+08
3.39005e+07  1.23795e-05  1.121e+08
3.39115e+07  1.23672e-05  1.121e+08
3.39225e+07  1.2355e-05  1.121e+08
3.39335e+07  1.23427e-05  1.121e+08
3.39445e+07  1.23305e-05  1.121e+08
3.39555e+07  1.23183e-05  1.121e+08
3.39665e+07  1.23061e-05  1.121e+08
3.39775e+07  1.2294e-05  1.121e+08
3.39885e+07  1.22818e-05  1.121e+08
3.39995e+07  1.22697e-05  1.121e+08
3.40105e+07  1.22576e-05  1.121e+08
3.40215e+07  1.22455e-05  1.121e+08
3.40325e+07  1.22334e-05  1.121e+08
3.40435e+07  1.22214e-05  1.121e+08
3.40545e+07  1.22093e-05  1.121e+08
3.40655e+07  1.21973e-05  1.121e+08
3.40765e+07  1.21852e-05  1.121e+08
3.40875e+07  1.21732e-05  1.121e+08
3.40985e+07  1.21613e-05  1.121e+08
3.41095e+07  1.21493e-05  1.121e+08
3.41205e+07  1.21373e-05  1.121e+08
3.41315e+07  1.21254e-05  1.121e+08
3.41425e+07  1.21135e-05  1.121e+08
3.41535e+07  1.21016e-05  1.121e+08
3.41645e+07  1.20897e-05  1.121e+08
3.41755e+07  1.20778e-05  1.121e+08
3.41865e+07  1.20659e-05  1.121e+08
3.41975e+07  1.20541e-05  1.121e+08
3.42085e+07  1.20422e-05  1.121e+08
3.42195e+07  1.20304e-05  1.121e+08
3.42305e+07  1.20186e-05  1.121e+08
3.42415e+07  1.20068e-05  1.121e+08
3.42525e+07  1.19951e-05  1.121e+08
3.42635e+07  1.19833e-05  1.121e+08
3.42745e+07  1.19716e-05  1.121e+08
3.42855e+07  1.19598e-05  1.121e+08
3.42965e+07  1.19481e-05  1.121e+08
3.43075e+07  1.19364e-05  1.121e+08
3.43185e+07  1.19248e-05  1.121e+08
3.43295e+07  1.19131e-05  1.121e+08
3.43405e+07  1.19015e-05  1.121e+08
3.43515e+07  1.18898e-05  1.121e+08
3.43625e+07  1.18782e-05  1.121e+08
3.43735e+07  1.18666e-05  1.121e+08
3.43845e+07  1.1855e-05  1.121e+08
3.43955e+07  1.18434e-05  1.121e+08
3.44065e+07  1.18319e-05  1.121e+08
3.44175e+07  1.18203e-05  1.121e+08
3.44285e+07  1.18088e-05  1.121e+08
3.44395e+07  1.17973e-05  1.121e+08
3.44505e+07  1.17858e-05  1.121e+08
3.44615e+07  1.17743e-05  1.121e+08
3.44725e+07  1.17628e-05  1.121e+08
3.44835e+07  1.17514e-05  1.121e+08
3.44945e+07  1.17399e-05  1.121e+08
3.45055e+07  1.17285e-05  1.121e+08
3.45165e+07  1.17171e-05  1.121e+08
3.45275e+07  1.17057e-05  1.121e+08
3.45385e+07  1.16943e-05  1.121e+08
3.45495e+07  1.1683e-05  1.121e+08
3.45605e+07  1.16716e-05  1.121e+08
3.45715e+07  1.16603e-05  1.121e+08
3.45825e+07  1.1649e-05  1.121e+08
3.45935e+07  1.16377e-05  1.121e+08
3.46045e+07  1.16264e-05  1.121e+08
3.46155e+07  1.16151e-05  1.121e+08
3.46265e+07  1.16038e-05  1.121e+08
3.46375e+07  1.15926e-05  1.121e+08
3.46485e+07  1.15813e-05  1.121e+08
3.46595e+07  1.15701e-05  1.121e+08
3.46705e+07  1.15589e-05  1.121e+08
3.46815e+07  1.15477e-05  1.121e+08
3.46925e+07  1.15365e-05  1.121e+08
3.47035e+07  1.15254e-05  1.121e+08
3.47145e+07  1.15142e-05  1.121e+08
3.47255e+07  1.15031e-05  1.121e+08
3.47365e+07  1.1492e-05  1.121e+08
3.47475e+07  1.14809e-05  1.121e+08
3.47585e+07  1.14698e-05  1.121e+08
3.47695e+07  1.14587e-05  1.121e+08
3.47805e+07  1.14476e-05  1.121e+08
3.47915e+07  1.14366e-05  1.121e+08
3.48025e+07  1.14256e-05  1.121e+08
3.48135e+07  1.14145e-05  1.121e+08
3.48245e+07  1.14035e-05  1.121e+08
3.48355e+07  1.13925e-05  1.121e+08
3.48465e+07  1.13816e-05  1.121e+08
3.48575e+07  1.13706e-05  1.121e+08
3.48685e+07  1.13597e-05  1.121e+08
3.48795e+07  1.13487e-05  1.121e+08
3.48905e+07  1.13378e-05  1.121e+08
3.49015e+07  1.13269e-05  1.121e+08
3.49125e+07  1.1316e-05  1.121e+08
3.49235e+07  1.13051e-05  1.121e+08
3.49345e+07  1.12942e-05  1.121e+08
3.49455e+07  1.12834e-05  1.121e+08
3.49565e+07  1.12726e-05  1.121e+08
3.49675e+07  1.12617e-05  1.121e+08
3.49785e+07  1.12509e-05  1.121e+08
3.49895e+07  1.12401e-05  1.121e+08
3.50005e+07  1.12293e-05  1.121e+08
3.50115e+07  1.12186e-05  1.121e+08
3.50225e+07  1.12078e-05  1.121e+08
3.50335e+07  1.11971e-05  1.121e+08
3.50445e+07  1.11863e-05  1.121e+08
3.50555e+07  1.11756e-05  1.121e+08
3.50665e+07  1.11649e-05  1.121e+08
3.50775e+07  1.11542e-05  1.121e+08
3.50885e+07  1.11436e-05  1.121e+08
3.50995e+07  1.11329e-05  1.121e+08
3.51105e+07  1.11223e-05  1.121e+08
3.51215e+07  1.11116e-05  1.121e+08
3.51325e+07  1.1101e-05  1.121e+08
3.51435e+07  1.10904e-05  1.121e+08
3.51545e+07  1.10798e-05  1.121e+08
3.51655e+07  1.10692e-05  1.121e+08
3.51765e+07  1.10587e-05  1.121e+08
3.51875e+07  1.10481e-05  1.121e+08
3.51985e+07  1.10376e-05  1.121e+08
3.52095e+07  1.1027e-05  1.121e+08
3.52205e+07  1.10165e-05  1.121e+08
3.52315e+07  1.1006e-05  1.121e+08
3.52425e+07  1.09955e-05  1.121e+08
3.52535e+07  1.09851e-05  1.121e+08
3.52645e+07  1.09746e-05  1.121e+08
3.52755e+07  1.09642e-05  1.121e+08
3.52865e+07  1.09537e-05  1.121e+08
3.52975e+07  1.09433e-05  1.121e+08
3.53085e+07  1.09329e-05  1.121e+08
3.53195e+07  1.09225e-05  1.121e+08
3.53305e+07  1.09121e-05  1.121e+08
3.53415e+07  1.09018e-05  1.121e+08
3.53525e+07  1.08914e-05  1.121e+08
3.53635e+07  1.08811e-05  1.121e+08
3.53745e+07  1.08707e-05  1.121e+08
3.53855e+07  1.08604e-05  1.121e+08
3.53965e+07  1.08501e-05  1.121e+08
3.54075e+07  1.08398e-05  1.121e+08
3.54185e+07  1.08295e-05  1.121e+08
3.54295e+07  1.08193e-05  1.121e+08
3.54405e+07  1.0809e-05  1.121e+08
3.54515e+07  1.07988e-05  1.121e+08
3.54625e+07  1.07886e-05  1.121e+08
3.54735e+07  1.07784e-05  1.121e+08
3.54845e+07  1.07682e-05  1.121e+08
3.54955e+07  1.0758e-05  1.121e+08
3.55065e+07  1.07478e-05  1.121e+08
3.55175e+07  1.07376e-05  1.121e+08
3.55285e+07  1.07275e-05  1.121e+08
3.55395e+07  1.07173e-05  1.121e+08
3.55505e+07  1.07072e-05  1.121e+08
3.55615e+07  1.06971e-05  1.121e+08
3.55725e+07  1.0687e-05  1.121e+08
3.55835e+07  1.06769e-05  1.121e+08
3.55945e+07  1.06669e-05  1.121e+08
3.56055e+07  1.06568e-05  1.121e+08
3.56165e+07  1.06468e-05  1.121e+08
3.56275e+07  1.06367e-05  1.121e+08
3.56385e+07  1.06267e-05  1.121e+08
3.56495e+07  1.06167e-05  1.121e+08
3.56605e+07  1.06067e-05  1.121e+08
3.56715e+07  1.05967e-05  1.121e+08
3.56825e+07  1.05867e-05  1.121e+08
3.56935e+07  1.05768e-05  1.121e+08
3.57045e+07  1.05668e-05  1.121e+08
3.57155e+07  1.05569e-05  1.121e+08
3.57265e+07  1.0547e-05  1.121e+08
3.57375e+07  1.05371e-05  1.121e+08
3.57485e+07  1.05272e-05  1.121e+08
3.57595e+07  1.05173e-05  1.121e+08
3.57705e+07  1.05074e-05  1.121e+08
3.57815e+07  1.04975e-05  1.121e+08
3.57925e+07  1.04877e-05  1.121e+08
3.58035e+07  1.04779e-05  1.121e+08
3.58145e+07  1.0468e-05  1.121e+08
3.58255e+07  1.04582e-05  1.121e+08
3.58365e+07  1.04484e-05  1.121e+08
3.58475e+07  1.04386e-05  1.121e+08
3.58585e+07  1.04289e-05  1.121e+08
3.58695e+07  1.04191e-05  1.121e+08
3.58805e+07  1.04094e-05  1.121e+08
3.58915e+07  1.03996e-05  1.121e+08
3.59025e+07  1.03899e-05  1.121e+08
3.59135e+07  1.03802e-05  1.121e+08
3.59245e+07  1.03705e-05  1.121e+08
3.59355e+07  1.03608e-05  1.121e+08
3.59465e+07  1.03511e-05  1.121e+08
3.59575e+07  1.03414e-05  1.121e+08
3.59685e+07  1.03318e-05  1.121e+08
3.59795e+07  1.03221e-05  1.121e+08
3.59905e+07  1.03125e-05  1.121e+08
3.60015e+07  1.03029e-05  1.121e+08
3.60125e+07  1.02933e-05  1.121e+08
3.60235e+07  1.02837e-05  1.121e+08
3.60345e+07  1.02741e-05  1.121e+08
3.60455e+07  1.02645e-05  1.121e+08
3.60565e+07  1.0255e-05  1.121e+08
3.60675e+07  1.02454e-05  1.121e+08
3.60785e+07  1.02359e-05  1.121e+08
3.60895e+07  1.02264e-05  1.121e+08
3.61005e+07  1.02169e-05  1.121e+08
3.61115e+07  1.02074e-05  1.121e+08
3.61225e+07  1.01979e-05  1.121e+08
3.61335e+07  1.01884e-05  1.121e+08
3.61445e+07  1.01789e-05  1.121e+08
3.61555e+07  1.01695e-05  1.121e+08
3.61665e+07  1.016e-05  1.121e+08
3.61775e+07  1.01506e-05  1.121e+08
3.61885e+07  1.01412e-05  1.121e+08
3.61995e+07  1.01318e-05  1.121e+08
3.62105e+07  1.01224e-05  1.121e+08
3.62215e+07  1.0113e-05  1.121e+08
3.62325e+07  1.01036e-05  1.121e+08
3.62435e+07  1.00943e-05  1.121e+08
3.62545e+07  1.00849e-05  1.121e+08
3.62655e+07  1.00756e-05  1.121e+08
3.62765e+07  1.00662e-05  1.121e+08
3.62875e+07  1.00569e-05  1.121e+08
3.62985e+07  1.00476e-05  1.121e+08
3.63095e+07  1.00383e-05  1.121e+08
3.63205e+07  1.00291e-05  1.121e+08
3.63315e+07  1.00198e-05  1.121e+08
3.63425e+07  1.00105e-05  1.121e+08
3.63535e+07  1.00013e-05  1.121e+08
3.63645e+07  9.99205e-06  1.121e+08
3.63755e+07  9.98283e-06  1.121e+08
3.63865e+07  9.97361e-06  1.121e+08
3.63975e+07  9.96441e-06  1.121e+08
3.64085e+07  9.95522e-06  1.121e+08
3.64195e+07  9.94604e-06  1.121e+08
3.64305e+07  9.93688e-06  1.121e+08
3.64415e+07  9.92772e-06  1.121e+08
3.64525e+07  9.91858e-06  1.121e+08
3.64635e+07  9.90944e-06  1.121e+08
3.64745e+07  9.90032e-06  1.121e+08
3.64855e+07  9.89121e-06  1.121e+08
3.64965e+07  9.88211e-06  1.121e+08
3.65075e+07  9.87302e-06  1.121e+08
3.65185e+07  9.86394e-06  1.121e+08
3.65295e+07  9.85487e-06  1.121e+08
3.65405e+07  9.84582e-06  1.121e+08
3.65515e+07  9.83677e-06  1.121e+08
3.65625e+07  9.82774e-06  1.121e+08
3.65735e+07  9.81871e-06  1.121e+08
3.65845e+07  9.8097e-06  1.121e+08
3.65955e+07  9.8007e-06  1.121e+08
3.66065e+07  9.79171e-06  1.121e+08
3.66175e+07  9.78273e-06  1.121e+08
3.66285e+07  9.77376e-06  1.121e+08
3.66395e+07  9.76481e-06  1.121e+08
3.66505e+07  9.75586e-06  1.121e+08
3.66615e+07  9.74692e-06  1.121e+08
3.66725e+07  9.738e-06  1.121e+08
3.66835e+07  9.72908e-06  1.121e+08
3.66945e+07  9.72018e-06  1.121e+08
3.67055e+07  9.71129e-06  1.121e+08
3.67165e+07  9.70241e-06  1.121e+08
3.67275e+07  9.69354e-06  1.121e+08
3.67385e+07  9.68468e-06  1.121e+08
3.67495e+07  9.67583e-06  1.121e+08
3.67605e+07  9.66699e-06  1.121e+08
3.67715e+07  9.65816e-06  1.121e+08
3.67825e+07  9.64935e-06  1.121e+08
3.67935e+07  9.64054e-06  1.121e+08
3.68045e+07  9.63174e-06  1.121e+08
3.68155e+07  9.62296e-06  1.121e+08
3.68265e+07  9.61418e-06  1.121e+08
3.68375e+07  9.60542e-06  1.121e+08
3.68485e+07  9.59667e-06  1.121e+08
3.68595e+07  9.58792e-06  1.121e+08
3.68705e+07  9.57919e-06  1.121e+08
3.68815e+07  9.57047e-06  1.121e+08
3.68925e+07  9.56176e-06  1.121e+08
3.69035e+07  9.55306e-06  1.121e+08
3.69145e+07  9.54437e-06  1.121e+08
3.69255e+07  9.53569e-06  1.121e+08
3.69365e+07  9.52702e-06  1.121e+08
3.69475e+07  9.51836e-06  1.121e+08
3.69585e+07  9.50972e-06  1.121e+08
3.69695e+07  9.50108e-06  1.121e+08
3.69805e+07  9.49245e-06  1.121e+08
3.69915e+07  9.48383e-06  1.121e+08
3.70025e+07  9.47523e-06  1.121e+08
3.70135e+07  9.46663e-06  1.121e+08
3.70245e+07  9.45805e-06  1.121e+08
3.70355e+07  9.44947e-06  1.121e+08
3.70465e+07  9.44091e-06  1.121e+08
3.70575e+07  9.43235e-06  1.121e+08
3.70685e+07  9.42381e-06  1.121e+08
3.70795e+07  9.41527e-06  1.121e+08
3.70905e+07  9.40675e-06  1.121e+08
3.71015e+07  9.39823e-06  1.121e+08
3.71125e+07  9.38973e-06  1.121e+08
3.71235e+07  9.38124e-06  1.121e+08
3.71345e+07  9.37275e-06  1.121e+08
3.71455e+07  9.36428e-06  1.121e+08
3.71565e+07  9.35582e-06  1.121e+08
3.71675e+07  9.34737e-06  1.121e+08
3.71785e+07  9.33892e-06  1.121e+08
3.71895e+07  9.33049e-06  1.121e+08
3.72005e+07  9.32207e-06  1.121e+08
3.72115e+07  9.31366e-06  1.121e+08
3.72225e+07  9.30526e-06  1.121e+08
3.72335e+07  9.29686e-06  1.121e+08
3.72445e+07  9.28848e-06  1.121e+08
3.72555e+07  9.28011e-06  1.121e+08
3.72665e+07  9.27175e-06  1.121e+08
3.72775e+07  9.2634e-06  1.121e+08
3.72885e+07  9.25505e-06  1.121e+08
3.72995e+07  9.24672e-06  1.121e+08
3.73105e+07  9.2384e-06  1.121e+08
3.73215e+07  9.23009e-06  1.121e+08
3.73325e+07  9.22179e-06  1.121e+08
3.73435e+07  9.21349e-06  1.121e+08
3.73545e+07  9.20521e-06  1.121e+08
3.73655e+07  9.19694e-06  1.121e+08
3.73765e+07  9.18868e-06  1.121e+08
3.73875e+07  9.18042e-06  1.121e+08
3.73985e+07  9.17218e-06  1.121e+08
3.74095e+07  9.16395e-06  1.121e+08
3.74205e+07  9.15573e-06  1.121e+08
3.74315e+07  9.14751e-06  1.121e+08
3.74425e+07  9.13931e-06  1.121e+08
3.74535e+07  9.13111e-06  1.121e+08
3.74645e+07  9.12293e-06  1.121e+08
3.74755e+07  9.11476e-06  1.121e+08
3.74865e+07  9.10659e-06  1.121e+08
3.74975e+07  9.09844e-06  1.121e+08
3.75085e+07  9.09029e-06  1.121e+08
3.75195e+07  9.08216e-06  1.121e+08
3.75305e+07  9.07403e-06  1.121e+08
3.75415e+07  9.06591e-06  1.121e+08
3.75525e+07  9.05781e-06  1.121e+08
3.75635e+07  9.04971e-06  1.121e+08
3.75745e+07  9.04162e-06  1.121e+08
3.75855e+07  9.03354e-06  1.121e+08
3.75965e+07  9.02548e-06  1.121e+08
3.76075e+07  9.01742e-06  1.121e+08
3.76185e+07  9.00937e-06  1.121e+08
3.76295e+07  9.00133e-06  1.121e+08
3.76405e+07  8.9933e-06  1.121e+08
3.76515e+07  8.98528e-06  1.121e+08
3.76625e+07  8.97727e-06  1.121e+08
3.76735e+07  8.96926e-06  1.121e+08
3.76845e+07  8.96127e-06  1.121e+08
3.76955e+07  8.95329e-06  1.121e+08
3.77065e+07  8.94532e-06  1.121e+08
3.77175e+07  8.93735e-06  1.121e+08
3.77285e+07  8.9294e-06  1.121e+08
3.77395e+07  8.92145e-06  1.121e+08
3.77505e+07  8.91352e-06  1.121e+08
3.77615e+07  8.90559e-06  1.121e+08
3.77725e+07  8.89767e-06  1.121e+08
3.77835e+07  8.88977e-06  1.121e+08
3.77945e+07  8.88187e-06  1.121e+08
3.78055e+07  8.87398e-06  1.121e+08
3.78165e+07  8.8661e-06  1.121e+08
3.78275e+07  8.85823e-06  1.121e+08
3.78385e+07  8.85037e-06  1.121e+08
3.78495e+07  8.84252e-06  1.121e+08
3.78605e+07  8.83467e-06  1.121e+08
3.78715e+07  8.82684e-06  1.121e+08
3.78825e+07  8.81902e-06  1.121e+08
3.78935e+07  8.8112e-06  1.121e+08
3.79045e+07  8.8034e-06  1.121e+08
3.79155e+07  8.7956e-06  1.121e+08
3.79265e+07  8.78781e-06  1.121e+08
3.79375e+07  8.78003e-06  1.121e+08
3.79485e+07  8.77226e-06  1.121e+08
3.79595e+07  8.7645e-06  1.121e+08
3.79705e+07  8.75675e-06  1.121e+08
3.79815e+07  8.74901e-06  1.121e+08
3.79925e+07  8.74128e-06  1.121e+08
3.80035e+07  8.73355e-06  1.121e+08
3.80145e+07  8.72584e-06  1.121e+08
3.80255e+07  8.71813e-06  1.121e+08
3.80365e+07  8.71044e-06  1.121e+08
3.80475e+07  8.70275e-06  1.121e+08
3.80585e+07  8.69507e-06  1.121e+08
3.80695e+07  8.6874e-06  1.121e+08
3.80805e+07  8.67974e-06  1.121e+08
3.80915e+07  8.67209e-06  1.121e+08
3.81025e+07  8.66445e-06  1.121e+08
3.81135e+07  8.65681e-06  1.121e+08
3.81245e+07  8.64919e-06  1.121e+08
3.81355e+07  8.64157e-06  1.121e+08
3.81465e+07  8.63397e-06  1.121e+08
3.81575e+07  8.62637e-06  1.121e+08
3.81685e+07  8.61878e-06  1.121e+08
3.81795e+07  8.6112e-06  1.121e+08
3.81905e+07  8.60363e-06  1.121e+08
3.82015e+07  8.59607e-06  1.121e+08
3.82125e+07  8.58851e-06  1.121e+08
3.82235e+07  8.58097e-06  1.121e+08
3.82345e+07  8.57343e-06  1.121e+08
3.82455e+07  8.5659e-06  1.121e+08
3.82565e+07  8.55838e-06  1.121e+08
3.82675e+07  8.55087e-06  1.121e+08
3.82785e+07  8.54337e-06  1.121e+08
3.82895e+07  8.53588e-06  1.121e+08
3.83005e+07  8.5284e-06  1.121e+08
3.83115e+07  8.52092e-06  1.121e+08
3.83225e+07  8.51346e-06  1.121e+08
3.83335e+07  8.506e-06  1.121e+08
3.83445e+07  8.49855e-06  1.121e+08
3.83555e+07  8.49111e-06  1.121e+08
3.83665e+07  8.48368e-06  1.121e+08
3.83775e+07  8.47625e-06  1.121e+08
3.83885e+07  8.46884e-06  1.121e+08
3.83995e+07  8.46143e-06  1.121e+08
3.84105e+07  8.45404e-06  1.121e+08
3.84215e+07  8.44665e-06  1.121e+08
3.84325e+07  8.43927e-06  1.121e+08
3.84435e+07  8.4319e-06  1.121e+08
3.84545e+07  8.42453e-06  1.121e+08
3.84655e+07  8.41718e-06  1.121e+08
3.84765e+07  8.40983e-06  1.121e+08
3.84875e+07  8.4025e-06  1.121e+08
3.84985e+07  8.39517e-06  1.121e+08
3.85095e+07  8.38785e-06  1.121e+08
3.85205e+07  8.38053e-06  1.121e+08
3.85315e+07  8.37323e-06  1.121e+08
3.85425e+07  8.36594e-06  1.121e+08
3.85535e+07  8.35865e-06  1.121e+08
3.85645e+07  8.35137e-06  1.121e+08
3.85755e+07  8.3441e-06  1.121e+08
3.85865e+07  8.33684e-06  1.121e+08
3.85975e+07  8.32959e-06  1.121e+08
3.86085e+07  8.32234e-06  1.121e+08
3.86195e+07  8.31511e-06  1.121e+08
3.86305e+07  8.30788e-06  1.121e+08
3.86415e+07  8.30066e-06  1.121e+08
3.86525e+07  8.29345e-06  1.121e+08
3.86635e+07  8.28625e-06  1.121e+08
3.86745e+07  8.27905e-06  1.121e+08
3.86855e+07  8.27186e-06  1.121e+08
3.86965e+07  8.26469e-06  1.121e+08
3.87075e+07  8.25752e-06  1.121e+08
3.87185e+07  8.25035e-06  1.121e+08
3.87295e+07  8.2432e-06  1.121e+08
3.87405e+07  8.23606e-06  1.121e+08
3.87515e+07  8.22892e-06  1.121e+08
3.87625e+07  8.22179e-06  1.121e+08
3.87735e+07  8.21467e-06  1.121e+08
3.87845e+07  8.20756e-06  1.121e+08
3.87955e+07  8.20045e-06  1.121e+08
3.88065e+07  8.19336e-06  1.121e+08
3.88175e+07  8.18627e-06  1.121e+08
3.88285e+07  8.17919e-06  1.121e+08
3.88395e+07  8.17212e-06  1.121e+08
3.88505e+07  8.16506e-06  1.121e+08
3.88615e+07  8.158e-06  1.121e+08
3.88725e+07  8.15095e-06  1.121e+08
3.88835e+07  8.14391e-06  1.121e+08
3.88945e+07  8.13688e-06  1.121e+08
3.89055e+07  8.12986e-06  1.121e+08
3.89165e+07  8.12285e-06  1.121e+08
3.89275e+07  8.11584e-06  1.121e+08
3.89385e+07  8.10884e-06  1.121e+08
3.89495e+07  8.10185e-06  1.121e+08
3.89605e+07  8.09487e-06  1.121e+08
3.89715e+07  8.08789e-06  1.121e+08
3.89825e+07  8.08092e-06  1.121e+08
3.89935e+07  8.07397e-06  1.121e+08
3.90045e+07  8.06701e-06  1.121e+08
3.90155e+07  8.06007e-06  1.121e+08
3.90265e+07  8.05314e-06  1.121e+08
3.90375e+07  8.04621e-06  1.121e+08
3.90485e+07  8.03929e-06  1.121e+08
3.90595e+07  8.03238e-06  1.121e+08
3.90705e+07  8.02548e-06  1.121e+08
3.90815e+07  8.01858e-06  1.121e+08
3.90925e+07  8.01169e-06  1.121e+08
3.91035e+07  8.00481e-06  1.121e+08
3.91145e+07  7.99794e-06  1.121e+08
3.91255e+07  7.99108e-06  1.121e+08
3.91365e+07  7.98422e-06  1.121e+08
3.91475e+07  7.97737e-06  1.121e+08
3.91585e+07  7.97053e-06  1.121e+08
3.91695e+07  7.9637e-06  1.121e+08
3.91805e+07  7.95687e-06  1.121e+08
3.91915e+07  7.95005e-06  1.121e+08
3.92025e+07  7.94324e-06  1.121e+08
3.92135e+07  7.93644e-06  1.121e+08
3.92245e+07  7.92965e-06  1.121e+08
3.92355e+07  7.92286e-06  1.121e+08
3.92465e+07  7.91608e-06  1.121e+08
3.92575e+07  7.90931e-06  1.121e+08
3.92685e+07  7.90255e-06  1.121e+08
3.92795e+07  7.89579e-06  1.121e+08
3.92905e+07  7.88904e-06  1.121e+08
3.93015e+07  7.8823e-06  1.121e+08
3.93125e+07  7.87557e-06  1.121e+08
3.93235e+07  7.86885e-06  1.121e+08
3.93345e+07  7.86213e-06  1.121e+08
3.93455e+07  7.85542e-06  1.121e+08
3.93565e+07  7.84872e-06  1.121e+08
3.93675e+07  7.84202e-06  1.121e+08
3.93785e+07  7.83533e-06  1.121e+08
3.93895e+07  7.82865e-06  1.121e+08
3.94005e+07  7.82198e-06  1.121e+08
3.94115e+07  7.81532e-06  1.121e+08
3.94225e+07  7.80866e-06  1.121e+08
3.94335e+07  7.80201e-06  1.121e+08
3.94445e+07  7.79537e-06  1.121e+08
3.94555e+07  7.78873e-06  1.121e+08
3.94665e+07  7.78211e-06  1.121e+08
3.94775e+07  7.77549e-06  1.121e+08
3.94885e+07  7.76888e-06  1.121e+08
3.94995e+07  7.76227e-06  1.121e+08
3.95105e+07  7.75567e-06  1.121e+08
3.95215e+07  7.74908e-06  1.121e+08
3.95325e+07  7.7425e-06  1.121e+08
3.95435e+07  7.73593e-06  1.121e+08
3.95545e+07  7.72936e-06  1.121e+08
3.95655e+07  7.7228e-06  1.121e+08
3.95765e+07  7.71625e-06  1.121e+08
3.95875e+07  7.7097e-06  1.121e+08
3.95985e+07  7.70316e-06  1.121e+08
3.96095e+07  7.69663e-06  1.121e+08
3.96205e+07  7.69011e-06  1.121e+08
3.96315e+07  7.68359e-06  1.121e+08
3.96425e+07  7.67709e-06  1.121e+08
3.96535e+07  7.67059e-06  1.121e+08
3.96645e+07  7.66409e-06  1.121e+08
3.96755e+07  7.6576e-06  1.121e+08
3.96865e+07  7.65113e-06  1.121e+08
3.96975e+07  7.64465e-06  1.121e+08
3.97085e+07  7.63819e-06  1.121e+08
3.97195e+07  7.63173e-06  1.121e+08
3.97305e+07  7.62528e-06  1.121e+08
3.97415e+07  7.61884e-06  1.121e+08
3.97525e+07  7.6124e-06  1.121e+08
3.97635e+07  7.60597e-06  1.121e+08
3.97745e+07  7.59955e-06  1.121e+08
3.97855e+07  7.59314e-06  1.121e+08
3.97965e+07  7.58673e-06  1.121e+08
3.98075e+07  7.58033e-06  1.121e+08
3.98185e+07  7.57394e-06  1.121e+08
3.98295e+07  7.56755e-06  1.121e+08
3.98405e+07  7.56117e-06  1.121e+08
3.98515e+07  7.5548e-06  1.121e+08
3.98625e+07  7.54844e-06  1.121e+08
3.98735e+07  7.54208e-06  1.121e+08
3.98845e+07  7.53573e-06  1.121e+08
3.98955e+07  7.52939e-06  1.121e+08
3.99065e+07  7.52305e-06  1.121e+08
3.99175e+07  7.51673e-06  1.121e+08
3.99285e+07  7.5104e-06  1.121e+08
3.99395e+07  7.50409e-06  1.121e+08
3.99505e+07  7.49778e-06  1.121e+08
3.99615e+07  7.49148e-06  1.121e+08
3.99725e+07  7.48519e-06  1.121e+08
3.99835e+07  7.4789e-06  1.121e+08
3.99945e+07  7.47262e-06  1.121e+08
4.00055e+07  7.46635e-06  1.121e+08
4.00165e+07  7.46008e-06  1.121e+08
4.00275e+07  7.45383e-06  1.121e+08
4.00385e+07  7.44757e-06  1.121e+08
4.00495e+07  7.44133e-06  1.121e+08
4.00605e+07  7.43509e-06  1.121e+08
4.00715e+07  7.42886e-06  1.121e+08
4.00825e+07  7.42264e-06  1.121e+08
4.00935e+07  7.41642e-06  1.121e+08
4.01045e+07  7.41021e-06  1.121e+08
4.01155e+07  7.40401e-06  1.121e+08
4.01265e+07  7.39781e-06  1.121e+08
4.01375e+07  7.39162e-06  1.121e+08
4.01485e+07  7.38544e-06  1.121e+08
4.01595e+07  7.37927e-06  1.121e+08
4.01705e+07  7.3731e-06  1.121e+08
4.01815e+07  7.36694e-06  1.121e+08
4.01925e+07  7.36078e-06  1.121e+08
4.02035e+07  7.35463e-06  1.121e+08
4.02145e+07  7.34849e-06  1.121e+08
4.02255e+07  7.34236e-06  1.121e+08
4.02365e+07  7.33623e-06  1.121e+08
4.02475e+07  7.33011e-06  1.121e+08
4.02585e+07  7.32399e-06  1.121e+08
4.02695e+07  7.31789e-06  1.121e+08
4.02805e+07  7.31179e-06  1.121e+08
4.02915e+07  7.30569e-06  1.121e+08
4.03025e+07  7.29961e-06  1.121e+08
4.03135e+07  7.29353e-06  1.121e+08
4.03245e+07  7.28745e-06  1.121e+08
4.03355e+07  7.28139e-06  1.121e+08
4.03465e+07  7.27532e-06  1.121e+08
4.03575e+07  7.26927e-06  1.121e+08
4.03685e+07  7.26322e-06  1.121e+08
4.03795e+07  7.25718e-06  1.121e+08
4.03905e+07  7.25115e-06  1.121e+08
4.04015e+07  7.24512e-06  1.121e+08
4.04125e+07  7.2391e-06  1.121e+08
4.04235e+07  7.23309e-06  1.121e+08
4.04345e+07  7.22708e-06  1.121e+08
4.04455e+07  7.22108e-06  1.121e+08
4.04565e+07  7.21509e-06  1.121e+08
4.04675e+07  7.2091e-06  1.121e+08
4.04785e+07  7.20312e-06  1.121e+08
4.04895e+07  7.19715e-06  1.121e+08
4.05005e+07  7.19118e-06  1.121e+08
4.05115e+07  7.18522e-06  1.121e+08
4.05225e+07  7.17927e-06  1.121e+08
4.05335e+07  7.17332e-06  1.121e+08
4.05445e+07  7.16738e-06  1.121e+08
4.05555e+07  7.16144e-06  1.121e+08
4.05665e+07  7.15551e-06  1.121e+08
4.05775e+07  7.14959e-06  1.121e+08
4.05885e+07  7.14368e-06  1.121e+08
4.05995e+07  7.13777e-06  1.121e+08
4.06105e+07  7.13187e-06  1.121e+08
4.06215e+07  7.12597e-06  1.121e+08
4.06325e+07  7.12008e-06  1.121e+08
4.06435e+07  7.1142e-06  1.121e+08
4.06545e+07  7.10832e-06  1.121e+08
4.06655e+07  7.10245e-06  1.121e+08
4.06765e+07  7.09659e-06  1.121e+08
4.06875e+07  7.09073e-06  1.121e+08
4.06985e+07  7.08488e-06  1.121e+08
4.07095e+07  7.07904e-06  1.121e+08
4.07205e+07  7.0732e-06  1.121e+08
4.07315e+07  7.06737e-06  1.121e+08
4.07425e+07  7.06155e-06  1.121e+08
4.07535e+07  7.05573e-06  1.121e+08
4.07645e+07  7.04991e-06  1.121e+08
4.07755e+07  7.04411e-06  1.121e+08
4.07865e+07  7.03831e-06  1.121e+08
4.07975e+07  7.03252e-06  1.121e+08
4.08085e+07  7.02673e-06  1.121e+08
4.08195e+07  7.02095e-06  1.121e+08
4.08305e+07  7.01517e-06  1.121e+08
4.08415e+07  7.00941e-06  1.121e+08
4.08525e+07  7.00364e-06  1.121e+08
4.08635e+07  6.99789e-06  1.121e+08
4.08745e+07  6.99214e-06  1.121e+08
4.08855e+07  6.9864e-06  1.121e+08
4.08965e+07  6.98066e-06  1.121e+08
4.09075e+07  6.97493e-06  1.121e+08
4.09185e+07  6.96921e-06  1.121e+08
4.09295e+07  6.96349e-06  1.121e+08
4.09405e+07  6.95778e-06  1.121e+08
4.09515e+07  6.95207e-06  1.121e+08
4.09625e+07  6.94637e-06  1.121e+08
4.09735e+07  6.94068e-06  1.121e+08
4.09845e+07  6.93499e-06  1.121e+08
4.09955e+07  6.92931e-06  1.121e+08
4.10065e+07  6.92364e-06  1.121e+08
4.10175e+07  6.91797e-06  1.121e+08
4.10285e+07  6.91231e-06  1.121e+08
4.10395e+07  6.90665e-06  1.121e+08
4.10505e+07  6.901e-06  1.121e+08
4.10615e+07  6.89536e-06  1.121e+08
4.10725e+07  6.88972e-06  1.121e+08
4.10835e+07  6.88409e-06  1.121e+08
4.10945e+07  6.87846e-06  1.121e+08
4.11055e+07  6.87285e-06  1.121e+08
4.11165e+07  6.86723e-06  1.121e+08
4.11275e+07  6.86163e-06  1.121e+08
4.11385e+07  6.85602e-06  1.121e+08
4.11495e+07  6.85043e-06  1.121e+08
4.11605e+07  6.84484e-06  1.121e+08
4.11715e+07  6.83926e-06  1.121e+08
4.11825e+07  6.83368e-06  1.121e+08
4.11935e+07  6.82811e-06  1.121e+08
4.12045e+07  6.82255e-06  1.121e+08
4.12155e+07  6.81699e-06  1.121e+08
4.12265e+07  6.81144e-06  1.121e+08
4.12375e+07  6.80589e-06  1.121e+08
4.12485e+07  6.80035e-06  1.121e+08
4.12595e+07  6.79481e-06  1.121e+08
4.12705e+07  6.78928e-06  1.121e+08
4.12815e+07  6.78376e-06  1.121e+08
4.12925e+07  6.77825e-06  1.121e+08
4.13035e+07  6.77273e-06  1.121e+08
4.13145e+07  6.76723e-06  1.121e+08
4.13255e+07  6.76173e-06  1.121e+08
4.13365e+07  6.75624e-06  1.121e+08
4.13475e+07  6.75075e-06  1.121e+08
4.13585e+07  6.74527e-06  1.121e+08
4.13695e+07  6.73979e-06  1.121e+08
4.13805e+07  6.73433e-06  1.121e+08
4.13915e+07  6.72886e-06  1.121e+08
4.14025e+07  6.7234e-06  1.121e+08
4.14135e+07  6.71795e-06  1.121e+08
4.14245e+07  6.71251e-06  1.121e+08
4.14355e+07  6.70707e-06  1.121e+08
4.14465e+07  6.70163e-06  1.121e+08
4.14575e+07  6.6962e-06  1.121e+08
4.14685e+07  6.69078e-06  1.121e+08
4.14795e+07  6.68537e-06  1.121e+08
4.14905e+07  6.67995e-06  1.121e+08
4.15015e+07  6.67455e-06  1.121e+08
4.15125e+07  6.66915e-06  1.121e+08
4.15235e+07  6.66376e-06  1.121e+08
4.15345e+07  6.65837e-06  1.121e+08
4.15455e+07  6.65299e-06  1.121e+08
4.15565e+07  6.64761e-06  1.121e+08
4.15675e+07  6.64224e-06  1.121e+08
4.15785e+07  6.63688e-06  1.121e+08
4.15895e+07  6.63152e-06  1.121e+08
4.16005e+07  6.62617e-06  1.121e+08
4.16115e+07  6.62082e-06  1.121e+08
4.16225e+07  6.61548e-06  1.121e+08
4.16335e+07  6.61014e-06  1.121e+08
4.16445e+07  6.60481e-06  1.121e+08
4.16555e+07  6.59949e-06  1.121e+08
4.16665e+07  6.59417e-06  1.121e+08
4.16775e+07  6.58885e-06  1.121e+08
4.16885e+07  6.58355e-06  1.121e+08
4.16995e+07  6.57825e-06  1.121e+08
4.17105e+07  6.57295e-06  1.121e+08
4.17215e+07  6.56766e-06  1.121e+08
4.17325e+07  6.56237e-06  1.121e+08
4.17435e+07  6.5571e-06  1.121e+08
4.17545e+07  6.55182e-06  1.121e+08
4.17655e+07  6.54655e-06  1.121e+08
4.17765e+07  6.54129e-06  1.121e+08
4.17875e+07  6.53604e-06  1.121e+08
4.17985e+07  6.53078e-06  1.121e+08
4.18095e+07  6.52554e-06  1.121e+08
4.18205e+07  6.5203e-06  1.121e+08
4.18315e+07  6.51507e-06  1.121e+08
4.18425e+07  6.50984e-06  1.121e+08
4.18535e+07  6.50461e-06  1.121e+08
4.18645e+07  6.4994e-06  1.121e+08
4.18755e+07  6.49418e-06  1.121e+08
4.18865e+07  6.48898e-06  1.121e+08
4.18975e+07  6.48378e-06  1.121e+08
4.19085e+07  6.47858e-06  1.121e+08
4.19195e+07  6.47339e-06  1.121e+08
4.19305e+07  6.46821e-06  1.121e+08
4.19415e+07  6.46303e-06  1.121e+08
4.19525e+07  6.45786e-06  1.121e+08
4.19635e+07  6.45269e-06  1.121e+08
4.19745e+07  6.44753e-06  1.121e+08
4.19855e+07  6.44237e-06  1.121e+08
4.19965e+07  6.43722e-06  1.121e+08
4.20075e+07  6.43207e-06  1.121e+08
4.20185e+07  6.42693e-06  1.121e+08
4.20295e+07  6.4218e-06  1.121e+08
4.20405e+07  6.41667e-06  1.121e+08
4.20515e+07  6.41154e-06  1.121e+08
4.20625e+07  6.40642e-06  1.121e+08
4.20735e+07  6.40131e-06  1.121e+08
4.20845e+07  6.3962e-06  1.121e+08
4.20955e+07  6.3911e-06  1.121e+08
4.21065e+07  6.386e-06  1.121e+08
4.21175e+07  6.38091e-06  1.121e+08
4.21285e+07  6.37583e-06  1.121e+08
4.21395e+07  6.37075e-06  1.121e+08
4.21505e+07  6.36567e-06  1.121e+08
4.21615e+07  6.3606e-06  1.121e+08
4.21725e+07  6.35554e-06  1.121e+08
4.21835e+07  6.35048e-06  1.121e+08
4.21945e+07  6.34542e-06  1.121e+08
4.22055e+07  6.34037e-06  1.121e+08
4.22165e+07  6.33533e-06  1.121e+08
4.22275e+07  6.33029e-06  1.121e+08
4.22385e+07  6.32526e-06  1.121e+08
4.22495e+07  6.32023e-06  1.121e+08
4.22605e+07  6.31521e-06  1.121e+08
4.22715e+07  6.31019e-06  1.121e+08
4.22825e+07  6.30518e-06  1.121e+08
4.22935e+07  6.30018e-06  1.121e+08
4.23045e+07  6.29517e-06  1.121e+08
4.23155e+07  6.29018e-06  1.121e+08
4.23265e+07  6.28519e-06  1.121e+08
4.23375e+07  6.2802e-06  1.121e+08
4.23485e+07  6.27522e-06  1.121e+08
4.23595e+07  6.27025e-06  1.121e+08
4.23705e+07  6.26528e-06  1.121e+08
4.23815e+07  6.26032e-06  1.121e+08
4.23925e+07  6.25536e-06  1.121e+08
4.24035e+07  6.2504e-06  1.121e+08
4.24145e+07  6.24545e-06  1.121e+08
4.24255e+07  6.24051e-06  1.121e+08
4.24365e+07  6.23557e-06  1.121e+08
4.24475e+07  6.23064e-06  1.121e+08
4.24585e+07  6.22571e-06  1.121e+08
4.24695e+07  6.22079e-06  1.121e+08
4.24805e+07  6.21587e-06  1.121e+08
4.24915e+07  6.21096e-06  1.121e+08
4.25025e+07  6.20605e-06  1.121e+08
4.25135e+07  6.20115e-06  1.121e+08
4.25245e+07  6.19625e-06  1.121e+08
4.25355e+07  6.19136e-06  1.121e+08
4.25465e+07  6.18648e-06  1.121e+08
4.25575e+07  6.18159e-06  1.121e+08
4.25685e+07  6.17672e-06  1.121e+08
4.25795e+07  6.17185e-06  1.121e+08
4.25905e+07  6.16698e-06  1.121e+08
4.26015e+07  6.16212e-06  1.121e+08
4.26125e+07  6.15726e-06  1.121e+08
4.26235e+07  6.15241e-06  1.121e+08
4.26345e+07  6.14757e-06  1.121e+08
4.26455e+07  6.14273e-06  1.121e+08
4.26565e+07  6.13789e-06  1.121e+08
4.26675e+07  6.13306e-06  1.121e+08
4.26785e+07  6.12823e-06  1.121e+08
4.26895e+07  6.12341e-06  1.121e+08
4.27005e+07  6.1186e-06  1.121e+08
4.27115e+07  6.11379e-06  1.121e+08
4.27225e+07  6.10898e-06  1.121e+08
4.27335e+07  6.10418e-06  1.121e+08
4.27445e+07  6.09939e-06  1.121e+08
4.27555e+07  6.09459e-06  1.121e+08
4.27665e+07  6.08981e-06  1.121e+08
4.27775e+07  6.08503e-06  1.121e+08
4.27885e+07  6.08025e-06  1.121e+08
4.27995e+07  6.07548e-06  1.121e+08
4.28105e+07  6.07072e-06  1.121e+08
4.28215e+07  6.06596e-06  1.121e+08
4.28325e+07  6.0612e-06  1.121e+08
4.28435e+07  6.05645e-06  1.121e+08
4.28545e+07  6.0517e-06  1.121e+08
4.28655e+07  6.04696e-06  1.121e+08
4.28765e+07  6.04223e-06  1.121e+08
4.28875e+07  6.0375e-06  1.121e+08
4.28985e+07  6.03277e-06  1.121e+08
4.29095e+07  6.02805e-06  1.121e+08
4.29205e+07  6.02333e-06  1.121e+08
4.29315e+07  6.01862e-06  1.121e+08
4.29425e+07  6.01392e-06  1.121e+08
4.29535e+07  6.00921e-06  1.121e+08
4.29645e+07  6.00452e-06  1.121e+08
4.29755e+07  5.99982e-06  1.121e+08
4.29865e+07  5.99514e-06  1.121e+08
4.29975e+07  5.99046e-06  1.121e+08
4.30085e+07  5.98578e-06  1.121e+08
4.30195e+07  5.98111e-06  1.121e+08
4.30305e+07  5.97644e-06  1.121e+08
4.30415e+07  5.97178e-06  1.121e+08
4.30525e+07  5.96712e-06  1.121e+08
4.30635e+07  5.96246e-06  1.121e+08
4.30745e+07  5.95782e-06  1.121e+08
4.30855e+07  5.95317e-06  1.121e+08
4.30965e+07  5.94853e-06  1.121e+08
4.31075e+07  5.9439e-06  1.121e+08
4.31185e+07  5.93927e-06  1.121e+08
4.31295e+07  5.93465e-06  1.121e+08
4.31405e+07  5.93003e-06  1.121e+08
4.31515e+07  5.92541e-06  1.121e+08
4.31625e+07  5.9208e-06  1.121e+08
4.31735e+07  5.9162e-06  1.121e+08
4.31845e+07  5.9116e-06  1.121e+08
4.31955e+07  5.907e-06  1.121e+08
4.32065e+07  5.90241e-06  1.121e+08
4.32175e+07  5.89782e-06  1.121e+08
4.32285e+07  5.89324e-06  1.121e+08
4.32395e+07  5.88867e-06  1.121e+08
4.32505e+07  5.88409e-06  1.121e+08
4.32615e+07  5.87953e-06  1.121e+08
4.32725e+07  5.87496e-06  1.121e+08
4.32835e+07  5.87041e-06  1.121e+08
4.32945e+07  5.86585e-06  1.121e+08
4.33055e+07  5.8613e-06  1.121e+08
4.33165e+07  5.85676e-06  1.121e+08
4.33275e+07  5.85222e-06  1.121e+08
4.33385e+07  5.84769e-06  1.121e+08
4.33495e+07  5.84316e-06  1.121e+08
4.33605e+07  5.83863e-06  1.121e+08
4.33715e+07  5.83411e-06  1.121e+08
4.33825e+07  5.82959e-06  1.121e+08
4.33935e+07  5.82508e-06  1.121e+08
4.34045e+07  5.82058e-06  1.121e+08
4.34155e+07  5.81607e-06  1.121e+08
4.34265e+07  5.81158e-06  1.121e+08
4.34375e+07  5.80708e-06  1.121e+08
4.34485e+07  5.8026e-06  1.121e+08
4.34595e+07  5.79811e-06  1.121e+08
4.34705e+07  5.79363e-06  1.121e+08
4.34815e+07  5.78916e-06  1.121e+08
4.34925e+07  5.78469e-06  1.121e+08
4.35035e+07  5.78022e-06  1.121e+08
4.35145e+07  5.77576e-06  1.121e+08
4.35255e+07  5.77131e-06  1.121e+08
4.35365e+07  5.76686e-06  1.121e+08
4.35475e+07  5.76241e-06  1.121e+08
4.35585e+07  5.75797e-06  1.121e+08
4.35695e+07  5.75353e-06  1.121e+08
4.35805e+07  5.7491e-06  1.121e+08
4.35915e+07  5.74467e-06  1.121e+08
4.36025e+07  5.74024e-06  1.121e+08
4.36135e+07  5.73582e-06  1.121e+08
4.36245e+07  5.73141e-06  1.121e+08
4.36355e+07  5.727e-06  1.121e+08
4.36465e+07  5.72259e-06  1.121e+08
4.36575e+07  5.71819e-06  1.121e+08
4.36685e+07  5.71379e-06  1.121e+08
4.36795e+07  5.7094e-06  1.121e+08
4.36905e+07  5.70501e-06  1.121e+08
4.37015e+07  5.70063e-06  1.121e+08
4.37125e+07  5.69625e-06  1.121e+08
4.37235e+07  5.69187e-06  1.121e+08
4.37345e+07  5.6875e-06  1.121e+08
4.37455e+07  5.68314e-06  1.121e+08
4.37565e+07  5.67877e-06  1.121e+08
4.37675e+07  5.67442e-06  1.121e+08
4.37785e+07  5.67007e-06  1.121e+08
4.37895e+07  5.66572e-06  1.121e+08
4.38005e+07  5.66137e-06  1.121e+08
4.38115e+07  5.65703e-06  1.121e+08
4.38225e+07  5.6527e-06  1.121e+08
4.38335e+07  5.64837e-06  1.121e+08
4.38445e+07  5.64404e-06  1.121e+08
4.38555e+07  5.63972e-06  1.121e+08
4.38665e+07  5.6354e-06  1.121e+08
4.38775e+07  5.63109e-06  1.121e+08
4.38885e+07  5.62678e-06  1.121e+08
4.38995e+07  5.62248e-06  1.121e+08
4.39105e+07  5.61818e-06  1.121e+08
4.39215e+07  5.61388e-06  1.121e+08
4.39325e+07  5.60959e-06  1.121e+08
4.39435e+07  5.6053e-06  1.121e+08
4.39545e+07  5.60102e-06  1.121e+08
4.39655e+07  5.59674e-06  1.121e+08
4.39765e+07  5.59247e-06  1.121e+08
4.39875e+07  5.5882e-06  1.121e+08
4.39985e+07  5.58394e-06  1.121e+08
4.40095e+07  5.57968e-06  1.121e+08
4.40205e+07  5.57542e-06  1.121e+08
4.40315e+07  5.57117e-06  1.121e+08
4.40425e+07  5.56692e-06  1.121e+08
4.40535e+07  5.56268e-06  1.121e+08
4.40645e+07  5.55844e-06  1.121e+08
4.40755e+07  5.5542e-06  1.121e+08
4.40865e+07  5.54997e-06  1.121e+08
4.40975e+07  5.54574e-06  1.121e+08
4.41085e+07  5.54152e-06  1.121e+08
4.41195e+07  5.5373e-06  1.121e+08
4.41305e+07  5.53309e-06  1.121e+08
4.41415e+07  5.52888e-06  1.121e+08
4.41525e+07  5.52468e-06  1.121e+08
4.41635e+07  5.52048e-06  1.121e+08
4.41745e+07  5.51628e-06  1.121e+08
4.41855e+07  5.51209e-06  1.121e+08
4.41965e+07  5.5079e-06  1.121e+08
4.42075e+07  5.50372e-06  1.121e+08
4.42185e+07  5.49954e-06  1.121e+08
4.42295e+07  5.49536e-06  1.121e+08
4.42405e+07  5.49119e-06  1.121e+08
4.42515e+07  5.48702e-06  1.121e+08
4.42625e+07  5.48286e-06  1.121e+08
4.42735e+07  5.4787e-06  1.121e+08
4.42845e+07  5.47455e-06  1.121e+08
4.42955e+07  5.4704e-06  1.121e+08
4.43065e+07  5.46625e-06  1.121e+08
4.43175e+07  5.46211e-06  1.121e+08
4.43285e+07  5.45797e-06  1.121e+08
4.43395e+07  5.45384e-06  1.121e+08
4.43505e+07  5.44971e-06  1.121e+08
4.43615e+07  5.44558e-06  1.121e+08
4.43725e+07  5.44146e-06  1.121e+08
4.43835e+07  5.43734e-06  1.121e+08
4.43945e+07  5.43323e-06  1.121e+08
4.44055e+07  5.42912e-06  1.121e+08
4.44165e+07  5.42502e-06  1.121e+08
4.44275e+07  5.42092e-06  1.121e+08
4.44385e+07  5.41682e-06  1.121e+08
4.44495e+07  5.41273e-06  1.121e+08
4.44605e+07  5.40864e-06  1.121e+08
4.44715e+07  5.40456e-06  1.121e+08
4.44825e+07  5.40048e-06  1.121e+08
4.44935e+07  5.3964e-06  1.121e+08
4.45045e+07  5.39233e-06  1.121e+08
4.45155e+07  5.38826e-06  1.121e+08
4.45265e+07  5.3842e-06  1.121e+08
4.45375e+07  5.38014e-06  1.121e+08
4.45485e+07  5.37608e-06  1.121e+08
4.45595e+07  5.37203e-06  1.121e+08
4.45705e+07  5.36798e-06  1.121e+08
4.45815e+07  5.36394e-06  1.121e+08
4.45925e+07  5.3599e-06  1.121e+08
4.46035e+07  5.35586e-06  1.121e+08
4.46145e+07  5.35183e-06  1.121e+08
4.46255e+07  5.34781e-06  1.121e+08
4.46365e+07  5.34378e-06  1.121e+08
4.46475e+07  5.33976e-06  1.121e+08
4.46585e+07  5.33575e-06  1.121e+08
4.46695e+07  5.33174e-06  1.121e+08
4.46805e+07  5.32773e-06  1.121e+08
4.46915e+07  5.32373e-06  1.121e+08
4.47025e+07  5.31973e-06  1.121e+08
4.47135e+07  5.31573e-06  1.121e+08
4.47245e+07  5.31174e-06  1.121e+08
4.47355e+07  5.30775e-06  1.121e+08
4.47465e+07  5.30377e-06  1.121e+08
4.47575e+07  5.29979e-06  1.121e+08
4.47685e+07  5.29582e-06  1.121e+08
4.47795e+07  5.29184e-06  1.121e+08
4.47905e+07  5.28788e-06  1.121e+08
4.48015e+07  5.28391e-06  1.121e+08
4.48125e+07  5.27995e-06  1.121e+08
4.48235e+07  5.276e-06  1.121e+08
4.48345e+07  5.27205e-06  1.121e+08
4.48455e+07  5.2681e-06  1.121e+08
4.48565e+07  5.26415e-06  1.121e+08
4.48675e+07  5.26021e-06  1.121e+08
4.48785e+07  5.25628e-06  1.121e+08
4.48895e+07  5.25235e-06  1.121e+08
4.49005e+07  5.24842e-06  1.121e+08
[truncated: 287,272 more chars]
