# Supplementary material for: Victory Tax: A Holistic Income Tax System
Source: Entropy (Basel). 2021 Nov 11;23(11):1492. doi: 10.3390/e23111492 (PMC8624733; doi:10.3390/e23111492)
Supplement: Supplementary file 1 [file entropy-23-01492-s001.zip › bundle/results_to_give_away/data4VTpaper/fit2IRSdata/lgnm1_PL35_DE50_DP100_ON_fgt.gtr]

2.02332e-22  20500.2
1.01894e-05  20428.7
0.000111367  20381.3
0.000210657  20362.9
0.000314482  20349.6
0.000410828  20339.9
0.000513638  20331.2
0.000611217  20324.1
0.000713087  20317.5
0.000817372  20311.3
0.000912205  20306.2
0.00101459  20301.1
0.00111347  20296.5
0.00121896  20291.9
0.00131848  20287.8
0.00141013  20284.3
0.00152025  20280.2
0.00162143  20276.6
0.00171183  20273.6
0.00182168  20270
0.00191968  20266.9
0.00202129  20263.9
0.00212658  20260.8
0.0022172  20258.2
0.00231045  20255.7
0.00242591  20252.6
0.00252513  20250.1
0.00262712  20247.5
0.00271074  20245.5
0.00281782  20242.9
0.00292779  20240.4
0.00301786  20238.3
0.00313312  20235.8
0.00322747  20233.7
0.00332376  20231.7
0.00342201  20229.7
0.00352223  20227.6
0.00362444  20225.6
0.00372867  20223.5
0.00383493  20221.5
0.00391597  20220
0.00402584  20217.9
0.00413779  20215.9
0.00422314  20214.3
0.00433879  20212.3
0.00442693  20210.8
0.00451628  20209.2
0.00463731  20207.2
0.00472952  20205.7
0.00482297  20204.1
0.00491767  20202.6
0.00501362  20201.1
0.00511083  20199.5
0.00524242  20197.5
0.00534261  20196
0.00541011  20194.9
0.00551245  20193.4
0.00561609  20191.9
0.00572104  20190.4
0.00582731  20188.8
0.0059349  20187.3
0.00604383  20185.8
0.00611719  20184.7
0.00622835  20183.2
0.00634087  20181.7
0.00641663  20180.7
0.00653142  20179.1
0.00664758  20177.6
0.00672579  20176.6
0.00684426  20175
0.00692401  20174
0.00704481  20172.5
0.00712612  20171.5
0.00724926  20169.9
0.00733214  20168.9
0.00741566  20167.9
0.00754212  20166.4
0.00762723  20165.3
0.00771298  20164.3
0.00784281  20162.8
0.00793016  20161.8
0.00801817  20160.7
0.0081514  20159.2
0.00824104  20158.2
0.00833133  20157.2
0.00842228  20156.2
0.00851389  20155.1
0.00865254  20153.6
0.00874581  20152.6
0.00883975  20151.6
0.00893435  20150.5
0.00902963  20149.5
0.00912558  20148.5
0.00922221  20147.5
0.00931951  20146.5
0.0094175  20145.4
0.00951616  20144.4
0.00961551  20143.4
0.00971555  20142.4
0.00981628  20141.4
0.00991769  20140.3
0.0100198  20139.3
0.0110248  20129.6
0.0120363  20120.4
0.013046  20111.7
0.0140456  20103.6
0.0150272  20095.9
0.0160525  20088.3
0.0170496  20081.1
0.0180108  20074.5
0.0190844  20067.3
0.0200369  20061.2
0.0210195  20055.1
0.0220327  20049
0.0230767  20042.8
0.0240612  20037.2
0.0250721  20031.6
0.0260143  20026.5
0.0270765  20020.9
0.0280657  20015.8
0.0290777  20010.7
0.0301125  20005.6
0.0310635  20001
0.0320333  19996.4
0.033022  19991.8
0.0340298  19987.2
0.0350567  19982.6
0.0361029  19978
0.0370492  19973.9
0.0380109  19969.8
0.0391113  19965.2
0.040106  19961.2
0.0411163  19957.1
0.0420133  19953.5
0.0430533  19949.4
0.0441091  19945.3
0.045046  19941.8
0.0461318  19937.7
0.0470951  19934.1
0.0480708  19930.5
0.0490589  19927
0.0500594  19923.4
0.0510724  19919.8
0.052098  19916.2
0.0531363  19912.7
0.0540362  19909.6
0.0550979  19906
0.0560181  19903
0.0571035  19899.4
0.058044  19896.3
0.0591532  19892.8
0.0601142  19889.7
0.0610847  19886.6
0.0620647  19883.6
0.0630543  19880.5
0.0640534  19877.5
0.0650621  19874.4
0.0660804  19871.3
0.0671083  19868.3
0.0681459  19865.2
0.069018  19862.7
0.0700734  19859.6
0.0711385  19856.5
0.0720335  19854
0.0731165  19850.9
0.0740265  19848.4
0.0751274  19845.3
0.0760524  19842.7
0.0771714  19839.7
0.0781114  19837.1
0.0790583  19834.6
0.080012  19832
0.0811656  19829
0.0821345  19826.4
0.0831104  19823.9
0.0840931  19821.3
0.0850828  19818.8
0.0860794  19816.2
0.087083  19813.6
0.0880936  19811.1
0.0891111  19808.5
0.0901356  19806
0.0911672  19803.4
0.0922057  19800.9
0.0930416  19798.8
0.0940927  19796.3
0.0951509  19793.7
0.0962162  19791.2
0.0970735  19789.1
0.0981514  19786.6
0.0990189  19784.6
0.10011  19782
0.110014  19759.5
0.12023  19737.6
0.130213  19717.2
0.140129  19697.8
0.150192  19678.9
0.160082  19661
0.170037  19643.7
0.180028  19626.8
0.190027  19610.5
0.200332  19594.2
0.210272  19578.8
0.220138  19564
0.230258  19549.2
0.240268  19534.9
0.250145  19521.2
0.260243  19507.4
0.270174  19494.1
0.280309  19480.8
0.290247  19468.1
0.300373  19455.3
0.310272  19443.1
0.320345  19430.8
0.33016  19419.1
0.340135  19407.3
0.350269  19395.6
0.360111  19384.4
0.370098  19373.1
0.380231  19361.9
0.390038  19351.2
0.400453  19340
0.410047  19329.8
0.420249  19319
0.430087  19308.8
0.440044  19298.6
0.450119  19288.4
0.460313  19278.2
0.470107  19268.5
0.480531  19258.3
0.490013  19249.1
0.500126  19239.4
0.510344  19229.7
0.520122  19220.5
0.530546  19210.8
0.540518  19201.6
0.550023  19193
0.560178  19183.8
0.570427  19174.6
0.580193  19165.9
0.590042  19157.2
0.600561  19148
0.610581  19139.4
0.620087  19131.2
0.630267  19122.5
0.64053  19113.8
0.650264  19105.7
0.660071  19097.5
0.67057  19088.8
0.680526  19080.7
0.690555  19072.5
0.700021  19064.8
0.710189  19056.7
0.720428  19048.5
0.730092  19040.8
0.74047  19032.7
0.750263  19025
0.760119  19017.4
0.770037  19009.7
0.780017  19002
0.790059  18994.4
0.800163  18986.7
0.810328  18979.1
0.820554  18971.4
0.830155  18964.3
0.8405  18956.6
0.85021  18949.5
0.860673  18941.8
0.870493  18934.7
0.880365  18927.5
0.890291  18920.4
0.900268  18913.2
0.910299  18906.1
0.920381  18898.9
0.930515  18891.8
0.940701  18884.6
0.950207  18878
0.960493  18870.9
0.97009  18864.2
0.980475  18857.1
0.990165  18850.4
1.00065  18843.3
1.10042  18776.9
1.2004  18713.1
1.30002  18651.9
1.4005  18592.2
1.5006  18534.5
1.60085  18478.3
1.70003  18424.2
1.80069  18370.6
1.90072  18318.6
2.00088  18267.5
2.10102  18217.5
2.20095  18168.5
2.30053  18120.5
2.40069  18073
2.50023  18026.6
2.60015  17980.7
2.70036  17935.2
2.80078  17890.3
2.90017  17846.4
3.00078  17802.5
3.10018  17759.6
3.2007  17716.8
3.30107  17674.4
3.40001  17633
3.50116  17591.2
3.60076  17550.4
3.70125  17509.5
3.80007  17469.7
3.90098  17429.4
4.00012  17390.1
4.10001  17350.8
4.20065  17311.5
4.30068  17272.7
4.40006  17234.4
4.50011  17196.1
4.60079  17157.8
4.70074  17120.1
4.80128  17082.3
4.90104  17045
5.00134  17007.8
5.10081  16971
5.20078  16934.3
5.30126  16897.5
5.40082  16861.3
5.50085  16825
5.60133  16788.8
5.70083  16753.1
5.80076  16717.3
5.9011  16681.6
6.0004  16646.4
6.10008  16611.1
6.20014  16575.9
6.30056  16540.7
6.40133  16505.5
6.50099  16470.8
6.60098  16436.1
6.70129  16401.4
6.80043  16367.2
6.90136  16332.4
7.00109  16298.2
7.10111  16264
7.2014  16229.8
7.30046  16196.2
7.40128  16162
7.50085  16128.3
7.60066  16094.6
7.70071  16060.9
7.80099  16027.2
7.90149  15993.5
8.00068  15960.3
8.10008  15927.2
8.20121  15893.5
8.30101  15860.3
8.40099  15827.1
8.50116  15793.9
8.60152  15760.8
8.70049  15728.1
8.80119  15694.9
8.90049  15662.2
9.0015  15629.1
9.10111  15596.4
9.20087  15563.7
9.30077  15531.1
9.40081  15498.4
9.50098  15465.7
9.60127  15433.1
9.70013  15400.9
9.80145  15368
9.91155  15332.2
10.006  15301.6
10.1006  15271
10.2111  15235.3
10.3058  15204.6
10.4007  15174
10.5114  15138.3
10.6065  15107.6
10.7016  15077
10.8126  15041.3
10.9079  15010.7
11.0032  14980
11.1145  14944.3
11.21  14913.7
11.3055  14883.1
11.4011  14852.4
11.5126  14816.7
11.6083  14786.1
11.704  14755.4
11.8158  14719.7
11.9116  14689.1
12.0075  14658.5
12.1034  14627.8
12.2153  14592.1
12.3113  14561.5
12.4073  14530.9
12.5033  14500.2
12.6154  14464.5
12.7114  14433.9
12.8076  14403.2
12.9037  14372.6
13.0158  14336.9
13.112  14306.3
13.2081  14275.6
13.3043  14245
13.4005  14214.4
13.5127  14178.6
13.6089  14148
13.7051  14117.4
13.8013  14086.8
13.9135  14051
14.0097  14020.4
14.1059  13989.8
14.2021  13959.2
14.3143  13923.4
14.4104  13892.8
14.5065  13862.2
14.6027  13831.5
14.7148  13795.8
14.8109  13765.2
14.9069  13734.6
15.003  13703.9
15.115  13668.2
15.211  13637.6
15.307  13607
15.4029  13576.3
15.5148  13540.6
15.6107  13510
15.7065  13479.3
15.8023  13448.7
15.914  13413
16.0098  13382.4
16.1055  13351.7
16.2011  13321.1
16.3127  13285.4
16.4082  13254.8
16.5038  13224.1
16.6151  13188.4
16.7106  13157.8
16.8059  13127.1
16.9013  13096.5
17.0124  13060.8
17.1077  13030.2
17.2028  12999.5
17.3138  12963.8
17.4088  12933.2
17.5038  12902.5
17.6146  12866.8
17.7095  12836.2
17.8043  12805.6
17.9149  12769.8
18.0096  12739.2
18.1042  12708.6
18.2145  12672.8
18.309  12642.2
18.4034  12611.6
18.5135  12575.9
18.6078  12545.2
18.702  12514.6
18.8119  12478.9
18.9059  12448.3
19.0156  12412.5
19.1095  12381.9
19.2034  12351.3
19.3128  12315.5
19.4065  12284.9
19.5001  12254.3
19.6092  12218.6
19.7027  12187.9
19.8116  12152.2
19.9049  12121.6
20.0137  12085.8
20.1068  12055.2
20.2153  12019.5
20.3083  11988.9
20.4011  11958.2
20.5094  11922.5
20.6021  11891.9
20.7101  11856.1
20.8026  11825.5
20.9105  11789.8
21.0028  11759.2
21.1104  11723.4
21.2025  11692.8
21.3099  11657.1
21.4019  11626.4
21.5091  11590.7
21.6008  11560.1
21.7078  11524.4
21.8146  11488.6
21.9061  11458
22.0127  11422.3
22.104  11391.6
22.2103  11355.9
22.3014  11325.3
22.4076  11289.6
22.5136  11253.8
22.6043  11223.2
22.7101  11187.5
22.8007  11156.8
22.9062  11121.1
23.0116  11085.4
23.1019  11054.8
23.207  11019
23.3121  10983.3
23.402  10952.7
23.5068  10916.9
23.6115  10881.2
23.7011  10850.6
23.8055  10814.8
23.9097  10779.1
24.0139  10743.4
24.103  10712.8
24.2069  10677
24.3107  10641.3
24.4143  10605.6
24.503  10574.9
24.6064  10539.2
24.7096  10503.5
24.8127  10467.7
24.9009  10437.1
25.0038  10401.4
25.1064  10365.7
25.209  10329.9
25.3114  10294.2
25.4137  10258.5
25.5012  10227.8
25.6032  10192.1
25.7051  10156.4
25.8068  10120.7
25.9084  10084.9
26.0098  10049.2
26.1111  10013.5
26.2123  9977.73
26.3133  9942
26.4141  9906.27
26.5005  9875.64
26.6011  9839.91
26.7015  9804.18
26.8018  9768.45
26.902  9732.72
27.002  9696.99
27.1019  9661.25
27.2016  9625.52
27.3012  9589.79
27.4006  9554.06
27.5141  9513.23
27.6132  9477.5
27.7122  9441.77
27.811  9406.03
27.9097  9370.3
28.0082  9334.57
28.1066  9298.84
28.2048  9263.11
28.3029  9227.38
28.4009  9191.65
28.5126  9150.81
28.6102  9115.08
28.7077  9079.35
28.8051  9043.62
28.9022  9007.89
29.0131  8967.06
29.11  8931.33
29.2067  8895.59
29.3033  8859.86
29.4134  8819.03
29.5097  8783.3
29.6058  8747.57
29.7017  8711.84
29.8112  8671
29.9068  8635.27
30.0023  8599.54
30.1112  8558.7
30.2064  8522.97
30.3014  8487.24
30.4098  8446.41
30.5045  8410.68
30.6125  8369.84
30.7069  8334.11
30.8011  8298.38
30.9086  8257.54
31.0025  8221.81
31.1097  8180.98
31.2033  8145.25
31.31  8104.41
31.4033  8068.68
31.5097  8027.85
31.6026  7992.12
31.7087  7951.28
31.8013  7915.55
31.907  7874.72
32.0124  7833.88
32.1046  7798.15
32.2097  7757.31
32.3015  7721.58
32.4062  7680.75
32.5108  7639.91
32.6021  7604.18
32.7063  7563.35
32.8103  7522.51
32.9011  7486.78
33.0048  7445.95
33.1082  7405.11
33.2114  7364.28
33.3016  7328.54
33.4045  7287.71
33.5072  7246.87
33.6097  7206.04
33.712  7165.2
33.8014  7129.47
33.9033  7088.64
34.005  7047.8
34.1066  7006.97
34.208  6966.13
34.3091  6925.3
34.4101  6884.46
34.5109  6843.63
34.6115  6802.79
34.7119  6761.96
34.8121  6721.12
34.9121  6680.29
35.012  6647.08
35.1116  6666.66
35.2111  6686.24
35.3103  6705.83
35.4094  6725.41
35.5083  6744.99
35.607  6764.57
35.7055  6784.16
35.8038  6803.74
35.9019  6823.32
36.0121  6845.35
36.1098  6864.94
36.2074  6884.52
36.3047  6904.1
36.4019  6923.68
36.511  6945.71
36.6077  6965.3
36.7043  6984.88
36.8007  7004.46
36.9089  7026.49
37.0049  7046.07
37.1007  7065.66
37.2083  7087.69
37.3037  7107.27
37.4108  7129.3
37.5059  7148.88
37.6007  7168.47
37.7072  7190.5
37.8016  7210.08
37.9077  7232.11
38.0017  7251.69
38.1073  7273.72
38.201  7293.31
38.3062  7315.34
38.4111  7337.37
38.5042  7356.95
38.6087  7378.98
38.7014  7398.56
38.8054  7420.59
38.9093  7442.62
39.0014  7462.21
39.1048  7484.24
39.208  7506.27
39.3109  7528.3
39.4022  7547.88
39.5048  7569.91
39.6071  7591.94
39.7091  7613.97
39.811  7636
39.9013  7655.58
40.0028  7677.61
40.104  7699.64
40.205  7721.68
40.3057  7743.71
40.4062  7765.74
40.5066  7787.77
40.6067  7809.8
40.7065  7831.83
40.8062  7853.86
40.9056  7875.89
41.0048  7897.92
41.1038  7919.95
41.2026  7941.98
41.3012  7964.01
41.4104  7988.49
41.5085  8010.52
41.6064  8032.55
41.7041  8054.58
41.8015  8076.61
41.9095  8101.09
42.0065  8123.12
42.1033  8145.15
42.2106  8169.63
42.3069  8191.66
42.403  8213.69
42.5096  8238.17
42.6053  8260.2
42.7007  8282.23
42.8065  8306.71
42.9015  8328.74
43.0069  8353.21
43.1014  8375.25
43.2063  8399.72
43.3004  8421.75
43.4047  8446.23
43.5088  8470.71
43.6023  8492.74
43.7059  8517.22
43.8092  8541.7
43.902  8563.73
44.0049  8588.21
44.1075  8612.68
44.2099  8637.16
44.3018  8659.19
44.4037  8683.67
44.5053  8708.15
44.6067  8732.63
44.7079  8757.11
44.8087  8781.58
44.9094  8806.06
45.0098  8830.54
45.1099  8855.02
45.2098  8879.5
45.3095  8903.98
45.4089  8928.45
45.5081  8952.93
45.607  8977.41
45.7057  9001.89
45.8042  9026.37
45.9024  9050.85
46.0003  9075.32
46.1078  9102.25
46.2053  9126.73
46.3025  9151.21
46.4092  9178.13
46.5059  9202.61
46.6024  9227.09
46.7082  9254.02
46.8042  9278.49
46.9096  9305.42
47.0051  9329.9
47.1003  9354.38
47.2049  9381.3
47.3091  9408.23
47.4036  9432.71
47.5074  9459.63
47.6014  9484.11
47.7046  9511.04
47.8075  9537.96
47.9008  9562.44
48.0032  9589.37
48.1053  9616.29
48.2071  9643.22
48.3087  9670.15
48.4008  9694.62
48.5018  9721.55
48.6026  9748.48
48.7031  9775.4
48.8034  9802.33
48.9033  9829.26
49.003  9856.18
49.1025  9883.11
49.2017  9910.03
49.3006  9936.96
49.4082  9966.33
49.5065  9993.26
49.6046  10020.2
49.7025  10047.1
49.8  10074
49.9062  10103.4
50.0032  10130.3
50.1  10130.3
50.2053  10130.3
50.3015  10130.3
50.4062  10130.3
50.502  10130.3
50.6061  10130.3
50.7013  10130.3
50.8048  10130.3
50.9081  10130.3
51.0024  10130.3
51.1051  10130.3
51.2075  10130.3
51.3011  10130.3
51.4029  10130.3
51.5044  10130.3
51.6057  10130.3
51.7066  10130.3
51.8073  10130.3
51.9076  10130.3
52.0077  10130.3
52.1075  10130.3
52.207  10130.3
52.3062  10130.3
52.4052  10130.3
52.5038  10130.3
52.6022  10130.3
52.7003  10130.3
52.8062  10130.3
52.9037  10130.3
53.0009  10130.3
53.106  10130.3
53.2026  10130.3
53.307  10130.3
53.4031  10130.3
53.5069  10130.3
53.6024  10130.3
53.7055  10130.3
53.8005  10130.3
53.9031  10130.3
54.0053  10130.3
54.1072  10130.3
54.201  10130.3
54.3024  10130.3
54.4034  10130.3
54.5041  10130.3
54.6045  10130.3
54.7046  10130.3
54.8044  10130.3
54.9039  10130.3
55.003  10130.3
55.1019  10130.3
55.2005  10130.3
55.3063  10130.3
55.4043  10130.3
55.5019  10130.3
55.6068  10130.3
55.7038  10130.3
55.8006  10130.3
55.9044  10130.3
56.0006  10130.3
56.1038  10130.3
56.2066  10130.3
56.3019  10130.3
56.4041  10130.3
56.506  10130.3
56.6003  10130.3
56.7016  10130.3
56.8025  10130.3
56.9031  10130.3
57.0034  10130.3
57.1034  10130.3
57.203  10130.3
57.3023  10130.3
57.4013  10130.3
57.507  10130.3
57.6053  10130.3
57.7034  10130.3
57.8011  10130.3
57.9054  10130.3
58.0024  10130.3
58.1061  10130.3
58.2025  10130.3
58.3054  10130.3
58.4012  10130.3
58.5035  10130.3
58.6054  10130.3
58.7002  10130.3
58.8015  10130.3
58.9024  10130.3
59.0029  10130.3
59.1031  10130.3
59.203  10130.3
59.3025  10130.3
59.4017  10130.3
59.5006  10130.3
59.6057  10130.3
59.7038  10130.3
59.8017  10130.3
59.9057  10130.3
60.0028  10130.3
60.1061  10130.3
60.2026  10130.3
60.3051  10130.3
60.4009  10130.3
60.5028  10130.3
60.6042  10130.3
60.7053  10130.3
60.8061  10130.3
60.9002  10130.3
61.0003  10130.3
61.1062  10130.3
61.2055  10130.3
61.3045  10130.3
61.4031  10130.3
61.5013  10130.3
61.6053  10130.3
61.7029  10130.3
61.8001  10130.3
61.903  10130.3
62.0055  10130.3
62.1016  10130.3
62.2034  10130.3
62.3048  10130.3
62.4058  10130.3
62.5005  10130.3
62.6007  10130.3
62.7006  10130.3
62.8002  10130.3
62.9051  10130.3
63.0039  10130.3
63.1023  10130.3
63.2003  10130.3
63.3037  10130.3
63.401  10130.3
63.5036  10130.3
63.6001  10130.3
63.702  10130.3
63.8034  10130.3
63.9044  10130.3
64.0051  10130.3
64.1053  10130.3
64.2052  10130.3
64.3047  10130.3
64.4038  10130.3
64.5025  10130.3
64.6008  10130.3
64.7042  10130.3
64.8017  10130.3
64.9043  10130.3
65.001  10130.3
65.1028  10130.3
65.2041  10130.3
65.305  10130.3
65.4003  10130.3
65.5004  10130.3
65.6001  10130.3
65.7047  10130.3
65.8035  10130.3
65.902  10130.3
66.0001  10130.3
66.103  10130.3
66.2003  10130.3
66.3023  10130.3
66.4038  10130.3
66.505  10130.3
66.6007  10130.3
66.701  10130.3
66.8009  10130.3
66.9003  10130.3
67.0043  10130.3
67.103  10130.3
67.2012  10130.3
67.3039  10130.3
67.4012  10130.3
67.503  10130.3
67.6044  10130.3
67.7005  10130.3
67.801  10130.3
67.9011  10130.3
68.0007  10130.3
68.1046  10130.3
68.2034  10130.3
68.3017  10130.3
68.4043  10130.3
68.5017  10130.3
68.6034  10130.3
68.7046  10130.3
68.8007  10130.3
68.901  10130.3
69.0009  10130.3
69.1003  10130.3
69.2037  10130.3
69.3022  10130.3
69.4003  10130.3
69.5023  10130.3
69.6039  10130.3
69.7006  10130.3
69.8013  10130.3
69.9015  10130.3
70.0012  10130.3
70.1005  10130.3
70.2036  10130.3
70.3019  10130.3
70.404  10130.3
70.5014  10130.3
70.6026  10130.3
70.7033  10130.3
70.8035  10130.3
70.9032  10130.3
71.0024  10130.3
71.1012  10130.3
71.2036  10130.3
71.3014  10130.3
71.4028  10130.3
71.5037  10130.3
71.6001  10130.3
71.7001  10130.3
71.8035  10130.3
71.9024  10130.3
72.0009  10130.3
72.1028  10130.3
72.2003  10130.3
72.3011  10130.3
72.4015  10130.3
72.5014  10130.3
72.6007  10130.3
72.7034  10130.3
72.8017  10130.3
72.9033  10130.3
73.0007  10130.3
73.1012  10130.3
73.2013  10130.3
73.3008  10130.3
73.4035  10130.3
73.502  10130.3
73.6036  10130.3
73.701  10130.3
73.8016  10130.3
73.9016  10130.3
74.001  10130.3
74.1035  10130.3
74.2019  10130.3
74.3033  10130.3
74.4006  10130.3
74.5009  10130.3
74.6006  10130.3
74.7032  10130.3
74.8019  10130.3
74.9033  10130.3
75.0009  10130.3
75.1013  10130.3
75.2011  10130.3
75.3003  10130.3
75.4023  10130.3
75.5004  10130.3
75.6012  10130.3
75.7015  10130.3
75.8012  10130.3
75.9003  10130.3
76.002  10130.3
76.1031  10130.3
76.2005  10130.3
76.3005  10130.3
76.403  10130.3
76.5018  10130.3
76.6031  10130.3
76.7007  10130.3
76.8008  10130.3
76.9003  10130.3
77.0021  10130.3
77.1004  10130.3
77.2011  10130.3
77.3011  10130.3
77.4006  10130.3
77.5023  10130.3
77.6005  10130.3
77.701  10130.3
77.8009  10130.3
77.9001  10130.3
78.0016  10130.3
78.1024  10130.3
78.2025  10130.3
78.3021  10130.3
78.401  10130.3
78.5019  10130.3
78.6023  10130.3
78.702  10130.3
78.801  10130.3
78.9021  10130.3
79.0025  10130.3
79.1022  10130.3
79.2013  10130.3
79.3023  10130.3
79.4001  10130.3
79.5023  10130.3
79.6013  10130.3
79.7022  10130.3
79.8023  10130.3
79.9018  10130.3
80.0006  10130.3
80.1012  10130.3
80.2011  10130.3
80.3002  10130.3
80.4011  10130.3
80.5013  10130.3
80.6008  10130.3
80.7019  10130.3
80.8023  10130.3
80.902  10130.3
81.0009  10130.3
81.1015  10130.3
81.2013  10130.3
81.3003  10130.3
81.4009  10130.3
81.5008  10130.3
81.602  10130.3
81.7004  10130.3
81.8002  10130.3
81.9014  10130.3
82.0018  10130.3
82.1014  10130.3
82.2003  10130.3
82.3005  10130.3
82.402  10130.3
82.5007  10130.3
82.6006  10130.3
82.7017  10130.3
82.8001  10130.3
82.9016  10130.3
83.0004  10130.3
83.1003  10130.3
83.2014  10130.3
83.3016  10130.3
83.401  10130.3
83.5015  10130.3
83.6011  10130.3
83.7018  10130.3
83.8016  10130.3
83.9006  10130.3
84.0006  10130.3
84.1015  10130.3
84.2016  10130.3
84.3007  10130.3
84.4008  10130.3
84.5  10130.3
84.6001  10130.3
84.701  10130.3
84.8009  10130.3
84.9017  10130.3
85.0015  10130.3
85.1004  10130.3
85.2001  10130.3
85.3005  10130.3
85.4015  10130.3
85.5  10130.3
85.6008  10130.3
85.7005  10130.3
85.8009  10130.3
85.9003  10130.3
86.0003  10130.3
86.1008  10130.3
86.2003  10130.3
86.3003  10130.3
86.4007  10130.3
86.5002  10130.3
86.6001  10130.3
86.7003  10130.3
86.801  10130.3
86.9006  10130.3
87.0005  10130.3
87.1008  10130.3
87.2  10130.3
87.3008  10130.3
87.4006  10130.3
87.5005  10130.3
87.6007  10130.3
87.701  10130.3
87.8002  10130.3
87.9008  10130.3
88.0003  10130.3
88.1011  10130.3
88.2008  10130.3
88.3005  10130.3
88.4002  10130.3
88.501  10130.3
88.6007  10130.3
88.7003  10130.3
88.801  10130.3
88.9005  10130.3
89.0009  10130.3
89.1001  10130.3
89.2002  10130.3
89.3002  10130.3
89.4009  10130.3
89.5003  10130.3
89.6005  10130.3
89.7004  10130.3
89.8  10130.3
89.9002  10130.3
90.0001  10130.3
90.1005  10130.3
90.2004  10130.3
90.3009  10130.3
90.4008  10130.3
90.5003  10130.3
90.6001  10130.3
90.7002  10130.3
90.8006  10130.3
90.9004  10130.3
91.0004  10130.3
91.1005  10130.3
91.2007  10130.3
91.3002  10130.3
91.4006  10130.3
91.5001  10130.3
91.6004  10130.3
91.7005  10130.3
91.8006  10130.3
91.9004  10130.3
92  10130.3
92.1001  10130.3
92.2005  10130.3
92.3006  10130.3
92.4002  10130.3
92.5001  10130.3
92.6002  10130.3
92.7003  10130.3
92.8004  10130.3
92.9006  10130.3
93.0006  10130.3
93.1005  10130.3
93.2002  10130.3
93.3002  10130.3
93.4004  10130.3
93.5002  10130.3
93.6001  10130.3
93.7001  10130.3
93.8004  10130.3
93.9001  10130.3
94.0001  10130.3
94.1002  10130.3
94.2005  10130.3
94.3002  10130.3
94.4003  10130.3
94.5003  10130.3
94.6003  10130.3
94.7  10130.3
94.8001  10130.3
94.9003  10130.3
95.0003  10130.3
95.1002  10130.3
95.2  10130.3
95.3003  10130.3
95.4002  10130.3
95.5002  10130.3
95.6002  10130.3
95.7  10130.3
95.8002  10130.3
95.9002  10130.3
96.0002  10130.3
96.1002  10130.3
96.2002  10130.3
96.3002  10130.3
96.4001  10130.3
96.5012  10130.3
96.6003  10130.3
96.7001  10130.3
96.8003  10130.3
96.9005  10130.3
97.0005  10130.3
97.1018  10130.3
97.2004  10130.3
97.3014  10130.3
97.4008  10130.3
97.5001  10130.3
97.6002  10130.3
97.7005  10130.3
97.8006  10130.3
97.9011  10130.3
98.0002  10130.3
98.1007  10130.3
98.2007  10130.3
98.3004  10130.3
98.4007  10130.3
98.5005  10130.3
98.6002  10130.3
98.7006  10130.3
98.8002  10130.3
98.9001  10130.3
99.0002  10130.3
99.0103  10130.3
99.0203  10130.3
99.0301  10130.3
99.0402  10130.3
99.0502  10130.3
99.0601  10130.3
99.0703  10130.3
99.0803  10130.3
99.0902  10130.3
99.1003  10130.3
99.1103  10130.3
99.1202  10130.3
99.1303  10130.3
99.1403  10130.3
99.1501  10130.3
99.1601  10130.3
99.17  10130.3
99.1801  10130.3
99.1901  10130.3
99.2002  10130.3
99.2102  10130.3
99.2203  10130.3
99.2303  10130.3
99.2401  10130.3
99.2501  10130.3
99.2603  10130.3
99.2702  10130.3
99.2803  10130.3
99.2902  10130.3
99.3002  10130.3
99.3101  10130.3
99.3201  10130.3
99.3301  10130.3
99.3402  10130.3
99.3502  10130.3
99.3602  10130.3
99.3703  10130.3
99.3801  10130.3
99.39  10130.3
99.4002  10130.3
99.4102  10130.3
99.4202  10130.3
99.43  10130.3
99.44  10130.3
99.45  10130.3
99.46  10130.3
99.4702  10130.3
99.4801  10130.3
99.49  10130.3
99.5001  10130.3
99.51  10130.3
99.5201  10130.3
99.5301  10130.3
99.54  10130.3
99.55  10130.3
99.56  10130.3
99.5701  10130.3
99.58  10130.3
99.5901  10130.3
99.6  10130.3
99.6101  10130.3
99.6201  10130.3
99.6301  10130.3
99.6401  10130.3
99.6501  10130.3
99.6601  10130.3
99.6701  10130.3
99.6801  10130.3
99.69  10130.3
99.7  10130.3
99.71  10130.3
99.72  10130.3
99.7301  10130.3
99.7401  10130.3
99.7501  10130.3
99.7601  10130.3
99.77  10130.3
99.7801  10130.3
99.7901  10130.3
99.8  10130.3
99.81  10130.3
99.82  10130.3
99.83  10130.3
99.84  10130.3
99.85  10130.3
99.86  10130.3
99.87  10130.3
99.88  10130.3
99.89  10130.3
99.9  10130.3
99.901  10130.3
99.902  10130.3
99.903  10130.3
99.904  10130.3
99.905  10130.3
99.906  10130.3
99.907  10130.3
99.908  10130.3
99.909  10130.3
99.91  10130.3
99.911  10130.3
99.912  10130.3
99.913  10130.3
99.914  10130.3
99.915  10130.3
99.916  10130.3
99.917  10130.3
99.918  10130.3
99.919  10130.3
99.92  10130.3
99.921  10130.3
99.922  10130.3
99.923  10130.3
99.924  10130.3
99.925  10130.3
99.926  10130.3
99.927  10130.3
99.928  10130.3
99.929  10130.3
99.93  10130.3
99.931  10130.3
99.932  10130.3
99.933  10130.3
99.934  10130.3
99.935  10130.3
99.936  10130.3
99.937  10130.3
99.938  10130.3
99.939  10130.3
99.94  10130.3
99.941  10130.3
99.942  10130.3
99.943  10130.3
99.944  10130.3
99.945  10130.3
99.946  10130.3
99.947  10130.3
99.948  10130.3
99.949  10130.3
99.95  10130.3
99.951  10130.3
99.952  10130.3
99.953  10130.3
99.954  10130.3
99.955  10130.3
99.956  10130.3
99.957  10130.3
99.958  10130.3
99.959  10130.3
99.96  10130.3
99.961  10130.3
99.962  10130.3
99.963  10130.3
99.964  10130.3
99.965  10130.3
99.966  10130.3
99.967  10130.3
99.968  10130.3
99.969  10130.3
99.97  10130.3
99.971  10130.3
99.972  10130.3
99.973  10130.3
99.974  10130.3
99.975  10130.3
99.976  10130.3
99.977  10130.3
99.978  10130.3
99.979  10130.3
99.98  10130.3
99.981  10130.3
99.982  10130.3
99.983  10130.3
99.984  10130.3
99.985  10130.3
99.986  10130.3
99.987  10130.3
99.988  10130.3
99.989  10130.3
99.99  10130.3
99.9901  10130.3
99.9902  10130.3
99.9903  10130.3
99.9904  10130.3
99.9905  10130.3
99.9906  10130.3
99.9907  10130.3
99.9908  10130.3
99.9909  10130.3
99.991  10130.3
99.9911  10130.3
99.9912  10130.3
99.9913  10130.3
99.9914  10130.3
99.9915  10130.3
99.9916  10130.3
99.9917  10130.3
99.9918  10130.3
99.9919  10130.3
99.992  10130.3
99.9921  10130.3
99.9922  10130.3
99.9923  10130.3
99.9924  10130.3
99.9925  10130.3
99.9926  10130.3
99.9927  10130.3
99.9928  10130.3
99.9929  10130.3
99.993  10130.3
99.9931  10130.3
99.9932  10130.3
99.9933  10130.3
99.9934  10130.3
99.9935  10130.3
99.9936  10130.3
99.9937  10130.3
99.9938  10130.3
99.9939  10130.3
99.994  10130.3
99.9941  10130.3
99.9942  10130.3
99.9943  10130.3
99.9944  10130.3
99.9945  10130.3
99.9946  10130.3
99.9947  10130.3
99.9948  10130.3
99.9949  10130.3
99.995  10130.3
99.9951  10130.3
99.9952  10130.3
99.9953  10130.3
99.9954  10130.3
99.9955  10130.3
99.9956  10130.3
99.9957  10130.3
99.9958  10130.3
99.9959  10130.3
99.996  10130.3
99.9961  10130.3
99.9962  10130.3
99.9963  10130.3
99.9964  10130.3
99.9965  10130.3
99.9966  10130.3
99.9967  10130.3
99.9968  10130.3
99.9969  10130.3
99.997  10130.3
99.9971  10130.3
99.9972  10130.3
99.9973  10130.3
99.9974  10130.3
99.9975  10130.3
99.9976  10130.3
99.9977  10130.3
99.9978  10130.3
99.9979  10130.3
99.998  10130.3
99.9981  10130.3
99.9982  10130.3
99.9983  10130.3
99.9984  10130.3
99.9985  10130.3
99.9986  10130.3
99.9987  10130.3
99.9988  10130.3
99.9989  10130.3
99.999  10130.3
99.9991  10130.3
99.9992  10130.3
99.9993  10130.3
99.9994  10130.3
99.9995  10130.3
99.9996  10130.3
99.9997  10130.3
99.9998  10130.3
99.9999  10130.3
100  10130.3
