# Supplementary material for: Victory Tax: A Holistic Income Tax System
Source: Entropy (Basel). 2021 Nov 11;23(11):1492. doi: 10.3390/e23111492 (PMC8624733; doi:10.3390/e23111492)
Supplement: Supplementary file 1 [file entropy-23-01492-s001.zip › bundle/results_to_give_away/data4VTpaper/fit2IRSdata/lgnm1_PL35_DE50_DP100_ON_etr.tax]

2.02332e-22  24.4777
1.01894e-05  24.3515
0.000111367  24.2676
0.000210657  24.2351
0.000314482  24.2117
0.000410828  24.1945
0.000513638  24.1792
0.000611217  24.1666
0.000713087  24.1549
0.000817372  24.144
0.000912205  24.135
0.00101459  24.126
0.00111347  24.1179
0.00121896  24.1098
0.00131848  24.1026
0.00141013  24.0963
0.00152025  24.089
0.00162143  24.0827
0.00171183  24.0773
0.00182168  24.071
0.00191968  24.0656
0.00202129  24.0602
0.00212658  24.0548
0.0022172  24.0503
0.00231045  24.0458
0.00242591  24.0403
0.00252513  24.0358
0.00262712  24.0313
0.00271074  24.0277
0.00281782  24.0232
0.00292779  24.0187
0.00301786  24.0151
0.00313312  24.0106
0.00322747  24.007
0.00332376  24.0034
0.00342201  23.9998
0.00352223  23.9962
0.00362444  23.9926
0.00372867  23.9889
0.00383493  23.9853
0.00391597  23.9826
0.00402584  23.979
0.00413779  23.9754
0.00422314  23.9727
0.00433879  23.9691
0.00442693  23.9664
0.00451628  23.9637
0.00463731  23.9601
0.00472952  23.9574
0.00482297  23.9547
0.00491767  23.952
0.00501362  23.9493
0.00511083  23.9466
0.00524242  23.943
0.00534261  23.9403
0.00541011  23.9384
0.00551245  23.9357
0.00561609  23.933
0.00572104  23.9303
0.00582731  23.9276
0.0059349  23.9249
0.00604383  23.9222
0.00611719  23.9204
0.00622835  23.9177
0.00634087  23.915
0.00641663  23.9132
0.00653142  23.9105
0.00664758  23.9078
0.00672579  23.906
0.00684426  23.9033
0.00692401  23.9015
0.00704481  23.8988
0.00712612  23.897
0.00724926  23.8943
0.00733214  23.8925
0.00741566  23.8907
0.00754212  23.8879
0.00762723  23.8861
0.00771298  23.8843
0.00784281  23.8816
0.00793016  23.8798
0.00801817  23.878
0.0081514  23.8753
0.00824104  23.8735
0.00833133  23.8717
0.00842228  23.8699
0.00851389  23.8681
0.00865254  23.8654
0.00874581  23.8636
0.00883975  23.8618
0.00893435  23.86
0.00902963  23.8582
0.00912558  23.8564
0.00922221  23.8546
0.00931951  23.8528
0.0094175  23.851
0.00951616  23.8492
0.00961551  23.8474
0.00971555  23.8456
0.00981628  23.8438
0.00991769  23.842
0.0100198  23.8402
0.0110248  23.823
0.0120363  23.8068
0.013046  23.7915
0.0140456  23.777
0.0150272  23.7635
0.0160525  23.75
0.0170496  23.7374
0.0180108  23.7256
0.0190844  23.713
0.0200369  23.7022
0.0210195  23.6914
0.0220327  23.6805
0.0230767  23.6697
0.0240612  23.6598
0.0250721  23.6499
0.0260143  23.6409
0.0270765  23.6309
0.0280657  23.6219
0.0290777  23.6129
0.0301125  23.6039
0.0310635  23.5958
0.0320333  23.5877
0.033022  23.5795
0.0340298  23.5714
0.0350567  23.5633
0.0361029  23.5552
0.0370492  23.548
0.0380109  23.5408
0.0391113  23.5327
0.040106  23.5254
0.0411163  23.5182
0.0420133  23.5119
0.0430533  23.5047
0.0441091  23.4975
0.045046  23.4912
0.0461318  23.484
0.0470951  23.4776
0.0480708  23.4713
0.0490589  23.465
0.0500594  23.4587
0.0510724  23.4524
0.052098  23.4461
0.0531363  23.4398
0.0540362  23.4344
0.0550979  23.4281
0.0560181  23.4226
0.0571035  23.4163
0.058044  23.4109
0.0591532  23.4046
0.0601142  23.3992
0.0610847  23.3938
0.0620647  23.3884
0.0630543  23.383
0.0640534  23.3776
0.0650621  23.3721
0.0660804  23.3667
0.0671083  23.3613
0.0681459  23.3559
0.069018  23.3514
0.0700734  23.346
0.0711385  23.3406
0.0720335  23.3361
0.0731165  23.3307
0.0740265  23.3262
0.0751274  23.3207
0.0760524  23.3162
0.0771714  23.3108
0.0781114  23.3063
0.0790583  23.3018
0.080012  23.2973
0.0811656  23.2919
0.0821345  23.2874
0.0831104  23.2829
0.0840931  23.2784
0.0850828  23.2739
0.0860794  23.2693
0.087083  23.2648
0.0880936  23.2603
0.0891111  23.2558
0.0901356  23.2513
0.0911672  23.2468
0.0922057  23.2423
0.0930416  23.2387
0.0940927  23.2342
0.0951509  23.2297
0.0962162  23.2252
0.0970735  23.2215
0.0981514  23.217
0.0990189  23.2134
0.10011  23.2089
0.110014  23.1692
0.12023  23.1305
0.130213  23.0944
0.140129  23.0601
0.150192  23.0268
0.160082  22.9952
0.170037  22.9645
0.180028  22.9348
0.190027  22.9059
0.200332  22.8771
0.210272  22.85
0.220138  22.8239
0.230258  22.7977
0.240268  22.7725
0.250145  22.7481
0.260243  22.7238
0.270174  22.7003
0.280309  22.6769
0.290247  22.6543
0.300373  22.6318
0.310272  22.6102
0.320345  22.5885
0.33016  22.5678
0.340135  22.547
0.350269  22.5263
0.360111  22.5065
0.370098  22.4866
0.380231  22.4668
0.390038  22.4478
0.400453  22.428
0.410047  22.41
0.420249  22.391
0.430087  22.373
0.440044  22.355
0.450119  22.3369
0.460313  22.3189
0.470107  22.3018
0.480531  22.2837
0.490013  22.2675
0.500126  22.2504
0.510344  22.2332
0.520122  22.217
0.530546  22.1999
0.540518  22.1836
0.550023  22.1683
0.560178  22.1521
0.570427  22.1358
0.580193  22.1205
0.590042  22.1052
0.600561  22.0889
0.610581  22.0736
0.620087  22.0592
0.630267  22.0439
0.64053  22.0285
0.650264  22.0141
0.660071  21.9997
0.67057  21.9843
0.680526  21.9699
0.690555  21.9555
0.700021  21.942
0.710189  21.9275
0.720428  21.9131
0.730092  21.8996
0.74047  21.8851
0.750263  21.8716
0.760119  21.8581
0.770037  21.8446
0.780017  21.831
0.790059  21.8175
0.800163  21.804
0.810328  21.7905
0.820554  21.7769
0.830155  21.7643
0.8405  21.7508
0.85021  21.7382
0.860673  21.7246
0.870493  21.712
0.880365  21.6994
0.890291  21.6868
0.900268  21.6741
0.910299  21.6615
0.920381  21.6489
0.930515  21.6363
0.940701  21.6236
0.950207  21.6119
0.960493  21.5993
0.97009  21.5876
0.980475  21.5749
0.990165  21.5632
1.00065  21.5506
1.10042  21.4334
1.2004  21.3206
1.30002  21.2124
1.4005  21.1069
1.5006  21.005
1.60085  20.9058
1.70003  20.8102
1.80069  20.7156
1.90072  20.6236
2.00088  20.5334
2.10102  20.445
2.20095  20.3585
2.30053  20.2737
2.40069  20.1898
2.50023  20.1078
2.60015  20.0266
2.70036  19.9464
2.80078  19.867
2.90017  19.7895
3.00078  19.7119
3.10018  19.6362
3.2007  19.5604
3.30107  19.4856
3.40001  19.4125
3.50116  19.3386
3.60076  19.2664
3.70125  19.1943
3.80007  19.124
3.90098  19.0527
4.00012  18.9833
4.10001  18.9138
4.20065  18.8444
4.30068  18.7759
4.40006  18.7082
4.50011  18.6406
4.60079  18.573
4.70074  18.5063
4.80128  18.4395
4.90104  18.3737
5.00134  18.3079
5.10081  18.2429
5.20078  18.178
5.30126  18.1131
5.40082  18.0491
5.50085  17.985
5.60133  17.921
5.70083  17.8579
5.80076  17.7948
5.9011  17.7316
6.0004  17.6694
6.10008  17.6072
6.20014  17.545
6.30056  17.4828
6.40133  17.4205
6.50099  17.3592
6.60098  17.2979
6.70129  17.2366
6.80043  17.1762
6.90136  17.1148
7.00109  17.0544
7.10111  16.994
7.2014  16.9336
7.30046  16.8741
7.40128  16.8137
7.50085  16.7541
7.60066  16.6946
7.70071  16.6351
7.80099  16.5756
7.90149  16.5161
8.00068  16.4575
8.10008  16.3988
8.20121  16.3393
8.30101  16.2807
8.40099  16.2221
8.50116  16.1635
8.60152  16.1049
8.70049  16.0472
8.80119  15.9885
8.90049  15.9308
9.0015  15.8722
9.10111  15.8145
9.20087  15.7568
9.30077  15.6991
9.40081  15.6414
9.50098  15.5837
9.60127  15.5259
9.70013  15.4691
9.80145  15.411
9.91155  15.3478
10.006  15.2937
10.1006  15.2396
10.2111  15.1765
10.3058  15.1224
10.4007  15.0683
10.5114  15.0052
10.6065  14.9511
10.7016  14.897
10.8126  14.8338
10.9079  14.7797
11.0032  14.7256
11.1145  14.6625
11.21  14.6084
11.3055  14.5543
11.4011  14.5002
11.5126  14.4371
11.6083  14.383
11.704  14.3289
11.8158  14.2657
11.9116  14.2116
12.0075  14.1575
12.1034  14.1034
12.2153  14.0403
12.3113  13.9862
12.4073  13.9321
12.5033  13.878
12.6154  13.8149
12.7114  13.7607
12.8076  13.7066
12.9037  13.6525
13.0158  13.5894
13.112  13.5353
13.2081  13.4812
13.3043  13.4271
13.4005  13.373
13.5127  13.3099
13.6089  13.2558
13.7051  13.2017
13.8013  13.1476
13.9135  13.0844
14.0097  13.0303
14.1059  12.9762
14.2021  12.9221
14.3143  12.859
14.4104  12.8049
14.5065  12.7508
14.6027  12.6967
14.7148  12.6335
14.8109  12.5794
14.9069  12.5253
15.003  12.4712
15.115  12.4081
15.211  12.354
15.307  12.2999
15.4029  12.2458
15.5148  12.1827
15.6107  12.1286
15.7065  12.0745
15.8023  12.0204
15.914  11.9572
16.0098  11.9031
16.1055  11.849
16.2011  11.7949
16.3127  11.7318
16.4082  11.6777
16.5038  11.6236
16.6151  11.5605
16.7106  11.5064
16.8059  11.4522
16.9013  11.3981
17.0124  11.335
17.1077  11.2809
17.2028  11.2268
17.3138  11.1637
17.4088  11.1096
17.5038  11.0555
17.6146  10.9923
17.7095  10.9382
17.8043  10.8841
17.9149  10.821
18.0096  10.7669
18.1042  10.7128
18.2145  10.6497
18.309  10.5956
18.4034  10.5415
18.5135  10.4783
18.6078  10.4242
18.702  10.3701
18.8119  10.307
18.9059  10.2529
19.0156  10.1898
19.1095  10.1357
19.2034  10.0816
19.3128  10.0184
19.4065  9.96434
19.5001  9.91024
19.6092  9.84711
19.7027  9.79301
19.8116  9.72989
19.9049  9.67578
20.0137  9.61266
20.1068  9.55855
20.2153  9.49543
20.3083  9.44132
20.4011  9.38722
20.5094  9.32409
20.6021  9.26999
20.7101  9.20687
20.8026  9.15276
20.9105  9.08964
21.0028  9.03553
21.1104  8.97241
21.2025  8.9183
21.3099  8.85518
21.4019  8.80107
21.5091  8.73795
21.6008  8.68385
21.7078  8.62072
21.8146  8.5576
21.9061  8.50349
22.0127  8.44037
22.104  8.38627
22.2103  8.32314
22.3014  8.26904
22.4076  8.20591
22.5136  8.14279
22.6043  8.08869
22.7101  8.02556
22.8007  7.97146
22.9062  7.90833
23.0116  7.84521
23.1019  7.7911
23.207  7.72798
23.3121  7.66486
23.402  7.61075
23.5068  7.54763
23.6115  7.48451
23.7011  7.4304
23.8055  7.36728
23.9097  7.30416
24.0139  7.24103
24.103  7.18693
24.2069  7.1238
24.3107  7.06068
24.4143  6.99756
24.503  6.94345
24.6064  6.88033
24.7096  6.81721
24.8127  6.75408
24.9009  6.69998
25.0038  6.63685
25.1064  6.57373
25.209  6.51061
25.3114  6.44748
25.4137  6.38436
25.5012  6.33026
25.6032  6.26713
25.7051  6.20401
25.8068  6.14089
25.9084  6.07776
26.0098  6.01464
26.1111  5.95152
26.2123  5.88839
26.3133  5.82527
26.4141  5.76215
26.5005  5.70804
26.6011  5.64492
26.7015  5.5818
26.8018  5.51867
26.902  5.45555
27.002  5.39243
27.1019  5.3293
27.2016  5.26618
27.3012  5.20306
27.4006  5.13993
27.5141  5.06779
27.6132  5.00467
27.7122  4.94155
27.811  4.87842
27.9097  4.8153
28.0082  4.75218
28.1066  4.68906
28.2048  4.62593
28.3029  4.56281
28.4009  4.49969
28.5126  4.42754
28.6102  4.36442
28.7077  4.3013
28.8051  4.23818
28.9022  4.17505
29.0131  4.10291
29.11  4.03979
29.2067  3.97667
29.3033  3.91354
29.4134  3.8414
29.5097  3.77828
29.6058  3.71516
29.7017  3.65203
29.8112  3.57989
29.9068  3.51677
30.0023  3.45365
30.1112  3.3815
30.2064  3.31838
30.3014  3.25526
30.4098  3.18312
30.5045  3.11999
30.6125  3.04785
30.7069  2.98473
30.8011  2.92161
30.9086  2.84947
31.0025  2.78634
31.1097  2.7142
31.2033  2.65108
31.31  2.57894
31.4033  2.51582
31.5097  2.44368
31.6026  2.38055
31.7087  2.30841
31.8013  2.24529
31.907  2.17315
32.0124  2.10101
32.1046  2.03788
32.2097  1.96574
32.3015  1.90262
32.4062  1.83048
32.5108  1.75834
32.6021  1.69522
32.7063  1.62308
32.8103  1.55093
32.9011  1.48781
33.0048  1.41567
33.1082  1.34353
33.2114  1.27139
33.3016  1.20827
33.4045  1.13613
33.5072  1.06399
33.6097  0.991844
33.712  0.919704
33.8014  0.856581
33.9033  0.78444
34.005  0.712299
34.1066  0.640158
34.208  0.568018
34.3091  0.495877
34.4101  0.423736
34.5109  0.351596
34.6115  0.279455
34.7119  0.207314
34.8121  0.135174
34.9121  0.0630329
35.012  3.27934e-15
35.1116  0
35.2111  0
35.3103  0
35.4094  0
35.5083  0
35.607  0
35.7055  0
35.8038  0
35.9019  0
36.0121  0
36.1098  0
36.2074  0
36.3047  0
36.4019  0
36.511  0
36.6077  0
36.7043  0
36.8007  0
36.9089  0
37.0049  0
37.1007  0
37.2083  0
37.3037  0
37.4108  3.05753e-15
37.5059  0
37.6007  0
37.7072  0
37.8016  0
37.9077  0
38.0017  0
38.1073  2.99682e-15
38.201  0
38.3062  0
38.4111  2.97083e-15
38.5042  0
38.6087  0
38.7014  0
38.8054  0
38.9093  0
39.0014  0
39.1048  0
39.208  0
39.3109  2.89548e-15
39.4022  0
39.5048  0
39.6071  0
39.7091  0
39.811  0
39.9013  0
40.0028  0
40.104  0
40.205  0
40.3057  0
40.4062  2.80695e-15
40.5066  0
40.6067  0
40.7065  0
40.8062  0
40.9056  0
41.0048  0
41.1038  0
41.2026  2.74466e-15
41.3012  0
41.4104  0
41.5085  0
41.6064  0
41.7041  0
41.8015  0
41.9095  0
42.0065  0
42.1033  0
42.2106  0
42.3069  0
42.403  0
42.5096  0
42.6053  0
42.7007  0
42.8065  0
42.9015  0
43.0069  0
43.1014  0
43.2063  0
43.3004  0
43.4047  0
43.5088  0
43.6023  0
43.7059  0
43.8092  0
43.902  0
44.0049  0
44.1075  0
44.2099  0
44.3018  0
44.4037  0
44.5053  0
44.6067  0
44.7079  0
44.8087  0
44.9094  0
45.0098  0
45.1099  0
45.2098  0
45.3095  0
45.4089  0
45.5081  0
45.607  0
45.7057  0
45.8042  0
45.9024  0
46.0003  0
46.1078  0
46.2053  0
46.3025  0
46.4092  0
46.5059  0
46.6024  0
46.7082  0
46.8042  0
46.9096  0
47.0051  0
47.1003  0
47.2049  0
47.3091  0
47.4036  0
47.5074  0
47.6014  0
47.7046  0
47.8075  0
47.9008  0
48.0032  0
48.1053  0
48.2071  0
48.3087  0
48.4008  0
48.5018  0
48.6026  0
48.7031  0
48.8034  0
48.9033  0
49.003  0
49.1025  0
49.2017  0
49.3006  0
49.4082  0
49.5065  0
49.6046  0
49.7025  0
49.8  0
49.9062  0
50.0032  0
50.1  0.0648897
50.2053  0.135287
50.3015  0.199462
50.4062  0.269087
50.502  0.33256
50.6061  0.401424
50.7013  0.464206
50.8048  0.532322
50.9081  0.600054
51.0024  0.661805
51.1051  0.728807
51.2075  0.795433
51.3011  0.856179
51.4029  0.922093
51.5044  0.98764
51.6057  1.05282
51.7066  1.11765
51.8073  1.18211
51.9076  1.24622
52.0077  1.30998
52.1075  1.37339
52.207  1.43645
52.3062  1.49917
52.4052  1.56155
52.5038  1.62359
52.6022  1.6853
52.7003  1.74667
52.8062  1.81279
52.9037  1.87348
53.0009  1.93385
53.106  1.99888
53.2026  2.05858
53.307  2.1229
53.4031  2.18194
53.5069  2.24555
53.6024  2.30395
53.7055  2.36687
53.8005  2.42463
53.9031  2.48687
54.0053  2.54876
54.1072  2.6103
54.201  2.6668
54.3024  2.72768
54.4034  2.78822
54.5041  2.84842
54.6045  2.90829
54.7046  2.96784
54.8044  3.02705
54.9039  3.08594
55.003  3.1445
55.1019  3.20275
55.2005  3.26068
55.3063  3.32271
55.4043  3.37999
55.5019  3.43696
55.6068  3.49796
55.7038  3.5543
55.8006  3.61033
55.9044  3.67034
56.0006  3.72575
56.1038  3.7851
56.2066  3.84411
56.3019  3.8986
56.4041  3.95697
56.506  4.015
56.6003  4.0686
56.7016  4.126
56.8025  4.18308
56.9031  4.23985
57.0034  4.29629
57.1034  4.35243
57.203  4.40825
57.3023  4.46376
57.4013  4.51897
57.507  4.57778
57.6053  4.63236
57.7034  4.68664
57.8011  4.74063
57.9054  4.79815
58.0024  4.85153
58.1061  4.9084
58.2025  4.96118
58.3054  5.01742
58.4012  5.06962
58.5035  5.12524
58.6054  5.18054
58.7002  5.23186
58.8015  5.28656
58.9024  5.34094
59.0029  5.39501
59.1031  5.44879
59.203  5.50225
59.3025  5.55542
59.4017  5.60829
59.5006  5.66087
59.6057  5.71663
59.7038  5.76861
59.8017  5.82029
59.9057  5.87512
60.0028  5.92622
60.1061  5.98042
60.2026  6.03095
60.3051  6.08454
60.4009  6.1345
60.5028  6.18749
60.6042  6.24018
60.7053  6.29256
60.8061  6.34465
60.9002  6.3932
61.0003  6.44471
61.1062  6.49912
61.2055  6.55003
61.3045  6.60066
61.4031  6.65099
61.5013  6.70105
61.6053  6.75392
61.7029  6.8034
61.8001  6.8526
61.903  6.90458
62.0055  6.95626
62.1016  7.00461
62.2034  7.0557
62.3048  7.10649
62.4058  7.15699
62.5005  7.20424
62.6007  7.25417
62.7006  7.30381
62.8002  7.35317
62.9051  7.40512
63.0039  7.4539
63.1023  7.50239
63.2003  7.55062
63.3037  7.60138
63.401  7.64904
63.5036  7.69921
63.6001  7.74633
63.702  7.79592
63.8034  7.84523
63.9044  7.89424
64.0051  7.94296
64.1053  7.9914
64.2052  8.03956
64.3047  8.08743
64.4038  8.13503
64.5025  8.18235
64.6008  8.2294
64.7042  8.27877
64.8017  8.32526
64.9043  8.37405
65.001  8.42
65.1028  8.46822
65.2041  8.51615
65.305  8.5638
65.4003  8.60867
65.5004  8.65576
65.6001  8.70258
65.7047  8.75156
65.8035  8.79781
65.902  8.84379
66.0001  8.8895
66.103  8.93733
66.2003  8.9825
66.3023  9.02976
66.4038  9.07673
66.505  9.12342
66.6007  9.16751
66.701  9.21365
66.8009  9.25952
66.9003  9.30511
67.0043  9.35268
67.103  9.39771
67.2012  9.44248
67.3039  9.4892
67.4012  9.53342
67.503  9.57958
67.6044  9.62545
67.7005  9.66888
67.801  9.7142
67.9011  9.75925
68.0007  9.80402
68.1046  9.85064
68.2034  9.89486
68.3017  9.93881
68.4043  9.98458
68.5017  10.028
68.6034  10.0732
68.7046  10.1181
68.8007  10.1607
68.901  10.2051
69.0009  10.2492
69.1003  10.2931
69.2037  10.3386
69.3022  10.3819
69.4003  10.4249
69.5023  10.4696
69.6039  10.514
69.7006  10.5562
69.8013  10.6001
69.9015  10.6437
70.0012  10.687
70.1005  10.7301
70.2036  10.7747
70.3019  10.8172
70.404  10.8613
70.5014  10.9032
70.6026  10.9468
70.7033  10.99
70.8035  11.033
70.9032  11.0756
71.0024  11.1181
71.1012  11.1602
71.2036  11.2038
71.3014  11.2455
71.4028  11.2885
71.5037  11.3313
71.6001  11.3722
71.7001  11.4144
71.8035  11.4581
71.9024  11.4998
72.0009  11.5412
72.1028  11.584
72.2003  11.6249
72.3011  11.6672
72.4015  11.7092
72.5014  11.7509
72.6007  11.7923
72.7034  11.8351
72.8017  11.8759
72.9033  11.9181
73.0007  11.9585
73.1012  12.0001
73.2013  12.0415
73.3008  12.0826
73.4035  12.1249
73.502  12.1654
73.6036  12.2072
73.701  12.2472
73.8016  12.2884
73.9016  12.3293
74.001  12.37
74.1035  12.4118
74.2019  12.4519
74.3033  12.4932
74.4006  12.5328
74.5009  12.5735
74.6006  12.6139
74.7032  12.6554
74.8019  12.6953
74.9033  12.7363
75.0009  12.7756
75.1013  12.8161
75.2011  12.8562
75.3003  12.8961
75.4023  12.937
75.5004  12.9763
75.6012  13.0166
75.7015  13.0567
75.8012  13.0964
75.9003  13.136
76.002  13.1764
76.1031  13.2166
76.2005  13.2553
76.3005  13.295
76.403  13.3356
76.5018  13.3746
76.6031  13.4147
76.7007  13.4532
76.8008  13.4926
76.9003  13.5318
77.0021  13.5719
77.1004  13.6105
77.2011  13.65
77.3011  13.6892
77.4006  13.7281
77.5023  13.7679
77.6005  13.8063
77.701  13.8455
77.8009  13.8844
77.9001  13.923
78.0016  13.9625
78.1024  14.0016
78.2025  14.0405
78.3021  14.0791
78.401  14.1173
78.5019  14.1564
78.6023  14.1952
78.702  14.2336
78.801  14.2718
78.9021  14.3108
79.0025  14.3494
79.1022  14.3877
79.2013  14.4258
79.3023  14.4645
79.4001  14.502
79.5023  14.5411
79.6013  14.579
79.7022  14.6176
79.8023  14.6558
79.9018  14.6937
80.0006  14.7314
80.1012  14.7697
80.2011  14.8077
80.3002  14.8454
80.4011  14.8837
80.5013  14.9217
80.6008  14.9594
80.7019  14.9977
80.8023  15.0357
80.902  15.0734
81.0009  15.1108
81.1015  15.1488
81.2013  15.1864
81.3003  15.2238
81.4009  15.2617
81.5008  15.2993
81.602  15.3374
81.7004  15.3743
81.8002  15.4118
81.9014  15.4498
82.0018  15.4874
82.1014  15.5248
82.2003  15.5618
82.3005  15.5993
82.402  15.6373
82.5007  15.6742
82.6006  15.7115
82.7017  15.7493
82.8001  15.786
82.9016  15.8239
83.0004  15.8607
83.1003  15.8979
83.2014  15.9355
83.3016  15.9728
83.401  16.0098
83.5015  16.0471
83.6011  16.0842
83.7018  16.1216
83.8016  16.1586
83.9006  16.1953
84.0006  16.2324
84.1015  16.2698
84.2016  16.3069
84.3007  16.3437
84.4008  16.3807
84.5  16.4175
84.6001  16.4545
84.701  16.4918
84.8009  16.5288
84.9017  16.566
85.0015  16.6029
85.1004  16.6395
85.2001  16.6763
85.3005  16.7134
85.4015  16.7507
85.5  16.7871
85.6008  16.8243
85.7005  16.8611
85.8009  16.8982
85.9003  16.9348
86.0003  16.9717
86.1008  17.0088
86.2003  17.0455
86.3003  17.0824
86.4007  17.1195
86.5002  17.1562
86.6001  17.1931
86.7003  17.2301
86.801  17.2672
86.9006  17.304
87.0005  17.3409
87.1008  17.3779
87.2  17.4145
87.3008  17.4518
87.4006  17.4886
87.5005  17.5256
87.6007  17.5626
87.701  17.5997
87.8002  17.6364
87.9008  17.6736
88.0003  17.7104
88.1011  17.7477
88.2008  17.7846
88.3005  17.8216
88.4002  17.8586
88.501  17.896
88.6007  17.933
88.7003  17.97
88.801  18.0074
88.9005  18.0444
89.0009  18.0818
89.1001  18.1187
89.2002  18.156
89.3002  18.1933
89.4009  18.2309
89.5003  18.268
89.6005  18.3055
89.7004  18.3429
89.8  18.3802
89.9002  18.4177
90.0001  18.4552
90.1005  18.4929
90.2004  18.5305
90.3009  18.5684
90.4008  18.606
90.5003  18.6436
90.6001  18.6813
90.7002  18.7192
90.8006  18.7573
90.9004  18.7951
91.0004  18.8331
91.1005  18.8712
91.2007  18.9095
91.3002  18.9475
91.4006  18.9858
91.5001  19.024
91.6004  19.0625
91.7005  19.101
91.8006  19.1395
91.9004  19.1781
92  19.2166
92.1001  19.2554
92.2005  19.2944
92.3006  19.3334
92.4002  19.3723
92.5001  19.4114
92.6002  19.4506
92.7003  19.49
92.8004  19.5294
92.9006  19.569
93.0006  19.6086
93.1005  19.6483
93.2002  19.6881
93.3002  19.7281
93.4004  19.7683
93.5002  19.8084
93.6001  19.8488
93.7001  19.8892
93.8004  19.93
93.9001  19.9707
94.0001  20.0116
94.1002  20.0528
94.2005  20.0942
94.3002  20.1355
94.4003  20.1772
94.5003  20.219
94.6003  20.261
94.7  20.303
94.8001  20.3454
94.9003  20.3882
95.0003  20.431
95.1002  20.474
95.2  20.5172
95.3003  20.5609
95.4002  20.6046
95.5002  20.6487
95.6002  20.693
95.7  20.7376
95.8002  20.7827
95.9002  20.8279
96.0002  20.8735
96.1002  20.9195
96.2002  20.9658
96.3002  21.0125
96.4001  21.0595
96.5012  21.1076
96.6003  21.1551
96.7001  21.2035
96.8003  21.2525
96.9005  21.302
97.0005  21.352
97.1018  21.4032
97.2004  21.4537
97.3014  21.5061
97.4008  21.5583
97.5001  21.6112
97.6002  21.6654
97.7005  21.7205
97.8006  21.7764
97.9011  21.8335
98.0002  21.8909
98.1007  21.9503
98.2007  22.0107
98.3004  22.0722
98.4007  22.1356
98.5005  22.2004
98.6002  22.267
98.7006  22.3362
98.8002  22.4072
98.9001  22.4811
99.0002  22.5583
99.0103  22.5662
99.0203  22.5741
99.0301  22.582
99.0402  22.5901
99.0502  22.5982
99.0601  22.6062
99.0703  22.6144
99.0803  22.6226
99.0902  22.6307
99.1003  22.6391
99.1103  22.6474
99.1202  22.6557
99.1303  22.6641
99.1403  22.6726
99.1501  22.6809
99.1601  22.6895
99.17  22.6979
99.1801  22.7067
99.1901  22.7153
99.2002  22.7241
99.2102  22.7329
99.2203  22.7419
99.2303  22.7508
99.2401  22.7596
99.2501  22.7685
99.2603  22.7777
99.2702  22.7868
99.2803  22.7961
99.2902  22.8052
99.3002  22.8146
99.3101  22.8238
99.3201  22.8332
99.3301  22.8428
99.3402  22.8525
99.3502  22.8621
99.3602  22.8718
99.3703  22.8817
99.3801  22.8915
99.39  22.9013
99.4002  22.9116
99.4102  22.9217
99.4202  22.9319
99.43  22.942
99.44  22.9524
99.45  22.9629
99.46  22.9735
99.4702  22.9843
99.4801  22.9951
99.49  23.0058
99.5001  23.0169
99.51  23.028
99.5201  23.0393
99.5301  23.0506
99.54  23.062
99.55  23.0736
99.56  23.0854
99.5701  23.0973
99.58  23.1093
99.5901  23.1216
99.6  23.1338
99.6101  23.1464
99.6201  23.159
99.6301  23.1719
99.6401  23.1849
99.6501  23.1982
99.6601  23.2116
99.6701  23.2253
99.6801  23.239
99.69  23.2531
99.7  23.2675
99.71  23.2821
99.72  23.297
99.7301  23.3122
99.7401  23.3277
99.7501  23.3435
99.7601  23.3597
99.77  23.3763
99.7801  23.3932
99.7901  23.4106
99.8  23.4284
99.81  23.4468
99.82  23.4658
99.83  23.4853
99.84  23.5055
99.85  23.5265
99.86  23.5482
99.87  23.5709
99.88  23.5947
99.89  23.6195
99.9  23.6459
99.901  23.6486
99.902  23.6513
99.903  23.654
99.904  23.6568
99.905  23.6596
99.906  23.6624
99.907  23.6652
99.908  23.668
99.909  23.6709
99.91  23.6737
99.911  23.6767
99.912  23.6796
99.913  23.6825
99.914  23.6855
99.915  23.6884
99.916  23.6914
99.917  23.6944
99.918  23.6974
99.919  23.7005
99.92  23.7036
99.921  23.7067
99.922  23.7098
99.923  23.7129
99.924  23.7161
99.925  23.7193
99.926  23.7225
99.927  23.7258
99.928  23.7291
99.929  23.7324
99.93  23.7357
99.931  23.7391
99.932  23.7425
99.933  23.7459
99.934  23.7494
99.935  23.7529
99.936  23.7564
99.937  23.7599
99.938  23.7635
99.939  23.7671
99.94  23.7708
99.941  23.7745
99.942  23.7782
99.943  23.782
99.944  23.7858
99.945  23.7897
99.946  23.7936
99.947  23.7976
99.948  23.8016
99.949  23.8056
99.95  23.8097
99.951  23.8138
99.952  23.818
99.953  23.8223
99.954  23.8266
99.955  23.8309
99.956  23.8353
99.957  23.8398
99.958  23.8444
99.959  23.849
99.96  23.8537
99.961  23.8585
99.962  23.8633
99.963  23.8682
99.964  23.8733
99.965  23.8784
99.966  23.8835
99.967  23.8888
99.968  23.8942
99.969  23.8997
99.97  23.9053
99.971  23.9111
99.972  23.9169
99.973  23.9229
99.974  23.929
99.975  23.9353
99.976  23.9418
99.977  23.9484
99.978  23.9552
99.979  23.9622
99.98  23.9694
99.981  23.9769
99.982  23.9847
99.983  23.9926
99.984  24.001
99.985  24.0097
99.986  24.0187
99.987  24.0282
99.988  24.0382
99.989  24.0487
99.99  24.0599
99.9901  24.0611
99.9902  24.0623
99.9903  24.0635
99.9904  24.0646
99.9905  24.0658
99.9906  24.067
99.9907  24.0682
99.9908  24.0695
99.9909  24.0707
99.991  24.0719
99.9911  24.0732
99.9912  24.0744
99.9913  24.0757
99.9914  24.077
99.9915  24.0782
99.9916  24.0795
99.9917  24.0808
99.9918  24.0822
99.9919  24.0835
99.992  24.0848
99.9921  24.0862
99.9922  24.0875
99.9923  24.0889
99.9924  24.0903
99.9925  24.0917
99.9926  24.0931
99.9927  24.0945
99.9928  24.0959
99.9929  24.0974
99.993  24.0989
99.9931  24.1003
99.9932  24.1018
99.9933  24.1033
99.9934  24.1048
99.9935  24.1064
99.9936  24.1079
99.9937  24.1095
99.9938  24.1111
99.9939  24.1127
99.994  24.1143
99.9941  24.1159
99.9942  24.1176
99.9943  24.1193
99.9944  24.121
99.9945  24.1227
99.9946  24.1244
99.9947  24.1262
99.9948  24.128
99.9949  24.1298
99.995  24.1316
99.9951  24.1335
99.9952  24.1353
99.9953  24.1373
99.9954  24.1392
99.9955  24.1412
99.9956  24.1432
99.9957  24.1452
99.9958  24.1472
99.9959  24.1493
99.996  24.1515
99.9961  24.1536
99.9962  24.1558
99.9963  24.1581
99.9964  24.1604
99.9965  24.1627
99.9966  24.1651
99.9967  24.1675
99.9968  24.17
99.9969  24.1725
99.997  24.1751
99.9971  24.1777
99.9972  24.1804
99.9973  24.1832
99.9974  24.1861
99.9975  24.189
99.9976  24.192
99.9977  24.1951
99.9978  24.1983
99.9979  24.2016
99.998  24.205
99.9981  24.2085
99.9982  24.2122
99.9983  24.216
99.9984  24.22
99.9985  24.2241
99.9986  24.2285
99.9987  24.233
99.9988  24.2379
99.9989  24.243
99.999  24.2485
99.9991  24.2543
99.9992  24.2607
99.9993  24.2677
99.9994  24.2754
99.9995  24.2841
99.9996  24.2942
99.9997  24.3065
99.9998  24.3222
99.9999  24.346
100  24.4178
