# Supplementary material for: Victory Tax: A Holistic Income Tax System
Source: Entropy (Basel). 2021 Nov 11;23(11):1492. doi: 10.3390/e23111492 (PMC8624733; doi:10.3390/e23111492)
Supplement: Supplementary file 1 [file entropy-23-01492-s001.zip › bundle/results_to_give_away/supporting_gov_data/Archive/all returns selected income and tax items by size and accumulated size of adjusted gross income tax year 2010.xls]

## Sheet: TBL11
Table 1.1 All Returns: Selected Income and Tax Items, by Size and Accumulated Size of Adjusted Gross Income, Tax Year 2010
(All figures are estimates based on samples—money amounts are in thousands of dollars except as indicated)
Size and accumulated size of adjusted gross income	All returns					Taxable returns
	Number of returns	Percent of total	Adjusted gross income less deficit			Number of returns	Percent of total	Adjusted gross income less deficit		Taxable income			Income tax after credits			Total income tax
										Number of returns	Amount	Percent of total	Number of returns	Amount	Percent of total	Amount	Percent of			Average total income tax (dollars)
			Amount	Percent of total	Average (dollars)			Amount	Percent of total								Total	Taxable income	Adjusted gross income less deficit
	1	2	3	4	5	6	7	8	9	10	11	12	13	14	15	16	17	18	19	20
Size of Adjusted Gross Income
All returns	142892051	100	8089142092	100	56610	84475933	100	7246201878	100	84455304	5282376924	100	84475930	951670957	100	951673976	100	18	13.1	11266
No adjusted gross income	2554170	1.8	-188804428	[1]	-73920	6014	[2]	-6111456	[1]	0	0	[1]	6011	250487	[2]	250488	[2]	[1]	[1]	41651
$1 under $5,000	9963766	7	25889267	0.3	2598	285299	0.3	765302	[2]	282978	305638	[2]	285299	42331	[2]	42331	[2]	13.9	5.5	148
$5,000 under $10,000	12277702	8.6	93220209	1.2	7593	1967069	2.3	14886296	0.2	1967041	3881124	0.1	1967069	395584	[2]	395584	[2]	10.2	2.7	201
$10,000 under $15,000	12806501	9	160115948	2	12503	3021672	3.6	39267757	0.5	3021560	13467640	0.3	3021672	928662	0.1	928662	0.1	6.9	2.4	307
$15,000 under $20,000	11722728	8.2	204566190	2.5	17450	4895526	5.8	85615474	1.2	4895026	38523137	0.7	4895526	2503969	0.3	2503969	0.3	6.5	2.9	511
$20,000 under $25,000	10185282	7.1	228543319	2.8	22439	4718512	5.6	105992911	1.5	4718472	55145640	1	4718512	4756061	0.5	4756061	0.5	8.6	4.5	1008
$25,000 under $30,000	8950075	6.3	245309107	3	27409	4690889	5.6	128948650	1.8	4690485	72932391	1.4	4690889	7023780	0.7	7023780	0.7	9.6	5.4	1497
$30,000 under $40,000	14613296	10.2	508012748	6.3	34764	9871627	11.7	345171098	4.8	9870601	212809105	4	9871627	21115460	2.2	21115460	2.2	9.9	6.1	2139
$40,000 under $50,000	10992023	7.7	492085428	6.1	44768	8720664	10.3	390928765	5.4	8720302	251563407	4.8	8720664	26638195	2.8	26638195	2.8	10.6	6.8	3055
$50,000 under $75,000	18727169	13.1	1151141558	14.2	61469	16764287	19.8	1034722614	14.3	16762386	691476005	13.1	16764287	80932131	8.5	80932131	8.5	11.7	7.8	4828
$75,000 under $100,000	11805383	8.3	1020181842	12.6	86417	11386865	13.5	984833505	13.6	11385358	687880789	13	11386865	86093509	9	86093509	9	12.5	8.7	7561
$100,000 under $200,000	13997651	9.8	1869638676	23.1	133568	13870207	16.4	1854117785	25.6	13867158	1367729881	25.9	13870207	224422716	23.6	224422716	23.6	16.4	12.1	16180
$200,000 under $500,000	3471723	2.4	985430760	12.2	283845	3456861	4.1	981123679	13.5	3454778	781085522	14.8	3456861	192825788	20.3	192825788	20.3	24.7	19.7	55781
$500,000 under $1,000,000	544224	0.4	368353584	4.6	676842	541486	0.6	366494116	5.1	540600	307849811	5.8	541486	88589912	9.3	88589912	9.3	28.8	24.2	163605
$1,000,000 under $1,500,000	126941	0.1	153289160	1.9	1207562	126344	0.1	152568144	2.1	126188	130669758	2.5	126344	38100342	4	38100342	4	29.2	25	301560
$1,500,000 under $2,000,000	51550	[2]	88557580	1.1	1717897	51282	0.1	88097887	1.2	51215	76025953	1.4	51282	22259918	2.3	22259918	2.3	29.3	25.3	434069
$2,000,000 under $5,000,000	73078	0.1	217723503	2.7	2979330	72676	0.1	216544486	3	72540	187792734	3.6	72676	54233686	5.7	54236702	5.7	28.9	25	746281
$5,000,000 under $10,000,000	17528	[2]	120171904	1.5	6855996	17447	[2]	119622949	1.7	17414	104361781	2	17447	29124480	3.1	29124480	3.1	27.9	24.3	1669312
$10,000,000 or more	11264	[2]	345715738	4.3	30692093	11208	[2]	342611918	4.7	11203	298876607	5.7	11208	71433949	7.5	71433950	7.5	23.9	20.8	6373479
Accumulated from Smallest Size of Adjusted Gross Income
No adjusted gross income	2554170	1.8	-188804428	[1]	-73920	6014	[2]	-6111456	[1]	0	0	[1]	6011	250487	[2]	250488	[2]	[1]	[1]	41651
$1 under $5,000	9963766	7	25889267	0.32005	2598	285299	0.3	765302	[2]	282978	305638	[2]	285299	42331	[2]	42331	[2]	13.9	5.5	148
$1 under $10,000	22241468	15.6	119109475	1.47246	5355	2252367	2.7	15651598	0.215995	2250019	4186762	0.1	2252367	437916	[2]	437916	[2]	10.5	2.8	194
$1 under $15,000	35047969	24.5	279225423	3.45185	7967	5274039	6.2	54919355	0.757898	5271579	17654402	0.3	5274039	1366577	0.1	1366577	0.1	7.7	2.5	259
$1 under $20,000	46770696	32.7	483791613	5.98075	10344	10169565	12	140534829	1.93941	10166604	56177539	1.1	10169565	3870547	0.4	3870547	0.4	6.9	2.8	381
$1 under $25,000	56955978	39.9	712334932	8.80606	12507	14888077	17.6	246527740	3.40213	14885076	111323179	2.1	14888077	8626607	0.9	8626607	0.9	7.7	3.5	579
$1 under $30,000	65906053	46.1	957644039	11.8386	14530	19578966	23.2	375476389	5.18165	19575561	184255570	3.5	19578966	15650387	1.6	15650387	1.6	8.5	4.2	799
$1 under $40,000	80519349	56.3	1465656787	18.1188	18203	29450593	34.9	720647487	9.94601	29446162	397064675	7.5	29450593	36765847	3.9	36765847	3.9	9.3	5.1	1248
$1 under $50,000	91511372	64	1957742215	24.2021	21393	38171256	45.2	1111576252	15.3409	38166464	648628083	12.3	38171256	63404041	6.7	63404041	6.7	9.8	5.7	1661
$1 under $75,000	110238541	77.1	3108883773	38.4328	28201	54935543	65	2146298866	29.6203	54928850	1340104088	25.4	54935543	144336172	15.2	144336172	15.2	10.8	6.7	2627
$1 under $100,000	122043923	85.4	4129065615	51.0445	33833	66322408	78.5	3131132371	43.2112	66314209	2027984877	38.4	66322408	230429681	24.2	230429681	24.2	11.4	7.4	3474
$1 under $200,000	136041574	95.2	5998704292	74.1575	44095	80192615	94.9	4985250156	68.7984	80181366	3395714758	64.3	80192615	454852397	47.8	454852397	47.8	13.4	9.1	5672
$1 under $500,000	139513297	97.6	6984135051	86.3396	50061	83649476	99	5966373835	82.3381	83636144	4176800280	79.1	83649476	647678185	68.1	647678185	68.1	15.5	10.9	7743
$1 under $1,000,000	140057521	98	7352488635	90.8933	52496	84190962	99.7	6332867951	87.3958	84176744	4484650091	84.9	84190962	736268097	77.4	736268097	77.4	16.4	11.6	8745
$1 under $1,500,000	140184462	98.1	7505777795	92.7883	53542	84317306	99.8	6485436094	89.5013	84302932	4615319849	87.4	84317306	774368439	81.4	774368439	81.4	16.8	11.9	9184
$1 under $2,000,000	140236012	98.1	7594335375	93.8831	54154	84368588	99.9	6573533981	90.717	84354146	4691345802	88.8	84368588	796628356	83.7	796628356	83.7	17	12.1	9442
$1 under $5,000,000	140309090	98.2	7812058878	96.5746	55677	84441264	100	6790078466	93.7054	84426686	4879138536	92.4	84441264	850862042	89.4	850865059	89.4	17.4	12.5	10076
$1 under $10,000,000	140326617	98.2	7932230781	98.0602	56527	84458711	100	6909701416	95.3562	84444101	4983500317	94.3	84458711	879986521	92.5	879989539	92.5	17.7	12.7	10419
$1 or more	140337881	98.2	8277946520	102.334	58986	84469919	100	7252313334	100.084	84455304	5282376924	100	84469919	951420470	100	951423488	100	18	13.1	11263
All returns	142892051	100	8089142092	100	56610	84475933	100	7246201878	100	84455304	5282376924	100	84475930	951670957	100	951673976	100	18	13.1	11266
Accumulated from Largest Size of Adjusted Gross Income
$10,000,000 or more	11264	[2]	345715738	4.27382	30692093	11208	[2]	342611918	4.72812	11203	298876607	5.7	11208	71433949	7.5	71433950	7.5	23.9	20.8	6373479
$5,000,000 or more	28792	[2]	465887642	5.75942	16181149	28655	[2]	462234868	6.37894	28617	403238389	7.6	28655	100558428	10.6	100558430	10.6	24.9	21.8	3509280
$2,000,000 or more	101869	0.1	683611145	8.45097	6710689	101331	0.1	678779353	9.36729	101157	591031123	11.2	101331	154792114	16.3	154795132	16.3	26.2	22.8	1527619
$1,500,000 or more	153419	0.1	772168725	9.54574	5033071	152613	0.2	766877240	10.5831	152372	667057075	12.6	152613	177052031	18.6	177055050	18.6	26.5	23.1	1160157
$1,000,000 or more	280360	0.2	925457885	11.4407	3300963	278957	0.3	919445383	12.6885	278559	797726833	15.1	278957	215152373	22.6	215155392	22.6	27	23.4	771285
$500,000 or more	824584	0.6	1293811468	15.9944	1569048	820443	1	1285939499	17.7462	819159	1105576644	20.9	820443	303742285	31.9	303745303	31.9	27.5	23.6	370221
$200,000 or more	4296307	3	2279242228	28.1766	530512	4277304	5.1	2267063178	31.2859	4273937	1886662166	35.7	4277304	496568073	52.2	496571091	52.2	26.3	21.9	116094
$100,000 or more	18293958	12.8	4148880904	51.2895	226790	18147511	21.5	4121180963	56.8731	18141095	3254392047	61.6	18147511	720990789	75.8	720993807	75.8	22.2	17.5	39730
$75,000 or more	30099340	21.1	5169062747	63.9012	171733	29534376	35	5106014468	70.4641	29526453	3942272836	74.6	29534376	807084298	84.8	807087316	84.8	20.5	15.8	27327
$50,000 or more	48826510	34.2	6320204304	78.1319	129442	46298663	54.8	6140737082	84.7434	46288839	4633748841	87.7	46298663	888016429	93.3	888019447	93.3	19.2	14.5	19180
$40,000 or more	59818532	41.9	6812289732	84.2152	113883	55019326	65.1	6531665847	90.1383	55009141	4885312249	92.5	55019326	914654623	96.1	914657641	96.1	18.7	14	16624
$30,000 or more	74431828	52.1	7320302480	90.4954	98349	64890953	76.8	6876836944	94.9027	64879742	5098121354	96.5	64890953	935770083	98.3	935773101	98.3	18.4	13.6	14421
$25,000 or more	83381903	58.4	7565611587	93.528	90734	69581842	82.4	7005785594	96.6822	69570227	5171053745	97.9	69581842	942793863	99.1	942796881	99.1	18.2	13.5	13549
$20,000 or more	93567185	65.5	7794154907	96.3533	83300	74300354	88	7111778505	98.1449	74288699	5226199385	98.9	74300354	947549923	99.6	947552942	99.6	18.1	13.3	12753
$15,000 or more	105289912	73.7	7998721097	98.8822	75969	79195880	93.7	7197393979	99.3264	79183725	5264722523	99.7	79195880	950053893	99.8	950056911	99.8	18	13.2	11996
$10,000 or more	118096413	82.6	8158837044	100.862	69086	82217552	97.3	7236661736	99.8683	82205285	5278190162	99.9	82217552	950982554	99.9	950985572	99.9	18	13.1	11567
$5,000 or more	130374116	91.2	8252057253	102.014	63295	84184620	99.7	7251548032	100.074	84172326	5282071286	100	84184620	951378139	100	951381157	100	18	13.1	11301
$1 or more	140337881	98.2	8277946520	102.334	58986	84469919	100	7252313334	100.084	84455304	5282376924	100	84469919	951420470	100	951423488	100	18	13.1	11263
All returns	142892051	100	8089142092	100	56610	84475933	100	7246201878	100	84455304	5282376924	100	84475930	951670957	100	951673976	100	18	13.1	11266
[1] Percentage not computed.
[2] Less than 0.05 percent.
NOTE: Detail may not add to totals because of rounding.
Source: IRS, Statistics of Income Division, July 2012
