# Supplementary material for: Victory Tax: A Holistic Income Tax System
Source: Entropy (Basel). 2021 Nov 11;23(11):1492. doi: 10.3390/e23111492 (PMC8624733; doi:10.3390/e23111492)
Supplement: Supplementary file 1 [file entropy-23-01492-s001.zip › bundle/results_to_give_away/supporting_gov_data/Archive/10-2011_FigData.xls]

## Sheet: contents
Summary Figure 1. Growth in Real After-Tax Income from 1979 to 2007
Summary Figure 2. Shares of Market Income, 1979 and 2007
Summary Figure 3. Shares of Income After Transfers and Federal Taxes, 1979 and 2007
Figure 1. Cumulative Growth in Mean and Median Household After-Tax Income
Figure 2. Cumulative Growth in Average After-Tax Income, by Income Group
Figure 3. Share of Total After-Tax Income, by Income Group
Figure 4. Cumulative Growth in Mean and Median Household Market Income
Figure 5. Summary Measures of Market Income Inequality, With and Without Capital Gains
Figure 6. Concentration of Major Sources of Market Income
Figure 7. Income Concentration, by Major Income Source
Figure 8. Summary Measures of Market Income Inequality for Different Types of Households
Figure 9. Summary Measures of Market Income Inequality, With and Without the Top 1 Percent of Households
Figure 10. Shares of Market Income, by Source, for the For Top 1 Percent of Households
Figure 11. Summary Measures of Income Inequality, With and Without Transfers and Federal Taxes
Figure 12. Reduction in Income Inequality from Taxes Transfers and Federal Taxes
Figure 13. Transfers as a Percentage of Household Market Income
Figure 14. Share of Total Transfers by Market Income Group
Figure 15. Share of Total Transfers, by Type of Household
Figure 16. Reduction in Income Inequality for Different Types of Households
Figure 17. Federal Taxes as a Percentage of Household Income Including Transfers
Figure 18. Federal Taxes as a Percentage of Household Income, by Income Group
Figure 19. Indexes of the Progressivity of Federal Taxes
Figure 20. Indexes of Federal Tax Progressivity Based on Equalization of the Income Distribution for Different

## Sheet: Summary_figure_1
Supplemental data to Congressional Budget Office, Trends in the Distribution of Household Income Between 1979 and 2007 (October 2011).
Data corresponding to Summary Figure 1.
Summary Figure 1. Growth in Real After-Tax Income from 1979 to 2007
(Percent)
Lowest Quintile	18.3
Second Quintile	27.5
Middle Quintile	35.2
Fourth Quintile	43.3
81st-99th Percentiles	65
Top 1 Percent	277.5
Source: Congressional Budget Office.
For information on income definitions, the ranking of households, the allocation of households, and the construction in inequality indexes, see the Notes and Definitions section at the beginning of the study.

## Sheet: Summary_figure_2
Supplemental data to Congressional Budget Office, Trends in the Distribution of Household Income Between 1979 and 2007 (October 2011).
Data corresponding to Summary Figure 2.
Summary Figure 2. Shares of Market Income, 1979 and 2007
(Percent)
Lowest Quintile	1979	2.9
	2007	2.5
Second Quintile	1979	10.1
	2007	7.3
Middle Quintile	1979	15.3
	2007	12.2
Fourth Quintile	1979	22.4
	2007	19
81st - 99th Percentiles	1979	39.1
	2007	38.6
Top 1 Percent	1979	10.5
	2007	21.3
Source: Congressional Budget Office.
For information on income definitions, the ranking of households, the allocation of households, and the construction in inequality indexes, see the Notes and Definitions section at the beginning of the study.

## Sheet: Summary_figure_3
Supplemental data to Congressional Budget Office, Trends in the Distribution of Household Income Between 1979 and 2007 (October 2011).
Data corresponding to Summary Figure 3.
Summary Figure 3. Shares of Income After Transfers and Federal Taxes, 1979 and 2007
(Percent)
Lowest Quintile	1979	7.1
	2007	5.1
Second Quintile	1979	12.2
	2007	9.2
Middle Quintile	1979	16.2
	2007	14
Fourth Quintile	1979	22
	2007	19.9
81st - 99th Percentiles	1979	35.1
	2007	35.6
Top 1 Percent	1979	7.7
	2007	17.1
Source: Congressional Budget Office.
For information on income definitions, the ranking of households, the allocation of households, and the construction in inequality indexes, see the Notes and Definitions section at the beginning of the study.

## Sheet: Figure_1
Supplemental data to Congressional Budget Office, Trends in the Distribution of Household Income Between 1979 and 2007 (October 2011).
Data corresponding to Figure 1.
Figure 1. Cumulative Growth in Mean and Median Household After-Tax Income
(Percentage change in income since 1979, adjusted for inflation)
	1979	1980	1981	1982	1983	1984	1985	1986	1987	1988	1989	1990	1991	1992	1993	1994	1995	1996	1997	1998	1999	2000	2001	2002	2003	2004	2005	2006	2007
Median	0	-3.4	-4.2	-4.5	-4.7	-1.2	0.3	3.5	4.7	5.9	8.1	6.9	6.3	7	7.3	9.2	11.9	13.3	15.2	20.3	23	22.9	25.1	23	24.7	27.4	29.2	31.1	34.8
Mean	0	-2.6	-2.5	-0.7	1.1	4.8	8	15.7	11.1	16.3	18	16.6	13.9	16.5	15.9	17.5	21.6	25.3	30.2	37.5	42.7	45.1	40.2	35.2	38.3	45.1	51.8	56.5	62.2
Source: Congressional Budget Office.
For information on income definitions, the ranking of households, the allocation of households, and the construction in inequality indexes, see the Notes and Definitions section at the beginning of the study.

## Sheet: Figure_2
Supplemental data to Congressional Budget Office, Trends in the Distribution of Household Income Between 1979 and 2007 (October 2011).
Data corresponding to Figure 2.
Figure 2. Cumulative Growth in Average After-Tax Income, by Income Group
(Percentage change in income since 1979, adjusted for inflation)
	1979	1980	1981	1982	1983	1984	1985	1986	1987	1988	1989	1990	1991	1992	1993	1994	1995	1996	1997	1998	1999	2000	2001	2002	2003	2004	2005	2006	2007
Lowest Quintile	0	-3.3	-6.7	-11	-15.4	-11.4	-11.1	-11.1	-12.2	-9.9	-6.7	-5	-3.9	-6	-5.1	-3	2.2	0.9	3.3	9.1	11.8	7.4	8.6	6.3	4.9	6.3	9	11.4	18.3
21st to 80th Percentiles	0	-3.3	-3.9	-3.8	-3.9	-0.1	1.4	4.7	5.2	7	8.6	8.3	7.3	8.1	8.6	10.5	13.4	14.9	16.9	22.1	24.7	24.8	27.6	25.3	26.8	29.8	31.9	33.8	37.8
81st to 99th Percentiles	0	-2.7	-2.7	-0.6	2.4	6.7	9.3	16.3	14.6	18.5	20.7	18.6	16.9	19.6	19.6	20.8	24.7	28.4	33.2	39.5	44.1	46.8	43.5	41.1	45.2	50.4	56.7	60.8	65
Top 1 Percent	0	-3.4	0.8	8.9	20.7	34.6	46.5	88.4	43.3	83.2	74.5	66.2	47.2	62.2	47.3	50.8	65.1	81.9	109.4	142.9	165.1	190.8	130.6	102.7	118.7	164	223.6	250.6	277.5
Source: Congressional Budget Office.
For information on income definitions, the ranking of households, the allocation of households, and the construction in inequality indexes, see the Notes and Definitions section at the beginning of the study.

## Sheet: Figure_3
Supplemental data to Congressional Budget Office, Trends in the Distribution of Household Income Between 1979 and 2007 (October 2011).
Data corresponding to Figure 3.
Figure 3. Share of Total After-Tax Income, by Income Group
(Percent)
	1979	1980	1981	1982	1983	1984	1985	1986	1987	1988	1989	1990	1991	1992	1993	1994	1995	1996	1997	1998	1999	2000	2001	2002	2003	2004	2005	2006	2007
Lowest Quintile	7.1	7	6.5	5.9	5.4	5.7	5.5	5.1	5	4.9	5	5.2	5.4	5.1	5.2	5.3	5.5	5.2	5.2	5.3	5.2	4.9	5.2	5.3	5.1	5	5	4.8	5.1
21st to 80th Percentiles	50.4	50.1	49.9	49.2	48.7	48.4	47.8	46.2	49.3	48	48.1	48.2	48.7	48.1	48.6	49	48.2	47.3	46.1	45.6	44.9	44.1	46.5	47.4	47	45.6	44.2	43.9	43.1
81st to 99th Percentiles	35.1	35.5	35.8	36.6	36.9	36.4	36.6	35.9	36.6	35.9	36.3	36.4	36.7	37	37.1	36.6	36.7	36.8	37	36.4	36.2	36.2	36.5	36.9	36.7	36.3	36.1	36	35.6
Top 1 Percent	7.7	7.9	8.3	8.9	9.7	10.3	11	13.4	10.1	12.1	11.5	11.3	10.3	10.9	10.2	10.3	10.6	11.7	12.7	13.6	14.5	15.6	12.7	11.5	12.2	14.1	15.6	16.2	17.1
Source: Congressional Budget Office.
For information on income definitions, the ranking of households, the allocation of households, and the construction in inequality indexes, see the Notes and Definitions section at the beginning of the study.

## Sheet: Figure_4
Supplemental data to Congressional Budget Office, Trends in the Distribution of Household Income Between 1979 and 2007 (October 2011).
Data corresponding to Figure 4.
Figure 4. Cumulative Growth in Mean and Median Household Market Income
(Percentage change in income since 1979, adjusted for inflation)
	1979	1980	1981	1982	1983	1984	1985	1986	1987	1988	1989	1990	1991	1992	1993	1994	1995	1996	1997	1998	1999	2000	2001	2002	2003	2004	2005	2006	2007
Median	0	-4	-4.2	-7	-7.9	-3.3	-2.1	0.9	0.8	2.8	4.7	3.2	0.8	1	0.4	2.2	5.2	6.1	8.9	13.1	15.8	15.2	13.7	9.7	8.9	12.4	14	15.3	18.6
Mean	0	-3.5	-3.3	-4.4	-2.7	2.3	5.4	13.2	9.3	15.3	16.3	14.5	10.9	13.4	13.1	15	19.8	24.3	30	37.4	44.1	46.6	37	29.8	31.3	38.9	46.7	51.7	56.9
Source: Congressional Budget Office.
For information on income definitions, the ranking of households, the allocation of households, and the construction in inequality indexes, see the Notes and Definitions section at the beginning of the study.

## Sheet: Figure_5
Supplemental data to Congressional Budget Office, Trends in the Distribution of Household Income Between 1979 and 2007 (October 2011).
Data corresponding to Figure 5.
Figure 5. Summary Measures of Market Income Inequality, With and Without Capital Gains
(Gini index)
	1979	1980	1981	1982	1983	1984	1985	1986	1987	1988	1989	1990	1991	1992	1993	1994	1995	1996	1997	1998	1999	2000	2001	2002	2003	2004	2005	2006	2007
Market Income	0.479	0.486	0.489	0.497	0.509	0.511	0.516	0.537	0.524	0.536	0.529	0.525	0.524	0.534	0.535	0.537	0.537	0.547	0.554	0.553	0.558	0.572	0.554	0.554	0.561	0.575	0.589	0.59	0.59
Market Income Excluding Capital Gains	0.464	0.473	0.477	0.485	0.493	0.495	0.496	0.5	0.511	0.522	0.517	0.517	0.518	0.527	0.526	0.529	0.527	0.533	0.536	0.531	0.533	0.546	0.54	0.543	0.547	0.556	0.564	0.564	0.562
Source: Congressional Budget Office.
For information on income definitions, the ranking of households, the allocation of households, and the construction in inequality indexes, see the Notes and Definitions section at the beginning of the study.

## Sheet: Figure_6
Supplemental data to Congressional Budget Office, Trends in the Distribution of Household Income Between 1979 and 2007 (October 2011).
Data corresponding to Figure 6.
Figure 6. Concentration of Major Sources of Market Income
(Cumulative share of income, in percent)
	Labor Income			Business Income			Capital Income			Capital Gains
Cumulative Share of Population	1979	2007		1979	2007		1979	2007		1979	2007
20	2.5	2.6		2.5	3.3		3.7	1.7		0.3	0.1
40	13.2	10.7		9.7	6.8		12	5.7		1.8	0.8
60	30.5	25.4		19.2	11.6		20.8	11.4		4.1	2.1
80	56.4	48.9		33	18.8		32.6	20		8.4	4.9
90	74.2	66.4		45.3	25.9		42.6	28		13.6	8.3
95	85.6	78.1		56.9	34		51.1	35.7		19.2	12.3
99	95.9	91.1		83.4	56.6		70.4	52.6		38.9	24.8
100	100	100		100	100		100	100		100	100
Source: Congressional Budget Office.
For information on income definitions, the ranking of households, the allocation of households, and the construction in inequality indexes, see the Notes and Definitions section at the beginning of the study.

[truncated: 14 more sheets: Figure_7, Figure_8, Figure_9, Figure_10, Figure_11, Figure_12, Figure_13, Figure_14, Figure_15, Figure_16, Figure_17, Figure_18, Figure_19, Figure_20]
