# Supplementary material for: Victory Tax: A Holistic Income Tax System
Source: Entropy (Basel). 2021 Nov 11;23(11):1492. doi: 10.3390/e23111492 (PMC8624733; doi:10.3390/e23111492)
Supplement: Supplementary file 1 [file entropy-23-01492-s001.zip › bundle/results_to_give_away/supporting_gov_data/Archive/2012taxreceipts.xls]

## Sheet: Contents
This file supplements information in Chapter 1 of CBO's August 2012 report An Update to the Budget and Economic Outlook: Fiscal Years 2012 to 2022.
Contents
1.	Individual Income Tax Receipts and the Individual Income Tax Base Projected in CBO's August 2012 Baseline
2.	Social Insurance Tax Receipts and the Social Insurance Tax Base Projected in CBO's August 2012 Baseline
3.	Social Insurance Tax Revenues Projected in CBO's August 2012 Baseline, by Source
4.	Corporate Income Tax Receipts and Domestic Economic Profits in CBO's August 2012 Baseline
5.	Other Sources of Revenues Projected in CBO’s August 2012 Baseline
6.	Effects of the Individual Alternative Minimum Tax in CBO's August 2012 Baseline

## Sheet: 1. Individual income tax
This table supplements information in Chapter 1 of CBO's August 2012 report An Update to the Budget and Economic Outlook: Fiscal Years 2012 to 2022.
Individual Income Tax Receipts and the Individual Income Tax Base Projected in CBO's August 2012 Baseline
															Totala
			Actual,												2013-	2013-
			2011	2012	2013	2014	2015	2016	2017	2018	2019	2020	2021	2022	2017	2022
Individual Income Tax Receipts
	In billions of dollars		1091.47	1122.88	1424.96	1542.78	1719.19	1885.52	2069.31	2234.48	2387.11	2542.16	2703.96	2869.86	8641.77	21379.3
	As a percentage of GDP		7.29939	7.22671	8.98722	9.41536	9.86063	10.1531	10.5066	10.7561	10.9704	11.1807	11.3999	11.6046	9.82662	10.6015
	Annual growth rate		21.4706	2.87769	26.9021	8.26846	11.4342	9.67508	9.74736	7.98196	6.8306	6.49542	6.36439	6.13569	13.0052	9.83802
Taxable Personal Income
	In billions of dollars		9863.52	10227.1	10503.9	10868.2	11535.2	12325.1	13223	14113.2	14898	15635.8	16333.1	17036.7	58455.5	136472
	As a percentage of GDP		65.9638	65.8205	66.2481	66.3271	66.1618	66.3677	67.1378	67.9369	68.4664	68.768	68.8604	68.8897	66.4702	67.6736
	Annual growth rate		4.9621	3.68656	2.70618	3.46837	6.13713	6.84778	7.28513	6.7321	5.56088	4.95214	4.45966	4.30754	5.27259	5.23568
Individual Income Tax Receipts as a
Percentage of Taxable Personal Income			11.0657	10.9794	13.566	14.1954	14.9038	15.2982	15.6493	15.8325	16.023	16.2586	16.5551	16.8452	14.7835	15.6657
Source: Congressional Budget Office.
Notes: The tax base in this table (taxable personal income) reflects income as measured by the national income and product accounts rather than as reported on tax returns. An important difference, therefore, is that it excludes capital gains realizations.
GDP = gross domestic product.
a. Over the 2013–2017 and 2013–2022 periods, measures expressed in billions of dollars are cumulative amounts; measures expressed as a percentage of GDP or taxable personal income are averages; and measures expressed as annual growth rates are the average rates compounded annually.

## Sheet: 2. Social insurance tax
This table supplements information in Chapter 1 of CBO's August 2012 report An Update to the Budget and Economic Outlook: Fiscal Years 2012 to 2022.
Social Insurance Tax Receipts and the Social Insurance Tax Base Projected in CBO's August 2012 Baseline
															Totala
			Actual,												2013-	2013-
			2011	2012	2013	2014	2015	2016	2017	2018	2019	2020	2021	2022	2017	2022
Social Insurance Tax Receipts
	In billions of dollars		818.792	851.196	958.193	1019.51	1073.83	1142.57	1217.22	1288.82	1350.72	1412.11	1474.47	1538.7	5411.32	12476.1
	As a percentage of GDP		5.4758	5.47818	6.04331	6.22189	6.1591	6.15244	6.18025	6.20399	6.20746	6.21062	6.21635	6.22191	6.15325	6.18664
	Annual growth rate		-5.32161	3.95756	12.5702	6.39895	5.32849	6.4012	6.53373	5.88204	4.80303	4.54494	4.41583	4.35635	7.41576	6.09928
Wages and Salaries
	In billions of dollars		6599.15	6830.83	6997.63	7230.27	7704.97	8247.89	8813.1	9359.9	9840.89	10309.2	10776	11251.2	38993.9	90531.1
	As a percentage of GDP		44.1328	43.9622	44.134	44.1252	44.1929	44.4128	44.7471	45.0558	45.2254	45.341	45.4316	45.4956	44.3402	44.8923
	Annual growth rate		3.81204	3.5107	2.44198	3.32451	6.56549	7.0463	6.85282	6.20441	5.13882	4.75889	4.52782	4.41022	5.22795	5.11694
Social Insurance Tax Receipts as a
Percentage of Wages and Salaries			12.4075	12.4611	13.6931	14.1005	13.9369	13.8529	13.8115	13.7696	13.7256	13.6976	13.6829	13.6758	13.8774	13.7811
Source: Congressional Budget Office.
Notes: The tax base in this table (wages and salaries) reflects income as measured by the national income and product accounts rather than as reported on tax returns.
GDP = gross domestic product.
a. Over the 2013–2017 and 2013–2022 periods, measures expressed in billions of dollars are cumulative amounts; measures expressed as a percentage of GDP or wages and salaries are averages; and measures expressed as annual growth rates are the average rates compounded annually.

## Sheet: 3. Social insurance tax, source
This table supplements information in Chapter 1 of CBO's August 2012 report An Update to the Budget and Economic Outlook: Fiscal Years 2012 to 2022.
Social Insurance Tax Revenues Projected in CBO's August 2012 Baseline, by Source
(Billions of dollars)
														Total
		Actual,												2013-	2013-
		2011	2012	2013	2014	2015	2016	2017	2018	2019	2020	2021	2022	2017	2022
Social Security		565.788	571.589	673.049	728.78	768.434	819.112	873.841	927.457	974.352	1019.47	1063.92	1108.43	3863.22	8956.85
Medicare		188.49	201.422	209.161	220.088	235.303	253.539	272.621	291.036	307.385	323.085	338.9	355.009	1190.71	2806.13
Unemployment Insurance		56.241	70.197	67.779	62.23	61.213	60.579	60.932	59.979	58.103	57.972	59.284	62.042	312.734	610.115
Railroad Retirement		4.238	4.372	4.629	4.701	4.97	5.183	5.37	5.539	5.685	5.951	6.251	6.595	24.852	54.873
Other Retirementa		4.035	3.616	3.575	3.708	3.911	4.156	4.458	4.808	5.196	5.631	6.111	6.627	19.808	48.181
		___	___	___	_____	_____	_____	_____	_____	_____	_____	_____	_____	_____	______
	Total	818.792	851.196	958.193	1019.51	1073.83	1142.57	1217.22	1288.82	1350.72	1412.11	1474.47	1538.7	5411.32	12476.1
Source: Congressional Budget Office.
a. Consists primarily of federal employees' contributions to the Federal Employees Retirement System and the Civil Service Retirement System.

## Sheet: 4. Corporate income tax
This table supplements information in Chapter 1 of CBO's August 2012 report An Update to the Budget and Economic Outlook: Fiscal Years 2012 to 2022.
Corporate Income Tax Receipts and Domestic Economic Profits in CBO's August 2012 Baseline
															Totala
			Actual,												2013-	2013-
			2011	2012	2013	2014	2015	2016	2017	2018	2019	2020	2021	2022	2017	2022
Receipts from Corporate Income Taxes
		In billions of dollars	181.085	235.411	297.955	362.73	440.327	482.198	491.159	487.802	475.213	472.964	477.891	489.12	2074.37	4477.36
		As a percentage of GDP	1.21103	1.51507	1.8792	2.21368	2.52555	2.59651	2.49378	2.34814	2.18392	2.08015	2.01479	1.97781	2.35878	2.22022
		Annual growth rate (Percent)	-5.40756	30.0005	26.5682	21.7397	21.3924	9.50926	1.85836	-0.683516	-2.58076	-0.473348	1.04182	2.34963	15.8455	7.58678
Domestic Economic Profits
		In billions of dollars	1490.4	1623.34	1483.24	1508.71	1698.74	1810.43	1850.11	1831.91	1776.3	1753.84	1775.83	1817.11	8351.23	17306.2
		As a percentage of GDP	9.96728	10.4476	9.35475	9.20744	9.74334	9.74871	9.39365	8.81828	8.16326	7.71359	7.48689	7.3477	9.49625	8.58177
		Annual growth rate (Percent)	10.6952	8.91995	-8.6308	1.71779	12.5952	6.57502	2.19182	-0.983774	-3.036	-1.2641	1.2537	2.32483	2.64968	1.134
Corporate Income Tax Receipts as a
Percentage of Domestic Economic Profits			12.1501	14.5016	20.0882	24.0423	25.9208	26.6344	26.5475	26.628	26.7531	26.9673	26.9109	26.9174	24.8391	25.8714
Source: Congressional Budget Office
Notes: The tax base in this table (domestic economic profits) reflects income as measured in the national income and product accounts rather than as reported on tax returns.
GDP = gross domestic product.
a. Over the 2013–2017 and 2013–2022 periods, measures expressed in billions of dollars are cumulative amounts; measures expressed as a percentage of GDP or domestic economic profits are averages; and measures expressed as annual growth rates are the average rates compounded annually.

## Sheet: 5. Other sources of revenues
This table supplements information in Chapter 1 of CBO's August 2012 report An Update to the Budget and Economic Outlook: Fiscal Years 2012 to 2022.
Other Sources of Revenues Projected in CBO’s August 2012 Baseline
(Billions of dollars)
																	Total
					Actual,												2013-	2013-
					2011	2012	2013	2014	2015	2016	2017	2018	2019	2020	2021	2022	2017	2022
Excise Taxes
	Highway				29.6407	35.8611	36.6109	36.741	37.8521	39.0357	39.8906	40.3486	40.4795	40.5768	40.7614	41.0715	190.13	393.368
	Tobacco				17.2665	17.1874	16.8401	16.6439	16.4445	16.2444	16.0488	15.8471	15.6409	15.4288	15.2067	14.9723	82.2218	159.318
	Aviation				11.1419	11.9581	12.1983	12.6555	13.5435	14.5977	15.5756	16.4744	17.3093	18.1419	18.9752	19.7746	68.5705	159.246
	Alcohol				9.45189	9.61898	9.78741	9.95748	10.1283	10.3018	10.4785	10.6575	10.8419	11.031	11.2252	11.4283	50.6534	105.837
	Health insurers				0	0	0	6.5752	9.99351	10.1814	12.1809	12.4335	12.8005	13.819	14.906	15.289	38.931	108.179
	Other				4.88005	5.16234	7.62732	9.17308	9.51683	9.82329	11.1758	13.4823	16.5763	17.4599	18.5796	20.4057	47.3163	133.82
					__	__	__	__	__	___	___	___	___	___	___	___	___	_____
		Subtotal			72.381	79.7879	83.064	91.7461	97.4788	100.184	105.35	109.243	113.648	116.457	119.654	122.941	477.823	1059.77
Estate and Gift Taxes					7.399	13.1613	14.7653	38.5685	43.7119	48.1283	53.0442	57.8028	62.6925	67.5227	72.377	77.6608	198.218	536.274
Federal Reserve Earnings					82.546	78.4049	81.8392	82.8373	79.4308	60.42	41.8852	38.5507	43.8306	54.6216	59.8789	61.2934	346.413	604.588
Customs Duties					29.519	30.526	31.1196	32.5207	36.0895	40.5277	43.9548	46.5999	48.5023	50.355	52.726	55.212	184.212	437.608
Other Miscellaneous Receipts
	Universal Service Fund fees				8.722	10.13	9.61	9.85	10.05	10.21	10.39	10.57	10.76	10.97	11.17	11.37	50.11	104.95
	Other fees and fines				11.549	13.3904	11.1948	27.6672	40.7726	47.3224	50.7628	54.1068	58.7649	62.9033	66.3899	69.289	177.72	489.174
					__	__	__	__	__	__	__	__	__	__	__	__	___	___
		Subtotal			20.271	23.5204	20.8048	37.5172	50.8226	57.5324	61.1528	64.6768	69.5249	73.8733	77.5599	80.659	227.83	594.124
			Total		212.116	225.401	231.593	283.19	307.534	306.793	305.387	316.874	338.199	362.83	382.196	397.767	1434.5	3232.36
Source: Congressional Budget Office.

## Sheet: 6. Effects of the AMT
This table supplements information in Chapter 1 of CBO's August 2012 report An Update to the Budget and Economic Outlook: Fiscal Years 2012 to 2022.
Effects of the Individual Alternative Minimum Tax in CBO's August 2012 Baseline
	Tax Returns Affected by the AMT			AMT Receipts
	(Millions, by calendar year)			(Billions of dollars, by fiscal year)
2005	4.27			16.54
2006	4.17			21.27
2007	4.28			25.15
2008	4.11			27.63
2009	4.04			28.0382
2010	4.17			26.6935
2011	4.34			29.5531
2012	30.91			37.6383
2013	19.17			123.667
2014	20.92			52.081
2015	23.41			59.1754
2016	26.71			68.9078
2017	30.1			81.3212
2018	34.13			95.0814
2019	37.89			111.17
2020	41.71			128.406
2021	45.13			147.235
2022	48.54			167.438
Source: Congressional Budget Office.
Note: AMT = alternative minimum tax.
