# Supplementary material for: Victory Tax: A Holistic Income Tax System
Source: Entropy (Basel). 2021 Nov 11;23(11):1492. doi: 10.3390/e23111492 (PMC8624733; doi:10.3390/e23111492)
Supplement: Supplementary file 1 [file entropy-23-01492-s001.zip › bundle/results_to_give_away/supporting_gov_data/Archive/43373-Supplemental_Tables_Final.xls]

## Sheet: Contents and Notes
	On August 10, 2012, this spreadsheet was reposted with a correction (in Table 5, to the 2009 value for market income, adjusted for household size), along with a few explanatory notes (to Tables 5, 9, and 13).
	Contents
	The following tables supplement information provided in the Congressional Budget Office's July 2012 report The Distribution of Household Income and Average Federal Tax Rates, 2008 and 2009.
2	1. Average Federal Tax Rates for All Households, by Before-Tax Income Group, 1979 to 2009
3	2. Shares of Federal Tax Liabilities for All Households, by Before-Tax Income Group, 1979 to 2009
4	3. Number of Households, Average Income, and Shares of Income for All Households, by Before-Tax Income Group, 1979 to 2009
5	4. Income Group Minimums for All Households, by Household Size and Before-Tax Income Group, 1979 to 2009
7	5. Median Household Income, 1979 to 2009
9	6. Sources of Income for All Households, by Before-Tax Income Group, 1979 to 2009
10	7. Sources of Income for All Households, by Market Income Group, 1979 to 2009
12	8. Percentage of Households Paying More in Payroll Taxes Than in Income Taxes, 2009
	9. Gini Indexes for Household Income and Progressivity Indexes for the Federal Tax System, 1979 to 2009
	10. Nonelderly Childless Households: Average Federal Tax Rates, Shares of Federal Tax Liabilities, Average Income, and Shares of Income, by Before-Tax Income Group, 1979 to 2009
	11.Elderly Childless Households: Average Federal Tax Rates, Shares of Federal Tax Liabilities, Average Income, and Shares of Income, by Before-Tax Income Group, 1979 to 2009
	12. Households with Children: Average Federal Tax Rates, Shares of Federal Tax Liabilities, Average Income, and Shares of Income, by Before-Tax Income Group, 1979 to 2009
	13. Average Federal Tax Rates, Shares of Federal Tax Liabilities, Average Income, and Shares of Income for All Households, by Before-Tax Income Group, Using an Alternative Value for Medicare and Medicaid, 1979 to 2009
	Notes
	Numbers in the tables may not add up to totals because of rounding.
	Before-tax income is the sum of market income and government transfers.
	Market income has the following components:
	Labor income—Cash wages and salaries, including those allocated by employees to 401(k) plans; employer-paid health insurance premiums; the employer’s share of Social Security, Medicare, and federal unemployment insurance payroll taxes; and the share of corporate income taxes borne by workers.
	Business income—Net income from businesses and farms operated solely by their owners, partnership income, and income from S corporations.
	Capital gains—Profits realized from the sale of assets. Increases in the value of assets that have not been realized through sales are not included in the Congressional Budget Office’s measure of market income.
	Capital income (excluding capital gains)—Taxable and tax-exempt interest, dividends paid by corporations (but not dividends from S corporations, which are considered part of business income), positive rental income, and the share of corporate income taxes borne by owners of capital.
	Other income—Income received in retirement for past services and other sources of income.
	Government transfers are cash payments from Social Security, unemployment insurance, Supplemental Security Income, Temporary Assistance for Needy Families (and its predecessor, Aid to Families with Dependent Children), veterans’ programs, workers’ compensation, and state and local government assistance programs. They also include the value of in-kind benefits, such as Supplemental Nutrition Assis…
	After-tax income is the sum of market income and government transfers, minus federal tax liabilities.
	Tax liabilities are the amount of taxes a household owes based on income earned in a year, regardless of when the taxes are paid. In assessments of the impact of various taxes, individual income taxes are allocated directly to households paying those taxes. Social insurance, or payroll, taxes are allocated to households paying those taxes directly or paying them indirectly through their employers…
	Average tax rates are calculated by dividing tax liabilities by before-tax income. Negative average tax rates result when refundable tax credits, such as the earned income and child tax credits, exceed the tax owed by people in an income group. (Refundable tax credits are not limited to the amount of income tax owed before they are applied.)
	Income categories are defined by ranking all people by their income adjusted for household size—that is, divided by the square root of a household’s size. (A household consists of the people who share a housing unit, regardless of their relationships.) Quintiles, or fifths, contain equal numbers of people, as do percentiles, or hundredths. Households with negative income (business or investment l…
	Income is adjusted for inflation using the personal consumption expenditures price index, which is calculated by the Bureau of Economic Analysis.

## Sheet: 1. Average Federal Tax Rates
Table 1. Average Federal Tax Rates for All Households, by Before-Tax Income Group, 1979 to 2009 (Percent)															Return to Contents and Notes
Year	Lowest Quintile	Second Quintile	Middle Quintile	Fourth Quintile	Highest Quintile		All Quintiles		81st - 90th Percentiles	91st - 95th Percentiles	96th - 99th Percentiles	Top 1 Percent
Total Average Federal Tax Rate
1979	7.5	14.5	18.9	21.5	27.1		22		23.5	25.1	27.1	35.1
1980	7.4	14.1	18.9	21.8	26.9		22		23.9	25.5	27.4	33.1
1981	7.9	14.7	19.2	22.3	26.6		22.2		24.5	25.8	27.3	30.4
1982	7.7	13.5	17.9	20.6	24.2		20.5		22.6	23.7	24.6	26.7
1983	8.4	13.4	17.4	20.2	23.6		20.2		22	22.9	23.6	26.7
1984	9.4	14.3	17.8	20.3	23.8		20.6		22.4	23	23.6	27
1985	9.2	14.5	18	20.4	23.8		20.7		22.5	23.4	23.7	26.1
1986	9.1	14.3	17.9	20.5	23.6		20.6		22.7	23.4	23.6	24.6
1987	8.2	13.5	17.4	20.2	25.6		21.3		22.8	24.3	25.9	30.3
1988	7.9	13.8	17.8	20.6	25.4		21.5		23.1	24.2	25.5	29
1989	7.6	13.5	17.7	20.6	25.1		21.2		22.9	24.1	25.3	28.3
1990	8.4	14.1	17.7	20.6	24.9		21.2		22.9	24	25.2	28.1
1991	8.1	13.5	17.3	20.5	25.1		21.1		22.8	24.2	25.3	29.1
1992	8	12.9	17.1	20.2	25.4		21.1		22.6	23.9	25.6	30
1993	8	12.7	17.1	20.3	26.5		21.6		22.6	24.3	26.3	33.5
1994	6.8	12.5	17.1	20.5	27.1		21.9		23.1	24.7	26.7	34.8
1995	6.7	12.7	17.1	20.6	27.5		22.1		23.1	25	27.2	35.3
1996	6.4	12.6	17	20.5	27.8		22.3		23.1	25	27.4	35.2
1997	6.8	12.8	17.3	20.7	27.8		22.6		23.4	25.2	27.6	34.1
1998	6.6	12.3	16.6	20.6	27.4		22.3		23.3	25.1	27.4	32.6
1999	6.5	12.6	16.6	20.6	27.7		22.6		23.4	25.3	27.9	32.8
2000	6.8	12.4	16.5	20.6	27.7		22.7		23.5	25.3	27.9	32.4
2001	5.7	10.9	15	18.9	26.5		21		22.3	24.4	26.7	32.1
2002	5.5	10.3	14.4	18.3	25.8		20.3		21.6	23.8	26.1	32
2003	5.3	9.4	13.6	17.4	24.7		19.4		20.5	22.7	25	30.4
2004	5.1	9.6	13.7	17.4	24.9		19.6		20.5	22.7	25.3	30.1
2005	5.4	9.9	13.8	17.6	25.4		20.1		20.6	22.7	25.8	30.4
2006	5.7	9.9	13.9	17.7	25.4		20.3		20.7	22.8	25.9	30
2007	5.1	10.3	14	17.5	24.7		19.9		20.6	22.5	25.4	28.3
2008	1.5	7.3	11.6	15.6	23.6		18		19.1	21.7	24.7	28.1
2009	1	6.8	11.1	15.1	23.2		17.4		18.8	21.1	24.1	28.9
Average Individual Income Tax Rate
1979	0	4	7.4	10.1	15.9		11		12.3	14.1	16.8	22.7
1980	0.2	4.4	7.9	10.7	16.7		11.6		13.1	15.1	17.9	23
1981	0.5	4.7	8.2	11.1	16.8		11.9		13.5	15.4	18.2	22
1982	0.5	4.1	7.4	10	15.4		11		12.3	13.9	16.6	20.7
1983	0.4	3.7	6.6	9.1	14.2		10.2		11.2	12.7	14.9	19.7
1984	0.7	3.9	6.5	8.9	14		10		10.9	12.3	14.6	19.6
1985	0.6	3.9	6.6	8.8	14.1		10.1		10.9	12.5	14.6	19.1
1986	0.5	3.9	6.5	8.8	14.2		10.3		10.9	12.5	14.8	18.6
1987	-0.4	3.1	5.8	8.1	14.9		10.2		10.7	12.9	15.9	21.7
1988	-0.9	3	5.9	8.3	14.9		10.3		10.7	12.6	15.5	21
1989	-1.3	2.9	5.9	8.3	14.7		10.1		10.8	12.6	15.6	20.2
1990	-0.7	3.3	5.9	8.3	14.5		10		10.7	12.4	15.3	20.1
1991	-1.2	2.8	5.7	8.1	14.4		9.8		10.5	12.3	15	20.9
1992	-1.6	2.4	5.4	7.9	14.5		9.8		10.3	12	15	21.5
1993	-1.7	2.2	5.3	7.8	15		9.9		10.1	12	15.2	23.6
1994	-3.2	1.9	5.2	7.7	15.1		9.9		10.3	12.2	15.5	23.6
1995	-3.6	2	5.2	7.8	15.6		10.1		10.4	12.4	15.9	24.2
1996	-4.2	1.9	5.2	7.8	16.2		10.5		10.5	12.7	16.5	24.7
1997	-4.2	2	5.4	8	16.5		10.9		10.8	13	16.9	24.2
1998	-4.6	1.6	4.9	7.9	16.6		10.9		10.8	13.2	17.2	23.7
1999	-4.5	1.7	4.9	8	17.2		11.3		11	13.6	17.7	24.3
2000	-4	1.5	4.9	8.1	17.6		11.7		11.2	13.7	18	24.5
2001	-4.9	0.5	3.8	7	16.4		10.2		10.3	12.9	17	24.5
2002	-5.2	0.1	3.5	6.6	15.6		9.5		9.8	12.3	16.3	24.1
2003	-5.4	-0.7	2.7	5.8	13.8		8.3		8.5	10.9	14.6	20.9
2004	-5.4	-0.5	2.8	5.8	14		8.5		8.6	10.9	14.9	20.1
2005	-5.7	-0.5	2.8	5.8	14.2		8.8		8.5	10.9	15.2	19.7
2006	-5.7	-0.4	2.9	5.9	14.2		8.9		8.7	11	15.3	19.4
2007	-5.8	-0.1	3.1	6.1	14.4		9.2		8.9	11.2	15.5	19.4
2008	-9.1	-2.5	1.2	4.7	14		7.8		7.9	10.8	15.4	20.4
2009	-9.3	-2.6	1.3	4.6	13.4		7.2		7.7	10.3	14.6	21
Average Social Insurance Tax Rate
1979	4.9	7.6	8.5	8.5	5.5		6.8		7.9	7.1	4.4	1
1980	4.9	7.4	8.4	8.5	5.6		6.9		8	7.1	4.7	1.1
1981	5.4	8	9	9.1	6.1		7.4		8.6	7.8	5.2	1.3
1982	5.6	7.8	8.9	9	6.4		7.5		8.7	8.1	5.6	1.6
1983	5.7	7.7	8.7	9.1	6.4		7.5		8.9	8.1	5.8	1.5
1984	6	8.2	9	9.2	6.4		7.7		9.2	8.2	5.8	1.4
1985	6.2	8.4	9.4	9.5	6.6		7.9		9.5	8.6	6	1.4
1986	6.3	8.4	9.4	9.7	6.2		7.7		9.7	8.6	5.7	1.1
1987	6.2	8.2	9.3	9.7	6.8		8		9.8	8.7	6	1.6
1988	6.5	8.5	9.6	10.1	6.6		8.1		10	9	6.2	1.3
1989	6.7	8.5	9.6	10.1	6.6		8.1		9.8	8.8	6.1	1.5
1990	6.9	8.8	9.7	10.3	6.9		8.3		10.1	9.1	6.4	1.6
1991	6.9	8.6	9.4	10.3	7.4		8.5		10.1	9.5	7.2	2.2
1992	7.1	8.2	9.5	10.2	7.2		8.3		10.1	9.3	7	1.9
1993	7	8	9.4	10.2	7.3		8.4		10	9.4	7.3	2.1
1994	7	8	9.3	10.2	7.5		8.5		10.2	9.5	7.3	2.7
1995	7.5	8.3	9.3	10.2	7.2		8.3		10	9.4	7	2.4
1996	7.8	8.3	9.3	10.2	6.9		8.2		9.9	9.1	6.8	2.2
1997	8.1	8.4	9.3	10.2	6.7		8.1		9.9	9	6.5	2.1
1998	8.4	8.5	9.3	10.4	6.6		8		10	9	6.4	2
1999	8.3	8.7	9.3	10.4	6.4		8		9.9	8.9	6.4	2
2000	8.1	8.7	9.3	10.3	6.3		7.8		9.8	8.9	6.4	1.9
2001	8.3	8.5	9.4	10	7.1		8.3		10.2	9.5	7	2.4
2002	8.3	8.3	9.2	9.9	7.4		8.4		10.1	9.6	7.4	2.5
2003	8.2	8.2	8.9	9.7	7.2		8.2		10	9.6	7.3	2.4
2004	8.2	8.1	8.9	9.5	6.6		7.8		9.8	9.2	6.8	2
2005	8.4	8.2	8.8	9.4	6.1		7.5		9.5	8.8	6.2	1.7
2006	8.6	8.2	8.8	9.4	5.9		7.3		9.4	8.6	6.1	1.6
2007	8.7	8.6	8.9	9.3	5.8		7.3		9.4	8.5	6	1.6
2008	8.6	8.3	8.9	9.4	6.5		7.8		9.6	9.1	6.8	2
2009	8.3	7.9	8.4	9.1	7.2		8		9.7	9.2	7.4	2.5
Average Corporate Income Tax Rate
1979	1.3	1.7	2	2.2	5.1		3.4		2.6	3.1	5.3	11
1980	1.1	1.4	1.7	1.8	4.1		2.8		2.2	2.7	4.2	8.6
1981	0.8	1.1	1.4	1.5	3.2		2.2		1.7	2.1	3.4	6.8
1982	0.5	0.7	0.9	0.9	1.9		1.4		1.1	1.2	1.9	4.2
1983	0.7	0.9	1.1	1.2	2.5		1.8		1.4	1.6	2.5	5.1
1984	0.9	1	1.3	1.4	2.8		2		1.5	1.8	2.7	5.7
1985	0.7	0.9	1.1	1.2	2.6		1.8		1.3	1.6	2.6	5.2
1986	0.7	0.9	1.2	1.3	2.6		1.9		1.3	1.7	2.6	4.6
1987	0.9	1.1	1.4	1.6	3.4		2.4		1.7	2.1	3.5	6.7
1988	0.8	1.1	1.4	1.5	3.4		2.4		1.6	2	3.3	6.4
1989	0.8	1	1.3	1.4	3.3		2.3		1.6	2	3.2	6.3
1990	0.8	1	1.2	1.4	3.1		2.1		1.5	1.9	3	6.1
1991	0.8	0.9	1.2	1.3	2.8		2		1.5	1.8	2.6	5.7
1992	0.8	0.9	1.2	1.3	3.1		2.1		1.5	1.9	3	6.3
1993	0.9	1.1	1.4	1.5	3.6		2.5		1.8	2.2	3.3	7.4
1994	1	1.1	1.5	1.6	3.8		2.6		1.8	2.2	3.3	8.2
1995	1	1.1	1.5	1.7	4.1		2.8		2	2.5	3.7	8.4
1996	1	1.2	1.5	1.7	4.1		2.8		2	2.5	3.7	8.1
1997	1	1.1	1.5	1.7	4.1		2.8		2	2.5	3.7	7.6
1998	0.9	1	1.4	1.5	3.7		2.6		1.7	2.2	3.3	6.7
1999	0.9	1	1.3	1.4	3.6		2.5		1.7	2.2	3.2	6.3
2000	0.8	1	1.3	1.4	3.4		2.4		1.7	2.1	3	5.7
2001	0.6	0.7	0.8	1	2.5		1.7		1.1	1.4	2.1	5.1
2002	0.6	0.6	0.7	0.9	2.4		1.6		1	1.3	1.9	5.2
2003	0.7	0.8	0.9	1.1	3.2		2.1		1.3	1.6	2.6	6.9
2004	0.9	0.9	1.1	1.3	3.8		2.6		1.5	2	3.1	7.7
2005	1.1	1.1	1.3	1.6	4.7		3.2		2	2.5	4	8.7
2006	1.2	1.2	1.5	1.7	5		3.4		2.1	2.7	4.2	8.8
2007	1	1	1.3	1.5	4.1		2.9		1.8	2.3	3.5	7.2
2008	0.6	0.6	0.8	0.9	2.7		1.8		1.1	1.4	2.1	5.5
2009	0.5	0.5	0.6	0.7	2.3		1.5		0.9	1.1	1.7	5.2
Average Excise Tax Rate
1979	1.3	1.1	1	0.8	0.6		0.8		0.7	0.7	0.6	0.4
1980	1.2	1	0.8	0.7	0.6		0.7		0.7	0.6	0.6	0.4
1981	1.1	0.9	0.8	0.6	0.5		0.6		0.6	0.5	0.5	0.3
1982	1.1	0.9	0.7	0.6	0.5		0.6		0.6	0.5	0.5	0.3
1983	1.5	1.1	0.9	0.8	0.5		0.8		0.7	0.6	0.5	0.3
1984	1.8	1.2	1	0.8	0.6		0.9		0.7	0.7	0.6	0.4
1985	1.8	1.2	1	0.8	0.6		0.8		0.7	0.6	0.6	0.4
1986	1.6	1.1	0.9	0.8	0.5		0.8		0.7	0.6	0.5	0.3
1987	1.6	1.1	0.9	0.8	0.6		0.8		0.7	0.6	0.5	0.3
1988	1.5	1.1	0.9	0.8	0.5		0.7		0.7	0.6	0.5	0.3
1989	1.4	1.1	0.9	0.8	0.5		0.7		0.7	0.6	0.5	0.3
1990	1.4	1	0.8	0.7	0.5		0.7		0.6	0.6	0.5	0.3
1991	1.6	1.2	1	0.8	0.6		0.8		0.7	0.6	0.5	0.3
1992	1.7	1.3	1	0.9	0.6		0.9		0.8	0.7	0.6	0.3
1993	1.8	1.3	1.1	0.9	0.6		0.9		0.8	0.7	0.6	0.3
1994	2	1.5	1.2	1	0.6		1		0.8	0.8	0.6	0.3
1995	1.9	1.4	1.1	0.9	0.6		0.9		0.8	0.7	0.6	0.3
1996	1.8	1.3	1	0.8	0.5		0.8		0.7	0.6	0.5	0.3
1997	1.9	1.3	1	0.9	0.5		0.8		0.8	0.7	0.5	0.3
1998	1.8	1.3	1.1	0.9	0.5		0.8		0.8	0.7	0.5	0.2
1999	1.8	1.3	1	0.8	0.5		0.8		0.7	0.6	0.5	0.2
2000	1.8	1.2	1	0.8	0.5		0.8		0.7	0.6	0.5	0.2
2001	1.7	1.2	1	0.8	0.5		0.8		0.7	0.6	0.5	0.2
2002	1.8	1.2	1	0.8	0.5		0.8		0.7	0.6	0.5	0.2
2003	1.8	1.2	1	0.8	0.5		0.8		0.7	0.6	0.5	0.2
2004	1.5	1.1	0.9	0.8	0.5		0.7		0.7	0.6	0.5	0.2
2005	1.6	1.1	0.9	0.7	0.4		0.7		0.6	0.5	0.4	0.2
2006	1.6	1	0.8	0.7	0.4		0.6		0.6	0.5	0.4	0.2
2007	1.2	0.8	0.7	0.6	0.3		0.5		0.5	0.4	0.3	0.1
2008	1.3	0.9	0.7	0.6	0.4		0.6		0.5	0.4	0.4	0.2
2009	1.5	0.9	0.8	0.6	0.4		0.6		0.5	0.5	0.4	0.2
Source: Congressional Budget Office.														Return to Contents and Notes

## Sheet: 2. Shares of Federal Tax Liabil
Table 2. Shares of Federal Tax Liabilities for All Households, by Before-Tax Income Group, 1979 to 2009 (Percent)
Year	Lowest Quintile	Second Quintile	Middle Quintile	Fourth Quintile	Highest Quintile		All Quintiles		81st - 90th Percentiles	91st - 95th Percentiles	96th - 99th Percentiles	Top 1 Percent		Return to Contents and Notes
Share of Total Federal Tax Liabilities
1979	2.1	7.4	13.6	21.6	55.3		100		16	11.1	13.9	14.2
1980	2.1	7.1	13.5	21.8	55.4		100		16.5	11.4	14.2	13.3
1981	2.1	7.2	13.7	22.2	54.6		100		16.8	11.5	14.2	12.1
1982	2.1	7	13.7	22.3	54.7		100		17.1	11.5	13.8	12.2
1983	2.2	6.9	13.3	22.1	55.3		100		16.8	11.4	13.7	13.4
1984	2.5	7.3	13.4	21.8	54.9		100		16.6	11.1	13.3	13.9
1985	2.4	7.2	13.3	21.5	55.5		100		16.5	11.2	13.5	14.2
1986	2.2	6.8	12.8	20.9	57.2		100		16.1	11.1	13.7	16.3
1987	1.9	6.4	12.5	20.9	58.1		100		16.4	11.4	14.6	15.6
1988	1.8	6.4	12.3	20.6	58.8		100		16	11	14.1	17.6
1989	1.7	6.4	12.6	20.9	58.3		100		16.3	11.3	14.5	16.3
1990	2	6.8	12.6	21	57.5		100		16.3	11.2	14.3	15.7
1991	2.1	6.6	12.6	21	57.5		100		16.4	11.4	14.5	15.1
1992	1.9	6.2	12.2	20.4	59.1		100		16.1	11.3	14.8	17
1993	1.9	6	11.9	20.2	59.8		100		15.7	11.3	14.8	18
1994	1.6	5.8	11.9	20.1	60.4		100		15.8	11.3	14.8	18.5
1995	1.6	5.8	11.5	19.6	61.2		100		15.5	11.2	15.1	19.4
1996	1.4	5.6	11.1	19.1	62.6		100		15.2	11.1	15.2	21.1
1997	1.5	5.5	10.9	18.5	63.5		100		15.1	11.1	15.3	21.9
1998	1.4	5.3	10.5	18.5	64.1		100		15.1	11.1	15.5	22.5
1999	1.4	5.2	10.2	18	65.1		100		14.8	10.9	15.8	23.7
2000	1.4	4.9	9.8	17.7	66		100		14.6	10.8	15.7	24.9
2001	1.3	5	10.1	18.6	64.8		100		15.5	11.5	15.8	22
2002	1.3	5	10.4	18.9	64.2		100		15.7	11.7	16.2	20.6
2003	1.3	4.7	10.1	18.7	65		100		15.6	11.6	16.1	21.7
2004	1.2	4.7	9.8	17.9	66.2		100		15	11.2	16	23.9
2005	1.3	4.5	9.4	17.1	67.6		100		14.2	10.8	16.3	26.3
2006	1.3	4.4	9.2	16.9	68.1		100		14.2	10.8	16.3	26.8
2007	1.2	4.7	9.4	16.8	67.8		100		14.2	10.7	16.2	26.7
2008	0.4	3.8	8.9	17.4	69.2		100		15.1	11.8	17.3	25
2009	0.3	3.8	9.4	18.3	67.9		100		16.1	12.2	17.3	22.3
Share of Individual Income Tax Liabilities
1979	0	4.1	10.7	20.2	65		100		16.8	12.5	17.3	18.4
1980	0.1	4.1	10.7	20.3	64.7		100		17	12.7	17.6	17.4
1981	0.3	4.3	10.9	20.5	64		100		17.3	12.8	17.6	16.3
1982	0.2	4	10.6	20.2	64.9		100		17.3	12.6	17.4	17.6
1983	0.2	3.8	10.1	19.9	66		100		16.9	12.4	17.1	19.6
1984	0.4	4.1	10	19.4	66		100		16.5	12.2	16.9	20.5
1985	0.3	4	9.9	19	66.9		100		16.4	12.3	17	21.2
1986	0.2	3.7	9.2	17.9	69		100		15.5	11.8	17.1	24.6
1987	-0.2	3.1	8.7	17.5	70.9		100		16.1	12.6	18.7	23.4
1988	-0.4	2.9	8.4	17.1	71.9		100		15.5	11.9	17.9	26.5
1989	-0.6	2.8	8.8	17.7	71.3		100		16	12.3	18.6	24.4
1990	-0.4	3.3	8.9	17.8	70.3		100		16	12.2	18.3	23.8
1991	-0.6	3	8.9	17.9	70.8		100		16.3	12.5	18.6	23.4
1992	-0.8	2.5	8.3	17.1	72.9		100		15.7	12.2	18.6	26.3
1993	-0.9	2.3	8	16.8	73.7		100		15.3	12.2	18.7	27.6
1994	-1.6	2	8	16.8	74.8		100		15.6	12.4	19	27.8
1995	-1.9	2	7.7	16.2	76		100		15.3	12.2	19.4	29.1
1996	-2	1.8	7.2	15.5	77.5		100		14.6	12	19.4	31.5
1997	-1.9	1.8	7.1	14.9	78.2		100		14.5	11.9	19.5	32.3
1998	-2	1.4	6.3	14.6	79.8		100		14.4	12	19.9	33.5
1999	-1.9	1.4	6	13.9	80.6		100		13.9	11.7	20	35.1
2000	-1.6	1.2	5.7	13.5	81.2		100		13.6	11.4	19.7	36.6
2001	-2.3	0.5	5.2	14.2	82.4		100		14.7	12.5	20.8	34.4
2002	-2.7	0.1	5.3	14.6	82.7		100		15.1	12.9	21.5	33.1
2003	-3.2	-0.8	4.7	14.5	84.8		100		15.1	13	21.9	34.7
2004	-3	-0.5	4.6	13.6	85.3		100		14.4	12.4	21.7	36.8
2005	-3	-0.5	4.4	12.9	86.2		100		13.5	11.9	21.9	39
2006	-2.9	-0.4	4.3	12.8	86.2		100		13.4	11.8	21.8	39.2
2007	-3	-0.1	4.6	12.6	86		100		13.3	11.6	21.5	39.6
2008	-5.8	-3	2.2	12.1	94.6		100		14.5	13.5	24.8	41.8
2009	-6.6	-3.5	2.7	13.4	94.1		100		15.9	14.3	25.2	38.7
Share of Social Insurance Tax Liabilities
1979	4.5	12.4	19.7	27.3	36.1		100		17.3	10.2	7.3	1.3
1980	4.4	12	19.4	27.3	37		100		17.6	10.1	7.8	1.4
1981	4.3	11.8	19.1	27.1	37.6		100		17.7	10.3	8.1	1.6
1982	4.2	11.1	18.6	26.6	39.2		100		17.9	10.8	8.6	2
1983	4.1	10.7	18.1	26.8	40.1		100		18.3	10.8	9	2.1
1984	4.3	11.1	18.2	26.5	39.8		100		18.4	10.7	8.8	2
1985	4.2	11	18.1	26.4	40.1		100		18.4	10.8	8.9	2
1986	4.1	10.7	18	26.6	40.4		100		18.6	11	8.9	1.9
1987	3.8	10.4	17.8	26.9	41		100		18.8	11	9.1	2.2
1988	3.8	10.5	17.8	26.9	40.8		100		18.6	10.9	9.1	2.2
1989	4	10.6	17.9	26.8	40.5		100		18.3	10.9	9.1	2.2
1990	4.3	10.8	17.5	26.6	40.6		100		18.2	10.9	9.3	2.3
1991	4.3	10.3	17	26.1	42		100		17.9	11.1	10.2	2.8
1992	4.3	10	17.1	26.1	42.4		100		18.2	11.1	10.3	2.8
1993	4.4	9.8	16.9	26.1	42.8		100		18	11.2	10.6	2.9
1994	4.2	9.7	16.7	25.9	43.4		100		18	11.2	10.5	3.7
1995	4.7	10	16.6	25.8	42.7		100		17.8	11.2	10.3	3.5
1996	4.8	10	16.6	25.8	42.7		100		17.8	11	10.3	3.7
1997	5	10	16.6	25.5	42.9		100		17.9	11.1	10.1	3.7
1998	5.1	10.1	16.3	25.8	42.6		100		17.9	11	10	3.7
1999	4.9	10.1	16.2	25.6	42.9		100		17.8	10.9	10.2	4
2000	4.7	9.9	16.1	25.7	43.4		100		17.8	11	10.4	4.3
2001	4.9	9.9	16.1	25	43.9		100		17.9	11.3	10.6	4.1
2002	5	9.8	16	24.8	44.3		100		17.8	11.5	11.1	3.9
2003	4.9	9.7	15.7	24.7	44.8		100		18.1	11.6	11.2	4
2004	5	9.9	16	24.7	44.3		100		17.9	11.5	10.9	4
2005	5.3	10.1	16	24.7	43.7		100		17.8	11.4	10.6	4
2006	5.4	10	16.1	24.7	43.6		100		17.7	11.3	10.6	4
2007	5.6	10.5	16.2	24.4	43.1		100		17.6	11.1	10.4	4.1
2008	5.5	10	15.8	24.3	44.1		100		17.6	11.4	11	4.2
2009	5.3	9.7	15.4	24	45.3		100		17.9	11.6	11.6	4.2
Share of Corporate Income Tax Liabilities
1979	2.4	5.8	9.5	14.4	67.6		100		11.7	9.1	17.7	29.1
1980	2.4	5.7	9.6	14.8	67.1		100		12.1	9.8	17.6	27.6
1981	2.3	5.5	9.9	15	66.8		100		12.1	9.4	17.7	27.6
1982	2.3	5.4	9.9	15.2	66.6		100		12.2	8.9	16.2	29.4
1983	2.1	5.3	9.6	15.4	66.9		100		11.9	9.2	16.4	29.3
1984	2.4	5.3	9.9	15.6	66		100		11.5	8.9	15.6	30
1985	2	5.1	9.2	14.8	68.1		100		10.9	8.9	16.5	31.8
1986	1.9	4.8	9.1	14.3	69.4		100		10.6	8.8	16.5	33.5
1987	1.8	4.9	9.2	14.7	68.5		100		10.9	8.9	17.7	31
1988	1.6	4.7	8.7	13.5	70.5		100		10.4	8.3	16.7	35.1
1989	1.7	4.6	8.8	13.6	70.4		100		10.9	8.9	17	33.6
1990	1.8	4.8	8.6	13.7	70		100		10.7	8.9	16.7	33.6
1991	2.1	4.9	9.5	14.3	67.9		100		11.4	9	15.9	31.6
1992	1.9	4.4	8.4	13	71.4		100		10.2	8.8	17.3	35.2
1993	2	4.5	8.4	13.2	70.8		100		10.7	8.9	16.2	35
1994	1.9	4.4	8.5	13.1	71.2		100		10.3	8.6	15.6	36.7
1995	1.9	4.2	8.1	12.7	72.2		100		10.4	8.8	16.3	36.6
1996	1.8	4	7.8	12.2	73.3		100		10.3	8.8	16.2	38.1
1997	1.7	3.8	7.5	11.9	74.4		100		10.3	8.7	16.3	39.1
1998	1.7	3.7	7.5	11.4	75		100		9.8	8.5	16.1	40.6
1999	1.7	3.8	7.3	11.2	75.4		100		9.8	8.5	16.5	40.7
2000	1.6	3.6	7.1	11.1	75.8		100		9.8	8.4	16.1	41.6
2001	1.7	3.7	7	11.7	75.1		100		9.4	8	15.3	42.3
2002	1.7	3.7	6.8	11.5	74.9		100		9.4	8	15.1	42.4
2003	1.7	3.4	6.4	10.7	76.9		100		9	7.6	15.2	45.1
2004	1.6	3.3	5.9	10.2	78.1		100		8.5	7.6	15.2	46.9
2005	1.6	3.1	5.7	9.8	79.1		100		8.5	7.5	15.7	47.4
2006	1.6	3.1	5.7	9.9	79.1		100		8.7	7.6	15.7	47.1
2007	1.7	3.2	5.8	9.9	78.5		100		8.6	7.7	15.6	46.7
2008	1.7	3.2	5.7	9.9	78		100		8.5	7.3	14.4	47.8
2009	1.8	3.2	5.8	10.2	77.2		100		8.7	7.4	14.1	47.1
Share of Federal Excise Tax Liabilities
1979	10	15	18.2	21.7	34.6		100		13.5	8.2	8.5	4.4
1980	9.8	14.7	18.1	21.7	35		100		13.5	8.3	8.8	4.4
1981	9.7	14.7	18.5	21.7	34.6		100		13.7	8.2	8.4	4.3
1982	9.7	14.6	18.3	22.3	34.5		100		14	8.3	8.2	4.1
1983	10.9	14.6	18	22.2	33.8		100		13.6	7.7	7.9	4.6
1984	11.7	14.8	17.6	21.9	33.3		100		13.2	7.7	7.8	4.6
1985	11.4	14.7	17.6	21.7	33.9		100		13	7.8	8.1	5.1
1986	10.4	14.5	17.8	21.1	35.7		100		12.9	8	8.6	6.1
1987	10.2	14.9	18.2	21.8	34.3		100		13.2	8.2	8.2	4.8
1988	9.6	15.1	18	22	34.9		100		13.4	8.1	8.2	5.2
1989	9.7	14.6	18.1	22.4	34.7		100		14	8.1	8.1	4.5
1990	10.4	14.9	18.1	22.3	33.9		100		13.6	8.1	8	4.3
1991	10.5	15	18.6	22.2	33.3		100		13.2	7.8	8	4.3
1992	10.5	15.3	18.4	22	33.4		100		13.4	7.8	8	4.2
1993	11	15.2	18.2	21.4	33.6		100		13	8	8.3	4.3
1994	10.8	15.4	18.8	21.9	32.5		100		12.9	7.8	7.8	3.9
1995	10.8	15.3	18.3	22	33		100		13.3	7.8	7.8	4.1
1996	10.9	15.6	18.6	21.5	33		100		13.1	7.7	7.9	4.3
1997	11.2	15.4	18	21.1	33.9		100		13.3	8	8.1	4.4
1998	11.1	14.9	18.3	21.3	34		100		13.6	8	8	4.4
1999	11	14.8	18.2	21.3	34.4		100		13.4	7.8	8.5	4.7
2000	10.9	14.6	18	21.7	34.4		100		13.6	7.9	8.2	4.7
2001	11	14.9	18.3	22.5	33		100		13.2	7.7	7.9	4.2
2002	11.4	15.4	18.8	22.3	31.7		100		12.7	7.5	7.5	4
2003	11.4	15.2	18.6	22	32.4		100		13	7.4	7.5	4.5
2004	10	14.7	18.2	22.3	34.5		100		13.3	7.7	8.2	5.3
2005	11.2	14.7	17.9	21.8	34		100		12.8	7.5	8	5.8
2006	11.9	14.8	18	21.3	33.7		100		12.9	7.5	8	5.3
2007	10.9	14.2	18.3	22.2	34.2		100		13.5	7.9	8	4.8
2008	11.9	14.6	18.1	20.9	34.1		100		12.6	7.7	8.1	5.7
2009	12.2	15.1	18.8	21.3	32.1		100		12.5	7.5	7.7	4.4
Source: Congressional Budget Office.														Return to Contents and Notes

## Sheet: 3. Household Income
Table 3. Number of Households, Average Income, and Shares of Income for All Households, by Before-Tax Income Group, 1979 to 2009
Year	Lowest Quintile	Second Quintile	Middle Quintile	Fourth Quintile	Highest Quintile		All Quintiles		81st - 90th Percentiles	91st - 95th Percentiles	96th - 99th Percentiles	Top 1 Percent		Return to Contents and Notes
Number of Households (Millions)
1979	17.99	15.877	14.975	15.401	16.57		81.069		8.07	4.247	3.399	0.853
1980	18.202	16.13	15.237	15.713	16.997		82.631		8.263	4.324	3.529	0.878
1981	18.021	16.323	15.715	15.825	17.47		83.793		8.501	4.41	3.662	0.895
1982	17.648	16.369	15.978	16.132	17.723		84.267		8.64	4.523	3.653	0.906
1983	17.532	16.879	16.387	16.656	17.891		85.809		8.747	4.529	3.701	0.912
1984	18.657	16.907	16.557	16.866	17.733		87.183		8.711	4.464	3.632	0.924
1985	18.534	17.284	16.861	17.242	18.416		88.811		9.032	4.655	3.778	0.95
1986	18.64	17.585	17.277	17.446	18.492		89.864		9.021	4.715	3.794	0.959
1987	17.897	18.73	17.844	17.918	18.621		91.393		9.194	4.684	3.801	0.94
1988	18.139	19.154	18.116	18.299	18.993		93.098		9.391	4.794	3.857	0.949
1989	18.14	19.223	18.368	18.389	19.14		93.626		9.443	4.823	3.908	0.964
1990	18.561	19.06	18.397	18.686	19.538		94.618		9.608	4.948	4.004	0.977
1991	18.783	19.315	18.926	18.748	19.83		95.979		9.757	4.987	4.085	0.999
1992	18.466	19.589	19	18.909	19.951		96.282		9.829	5.041	4.088	0.992
1993	18.788	19.708	19.162	19.089	20.122		97.262		9.875	5.111	4.122	1.013
1994	18.79	20.304	19.86	19.465	20.293		99.087		9.964	5.158	4.148	1.021
1995	19.434	20.125	19.766	19.606	20.471		99.684		10.044	5.236	4.189	1
1996	19.51	20.51	20.06	19.851	20.86		101.083		10.274	5.27	4.263	1.051
1997	19.823	20.698	20.369	20.025	21.282		102.584		10.552	5.415	4.269	1.045
1998	20.186	20.79	20.875	20.284	21.496		103.992		10.665	5.476	4.315	1.039
1999	20.493	20.788	20.967	20.496	21.699		104.781		10.71	5.49	4.429	1.069
2000	21.351	21.518	21.668	21.082	22.301		108.289		11.025	5.624	4.55	1.1
2001	21.482	21.777	21.504	21.805	22.423		109.388		11.09	5.69	4.543	1.099
2002	21.927	22.34	21.979	22.043	22.62		111.381		11.117	5.726	4.671	1.104
2003	22.044	22.576	22.282	22.031	22.722		112.117		11.271	5.733	4.593	1.124
2004	22.353	22.954	22.397	22.281	22.839		113.278		11.287	5.791	4.618	1.142
2005	22.721	22.9	22.83	22.556	23.069		114.51		11.425	5.874	4.649	1.12
2006	22.406	23.364	23.381	22.973	23.549		116.131		11.649	5.987	4.778	1.132
2007	23.44	23.218	23.271	22.878	23.621		116.88		11.739	5.978	4.752	1.152
2008	23.381	23.549	23.288	23.037	23.482		117.26		11.618	5.971	4.764	1.129
2009	22.746	23.563	23.719	23.344	23.614		117.616		11.761	5.949	4.766	1.138
Average Before-Tax Income (2009 dollars)
1979	17400	35500	53100	71900	136200		61900		93300	115200	166800	523300
1980	16900	34200	51400	69800	132400		60200		91100	113000	161000	500000
1981	16600	34000	51000	70600	131800		60300		90900	113200	159200	499600
1982	16300	33300	50100	69800	132800		60400		90900	112200	160000	526100
1983	15900	32100	49200	69300	137600		60800		91900	115100	164900	576900
1984	16500	34500	52100	73100	149300		64200		97900	124300	178800	638800
1985	16700	34300	52400	73300	151600		65400		97500	123900	181300	684100
1986	16800	34800	53400	75700	169700		69800		102100	129700	197700	891700
1987	16700	33400	52900	75800	159900		67400		102700	131600	194900	718700
1988	17100	33800	53600	76400	171000		70100		103900	133400	201800	898900
1989	17700	34500	54200	77300	170500		70700		105500	136100	205300	838100
1990	18500	35700	54400	76600	166100		70300		104000	133000	199500	808000
1991	18800	35100	53400	75900	159900		68600		102100	131600	195000	722600
1992	18800	35000	53600	76300	166600		70200		103200	133600	201800	816600
1993	19300	35700	54200	77300	167100		70800		104800	135200	203400	787100
1994	19400	35800	54400	78400	170800		71700		106900	137600	208000	810800
1995	20200	37600	56300	80000	179000		74600		109800	141400	218800	903200
1996	20100	37900	57100	81800	189100		77400		112000	146800	227800	998000
1997	20500	38600	58100	83600	200600		80700		114600	151900	242900	1149000
1998	21300	40200	59600	87000	213800		84800		119200	158100	256300	1302000
1999	21600	41500	61400	89500	227300		88800		123600	164700	268000	1417600
2000	21000	41200	61600	91000	238500		91000		126300	169900	275900	1557200
2001	21800	42000	62900	90100	217500		87000		125100	165300	260700	1241900
2002	21300	41100	61700	88600	207400		83600		123600	162400	250500	1100900
2003	21200	41000	61700	89800	214000		85100		125000	165500	259000	1170200
2004	21700	42400	64000	92800	233100		90100		129800	171600	274800	1395500
2005	22400	43400	64900	94400	252700		95000		132500	178300	296300	1688400
2006	23200	43900	65500	96200	263500		98300		135600	182900	305500	1826900
2007	23900	45600	67600	98400	273000		101000		138000	187300	315800	1917200
2008	23500	43800	65400	95700	246600		93600		135000	180500	290500	1558900
2009	23500	43400	64300	93800	223500		88400		131700	175800	271800	1219700
Average After-Tax Income (2009 dollars)
1979	16100	30300	43100	56400	99300		48300		71400	86300	121500	339800
1980	15600	29300	41700	54600	96700		46900		69400	84200	116900	334600
1981	15300	29000	41200	54900	96700		46900		68700	84000	115800	347500
1982	15100	28800	41100	55500	100700		48000		70400	85600	120700	385400
1983	14600	27800	40700	55300	105100		48500		71600	88800	126000	422600
1984	15000	29500	42800	58200	113700		51000		76000	95700	136600	466200
1985	15200	29400	42900	58400	115500		51900		75500	95000	138300	505400
1986	15300	29900	43800	60200	129700		55400		78900	99300	151000	672500
1987	15300	28900	43700	60500	119000		53000		79300	99600	144300	500700
1988	15700	29200	44100	60700	127500		55000		80000	101100	150400	638700
1989	16400	29800	44600	61400	127800		55700		81300	103300	153400	601300
1990	17000	30700	44800	60800	124700		55400		80100	101100	149200	581300
1991	17200	30300	44200	60300	119700		54100		78900	99800	145600	512400
1992	17300	30500	44400	60800	124300		55400		79900	101700	150200	571600
1993	17700	31100	44900	61600	122900		55500		81200	102400	149800	523500
1994	18100	31300	45100	62300	124500		56000		82200	103600	152400	528700
1995	18800	32800	46700	63500	129700		58100		84400	106100	159400	584100
1996	18800	33100	47400	65000	136700		60100		86200	110100	165300	646500
1997	19100	33700	48100	66300	144900		62500		87800	113700	176000	756900
1998	19900	35300	49700	69100	155300		65900		91400	118500	186000	877000
1999	20200	36300	51200	71100	164200		68800		94700	123000	193200	952600
2000	19600	36100	51400	72200	172300		70300		96700	126900	198900	1052600
2001	20500	37500	53500	73100	159900		68700		97200	125000	191200	842700
2002	20100	36900	52800	72400	153800		66700		97000	123700	185100	748300
2003	20000	37100	53300	74100	161100		68600		99400	128000	194200	814000
2004	20600	38300	55200	76600	174900		72400		103200	132700	205200	975800
2005	21200	39100	56000	77800	188600		75800		105200	137800	219700	1175300
2006	21900	39600	56400	79200	196500		78400		107500	141200	226300	1278700
2007	22700	40800	58100	81200	205600		80900		109600	145200	235700	1373700
2008	23200	40600	57900	80700	188300		76700		109200	141400	218900	1120500
2009	23300	40500	57100	79600	171600		73100		107000	138700	206200	866700
Share of Before-Tax Income (Percent)
1979	6.2	11.2	15.8	22	44.9		100		15	9.7	11.3	8.9
1980	6.2	11.1	15.8	22.1	45.2		100		15.1	9.8	11.4	8.8
1981	5.9	11	15.9	22.1	45.6		100		15.3	9.9	11.5	8.9
1982	5.7	10.7	15.7	22.1	46.3		100		15.4	10	11.5	9.4
1983	5.4	10.4	15.5	22.1	47.2		100		15.4	10	11.7	10.1
1984	5.5	10.4	15.4	22	47.3		100		15.2	9.9	11.6	10.5
1985	5.3	10.2	15.2	21.8	48.1		100		15.2	9.9	11.8	11.2
1986	5	9.8	14.7	21.1	50.1		100		14.7	9.8	12	13.7
1987	4.9	10.1	15.3	22	48.4		100		15.3	10	12	11
1988	4.7	9.9	14.9	21.4	49.8		100		15	9.8	11.9	13.1
1989	4.9	10	15	21.5	49.3		100		15.1	9.9	12.1	12.2
1990	5.2	10.2	15	21.5	48.8		100		15	9.9	12	11.9
1991	5.4	10.3	15.4	21.6	48.2		100		15.1	10	12.1	11
1992	5.1	10.1	15.1	21.3	49.1		100		15	10	12.2	12
1993	5.3	10.2	15.1	21.4	48.8		100		15	10	12.2	11.6
1994	5.1	10.2	15.2	21.5	48.8		100		15	10	12.1	11.7
1995	5.3	10.2	15	21.1	49.3		100		14.8	10	12.3	12.2
1996	5	9.9	14.6	20.7	50.4		100		14.7	9.9	12.4	13.4
1997	4.9	9.7	14.3	20.2	51.6		100		14.6	9.9	12.5	14.5
1998	4.9	9.5	14.1	20	52.1		100		14.4	9.8	12.5	15.3
1999	4.8	9.3	13.8	19.7	53		100		14.2	9.7	12.8	16.3
2000	4.6	9	13.5	19.5	54		100		14.1	9.7	12.7	17.4
2001	4.9	9.6	14.2	20.6	51.3		100		14.6	9.9	12.5	14.4
2002	5	9.9	14.6	21	50.4		100		14.8	10	12.6	13.1
2003	4.9	9.7	14.4	20.7	51		100		14.8	9.9	12.5	13.8
2004	4.7	9.5	14	20.2	52.2		100		14.4	9.7	12.4	15.6
2005	4.7	9.1	13.6	19.6	53.6		100		13.9	9.6	12.7	17.4
2006	4.5	9	13.4	19.3	54.3		100		13.8	9.6	12.8	18.1
2007	4.8	9	13.3	19.1	54.6		100		13.7	9.5	12.7	18.7
2008	5	9.4	13.9	20.1	52.8		100		14.3	9.8	12.6	16
2009	5.1	9.8	14.7	21.1	50.8		100		14.9	10.1	12.5	13.4
Share of After-Tax Income (Percent)
1979	7.4	12.3	16.5	22.2	42		100		14.7	9.4	10.5	7.4
1980	7.3	12.2	16.4	22.1	42.4		100		14.8	9.4	10.6	7.6
1981	7	12	16.5	22.1	43		100		14.8	9.4	10.8	7.9
1982	6.6	11.7	16.2	22.1	44.1		100		15	9.6	10.9	8.6
1983	6.1	11.3	16	22.1	45.2		100		15	9.7	11.2	9.3
1984	6.3	11.2	15.9	22.1	45.3		100		14.9	9.6	11.2	9.7
1985	6.1	11	15.7	21.8	46.2		100		14.8	9.6	11.3	10.4
1986	5.7	10.5	15.2	21.1	48.2		100		14.3	9.4	11.5	13
1987	5.7	11.2	16.1	22.4	45.7		100		15	9.6	11.3	9.7
1988	5.6	10.9	15.6	21.7	47.3		100		14.7	9.5	11.3	11.8
1989	5.7	11	15.7	21.7	46.9		100		14.7	9.6	11.5	11.1
1990	6	11.2	15.7	21.7	46.5		100		14.7	9.5	11.4	10.8
1991	6.2	11.3	16.1	21.8	45.7		100		14.8	9.6	11.5	9.9
1992	6	11.2	15.8	21.6	46.5		100		14.7	9.6	11.5	10.6
1993	6.2	11.4	15.9	21.8	45.8		100		14.8	9.7	11.4	9.8
1994	6.1	11.4	16.1	21.9	45.5		100		14.8	9.6	11.4	9.7
1995	6.3	11.4	15.9	21.5	45.9		100		14.6	9.6	11.5	10.1
1996	6	11.2	15.6	21.2	46.9		100		14.6	9.5	11.6	11.2
1997	5.9	10.9	15.3	20.7	48.1		100		14.5	9.6	11.7	12.3
1998	5.8	10.7	15.1	20.4	48.7		100		14.2	9.5	11.7	13.3
1999	5.7	10.5	14.9	20.2	49.5		100		14.1	9.4	11.9	14.1
2000	5.5	10.2	14.6	20	50.5		100		14	9.4	11.9	15.2
2001	5.9	10.9	15.3	21.2	47.7		100		14.3	9.5	11.6	12.3
2002	5.9	11.1	15.6	21.5	46.8		100		14.5	9.5	11.6	11.1
2003	5.7	10.9	15.5	21.2	47.6		100		14.6	9.5	11.6	11.9
2004	5.6	10.7	15.1	20.8	48.7		100		14.2	9.4	11.6	13.6
2005	5.5	10.3	14.7	20.2	50.1		100		13.8	9.3	11.8	15.2
2006	5.4	10.2	14.5	20	50.8		100		13.8	9.3	11.9	15.9
2007	5.6	10	14.3	19.6	51.4		100		13.6	9.2	11.8	16.7
2008	6	10.6	15	20.7	49.1		100		14.1	9.4	11.6	14.1
2009	6.2	11.1	15.8	21.6	47.2		100		14.6	9.6	11.4	11.5
Source: Congressional Budget Office.														Return to Contents and Notes

## Sheet: 4. Income Group Minimums
Table 4. Income Group Minimums for All Households, by Household Size and Before-Tax Income Group, 1979 to 2009 (2009 dollars)
Year	Lowest Quintile	Second Quintile	Middle Quintile	Fourth Quintile	Highest Quintile		81st - 90th Percentiles	91st - 95th Percentiles	96th - 99th Percentiles	Top 1 Percent		Return to Contents and Notes
One-Person Household
1979	0	17300	27100	37100	51700		51700	66100	83400	160500
1980	0	16700	26200	36100	50700		50700	65200	81600	157700
1981	0	16500	26200	36500	51200		51200	65500	82600	156500
1982	0	16200	25700	36100	51300		51300	66000	82400	156900
1983	0	15600	25400	36100	51800		51800	67000	84900	163600
1984	0	16800	26900	38200	54600		54600	71500	90400	178700
1985	0	16700	27000	38400	54800		54800	71900	92000	184800
1986	0	16900	27700	39500	57000		57000	74800	97000	212700
1987	0	16400	27500	39800	57600		57600	75700	96800	200000
1988	0	16700	28000	40400	58600		58600	77100	99400	213000
1989	0	17100	28400	40800	59400		59400	78300	101400	214600
1990	0	17900	28700	40700	58900		58900	77200	100200	207500
1991	0	17800	28200	40400	57900		57900	76300	98600	203000
1992	0	17700	28200	40600	58400		58400	77400	100800	212400
1993	0	18200	28600	40800	59100		59100	78100	101800	208800
1994	0	18300	28900	41600	60000		60000	79300	103500	215400
1995	0	19100	30000	42500	61600		61600	82000	107800	229800
1996	0	19300	30500	43300	63200		63200	84700	111000	244900
1997	0	19700	31100	44100	64800		64800	87800	116900	261200
1998	0	20500	32200	45700	67600		67600	91400	123000	280800
1999	0	20900	33100	46900	69700		69700	94700	127200	300500
2000	0	20800	33200	47600	71200		71200	97600	131600	311800
2001	0	21500	33800	48200	71100		71100	95700	127600	283300
2002	0	21300	33100	47400	69700		69700	93600	124700	270000
2003	0	21200	33100	47700	70700		70700	95100	126800	275200
2004	0	21900	34300	49200	72700		72700	98400	131500	299900
2005	0	22400	35100	50300	74300		74300	101500	138600	335100
2006	0	22800	35600	51200	76300		76300	104700	143500	353800
2007	0	23600	36800	52500	77800		77800	106900	146800	364700
2008	0	23000	35400	50900	75600		75600	103100	139600	321600
2009	0	22600	34900	50100	74000		74000	100400	133900	282900
Two-Person Household
1979	0	24400	38300	52500	73100		73100	93400	118000	227000
1980	0	23600	37100	51100	71600		71600	92200	115400	223000
1981	0	23300	37100	51600	72300		72300	92600	116800	221300
1982	0	22800	36300	51100	72500		72500	93300	116500	221800
1983	0	22100	35900	51000	73200		73200	94700	120100	231400
1984	0	23700	38000	54000	77300		77300	101100	127900	252700
1985	0	23600	38200	54400	77500		77500	101700	130100	261300
1986	0	24000	39100	55800	80600		80600	105800	137200	300800
1987	0	23100	38800	56300	81500		81500	107000	136800	282800
1988	0	23600	39600	57100	82900		82900	109100	140600	301300
1989	0	24300	40200	57800	84000		84000	110800	143400	303500
1990	0	25300	40600	57600	83300		83300	109200	141800	293500
1991	0	25200	39900	57200	81800		81800	107900	139400	287100
1992	0	25000	40000	57400	82600		82600	109500	142600	300400
1993	0	25700	40400	57600	83600		83600	110400	144000	295300
1994	0	25900	40900	58800	84900		84900	112200	146400	304600
1995	0	27100	42500	60100	87200		87200	115900	152500	325000
1996	0	27300	43100	61200	89300		89300	119800	156900	346300
1997	0	27900	44000	62400	91700		91700	124100	165400	369400
1998	0	29000	45500	64600	95500		95500	129200	173900	397100
1999	0	29600	46900	66400	98600		98600	133900	179900	424900
2000	0	29300	46900	67400	100600		100600	138000	186100	441000
2001	0	30400	47800	68200	100500		100500	135300	180500	400600
2002	0	30100	46900	67000	98500		98500	132400	176300	381800
2003	0	30000	46800	67400	100000		100000	134500	179300	389200
2004	0	31000	48500	69600	102900		102900	139200	186000	424200
2005	0	31700	49600	71200	105100		105100	143600	196000	473900
2006	0	32200	50300	72400	107900		107900	148100	202900	500300
2007	0	33400	52000	74300	110000		110000	151200	207600	515700
2008	0	32500	50000	71900	106900		106900	145700	197400	454800
2009	0	32000	49400	70900	104700		104700	142000	189400	400100
Three-Person Household
1979	0	29900	46900	64300	89600		89600	114400	144500	278000
1980	0	28900	45400	62600	87700		87700	112900	141300	273100
1981	0	28600	45400	63200	88600		88600	113400	143000	271100
1982	0	28000	44500	62500	88800		88800	114300	142700	271700
1983	0	27000	43900	62500	89700		89700	116000	147000	283300
1984	0	29000	46500	66100	94700		94700	123900	156600	309500
1985	0	28900	46800	66600	94900		94900	124600	159400	320000
1986	0	29300	47900	68300	98700		98700	129600	168100	368400
1987	0	28300	47600	68900	99800		99800	131100	167600	346300
1988	0	28900	48500	69900	101500		101500	133600	172200	369000
1989	0	29700	49200	70700	102900		102900	135700	175600	371700
1990	0	31000	49700	70600	102000		102000	133800	173600	359400
1991	0	30800	48900	70000	100200		100200	132200	170700	351600
1992	0	30600	48900	70300	101100		101100	134100	174600	367900
1993	0	31500	49500	70600	102400		102400	135200	176300	361700
1994	0	31700	50100	72000	104000		104000	137400	179300	373000
1995	0	33200	52000	73600	106700		106700	142000	186800	398100
1996	0	33400	52800	75000	109400		109400	146700	192200	424100
1997	0	34200	53900	76400	112300		112300	152100	202500	452400
1998	0	35500	55700	79200	117000		117000	158300	213000	486300
1999	0	36300	57400	81300	120800		120800	164000	220400	520400
2000	0	35900	57500	82500	123300		123300	169100	227900	540100
2001	0	37200	58500	83500	123100		123100	165700	221000	490700
2002	0	36800	57400	82100	120700		120700	162100	216000	467600
2003	0	36700	57300	82600	122400		122400	164800	219500	476700
2004	0	37900	59400	85300	126000		126000	170400	227800	519500
2005	0	38800	60800	87200	128700		128700	175800	240000	580500
2006	0	39400	61600	88700	132200		132200	181300	248600	612700
2007	0	40900	63700	91000	134700		134700	185200	254300	631600
2008	0	39800	61300	88100	130900		130900	178500	241800	557000
2009	0	39100	60400	86800	128200		128200	173900	231900	490000
Four-Person Household
1979	0	34500	54100	74200	103400		103400	132100	166900	321000
1980	0	33300	52500	72300	101300		101300	130400	163200	315400
1981	0	33000	52500	72900	102300		102300	131000	165100	313000
1982	0	32300	51400	72200	102600		102600	132000	164800	313700
1983	0	31200	50700	72200	103500		103500	133900	169800	327200
1984	0	33500	53700	76300	109300		109300	143000	180800	357400
1985	0	33400	54000	76900	109600		109600	143900	184000	369500
1986	0	33900	55300	78900	113900		113900	149700	194100	425400
1987	0	32700	54900	79600	115200		115200	151400	193500	399900
1988	0	33400	56000	80700	117200		117200	154300	198800	426100
1989	0	34300	56800	81700	118800		118800	156600	202700	429200
1990	0	35700	57400	81500	117800		117800	154500	200500	415000
1991	0	35600	56400	80800	115700		115700	152700	197100	406000
1992	0	35300	56500	81200	116800		116800	154900	201600	424900
1993	0	36300	57100	81500	118200		118200	156200	203600	417600
1994	0	36600	57800	83100	120100		120100	158700	207000	430700
1995	0	38300	60000	85000	123300		123300	163900	215700	459600
1996	0	38600	60900	86500	126300		126300	169400	221900	489700
1997	0	39500	62200	88200	129700		129700	175600	233800	522400
1998	0	40900	64300	91400	135100		135100	182800	246000	561500
1999	0	41900	66300	93900	139400		139400	189300	254500	600900
2000	0	41500	66400	95300	142300		142300	195200	263100	623600
2001	0	43000	67600	96500	142100		142100	191300	255200	566600
2002	0	42500	66300	94800	139300		139300	187200	249400	540000
2003	0	42400	66200	95300	141400		141400	190300	253500	550400
2004	0	43800	68500	98500	145500		145500	196800	263000	599800
2005	0	44800	70200	100700	148600		148600	203000	277200	670300
2006	0	45500	71200	102500	152600		152600	209400	287000	707500
2007	0	47200	73500	105000	155500		155500	213800	293600	729300
2008	0	45900	70800	101800	151200		151200	206100	279200	643200
2009	0	45200	69800	100200	148100		148100	200800	267800	565800
Source: Congressional Budget Office.												Return to Contents and Notes
Note: To compute the minimum income for a household larger than four people, multiply the one-person minimum income by the square root of the household size.

## Sheet: 5. Median Household Income
Table 5. Median Household Income, 1979 to 2009 (2009 dollars)
	Market Income			Before-Tax Income			After-Tax Income
Year	Unadjusted	Adjusted		Unadjusted	Adjusted		Unadjusted	Adjusted			Return to Contents and Notes
1979	55200	29900		58700	31900		47400	25900
1980	52700	28800		57000	31000		45900	25000
1981	52600	28900		56600	31100		45400	25000
1982	51100	28200		55600	30700		45400	25000
1983	50400	27800		54800	30400		44900	25000
1984	53400	29600		57600	32200		46900	26300
1985	53800	29800		58000	32500		47200	26400
1986	54800	30400		59400	33300		48300	27100
1987	54200	30500		58700	33400		48100	27500
1988	54800	31000		59400	33900		48300	27700
1989	55500	31500		60100	34500		49000	28200
1990	55600	31100		60600	34400		49300	28100
1991	53800	30400		59500	34100		48900	28000
1992	53500	30400		59400	34100		49100	28100
1993	54100	30500		60300	34400		49700	28300
1994	54800	31000		60900	35000		50200	28800
1995	56500	32000		62600	36000		51900	29700
1996	57200	32300		63900	36600		52700	30200
1997	58500	33200		64800	37400		53600	30600
1998	60800	34600		67000	38600		55700	32000
1999	63100	35600		69200	39700		57400	33000
2000	62800	35700		69700	40000		57800	33200
2001	62400	35600		70500	40500		59600	34300
2002	60500	34400		68900	39800		58800	33900
2003	60200	34300		69000	40000		59500	34500
2004	62200	35500		71600	41400		61800	35500
2005	63400	36100		72900	42200		62800	36200
2006	63900	36700		74000	42900		63600	36800
2007	66200	37900		76300	44100		65500	37800
2008	63300	36100		73800	42600		65500	37500
2009	59900	34100		72900	42000		65000	37200
Source: Congressional Budget Office.
Note: The adjusted calculations rank households by their income adjusted for household size—that is, divided in each case by the square root of a household's size. The unadjusted calculations make no adjustments for household size.

## Sheet: 6. Income Source Before-Tax Inc
Table 6. Sources of Income for All Households, by Before-Tax Income Group, 1979 to 2009
								Share of Market Income, by Source (Percent)												Share of Transfer Income, by Source (Percent)							Share of Federal Tax Liabilities, by Source (Percent)
			Average (2009 dollars)					Labor Income
Year	Number of Households (Millions)		Market Income	Transfers	Federal Taxes	Income After Taxes and Transfers		Cash Wages and Salaries	Employee's Contributions to Deferred Compensation Plans	Employer's Contributions to Health Insurance	Employer's Share of Payroll Taxes	All Labor Income		Capital Income	Capital Gains	Business Income	Other Income	Total		Social Security	Medicare	Medicaid	Other Cash	Other In-Kind	Total		Individual Income	Social Insurance	Corporate Income	Excise	Total			Return to Contents and Notes
All Households
1979	81.069		56500	5400	13600	48300		69.746	0	3.06712	3.6998	76.5129		11.1407	3.97946	4.88722	3.47515	99.9954		53.5817	13.3715	6.20821	20.7736	6.1127	100.048		49.9011	31.0623	15.284	3.76397	100.011
1980	82.631		54500	5700	13200	46900		70.3409	0	2.67949	3.74012	76.7606		11.813	3.71007	4.09653	3.61989	100		52.4671	13.4457	5.96217	21.9572	6.12664	99.9589		52.9357	31.1854	12.5272	3.35707	100.005
1981	83.793		54500	5800	13400	46900		70.0087	0	2.75656	4.04426	76.8134		12.7471	3.55202	3.19761	3.68985	99.9961		54.0661	14.7419	5.86706	19.6807	5.6814	100.037		53.7266	33.4829	9.88941	2.90111	100
1982	84.267		54200	6200	12400	48000		69.9531	0	3.05613	4.11489	77.1241		12.4723	3.76572	2.92472	3.71691	100.004		52.9179	15.5292	5.30828	20.7385	5.53907	100.033		53.6752	36.6125	6.62088	3.09633	100.005
1983	85.809		54700	6100	12300	48500		68.5463	0	3.1386	4.09088	75.7793		12.0515	4.91476	3.35616	3.90185	100		52.8769	15.1398	5.68949	20.6365	5.65734	100		50.46	37.073	8.73898	3.72481	99.9968
1984	87.183		58300	5900	13200	51000		67.1032	0.374157	2.91585	4.13186	74.525		12.2537	4.94791	4.25765	4.01574	100		53.7143	16.0317	6.25397	18.127	5.87302	100		48.8781	37.2819	9.67305	4.15984	99.9929
1985	88.811		59300	6000	13500	51900		66.8304	0.543261	2.98333	4.22946	74.5864		11.9303	5.74875	3.67085	4.06372	100		53.2992	16.8726	6.35734	17.7162	5.75475	100		49.0141	38.0891	8.88835	4.00583	99.9973
1986	89.864		63400	6400	14400	55400		63.6749	0.602849	2.82077	4.09657	71.1978		10.8681	10.069	3.95637	3.9087	99.9972		51.2229	19.9833	6.42023	16.8983	5.50306	100.028		50.0475	37.1838	9.06139	3.70357	99.9963
1987	91.393		61000	6400	14400	53000		66.8412	0.684006	3.25114	4.26167	75.038		11.7604	4.22789	4.81901	4.14907	99.9944		52.2041	20.0374	6.57227	15.6025	5.55704	99.9733		47.7994	37.3911	11.1612	3.64471	99.9964
1988	93.098		63700	6400	15100	55000		65.2027	0.766939	3.26467	4.28035	73.5173		11.7191	4.29071	5.64063	4.82964	99.9948		51.9444	20.4481	6.48983	15.761	5.35668	100		48.0373	37.534	11.0072	3.41716	99.9956
1989	93.626		64100	6600	15000	55700		64.741	0.866175	3.33391	4.28645	73.2275		12.3337	3.84967	5.58448	4.99963	99.9951		51.4671	20.8754	7.11881	15.4401	5.07456	99.9759		47.8109	38.0357	10.7453	3.40602	99.9979
1990	94.618		63400	6900	14900	55400		65.6357	0.884745	3.40543	4.43565	74.3615		12.0454	2.83548	5.59225	5.16538	100		49.3078	21.1382	8.5256	15.557	5.47132	100		47.3454	39.1922	10.123	3.33032	99.9909
1991	95.979		61300	7300	14500	54100		66.4246	0.904934	3.44589	4.53658	75.312		11.3283	2.55287	5.30577	5.50105	100		47.5855	20.5634	9.17505	17.1227	5.5332	99.9799		46.3616	40.386	9.34702	3.90637	100.001
1992	96.282		62600	7600	14800	55400		66.1785	1.10014	3.75091	4.51376	75.5433		10.0733	2.77979	5.91045	5.69314	100		46.0377	21.4432	9.95711	17.2851	5.2769	100		46.3684	39.4824	10.1046	4.03992	99.9952
1993	97.262		62900	7900	15300	55500		65.7827	1.16492	4.15665	4.48097	75.5852		9.65913	3.26972	5.79151	5.69443	100		45.37	21.4837	10.8909	16.6784	5.55945	99.9825		45.8372	38.689	11.4026	4.07301	100.002
1994	99.087		63700	8000	15700	56000		65.355	1.26261	4.39994	4.53004	75.5476		9.46318	3.06268	6.08484	5.84384	100.002		46.5112	22.9238	10.6535	14.6188	5.29272	100		45.0478	38.6346	11.9002	4.4139	99.9965
1995	99.684		66400	8200	16500	58100		64.4709	1.45319	4.25149	4.48968	74.6652		10.1023	3.42281	5.96289	5.8488	100.002		46.3855	24.1941	10.8434	13.6926	4.8844	100		45.6239	37.7033	12.5892	4.08104	99.9976
1996	101.083		69200	8300	17300	60100		63.1405	1.62068	4.00934	4.37639	73.1469		10.0309	4.68885	6.078	6.05353	99.9981		45.6303	25.2751	11.553	12.8419	4.7155	100.016		47.037	36.5986	12.6962	3.66513	99.997
1997	102.584		72500	8200	18200	62500		62.3402	1.56886	3.49204	4.29234	71.6917		9.89265	6.11856	6.1309	6.16616	100.002		46.7807	26.8585	10	12.0995	4.24572	99.9844		48.1408	35.7321	12.4648	3.66159	99.9993
1998	103.992		76700	8100	18900	65900		61.8846	1.6577	3.26916	4.24991	71.0613		9.16851	7.08318	6.22792	6.46072	100.002		47.3332	27.1342	9.59415	11.7089	4.22951	100		48.7618	36.1388	11.4627	3.63534	99.9987
1999	104.781		80800	8000	20000	68800		61.1838	1.73956	3.09049	4.1808	70.1962		8.90291	7.9884	6.31207	6.602	100		48.6759	26.4055	9.27675	11.7857	3.85628	100		50.1258	35.2609	11.1301	3.4801	99.9969
2000	108.289		82700	8300	20600	70300		60.9366	1.7712	3.11466	4.12741	69.9499		8.90597	8.55908	5.88097	6.7041	100		49.1249	26.2244	9.95735	11.0605	3.6476	100.015		51.5141	34.5902	10.5597	3.32939	99.9935
2001	109.388		77800	9200	18300	68700		64.3586	1.91703	3.47366	4.43218	74.183		8.06073	4.57787	6.22038	6.95806	99.9985		47.0084	24.9059	13.4588	11.1875	3.42635	99.987		48.6009	39.4976	8.22104	3.67921	99.9987
2002	111.381		74100	9500	17000	66700		65.4563	1.82904	3.9391	4.51702	75.743		7.05735	3.40404	6.47466	7.32249	100		46.0445	24.6477	13.4487	12.4104	3.46106	100.012		46.8754	41.3672	7.8461	3.91265	100.001
2003	112.117		75300	9800	16500	68600		63.9306	2.1903	4.28256	4.40357	74.807		7.34132	4.02218	6.60305	7.22644	100		45.7619	24.9793	13.6659	12.1527	3.44012	100		42.8486	42.247	10.9693	3.93858	100.003
2004	113.278		79800	10300	17700	72400		61.5007	2.15708	4.51409	4.20152	72.3733		7.76942	5.88691	7.02318	6.94714	100		42.8743	27.9772	15.4444	10.4313	3.27277	100		43.5084	39.8446	13.0169	3.63205	100.002
2005	114.51		84300	10600	19100	75800		58.6271	2.12975	4.43947	3.98244	69.1775		8.82585	7.55318	7.65028	6.7932	100.001		42.6769	27.6513	16.6051	9.73333	3.33333	100		43.7218	37.0288	15.9331	3.31226	99.996
2006	116.131		87500	10800	19900	78400		57.6134	2.12564	4.24765	3.90895	67.8956		9.79909	8.1481	7.44522	6.71199	100		43.0217	28.0413	16.8307	9.02559	3.09055	100.01		44.1042	36.1594	16.7955	2.94135	100.001
2007	116.88		90300	10800	20100	80900		57.5856	2.13832	3.84783	3.88796	67.4597		9.74111	8.90298	6.88275	7.01346	100		43.4866	30.4984	13.8926	8.98595	3.14605	100.01		46.163	36.7605	14.4591	2.62097	100.004
2008	117.26		82600	11000	16900	76700		61.8547	2.33201	4.17167	4.19714	72.5567		8.45369	4.8532	6.62738	7.51022	100		43.8208	29.415	12.8154	10.3931	3.54662	99.9909		43.4553	43.2057	10.237	3.1014	99.9994
2009	117.616		75700	12700	15300	73100		64.35	2.40818	4.54437	4.45592	75.7585		7.1902	2.59961	6.7017	7.75131	100.001		42.151	26.9583	12.879	14.1898	3.82186	100		41.7006	46.2174	8.5513	3.53262	100.002
Lowest Quintile
1979	17.99		9000	8400	1300	16100		71.5433	0	3.95869	4.64716	80.1492		8.34768	0.631096	3.61446	7.2576	100		45.5755	13.2426	9.59158	20.7302	10.8601	100		0.394477	65.0888	16.9625	17.5542	100
1980	18.202		8700	8200	1200	15600		72.8328	0	3.56468	4.69889	81.0694		8.53362	0.675128	2.6465	7.07534	100.027		44.0934	13.3789	9.53601	21.7193	11.2724	100		3.00808	66.5539	14.4764	15.9804	100.019
1981	18.021		8600	8000	1300	15300		73.5632	0	3.74813	5.12244	82.4338		8.64568	0.724638	1.22439	6.97151	100		43.3111	13.9119	9.87984	21.5754	11.3218	100		6.57462	69.3623	10.6838	13.3136	99.9343
1982	17.648		8500	7900	1300	15100		74.6994	0	4.30495	5.21886	84.2232		8.56181	0.962001	1.2987	4.97835	100.024		39.3806	13.7548	10.2194	24.1806	12.4645	100		6.01822	72.7066	6.99414	14.1509	99.8699
1983	17.532		8400	7500	1300	14600		74.5649	0	4.22372	5.29125	84.0566		8.54026	0.765839	1.87979	4.75748	100.023		35.3307	12.5292	11.9844	26.2516	13.8521	99.9481		5.25088	68.4072	8.16803	18.2322	100.058
1984	18.657		9200	7400	1600	15000		71.9467	0.122951	4.38525	5.26639	81.7213		9.54918	0.963115	1.33197	6.43443	100		40.4234	13.8485	10.9666	22.0352	12.7263	100		7.95085	63.7273	9.03506	19.2748	99.988
1985	18.534		9000	7700	1500	15200		73.2298	0.181561	4.01452	5.50736	82.9332		8.21061	0.605205	2.62255	5.6284	100		38.7915	13.9573	11.4218	22.2986	13.5308	100		6.12991	67.0753	7.5445	19.2149	99.9646
1986	18.64		9300	7500	1500	15300		72.081	0.210204	4.52895	5.44621	82.2664		7.52914	0.955475	3.40149	5.8284	99.9809		35.6028	15.6738	12.2695	22.4823	13.9716	100		5.34076	69.1977	7.89504	17.4155	99.8491
1987	17.897		9000	7700	1400	15300		70.8262	0.209884	4.69376	5.41881	81.1296		7.67029	0.705972	4.96089	5.51421	100		33.6744	15.1246	13.234	22.4867	15.5027	100.022		-5.36561	74.9938	10.6064	19.8403	100.075
1988	18.139		9200	7800	1400	15700		69.9553	0.214477	4.09294	5.57641	79.8213		7.11349	0.482574	5.25469	7.32797	100.018		35.4723	16.053	13.2969	20.324	14.8538	100		-11.2072	82.105	10.3545	18.7599	100.012
1989	18.14		9900	7800	1300	16400		70.1941	0.270528	4.24889	5.60153	80.3151		6.65181	0.636537	5.04456	7.35201	100		34.6678	16.5617	14.3264	19.7318	14.7125	100		-17.4801	88.1042	10.4411	18.8878	99.9531
1990	18.561		10300	8300	1500	17000		71.9534	0.280319	4.02774	5.82768	82.0891		6.72765	-0.0590145	5.00148	6.24078	100		33.3882	17.2515	15.8991	18.6952	14.7661	100		-8.29754	82.1945	9.07848	16.9856	99.961
1991	18.783		10400	8300	1500	17200		72.596	0.26633	3.98094	5.84525	82.6885		6.72834	0.280348	4.24727	6.05551	100		31.2741	16.6958	16.8533	20.301	14.8932	100.018		-14.6027	85.1186	9.511	19.9827	100.01
1992	18.466		10600	8200	1500	17300		73.7385	0.348012	4.64463	5.91621	84.6607		5.55481	0.374782	4.56432	4.8454	99.9866		30.2065	17.0912	18.6059	19.8451	14.2341	99.9828		-20.0227	88.4964	9.63355	21.8172	99.9244
1993	18.788		10800	8400	1500	17700		71.9575	0.371509	4.56059	5.80323	82.6928		5.31642	0.435562	5.2908	6.26441	100		30.3195	17.0619	19.0217	18.9888	14.5916	99.9835		-21.5412	87.0662	11.4466	22.9833	99.9549
1994	18.79		11000	8400	1300	18100		71.2236	0.395893	5.49301	5.76519	82.8776		5.20846	0.259805	5.51775	6.12396	99.9876		29.6926	17.4757	19.3204	18.3333	15.178	100		-46.2849	102.422	14.0599	29.7619	99.9589
1995	19.434		12100	8100	1400	18800		71.6823	0.540541	5.2289	5.78047	83.2322		5.09653	0.375069	6.13348	5.17375	100.011		31.4763	19.1217	18.6466	16.6148	14.1242	99.9836		-53.8688	111.068	15.1812	27.62	100
1996	19.51		12500	7600	1300	18800		71.8476	0.521921	5.61587	5.80376	83.7891		4.48852	0.480167	5.92902	5.31315	100		30.4036	19.0834	19.4254	16.8605	14.2271	100		-65.6704	121.785	15.8585	27.9557	99.9288
1997	19.823		13300	7200	1400	19100		72.1714	0.548869	5.2287	5.81608	83.765		4.12133	0.597015	6.43235	5.09389	100.01		32.1213	21.089	18.0383	15.7148	13.0543	100.018		-62.1386	119.78	14.5939	27.7191	99.9541
1998	20.186		14200	7100	1400	19900		72.8971	0.563154	5.10414	5.83713	84.4105		3.82587	0.518459	5.88183	5.37231	100		32.8811	22.1528	17.101	14.4056	13.4773	100.018		-69.4129	127.393	13.8826	28.1281	99.9909
1999	20.493		14500	7100	1400	20200		71.3501	0.59258	4.89523	5.7111	82.549		3.71865	0.669873	7.70354	5.35898	100		35.3034	21.3849	16.8036	13.7786	12.7295	100		-68.25	126.788	13.7736	27.7238	100.035
2000	21.351		13900	7200	1400	19600		71.1858	0.630583	5.41251	5.69277	82.9305		3.86232	0.718164	7.11158	5.37747	99.9912		36.2895	23.3435	16.3439	12.6062	11.3999	99.983		-59.1347	119.891	12.5437	26.6234	99.9232
2001	21.482		14000	7700	1200	20500		74.0486	0.739042	5.42813	5.92932	86.1366		3.30445	0.195379	6.57492	3.78016	100		33.0755	23.4994	22.1225	10.8292	10.4734	100		-84.4546	143.907	10.3063	30.1555	99.9141
2002	21.927		13800	7400	1200	20100		73.5567	0.34861	5.79032	5.86685	85.5625		3.14599	-0.170054	6.45353	5.00808	100		32.9014	22.914	20.9861	12.421	10.7933	100.016		-95.0547	152.006	10.1338	33.0361	100.122
2003	22.044		13700	7500	1100	20000		73.9211	0.386977	5.95609	5.77942	86.0436		3.19677	-0.109363	6.85623	4.0212	100.008		32.3484	23.8088	21.2252	11.8348	10.7828	100		-100.805	154.011	13.5562	33.228	99.9898
2004	22.353		14200	7400	1100	20600		72.954	0.378818	6.40833	5.64281	85.3761		3.37779	0.0710283	7.0397	4.12754	100		29.2384	26.851	22.605	10.6225	10.6679	99.9849		-106.722	160.134	17.2624	29.3461	100.02
2005	22.721		14900	7500	1200	21200		73.6603	0.417277	6.50073	5.74671	86.325		3.33821	0.234261	6.46413	3.63836	100		29.8205	26.2006	23.0623	9.37089	11.5312	99.9854		-103.816	154.604	19.9749	29.2906	100.054
2006	22.406		15900	7300	1300	21900		73.3249	0.427979	6.50662	5.72422	85.9837		3.45058	0.30761	7.4562	2.80193	100		28.3695	26.1693	25.3825	8.59682	11.4819	100		-100.089	152.067	20.7108	27.3189	100.008
2007	23.44		16300	7600	1200	22700		73.3574	0.450279	5.50482	5.75216	85.0647		3.33587	0.462963	7.14105	4.00178	100.006		26.8515	27.8027	24.5686	9.30833	11.4689	100		-113.987	170.682	19.8349	23.4954	100.026
2008	23.381		15600	7900	300	23200		74.9984	0.494382	5.2199	5.86838	86.5811		3.15249	0.0898876	6.52327	3.64687	99.9936		26.7467	26.7972	22.868	11.1434	12.4321	99.9874		-617.971	583.768	43.4783	90.7246	100
2009	22.746		15000	8500	200	23300		74.1623	0.51395	5.27967	5.85369	85.8096		2.78334	-0.10012	7.88947	3.611	99.9933		23.1986	22.2964	24.0305	16.2273	14.2472	100		-919.511	824.273	50.5689	144.543	99.8736
Second Quintile
1979	15.877		28600	6900	5100	30300		74.7371	0	4.14249	4.65917	83.5479		6.69869	0.462292	3.46265	5.8285	99.9909		55.6057	13.0926	6.43341	19.1121	5.75621	100		27.9013	52.3655	12.0805	7.63243	99.9798
1980	16.13		26700	7500	4800	29300		75.4389	0	3.55513	4.69628	83.6815		6.86447	0.456461	3.37956	5.61798	100.009		52.9595	12.866	6.79128	21.1526	6.26168	100.031		30.7841	52.3233	9.97096	6.96999	100.048
1981	16.323		26500	7500	5000	29000		75.0162	0	3.6433	5.03895	83.6904		6.99448	0.503083	3.06719	5.73677	100		53.9983	14.0728	6.73545	19.3752	5.81829	100		32.1954	54.3783	7.50939	5.91256	99.9957
1982	16.369		25200	8100	4500	28800		74.8808	0	4.1798	5.08529	84.1458		7.30051	0.460829	2.89433	5.19848	100		51.5805	15.4039	6.3723	20.4967	6.12142	99.9749		30.6044	57.894	5.08559	6.4024	99.9864
1983	16.879		24100	8000	4300	27800		73.5981	0	4.43274	5.05673	83.0875		7.3987	0.721232	3.2658	5.51864	99.9919		52.3624	15.2216	6.52703	20.1656	5.72333	100		27.7727	57.6398	6.69277	7.87653	99.9818
1984	16.907		26800	7600	4900	29500		72.9374	0.189102	4.11822	5.16179	82.3995		7.42401	0.511276	3.27777	6.38045	100		50.3698	15.0394	8.25937	19.6006	6.70611	99.9753		27.5453	56.9168	7.07655	8.48425	100.023
1985	17.284		26700	7700	5000	29400		72.9414	0.27994	4.1513	5.3052	82.6847		7.42865	0.573535	3.16127	6.15868	100		51.034	16.1635	8.41455	18.2077	6.18018	100		27.0498	58.3147	6.3776	8.24689	99.989
1986	17.585		26600	8300	5000	29900		72.1386	0.314402	4.21433	5.33146	82.0055		6.7563	0.702388	3.7929	6.74962	100		49.7206	19.669	7.88908	16.853	5.88994	100.021		27.0579	58.6075	6.41688	7.91416	99.9964
1987	18.73		24900	8500	4500	28900		71.4552	0.337768	4.65982	5.26642	81.7192		7.23099	0.503205	4.04632	6.49342	99.9931		53.0364	20.7692	7.16599	14.2915	4.7166	99.9798		22.7048	60.381	8.45714	8.45714	100
1988	19.154		25400	8400	4700	29200		70.6012	0.38913	4.50743	5.45431	80.965		7.16648	0.265906	4.11181	7.49724	99.9935		51.9537	21.4608	7.57903	14.3138	4.71235	100.02		22.0029	61.8345	8.06537	8.13612	100.039
1989	19.223		25900	8500	4700	29800		70.5043	0.457345	4.52467	5.45155	80.9379		6.92115	0.371974	4.18318	7.59193	100.006		50.472	21.6361	8.84694	14.529	4.51601	100		21.2853	63.2108	7.70615	7.80799	100.01
1990	19.06		27000	8700	5000	30700		71.108	0.498041	4.4376	5.59037	81.634		6.83828	0.0727476	4.06827	7.38109	99.9944		47.9257	20.8818	10.762	14.928	5.50252	100		23.1895	62.3892	7.14908	7.26923	99.997
1991	19.315		25700	9400	4700	30300		71.4359	0.49415	4.54391	5.63444	82.1027		6.21947	0.312394	3.91912	7.44065	100		45.4786	20.159	11.6776	16.9161	5.76863	100		20.78	63.4191	6.93695	8.8793	100.015
1992	19.589		24900	10100	4500	30500		70.5396	0.564682	4.86539	5.57267	81.5423		5.65822	0.336527	4.08966	8.37326	100		43.7177	21.174	12.3969	16.7435	5.98183	100.014		18.8329	63.9625	7.21192	10.0148	100.022
1993	19.708		24900	10800	4500	31100		70.4034	0.574745	5.26198	5.52983	81.77		5.56331	0.385023	3.88929	8.38681	99.9944		42.7066	21.2955	13.8157	15.8206	6.36165	100		17.7451	63.2612	8.67265	10.3334	100.012
1994	20.304		25000	10800	4500	31300		70.6686	0.669096	5.83691	5.55404	82.734		5.0699	0.342708	3.85682	7.99652	99.9946		45.5199	22.8546	12.6199	13.5538	5.45179	100		15.111	64.3661	8.90848	11.6145	100
1995	20.125		26600	10900	4800	32800		71.004	0.814186	5.9041	5.6044	83.3267		4.98002	0.364635	3.42158	7.9021	99.995		44.301	23.4778	13.6629	13.322	5.24842	100.012		15.406	64.9115	8.99847	10.6979	100.014
1996	20.51		26800	11000	4800	33100		70.9624	0.926061	5.88606	5.60485	83.3842		4.83879	0.465455	3.5297	7.78667	100		41.9465	24.3377	15.4565	12.8311	5.4281	100		14.9111	65.7072	9.14876	10.2411	100.008
1997	20.698		27500	11100	4900	33700		71.6377	0.980574	5.30718	5.63714	83.5626		4.58686	0.618087	3.68993	7.54717	100.005		42.7734	25.6985	13.8324	12.4066	5.28918	100		15.7676	65.3191	8.60754	10.2877	99.9819
1998	20.79		29100	11100	5000	35300		71.6811	1.09904	5.05213	5.65595	83.4883		4.16594	0.682016	3.62728	8.03649	100		43.2503	26.2106	13.7163	11.7291	5.09365	100		12.5953	69.0956	8.00592	10.3261	100.023
1999	20.788		30900	10700	5200	36300		71.2215	1.14646	4.88858	5.62732	82.8839		4.24269	0.855805	3.80268	8.21896	100.004		45.2865	26.3041	12.6784	11.3801	4.35088	100		13.2004	68.7559	8.09592	9.94777	100
2000	21.518		30500	10700	5100	36100		71.3092	1.18218	5.04717	5.62035	83.1549		4.20332	0.76026	3.72567	8.15985	100.008		46.138	25.6018	13.4512	10.4621	4.34683	100		12.4318	69.8754	7.81157	9.88354	100.002
2001	21.777		30200	11800	4600	37500		72.2897	1.26637	5.26669	5.70854	84.5313		3.73205	0.153858	3.54269	8.04008	100		40.8811	24.4721	18.9451	11.1953	4.50642	100		4.65709	78.364	6.00999	10.9793	100.01
2002	22.34		29000	12100	4200	36900		72.2089	0.672691	5.70977	5.64898	84.2444		3.38777	-0.056733	3.93889	8.48158	99.9919		40.8614	24.6938	17.8592	12.0941	4.49154	100		1.11049	81.0383	5.83009	12.0211	100
2003	22.576		28300	12700	3900	37100		72.2518	0.769199	6.23092	5.63266	84.8846		3.40238	-0.0406984	3.66692	8.0827	99.9959		40.3646	24.5397	18.2133	12.2972	4.58523	100		-7.15457	86.5107	7.98927	12.6695	100.015
2004	22.954		29600	12800	4100	38300		71.582	0.823654	6.87391	5.54164	84.8174		3.24907	0.125256	3.7425	8.06574	100.004		37.9274	28.2252	19.2897	10.2133	4.34438	100		-4.75824	84.2181	9.13142	11.4143	100.006
2005	22.9		30500	12900	4300	39100		71.7969	0.816443	6.99706	5.56829	85.1823		3.35172	0.250662	3.72055	7.49839	100		38.8908	27.2058	20.2371	9.21253	4.45385	100		-4.80953	82.9834	10.9678	10.8405	99.9822
2006	23.364		30800	13100	4300	39600		71.6497	0.830691	6.96608	5.56666	85.0131		3.61575	0.379153	3.77775	7.21426	100		37.9386	27.2749	21.8135	8.88907	4.07584	99.9919		-4.49999	82.7851	11.788	9.92932	100.002
2007	23.218		33100	12500	4700	40800		72.7418	0.93455	6.26055	5.65106	85.5879		3.45065	0.490717	3.45377	7.01694	100		37.5	29.5628	19.3401	9.35007	4.24701	100		-0.988576	82.9745	10.0395	7.99649	100.022
2008	23.549		30700	13200	3200	40600		73.1736	0.925048	6.28248	5.67123	86.0524		3.14451	0.0294185	3.3341	7.43961	100		37.7084	28.504	18.3784	10.6129	4.79635	100		-34.8259	114.176	8.69072	11.9655	100.006
2009	23.563		28700	14700	2900	40500		73.0419	0.962041	6.41012	5.68859	86.1027		2.81641	-0.153369	3.57628	7.66147	100.003		35.7425	26.3101	18.1775	14.2235	5.53968	99.9932		-38.0218	116.932	7.13335	13.9595	100.003
Middle Quintile
1979	14.975		48600	4500	10000	43100		76.9157	0	3.97803	4.63926	85.533		6.62294	0.570575	2.94886	4.31931	99.9947		58.4571	13.2571	4	21.2	3.14286	100.057		39.1569	45.1054	10.6815	5.04332	99.9871
1980	15.237		46500	5000	9700	41700		77.138	0	3.44793	4.6459	85.2318		7.07706	0.59395	2.75834	4.33885	100		56.6572	12.9839	3.96601	23.3239	3.06893	100		41.8616	44.7311	8.92211	4.50928	100.024
1981	15.715		45800	5200	9800	41200		76.2128	0	3.52004	4.94493	84.6731		7.94	0.482775	2.4045	4.49965	100.005		59.1811	14.9297	3.63937	19.6443	2.64682	100.041		42.4797	46.5264	7.08723	3.91548	100.009
1982	15.978		44400	5600	9000	41100		75.5393	0	3.95695	4.97367	84.4745		8.2986	0.503778	2.03801	4.68514	99.9954		58.5199	16.0289	2.67148	20.722	2.05776	100		41.4574	49.6625	4.77305	4.11392	100.007
1983	16.387		43300	5900	8500	40700		74.327	0	4.14153	4.93383	83.4024		8.25605	0.639237	2.45341	5.25344	100.005		59.7222	15.9061	2.91005	19.5767	1.91799	100.033		38.2675	50.3687	6.32463	5.02318	99.984
1984	16.557		46500	5600	9300	42800		72.6353	0.303558	3.87744	4.99049	81.8068		8.74246	0.708301	3.37961	5.3669	100.004		60.913	17.1943	3.69877	15.8947	2.29923	100		36.6633	50.6775	7.17897	5.48028	100
1985	16.861		46600	5800	9400	42900		73.088	0.441372	3.98016	5.18709	82.6967		8.37435	0.523397	2.57402	5.82767	99.9961		60.4857	18.4484	3.62662	15.6418	1.82908	100.032		36.4247	52.0904	6.17367	5.32479	100.014
1986	17.277		46900	6500	9600	43800		72.6054	0.526455	3.8632	5.21532	82.2104		8.02939	0.825664	2.93527	5.99932	100		57.886	21.8002	3.88109	14.7812	1.65153	100		36.0352	52.3726	6.42359	5.16115	99.9926
1987	17.844		46400	6500	9200	43700		71.6782	0.555329	4.2094	5.16086	81.6038		8.12632	0.662693	3.09133	6.51216	99.9963		59.827	22.1174	3.59015	12.7621	1.70335	100		33.1806	53.2827	8.23459	5.30964	100.007
1988	18.116		47100	6500	9500	44100		70.6344	0.668674	4.33063	5.32839	80.9621		8.05559	0.518135	3.11931	7.34491	100		59.2545	22.3641	3.70181	13.2499	1.42967	100		32.9522	54.2273	7.83091	5.00693	100.017
1989	18.368		47600	6600	9600	44600		70.4208	0.728422	4.43705	5.32513	80.9147		8.03925	0.522202	3.22634	7.29752	99.9967		59.1603	22.9485	3.95992	12.6193	1.31202	100		33.3855	54.2267	7.49033	4.90575	100.008
1990	18.397		47200	7200	9600	44800		70.7499	0.755998	4.48794	5.43614	81.43		7.71054	0.269084	2.97274	7.61764	100		56.2001	23.224	5.4855	13.472	1.59731	99.979		33.521	54.731	6.96519	4.79545	100.013
1991	18.926		45600	7800	9300	44200		69.9891	0.729553	4.41572	5.39165	80.526		7.7851	0.431972	2.80302	8.45386	100		54.3413	22.8481	6.25	14.7455	1.83383	100.019		32.7959	54.434	7.02882	5.75229	100.011
1992	19		45400	8200	9200	44400		70.1078	0.943308	4.82899	5.42871	81.3088		6.61877	0.45916	3.17351	8.43667	99.9969		51.7659	23.5457	7.4446	15.3047	1.93906	100		31.7257	55.2611	6.92309	6.08861	99.9985
1993	19.162		45700	8500	9300	44900		70.1136	0.966037	5.49851	5.41649	81.9977		5.97545	0.5377	2.90115	8.58801	99.997		50.6356	23.5495	8.3442	15.0913	2.3631	99.9837		30.8895	54.8282	8.05944	6.21686	99.994
1994	19.86		45700	8700	9300	45100		69.2662	1.06184	5.49062	5.37759	81.1963		6.11225	0.458047	2.85238	9.38104	100		51.8246	25.6852	8.3007	12.0439	2.16132	100.016		30.3437	54.204	8.49858	6.96533	100.012
1995	19.766		47200	9100	9600	46700		69.0052	1.24915	5.52109	5.37164	81.1471		6.28525	0.513196	2.74081	9.31367	100		49.5114	27.111	9.17311	12.119	2.07088	99.9854		30.368	54.3137	8.84466	6.46394	99.9903
1996	20.06		47700	9400	9700	47400		68.7004	1.45916	5.4057	5.37297	80.9355		6.15028	0.665485	2.78194	9.46407	100		48.7408	28.2594	9.87895	11.006	2.11493	100		30.5536	54.4756	8.87344	6.10804	100.011
1997	20.369		48900	9200	10000	48100		69.1354	1.45719	4.85206	5.39524	80.8398		6.00371	0.903559	2.6924	9.56311	100.003		49.8885	30.4293	7.87566	10.0641	1.72846	99.9861		31.2807	54.1612	8.51487	6.04199	99.9987
1998	20.875		50300	9300	9900	49700		68.3939	1.57363	4.5648	5.35287	79.8877		6.02009	1.04741	2.8552	10.1896	99.9975		50.0815	31.2194	7.14286	9.95383	1.60239	100		29.3707	56.0912	8.1941	6.33762	99.9936
1999	20.967		51800	9600	10200	51200		68.6041	1.72737	4.35452	5.37458	80.0582		5.88702	1.14757	2.64158	10.2632	100		51.4634	30.2771	7.31676	9.59596	1.35975	100.013		29.4481	56.2882	8.02018	6.23247	99.989
2000	21.668		51800	9700	10100	51400		68.5372	1.78065	4.49032	5.37947	80.1877		5.67273	1.17067	2.55015	10.4188	100		50.1309	29.9164	8.82903	9.44008	1.67103	99.9875		29.7005	56.5484	7.63487	6.11269	99.9964
2001	21.504		52100	10800	9400	53500		69.916	1.85994	4.79971	5.48603	82.0617		4.83402	0.345451	2.67438	10.0821	99.9977		48.8601	26.2838	12.3285	10.934	1.59363	100		25.1062	62.626	5.64255	6.63159	100.006
2002	21.979		50200	11400	8900	52800		70.7506	1.20877	5.36216	5.47929	82.8008		4.09249	0.117129	2.71739	10.2722	100		47.6798	26.0315	13.2318	11.2151	1.84175	100		23.9622	63.8067	5.11776	7.10139	99.9881
2003	22.282		49900	11800	8400	53300		69.4461	1.30912	5.86793	5.34521	81.9683		4.07309	0.0948306	2.72233	11.1414	100		47.4954	25.8764	13.0065	11.9031	1.71858	100		19.9391	65.8706	6.92213	7.26686	99.9986
2004	22.397		51700	12300	8800	55200		69.4596	1.31782	6.49995	5.3387	82.6161		3.80341	0.274002	2.93357	10.3729	100		43.5453	28.1087	16.5222	9.98996	1.82465	99.9909		20.4123	65.01	7.84008	6.74016	100.003
2005	22.83		52100	12800	9000	56000		68.7203	1.39886	6.67183	5.27716	82.0681		4.24267	0.456516	2.85427	10.3784	100		42.8754	28.4898	18.0034	8.87372	1.75768	100		20.4794	63.4461	9.73473	6.35191	100.012
2006	23.381		52600	12900	9100	56400		68.8128	1.41457	6.49894	5.29858	82.0249		4.53067	0.610286	2.83318	10.003	100.002		43.2011	28.8801	17.1637	9.13647	1.61039	99.9918		20.7156	63.147	10.4101	5.72266	99.9953
2007	23.271		54900	12600	9500	58100		68.8157	1.43896	5.94982	5.28497	81.4894		4.51463	0.749614	2.77056	10.4758	100		44.3669	31.6239	13.2929	9.22294	1.49339	100		22.4276	63.4445	9.02132	5.10662	100
2008	23.288		52400	13000	7600	57900		69.7816	1.48455	6.08342	5.34783	82.6993		3.90531	0.164313	2.54686	10.6823	99.9962		45.5912	30.985	11.8159	9.92755	1.68028	100		10.5446	76.5771	6.5887	6.29763	100.008
2009	23.719		48900	15400	7200	57100		69.5754	1.47411	6.25626	5.36485	82.6706		3.57384	-0.0981374	2.55566	11.2981	100		43.8872	28.5547	12.2191	13.4697	1.86283	99.9935		11.882	75.779	5.27	7.05928	99.9902
Fourth Quintile
1979	15.401		68300	3500	15500	56400		77.8351	0	3.60313	4.44133	85.8795		6.84215	0.830615	3.00008	3.44762	100		57.8524	13.0752	2.99489	23.813	2.19138	99.927		46.734	39.3162	10.1807	3.78426	100.015
1980	15.713		66000	3900	15200	54600		77.7833	0	3.14849	4.46745	85.3992		7.47057	0.751666	2.73365	3.64133	99.9965		57.6877	13.4383	2.42131	24.5157	1.87651	99.9395		49.2343	38.9381	8.49558	3.32436	99.9923
1981	15.825		66500	4100	15800	54900		77.1052	0	3.20101	4.80636	85.1158		8.22701	0.665396	2.21906	3.77596	100		61.4907	15.2692	2.22567	19.5135	1.50104	100		49.6387	40.8316	6.6803	2.84935	100
1982	16.132		65000	4900	14400	55500		76.212	0	3.55756	4.81335	84.5829		8.65903	0.607541	1.998	4.14944	99.9969		61.6255	16.2966	1.67574	19.4386	1.00545	100.042		48.6598	43.7401	4.50973	3.09602	100.006
1983	16.656		64600	4700	14000	55300		75.2303	0	3.73916	4.8446	83.8141		8.64418	0.903078	2.14745	4.48821	99.997		62.1432	16.1771	1.48945	19.0732	1.07571	99.9586		45.244	44.9371	6.09671	3.72499	100.003
1984	16.866		68300	4800	14900	58200		73.4202	0.457086	3.45844	4.88476	82.2204		9.29041	0.845334	2.86367	4.78013	100		63.1641	18.2999	2.00708	15.2696	1.25935	100		43.5316	45.3533	6.93267	4.17478	99.9924
1985	17.242		68400	5000	15000	58400		73.627	0.625899	3.59293	5.03915	82.885		8.90108	0.857615	2.31183	5.04714	100.003		62.3258	19.7359	2.09098	14.8936	0.990462	100.037		43.1561	46.7088	6.09563	4.03942	100
1986	17.446		70300	5500	15500	60200		73.4505	0.766506	3.47837	5.13534	82.8333		8.17607	1.30534	2.29952	5.38578	99.9975		59.7533	23.3366	2.46673	13.5346	0.908796	100		42.8409	47.2384	6.18394	3.73327	99.9966
1987	17.918		70600	5200	15300	60500		72.9171	0.806922	3.85475	5.10159	82.6779		8.30255	0.889559	2.72701	5.40054	100		59.2629	22.7424	3.32005	13.6122	1.06242	100		40.1693	48.1313	7.89462	3.80694	100.002
1988	18.299		71500	4900	15800	60700		72.2757	0.944071	4.01634	5.29049	82.5266		7.80186	0.678623	2.86915	6.12377	100		58.3834	23.1463	2.20441	15.3641	0.901804	100		39.9983	49.0984	7.23819	3.67139	100.006
1989	18.389		72200	5200	15900	61400		71.7823	1.08462	4.10623	5.26316	82.2363		8.06346	0.685832	2.86603	6.14839	100		57.226	23.5762	2.8169	15.6461	0.765462	100.031		40.5148	48.8202	7.01542	3.65159	100.002
1990	18.686		71200	5400	15800	60800		71.7783	1.07018	4.21913	5.38911	82.4567		7.89468	0.445907	2.74764	6.45291	99.9979		55.9594	24.5421	3.32488	15.3846	0.788955	100		40.1745	49.6656	6.62081	3.54003	100.001
1991	18.748		70200	5700	15600	60300		72.2583	1.07507	4.14015	5.44188	82.9154		7.29674	0.496985	2.51612	6.7748	100		54.1055	23.8867	3.93822	17.0914	0.978121	100		39.4696	50.0773	6.33463	4.10439	99.9859
1992	18.909		70300	6000	15400	60800		71.81	1.322	4.626	5.42122	83.1813		6.38397	0.581278	2.72676	7.12873	100		51.9041	24.8237	4.16079	18.1476	0.987306	100.024		38.7864	50.4361	6.42615	4.35142	100
1993	19.089		71100	6200	15700	61600		71.7539	1.40889	5.12821	5.40725	83.6982		5.69801	0.829333	2.57971	7.19666	100.002		50.6306	24.7748	5.58559	17.7928	1.19369	99.9775		38.2021	49.9885	7.4868	4.31727	99.9947
1994	19.465		72100	6300	16100	62300		71.6188	1.52958	5.35448	5.42049	83.9234		5.65059	0.682748	2.63103	7.11228	100		52.2449	25.6928	5.95059	14.9946	1.13856	100.021		37.698	49.7171	7.76459	4.81269	99.9924
1995	19.606		73500	6500	16500	63500		70.8245	1.77935	5.29098	5.41949	83.3143		6.04399	0.774731	2.612	7.25496	100		51.82	27.2188	6.35992	13.5174	1.08384	100		37.709	49.5648	8.14631	4.57422	99.9943
1996	19.851		74900	6900	16800	65000		70.5355	2.06128	5.02633	5.40869	83.0301		5.93705	0.943741	2.61397	7.47345	100		51.1297	28.6501	6.49326	12.6827	1.02525	99.981		38.2214	49.5086	8.13765	4.13476	100.002
1997	20.025		76600	7000	17300	66300		70.3682	2.08118	4.4742	5.39973	82.3233		5.94837	1.22569	2.71987	7.78441	100.002		52.5968	29.2714	5.5423	11.8003	0.770784	99.9816		38.6411	49.1963	7.99598	4.17181	100.005
1998	20.284		80500	6600	17900	69100		70.9163	2.28138	4.27484	5.46902	82.9416		5.28022	1.34995	2.7235	7.70477	100		53.4642	27.7136	5.27329	12.7791	0.789069	100.019		38.3319	50.4166	7.07415	4.18372	100.006
1999	20.496		83100	6400	18400	71100		70.4401	2.43533	4.06088	5.42701	82.3648		5.0896	1.52658	2.83122	8.18775	99.9985		53.615	26.2066	5.02035	14.4408	0.717193	100		38.7483	50.2371	6.9027	4.11325	100.001
2000	21.082		84300	6700	18800	72200		70.3856	2.56676	4.19334	5.43635	82.582		5.09315	1.58043	2.58407	8.15885	99.9986		54.0271	26.1357	6.33484	12.724	0.778281	100		39.1936	50.1023	6.6229	4.07215	99.9909
2001	21.805		81500	8500	17000	73100		69.6813	2.58019	4.32811	5.40758	81.9986		5.12528	0.582152	2.60506	9.68888	99.9985		54.9874	25.8033	7.25063	11.33	0.642638	100.014		37.1597	53.2145	5.16223	4.46084	99.9972
2002	22.043		79400	9200	16200	72400		70.7334	1.91288	4.80219	5.39636	82.8463		4.43177	0.312639	2.43888	9.97037	99.9985		52.3973	25.1721	8.55649	13.1854	0.701352	100.013		36.3173	54.3051	4.76042	4.61506	99.9978
2003	22.031		80300	9500	15700	74100		69.693	2.16848	5.36089	5.29483	82.5186		4.27665	0.284344	2.52176	10.3987	99.9986		52.6694	25.7801	8.8981	11.9576	0.694783	100		33.189	55.8771	6.28875	4.64661	100.001
2004	22.281		82100	10700	16100	76600		68.5672	2.22691	5.91651	5.2331	81.9437		4.2388	0.636847	2.81582	10.3635	99.9986		48.627	28.2483	11.4361	10.9627	0.725934	100		33.1375	54.9361	7.40343	4.52858	100.006
2005	22.556		83400	11000	16600	77800		67.9697	2.33109	6.07001	5.17817	81.5503		4.68183	0.898388	2.72005	10.1494	99.9987		47.1777	27.8174	13.7849	10.4773	0.742721	100		33.0112	53.6185	9.13173	4.23338	99.9947
2006	22.973		85000	11200	17000	79200		67.5991	2.2923	5.93823	5.14955	80.9767		5.16705	1.06366	2.73226	10.0604	100.002		48.843	28.5592	12.5607	9.36101	0.676126	100		33.3886	53.0778	9.81649	3.71401	99.9969
2007	22.878		87000	11400	17200	81200		67.6284	2.3621	5.3709	5.1379	80.4993		5.2223	1.2601	2.56419	10.4553	100.001		50.2865	31.5416	8.71305	8.87676	0.582083	100		34.6022	53.3954	8.54398	3.45842	100
2008	23.037		84300	11400	14900	80700		68.5499	2.36408	5.53917	5.21096	81.6653		4.46416	0.338915	2.33554	11.1973	100		51.0019	30.6381	7.12779	10.6346	0.597645	100		30.1066	60.3541	5.81064	3.73062	100.002
2009	23.344		79900	13900	14100	79600		68.3105	2.28115	5.76297	5.2171	81.5718		4.03145	0.122696	2.51152	11.7626	100		49.8489	28.4101	7.59712	13.518	0.625899	100		30.4672	60.6657	4.75365	4.117	100.004
Highest Quintile
1979	16.57		132800	3400	36800	99300		61.7617	0	2.19915	2.73577	66.6966		15.6575	7.49898	7.33701	2.80992	100		61.5031	15.0307	2.07055	20.1687	1.30368	100.077		58.6841	20.2926	18.6754	2.34849	100.001
1980	16.997		128700	3600	35600	96700		62.6892	0	1.94813	2.80953	67.4469		16.4138	6.86936	6.14789	3.1221	100		62.2824	15.5384	1.41844	19.7292	1.03159	100		61.8736	20.8127	15.1944	2.11999	100.001
1981	17.47		127900	3900	35100	96700		62.5369	0	2.02821	3.08093	67.6461		17.5604	6.55977	5.00336	3.23036	100		64.4555	17.1365	1.71365	15.9204	0.773908	100		62.9801	23.0743	12.1003	1.84227	99.9969
1982	17.723		128500	4400	32100	100700		63.0738	0	2.20391	3.21477	68.4909		16.4224	6.86208	4.6851	3.53957	100.002		64.537	17.6852	1.25	15.9722	0.509259	99.9537		63.7219	26.2668	8.05869	1.95765	100.005
1983	17.891		133400	4200	32500	105100		61.4894	0	2.23263	3.20117	66.9247		15.425	8.76372	5.14996	3.73665	99.9985		66.5748	17.7686	0.918274	14.1414	0.642792	100.046		60.2368	26.9006	10.5838	2.28124	100.002
1984	17.733		145200	4100	35600	113700		60.0917	0.400145	2.02533	3.20764	65.7248		15.3156	8.86276	6.33887	3.7567	99.9987		65.6778	18.1652	1.59744	13.6924	0.912825	100.046		58.8161	27.0135	11.6481	2.52393	100.002
1985	18.416		147500	4100	36100	115500		59.442	0.596223	2.11332	3.26256	65.4141		14.9241	10.337	5.52401	3.80077	100		65.493	18.4859	1.40845	13.8644	0.748239	100		59.0909	27.5472	10.911	2.44931	99.9985
1986	18.492		165400	4300	40000	129700		54.6069	0.615613	1.92312	3.05658	60.2022		13.2588	17.6605	5.50291	3.37674	100.001		62.402	21.8324	1.40322	13.7433	0.660338	100.041		60.374	26.3095	11.0038	2.31541	100.003
1987	18.621		155700	4200	41000	119000		60.5776	0.73941	2.34496	3.33561	66.9976		14.8554	7.2784	6.96875	3.89981	100		63.8731	21.1147	1.70871	12.5305	0.772986	100		58.317	26.371	13.1604	2.15291	100.001
1988	18.993		166600	4400	43400	127500		58.506	0.793674	2.3731	3.25198	64.9247		14.8579	7.38781	8.342	4.48758	100		62.8133	20.5387	1.27198	14.8148	0.561167	100		58.7194	26.049	13.2011	2.02861	99.9981
1989	19.14		165800	4800	42700	127800		57.7806	0.894041	2.40637	3.25557	64.3366		16.0336	6.58175	8.33453	4.71352	100		63.4276	20.8652	1.4975	13.6772	0.532446	100		58.5401	26.4487	12.9838	2.02768	100
1990	19.538		161200	4900	41400	124700		59.0593	0.923285	2.4893	3.39945	65.8704		15.7127	4.97673	8.50942	4.93075	100.001		61.2339	21.6083	2.30203	14.3033	0.552486	100		57.9674	27.732	12.3387	1.96339	100.001
1991	19.83		154800	5100	40200	119700		60.2631	0.971148	2.59193	3.55082	67.377		14.67	4.3202	8.31039	5.3234	100.001		60.2221	20.7005	2.47722	15.9453	0.683371	100.028		57.1425	29.5457	11.0511	2.26102	100
1992	19.951		161100	5500	42300	124300		60.3464	1.15816	2.80122	3.55631	67.8621		13.0759	4.6599	8.88594	5.5162	100		58.2082	21.595	3.00363	16.5458	0.62144	99.9741		57.1979	28.3025	12.212	2.2843	99.9967
1993	20.122		161400	5700	44200	122900		59.7378	1.23286	3.11654	3.51373	67.6001		12.8229	5.46103	8.74436	5.37162	100.001		58.5075	21.7793	3.08702	16.0914	0.534759	100		56.5344	27.6692	13.5097	2.2851	99.9984
1994	20.293		165000	5800	46300	124500		59.2344	1.32296	3.33377	3.60973	67.5017		12.5377	5.17489	9.25911	5.52746	100		57.4232	23.5461	3.52246	14.9173	0.591017	100		55.8413	27.7621	14.0249	2.37173	100
1995	20.471		172800	6200	49300	129700		58.0374	1.50688	3.09842	3.54172	66.1836		13.4988	5.75818	8.9782	5.5804	100		58.7831	24.6184	3.03161	13.0295	0.537519	100		56.6466	26.3192	14.8344	2.19979	100
1996	20.86		182600	6500	52500	136700		56.0871	1.63327	2.81954	3.37846	63.9184		13.3713	7.85765	9.0482	5.80519	100.001		58.572	26.1337	3.73906	11.0979	0.43755	99.9801		58.2145	24.9841	14.8704	1.93197	100.001
1997	21.282		194000	6700	55700	144900		54.8305	1.52893	2.37935	3.26535	62.0035		13.0976	10.1076	8.94695	5.84364	100		58.3046	27.5412	2.89605	10.9129	0.345224	100		59.2905	24.1386	14.6162	1.95403	99.9993
1998	21.496		207200	6600	58600	155300		54.1148	1.57186	2.1846	3.18832	61.0602		12.0862	11.7093	9.12268	6.02232	100		59.0302	27.5869	2.71096	10.3284	0.362734	100.019		60.668	24.0087	13.3944	1.93046	100.002
1999	21.699		220900	6400	63100	164200		53.4026	1.62277	2.06273	3.12371	60.2119		11.6381	13.0476	9.04286	6.06016	100.001		59.3804	26.4666	2.788	11.0358	0.329138	100		62.0381	23.2403	12.8806	1.83923	99.9982
2000	22.301		231400	7100	66100	172300		53.2799	1.61327	2.02039	3.06789	59.9804		11.5592	13.8044	8.50971	6.14628	100.001		60.1442	25.0086	3.39856	11.1226	0.326124	100		63.3668	22.7618	12.1326	1.73875	100
2001	22.423		210300	7200	57700	159900		58.1967	1.81507	2.40138	3.46513	65.8783		10.5292	7.80973	9.49098	6.29122	99.9994		59.2648	24.0272	4.58685	11.7735	0.331181	99.9834		61.8231	26.7759	9.52412	1.87506	99.9981
2002	22.62		200000	7400	53600	153800		59.3377	2.17973	2.80176	3.60327	67.9225		9.2468	5.89835	10.2249	6.7081	100.001		57.1632	23.4922	5.12902	13.7724	0.443248	100		60.3625	28.547	9.15788	1.93167	99.9991
2003	22.722		206600	7400	52900	161100		57.4781	2.67988	3.04717	3.50544	66.7106		9.77337	7.01702	10.1658	6.33324	100		57.0204	24.4974	5.29843	12.8097	0.38959	100.016		55.9196	29.1411	12.9737	1.96558	100
2004	22.839		224900	8200	58100	174900		54.0416	2.57163	3.05346	3.2344	62.9011		10.5059	9.93062	10.4869	6.1754	100		54.4729	28.0622	6.46848	10.6248	0.371594	100		56.0772	26.6623	15.3671	1.89381	100
2005	23.069		243700	9000	64200	188600		49.9122	2.45227	2.90876	2.94326	58.2165		11.9101	12.4025	11.3627	6.10827	100		52.9753	28.099	7.50754	11.0682	0.32589	99.9759		55.7479	23.952	18.6314	1.66747	99.9988
2006	23.549		254100	9400	67000	196500		48.5551	2.44392	2.70492	2.85131	56.5553		13.2226	13.19	10.9255	6.10667	100		53.9977	28.6636	8.02945	9.0034	0.294451	99.9887		55.8791	23.1557	19.5099	1.45547	100
2007	23.621		263300	9800	67400	205600		48.2113	2.42918	2.45748	2.79984	55.8978		13.0967	14.294	10.3087	6.40234	99.9996		55.1666	31.137	5.33051	8.0698	0.306716	100.011		58.5417	23.3826	16.7543	1.32198	100.001
2008	23.482		237300	9300	58300	188300		53.7568	2.74846	2.82321	3.17838	62.5072		11.349	8.07603	10.9799	7.0878	99.9996		56.0952	29.3237	4.40448	9.82124	0.344605	99.9892		59.4003	27.5451	11.5264	1.52952	100.001
2009	23.614		212800	10700	51900	171600		57.5482	2.90903	3.23372	3.54525	67.2362		9.5226	4.46058	11.2818	7.49836	99.9995		53.1828	27.2634	4.68546	14.4951	0.36401	99.9907		57.7653	30.8394	9.72294	1.67059	99.9983
81st - 90th Percentiles
1979	8.07		90200	3100	22000	71400		75.9743	0	3.15614	4.04928	83.1768		8.38574	1.54792	3.85687	3.03265	100.003		59.4215	13.9669	2.39669	22.6446	1.57025	100		52.1289	33.546	11.1663	3.16004	100.001
1980	8.263		87700	3400	21800	69400		75.7176	0	2.79586	4.09508	82.6086		9.12389	1.43261	3.40679	3.42813	100		58.0733	14.3148	1.62822	24.7626	1.22117	100		54.6991	33.2918	9.25429	2.75911	100.004
1981	8.501		87300	3600	22200	68700		75.2867	0	2.87416	4.43427	82.5976		9.95866	1.03105	2.78803	3.62469	99.9975		61.4336	15.5806	2.07346	19.9645	0.888626	99.9408		55.3243	35.1897	7.12679	2.36594	100.007
1982	8.64		86800	4200	20600	70400		75.3284	0	3.14992	4.51731	82.9956		9.85083	1.04606	2.32902	3.7785	100		60.489	16.0391	1.32029	21.5159	0.635697	100		54.4167	38.3379	4.70695	2.53147	99.9931
1983	8.747		87700	4100	20200	71600		74.7293	0	3.24668	4.5965	82.5702		9.45096	1.3009	2.62403	4.05168	100		64.3264	16.6983	1.09108	17.2201	0.664137	100		50.6129	40.1762	6.18688	3.01634	99.9923
1984	8.711		94300	3500	21900	76000		74.0011	0.510174	3.03115	4.7211	82.2635		9.07152	1.36312	3.39385	3.90801	100		60.6045	18.4517	2.33298	17.4973	1.06045	99.947		48.6084	41.3563	6.73661	3.29956	100.001
1985	9.032		93900	3500	22000	75500		74.4661	0.823611	3.16848	4.86803	83.3243		8.40471	1.43793	2.72858	4.10449	100.002		59.8548	18.3091	1.76349	19.1909	0.881743	100		48.5934	42.3835	5.8783	3.14228	99.9975
1986	9.021		98400	3600	23100	78900		73.5556	0.918972	3.10898	4.93789	82.5233		7.61176	2.38499	3.15411	4.32765	100		57.7396	21.9165	2.11302	17.4447	0.786241	100		48.1017	42.9765	5.9474	2.9737	99.9992
1987	9.194		99200	3500	23400	79300		73.6822	1.0051	3.4651	4.93902	83.0914		7.85745	1.2819	3.1589	4.61206	100.002		59.0513	21.1036	2.46854	16.5053	0.919652	100.048		46.9228	42.7296	7.4131	2.94182	100.007
1988	9.391		100100	3800	24000	80000		72.9203	1.16039	3.64437	5.08827	82.8149		7.98266	0.975787	3.29163	4.93498	99.9984		58.0575	20.7317	1.6115	18.9024	0.65331	99.9564		46.4436	43.5507	7.14251	2.86527	100.002
1989	9.443		101100	4300	24200	81300		71.2521	1.26194	3.61694	4.97584	81.1068		8.82891	1.10088	3.48246	5.48249	100.002		59.7379	21.0047	1.96578	16.7091	0.54605	99.9636		47.0828	42.8085	7.18921	2.9149	99.9954
1990	9.608		99500	4400	23800	80100		71.6537	1.29752	3.71023	5.12778	81.7877		8.50983	0.771825	3.16023	5.76894	100		57.8535	21.7717	2.89608	16.8313	0.647359	100		46.5826	43.9436	6.68637	2.78493	99.9975
1991	9.757		97200	4900	23300	78900		71.0529	1.28344	3.75124	5.12324	81.2108		8.22901	0.857126	3.41199	6.29109	100		56.8914	20.5251	3.01313	18.8246	0.745823	100		46.1255	44.1863	6.53287	3.15034	99.995
1992	9.829		98000	5200	23400	79900		71.4868	1.59965	4.18426	5.20827	82.479		6.60978	0.973387	3.1617	6.77611	100		55.2553	21.5943	3.6036	18.837	0.709801	100		45.3748	44.8346	6.42228	3.36897	100.001
1993	9.875		99300	5500	23700	81200		70.7878	1.65247	4.71016	5.1348	82.2852		6.64199	1.12586	3.25325	6.69367	100		55.6956	21.4718	4.15827	18.0948	0.579637	100		44.5474	44.3014	7.78481	3.36229	99.9959
1994	9.964		101600	5200	24600	82200		71.2107	1.8418	4.86865	5.18699	83.1082		6.12594	0.96303	3.2315	6.57134	100		56.7898	23.9594	3.82414	14.6982	0.702393	99.974		44.555	44.0806	7.76237	3.60258	100.001
1995	10.044		103900	5900	25400	84400		69.599	2.13466	4.70188	5.13572	81.57		7.12064	1.09804	3.01642	7.19359	100		57.7978	25.1461	3.34831	13.0562	0.674157	100.022		44.8778	43.1674	8.45773	3.49921	100.002
1996	10.274		105800	6200	25800	86200		68.7939	2.46361	4.42145	5.07365	80.7526		7.17301	1.40531	3.18964	7.47942	100		56.3765	26.3828	4.75892	11.9391	0.542684	100		45.3679	42.8576	8.59974	3.17071	99.996
1997	10.552		108300	6300	26800	87800		68.5216	2.44193	3.86531	5.07978	79.9075		7.15938	2.04301	3.38377	7.50519	100		56.9119	26.92	3.73888	12.0453	0.383994	100		45.98	42.3557	8.4454	3.21888	100
1998	10.665		112900	6300	27800	91400		68.6928	2.59959	3.60443	5.10273	79.9996		6.63018	2.15548	3.42948	7.78643	100.001		57.2458	27.5821	3.02242	11.7494	0.40032	100		46.4727	42.8109	7.44637	3.27458	100.005
1999	10.71		117400	6200	29000	94700		68.3575	2.7786	3.47034	5.0766	79.683		6.44203	2.56217	3.36424	7.9475	99.9989		56.8945	26.219	3.53717	12.9696	0.379696	100		47.0533	42.4038	7.37812	3.16267	99.9979
2000	11.025		119500	6800	29700	96700		67.7807	2.84064	3.48342	5.04358	79.1473		6.49492	2.54874	3.34306	8.46597	100.001		58.3318	24.8975	4.29513	12.1191	0.338621	99.9822		47.9093	41.9575	7.03801	3.09476	99.9996
2001	11.09		118100	7100	27900	97200		69.7511	2.92882	3.83302	5.24136	81.7532		5.55353	0.969873	3.33394	8.38839	100		57.5937	24.0128	5.56868	12.4536	0.371245	100		46.1281	45.7262	5.01086	3.13393	99.9991
2002	11.117		115900	7700	26600	97000		69.8678	2.74437	4.29112	5.21674	82.12		4.90008	0.614032	3.2701	9.09478	99.999		54.2106	24.0104	6.44964	14.7944	0.550206	100.015		45.2789	46.8642	4.68951	3.16608	99.9987
2003	11.271		117500	7500	25600	99400		69.1083	3.19976	4.7962	5.13668	82.2409		4.66472	0.67606	3.5108	8.90751	100		54.1892	23.8852	6.78908	14.6737	0.462892	100		41.5392	48.8672	6.32304	3.27194	100.001
2004	11.287		121500	8300	26700	103200		68.129	3.23697	5.1723	5.05759	81.5958		4.756	1.12771	3.36463	9.15676	100.001		51.2941	28.0534	8.12888	12.0652	0.444864	99.9865		41.7941	47.6052	7.38287	3.21526	99.9975
2005	11.425		123400	9200	27300	105200		66.1905	3.31165	5.26218	4.91615	79.6805		5.54715	1.72397	3.81787	9.23138	100.001		49.7733	27.571	9.62777	12.67	0.35791	100		41.3884	46.1635	9.47426	2.97545	100.002
2006	11.649		126200	9400	28100	107500		65.5365	3.38708	5.05157	4.86887	78.8449		6.33551	1.99621	3.49821	9.32435	99.9983		51.9453	28.6247	9.53404	9.56797	0.33929	100.011		41.7943	45.2576	10.273	2.67399	99.9989
2007	11.739		128300	9700	28400	109600		65.3622	3.39411	4.62305	4.86255	78.2419		6.17294	2.21355	3.39733	9.97428	100		53.201	30.7192	6.46607	9.28297	0.330773	100		43.1903	45.5533	8.75184	2.50157	99.9971
2008	11.618		125200	9700	25800	109200		66.9939	3.48047	4.89027	5.00308	80.3685		5.25671	0.7321	3.13083	10.5134	100.001		54.5089	29.1559	5.21488	10.7596	0.360713	100		41.5479	50.1522	5.71546	2.58557	100.001
2009	11.761		120700	11100	24700	107000		68.0741	3.24356	5.14461	5.11395	81.577		4.49076	0.343913	3.04301	10.5453	99.9992		52.089	27.7356	5.50733	14.3064	0.361729	100		41.2138	51.4263	4.61077	2.74624	99.9972
91st - 95th Percentiles
1979	4.247		112100	3100	28900	86300		72.672	0	2.79268	3.58794	79.0549		10.1327	2.39504	5.61772	2.79961	99.9977		59.1632	14.3096	1.841	23.682	1.08787	100.084		56.3268	28.4009	12.5021	2.76929	99.9991
1980	4.324		109600	3400	28800	84200		72.3044	0	2.36738	3.57989	78.2517		11.6192	2.47412	4.39321	3.26182	100		61.6016	14.9897	1.50582	21.013	0.889802	100		59.1446	27.6663	10.7469	2.44138	99.9992
1981	4.41		109400	3800	29200	84000		71.9538	0	2.4813	3.93004	78.3652		12.5184	1.70197	3.83581	3.57865	100		65.812	16.8091	1.48148	15.2137	0.626781	99.943		59.7451	30.0674	8.09791	2.08883	99.9993
1982	4.523		108100	4100	26600	85600		73.4675	0	2.7084	4.13694	80.3128		11.4923	1.30997	3.14882	3.73605	100		66.3819	17.6884	1.40704	14.0704	0.502513	100.05		58.5407	34.1736	5.07552	2.21241	100.002
1983	4.529		111200	3900	26400	88800		71.3559	0	2.76511	4.10029	78.2213		11.5956	2.20542	3.64762	4.33013	100		67.179	17.9474	0.743679	13.535	0.545364	99.9504		55.2343	35.1666	7.0836	2.51401	99.9985
1984	4.464		120100	4100	28600	95700		69.7562	0.555608	2.56362	4.15688	77.0323		11.5832	1.9861	4.69058	4.70936	100.002		66.4548	18.1571	1.13482	13.4362	0.817068	100		53.5857	35.7852	7.72739	2.89777	99.9961
1985	4.655		120100	3900	29000	95000		70.6769	0.779402	2.69758	4.314	78.4664		10.9662	2.45042	3.46788	4.65063	100.003		66.1668	18.6504	1.45267	13.0272	0.656045	99.9531		53.5796	36.6415	7.00149	2.77797	100.001
1986	4.715		125600	4000	30400	99300		69.7196	0.909528	2.55177	4.31283	77.4924		9.91711	4.10773	4.33971	4.14451	100.003		61.9006	22.0414	0.923889	14.6062	0.527937	100		53.2473	36.8338	7.23574	2.67904	99.9959
1987	4.684		127600	4000	32000	99600		70.4848	1.00965	2.93351	4.36799	78.7946		10.1718	2.30432	3.9929	4.73771	100.003		63.9725	20.5503	1.33276	13.3706	0.773861	100		52.8896	35.858	8.65242	2.5984	99.9984
1988	4.794		129000	4400	32300	101100		69.5389	1.15879	3.15406	4.50214	78.3539		10.2807	1.67296	4.35633	5.33606	100		61.3824	19.985	1.16454	16.9797	0.488355	100		51.972	37.2266	8.29814	2.50529	100.002
1989	4.823		131700	4400	32800	103300		68.0544	1.26683	3.11483	4.39487	76.8309		11.2117	1.96328	4.7479	5.24742	100.001		63.0824	20.5376	1.29032	14.552	0.501792	99.9642		52.4042	36.6641	8.47764	2.45938	100.005
1990	4.948		128300	4700	31900	101100		67.9139	1.27076	3.20166	4.53961	76.9259		11.1351	1.50299	4.80485	5.6312	100		62.2236	21.9481	2.05062	13.2009	0.512656	99.9359		51.5556	37.9656	8.08102	2.39683	99.9991
1991	4.987		126800	4800	31800	99800		68.7747	1.33961	3.27076	4.68518	78.0702		10.0218	1.42592	4.75653	5.72556	100		58.786	21.1229	2.39757	17.0561	0.637329	100		50.7324	39.2822	7.32612	2.66071	100.001
1992	5.041		128300	5300	31900	101700		68.4032	1.64146	3.68196	4.66242	78.389		9.0684	1.57846	4.59057	6.37463	100.001		56.3014	20.5625	3.60838	18.8644	0.689838	100.027		50.3833	38.9317	7.86544	2.81734	99.9978
1993	5.111		129600	5600	32800	102400		67.9448	1.70571	3.94038	4.63744	78.2294		8.67526	1.96912	5.03362	6.0926	99.9989		57.6828	21.8874	2.42095	17.5642	0.444664	100		49.4969	38.5714	9.03904	2.88894	99.9962
1994	5.158		132200	5400	34000	103600		68.1247	1.79617	4.28879	4.68896	78.8997		8.2957	1.5575	5.0017	6.24543	99.999		56.6734	23.2564	3.713	15.9558	0.426493	100.025		49.4977	38.3575	9.07772	3.06588	99.9988
1995	5.236		135500	5900	35300	106100		66.682	2.15439	3.91127	4.68568	77.4344		9.18683	1.78044	5.02724	6.57015	99.998		59.202	24.2995	3.16073	12.8671	0.470746	100		49.6973	37.5873	9.89279	2.82328	100.001
1996	5.27		140300	6500	36700	110100		65.8695	2.39514	3.63493	4.57034	76.4709		9.41722	2.5	4.79399	6.81793	99.9991		58.9503	26.1026	3.11315	11.5147	0.319298	100		50.8286	36.558	10.0529	2.55757	99.9972
1997	5.415		145500	6500	38300	113700		65.4555	2.31784	3.1575	4.51096	75.4418		9.34514	3.31647	4.73493	7.1608	99.9991		56.7129	27.3267	2.45545	13.2079	0.316832	100.02		51.7143	35.82	9.80582	2.65853	99.9987
1998	5.476		151700	6400	39600	118500		64.9114	2.43809	2.98044	4.46733	74.7972		8.62175	3.78062	5.08311	7.71728	100		58.1933	27.2584	2.58944	11.6426	0.316268	100		52.7262	35.8416	8.79994	2.63423	100.002
1999	5.49		158400	6300	41700	123000		64.46	2.54795	2.88611	4.42353	74.3176		8.36735	4.50374	4.99367	7.81843	100.001		59.4664	26.9763	2.37154	10.9091	0.27668	100		53.6835	35.1793	8.63293	2.50364	99.9994
2000	5.624		163200	6700	43000	126900		64.6402	2.56565	2.8844	4.43645	74.5275		8.35754	4.29495	4.91979	7.90026	99.9993		59.0785	25.6602	2.80459	12.1289	0.346021	100.018		54.1053	35.261	8.18715	2.44456	99.998
2001	5.69		158300	7000	40300	125000		67.9394	2.75752	3.11455	4.75129	78.5627		7.1661	1.73767	4.90193	7.63083	99.9992		59.592	23.7956	4.38882	11.9321	0.274301	99.9829		52.8605	38.9542	5.71569	2.46901	99.9994
2002	5.726		155500	6900	38700	123700		68.406	3.132	3.67393	4.82062	80.0325		5.88177	1.37299	4.96291	7.74977	100		57.917	22.337	4.41998	14.9704	0.338696	99.9831		51.6517	40.5106	5.32859	2.50757	99.9985
2003	5.733		158500	7000	37500	128000		67.6227	3.88083	3.98559	4.78591	80.2757		5.68155	1.53298	4.81938	7.69035	99.9993		57.522	24.6475	4.59446	12.9541	0.28197	100		48.0502	42.3066	7.128	2.51341	99.9982
2004	5.791		163800	7800	38900	132700		65.515	3.9731	4.28464	4.61744	78.3909		6.28971	2.43601	5.2261	7.65731	99.9993		54.8583	27.7617	5.13302	11.9867	0.260266	100		47.9891	40.7502	8.75656	2.50353	99.9994
2005	5.874		169400	8800	40400	137800		62.9238	4.0041	4.28569	4.41134	75.6249		7.2704	3.17029	5.36565	8.56815	99.9994		54.1399	28.6826	6.43846	10.4918	0.259516	100.012		47.8909	38.8486	10.9734	2.28759	100.001
2006	5.987		173700	9200	41700	141200		61.9319	3.95274	4.09775	4.31987	74.3023		8.27322	3.37084	5.39616	8.65748	100		53.6239	28.1586	7.68697	10.2994	0.231187	100		48.2583	37.8203	11.8784	2.04221	99.9992
2007	5.978		177700	9600	42100	145200		61.0306	4.02099	3.74667	4.27492	73.0732		8.49801	3.73037	5.43917	9.25981	100.001		55.5353	31.6853	5.10533	7.38392	0.290198	100		49.7879	37.9074	10.3779	1.92483	99.998
2008	5.971		171700	8800	39100	141400		64.8609	4.17392	4.0379	4.5627	77.6348		6.77167	1.30705	5.05365	9.2334	100.001		55.8266	29.6948	4.32316	9.84909	0.306366	100		49.7781	41.8943	6.30554	2.02413	100.002
2009	5.949		164800	11000	37000	138700		66.0639	3.97221	4.34236	4.72344	79.1019		5.50199	0.825875	4.7726	9.79763	100		52.4684	25.8205	4.00036	17.3834	0.327302	100		48.8418	43.8103	5.16384	2.18377	99.9997
96th - 99th Percentiles
1979	3.399		162900	3900	45300	121500		58.0094	0	1.79719	2.11686	61.9235		17.6951	6.43807	10.6193	3.324	100		64.7727	16.1765	1.73797	16.3102	1.00267	100		62.0302	16.2918	19.3773	2.30123	100.001
1980	3.529		157100	4000	44100	116900		59.698	0	1.64425	2.28468	63.6269		18.748	5.49275	8.58913	3.54318	100		68.5765	17.2475	0.886001	12.404	0.767868	99.8819		65.3178	17.1462	15.465	2.06836	99.9973
1981	3.662		154900	4200	43400	115800		59.5823	0	1.69926	2.52949	63.8096		20.7446	4.87048	7.16573	3.40961	100.001		67.5799	19.1273	1.31913	11.3141	0.659564	100		66.8323	19.0815	12.3597	1.72748	100.001
1982	3.653		155100	4900	39400	120700		61.9495	0	1.89754	2.76757	66.6133		18.7694	3.94074	6.51409	4.16251	100.001		68.4232	19.8024	0.864553	10.5805	0.329354	100		67.5745	22.8231	7.76801	1.83598	100.002
1983	3.701		160400	4500	38900	126000		60.9866	0	1.97002	2.82544	65.782		17.2118	6.21304	6.67178	4.12256	100.001		69.5316	18.7366	0.816502	10.3137	0.601633	100		62.9564	24.3822	10.5011	2.1614	100.001
1984	3.632		174300	4600	42300	136600		59.9118	0.420721	1.73251	2.80049	64.8644		16.8342	5.68836	8.51259	4.10041	100.001		69.9341	17.916	1.07084	10.2965	0.741351	99.9588		61.7409	24.5193	11.3146	2.42836	100.003
1985	3.778		176200	5000	42900	138300		59.787	0.622953	1.88746	2.89575	65.1931		16.3652	7.37316	7.0746	3.99393	100		71.1803	18.9356	1.04996	8.21868	0.615496	100		61.6403	25.1402	10.8301	2.39067	100.001
1986	3.794		192500	5200	46700	151000		56.9928	0.619547	1.79493	2.75149	62.1587		14.7731	11.3088	7.59245	4.16786	100.001		67.2875	21.8083	0.914324	9.51575	0.474094	100		62.5105	24.2604	10.8987	2.32972	99.9992
1987	3.801		189500	5400	50500	144300		58.7446	0.731626	2.09618	2.893	64.4645		16.8917	6.1174	8.41913	4.10724	100.001		68.5861	21.817	1.21561	7.77351	0.607806	100		61.193	23.247	13.5279	2.03343	100.001
1988	3.857		196500	5300	51400	150400		58.0356	0.777056	2.21188	2.91585	63.9404		16.6248	5.13781	9.59937	4.69678	99.9992		69.4358	20.7068	1.02294	8.3075	0.526968	100		60.868	24.15	13.0078	1.97477	100.001
1989	3.908		199700	5600	51900	153400		57.6905	0.890276	2.21381	2.89498	63.6888		17.3738	4.78167	9.0382	5.1175	100.001		68.2838	20.8357	1.00953	9.42232	0.476725	100.028		61.5129	23.9455	12.6351	1.90639	100
1990	4.004		193600	5800	50200	149200		58.9904	0.941996	2.30422	3.05797	65.2945		16.9098	3.43055	9.36607	4.99977	100.001		64.084	20.9122	1.7362	12.8012	0.466442	100		60.7486	25.5628	11.833	1.85473	99.9991
1991	4.085		189400	5500	49400	145600		59.8924	0.980845	2.38238	3.26383	66.5195		15.1133	3.22916	9.62276	5.51446	99.9992		66.4375	20.8939	1.74557	10.3412	0.555409	99.9736		59.3149	28.3134	10.2265	2.14751	100.002
1992	4.088		195900	5900	51600	150200		60.0356	1.16248	2.60291	3.36656	67.1676		14.0229	3.41288	9.86515	5.53155	100		63.6711	22.0602	1.60134	12.2132	0.43021	99.9761		58.5658	27.4084	11.8296	2.19728	100.001
1993	4.122		197400	5900	53600	149800		59.9727	1.30004	2.84253	3.33233	67.4469		13.1895	3.93667	9.99838	5.42785	100		62.5673	22.2066	1.8037	12.9304	0.515343	100.023		57.6213	27.6797	12.4239	2.2749	99.9997
1994	4.148		201000	7000	55600	152400		59.6844	1.33035	3.1064	3.34988	67.4717		12.4926	3.52776	10.3898	6.11879	100		56.918	23.0665	3.03148	16.44	0.544112	100		57.7954	27.3513	12.5204	2.33245	99.9995
1995	4.189		212100	6700	59400	159400		59.1352	1.49755	2.78189	3.27794	66.6926		13.7006	4.11012	10.0038	5.49417	100.001		58.6084	24.3329	2.51038	14.1135	0.415102	99.9802		58.6403	25.6532	13.5873	2.11875	99.9996
1996	4.263		220800	7000	62500	165300		57.3358	1.5952	2.60561	3.15739	64.694		13.5462	5.12103	10.4095	6.2287	99.9994		60.9077	25.9432	2.63355	10.1233	0.373552	99.9813		59.9924	24.6172	13.499	1.88915	99.9977
1997	4.269		235500	7400	67000	176000		56.3856	1.42397	2.22169	3.03244	63.0642		13.506	7.02324	10.0323	6.37475	100		61.0501	28.7577	1.88744	8.01304	0.291695	100		61.2318	23.5313	13.3009	1.93693	100.001
1998	4.315		249100	7100	70300	186000		56.1181	1.45616	2.05214	2.98142	62.6073		12.4368	7.58108	10.8069	6.56796	100.001		62.4468	28.5106	2.19858	6.48936	0.336879	99.9823		62.8088	23.393	11.9135	1.88535	100.001
1999	4.429		261300	6700	74800	193200		54.9238	1.49718	1.9883	2.96862	61.3784		12.0376	9.06607	10.7602	6.75783	99.9995		63.1676	26.7788	1.97745	7.74349	0.314175	99.9815		63.609	22.9106	11.6119	1.86757	99.9992
2000	4.55		268000	7900	77000	198900		55.6911	1.52494	1.97126	3.00134	62.1886		12.1183	8.65885	10.0332	7.00147	100		62.7882	24.6849	2.3363	9.96004	0.245927	100.015		64.5596	22.8423	10.8633	1.73428	99.9994
2001	4.543		253200	7500	69500	191200		60.587	1.63558	2.31769	3.31025	67.851		10.4075	4.46863	10.5073	6.76559	99.9995		61.0449	24.5355	3.12847	10.9894	0.301731	100		63.8115	26.3768	7.97	1.8424	100.001
2002	4.671		243400	7100	65400	185100		61.8326	2.53608	2.64193	3.49261	70.5028		8.50629	3.30749	10.8041	6.87888	100		61.3269	23.2372	3.06718	12.102	0.266711	100		62.3613	28.4801	7.34551	1.81297	99.9998
2003	4.593		251500	7500	64700	194200		60.3516	3.28741	2.93565	3.45251	70.0276		8.83858	4.17851	10.7469	6.20838	99.9995		60.5603	25.3849	3.27894	10.468	0.292488	99.9846		58.4407	29.3219	10.3932	1.84531	100.001
2004	4.618		266900	7900	69600	205200		57.74	3.26623	2.90486	3.20389	67.1149		9.53207	5.81477	11.2399	6.29828	100		59.0677	28.45	4.54803	7.58005	0.354208	100		58.8304	26.9845	12.3359	1.84925	100
2005	4.649		287400	8900	76500	219700		53.8809	3.14158	2.7815	2.89811	62.7021		10.9224	7.94682	12.1728	6.25544	99.9996		56.5608	28.3358	4.84983	9.90891	0.344658	100		58.8102	24.1374	15.4246	1.62732	99.9994
2006	4.778		296200	9300	79200	226300		53.1323	3.22166	2.52531	2.84102	61.7207		12.2427	8.02725	11.6062	6.40315	99.9996		57.7179	29.2775	5.79128	6.94954	0.263761	100		58.8939	23.4955	16.1662	1.44439	100
2007	4.752		305800	10000	80100	235700		53.0423	3.22788	2.3589	2.79914	61.4275		12.4466	8.14905	11.3103	6.66658	100.001		57.3435	31.4191	3.65627	7.35385	0.237554	100.01		61.2475	23.5562	13.9013	1.29534	100
2008	4.764		281800	8700	71600	218900		58.3508	3.6565	2.65055	3.18962	67.8471		10.3319	3.33896	11.2643	7.21771	100		59.3782	29.5285	2.76471	8.01881	0.30974	100		62.5246	27.4411	8.56836	1.46467	99.9987
2009	4.766		262200	9600	65600	206200		61.7419	3.86852	2.98461	3.56499	72.1596		8.23924	1.93407	10.6248	7.04151	99.9996		55.7847	27.5259	3.73783	12.6165	0.335043	100		60.6332	30.8685	6.93539	1.56271	99.9998
Top 1 Percent
1979	0.853		518200	5100	183500	339800		31.32	0	0.488507	0.434507	32.243		31.016	24.1204	10.8037	1.81753	100.001		71.066	19.8477	1.47208	6.75127	0.862944	100		64.6688	2.85258	31.3247	1.15374	99.9999
1980	0.878		495000	5000	165400	334600		34.3245	0	0.465096	0.501964	35.2911		30.8037	22.465	9.51604	1.92372	100		71.9012	19.8975	1.16496	6.05778	1.02516	100.047		69.4183	3.39855	26.0734	1.11068	100.001
1981	0.895		494200	5500	152100	347500		34.6868	0	0.536732	0.5941	35.8181		31.7115	23.2911	7.21655	1.96309	100		69.0196	21.6078	1.37255	7.13725	0.862745	100		72.1733	4.32656	22.4744	1.02657	100.001
1982	0.906		520000	6100	140700	385400		34.1287	0	0.540153	0.722162	35.391		29.1777	25.3915	7.82988	2.20993	100		72.4493	21.6351	1.32935	4.08774	0.498504	100		77.2397	5.84961	15.8651	1.04581	100
1983	0.912		571000	6000	154300	422600		33.0357	0	0.526952	0.708071	34.2704		25.8873	28.9974	8.58844	2.25646	100		70.249	21.0354	0.688073	7.24115	0.753604	99.9672		73.793	5.75907	19.1602	1.28738	99.9997
1984	0.924		631100	7700	172600	466200		31.8023	0.0801344	0.431355	0.646735	32.9603		25.8977	29.1981	9.64741	2.29649	100		75.8764	17.2346	0.563864	5.54057	0.75999	99.9755		72.3982	5.2534	20.9689	1.37926	99.9998
1985	0.95		676300	7800	178700	505400		29.484	0.107942	0.446034	0.61212	30.6501		25.48	32.009	9.3966	2.46409	99.9997		73.2164	17.5673	0.865497	7.62573	0.725146	100		73.3013	5.30081	19.9662	1.43169	100
1986	0.959		883300	8400	219200	672500		22.1469	0.0885271	0.352901	0.471004	23.0593		20.2031	48.6002	6.97614	1.16131	100		70.3523	21.0102	0.785229	7.17317	0.679117	100		75.5988	4.33752	18.6678	1.39556	99.9997
1987	0.94		711400	7300	218000	500700		35.8478	0.145689	0.560566	0.705049	37.2591		26.3816	21.1423	13.2572	1.95981	100		72.7915	20.5418	0.753828	5.39458	0.518257	100		71.5745	5.16218	22.154	1.10927	99.9999
1988	0.949		892000	7000	260300	638700		34.8524	0.135429	0.534132	0.599812	36.1217		24.2568	20.6991	15.7381	3.18444	100		72.3303	20.4319	0.878026	5.83768	0.522069	100		72.4055	4.62512	21.9533	1.01569	99.9996
1989	0.964		831300	6800	236800	601300		33.6774	0.161533	0.592667	0.656405	35.088		27.1326	18.5234	16.2737	2.98255	100		71.2702	21.1778	1.13164	5.95843	0.438799	99.9769		71.6094	5.22706	22.2138	0.948978	99.9993
1990	0.977		801000	7000	226700	581300		36.5539	0.165785	0.601017	0.699582	38.0202		27.0422	14.4643	17.2041	3.26925	100		69.2126	21.755	1.11564	7.33748	0.579275	100		71.7803	5.63744	21.6745	0.907328	99.9995
1991	0.999		715200	7400	210200	512400		38.7982	0.220639	0.676818	0.76989	40.4658		26.8574	12.6626	16.5398	3.47492	100		67.5158	19.7275	1.4218	10.6635	0.651659	99.9803		71.8064	7.55689	19.5367	1.09999	100
1992	0.992		809500	7100	245000	571600		40.806	0.23578	0.631492	0.874455	42.5477		23.1149	12.8078	18.2315	3.29795	99.9998		68.0233	24.0577	1.32318	6.11468	0.481155	100		71.6947	6.4285	20.889	0.986996	99.9992
1993	1.013		779900	7300	263600	523500		38.9014	0.245883	0.729822	0.747436	40.6245		23.5929	15.3389	17.3768	3.06696	100		69.1485	22.0886	2.04276	6.07102	0.649103	100		70.5503	6.24969	22.225	0.97477	99.9997
1994	1.021		803300	7500	282100	528700		36.6118	0.282299	0.878208	1.0307	38.803		24.0181	15.0524	19.0855	3.04081	99.9998		66.3519	23.679	2.54222	6.97294	0.453968	100		67.7569	7.73577	23.5745	0.932514	99.9997
1995	1		895200	7900	319100	584100		36.6279	0.270696	0.899449	1.04029	38.8384		24.1484	15.9733	18.0389	3.00113	100		65.0445	22.9065	2.13123	9.46468	0.453096	100		68.5299	6.82911	23.776	0.864581	99.9996
1996	1.051		990000	8000	351500	646500		34.75	0.260469	0.760502	0.963908	36.735		22.4886	20.8682	16.9522	2.95602	99.9999		65.7391	25.0123	2.34081	6.51498	0.376494	99.9836		70.0169	6.36501	22.8754	0.742529	99.9999
1997	1.045		1141100	8000	392200	756900		33.3878	0.222293	0.574827	0.898804	35.0838		20.9201	24.9184	16.1439	2.93382	99.9999		65.8329	28.7638	1.79574	3.35097	0.2405	99.984		70.9467	6.09113	22.2235	0.738665	99.9999
1998	1.039		1293200	8900	425000	877000		32.7884	0.209471	0.527692	0.849925	34.3756		18.8313	28.4642	15.3694	2.95952	100		63.817	25.6612	2.60186	7.64832	0.285919	100.014		72.6275	6.0027	20.6559	0.713629	99.9998
1999	1.069		1409800	7900	465000	952600		33.3861	0.221702	0.470707	0.863479	34.942		17.5511	29.7746	14.796	2.93629	100		65.3724	25.0872	1.60063	7.70206	0.237718	100		74.1971	5.99918	19.1143	0.689225	99.9998
2000	1.1		1548800	8400	504600	1052600		34.2326	0.214393	0.459077	0.851059	35.7571		16.7971	31.3015	13.346	2.79825	100		68.9219	24.7345	2.57529	3.50647	0.261894	100		75.744	5.97055	17.6515	0.634247	100
2001	1.099		1233300	8600	399200	842700		38.5377	0.266332	0.616316	1.02732	40.4475		17.6708	21.284	17.6247	2.97288	100		65.3905	23.2911	2.60337	8.3809	0.334122	100		76.1458	7.33657	15.8189	0.698522	99.9998
2002	1.104		1092100	8800	352600	748300		39.0441	0.538397	0.717359	1.08509	41.385		17.0709	17.3254	20.9914	3.22726	99.9999		66.0548	24.5145	3.32535	5.54669	0.571961	100.013		75.2163	7.87163	16.1507	0.761136	99.9998
2003	1.124		1161700	8600	356200	814000		36.0792	0.778653	0.717596	1.0063	38.5818		18.6303	19.7773	20.1231	2.88756	99.9999		66.9583	25.9892	2.34186	4.22611	0.497981	100.013		68.6304	7.73238	22.8209	0.816269	99.9999
2004	1.142		1386000	9400	419600	975800		32.0897	0.61554	0.596401	0.850483	34.1521		18.7693	25.2477	19.2214	2.60952	100		64.941	27.9733	4.09161	2.62436	0.357867	99.9881		66.9991	6.67511	25.5194	0.806263	99.9999
2005	1.12		1678600	9800	513100	1175300		28.0093	0.497268	0.507609	0.719953	29.7341		19.8345	28.4556	19.6143	2.36147	99.9999		64.5208	29.6664	2.52148	2.9566	0.345866	100.011		64.8868	5.63859	28.7474	0.727004	99.9998
2006	1.132		1816200	10700	548200	1278700		26.5058	0.471114	0.44759	0.67358	28.0981		21.3214	29.7069	18.5608	2.31285	100		60.6585	29.1181	4.21198	5.60609	0.415266	100.01		64.5407	5.3889	29.487	0.583475	100
2007	1.152		1906700	10500	543400	1373700		27.0572	0.469775	0.414093	0.673185	28.6143		20.4987	31.7503	16.7394	2.3974	100		63.2035	31.5131	2.28684	2.71069	0.275998	99.9901		68.5841	5.63714	25.3105	0.468413	100
2008	1.129		1548900	9900	438300	1120500		32.7147	0.607413	0.524863	0.841023	34.688		19.8797	21.7876	20.7634	2.88134	100		61.1808	28.6292	2.80024	7.01577	0.384149	100.01		72.5866	7.16882	19.5427	0.701839	99.9999
2009	1.138		1209200	10500	353000	866700		36.8159	0.935318	0.69938	1.07061	39.5212		18.742	13.5909	25.0136	3.13228	100		59.1267	29.1505	3.17038	8.0019	0.560038	100.009		72.4119	8.79944	18.0926	0.696012	99.9999
Source: Congressional Budget Office.																																		Return to Contents and Notes

## Sheet: 7. Income Source by Market Inco
Table 7. Sources of Income for All Households, by Market Income Group, 1979 to 2009
								Share of Market Income, by Source (Percent)												Share of Transfer Income, by Source (Percent)							Share of Federal Tax Liabilities, by Source (Percent)
			Average (2009 dollars)					Labor Income
Year	Number of Households (Millions)		Market Income	Transfers	Federal Taxes	Income After Taxes and Transfers		Cash Wages and Salaries	Employee's Contributions to Deferred Compensation Plans	Employer's Contributions to Health Insurance	Employer's Share of Payroll Taxes	All Labor Income		Capital Income	Capital Gains	Business Income	Other Income	Total		Social Security	Medicare	Medicaid	Other Cash	Other In-Kind	Total		Individual Income	Social Insurance	Corporate Income	Excise	Total			Return to Contents and Notes
All Households
1979	81.069		56500	5400	13600	48300		69.746	0	3.06712	3.6998	76.5129		11.1407	3.97946	4.88722	3.47515	99.9954		53.5817	13.3715	6.20821	20.7736	6.1127	100.048		49.9011	31.0623	15.284	3.76397	100.011
1980	82.631		54500	5700	13200	46900		70.3409	0	2.67949	3.74012	76.7606		11.813	3.71007	4.09653	3.61989	100		52.4671	13.4457	5.96217	21.9572	6.12664	99.9589		52.9357	31.1854	12.5272	3.35707	100.005
1981	83.793		54500	5800	13400	46900		70.0087	0	2.75656	4.04426	76.8134		12.7471	3.55202	3.19761	3.68985	99.9961		54.0661	14.7419	5.86706	19.6807	5.6814	100.037		53.7266	33.4829	9.88941	2.90111	100
1982	84.267		54200	6200	12400	48000		69.9531	0	3.05613	4.11489	77.1241		12.4723	3.76572	2.92472	3.71691	100.004		52.9179	15.5292	5.30828	20.7385	5.53907	100.033		53.6752	36.6125	6.62088	3.09633	100.005
1983	85.809		54700	6100	12300	48500		68.5463	0	3.1386	4.09088	75.7793		12.0515	4.91476	3.35616	3.90185	100		52.8769	15.1398	5.68949	20.6365	5.65734	100		50.46	37.073	8.73898	3.72481	99.9968
1984	87.183		58300	5900	13200	51000		67.1032	0.374157	2.91585	4.13186	74.525		12.2537	4.94791	4.25765	4.01574	100		53.7143	16.0317	6.25397	18.127	5.87302	100		48.8781	37.2819	9.67305	4.15984	99.9929
1985	88.811		59300	6000	13500	51900		66.8304	0.543261	2.98333	4.22946	74.5864		11.9303	5.74875	3.67085	4.06372	100		53.2992	16.8726	6.35734	17.7162	5.75475	100		49.0141	38.0891	8.88835	4.00583	99.9973
1986	89.864		63400	6400	14400	55400		63.6749	0.602849	2.82077	4.09657	71.1978		10.8681	10.069	3.95637	3.9087	99.9972		51.2229	19.9833	6.42023	16.8983	5.50306	100.028		50.0475	37.1838	9.06139	3.70357	99.9963
1987	91.393		61000	6400	14400	53000		66.8412	0.684006	3.25114	4.26167	75.038		11.7604	4.22789	4.81901	4.14907	99.9944		52.2041	20.0374	6.57227	15.6025	5.55704	99.9733		47.7994	37.3911	11.1612	3.64471	99.9964
1988	93.098		63700	6400	15100	55000		65.2027	0.766939	3.26467	4.28035	73.5173		11.7191	4.29071	5.64063	4.82964	99.9948		51.9444	20.4481	6.48983	15.761	5.35668	100		48.0373	37.534	11.0072	3.41716	99.9956
1989	93.626		64100	6600	15000	55700		64.741	0.866175	3.33391	4.28645	73.2275		12.3337	3.84967	5.58448	4.99963	99.9951		51.4671	20.8754	7.11881	15.4401	5.07456	99.9759		47.8109	38.0357	10.7453	3.40602	99.9979
1990	94.618		63400	6900	14900	55400		65.6357	0.884745	3.40543	4.43565	74.3615		12.0454	2.83548	5.59225	5.16538	100		49.3078	21.1382	8.5256	15.557	5.47132	100		47.3454	39.1922	10.123	3.33032	99.9909
1991	95.979		61300	7300	14500	54100		66.4246	0.904934	3.44589	4.53658	75.312		11.3283	2.55287	5.30577	5.50105	100		47.5855	20.5634	9.17505	17.1227	5.5332	99.9799		46.3616	40.386	9.34702	3.90637	100.001
1992	96.282		62600	7600	14800	55400		66.1785	1.10014	3.75091	4.51376	75.5433		10.0733	2.77979	5.91045	5.69314	100		46.0377	21.4432	9.95711	17.2851	5.2769	100		46.3684	39.4824	10.1046	4.03992	99.9952
1993	97.262		62900	7900	15300	55500		65.7827	1.16492	4.15665	4.48097	75.5852		9.65913	3.26972	5.79151	5.69443	100		45.37	21.4837	10.8909	16.6784	5.55945	99.9825		45.8372	38.689	11.4026	4.07301	100.002
1994	99.087		63700	8000	15700	56000		65.355	1.26261	4.39994	4.53004	75.5476		9.46318	3.06268	6.08484	5.84384	100.002		46.5112	22.9238	10.6535	14.6188	5.29272	100		45.0478	38.6346	11.9002	4.4139	99.9965
1995	99.684		66400	8200	16500	58100		64.4709	1.45319	4.25149	4.48968	74.6652		10.1023	3.42281	5.96289	5.8488	100.002		46.3855	24.1941	10.8434	13.6926	4.8844	100		45.6239	37.7033	12.5892	4.08104	99.9976
1996	101.083		69200	8300	17300	60100		63.1405	1.62068	4.00934	4.37639	73.1469		10.0309	4.68885	6.078	6.05353	99.9981		45.6303	25.2751	11.553	12.8419	4.7155	100.016		47.037	36.5986	12.6962	3.66513	99.997
1997	102.584		72500	8200	18200	62500		62.3402	1.56886	3.49204	4.29234	71.6917		9.89265	6.11856	6.1309	6.16616	100.002		46.7807	26.8585	10	12.0995	4.24572	99.9844		48.1408	35.7321	12.4648	3.66159	99.9993
1998	103.992		76700	8100	18900	65900		61.8846	1.6577	3.26916	4.24991	71.0613		9.16851	7.08318	6.22792	6.46072	100.002		47.3332	27.1342	9.59415	11.7089	4.22951	100		48.7618	36.1388	11.4627	3.63534	99.9987
1999	104.781		80800	8000	20000	68800		61.1838	1.73956	3.09049	4.1808	70.1962		8.90291	7.9884	6.31207	6.602	100		48.6759	26.4055	9.27675	11.7857	3.85628	100		50.1258	35.2609	11.1301	3.4801	99.9969
2000	108.289		82700	8300	20600	70300		60.9366	1.7712	3.11466	4.12741	69.9499		8.90597	8.55908	5.88097	6.7041	100		49.1249	26.2244	9.95735	11.0605	3.6476	100.015		51.5141	34.5902	10.5597	3.32939	99.9935
2001	109.388		77800	9200	18300	68700		64.3586	1.91703	3.47366	4.43218	74.183		8.06073	4.57787	6.22038	6.95806	99.9985		47.0084	24.9059	13.4588	11.1875	3.42635	99.987		48.6009	39.4976	8.22104	3.67921	99.9987
2002	111.381		74100	9500	17000	66700		65.4563	1.82904	3.9391	4.51702	75.743		7.05735	3.40404	6.47466	7.32249	100		46.0445	24.6477	13.4487	12.4104	3.46106	100.012		46.8754	41.3672	7.8461	3.91265	100.001
2003	112.117		75300	9800	16500	68600		63.9306	2.1903	4.28256	4.40357	74.807		7.34132	4.02218	6.60305	7.22644	100		45.7619	24.9793	13.6659	12.1527	3.44012	100		42.8486	42.247	10.9693	3.93858	100.003
2004	113.278		79800	10300	17700	72400		61.5007	2.15708	4.51409	4.20152	72.3733		7.76942	5.88691	7.02318	6.94714	100		42.8743	27.9772	15.4444	10.4313	3.27277	100		43.5084	39.8446	13.0169	3.63205	100.002
2005	114.51		84300	10600	19100	75800		58.6271	2.12975	4.43947	3.98244	69.1775		8.82585	7.55318	7.65028	6.7932	100.001		42.6769	27.6513	16.6051	9.73333	3.33333	100		43.7218	37.0288	15.9331	3.31226	99.996
2006	116.131		87500	10800	19900	78400		57.6134	2.12564	4.24765	3.90895	67.8956		9.79909	8.1481	7.44522	6.71199	100		43.0217	28.0413	16.8307	9.02559	3.09055	100.01		44.1042	36.1594	16.7955	2.94135	100.001
2007	116.88		90300	10800	20100	80900		57.5856	2.13832	3.84783	3.88796	67.4597		9.74111	8.90298	6.88275	7.01346	100		43.4866	30.4984	13.8926	8.98595	3.14605	100.01		46.163	36.7605	14.4591	2.62097	100.004
2008	117.26		82600	11000	16900	76700		61.8547	2.33201	4.17167	4.19714	72.5567		8.45369	4.8532	6.62738	7.51022	100		43.8208	29.415	12.8154	10.3931	3.54662	99.9909		43.4553	43.2057	10.237	3.1014	99.9994
2009	117.616		75700	12700	15300	73100		64.35	2.40818	4.54437	4.45592	75.7585		7.1902	2.59961	6.7017	7.75131	100.001		42.151	26.9583	12.879	14.1898	3.82186	100		41.7006	46.2174	8.5513	3.53262	100.002
Lowest Quintile
1979	19.171		6700	12400	900	18200		60.3408	0	2.98218	3.95043	67.2734		14.5624	0.774593	4.10534	13.2843	100		51.6688	13.5378	8.01001	19.1907	7.59282	100		-9.96016	58.9072	25.6118	25.3273	99.8862
1980	19.408		6000	12600	800	17900		62.7771	0	2.72268	4.08401	69.5449		14.7025	0.777907	2.4893	12.4854	100.039		50.4161	13.7599	7.98964	19.9926	7.82319	99.9815		-10.0592	63.0178	21.8935	25.1479	100
1981	19.233		5900	12700	800	17800		63.4236	0	2.85296	4.46233	70.7388		14.9598	0.914411	1.31675	12.0337	99.9634		50.8873	14.5682	7.96011	18.9792	7.60521	100		-6.53239	67.7735	16.6032	22.0468	99.8911
1982	19.037		5500	13000	700	17800		63.1579	0	3.29874	4.4848	70.9044		15.493	1.149	1.63084	10.7858	100		48.6987	15.3967	7.93352	19.8652	8.09031	99.9843		-6.61871	71.3669	10.9353	24.4604	100.144
1983	19.117		5200	12800	800	17300		63.4637	0	3.31471	4.54376	71.3222		15.7542	1.08007	1.93669	9.90689	100		46.9307	14.5925	9.09368	20.7921	8.59101	100		-6.64112	64.1124	12.516	29.6296	99.6169
1984	19.904		6400	12300	1000	17600		60.5559	0.0887049	3.22295	4.46481	68.3323		16.5582	1.2123	1.98108	11.916	100		47.9479	15.0689	9.47933	18.8821	8.62175	100		-0.939673	58.6356	13.3434	28.9419	99.9812
1985	20.028		6100	12800	1000	18000		61.9147	0.119296	2.89293	4.7122	69.6391		15.6278	0.656129	2.80346	11.3033	100.03		47.1808	15.5518	9.82815	18.6337	8.80557	100		-3.20332	61.9936	11.4943	29.772	100.057
1986	20.338		6100	13200	900	18400		60.9985	0.117474	3.31865	4.6696	69.1336		15.0073	0.969163	2.96623	11.9236	99.9706		45.1713	18.4553	9.92612	17.8778	8.56951	100		-4.03381	63.3884	12.2935	28.2367	99.8847
1987	20.175		5400	13800	800	18300		57.6418	0.160205	3.65268	4.42166	65.8443		16.5652	0.608779	4.80615	12.1756	100.032		45.4625	18.6986	10.1222	16.7664	8.93792	99.9875		-13.319	63.3727	16.7562	33.0827	99.8926
1988	20.336		5600	14000	800	18800		58.3629	0.177305	2.92553	4.69858	66.1643		15.1891	0.443262	4.22577	13.9775	100		45.4235	19.1542	10.1308	16.6097	8.67004	99.9882		-17.6955	70.3704	16.0494	31.2757	100
1989	20.364		6200	14100	800	19500		58.6718	0.178799	2.86079	4.72542	66.4623		14.7382	0.485313	4.44444	13.8953	100		44.9602	19.6659	11.0102	16.078	8.28568	100		-21.4149	75.9082	15.87	29.6367	100
1990	20.753		6500	14700	900	20300		59.3728	0.18583	2.69454	4.87805	67.1312		15.0755	-0.278746	4.41347	13.6585	100		42.8998	19.8601	12.729	15.6102	8.90101	100		-18.444	74.9497	14.9229	28.5044	99.9329
1991	21.084		6300	15400	900	20800		60.4479	0.161625	2.58601	4.96421	68.1598		14.2923	0.323251	3.85592	13.3687	100		41.5891	19.4608	13.4802	16.7837	8.67667	99.9905		-28.1618	77.829	15.361	34.9889	100.017
1992	20.809		6100	16000	900	21200		61.9833	0.232234	3.06549	5.08593	70.3669		12.8658	0.348351	3.85509	12.5639	100		40.7447	20.4965	14.4681	16.1082	8.17376	99.9911		-29.8383	77.3462	14.6691	37.6729	99.85
1993	21.165		6000	16900	800	22000		60.4403	0.23175	2.85052	4.95944	68.482		12.584	0.533024	4.86674	13.5342	100		40.2651	20.5483	14.9914	15.8558	8.34774	100.008		-35.5771	76.3321	18.3731	40.755	99.8831
1994	21.589		5800	17300	700	22400		59.563	0.258459	3.64192	4.88722	68.3271		12.0536	0.211466	5.23966	14.1682	100.023		41.9307	21.777	14.288	14.1939	7.79486	99.9843		-63.909	87.4338	21.7604	54.6952	99.9804
1995	22.371		6600	17300	700	23300		60.7753	0.341434	3.23358	4.98092	69.3111		11.4682	0.32135	5.36252	13.5168	100		41.8494	22.9873	14.6757	13.2572	7.22282	99.9923		-90.432	108.599	26.2414	55.5107	99.9193
1996	22.38		6800	17300	600	23500		61.9329	0.324056	3.71712	5.07053	71.0446		9.95044	0.609989	5.77583	12.6001	99.9809		40.125	23.447	16.2412	13.0186	7.16061	99.9925		-110.893	125.49	27.6688	57.7342	100
1997	22.671		7400	17200	600	24000		62.6964	0.327982	3.6078	5.10962	71.759		8.75194	0.880373	6.11082	12.4978	99.9827		41.985	25.1465	14.1458	12.4175	6.30517	100		-114.378	129.279	25.1712	59.8067	99.8792
1998	22.932		8400	17000	700	24700		62.2446	0.345553	3.54567	5.04808	71.1839		8.96935	0.93149	6.25	12.6653	100		42.8412	25.6987	13.5351	11.5674	6.36506	100.007		-106.267	129.038	23.4775	53.6628	99.9117
1999	23.09		9100	16600	800	24900		60.7109	0.355434	3.44498	4.90772	69.4327		8.31169	0.888585	7.83322	13.5338	99.9863		44.2602	25.2851	13.0177	11.5171	5.91987	100		-97.4047	125.28	21.9481	50.1442	99.968
2000	24.189		8600	16600	800	24300		60.625	0.369318	4.09091	4.90057	69.9716		8.19602	0.980114	6.93182	13.9205	100.014		44.5185	25.3921	13.5864	11.0069	5.49612	100		-79.9697	114.112	18.9681	46.8892	100
2001	24.188		8300	18000	600	25600		61.2899	0.447266	3.88111	4.97764	70.5814		8.59905	0.144279	7.77666	12.8986	100.014		40.0452	24.9967	18.9401	10.6389	5.37256	99.9934		-114.438	139.787	17.4504	57.1271	99.9265
2002	24.992		7800	18500	600	25700		60.2804	0.19596	4.13024	4.83871	69.4302		8.77299	-0.633102	7.31082	15.104	100		39.9644	25.1112	18.5585	11.1415	5.22435	100		-124.875	142.629	17.5544	64.8314	100.14
2003	25.265		7400	18900	600	25700		60.1341	0.218273	4.36545	4.73963	69.4574		8.63736	-0.685999	7.68631	14.9049	100		39.8206	25.5445	18.4064	11.0731	5.15527	100		-110.125	128.447	20.4005	61.2014	99.9244
2004	25.755		7600	19900	500	27000		60.9153	0.207346	4.32464	4.72453	70.157		7.81991	-0.34064	7.92358	14.4402	100.015		36.8302	28.0334	20.4449	9.9091	4.78234	100		-132.465	147.964	25.6251	58.8965	100.021
2005	26.155		8000	20600	600	28000		60.9643	0.245165	4.08608	4.75347	70.049		7.46391	0.149823	7.79079	14.5464	100		36.0709	27.3065	22.3566	9.22065	5.04536	100		-138.196	148.509	29.8144	59.8162	99.9437
2006	26.054		8600	20900	600	28900		60.7064	0.233817	4.24563	4.75018	69.9237		7.60522	0.406104	8.41743	13.6352	100		35.9092	27.8457	22.6736	8.72022	4.85135	100		-133.21	147.321	30.9088	55.0983	100.118
2007	26.679		9900	19700	600	29000		60.2302	0.272109	3.3595	4.77237	68.6238		6.80272	0.659341	8.49817	15.416	100.01		36.2082	30.5094	19.0644	9.06651	5.15155	100		-170.758	188.267	31.769	50.9025	100.181
2008	26.773		8900	20300	-100	29400		60.7784	0.302826	3.09556	4.78914	68.9659		7.76133	-0.201884	7.8847	15.5787	99.9888		37.7941	30.0054	16.8796	9.83081	5.48513	99.9951		1295.17	-832.909	-98.3885	-263.783	100.085
2009	26.309		7600	22900	0	30500		58.9373	0.289359	3.35394	4.72182	67.2892		7.7864	-0.868078	9.60147	16.1778	100		36.7231	27.6711	16.9736	12.6528	5.97503	99.9956		4145.63	-2702.27	-271.845	-1071.2	100.324
Second Quintile
1979	15.456		30600	5300	5300	30600		71.3197	0	3.98713	4.50351	79.8104		9.10861	0.668755	3.62313	6.78067	99.9915		55.9198	12.7691	5.13699	20.3523	5.87084	100.049		25.2943	52.1452	15.0306	7.58829	100.058
1980	15.656		28800	6000	5000	29700		70.9662	0	3.39948	4.46487	78.8305		10.052	0.650618	3.35068	7.11614	100		53.825	12.2793	5.06081	23.0679	5.76697	100		28.0383	52.0443	12.9876	6.93923	100.009
1981	16.038		28300	6100	5000	29400		69.4127	0	3.38765	4.69875	77.4991		11.3225	0.621448	3.16787	7.38916	100		56.8488	14.3719	4.89709	18.5593	5.32292	100		29.8056	53.8547	10.3616	6.01228	100.034
1982	16.143		27100	6800	4500	29300		68.7171	0	3.91036	4.69995	77.3274		12.3853	0.631674	2.65453	7.00105	100		55.5522	14.8559	4.08163	20.4982	5.012	100		28.658	57.3611	7.18709	6.73507	99.9412
1983	16.535		26100	6700	4400	28500		66.913	0	3.98567	4.64248	75.5411		12.5914	0.835946	3.299	7.7325	100		57.5102	15.2835	3.68206	19.024	4.50029	100		25.8174	56.3695	9.38003	8.39736	99.9643
1984	16.821		28500	6300	5000	29800		66.5963	0.158437	3.82229	4.7597	75.3301		12.259	0.633747	3.33377	8.44336	100.007		57.6226	16.1367	4.60624	16.5825	5.02229	99.9703		25.8311	55.5577	9.71975	8.88771	99.9962
1985	17.042		28500	6500	5000	29900		66.4813	0.230105	3.77756	4.87057	75.3531		12.2403	0.683925	3.26622	8.44998	100		57.9938	17.3082	4.10228	16.1562	4.38325	99.9438		25.7397	56.8524	8.71302	8.71302	100.018
1986	17.358		28300	7200	5000	30600		65.0379	0.257166	3.85749	4.84852	73.9949		11.9865	0.821677	3.46233	9.73468	100.006		56.5519	20.7332	4.40921	14.0946	4.21105	100		25.0305	57.2689	9.28781	8.42717	100.014
1987	17.859		27500	7200	4600	30100		63.4793	0.255739	4.12924	4.72804	72.5923		12.3129	0.817116	4.13548	10.1422	100		58.8291	21.0852	4.30747	12.3751	3.40314	100		19.5763	59.178	12.3147	8.90852	99.9775
1988	18.371		28000	7100	4700	30400		62.5118	0.288643	3.92908	4.87158	71.5893		11.9227	0.459472	4.37677	11.6517	100.012		58.3508	22.137	3.97213	12.3345	3.20557	100		19.0473	60.8952	11.5055	8.59408	100.042
1989	18.429		28400	7400	4600	31200		62.532	0.361875	4.07527	4.87696	71.8461		11.6301	0.651375	4.40931	11.4631	100		57.0606	22.035	4.71416	12.884	3.28498	99.9787		17.4243	62.8851	11.1598	8.52389	99.9932
1990	18.485		29100	7800	5000	31900		63.7538	0.383997	3.92299	5.04904	73.115		11.3175	0.275025	4.1098	11.1826	99.9948		55.1818	22.1855	5.83317	13.2996	3.4999	100		20.739	61.4019	10.0223	7.81863	99.9819
1991	18.645		27900	8300	4700	31600		63.1218	0.366166	3.95983	5.00078	72.4486		11.0896	0.470785	4.04352	11.9475	100		51.8752	21.5212	7.09779	15.4574	4.04837	100		17.6737	62.42	10.3044	9.61749	100.016
1992	18.956		27100	8900	4400	31600		62.8768	0.424595	4.2145	4.97982	72.4957		9.96488	0.545159	4.09394	12.9056	100.005		49.6427	22.1693	8.03557	15.9759	4.16071	99.9841		14.497	63.9799	10.5989	10.921	99.9968
1993	18.972		27300	9400	4500	32200		62.4739	0.43777	4.47442	4.93764	72.3136		9.33062	0.666836	4.23008	13.464	100.015		49.3792	22.2879	9.66598	14.1738	4.49305	100		12.8061	63.2829	12.6192	11.3105	100.019
1994	19.408		27700	9300	4300	32700		61.9122	0.485913	5.0162	4.91312	72.3226		9.19309	0.530087	3.97566	13.9737	100		50.9775	23.7963	8.88532	11.993	4.34783	100		7.81863	65.5949	13.7219	12.8741	100.009
1995	19.204		29400	9300	4700	34100		62.805	0.637087	5.13736	4.98825	73.5632		8.89662	0.641605	3.74571	13.1529	100.005		50.1644	25.0608	9.43531	11.2509	4.08863	100		8.93925	65.9056	13.6936	11.473	100.011
1996	19.575		29500	9500	4600	34400		62.2272	0.678923	5.05665	4.93321	72.896		8.61879	0.767094	3.91483	13.7989	99.9956		49.0579	26.4888	9.80608	10.6313	4.0022	99.9862		7.65967	67.0862	13.8671	11.3614	99.9744
1997	19.762		30500	9100	4900	34800		63.4354	0.745362	4.61455	5.03748	73.8328		8.18224	1.00917	3.999	12.981	100.004		48.9642	27.7576	8.65062	10.5403	4.07335	99.986		9.85105	66.488	12.7144	10.9806	100.034
1998	19.969		32100	8900	4900	36100		64.0017	0.804607	4.46478	5.07218	74.3472		7.41895	1.07675	3.65228	13.5048	99.9961		48.0501	28.2095	8.63934	10.9735	4.12753	100		6.86379	70.1777	11.6397	11.3266	100.008
1999	20.139		33300	8700	5100	37000		63.5007	0.879096	4.39174	5.03142	73.8067		7.26096	1.27562	4.15981	13.4969	99.9963		49.072	27.9412	8.50942	10.9081	3.56939	100		8.44474	69.2567	11.4238	10.8575	99.9828
2000	20.676		33100	8800	4900	36900		63.5832	0.900768	4.56634	5.02224	74.0763		6.95246	1.13239	4.12148	13.7174	99.9963		48.2002	27.8858	9.95725	10.2744	3.69604	100.014		7.80673	70.5068	10.8112	10.8851	100.01
2001	21.096		32600	10500	4300	38800		64.0174	0.927046	4.74149	5.0676	74.7536		6.96933	0.450698	3.52497	14.2978	99.9963		48.6204	25.8204	12.6604	9.69683	3.202	100		-2.56632	80.7554	9.03791	12.7758	100.003
2002	21.331		31400	10900	3800	38400		63.7044	0.475406	5.06102	5.00112	74.2457		6.00809	0.0973272	4.20379	15.4451	99.9963		48.0056	25.2981	12.6274	10.633	3.43594	100		-9.08952	86.2127	8.63045	14.2617	100.015
2003	21.465		31000	11200	3500	38600		63.8037	0.555204	5.38436	4.99311	74.7401		5.60793	0.0819764	4.02802	15.542	99.9963		47.1558	25.1649	13.3656	10.8924	3.43157	100.01		-18.7366	92.2842	11.4501	14.9958	99.9935
2004	21.611		32100	11600	3700	39900		63.4834	0.574954	5.93886	4.92568	74.9229		5.27275	0.364605	4.10882	15.3274	99.9965		42.739	28.47	15.6308	9.61969	3.55024	100.01		-16.5951	90.2001	12.8469	13.5723	100.024
2005	21.684		32800	11700	3900	40600		63.9393	0.585866	6.15159	4.98652	75.6633		5.49582	0.469359	3.89468	14.4769	100		43.6	28.1116	16.3163	8.47442	3.50698	100.009		-16.2552	88.0953	15.1418	12.9986	99.9805
2006	21.937		33400	11800	4000	41200		64.0447	0.611679	6.11042	4.99538	75.759		5.68352	0.59575	4.12565	13.8361	100.003		43.7107	28.0234	16.9721	8.18509	3.10872	100		-15.4621	87.9459	15.913	11.59	99.9867
2007	22.22		35200	12000	4300	42800		64.5258	0.679932	5.55425	5.02149	75.7815		5.66904	0.812386	3.49974	14.2374	100		44.1856	30.5048	14.1657	8.01801	3.13447	100.009		-8.752	85.9179	13.4628	9.39764	100.026
2008	22.291		33100	12300	2700	42700		65.0316	0.668745	5.39837	5.05038	76.1461		5.24102	0.163404	3.5041	14.9424	100		43.8961	29.0503	13.6364	9.50487	3.90422	99.9919		-56.4841	128.73	12.6457	15.1382	100.029
2009	22.509		30100	14800	2200	42800		63.5619	0.650385	5.25949	4.97412	74.4458		5.14999	-0.152641	4.21423	16.3459	100.003		42.4285	26.4428	13.7136	13.1675	4.25431	100.007		-75.9477	143.863	11.778	20.2617	99.9549
Middle Quintile
1979	14.589		50500	3100	10400	43100		76.8551	0	4.02095	4.63719	85.5133		6.56807	0.688132	2.94767	4.27772	99.9949		54.576	12.6784	3.8623	24.937	4.03023	100.084		39.2298	45.0757	10.7217	4.97525	100.002
1980	14.988		48100	3300	10100	41400		76.778	0	3.47577	4.64246	84.8914		7.32099	0.607652	2.91673	4.25842	100		53.7386	12.7184	3.3543	26.3452	3.91335	100.07		41.8516	44.6402	9.08605	4.41522	99.993
1981	15.317		47800	3500	10300	41000		75.7844	0	3.53696	4.92841	84.2542		8.20504	0.565555	2.52255	4.45262	99.9955		57.311	14.4981	3.22181	21.7472	3.15985	99.938		42.4967	46.4513	7.23971	3.82909	100.017
1982	15.458		46500	4200	9300	41300		74.7135	0	3.94541	4.9427	83.606		8.86187	0.529263	2.13892	4.85959	99.9913		56.6895	15.7227	2.24609	22.9004	2.44141	100		41.4616	49.5405	4.94316	4.05035	99.9956
1983	15.855		45700	4100	9000	40800		73.6739	0	4.16418	4.89878	82.7368		8.58888	0.72179	2.55403	5.39848	100		57.6577	15.0782	2.22854	22.6174	2.41821	100		38.4349	50.156	6.47803	4.93977	100.009
1984	16.049		48700	4100	9800	43000		72.0769	0.281973	3.91286	4.96736	81.2353		9.35532	0.834331	3.23303	5.33817	100		59.3707	16.8441	2.77649	18.3711	2.63767	100		36.9651	50.2095	7.49683	5.34389	100.015
1985	16.232		49000	4100	9900	43200		72.0126	0.419996	3.99926	5.12544	81.5573		9.05408	0.639286	2.67237	6.07694	100		59.16	18.4987	2.63628	17.471	2.23414	100		36.6332	51.7175	6.50152	5.13859	99.9908
1986	16.53		49800	4400	10100	44100		71.6366	0.474746	3.89434	5.16509	81.1672		8.23487	1.15652	3.19115	6.24665	100		56.0289	21.3826	3.05466	17.4437	2.09003	100		36.3624	52.0715	6.57468	5.01429	100.023
1987	17.17		49200	4200	9800	43500		71.7506	0.519906	4.28836	5.18511	81.744		8.12659	0.799051	3.11595	6.21445	100		57.598	21.4461	3.02288	15.6863	2.24673	100		33.4596	53.2526	8.27326	5.02679	100.012
1988	17.346		50000	4100	10200	44000		70.7044	0.637363	4.3988	5.34328	81.0872		8.04465	0.627456	3.26277	6.97797	99.9967		55.0777	21.5054	3.18598	18.2796	1.95141	100		33.263	54.1173	7.82849	4.79129	100
1989	17.639		50400	4100	10200	44300		70.2343	0.693246	4.47003	5.32012	80.7177		8.36915	0.599141	3.26234	7.05166	100		54.661	23.1895	3.58243	16.8336	1.77196	100.039		33.6774	53.9829	7.63004	4.70494	99.9954
1990	17.506		50600	4400	10400	44600		70.2693	0.711361	4.52222	5.40694	80.9128		8.05213	0.277969	3.12042	7.63368	99.994		51.9834	23.7668	5.03622	17.3163	1.89721	100		34.1009	54.2666	7.06239	4.56721	99.9971
1991	18.047		48900	4700	10000	43700		69.5578	0.689696	4.46959	5.36829	80.0854		8.04646	0.495626	2.89613	8.47938	100.003		50.8945	23.6582	4.68846	18.6613	2.09747	100		33.3333	54.0842	7.14181	5.42602	99.9853
1992	18.025		48900	5000	9900	44100		69.0651	0.857772	4.9235	5.34948	80.1959		7.07662	0.599861	3.33836	8.78927	100		47.0955	23.9161	6.00737	20.5724	2.40861	100		32.1908	54.7977	7.25263	5.75606	99.9971
1993	18.19		49300	5000	10000	44300		69.5631	0.881045	5.55931	5.38197	81.3883		6.1082	0.712154	2.89366	8.89771	99.9972		45.1765	23.7698	7.47845	20.6561	2.8913	99.9722		31.3286	54.5576	8.25241	5.86282	100.001
1994	18.639		49800	4900	10200	44600		69.0927	0.998418	5.67407	5.36036	81.1255		6.06962	0.597414	3.12619	9.08397	100.003		46.7915	25.2548	7.32581	17.8739	2.7816	100.028		30.6651	54.1723	8.58943	6.58256	100.009
1995	18.611		51500	5000	10600	46000		68.7292	1.15598	5.67153	5.35415	80.9109		6.33983	0.647658	2.98284	9.11624	99.9974		45.6023	27.2388	7.51599	16.9776	2.6919	100.027		30.9752	53.9768	8.94364	6.10939	100.005
1996	18.983		51900	5400	10600	46700		68.3572	1.33307	5.59286	5.3498	80.6355		6.57763	0.839431	2.87912	9.07086	100		45.7413	28.9493	7.61951	15.2633	2.40233	99.9757		31.1582	53.9089	9.22753	5.71519	100.01
1997	19.314		53100	5200	10900	47500		68.5327	1.36584	5.02333	5.34074	80.2602		6.4589	1.10133	2.74131	9.43587	100		47.1334	30.666	6.3918	13.6375	2.14687	99.9756		31.8914	53.4564	8.91134	5.74209	100.001
1998	19.609		55100	5300	10900	49400		68.7626	1.51508	4.77285	5.37291	80.4235		5.86031	1.19781	2.91061	9.60778	100		48.4776	30.4244	6.13762	13.0185	1.94198	100		30.151	55.8871	8.06498	5.88651	99.9896
1999	19.651		57000	5500	11300	51100		68.9104	1.64561	4.56751	5.40233	80.5236		5.57717	1.38555	2.78858	9.72508	100.002		50.3761	28.3793	6.15455	13.2893	1.80078	100		30.193	56.1371	7.84819	5.83386	100.012
2000	20.396		56900	5800	11300	51400		68.6661	1.6839	4.66065	5.38935	80.3979		5.60732	1.37191	2.66476	9.95812	100.002		51.0705	27.9387	6.73804	12.3426	1.91016	100		30.6275	56.1557	7.57314	5.65014	100.006
2001	20.468		56600	6900	10200	53300		68.9043	1.7362	4.87568	5.40455	80.9229		5.2107	0.459334	2.77497	10.6342	100		52.7864	25.0086	8.80633	11.7819	1.61679	100		26.1639	61.7487	5.84141	6.24949	100.003
2002	20.798		54800	7300	9700	52500		69.5113	1.06458	5.47316	5.38945	81.4385		4.50945	0.233951	2.8117	11.0064	100		50.2576	24.7987	9.40419	13.7842	1.75523	100		24.754	63.1683	5.40087	6.6781	100.001
2003	20.972		54800	7400	9100	53100		68.5901	1.17261	5.98093	5.29673	81.0404		4.35991	0.197891	2.8252	11.5787	100.002		50.5963	24.4696	9.78783	13.3653	1.78101	100		19.8984	66.1296	7.207	6.77635	100.011
2004	21.252		56500	7800	9500	54800		67.8925	1.17008	6.60856	5.22954	80.9006		4.29626	0.431815	3.03862	11.3327	100		48.6448	27.9123	10.7987	11.1015	1.54268	100		20.6899	64.5539	8.33984	6.42345	100.007
2005	21.511		57300	8000	9800	55400		67.4387	1.23527	6.75969	5.19082	80.6245		4.63609	0.701514	2.93949	11.1003	100.002		48.3632	27.9414	11.7518	10.5328	1.42446	100.014		20.8129	63.0295	10.1891	5.97521	100.007
2006	22.127		57700	8100	10000	55800		67.3474	1.24666	6.66605	5.19657	80.4585		5.04926	0.876531	2.85793	10.7578	99.9982		48.9079	28.4211	11.8026	9.57895	1.28947	100		21.1055	62.4633	10.9527	5.47101	99.9925
2007	21.975		59800	8200	10300	57700		67.7926	1.30823	5.97183	5.22254	80.2952		5.00623	1.00021	2.76009	10.9383	100		48.8214	30.7324	9.97101	9.25249	1.22274	100		23.1338	62.6329	9.40596	4.82331	99.996
2008	22.089		57100	8500	8200	57400		68.385	1.33001	6.11665	5.2639	81.0956		4.4129	0.282496	2.62142	11.5876	100		48.3412	29.5024	9.25355	11.4573	1.4455	100		11.0251	76.1099	6.95806	5.90455	99.9975
2009	22.119		54200	10400	7700	56900		67.6556	1.27593	6.25795	5.22725	80.4167		4.02508	0.00921914	2.74362	12.8054	100		45.8642	26.4675	9.75118	16.2456	1.68124	100.01		11.3704	76.2128	5.6852	6.73418	100.003
Fourth Quintile
1979	15.091		70000	2300	15900	56400		78.5471	0	3.63778	4.50004	86.6849		6.51691	0.825253	2.99386	2.98275	100.004		53.5513	12.8523	2.81849	27.5085	3.26945	100		46.8196	39.6041	9.88072	3.68902	99.9935
1980	15.308		68000	2400	15700	54700		78.7085	0	3.19251	4.51699	86.4215		6.83914	0.832531	2.75561	3.15123	99.9966		53.8612	13.2942	2.34604	27.3705	3.0303	99.9022		49.3877	39.2069	8.15944	3.25486	100.009
1981	15.402		68700	2600	16400	54900		78.1731	0	3.2731	4.88621	86.3355		7.46217	0.647118	2.20395	3.35126	99.9969		56.0956	14.6623	2.47117	24.2998	2.3888	99.9176		49.7068	41.1976	6.32298	2.76221	99.9895
1982	15.602		67700	2900	15200	55400		77.4247	0	3.62275	4.90951	85.9569		7.65739	0.64037	2.15261	3.59269	100		55.3584	15.33	1.70334	25.9759	1.63236	100		48.6321	44.1463	4.23063	2.98159	99.9906
1983	16.079		67200	2900	14700	55500		76.0941	0	3.80775	4.91932	84.8212		7.89413	0.943232	2.3189	4.01962	99.9971		58.028	15.5896	1.53231	23.1845	1.66556	100		45.2421	45.362	5.81837	3.58156	100.004
1984	16.265		71200	2600	15600	58200		74.8705	0.459782	3.57256	4.9889	83.8891		8.09904	0.837649	2.99387	4.17768	100		56.6213	18.3966	2.29062	20.544	2.21904	100.072		43.6227	45.97	6.42785	3.9843	100.005
1985	16.615		71400	2600	15800	58200		75.2881	0.624554	3.71928	5.16978	84.7991		7.59152	0.976343	2.39625	4.23422	100		55.5091	19.5258	2.02232	21.1297	1.88285	100.07		43.094	47.4034	5.64601	3.8485	99.9919
1986	16.776		73700	2800	16500	60000		75.1362	0.776165	3.63014	5.26202	84.8021		6.94692	1.47038	2.40563	4.37497	100.002		53.5184	23.2408	2.19496	19.2382	1.80762	100		42.8991	47.861	5.70621	3.52728	99.9935
1987	17.197		74100	2800	16200	60700		74.3079	0.817792	3.99166	5.20097	84.3206		7.31148	0.866443	2.86806	4.63338	99.9977		53.617	22.31	2.85714	19.3313	1.82371	99.9392		40.2955	48.6687	7.37565	3.65068	99.9904
1988	17.693		74600	2800	16600	60700		73.5938	0.955879	4.15763	5.40337	84.1085		7.16246	0.677081	2.86985	5.1821	100.002		55.2632	21.89	2.27273	19.0789	1.49522	100		39.9519	49.6417	6.89717	3.50821	99.999
1989	17.732		75400	3000	16800	61600		72.9129	1.08499	4.24554	5.36411	83.6076		7.33683	0.700944	3.01574	5.34103	100.002		55.9561	21.8391	2.87356	17.9728	1.30617	99.9478		40.4503	49.3462	6.68367	3.51128	99.9915
1990	17.978		74600	3100	16700	61000		73.0551	1.07082	4.35832	5.49607	83.9803		7.12258	0.517157	2.88189	5.49607	99.998		54.1848	22.448	3.33817	18.6744	1.35462	100		40.1206	50.1846	6.30815	3.38486	99.9982
1991	18.074		73600	3300	16500	60400		73.4286	1.06944	4.29762	5.54365	84.3393		6.68651	0.529762	2.60913	5.83333	99.998		52.6154	20.3077	4	21.4505	1.62637	100		39.4478	50.5339	6.06549	3.94921	99.9965
1992	18.206		73700	3600	16400	61000		73.1417	1.33051	4.77793	5.54701	84.7972		5.54893	0.592194	2.82253	6.23918	100		50.9205	21.1516	4.30866	22.0525	1.52761	99.9608		38.7202	51.073	6.01622	4.18971	99.9991
1993	18.449		74500	3700	16600	61600		72.5831	1.40102	5.30042	5.48859	84.775		5.36935	0.855147	2.69585	6.30461	99.9981		49.4934	21.2383	4.65291	22.8518	1.68856	99.925		38.1476	50.3947	7.2997	4.16886	100.011
1994	18.784		75700	3500	17100	62200		72.6951	1.51295	5.50082	5.51697	85.2259		5.16879	0.728656	2.67413	6.20076	99.9982		50.3698	23.1997	5.68315	18.9568	1.75165	99.9611		37.8636	50.0865	7.45002	4.60547	100.006
1995	18.925		77200	3800	17400	63500		71.5832	1.77325	5.43521	5.48174	84.2734		5.70749	0.806493	2.66419	6.54845	100		51.4918	24.6753	5.19481	17.2692	1.404	100.035		37.9716	49.7185	7.89486	4.40892	99.9939
1996	19.187		78700	3800	17800	64700		71.4028	2.06192	5.18625	5.49902	84.15		5.46592	0.976352	2.61133	6.79641	100		51.8154	25.6532	5.46318	15.7109	1.35731	100		38.4298	49.8088	7.79565	3.96364	99.9978
1997	19.357		80400	4100	18300	66100		71.1996	2.06535	4.61563	5.47579	83.3548		5.52826	1.28468	2.77288	7.06097	100.003		52.5952	26.8953	5.1274	14.3441	1.00661	99.9685		39.014	49.3271	7.67729	3.98159	100
1998	19.769		83500	4000	18700	68800		71.2941	2.25688	4.3728	5.51564	83.4394		5.23372	1.47023	2.77374	7.08288	100		53.4337	26.8736	4.2333	14.3932	1.09752	100.031		38.441	50.4665	7.0599	4.02651	99.9939
1999	19.964		86000	4100	19200	70900		71.0103	2.40917	4.13455	5.47604	83.0315		5.15153	1.57183	2.79017	7.45495	99.9986		54.9572	25.9792	4.22277	13.8923	0.917993	99.9694		38.7652	50.3636	6.92791	3.94398	100.001
2000	20.579		87100	4300	19500	71900		70.8823	2.54363	4.28452	5.49072	83.2026		5.07888	1.58174	2.6246	7.51222	99.9986		56.7063	24.9576	4.8953	12.4788	0.962083	100		39.1157	50.3504	6.60241	3.93401	100.002
2001	20.888		86100	4800	18100	72800		71.4009	2.58796	4.50851	5.55256	84.0485		4.53205	0.585718	2.69458	8.13913	100.001		54.643	23.6146	6.56515	14.3285	0.823764	99.975		36.785	54.151	4.90248	4.16546	100.004
2002	21.116		84400	4900	17400	71900		72.4425	1.89845	4.99512	5.54331	84.8793		3.84015	0.368252	2.56661	8.34705	100.001		52.3247	22.6451	6.67309	17.4657	0.915442	100.024		35.951	55.2332	4.50911	4.31277	100.006
2003	21.236		85100	5000	16700	73400		71.4061	2.13905	5.57129	5.43032	84.5454		3.85246	0.374131	2.63247	8.59416	100		52.5264	23.4267	6.75241	16.4676	0.803859	99.977		32.6281	56.9266	6.09188	4.35825	100.005
2004	21.365		87700	5300	17300	75700		70.5447	2.19963	6.15282	5.385	84.2821		3.83269	0.69091	2.83542	8.35886	100		50.3174	27.0207	8.59077	13.0978	0.994499	100.021		32.4892	56.1201	7.17227	4.22165	100.003
2005	21.599		89200	5500	17800	76900		69.5038	2.26433	6.33399	5.29975	83.4031		4.34628	0.973048	2.84693	8.43064	99.9988		50.6488	27.2509	8.48473	12.8569	0.73867	99.98		32.3663	54.7166	8.96099	3.94995	99.9939
2006	22.087		90500	5800	18200	78200		69.0428	2.25248	6.13886	5.26674	82.7009		4.92282	1.14678	2.79594	8.43359	100		51.8343	27.5415	8.87023	11.0787	0.693557	100.018		32.7864	54.0458	9.69739	3.47212	100.002
2007	22.048		92500	6100	18400	80200		69.0333	2.30324	5.60316	5.25527	82.195		4.94094	1.31326	2.70146	8.84939	100		51.5032	29.5866	7.32832	10.9327	0.666211	100.017		33.9067	54.4398	8.43165	3.21956	99.9977
2008	22.136		89800	6100	16000	79900		70.1664	2.30871	5.80135	5.33493	83.6114		4.05838	0.399478	2.45489	9.47588	100		51.6557	28.4262	6.68852	12.5082	0.721311	100		29.4666	61.409	5.64573	3.47622	99.9975
2009	22.32		86400	7100	15400	78200		70.2907	2.22765	6.01523	5.37413	83.9077		3.59317	0.232601	2.5401	9.72643	100		48.0034	26.3358	6.91789	17.9978	0.745219	100		29.3384	62.205	4.65431	3.80156	99.9993
Highest Quintile
1979	16.374		134500	2200	37300	99400		62.7289	0	2.25483	2.78628	67.77		14.95	7.39414	7.35756	2.52826	100		60.9871	15.7462	2.11516	19.2714	1.88014	100		58.8676	20.6425	18.1654	2.31751	99.9931
1980	16.787		130600	2400	36200	96800		63.7302	0	1.99588	2.8684	68.5963		15.6445	6.76341	6.1668	2.82899	99.9982		61.2524	16.047	1.36986	19.6673	1.56556	99.9022		61.9579	21.2128	14.743	2.08767	100.001
1981	17.187		130100	2600	35800	96900		63.7154	0	2.08595	3.14707	68.9484		16.6282	6.49713	5.03499	2.89128	100		61.777	17.6027	1.67645	17.6865	1.17351	99.9162		62.9972	23.4867	11.7104	1.80575	100
1982	17.425		130900	2800	32900	100800		64.4138	0	2.27778	3.29151	69.9831		15.3925	6.78514	4.68927	3.14847	99.9984		62.6812	18.1884	1.37681	16.8841	0.797101	99.9275		63.5548	26.7566	7.77565	1.91296	100
1983	17.576		136000	2700	33300	105400		62.9228	0	2.31347	3.2865	68.5214		14.3917	8.66402	5.13498	3.28793	100.001		63.484	18.2945	0.874636	16.3265	1.02041	100		60.1001	27.4664	10.2053	2.23462	100.006
1984	17.487		147400	2900	36200	114100		61.2748	0.410735	2.08301	3.28206	67.0506		14.4178	8.77978	6.34854	3.40196	99.9987		65.4816	18.2288	1.29282	13.7686	1.22818	100		58.6914	27.5328	11.2922	2.48459	100.001
1985	18.208		149400	2900	36700	115600		60.6431	0.609221	2.17248	3.34097	66.7658		14.073	10.1996	5.54026	3.42139	100		65.6642	18.609	1.4411	13.2832	1.06516	100.063		58.9291	28.0766	10.5783	2.41407	99.998
1986	18.264		167600	3000	40700	130000		55.7448	0.633958	1.9676	3.13375	61.4812		12.5424	17.4635	5.5148	2.99805	99.9989		61.4486	21.729	1.22664	14.6612	0.934579	100		60.175	26.8474	10.697	2.27661	99.9961
1987	18.404		157700	2900	41600	119100		61.7322	0.754039	2.39595	3.41331	68.2955		14.07	7.18677	6.98983	3.45683	99.9989		63.4018	20.9971	1.29032	13.3724	0.997067	100.059		58.1556	26.9223	12.8005	2.12241	100.001
1988	18.757		168800	2900	44100	127600		59.6186	0.810306	2.42701	3.33017	66.1871		14.0254	7.31817	8.3963	4.07401	100		63.6827	20.9632	1.1898	13.3144	0.849858	100		58.5261	26.6212	12.854	1.99827	99.9996
1989	18.878		168400	3100	43500	128000		59.0846	0.916871	2.46597	3.34714	65.8146		15.0983	6.49607	8.35424	4.23583	99.9991		63.4937	21.0633	1.51899	13.0633	0.759494	99.8987		58.3088	27.1002	12.5976	1.99234	99.9989
1990	19.272		163700	3200	42200	124800		60.4203	0.950533	2.55785	3.50007	67.4278		14.7716	4.90509	8.52709	4.36747	100		61.0462	21.532	2.24194	14.3858	0.794021	100		57.6692	28.4439	11.9675	1.92111	100.002
1991	19.51		157700	3200	41100	119900		61.8006	1.00128	2.66051	3.66549	69.1279		13.6542	4.24386	8.35169	4.62235	100		59.973	20.7098	2.24618	16.0377	1.03324	100		56.8183	30.345	10.6312	2.20581	100
1992	19.681		163900	3400	43200	124100		61.7988	1.19238	2.87798	3.66368	69.5328		12.2708	4.56705	8.90566	4.7228	99.9991		57.8947	21.721	2.58981	16.8755	0.877193	99.9582		56.8783	29.0419	11.8506	2.22692	99.9977
1993	19.828		164400	3400	45100	122700		61.2555	1.27073	3.20719	3.62655	69.3608		11.9867	5.32928	8.7761	4.5471	99.9992		59.102	22.0816	2.53061	15.4694	0.857143	100.041		56.2895	28.4445	13.0355	2.22895	99.9985
1994	19.993		168100	3500	47200	124400		60.6571	1.3658	3.42379	3.71814	69.164		11.7787	5.0621	9.27998	4.71439	100		56.2378	23.8561	4.06727	15.0176	0.860383	100.039		55.5802	28.5129	13.5913	2.318	100.002
1995	20.107		176500	3800	50400	129900		59.5837	1.55239	3.20123	3.66242	68.0005		12.6723	5.64209	8.99329	4.69182	99.9992		57.288	24.4219	3.53889	13.9453	0.805886	100		56.3459	27.1481	14.3638	2.14216	100
1996	20.493		186500	4000	53600	136900		57.6025	1.68836	2.91816	3.49189	65.7009		12.5863	7.71802	9.07206	4.922	99.9993		58.207	26.3463	3.4505	11.4157	0.580458	100		57.9008	25.7744	14.4376	1.88665	99.9995
1997	20.87		198400	4100	57000	145500		56.2981	1.57951	2.46138	3.37804	63.717		12.3642	9.9312	8.98685	5.00135	100.001		58.4326	28.4326	2.57053	10.0313	0.501567	99.9687		58.9339	24.9316	14.2306	1.90609	100.002
1998	21.092		211600	4200	59800	156000		55.5029	1.62677	2.26134	3.29302	62.6841		11.397	11.5184	9.16197	5.23857	100		59.0854	27.8354	2.7439	9.7561	0.54878	99.9695		60.3056	24.7597	13.0549	1.88131	100.001
1999	21.355		224900	4100	64200	164700		54.7034	1.67942	2.13029	3.22423	61.7374		11.0153	12.8709	9.07339	5.30301	100		59.4545	26.4174	2.63561	11.0021	0.520993	100.031		61.6691	23.9516	12.5809	1.79976	100.001
2000	21.881		236400	4500	67600	173300		54.5594	1.67081	2.08376	3.16473	61.4792		10.9958	13.6591	8.51607	5.3498	99.9995		60.6044	25.6194	3.37599	9.88293	0.490063	99.9728		62.9756	23.4388	11.884	1.70029	99.9987
2001	22.062		214500	4400	58900	160100		59.6052	1.87967	2.47398	3.57588	67.5347		9.90204	7.71048	9.49119	5.36159	100		58.8841	23.5645	4.17118	12.8657	0.514626	100		61.3098	27.5592	9.29845	1.83498	100.002
2002	22.276		204000	4400	54800	153600		60.8566	2.22887	2.88629	3.72075	69.6925		8.67963	5.81352	10.1992	5.61572	100.001		57.597	22.4946	4.06789	15.3017	0.565733	100.027		59.7968	29.3891	8.93256	1.8802	99.9987
2003	22.33		211000	4500	54100	161400		58.8371	2.7274	3.13178	3.60939	68.3057		9.27894	6.93462	10.1598	5.32091	100		57.1392	24.1772	4.45711	13.6564	0.570096	100		55.4596	29.9119	12.7088	1.91762	99.9979
2004	22.471		229600	4800	59400	175100		55.3458	2.61966	3.16053	3.33576	64.4618		10.0376	9.80563	10.4836	5.21192	100		55.7541	27.5174	5.22042	10.9513	0.556845	100		55.6293	27.4342	15.0866	1.85317	100.003
2005	22.717		248800	5300	65500	188600		51.2867	2.5111	3.01209	3.04982	59.8597		11.4324	12.2265	11.3307	5.15074	100		55.3402	28.3093	5.38144	10.4536	0.494845	99.9794		55.3189	24.7464	18.3092	1.62556	100
2006	23.129		259900	5600	68500	197000		49.9381	2.49375	2.80941	2.95742	58.1986		12.7006	13.004	10.9306	5.16619	100		55.2437	28.6175	6.50484	9.17884	0.436184	99.981		55.4523	23.9591	19.1732	1.41593	100.001
2007	23.174		269400	6000	69100	206300		49.6816	2.48542	2.56224	2.91099	57.6406		12.5834	14.1098	10.2997	5.36684	100		55.6131	31.0363	4.76684	8.16926	0.414508	100		58.0407	24.2202	16.46	1.27814	99.9991
2008	23.014		243200	5400	59900	188800		55.3059	2.81051	2.92462	3.29788	64.3389		10.8284	7.98329	10.9631	5.88592	99.9996		55.6455	28.7238	4.59728	10.5002	0.533284	100		58.7759	28.4381	11.301	1.48495	100
2009	23.147		218800	6000	53400	171400		59.2673	2.97735	3.3622	3.68124	69.2881		8.97091	4.39198	11.2448	6.10417	100		52.2233	26.2287	5.09863	15.8643	0.568372	99.9833		56.9778	31.9056	9.50503	1.61194	100
81st - 90th Percentiles
1979	7.952		91700	1900	22300	71300		77.1216	0	3.24776	4.11477	84.4842		7.50374	1.44596	3.94815	2.61798	100		56.4315	14.2462	2.48963	24.4813	2.48963	100.138		52.273	34.1446	10.4801	3.11038	100.008
1980	8.162		89200	2100	22200	69100		76.6709	0	2.84501	4.16394	83.6799		8.49306	1.36613	3.41139	3.04953	100		56.0841	14.6018	1.54867	25.885	1.99115	100.111		54.718	33.7293	8.84788	2.70381	99.9989
1981	8.313		89300	2300	22800	68800		76.4832	0	2.93028	4.50368	83.9147		9.06751	1.06096	2.78834	3.16605	100		57.3543	15.3562	2.03515	23.8668	1.3876	100		55.2746	35.6319	6.77985	2.30703	99.9934
1982	8.462		88800	2600	21200	70200		76.682	0	3.22773	4.6022	84.5097		8.96846	0.957552	2.32057	3.24376	100.002		58.1006	15.8021	1.67598	23.3839	1.03751	100		54.2674	38.8378	4.44547	2.45797	100.009
1983	8.562		90000	2400	20900	71500		76.1892	0	3.34049	4.6832	84.2129		8.4445	1.28848	2.55092	3.50318	100		60.1318	16.9687	0.823723	20.8402	1.23558	100		50.5127	40.7077	5.85682	2.91905	99.9963
1984	8.584		96000	2600	22400	76100		74.6909	0.509394	3.09555	4.77459	83.0705		8.55783	1.24018	3.41098	3.72054	100		61.6458	18.0749	1.61646	17.2667	1.39603	100		48.7932	41.4968	6.47445	3.23722	100.002
1985	8.942		95300	2500	22500	75300		75.1419	0.821724	3.23339	4.9227	84.1178		8.08538	1.33578	2.67729	3.78184	100		61.4712	18.0626	1.89366	17.3343	1.23816	100		48.7813	42.4467	5.69466	3.07819	100.001
1986	8.894		100000	2500	23700	78800		74.7991	0.943832	3.16566	5.02666	83.9371		7.08319	2.18095	3.17099	3.6278	99.9982		56.3268	20.8243	1.80766	19.9566	1.15691	100.072		47.9705	43.4061	5.70541	2.91276	99.9947
1987	9.1		100400	2400	23900	79000		74.5424	1.01516	3.52229	5.00743	84.089		7.34367	1.35184	3.201	4.0162	100		58.3627	19.7601	1.482	19.1955	1.27029	100.071		46.7793	43.1604	7.16583	2.89943	100.005
1988	9.27		101500	2400	24300	79600		73.7574	1.16374	3.722	5.15879	83.802		7.33511	1.02071	3.35956	4.48266	100		58.9568	21.1393	1.23542	17.7076	1.02951	100.069		46.1625	44.141	6.86502	2.83555	100.004
1989	9.313		103100	2700	24800	81000		72.4448	1.28146	3.67864	5.06753	82.4708		8.13076	1.14794	3.4515	4.80049	100.003		59.3452	20.4167	1.78571	17.5	0.892857	99.9405		46.8708	43.3819	6.90122	2.84995	100.004
1990	9.488		101300	2800	24400	79800		72.903	1.32111	3.8051	5.2322	83.2614		7.82666	0.85835	3.13634	4.91573	99.9985		57.7026	20.9877	2.73752	17.6597	0.966184	100.054		46.2087	44.6203	6.44701	2.724	100
1991	9.557		99800	2900	24000	78700		72.9358	1.31057	3.83811	5.27886	83.3633		7.06335	0.921497	3.39345	5.25838	100		55.136	20.0906	3.02115	20.3927	1.30916	99.9496		45.6358	45.1982	6.1026	3.06346	100
1992	9.672		100200	3100	24000	79300		72.9759	1.6292	4.28038	5.31933	84.2062		6.08368	1.00781	3.1933	5.51042	100		52.5564	21.0041	3.36251	21.9714	1.10548	100		44.9564	45.5712	6.20699	3.26311	99.9976
1993	9.712		101900	3100	24400	80500		72.561	1.68642	4.83722	5.2704	84.355		5.94061	1.03119	3.28566	5.38755	100		55.2225	21.1626	2.99728	19.6639	0.953678	100		44.1871	45.2274	7.35031	3.24027	100.005
1994	9.777		104100	3000	25400	81800		72.6987	1.87736	4.98583	5.32527	84.8871		5.5446	0.933457	3.24686	5.38794	100		52.2247	22.8315	4.53933	19.3708	1.03371	100		44.1091	45.0311	7.381	3.47877	100
1995	9.845		106800	3400	26300	83900		71.4341	2.16433	4.85916	5.29377	83.7513		6.45937	1.11454	3.05721	5.61879	100.001		54.6032	24.4841	4.20635	15.7143	0.992063	100		44.3273	44.2159	8.10094	3.35176	99.9959
1996	10.092		108700	3600	26600	85700		70.3987	2.51197	4.5522	5.20115	82.6628		6.68702	1.44636	3.24114	5.96264	100.001		54.9946	26.0368	4.25532	14.0281	0.685179	100		44.8418	43.7765	8.32629	3.05395	99.9985
1997	10.281		111800	3300	27700	87400		70.674	2.49146	3.99205	5.2652	82.4238		6.24464	1.97145	3.42175	5.93835	99.9989		55.7214	27.5545	3.17643	12.8971	0.650593	100		45.192	43.7734	7.9542	3.08127	100.001
1998	10.445		116100	3500	28600	91000		70.4097	2.65732	3.72592	5.24158	82.0356		5.84457	2.1023	3.45113	6.56642	99.9989		56.2881	27.517	3.26048	12.2537	0.68076	100		45.8182	43.9543	7.06598	3.1611	99.9996
1999	10.497		120500	3500	29800	94200		70.0684	2.84123	3.59572	5.22562	81.732		5.71036	2.58387	3.44379	6.531	100		56.1654	25.98	3.1005	14.1126	0.641483	100		46.2714	43.6361	7.03984	3.05352	100.001
2000	10.744		123300	3800	30600	96600		69.644	2.91686	3.60469	5.19319	81.3587		5.81894	2.58576	3.37016	6.86743	100.001		56.9823	25.8106	4.14125	12.4559	0.609952	100		47.0329	43.2012	6.7769	2.99296	100.004
2001	10.868		121500	3900	28800	96600		71.7541	3.0118	3.94047	5.41005	84.1164		4.95847	0.921799	3.35833	6.64402	99.999		56.7485	23.0982	4.66258	14.8466	0.644172	100		45.1058	47.0756	4.79796	3.02309	100.002
2002	10.917		119600	4000	27600	96000		72.1175	2.77447	4.41711	5.40229	84.7124		4.17696	0.6791	3.19472	7.23685	99.999		53.927	22.2482	4.72993	18.4526	0.642336	100		44.2551	48.2954	4.43276	3.02059	100.004
2003	10.999		121400	4000	26600	98900		71.085	3.21309	4.89894	5.29595	84.493		4.217	0.737976	3.49328	7.05778	99.9991		54.4907	22.6686	4.96413	17.1593	0.688666	99.9713		40.6423	50.0821	6.12674	3.1437	99.9948
2004	11.086		125300	4400	27600	102200		69.8482	3.24667	5.35251	5.20094	83.6465		4.4413	1.23499	3.33097	7.34625	100.002		52.1629	27.068	5.94485	14.1665	0.657728	100		40.8238	48.7507	7.29549	3.13246	100.002
2005	11.251		127400	4700	28300	103900		68.1031	3.34404	5.41179	5.07088	81.9298		5.10086	1.70029	3.81944	7.45043	100.001		52.9181	27.797	6.27451	12.4798	0.553633	100.023		40.452	47.4727	9.20645	2.86929	100
2006	11.41		130700	5000	29200	106600		67.5297	3.37523	5.24168	5.0287	81.1753		5.80747	1.89084	3.56382	7.56174	99.9992		52.6305	27.847	7.96535	11.0712	0.48595	100		40.8117	46.669	9.96616	2.55346	100
2007	11.489		132800	5300	29400	108700		67.5529	3.39716	4.81335	5.03459	80.798		5.71308	2.16792	3.42131	7.8997	100		53.6713	30.575	5.84693	9.42113	0.485625	100		42.0609	47.0268	8.52956	2.37928	99.9965
2008	11.345		130000	5100	26900	108200		69.3101	3.51085	5.06361	5.19384	83.0776		4.72763	0.716658	3.23113	8.24619	100		53.5913	27.996	5.43651	12.3413	0.615079	99.9802		40.2763	51.7396	5.52877	2.45723	100.002
2009	11.463		125800	5800	25800	105800		70.5061	3.29052	5.34988	5.31331	84.4591		3.96214	0.337	3.10851	8.13251	100		50.4079	25.0304	6.11005	17.8441	0.590175	99.9826		39.6257	53.3315	4.44074	2.60012	99.9981
91st - 95th Percentiles
1979	4.203		113600	1900	29300	86100		73.6082	0	2.81555	3.62782	80.0493		9.63539	2.40029	5.41891	2.49612	100.002		60.9524	15.102	1.76871	20.4082	1.76871	100		56.505	28.6012	12.1643	2.72771	99.9982
1980	4.246		111600	2100	29400	84300		73.4682	0	2.42742	3.64532	79.543		10.5167	2.45257	4.58862	2.89907	99.9979		60.9131	15.1448	1.55902	20.9354	1.55902	100.111		59.2357	28.2086	10.1672	2.38854	100
1981	4.364		111100	2100	29900	83400		73.2974	0	2.58462	4.01709	79.901		11.5197	1.61225	3.80444	3.1607	99.9961		63.6364	17.2827	1.3986	16.4835	1.1988	100		59.8636	30.4635	7.6518	2.01892	99.9978
1982	4.451		110300	2400	27300	85400		74.9202	0	2.81823	4.22457	81.9611		10.1785	1.33252	3.13198	3.39774	100.004		62.2108	18.3376	1.37104	17.2237	0.771208	99.9143		58.4336	34.6455	4.75761	2.16255	99.9993
1983	4.467		113200	2300	27100	88400		73.6601	0	2.87285	4.2481	80.781		10.1403	2.07493	3.53979	3.46396	100		62.8162	18.1282	1.09612	17.032	0.927487	100		55.0572	35.9597	6.53355	2.45098	100.001
1984	4.408		122100	2500	29300	95400		71.7035	0.578925	2.64211	4.28959	79.2157		10.3129	2.03547	4.70068	3.7353	99.9985		64.1007	18.7269	1.48038	14.4338	1.18431	99.926		53.195	36.682	7.29913	2.82713	100.003
1985	4.601		121900	2400	29500	94800		72.4126	0.810956	2.77935	4.43114	80.434		9.64933	2.5165	3.52609	3.87407	100		65.4989	19.1927	1.14242	13.0998	1.06626	100		53.1984	37.4793	6.59586	2.72464	99.9982
1986	4.699		127000	2600	30900	98700		71.0429	0.930669	2.61147	4.43222	79.0173		8.87284	4.03057	4.26148	3.81784	100		60.5795	23.1132	1.01078	14.4205	0.876011	100		53.0025	37.5614	6.81157	2.62337	99.9988
1987	4.617		129800	2500	32600	99700		71.9161	1.01938	2.99733	4.47286	80.407		9.35294	2.19081	3.87656	4.17273	99.9987		64.1079	21.7151	0.899032	12.379	0.968188	100.069		52.5856	36.6257	8.23788	2.55295	100.002
1988	4.726		131400	2500	33100	100800		71.4863	1.20293	3.23585	4.65601	80.5824		8.89012	1.57837	4.41492	4.53421	99.9987		61.9174	20.7723	1.1984	15.1798	0.932091	100		51.6649	38.2161	7.68713	2.42935	99.9975
1989	4.744		134100	2800	33500	103400		69.9585	1.2999	3.20728	4.54492	79.0117		9.66901	1.92271	4.82448	4.57205	99.9988		61.679	21.759	1.6562	14.1062	0.742433	99.9429		51.9585	37.7481	7.88681	2.40382	99.9972
1990	4.867		130700	3000	32700	101000		69.8481	1.31372	3.27446	4.69235	79.1298		9.90324	1.30677	4.78031	4.87986	99.9988		59.1951	21.5487	2.08864	16.5053	0.662252	100		51.1514	39.0104	7.53084	2.30508	99.9977
1991	4.912		129000	2800	32500	99400		70.5463	1.37341	3.36339	4.82165	80.1048		8.90908	1.23426	4.90989	4.84088	99.9989		60.6076	21.0608	1.39032	16.0144	0.875386	99.9485		50.3435	40.2721	6.82068	2.56281	99.9991
1992	5.006		130300	3100	32600	100900		70.3796	1.67876	3.77749	4.83066	80.6665		8.16751	1.31102	4.5913	5.26367	100		58.4871	20.4336	2.62915	17.7122	0.784133	100.046		49.8329	40.0667	7.38347	2.71816	100.001
1993	5.043		132100	3100	33700	101500		70.0451	1.76638	4.04419	4.80031	80.657		7.5612	1.8714	4.99774	4.91268	99.9989		56.7238	22.8339	2.43682	17.0578	0.902527	99.9549		49.1909	39.5885	8.41493	2.80773	100.002
1994	5.119		134000	3300	34500	102700		69.8087	1.87002	4.36406	4.81559	80.8574		7.39283	1.43575	5.02968	5.28436	100.001		56.169	24.5922	4.14053	14.5128	0.585529	100		49.2676	39.1991	8.54859	2.98472	100
1995	5.145		138500	3600	36100	106000		68.6094	2.2356	4.02946	4.83804	79.7125		8.19529	1.61332	4.93792	5.54099	100		56.8606	24.1859	3.69557	14.4896	0.768386	100		49.3337	38.7093	9.22176	2.73892	100.004
1996	5.147		144000	3700	37600	110100		68.3429	2.49177	3.80456	4.77379	79.4121		7.87223	2.21149	4.74395	5.76109	100.002		57.8335	26.4644	3.06987	12.1736	0.494001	100.035		50.2563	38.1171	9.13468	2.48876	99.9969
1997	5.323		148500	4200	39000	113700		66.8775	2.38151	3.27059	4.62014	77.1498		8.70321	3.1346	4.7501	6.26146	99.9991		58.3105	28.9113	2.19579	10.186	0.426959	100.03		51.256	36.7041	9.43155	2.60768	99.9993
1998	5.363		155200	3900	40600	118500		67.0396	2.53755	3.09529	4.6413	77.3137		7.63793	3.42471	5.19007	6.43357	100		59.5106	28.124	2.44698	9.42904	0.522023	100.033		52.03	37.1758	8.25021	2.54428	100
1999	5.431		161000	3900	42500	122400		66.6107	2.67452	2.96154	4.59472	76.8407		7.32262	4.20635	4.96453	6.66656	100.002		58.9115	26.9255	3.05538	10.6302	0.445576	99.9682		53.0351	36.4094	8.10174	2.45134	99.9977
2000	5.56		166000	4300	43800	126500		66.1584	2.66543	2.95239	4.57464	76.3508		7.60683	4.16029	4.87112	7.01166	100.001		59.8809	25.801	3.28891	10.5472	0.481996	100		53.557	36.2235	7.82895	2.39141	100.001
2001	5.614		161500	4100	41200	124400		69.5012	2.85695	3.21961	4.88814	80.4659		6.34394	1.70398	4.87558	6.61132	100.001		57.875	23.4955	4.63576	13.533	0.460697	100		52.1838	39.9721	5.43099	2.41281	99.9997
2002	5.648		158600	3900	39500	123100		70.1462	3.18482	3.78633	4.95005	82.0674		5.29493	1.27052	5.15698	6.20944	99.9993		56.7754	21.6871	3.58959	17.4095	0.538439	100		50.9085	41.5319	5.12152	2.4357	99.9976
2003	5.685		161200	4200	38100	127200		69.1718	3.91793	4.12975	4.91048	82.1292		5.00708	1.41547	4.9985	6.44903	100		55.2624	25.0764	5.60955	13.6351	0.472091	100.056		47.393	43.3633	6.78987	2.45173	99.9979
2004	5.673		168000	4300	39900	132400		67.4779	4.05907	4.42242	4.76837	80.7278		5.41879	2.23898	5.32645	6.28802	100		55.7005	27.1589	5.53092	11.114	0.495695	100		47.3177	42.0511	8.2097	2.42207	100.001
2005	5.772		173600	5100	41500	137100		65.3121	4.12017	4.46912	4.59864	78.5001		6.4132	2.96202	5.29781	6.82691	100		54.2252	28.2905	4.99244	12.0813	0.432246	100.022		47.1479	40.2484	10.4031	2.20259	100.002
2006	5.89		177900	5200	42900	140200		64.1253	4.06386	4.24364	4.50405	76.9362		7.31961	3.20677	5.48538	7.05143	100		55.3165	28.6212	6.24872	9.40381	0.389264	99.9795		47.5356	39.2016	11.2805	1.98003	99.9978
2007	5.862		182300	5700	43400	144500		63.5969	4.13714	3.90664	4.47552	76.115		7.52487	3.54499	5.35949	7.4556	100.001		54.9754	31.2215	4.71061	8.70915	0.40168	100.018		48.9422	39.383	9.83086	1.84224	99.9983
2008	5.864		175900	5300	40300	140800		67.1454	4.27198	4.17854	4.74601	80.342		6.03649	1.24034	4.8873	7.49447	100.001		54.7452	29.1532	5.00095	10.5702	0.530403	100		48.9233	43.1536	5.9685	1.95554	100.001
2009	5.841		169800	5700	38300	137200		68.4464	4.08009	4.52061	4.92049	81.9682		4.76973	0.830389	4.75559	7.67609	99.9994		52.2435	26.5881	4.17033	16.4526	0.563083	100.018		47.6444	45.3377	4.93953	2.07966	100.001
96th - 99th Percentiles
1979	3.37		164500	2700	45700	121500		59.114	0	1.86454	2.17949	63.1581		16.8202	6.25502	10.7337	3.0346	100.002		64.7502	17.0594	1.88501	14.9859	1.41376	100.094		62.3099	16.7357	18.6839	2.27107	100.001
1980	3.51		158400	2900	44600	116700		61.0871	0	1.70606	2.35007	65.1433		17.8671	5.2836	8.47563	3.23043	100		66.9394	18.0033	0.900164	13.0933	1.06383	100		65.5003	17.5578	14.9115	2.03721	100.007
1981	3.618		156800	3100	44000	115900		61.0922	0	1.75359	2.6071	65.4529		19.4416	4.74155	7.29248	3.07016	99.9986		65.658	20.197	1.33709	11.893	0.914849	100		66.8386	19.6104	11.8474	1.70504	100.001
1982	3.619		157000	3400	40000	120400		63.5726	0	1.97959	2.85725	68.4082		17.5091	3.95789	6.48586	3.64028	100.003		67.9588	20.8359	0.787402	9.93337	0.545124	100.061		67.3266	23.4058	7.46094	1.80671	100
1983	3.639		162900	3200	39600	126400		62.4648	0	2.058	2.90133	67.4253		15.8735	6.05542	6.81249	3.8333	99.9988		67.4618	19.5107	0.672783	11.4985	0.856269	100		62.8671	24.9893	10.0184	2.12183	99.9966
1984	3.586		176800	3200	42800	137200		61.4491	0.440266	1.79616	2.89044	66.5749		15.4274	5.62031	8.47566	3.90284	100.002		69.0909	18.4751	0.938416	10.4985	0.997067	100		61.5295	25.2554	10.8081	2.40569	99.9987
1985	3.723		178800	3500	43700	138700		61.742	0.65058	1.95989	3.01364	67.3671		14.8595	7.0729	7.13297	3.5675	99.999		69.466	19.2328	1.19233	9.27942	0.829445	100		61.3251	26.0517	10.2723	2.35128	100
1986	3.724		196000	3900	47500	152300		58.4604	0.642851	1.84604	2.84069	63.7891		13.6622	11.1506	7.6317	3.76553	100		65.884	22.0074	0.782689	10.6354	0.644567	99.954		62.2131	24.9907	10.5009	2.29533	100
1987	3.757		192000	3900	51300	144500		60.6504	0.762465	2.16136	3.01053	66.5856		15.5085	5.90218	8.45326	3.55042	99.9991		67.1861	22.3063	1.38023	8.28139	0.845948	100		61.0089	24.061	12.9304	2.00062	100.001
1988	3.819		198700	3900	52000	150600		59.6367	0.799841	2.25999	3.00916	65.7057		15.5284	4.94688	9.57317	4.24671	100.001		69.1621	20.9273	1.10591	8.08167	0.723097	100		60.6621	24.8535	12.5395	1.9465	100.002
1989	3.864		202300	4000	52700	153500		59.463	0.928156	2.28559	3.00732	65.684		16.1415	4.49534	9.03056	4.6486	100		69.0096	21.5256	1.07827	7.7476	0.638978	100		61.2791	24.7673	12.0836	1.8694	99.9994
1990	3.948		196600	3900	51000	149400		60.8396	0.981644	2.38949	3.18265	67.3934		15.4286	3.29651	9.42101	4.46048	100		65.4503	22.0497	1.86335	9.97671	0.659938	100		60.4007	26.4955	11.279	1.82207	99.9973
1991	4.049		191700	3800	50100	145400		61.6914	1.0273	2.45669	3.38651	68.5619		13.8956	3.0918	9.60972	4.84103	100		65.5504	21.863	1.88607	9.93072	0.769823	100		59.0134	29.1892	9.69477	2.10616	100.003
1992	4.022		199300	3900	52700	150600		61.7659	1.21778	2.68665	3.48333	69.153		12.6643	3.33324	9.94423	4.90525	100.001		63.901	23.4352	1.60116	10.4076	0.655022	100		58.3447	28.2331	11.2733	2.15025	100.001
1993	4.066		200500	3900	54300	150000		61.5451	1.3484	2.93352	3.44851	69.2755		12.065	3.80776	10.0389	4.81214	99.9993		64.7017	22.8027	1.83551	10.06	0.635369	100.035		57.3667	28.5889	11.8084	2.2345	99.9985
1994	4.087		205000	4100	56600	152500		61.5095	1.38207	3.23235	3.47508	69.599		11.3696	3.39483	10.4266	5.21063	100.001		59.5364	24.702	3.6755	11.1589	0.89404	99.9669		57.4021	28.349	11.9491	2.29752	99.9976
1995	4.125		215700	4300	60400	159700		60.9507	1.56545	2.87564	3.41575	68.8076		12.4693	3.93736	10.0062	4.77958	100		60.3496	25.207	2.54523	11.2849	0.643974	100.031		58.3239	26.6992	12.8901	2.08481	99.998
1996	4.207		224100	4800	63400	165500		59.0759	1.66986	2.68804	3.27177	66.705		12.5539	4.89807	10.4705	5.37202	100		61.5112	27.114	2.75505	8.0742	0.545554	100		59.7481	25.4564	12.9315	1.86321	99.9992
1997	4.228		238500	5000	67800	175700		58.2604	1.51047	2.29651	3.16453	65.2319		12.4454	6.67145	10.1216	5.53016	100.001		60.6486	29.239	2.3238	7.35444	0.459653	100.026		60.9319	24.4621	12.7051	1.89982	99.9989
1998	4.247		253000	5100	71400	186700		57.7784	1.52576	2.12106	3.09255	64.5173		11.5068	7.35218	10.8354	5.78839	100.001		61.8575	28.9297	2.18525	6.55575	0.471815	100		62.5021	24.1833	11.4641	1.85071	100
1999	4.365		264900	4900	75900	193900		56.395	1.55072	2.05431	3.0643	63.0643		11.2754	8.72599	10.7902	6.14412	100		63.4326	26.9162	1.70614	7.48663	0.4329	99.9745		63.3924	23.5651	11.212	1.83063	100
2000	4.486		272000	5600	78200	199300		57.4888	1.59496	2.03426	3.11529	64.2338		11.2751	8.32697	10.0082	6.15596	99.9996		64.4372	25.4863	2.53552	7.1694	0.371585	100		64.2199	23.6242	10.4477	1.70787	99.9997
2001	4.487		256600	5200	70600	191200		62.3497	1.70517	2.38203	3.42707	69.8639		9.42258	4.34938	10.522	5.84257	100		61.4043	24.6673	3.32721	10.1882	0.413034	100		63.3911	27.169	7.62186	1.81803	100
2002	4.616		246700	4900	66300	185300		63.4254	2.63319	2.70854	3.60424	72.3718		7.82563	3.15019	10.6763	5.97558	99.999		62.3504	22.8578	3.44663	10.9382	0.406893	100		61.9513	29.2152	7.04882	1.78615	100.001
2003	4.53		255200	5100	65800	194500		61.8477	3.40997	3.01141	3.55548	71.8246		8.19325	4.08013	10.6199	5.28171	99.9995		60.7586	25.5362	3.02551	10.2506	0.451569	100.023		58.1052	30.0438	10.0432	1.80708	99.9993
2004	4.578		269900	5600	70500	205000		59.1696	3.36079	2.99768	3.30707	68.8356		8.88146	5.62435	11.2087	5.4503	100		59.4089	28.5283	3.90028	7.65983	0.502614	100		58.5671	27.7128	11.9158	1.80427	100
2005	4.581		292000	6100	77900	220200		55.2147	3.23233	2.86371	2.98671	64.2971		10.3464	7.7552	12.1693	5.43171	100		57.923	28.9526	5.10295	7.52014	0.501343	100		58.5956	24.7759	15.0408	1.58723	99.9996
2006	4.703		301100	6500	80500	227100		54.6647	3.32958	2.60669	2.93955	63.5402		11.6131	7.80949	11.5528	5.48447	100		58.1224	29.8449	4.86531	6.80816	0.359184	100		58.6375	24.1997	15.7526	1.41093	100.001
2007	4.679		310700	7200	81600	236300		54.5048	3.34514	2.44482	2.90081	63.1958		11.7658	7.90235	11.3467	5.78895	99.9993		57.3137	31.5175	3.74694	7.10477	0.33146	100.014		60.9292	24.2897	13.5171	1.26505	100.001
2008	4.684		286800	5800	73100	219500		59.9548	3.7744	2.72879	3.29265	69.7506		9.6285	3.24129	11.2855	6.0941	100		59.064	29.8539	2.92276	7.70703	0.452331	100		62.0957	28.1588	8.31634	1.42946	100
2009	4.714		266200	6200	66800	205600		63.392	3.97157	3.07164	3.67635	74.1115		7.60023	1.84569	10.5539	5.889	100		53.8636	27.3935	4.45488	13.7858	0.502187	100		60.1911	31.6106	6.67527	1.5233	100
Top 1 Percent
1979	0.847		521400	4600	184500	341500		31.7414	0	0.497915	0.441763	32.6815		30.6476	24.0455	10.8483	1.77699	99.9995		70.6278	19.8991	1.4574	7.06278	0.952915	100		64.8293	2.89138	31.134	1.14588	100.001
1980	0.868		499800	4500	167000	337400		34.7621	0	0.474604	0.511112	35.7474		30.3971	22.4271	9.559	1.86893	100		71.1988	20.1868	1.24546	6.2273	1.14167	100		69.5498	3.44988	25.8966	1.10419	100
1981	0.89		496900	4800	152900	348800		35.1623	0	0.552835	0.604704	36.3198		31.2972	23.2173	7.25644	1.90877	99.9996		67.9733	21.9599	1.51448	7.52784	0.979955	99.9555		72.2705	4.40532	22.3047	1.01845	99.999
1982	0.891		527200	5200	142700	389700		34.8327	0	0.55977	0.744301	36.1364		28.5602	25.2248	7.93677	2.14218	100.001		71.277	22.3183	1.49312	4.40079	0.550098	100.039		77.2582	6.01062	15.6989	1.03243	100
1983	0.906		574600	5300	155200	424700		33.3882	0	0.538591	0.72197	34.6488		25.6323	28.946	8.59742	2.17542	100		69.5428	21.4233	0.737463	7.4115	0.848083	99.9631		73.7784	5.86052	19.0819	1.28026	100.001
1984	0.908		640100	6800	174900	472100		32.4212	0.0813562	0.442907	0.663773	33.6092		25.4248	29.1558	9.71487	2.09558	100		75.0207	17.3506	0.578353	6.19664	0.853759	100		72.4067	5.38747	20.8338	1.37186	99.9999
1985	0.94		682400	6900	179900	509400		29.978	0.111251	0.454342	0.626421	31.17		25.0648	31.9232	9.44807	2.39416	100		72.8688	18.0523	0.923727	7.31064	0.818158	99.9736		73.2829	5.41772	19.8717	1.42779	100
1986	0.947		893200	7300	221800	678700		22.5787	0.0899392	0.360354	0.481135	23.5101		19.9024	48.4539	7.03734	1.09638	100		70.0485	21.432	0.898058	6.82039	0.776699	99.9757		75.6486	4.41711	18.5514	1.3821	99.9992
1987	0.928		719300	6200	220200	505300		36.2463	0.150067	0.569968	0.716218	37.6826		25.9478	21.039	13.3829	1.94753	99.9998		71.6997	21.0121	0.852585	5.80308	0.632563	100		71.6392	5.24435	22.021	1.09579	100
1988	0.94		899100	6200	262500	642900		35.142	0.138025	0.541273	0.607349	36.4286		23.8988	20.6745	15.8742	3.12393	100		71.5391	20.6989	0.960256	6.18832	0.586823	99.9733		72.4496	4.68313	21.8563	1.01107	100
1989	0.956		837300	6000	238600	604800		34.066	0.163201	0.599161	0.668295	35.4969		26.7437	18.4931	16.3761	2.8904	100		70.8967	21.2375	1.28474	6.08285	0.498165	100		71.6363	5.31818	22.1001	0.946028	100.001
1990	0.967		808200	6000	228800	585400		36.9805	0.169175	0.608394	0.710759	38.4688		26.6237	14.4087	17.315	3.18363	99.9998		69.2578	22.7934	1.22869	6.0682	0.651956	100		71.8328	5.71849	21.5488	0.899546	99.9996
1991	0.991		719900	6500	211700	514700		39.2748	0.227494	0.684308	0.786092	40.9725		26.4108	12.6109	16.6659	3.33983	100		66.0131	19.9234	1.57764	11.7647	0.721208	100		71.8487	7.68094	19.382	1.0888	100
1992	0.979		818300	6100	247700	576700		41.3437	0.243971	0.642676	0.895138	43.1255		22.6954	12.7485	18.2815	3.14927	100		67.2808	24.3004	1.46922	6.38993	0.536381	99.9767		71.7277	6.55067	20.7465	0.974816	99.9997
1993	1.005		785400	6200	265600	526000		39.3799	0.25387	0.740588	0.761258	41.1355		23.2124	15.2017	17.5363	2.91394	100		69.1413	22.6297	2.16905	5.29964	0.715564	99.9553		70.6541	6.35002	22.0336	0.962662	100
1994	1.009		811400	6400	285200	532600		37.1629	0.290529	0.891358	1.05137	39.3962		23.6146	14.9333	19.1612	2.89474	100		66.1174	24.2501	2.74609	6.35826	0.549218	100.021		67.865	7.85999	23.3507	0.924284	100
1995	0.991		902700	6800	321800	587700		37.1101	0.275814	0.916432	1.05508	39.3574		23.7412	15.8696	18.1925	2.83932	100		63.5079	22.8762	2.47204	10.6141	0.529723	100		68.6322	6.91864	23.5897	0.859612	100
1996	1.045		995300	6900	353500	648800		35.1268	0.266145	0.7728	0.977346	37.1431		22.1933	20.8077	17.0355	2.82035	99.9999		66.1081	25.4754	2.41009	5.611	0.433063	100.038		70.0727	6.44554	22.7443	0.737654	100
1997	1.037		1148900	7000	395000	761000		33.7533	0.226439	0.588231	0.912208	35.48		20.6267	24.8764	16.2036	2.81325	100		65.1603	29.0634	1.71283	3.79009	0.273324	100		70.9917	6.17384	22.0998	0.735011	100
1998	1.034		1298800	7900	427100	879700		33.0862	0.212355	0.535907	0.859946	34.6945		18.6472	28.361	15.4362	2.86109	99.9999		63.3168	25.7389	2.82793	7.7808	0.31954	99.984		72.6659	6.06796	20.5575	0.708665	100
1999	1.061		1418900	7100	468200	957800		33.5901	0.224926	0.47619	0.870644	35.1617		17.4143	29.7211	14.8679	2.83501	100		65.7969	25.5994	1.71016	6.64669	0.264457	100.018		74.2119	6.04626	19.057	0.684844	100
2000	1.09		1561900	7500	509100	1060300		34.4348	0.21673	0.465523	0.857661	35.9747		16.6609	31.2455	13.4277	2.69119	100		69.1091	24.7579	2.42092	3.40542	0.29051	99.9839		75.7609	6.01599	17.5934	0.629606	99.9999
2001	1.091		1241400	7600	402000	847000		38.8065	0.269594	0.623257	1.03572	40.735		17.5111	21.2055	17.6824	2.86591	100		65.3714	23.0492	2.75776	8.4613	0.360389	100		76.1608	7.39037	15.7542	0.694294	99.9997
2002	1.094		1101200	7700	355700	753200		39.324	0.544402	0.726581	1.09543	41.6903		16.8795	17.2683	21.084	3.07793	100		66.0838	24.7737	3.42077	5.07747	0.644271	100		75.2229	7.93924	16.0826	0.755126	99.9998
2003	1.114		1170100	7600	358900	818700		36.3712	0.789522	0.728312	1.01711	38.9062		18.4233	19.684	20.2021	2.78432	99.9999		66.4122	25.9542	2.35115	4.70229	0.564885	99.9847		68.6782	7.80214	22.7082	0.811317	99.9999
2004	1.133		1396300	8400	422900	981800		32.312	0.623184	0.602011	0.858176	34.3955		18.6386	25.158	19.3056	2.50232	99.9999		64.5664	28.0538	4.27601	2.70414	0.412948	100.013		67.0286	6.7257	25.4467	0.798748	99.9998
2005	1.111		1690900	8900	517000	1182900		28.1733	0.504296	0.510106	0.725034	29.9128		19.7158	28.3858	19.6837	2.30197	100		64.4933	29.4872	2.53968	3.10134	0.37851	100		64.926	5.67428	28.6774	0.722193	99.9998
2006	1.124		1828500	9800	552100	1286200		26.681	0.477585	0.452418	0.67886	28.2899		21.196	29.6427	18.6245	2.24692	99.9999		60.775	29.3322	4.09135	5.36855	0.443771	100.011		64.5828	5.42706	29.4097	0.580336	99.9999
2007	1.143		1919700	9400	547400	1381700		27.289	0.478673	0.419809	0.680384	28.8679		20.3633	31.6668	16.7929	2.30911	100		63.2778	31.5294	2.16915	2.70596	0.317704	100		68.6173	5.687	25.2326	0.462937	99.9999
2008	1.12		1559900	9000	441600	1127300		32.9206	0.614664	0.529736	0.847347	34.9123		19.7303	21.7449	20.8287	2.78372	99.9999		60.7678	28.5033	2.95129	7.35604	0.421613	100		72.6058	7.21563	19.4797	0.698873	100
2009	1.127		1219600	9000	356300	872300		37.0875	0.946611	0.705879	1.0801	39.82		18.5086	13.5405	25.0933	3.03768	100		59.3479	29.546	3.41643	7.02203	0.667705	100		72.4387	8.86674	18.0029	0.691341	99.9997
Source: Congressional Budget Office.																																	Return to Contents and Notes

## Sheet: 8. Households Paying More Payro
Table 8. Percentage of Households Paying More in Payroll Taxes Than in Income Taxes, 2009
	Households Paying Some Payroll Tax			Households Paying Income or Payroll Tax			Return to Contents and Notes
Before-Tax Income Group	Employee's Share	Employee’s and Employer’s Shares		Employee's Share	Employee’s and Employer’s Shares
Lowest Quintile	99.4	99.7		98.5	98.8
Second Quintile	96.5	98.7		93.8	95.8
Middle Quintile	81.8	95.5		74	86.3
Fourth Quintile	54.4	88.2		47.9	77.6
Highest Quintile	14.2	53.8		13	49.3
All Quintiles	67	86		62.3	79.9
81st to 90th Percentiles	23	76.1		21	69.1
91st to 95th Percentiles	8.7	51.6		8	47.4
96th to 99th Percentiles	2.8	15		2.6	14
Top 1 Percent	1.4	2.3		1.3	2.1
Source: Congressional Budget Office.

## Sheet: 9. Gini and Progressivity Index
Table 9. Gini Indexes for Household Income and Progressivity Indexes for the Federal Tax System, 1979 to 2009
	Gini Index				Tax Progressivity Index for All Federal Taxes			Tax Progressivity Index for Individual Income Taxes			Tax Progressivity Index for Social InsuranceTaxes
	Market Income	Before-Tax Income	After-Tax Income		Based on the Equalization of the Income Distribution	Based on the Concentration of Tax Payments		Based on the Equalization of the Income Distribution	Based on the Concentration of Tax Payments		Based on the Equalization of the Income Distribution	Based on the Concentration of Tax Payments		Return to Contents and Notes
1979	0.476	0.397	0.358		0.039	0.147		0.031	0.257		-0.004	-0.05
1980	0.484	0.4	0.362		0.038	0.144		0.032	0.249		-0.004	-0.046
1981	0.487	0.404	0.37		0.035	0.132		0.031	0.235		-0.005	-0.048
1982	0.496	0.41	0.382		0.029	0.122		0.028	0.234		-0.004	-0.043
1983	0.508	0.424	0.397		0.026	0.114		0.026	0.232		-0.004	-0.047
1984	0.508	0.429	0.405		0.025	0.106		0.025	0.23		-0.005	-0.054
1985	0.514	0.435	0.41		0.024	0.103		0.025	0.228		-0.006	-0.06
1986	0.536	0.456	0.433		0.023	0.099		0.026	0.227		-0.007	-0.076
1987	0.522	0.439	0.408		0.031	0.124		0.029	0.262		-0.005	-0.053
1988	0.535	0.454	0.424		0.03	0.118		0.03	0.259		-0.007	-0.069
1989	0.528	0.447	0.417		0.029	0.118		0.029	0.261		-0.007	-0.069
1990	0.523	0.438	0.41		0.028	0.114		0.028	0.255		-0.007	-0.063
1991	0.521	0.431	0.401		0.03	0.121		0.029	0.269		-0.005	-0.042
1992	0.531	0.439	0.408		0.031	0.127		0.03	0.28		-0.005	-0.048
1993	0.531	0.436	0.4		0.035	0.139		0.032	0.294		-0.004	-0.039
1994	0.533	0.436	0.398		0.038	0.147		0.034	0.31		-0.004	-0.033
1995	0.535	0.441	0.401		0.04	0.151		0.035	0.316		-0.005	-0.048
1996	0.544	0.453	0.412		0.041	0.152		0.037	0.318		-0.006	-0.061
1997	0.55	0.463	0.424		0.04	0.147		0.037	0.31		-0.007	-0.074
1998	0.551	0.469	0.429		0.04	0.148		0.039	0.319		-0.008	-0.082
1999	0.556	0.478	0.438		0.04	0.147		0.04	0.315		-0.008	-0.088
2000	0.57	0.492	0.452		0.04	0.146		0.04	0.309		-0.008	-0.092
2001	0.551	0.463	0.423		0.04	0.16		0.04	0.351		-0.007	-0.064
2002	0.549	0.455	0.416		0.039	0.164		0.038	0.365		-0.005	-0.05
2003	0.559	0.463	0.426		0.037	0.164		0.034	0.38		-0.006	-0.053
2004	0.572	0.476	0.439		0.037	0.163		0.035	0.371		-0.007	-0.072
2005	0.585	0.49	0.452		0.038	0.162		0.035	0.366		-0.008	-0.095
2006	0.586	0.495	0.457		0.038	0.159		0.035	0.359		-0.009	-0.105
2007	0.587	0.5	0.465		0.035	0.153		0.036	0.353		-0.01	-0.117
2008	0.579	0.482	0.444		0.039	0.189		0.04	0.472		-0.008	-0.086
2009	0.579	0.465	0.426		0.039	0.199		0.038	0.486		-0.006	-0.061
Source: Congressional Budget Office.
Notes: The Gini index is a summary measure of income inequality based on the relationship between shares of income and shares of the populations. It ranges in value from zero to one, with zero indicating complete equality (for example, if each fifth of the population received one-fifth of the income) and one indicating complete inequality (for example, if one household received all of the income).
The tax progressivity index based on the equalization of the income distribution is calculated as the difference between the Gini indexes for income before and after federal taxes.
The tax progressivity index based on the concentration of tax payments reflects a comparison of shares of federal taxes with shares of income for households ranked by income.
To calculate these indexes, all incomes are adjusted for household size —that is, divided in each case by the square root of a household’s size.
For more details about these indexes, see Congressional Budget Office, Trends in the Distribution of Household Income Between 1979 and 2007 (October 2011), Appendix B.

[truncated: 4 more sheets: 10. Nonelderly Childless Househ, 11. Elderly Households, 12. Households with Children, 13. Alternative Income Definiti]
