# Supplementary material for: Victory Tax: A Holistic Income Tax System
Source: Entropy (Basel). 2021 Nov 11;23(11):1492. doi: 10.3390/e23111492 (PMC8624733; doi:10.3390/e23111492)
Supplement: Supplementary file 1 [file entropy-23-01492-s001.zip › bundle/results_to_give_away/supporting_gov_data/Archive/Tax Receipts.xls]

## Sheet: Revenue projections
This table supplements information in CBO's Updated Budget Projections: Fiscal Years 2013 to 2023 (May 2013).
Revenues Projected in CBO's May 2013 Baseline
(Billions of dollars)
															Total
			Actual,												2014-	2014-
			2012	2013	2014	2015	2016	2017	2018	2019	2020	2021	2022	2023	2018	2023
Individual Income Taxes			1132.21	1332.74	1380.02	1558.34	1691.38	1826.42	1941.82	2050.72	2167.99	2290.79	2422.15	2560.21	8397.99	19889.9
Social Insurance Taxes			845.314	952.234	1019.78	1065.58	1126.22	1191.79	1252.51	1309.36	1366.49	1427.51	1492.07	1559.46	5655.89	12810.8
Corporate Income Taxes			242.289	291.111	379.732	455.466	489.079	511.423	512.347	497.646	491.6	493.046	498.899	506.374	2348.05	4835.61
Other
	Excise taxes		79.061	85.1762	92.6363	97.9345	100.305	105.379	107.929	109.917	112.247	115.143	117.799	120.669	504.184	1079.96
	Estate and gift taxes		13.973	19.023	15.2281	15.7847	16.8618	18.1091	19.2609	20.3526	21.407	22.4417	23.5114	24.6268	85.2447	197.584
	Federal Reserve		81.957	79.8338	98.6628	110.654	82.5919	16.2244	0	0	0	20.0282	47.61	53.2731	308.133	429.044
	Customs duties		30.307	30.8094	32.5661	35.713	39.8283	43.1032	44.9501	46.2248	47.8818	50.2321	52.8241	55.8745	196.161	449.198
	Other miscellaneous receipts		25.057	22.4762	23.1975	59.0784	59.9499	66.3472	64.6726	68.881	71.9413	74.4123	76.9868	78.8614	273.246	644.328
		Subtotal	230.355	237.319	262.291	319.164	299.537	249.163	236.813	245.375	253.478	282.258	318.731	333.305	1366.97	2800.11
			_____	_____	_____	_____	_____	_____	_____	_____	_____	_____	_____	_____	______	______
	Total		2450.16	2813.4	3041.82	3398.55	3606.22	3778.8	3943.5	4103.11	4279.56	4493.6	4731.85	4959.35	17768.9	40336.4
		On-budget	1880.66	2143.86	2310.97	2633.65	2795.67	2919.12	3038.38	3155.32	3289.18	3459.36	3652.96	3834.47	13697.8	31089.1
		Off-budgeta	569.501	669.547	730.85	764.902	810.557	859.681	905.112	947.789	990.386	1034.24	1078.89	1124.88	4071.1	9247.28
Source: Congressional Budget Office.
a. Receipts from Social Security payroll taxes.

## Sheet: Expiring tax provisions
This table supplements information in CBO's Updated Budget Projections: Fiscal Years 2013 to 2023 (May 2013).
Estimates of Extending Expiring Tax Provisions
(Billions of dollars)
															Total
															2014-	2014-
				2013	2014	2015	2016	2017	2018	2019	2020	2021	2022	2023	2018	2023
Budgetary Effect of Extending All Expiring Tax Provisionsa				-0.0645418	-54.1639	-93.8971	-86.9175	-83.1657	-81.6126	-102.239	-102.413	-105.717	-110.619	-117.442	-399.757	-938.251
Changes in Revenues				-0.0645418	-54.1639	-93.8971	-86.9175	-83.1657	-81.5773	-81.0085	-81.0972	-84.3088	-89.0407	-95.787	-399.721	-831.028
Changes in Outlays From Refundable Tax Credits				0	0	0	0	0	0.03526	21.2307	21.3154	21.4078	21.5787	21.6552	0.03526	107.223
Memorandum:
Components of Changes in Revenues
	Extend partial expensing of investment propertyb			0	-33.489	-52.118	-43.447	-37.622	-30.204	-22.154	-17.117	-14.996	-14.597	-14.885	-196.88	-280.629
	Extend section 179 expensingb			0	-7.208	-12.78	-10.365	-8.896	-7.135	-5.177	-3.945	-3.481	-3.097	-3.36	-46.384	-65.444
	Extend new and expanded refundable tax credits enacted in
		the American Recovery and Reinvestment Act of 2009c		0	0	0	0	0	-2.367	-6.562	-6.359	-6.223	-5.994	-5.68	-2.367	-33.185
	Extend other expiring tax provisions			-0.0645418	-13.4669	-28.9991	-33.1055	-36.6477	-41.8713	-47.1155	-53.6762	-59.6088	-65.3527	-71.862	-154.09	-451.77
				_____	_____	_____	_____	_____	_____	_____	_____	_____	_____	_____	______	______
	Total			-0.0645418	-54.1639	-93.8971	-86.9175	-83.1657	-81.5773	-81.0085	-81.0972	-84.3088	-89.0407	-95.787	-399.721	-831.028
Source: Staff of the Joint Committee on Taxation and Congressional Budget Office.
a. Negative values indicate an increase in deficits.
b. Provision scheduled to expire on December 31, 2013.
c. Provisions scheduled to expire on December 31, 2017. Includes a lower earned income threshold for the refundable portion of the child tax credit, expansions to the
	earned income credit, and the American Opportunity Tax Credit.
