# Supplementary material for: Victory Tax: A Holistic Income Tax System
Source: Entropy (Basel). 2021 Nov 11;23(11):1492. doi: 10.3390/e23111492 (PMC8624733; doi:10.3390/e23111492)
Supplement: Supplementary file 1 [file entropy-23-01492-s001.zip › bundle/results_to_give_away/supporting_gov_data/Archive/10in12ms.xls]

## Sheet: TBL12
Table 1.2 All Returns: Adjusted Gross Income, Exemptions, Deductions, and Tax Items, by Size of Adjusted Gross Income and by Marital Status, Tax Year 2010
(All figures are estimates based on samples—money amounts are in thousands of dollars)
Size of adjusted gross income	All returns													Returns of married persons filing jointly													Returns of married persons filing separately													Returns of heads of households
	Number of returns	Adjusted gross income less deficit	Exemption amount	Total itemized deductions		Standard deduction		Taxable income		Income tax after credits		Total income tax		Number of returns	Adjusted gross income less deficit	Exemption amount	Total itemized deductions		Standard deduction		Taxable income		Income tax after credits		Total income tax		Number of returns	Adjusted gross income less deficit	Exemption amount	Total itemized deductions		Standard deduction		Taxable income		Income tax after credits		Total income tax		Number of returns	Adjusted gross income less deficit	Exemption amount	Total itemized deductions		Standard deduction		Taxable income		Income tax after credits
				Number of returns	Amount	Number of returns	Amount	Number of returns	Amount	Number of returns	Amount	Number of returns	Amount				Number of returns	Amount	Number of returns	Amount	Number of returns	Amount	Number of returns	Amount	Number of returns	Amount				Number of returns	Amount	Number of returns	Amount	Number of returns	Amount	Number of returns	Amount	Number of returns	Amount				Number of returns	Amount	Number of returns	Amount	Number of returns	Amount	Number of returns
	-1	-2	-3	-4	-5	-6	-7	-8	-9	-10	-11	-12	-13	-14	-15	-16	-17	-18	-19	-20	-21	-22	-23	-24	-25	-26	-27	-28	-29	-30	-31	-32	-33	-34	-35	-36	-37	-38	-39	-40	-41	-42	-43	-44	-45	-46	-47	-48	-49
All returns, total	142892051	8089142092	1049271708	46644509	1216667246	93678175	738538671	107304398	5502000658	84475930	951670957	84475933	951673976	53526090	5254929246	596463655	27014874	845200662	25819133	306718080	44619431	3720645359	36960592	675285327	36960595	675285329	2532292	135557247	12638227	1074764	23047271	1353443	7808130	2108970	107397975	1856273	20807228	1856273	20807228	21916717	703002968	212350048	4026260	78963771	17807367	150061743	13608806	325048029	6089506
No adjusted gross income	2554170	-188804428	13013896	0	0	0	0	0	0	6011	250487	6014	250487	692080	-121279986	6772051	0	0	0	0	0	0	2411	100833	2414	100834	88896	-12929403	451212	0	0	0	0	0	0	1337	129199	1337	129199	83089	-6116909	721636	0	0	0	0	0	0	106
$1 under $5,000	9963765	25889267	31590282	419841	6735403	9541981	50753455	411554	391532	285299	42331	285299	42331	788652	1992795	7089516	92689	2112344	695963	8569442	0	0	1141	10641	1141	10641	143040	364268	596126	0	0	0	0	998	557	998	56	998	56	647030	1863479	5928307	24255	366419	622775	5257504	0	0	0
$5,000 under $10,000	12277702	93220209	57661797	593327	9405036	11681405	79484613	2576917	4162986	1967069	395584	1967069	395584	1175853	9079526	11793077	133869	2900354	1041985	12698760	998	1171	7	189	7	189	162841	1225025	666028	48152	328744	252816	1455810	25475	48855	9512	2140	9512	2140	1992364	16015974	17775302	48147	759550	1944216	16371919	1018	1201	0
$10,000 under $15,000	12806501	160115947	79785913	911539	14437754	11893018	88012759	6675221	22385468	3021672	928662	3021672	928662	1820592	22988336	19071833	188485	4197500	1632107	19817619	0	0	7	284	7	284	156921	1982735	716247	30673	238122	124305	724714	0	0	62716	12579	62716	12579	3171717	40119559	31365069	74821	1064159	3096896	26107444	31270	40405	2994
$15,000 under $20,000	11722728	204566190	79858283	1132656	16601520	10588934	81190529	7525900	49198796	4895526	2503969	4895526	2503969	2147912	37731671	23264954	263165	5166423	1884748	22653936	125182	83392	15308	6885	15308	6885	197128	3457787	913172	43931	391887	152060	881004	313477	1771452	149300	80147	149300	80147	3050526	53119098	30703813	116691	1716684	2933835	24700281	1261050	2574201	45307
$20,000 under $25,000	10185282	228543319	73448921	1269230	19248009	8914079	69872735	8414746	75758308	4718512	4756061	4718512	4756061	2224614	49975758	24710112	358057	7313829	1866557	22261545	1042465	2725000	288428	62102	288428	62102	209166	4700796	1021917	105952	996272	305238	1753833	205105	2388620	170822	183311	170822	183311	2667446	59856995	27401382	150540	2089125	2516907	21179327	2200449	10784436	162829
$25,000 under $30,000	8950075	245309107	65825763	1537327	23712386	7411750	59480407	8147428	101252604	4690889	7023780	4690889	7023780	2263787	62121717	25552652	414510	8296750	1849277	21941164	1662181	9592724	606850	261124	606850	261124	204994	5608114	1081737	0	0	0	0	202334	3125860	170880	276080	170880	276080	2198467	60220334	22168300	232498	3526710	1965969	16554122	2075795	18548233	238313
$30,000 under $40,000	14613296	508012748	107895605	3563770	55787207	11047528	90281178	14099208	258532507	9871627	21115460	9871627	21115460	4288569	150110695	49297901	1005309	20724606	3283260	38784786	3896528	44198796	1737472	1587597	1737472	1587597	372657	12959785	1921402	152732	1602638	217926	1254210	370266	8212623	338758	838306	338758	838306	2987262	103024947	29744103	574738	8807081	2412524	20324582	2941817	44592072	1172304
$40,000 under $50,000	10992023	492085428	82909715	3964667	64643800	7026299	60874451	10831583	285711442	8720664	26638194	8720664	26638194	4060833	182546596	45858758	1214309	23952233	2846524	33461652	3962459	80254046	2410418	4172094	2410418	4172094	286102	12765131	1507626	165199	2110667	119846	691011	284105	8481663	265062	947145	265062	947145	1771865	79059992	16864586	656955	10559348	1114910	9410227	1759491	42424741	1313464
$50,000 under $75,000	18727169	1151141558	156361642	9381311	170840937	9344861	90670034	18597328	735533903	16764287	80932131	16764287	80932131	10070659	628474761	112039027	4457635	90386238	5613025	66012884	9989151	361355987	8404872	28351530	8404872	28351530	401672	24371158	2088652	275355	4291865	125320	722130	400020	17280601	392333	2550851	392333	2550851	2066993	124192532	18634050	1116588	19618733	950405	8036101	2061022	77992389	1884782
$75,000 under $100,000	11805382	1020181842	110842087	7876832	166375232	3928551	42322057	11763791	701536561	11386865	86093509	11386865	86093509	8619012	748272873	94984695	5479611	119487579	3139401	37124660	8590961	497200433	8237028	50143667	8237028	50143667	146214	12498972	825266	110544	2221289	35669	206881	145178	9251851	139652	1655438	139652	1655438	719487	61662906	6219950	535536	11620226	183950	1565096	717060	42269939	710848
$100,000 under $200,000	13997651	1869638676	144076156	11873957	329248558	2123674	23693402	13972730	1373739786	13870207	224422716	13870207	224422716	11683292	1568841971	132866537	9854876	276663916	1828415	21736961	11665396	1138386412	11579435	174916716	11579435	174916716	115734	14788093	599885	98273	2733826	17444	102022	115344	11363914	108990	2419860	108990	2419860	465678	60023722	4011431	404846	11505193	60830	519858	465266	43999152	464808
$200,000 under $500,000	3471723	985430760	36998703	3317311	164112118	154395	1676358	3465756	783347436	3456861	192825788	3456861	192825788	2992012	849508169	34764180	2869916	141661014	122094	1466730	2987581	672131975	2981682	163569469	2981682	163569469	46928	53764785	248959	43953	8131962	2818	16513	46669	45471977	45914	11712116	45914	11712116	74952	20876992	640968	71995	3694914	2957	25260	74790	16531147	74276
$500,000 under $1,000,000	544224	368353583	5980913	527916	53584508	16167	171311	542635	309036735	541486	88589912	541486	88589912	464847	314390182	5596706	452723	45423464	12124	144203	463649	263544644	463048	75848361	463048	75848361	0	0	0	0	0	0	0	0	0	0	0	0	0	13812	9160132	119051	12864	1221243	948	7956	13772	7827864	13572
$1,000,000 under $1,500,000	126941	153289160	1374067	123984	20913652	2957	31073	126631	131137821	126344	38100342	126344	38100342	106933	129144904	1281405	104748	17241313	2184	26236	106732	110697168	106564	32337088	106564	32337088	0	0	0	0	0	0	0	0	0	0	0	0	0	2551	3086007	21627	2440	449207	110	926	2538	2615580	2501
$1,500,000 under $2,000,000	51550	88557580	556954	50702	12039070	848	8426	51410	76330993	51282	22259917	51282	22259917	43064	73927676	517766	42504	9959061	560	6687	42972	63805106	42892	18700912	42892	18700912	0	0	0	0	0	0	0	0	0	0	0	0	0	1172	2040369	10037	1137	273562	35	292	1166	1758302	1142
$2,000,000 under $5,000,000	73078	217723503	784052	71694	28545465	1383	12731	72839	188551425	72676	54233685	72676	54236702	60234	179166752	723396	59502	23084667	733	8708	60080	155486757	59967	45070928	59967	45070928	0	0	0	0	0	0	0	0	0	0	0	0	0	1602	4816231	13988	1529	607911	74	630	1595	4196407	1569
$5,000,000 under $10,000,000	17527	120171904	186025	17280	15424021	247	2258	17471	104713552	17447	29124479	17447	29124480	14113	96767942	169205	13987	12218397	126	1503	14077	84474576	14062	23562077	14062	23562077	0	0	0	0	0	0	0	0	0	0	0	0	0	440	3014428	4100	417	331042	22	191	439	2680813	430
$10,000,000 or more	11264	345715738	120929	11166	45012571	98	894	11249	300678803	11208	71433949	11208	71433950	9031	271166909	109884	8980	34410974	51	603	9022	236707172	8999	56582829	8999	56582830	0	0	0	0	0	0	0	0	0	0	0	0	0	266	6966182	2347	263	752664	3	27	266	6211146	262
Taxable returns, total	84475933	7246201878	580854016	38471033	1027346618	45987648	362718843	84455303	5282376924	84475930	951670957	84475933	951673976	36960595	4898091211	386787564	22845864	736550057	14112317	168362913	36950836	3611183053	36960592	675285327	36960595	675285329	1856273	137478178	8709784	924888	20552149	918810	5314147	1854205	103803735	1856273	20807228	1856273	20807228	6089506	395501211	49977396	2656352	55041626	3433048	29074264	6087715	261548735	6089506
No adjusted gross income	6014	-6111456	39639	0	0	0	0	0	0	6011	250487	6014	250487	2414	-4061745	25886	0	0	0	0	0	0	2411	100833	2414	100834	1337	-845307	5123	0	0	0	0	0	0	1337	129199	1337	129199	106	-107872	863	0	0	0	0	0	0	106
$1 under $5,000	285299	765302	16621	8365	28045	276934	456408	282978	305638	285299	42331	285299	42331	1141	1633	8675	144	8148	998	13566	0	0	1141	10641	1141	10641	998	4508	3641	998	310	0	0	998	557	998	56	998	56	0	0	0	0	0	0	0	0	0	0
$5,000 under $10,000	1967069	14886296	256229	16125	32887	1949946	10719184	1967041	3881124	1967069	395584	1967069	395584	7	59	98	7	1935	0	0	0	0	7	189	7	189	9512	81937	34569	6987	3830	1527	8706	9512	34832	9512	2140	9512	2140	0	0	0	0	0	0	0	0	0	0
$10,000 under $15,000	3021672	39267757	7814096	91529	656612	2928200	17331166	3021560	13467640	3021672	928662	3021672	928662	7	101	75	0	0	0	0	0	0	7	284	7	284	62716	825109	231711	0	0	0	0	0	0	62716	12579	62716	12579	2994	43499	10926	0	0	2994	26542	2994	6030	2994
$15,000 under $20,000	4895526	85615474	17195155	339007	2905499	4555382	27001424	4895026	38523137	4895526	2503969	4895526	2503969	15308	290687	109971	1279	15514	14036	159834	14872	12861	15308	6885	15308	6885	149300	2618895	569064	32319	124089	176616	1029196	212016	1489944	149300	80147	149300	80147	45307	825976	270712	1027	12239	44280	379050	45278	166457	45307
$20,000 under $25,000	4718512	105992910	18840346	540460	5315896	4176079	26697582	4718472	55145640	4718512	4756061	4718512	4756061	288428	6583106	2111834	22305	320569	266123	3449293	288387	707963	288428	62102	288428	62102	170822	3835610	712894	32422	212207	136428	786759	170822	2123750	170822	183311	170822	183311	162829	3660738	1141425	12283	137789	150546	1284926	162829	1096599	162829
$25,000 under $30,000	4690889	128948650	20481141	766692	8537014	3923199	27019056	4690485	72932391	4690889	7023780	4690889	7023780	606850	16868324	4476497	75131	1174941	531719	6627053	606761	4591895	606850	261124	606850	261124	170880	4680917	721503	47409	404869	122473	702963	170880	2851582	170880	276080	170880	276080	238313	6584316	1708599	21155	270202	217158	1855382	238013	2768700	238313
$30,000 under $40,000	9871627	345171098	48370964	2274898	28062867	7594731	55933008	9870601	212809105	9871627	21115460	9871627	21115460	1737472	61351557	13219026	325505	5394734	1411967	17310874	1737458	25428280	1737472	1587597	1737472	1587597	338758	11793395	1535087	135010	1330257	201749	1161995	338755	7766407	338758	838306	338758	838306	1172304	41616049	8816527	185365	2351540	986939	8347201	1172304	22100781	1172304
$40,000 under $50,000	8720664	390928765	50372734	2994831	42128422	5724775	46868959	8720302	251563407	8720664	26638194	8720664	26638194	2410418	108775929	20298952	599487	10596843	1810931	21624871	2410066	56259443	2410418	4172094	2410418	4172094	265062	11816905	1296818	153055	1757343	110950	640561	265061	8122688	265062	947145	265062	947145	1313464	58895717	10872685	433375	6228163	880089	7429241	1313464	34365628	1313464
$50,000 under $75,000	16764287	1034722614	125065309	8077363	134862628	8685926	83344631	16762386	691476005	16764287	80932131	16764287	80932131	8404872	529048094	83720863	3392206	62766347	5012666	59151976	8404784	323418090	8404872	28351530	8404872	28351530	392333	23850212	1990456	268253	4091076	123083	713695	392027	17058608	392333	2550851	392333	2550851	1884782	113896317	16216506	982008	16254573	902774	7637238	1884478	73788853	1884782
$75,000 under $100,000	11386865	984833505	104064112	7497760	151019123	3889105	41889011	11385358	687880789	11386865	86093509	11386865	86093509	8237028	716051691	88405713	5131961	106507636	3105067	36720007	8236956	484425934	8237028	50143667	8237028	50143667	139652	11926596	790141	108344	2033430	31308	182783	139652	8920242	139652	1655438	139652	1655438	710848	60942805	6133113	526903	11186450	183944	1565046	709840	42060532	710848
$100,000 under $200,000	13870207	1854117785	142509299	11758006	320366922	2112201	23601277	13867158	1367729881	13870207	224422716	13870207	224422716	11579435	1556227681	131391469	9755592	269506932	1823844	21684014	11577206	1133713973	11579435	174916716	11579435	174916716	108990	13992834	574423	96660	2705639	12330	73675	108660	10642231	108990	2419860	108990	2419860	464808	59908616	4003305	404214	11437297	60595	517880	464797	43951281	464808
$200,000 under $500,000	3456861	981123679	36862850	3306202	161718368	150658	1641830	3454778	781085522	3456861	192825788	3456861	192825788	2981682	846511470	34650157	2861763	139933911	119919	1441823	2979836	670630896	2981682	163569469	2981682	163569469	45914	52896566	244355	43431	7889099	2346	13815	45824	44792895	45914	11712116	45914	11712116	74276	20673114	634787	71588	3625741	2688	23007	74254	16391788	74276
$500,000 under $1,000,000	541486	366494116	5955923	526064	52727230	15285	162695	540600	307849811	541486	88589912	541486	88589912	463048	313186058	5576623	451494	44854966	11554	137678	462284	262785456	463048	75848361	463048	75848361	0	0	0	0	0	0	0	0	0	0	0	0	0	13572	8982954	116898	12737	1180297	836	7013	13565	7681232	13572
$1,000,000 or more	278957	919445383	3009599	273730	118985105	5228	52610	278559	797726833	278957	215152372	278957	215155391	232485	747256564	2791724	228989	95467581	3496	41924	232225	649208262	232484	176253834	232484	176253835	0	0	0	0	0	0	0	0	0	0	0	0	0	5903	19578981	51049	5698	2357335	205	1737	5899	17170854	5904
Nontaxable returns, total	58416118	842940214	468417692	8173476	189320628	47690527	375819828	22849094	219623734	0	0	0	0	16565495	356838035	209676091	4169011	108650605	11706816	138355167	7668595	109462306	0	0	0	0	676020	-1920931	3928443	149876	2495122	434633	2493982	254764	3594240	0	0	0	0	15827211	307501757	162372653	1369908	23922146	14374319	120987479	7521091	63499295	0
* Estimate should be used with caution due to the small number of sample returns on which it is based.
** Data combined to prevent disclosure of taxpayer information.
NOTE: Detail may not add to totals because of rounding.
Source: IRS, Statistics of Income Division, July 2012
[truncated: 29 more columns]
