# Supplementary material for: Victory Tax: A Holistic Income Tax System
Source: Entropy (Basel). 2021 Nov 11;23(11):1492. doi: 10.3390/e23111492 (PMC8624733; doi:10.3390/e23111492)
Supplement: Supplementary file 1 [file entropy-23-01492-s001.zip › bundle/results_to_give_away/data4VTpaper/FINAL_ESTIMATE/dataPL22306/kfnc1_BDd30871_MDd44612_MP100_CL50_ON_tvt.ded]

0.000165773  0.50019
0.000527016  1.50057
0.000933522  2.50095
0.00136652  3.50133
0.00181896  4.50171
0.00228697  5.50209
0.00276805  6.50248
0.00326044  7.50286
0.00376283  8.50324
0.0042742  9.50362
0.00479373  10.504
0.00532075  11.5044
0.0058547  12.5048
0.00639511  13.5051
0.00694157  14.5055
0.00749371  15.5059
0.00805122  16.5063
0.00861383  17.5067
0.00918128  18.507
0.00975336  19.5074
0.0103298  20.5078
0.0109106  21.5082
0.0114954  22.5086
0.0126765  24.5093
0.0138723  26.5101
0.0144753  27.5105
0.0156911  29.5112
0.0169194  31.512
0.0175379  32.5124
0.0187836  34.5131
0.0194105  35.5135
0.0206723  37.5143
0.0219441  39.515
0.0225837  40.5154
0.02387  42.5162
0.0245166  43.5166
0.0258163  45.5173
0.0264695  46.5177
0.027782  48.5185
0.0284413  49.5189
0.0297659  51.5196
0.0304312  52.52
0.0317673  54.5208
0.0324381  55.5211
0.0337852  57.5219
0.0344613  58.5223
0.0358189  60.523
0.0365002  61.5234
0.0378677  63.5242
0.0385539  64.5246
0.0399311  66.5253
0.040622  67.5257
0.0420085  69.5265
0.042704  70.5268
0.0434009  71.5272
0.0447992  73.528
0.0455004  74.5284
0.0469072  76.5291
0.0476126  77.5295
0.0490276  79.5303
0.0497371  80.5307
0.0504479  81.531
0.0518734  83.5318
0.0525881  84.5322
0.0540212  86.5329
0.0547397  87.5333
0.0554593  88.5337
0.0569023  90.5345
0.0576256  91.5348
0.0583501  92.5352
0.0598025  94.536
0.0605304  95.5364
0.0619897  97.5371
0.062721  98.5375
0.0634535  99.5379
0.0649216  101.539
0.0656573  102.539
0.0663941  103.539
0.0678708  105.54
0.0686108  106.541
0.0693518  107.541
0.0708368  109.542
0.0715808  110.542
0.0730719  112.543
0.073819  113.543
0.074567  114.544
0.0760659  116.544
0.0768169  117.545
0.0775687  118.545
0.0790753  120.546
0.07983  121.546
0.0805856  122.547
0.0813422  123.547
0.082858  125.548
0.0836173  126.548
0.0843774  127.549
0.0859004  129.549
0.0866632  130.55
0.0874269  131.55
0.0889568  133.551
0.0897231  134.551
0.0904902  135.552
0.0920269  137.552
0.0927966  138.553
0.093567  139.553
0.0951104  141.554
0.0958833  142.554
0.096657  143.555
0.0974315  144.555
0.0989829  146.556
0.0997598  147.556
0.100538  148.557
0.110717  161.562
0.121019  174.566
0.13063  186.571
0.141147  199.576
0.150945  211.581
0.160827  223.585
0.170787  235.59
0.180823  247.594
0.190931  259.599
0.201108  271.603
0.210496  282.608
0.220799  294.612
0.231164  306.617
0.240718  317.621
0.251196  329.625
0.26085  340.63
0.270551  351.634
0.281184  363.638
0.290977  374.643
0.300812  385.647
0.310688  396.651
0.320604  407.655
0.33056  418.659
0.340554  429.664
0.350585  440.668
0.360653  451.672
0.370757  462.676
0.380896  473.68
0.391069  484.685
0.400347  494.688
0.410584  505.693
0.420853  516.697
0.431154  527.701
0.440546  537.705
0.450906  548.709
0.460351  558.713
0.470768  569.717
0.481214  580.721
0.490736  590.725
0.501237  601.729
0.510807  611.733
0.520399  621.737
0.530977  632.741
0.540616  642.745
0.551244  653.749
0.560928  663.753
0.570633  673.756
0.580359  683.76
0.591081  694.764
0.600849  704.768
0.610637  714.772
0.620445  724.776
0.631256  735.78
0.641104  745.784
0.650971  755.788
0.660856  765.792
0.67076  775.795
0.680683  785.799
0.690623  795.803
0.700581  805.807
0.710556  815.811
0.720549  825.814
0.730559  835.818
0.740586  845.822
0.75063  855.826
0.76069  865.83
0.770767  875.833
0.78086  885.837
0.790969  895.841
0.801094  905.845
0.811235  915.849
0.820375  924.852
0.830545  934.856
0.84073  944.86
0.850931  954.864
0.861147  964.867
0.870354  973.871
0.880597  983.875
0.890856  993.878
0.901128  1003.88
0.910386  1012.89
0.920686  1022.89
0.931  1032.89
0.941327  1042.9
0.950634  1051.9
0.960988  1061.9
0.971355  1071.91
0.980698  1080.91
0.99109  1090.92
1.00046  1099.92
1.10099  1195.96
1.20051  1289.99
1.30103  1384.03
1.40139  1477.06
1.50041  1568.1
1.6013  1660.13
1.70071  1750.17
1.80078  1840.2
1.90037  1929.23
2.00055  2018.27
2.10129  2107.3
2.20142  2195.34
2.30091  2282.37
2.40087  2369.4
2.50127  2456.44
2.60094  2542.47
2.70102  2628.5
2.80149  2714.54
2.90115  2799.57
3.00117  2884.6
3.10152  2969.63
3.20101  3053.67
3.30081  3137.7
3.40091  3221.73
3.5013  3305.76
3.60076  3388.8
3.70049  3471.83
3.80047  3554.86
3.90069  3637.89
4.00115  3720.93
4.10063  3802.96
4.20154  3885.99
4.30145  3968.02
4.40156  4050.06
4.50065  4131.09
4.60115  4213.12
4.7006  4294.16
4.80147  4376.19
4.90127  4457.22
5.00124  4538.26
5.10138  4619.29
5.20043  4699.32
5.30087  4780.36
5.40145  4861.39
5.50094  4941.43
5.60055  5021.46
5.70155  5102.5
5.80143  5182.53
5.90143  5262.57
6.00156  5342.6
6.10054  5421.64
6.20089  5501.68
6.30135  5581.71
6.40066  5660.75
6.50133  5740.79
6.60083  5819.83
6.70044  5898.86
6.80139  5978.9
6.90117  6057.94
7.00104  6136.98
7.10099  6216.02
7.20103  6295.07
7.30114  6374.11
7.40132  6453.15
7.50158  6532.19
7.60064  6610.24
7.70104  6689.28
7.8015  6768.33
7.90076  6846.37
8.00134  6925.42
8.10072  7003.47
8.20142  7082.52
8.3009  7160.57
8.40044  7238.62
8.5013  7317.67
8.60093  7395.72
8.70061  7473.77
8.80161  7552.83
8.90138  7630.88
9.00118  7708.94
9.10103  7787
9.20091  7865.06
9.30083  7943.12
9.40078  8021.18
9.50076  8099.24
9.60078  8177.31
9.70082  8255.37
9.80089  8333.44
9.90099  8411.51
10.0011  8489.58
10.1013  8567.65
10.2014  8645.73
10.3016  8723.8
10.4005  8800.88
10.5007  8878.96
10.601  8957.04
10.7012  9035.12
10.8015  9113.21
10.9005  9190.3
11.0008  9268.39
11.1011  9346.48
11.2014  9424.57
11.3004  9501.67
11.4007  9579.76
11.5011  9657.87
11.6014  9735.97
11.7004  9813.07
11.8008  9891.18
11.9011  9969.29
12.0059  10050.9
12.1088  10131
12.2117  10211.2
12.3017  10281.3
12.4046  10361.4
12.5075  10441.5
12.6104  10521.7
12.7004  10591.8
12.8033  10671.9
12.9061  10752.1
13.0089  10832.2
13.1117  10912.4
13.2017  10982.5
13.3045  11062.7
13.4073  11142.8
13.51  11223
13.6128  11303.2
13.7027  11373.3
13.8054  11453.5
13.9081  11533.7
14.0107  11613.9
14.1005  11684.1
14.2032  11764.3
14.3058  11844.5
14.4083  11924.7
14.5109  12004.9
14.6006  12075.1
14.7031  12155.3
14.8056  12235.5
14.908  12315.8
15.0104  12396
15.1128  12476.3
15.2024  12546.5
15.3047  12626.7
15.407  12707
15.5092  12787.3
15.6115  12867.5
15.7009  12937.8
15.803  13018.1
15.9052  13098.4
16.0072  13178.7
16.1093  13259
16.2113  13339.3
16.3005  13409.6
16.4024  13489.9
16.5043  13570.2
16.6062  13650.6
16.708  13730.9
16.8098  13811.3
16.9115  13891.6
17.0005  13962
17.1021  14042.3
17.2037  14122.7
17.3053  14203.1
17.4068  14283.5
17.5082  14363.9
17.6096  14444.4
17.711  14524.8
17.8123  14605.2
17.9009  14675.6
18.0021  14756.1
18.1033  14836.6
18.2044  14917
18.3055  14997.5
18.4065  15078
18.5075  15158.5
18.6084  15239
18.7093  15319.6
18.8101  15400.1
18.9108  15480.7
19.0115  15561.2
19.1121  15641.8
19.2127  15722.4
19.3007  15792.9
19.4012  15873.5
19.5016  15954.1
19.6019  16034.7
19.7022  16115.4
19.8025  16196
19.9027  16276.7
20.0028  16357.4
20.1029  16438.1
20.2029  16518.8
20.3028  16599.5
20.4027  16680.2
20.5025  16760.9
20.6023  16841.7
20.702  16922.5
20.8016  17003.2
20.9011  17084
21.0006  17164.8
21.1125  17255.8
21.2119  17336.6
21.3112  17417.5
21.4104  17498.3
21.5096  17579.2
21.6087  17660.1
21.7077  17741
21.8067  17822
21.9055  17902.9
22.0044  17983.9
22.1031  18064.9
22.2018  18145.9
22.3004  18226.9
22.4113  18318.1
22.5098  18399.1
22.6082  18480.2
22.7065  18561.3
22.8048  18642.4
22.9029  18723.5
23.0011  18804.6
23.1113  18895.9
23.2093  18977.1
23.3072  19058.3
23.405  19139.5
23.5027  19220.8
23.6004  19302
23.7102  19393.5
23.8077  19474.8
23.9051  19556.1
24.0025  19637.4
24.1119  19728.9
24.2091  19810.3
24.3063  19891.7
24.4033  19973.2
24.5124  20064.8
24.6093  20146.3
24.7061  20227.8
24.8028  20309.3
24.9115  20401
25.0081  20482.6
25.1045  20564.2
25.2009  20645.8
25.3093  20737.6
25.4055  20819.3
25.5017  20900.9
25.6098  20992.9
25.7058  21074.6
25.8017  21156.4
25.9095  21248.4
26.0052  21330.2
26.1008  21412
26.2083  21504.1
26.3038  21586
26.4111  21678.2
26.5064  21760.1
26.6017  21842.1
26.7087  21934.4
26.8037  22016.4
26.9105  22108.7
27.0054  22190.8
27.112  22283.2
27.2067  22365.3
27.3013  22447.5
27.4077  22540
27.5021  22622.2
27.6082  22714.8
27.7025  22797.1
27.8084  22889.7
27.9024  22972.1
28.0082  23064.8
28.102  23147.2
28.2076  23240
28.3013  23322.5
28.4066  23415.3
28.5118  23508.2
28.6052  23590.8
28.7102  23683.8
28.8034  23766.5
28.9082  23859.5
29.0012  23942.2
29.1058  24035.3
29.2103  24128.5
29.303  24211.4
29.4073  24304.6
29.5114  24397.9
29.6039  24480.8
29.7078  24574.2
29.8116  24667.6
29.9038  24750.7
30.0074  24844.2
30.1109  24937.7
30.2028  25020.9
30.306  25114.6
30.4092  25208.2
30.5008  25291.6
30.6037  25385.3
30.7066  25479.1
30.8093  25573
30.9005  25656.5
31.003  25750.4
31.1053  25844.4
31.2076  25938.5
31.3098  26032.6
31.4005  26116.3
31.5024  26210.5
31.6042  26304.8
31.7059  26399.1
31.8075  26493.4
31.9089  26587.8
32.0103  26682.3
32.1115  26776.8
32.2014  26860.9
32.3024  26955.5
32.4033  27050.1
32.5041  27144.9
32.6047  27239.7
32.7052  27334.5
32.8057  27429.4
32.906  27524.3
33.0061  27619.3
33.1062  27714.4
33.2062  27809.5
33.306  27904.7
33.4057  27999.9
33.5053  28095.2
33.6047  28190.6
33.7041  28286
33.8033  28381.5
33.9024  28477
34.0014  28572.6
34.1113  28678.9
34.21  28774.6
34.3086  28870.4
34.4071  28966.2
34.5055  29062.1
34.6037  29158.1
34.7019  29254.1
34.8108  29360.9
34.9086  29457.1
35.0064  29553.3
35.104  29649.6
35.2016  29746
35.3098  29853.1
35.407  29949.6
35.5042  30046.2
35.6012  30142.9
35.7088  30250.3
35.8056  30347.1
35.9022  30443.9
36.0095  30551.6
36.1059  30648.6
36.2021  30745.7
36.3089  30853.6
36.4049  30950.8
36.5008  31048.1
36.6072  31156.3
36.7028  31253.7
36.8089  31362.1
36.9043  31445
37.0101  31460.3
37.1052  31474.3
37.2107  31489.9
37.3056  31504.1
37.4108  31520.1
37.5054  31534.6
37.6103  31550.9
37.7047  31565.8
37.8093  31582.4
37.9034  31597.5
38.0078  31614.5
38.1016  31629.9
38.2057  31647.2
38.3096  31664.7
38.403  31680.6
38.5066  31698.4
38.6101  31716.4
38.7031  31732.7
38.8063  31751
38.9094  31769.5
39.002  31786.4
39.1047  31805.2
39.2073  31824.2
39.3098  31843.5
39.4019  31860.9
39.504  31880.5
39.606  31900.2
39.7079  31920.2
39.8096  31940.3
39.901  31958.6
40.0024  31979.1
40.1037  31999.7
40.2048  32020.6
40.3057  32041.6
40.4065  32062.9
40.5072  32084.3
40.6077  32105.9
40.708  32127.7
40.8082  32149.7
40.9082  32171.9
41.0081  32194.3
41.1078  32216.9
41.2074  32239.7
41.3068  32262.6
41.4061  32285.8
41.5052  32309.2
41.6042  32332.7
41.703  32356.5
41.8017  32380.4
41.91  32407
42.0083  32431.4
42.1065  32455.9
42.2045  32480.7
42.3024  32505.7
42.4099  32533.4
42.5075  32558.8
42.6049  32584.4
42.7021  32610.2
42.8089  32638.8
42.9058  32665
43.0026  32691.4
43.1089  32720.8
43.2054  32747.6
43.3017  32774.7
43.4074  32804.7
43.5034  32832.2
43.6088  32862.7
43.7045  32890.6
43.8095  32921.6
43.9049  32950
44.0096  32981.5
44.1046  33010.3
44.2089  33042.2
44.3036  33071.5
44.4076  33103.9
44.502  33133.6
44.6057  33166.6
44.7091  33199.7
44.803  33230.1
44.9061  33263.8
45.009  33297.7
45.1025  33328.8
45.205  33363.3
45.3074  33398
45.4004  33429.7
45.5024  33464.9
45.6043  33500.4
45.7059  33536.1
45.8074  33572.1
45.9087  33608.4
46.0007  33641.6
46.1016  33678.3
46.2024  33715.3
46.303  33752.6
46.4034  33790.2
46.5037  33828
46.6037  33866.1
46.7036  33904.5
46.8033  33943.2
46.9028  33982.1
47.0021  34021.2
47.1012  34060.7
47.2092  34104
47.308  34144.1
47.4065  34184.4
47.5049  34224.9
47.6032  34265.8
47.7012  34306.9
47.8079  34352
47.9056  34393.7
48.0031  34435.7
48.1004  34477.9
48.2063  34524.3
48.3032  34567.1
48.4088  34614.2
48.5053  34657.6
48.6017  34701.3
48.7066  34749.2
48.8026  34793.5
48.9071  34842.1
49.0027  34886.9
49.1069  34936.2
49.2021  34981.6
49.3058  35031.5
49.4007  35077.5
49.504  35128
49.607  35178.9
49.7014  35225.8
49.804  35277.3
49.9065  35329.1
50.0088  35381.3
50.1023  35429.4
50.2042  35482.3
50.3058  35535.4
50.4072  35588.9
50.5084  35642.8
50.6011  35692.4
50.7019  35746.9
50.8025  35801.7
50.9029  35856.9
51.0031  35912.4
51.1031  35968.3
51.2028  36024.5
51.3024  36081
51.4018  36137.9
51.5009  36195.2
51.6081  36257.5
51.7068  36315.5
51.8053  36373.8
51.9036  36432.4
52.0017  36491.4
52.1078  36555.7
52.2055  36615.4
52.3029  36675.4
52.4083  36740.8
52.5053  36801.6
52.6021  36862.7
52.7068  36929.3
52.8032  36991.1
52.9074  37058.5
53.0034  37121.1
53.1072  37189.2
53.2027  37252.5
53.306  37321.5
53.4012  37385.5
53.504  37455.2
53.6066  37525.3
53.7011  37590.4
53.8032  37661.4
53.9051  37732.7
54.0068  37804.4
54.1004  37871
54.2017  37943.6
54.3026  38016.5
54.4034  38089.8
54.5039  38163.6
54.6042  38237.8
54.7042  38312.4
54.804  38387.4
54.9036  38462.8
55.003  38538.6
55.1021  38614.8
55.201  38691.5
55.3072  38774.4
55.4056  38851.9
55.5038  38929.8
55.6017  39008.2
55.7069  39093
55.8044  39172.1
55.9016  39251.7
56.0061  39337.9
56.1028  39418.3
56.2068  39505.4
56.3031  39586.7
56.4065  39674.7
56.5023  39756.8
56.6053  39845.8
56.7006  39928.8
56.803  40018.6
56.9052  40108.9
57.0071  40199.7
57.1015  40284.5
57.2029  40376.2
57.3041  40468.4
57.4049  40561
57.5056  40654.2
57.6059  40747.8
57.706  40841.9
57.8059  40936.5
57.9055  41031.5
58.0048  41127
58.1039  41223
58.2028  41319.5
58.3013  41416.4
58.4067  41520.8
58.5047  41618.8
58.6025  41717.2
58.707  41823.1
58.8043  41922.5
58.9013  42022.3
59.005  42129.9
59.1015  42230.7
59.2046  42339.2
59.3006  42441
59.4032  42550.6
59.5054  42660.8
59.6006  42764.1
59.7024  42875.3
59.8038  42987
59.905  43099.2
60.0059  43212
60.1065  43325.4
60.2068  43439.3
60.3068  43553.7
60.4066  43668.6
60.5061  43784.1
60.6053  43900.1
60.7042  44016.7
60.8028  44133.7
60.9012  44251.4
61.0058  44377.4
61.1036  44496.1
61.2011  44615.4
61.3049  44743.1
61.4018  44863.5
61.5049  44992.4
61.6013  45113.9
61.7039  45244
61.8061  45374.7
61.9016  45497.8
62.0032  45629.6
62.1045  45762.1
62.2056  45895.1
62.3063  46028.8
62.4004  46154.6
62.5005  46289.4
62.6065  46433.3
62.706  46569.3
62.8052  46705.9
62.9041  46843.2
63.0027  46980.9
63.101  47119.3
63.2051  47267
63.3028  47406.6
63.4063  47555.5
63.5033  47696.3
63.6062  47846.5
63.7026  47988.5
63.8048  48140
63.9007  48283.2
64.0022  48436
64.1034  48589.4
64.2043  48743.4
64.3049  48898.1
64.4051  49053.5
64.505  49209.5
64.6046  49366.1
64.7038  49523.4
64.8028  49681.3
64.9014  49839.9
65.0055  50008.5
65.1034  50168.4
65.2011  50328.9
65.3041  50499.5
65.4011  50661.3
65.5035  50833.3
65.6055  51006
65.7015  51169.8
65.8028  51343.9
65.9038  51518.7
66.0044  51694.2
66.1047  51870.3
66.2046  52047.2
66.3042  52224.8
66.4035  52403
66.5024  52581.9
66.601  52761.6
66.7046  52951.9
66.8025  53132.9
66.9054  53324.8
67.0026  53507.2
67.1048  53700.5
67.2013  53884.3
67.3028  54079
67.4039  54274.5
67.5047  54470.7
67.605  54667.7
67.705  54865.4
67.8047  55063.9
67.904  55263.1
68.0029  55463
68.1015  55663.6
68.2048  55875.6
68.3026  56077.8
68.4052  56291.3
68.5023  56494.9
68.6041  56710.1
68.7005  56915.1
68.8015  57131.8
68.9022  57349.2
69.0025  57567.4
69.1024  57786.4
69.2019  58006.2
69.301  58226.7
69.4046  58459.1
69.503  58681.2
69.6009  58904.1
69.7034  59139
69.8006  59363.4
69.9022  59599.9
70.0035  59837.2
70.1043  60075.3
70.2047  60314.3
70.3047  60554.1
70.4043  60794.6
70.5035  61036
70.6023  61278.3
70.7007  61521.3
70.8033  61776.7
70.9009  62021.4
71.0027  62278.5
71.1041  62536.5
71.2005  62783.6
71.301  63043.3
71.4011  63303.9
71.5008  63565.3
71.6045  63839.5
71.7033  64102.6
71.8017  64366.6
71.9042  64643.5
72.0017  64909.1
72.1032  65187.8
72.2043  65467.3
72.3006  65735.5
72.4008  66016.8
72.5006  66299
72.6042  66594.3
72.7031  66878.3
72.8015  67163.1
72.9037  67461.2
73.0013  67747.8
73.1026  68047.8
73.2034  68278.8
73.3038  68478.2
73.4037  68678.2
73.5032  68879
73.6021  69080.5
73.7007  69282.6
73.8028  69493.9
73.9004  69697.4
74.0016  69910
74.1023  70123.4
74.2026  70337.5
74.3023  70552.4
74.4016  70767.9
74.5043  70992.8
74.6026  71209.7
74.7004  71427.4
74.8016  71654.5
74.9023  71882.3
75.0025  72110.8
75.1023  72340.1
75.2015  72570.1
75.304  72809.7
75.4022  73041.2
75.5037  73282.3
75.6009  73515.2
75.7013  73757.9
75.8013  74001.2
75.9007  74245.3
76.0032  74499.3
76.1016  74744.9
76.2031  75000.4
76.3004  75247.5
76.4008  75504.5
76.5007  75762.3
76.6035  76030
76.7023  76289.4
76.8006  76549.4
76.9018  76819.6
77.0024  77090.5
77.1025  77362.2
77.202  77634.7
77.301  77908
77.4029  78191.5
77.5007  78466.4
77.6014  78751.5
77.7015  79037.4
77.8011  79324.1
77.9033  79621.2
78.0017  79909.5
78.1028  80208.2
78.2033  80507.7
78.3032  80808.1
78.4025  81109.2
78.5012  81411.2
78.6025  81723.7
78.7032  82037
78.8033  82351.2
78.9028  82666.2
79.0016  82982
79.103  83308.5
79.2006  83625.9
79.3007  83954.1
79.4032  84293.1
79.5021  84622.9
79.6033  84963.6
79.7009  85295.1
79.8008  85637.4
79.903  85990.7
80.0016  86334.7
80.1025  86689.7
80.2027  87045.6
80.3023  87402.3
80.4012  87759.8
80.5023  88128.4
80.6027  88497.9
80.7024  88868.2
80.8014  89239.4
80.9025  89621.8
81.003  90005
81.1027  90389.1
81.2017  90774
81.3027  91170.2
81.4004  91556.9
81.5026  91965.3
81.6015  92364.1
81.7023  92774.2
81.8023  93185.2
81.9016  93597.1
82.0028  94020.5
82.1007  94434.1
82.2028  94869.8
82.3017  95295.7
82.4024  95733.2
82.5023  96171.5
82.6014  96610.7
82.7022  97061.5
82.8022  97513.2
82.9014  97965.8
83.0022  98429.9
83.1023  98895
83.2015  99361
83.3023  99838.6
83.4022  100317
83.5014  100797
83.602  101288
83.7018  101780
83.8008  102273
83.9011  102777
84.0006  103283
84.1015  103800
84.2014  104319
84.3006  104838
84.401  105369
84.5005  105901
84.6012  106445
84.7011  106989
84.8021  107546
84.9022  108104
85.0014  108662
85.1017  109232
85.2011  109804
85.3015  110387
85.401  110971
85.5015  111567
85.601  112164
85.7015  112774
85.801  113384
85.9014  114006
86.0009  114629
86.1012  115264
86.2005  115899
86.3006  116547
86.4014  117208
86.5012  117868
86.6018  118542
86.7013  119216
86.8015  119902
86.9006  120588
87.0004  121288
87.1007  121999
87.2015  122722
87.3013  123447
87.4016  124183
87.5008  124920
87.6005  125670
87.7006  126431
87.801  127205
87.9004  127980
88.0015  128778
88.1015  129577
88.2018  130388
88.3009  131200
88.4016  132036
88.5012  132872
88.6009  133721
88.7008  134582
88.8008  135454
88.9008  136340
89.001  137237
89.1012  138146
89.2013  139068
89.3015  140002
89.4016  140948
89.5015  141906
89.6014  142876
89.7012  143859
89.8008  144853
89.9013  145871
90.0005  146890
90.1005  147932
90.2014  148998
90.3008  150064
90.4009  151154
90.5007  152256
90.6011  153382
90.701  154519
90.8005  155669
90.9004  156841
91.0008  158038
91.1006  159246
91.2008  160477
91.3012  161732
91.401  162999
91.5009  164289
91.601  165602
91.7011  166939
91.8005  168287
91.9007  169670
92.0008  171076
92.1008  172505
92.2007  173957
92.3011  175443
92.4004  176941
92.501  178485
92.6004  180039
92.7009  181640
92.8009  183264
92.901  184921
93.0005  186601
93.1008  188326
93.2009  190086
93.301  191879
93.4008  193705
93.5004  195565
93.6008  197482
93.7008  199432
93.8009  201427
93.9004  203454
94.0004  205538
94.1007  207677
94.2007  209860
94.3004  212087
94.4006  214381
94.5007  216730
94.6006  219133
94.7007  221603
94.8007  224138
94.9007  226739
95.0005  229404
95.1004  232146
95.2006  234976
95.3005  237881
95.4005  240872
95.5007  243961
95.6005  247136
95.7006  250419
95.8004  253798
95.9006  257306
96.0005  260921
96.1004  264664
96.2004  268546
96.3005  272577
96.4005  276757
96.5004  281095
96.6004  285614
96.7005  290323
96.8005  295232
96.9003  300351
97.0003  305713
97.1005  311337
97.2015  317293
97.3005  323427
97.401  329983
97.5007  336848
97.6006  344131
97.7017  351936
97.8004  360045
97.9014  368885
98.0013  378238
98.1005  388208
98.2011  399110
98.3011  410831
98.4004  423473
98.5007  437452
98.6006  452758
98.7005  469699
98.8006  488680
98.9004  510001
99.0004  534373
99.0106  537076
99.0204  539674
99.0303  542375
99.0405  545179
99.0506  547982
99.0605  550784
99.0706  553689
99.0805  556592
99.0906  559599
99.1006  562604
99.1104  565608
99.1207  568818
99.1305  571923
99.1404  575131
99.1505  578441
99.1604  581750
99.1705  585161
99.1804  588571
99.1904  592083
99.2005  595697
99.2104  599309
99.2204  603024
99.2305  606840
99.2404  610655
99.2504  614571
99.2604  618589
99.2705  622708
99.2804  626826
99.2904  631046
99.3006  635469
99.3105  639891
99.3205  644414
99.3305  649038
99.3405  653763
99.3505  658589
99.3605  663516
99.3705  668544
99.3804  673672
99.3905  679003
99.4005  684435
99.4104  689967
99.4205  695702
99.4305  701537
99.4404  707473
99.4504  713610
99.4604  719950
99.4705  726492
99.4804  733133
99.4904  739976
99.5004  747021
99.5104  754267
99.5204  761816
99.5305  769566
99.5404  777517
99.5503  785669
99.5604  794226
99.5704  802982
99.5804  812142
99.5904  821502
99.6004  831265
99.6104  841431
99.6204  851898
99.6304  862869
99.6404  874241
99.6503  886015
99.6604  898393
99.6704  911375
99.6804  924858
99.6904  938944
99.7003  953733
99.7104  969327
99.7204  985724
99.7304  1.00303e+06
99.7404  1.02123e+06
99.7504  1.04054e+06
99.7603  1.06095e+06
99.7704  1.08277e+06
99.7804  1.10599e+06
99.7904  1.13082e+06
99.8003  1.15746e+06
99.8104  1.1862e+06
99.8204  1.21725e+06
99.8303  1.2509e+06
99.8403  1.28767e+06
99.8504  1.32804e+06
99.8603  1.37253e+06
99.8704  1.42212e+06
99.8803  1.47763e+06
99.8904  1.54056e+06
99.9003  1.6125e+06
99.9013  1.62023e+06
99.9023  1.62817e+06
99.9033  1.6362e+06
99.9043  1.64434e+06
99.9054  1.65267e+06
99.9063  1.66101e+06
99.9073  1.66955e+06
99.9083  1.67828e+06
99.9093  1.68712e+06
99.9103  1.69606e+06
99.9113  1.70519e+06
99.9123  1.71443e+06
99.9133  1.72387e+06
99.9143  1.73351e+06
99.9153  1.74325e+06
99.9163  1.75319e+06
99.9173  1.76322e+06
99.9183  1.77356e+06
99.9193  1.784e+06
99.9203  1.79474e+06
99.9213  1.80558e+06
99.9223  1.81662e+06
99.9233  1.82796e+06
99.9243  1.83951e+06
99.9253  1.85125e+06
99.9263  1.86319e+06
99.9273  1.87543e+06
99.9283  1.88787e+06
99.9293  1.90062e+06
99.9303  1.91366e+06
99.9313  1.9269e+06
99.9323  1.94055e+06
99.9333  1.95439e+06
99.9343  1.96854e+06
99.9353  1.98308e+06
99.9363  1.99793e+06
99.9373  2.01317e+06
99.9383  2.02872e+06
99.9393  2.04467e+06
99.9403  2.06101e+06
99.9413  2.07776e+06
99.9423  2.09491e+06
99.9433  2.11256e+06
99.9443  2.13071e+06
99.9453  2.14926e+06
99.9463  2.16831e+06
99.9473  2.18796e+06
99.9483  2.20821e+06
99.9493  2.22896e+06
99.9503  2.25032e+06
99.9513  2.27237e+06
99.9523  2.29512e+06
99.9533  2.31858e+06
99.9543  2.34284e+06
99.9553  2.36779e+06
99.9563  2.39365e+06
99.9573  2.42041e+06
99.9583  2.44817e+06
99.9593  2.47683e+06
99.9603  2.50659e+06
99.9613  2.53755e+06
99.9623  2.56962e+06
99.9633  2.60308e+06
99.9643  2.63785e+06
99.9653  2.67412e+06
99.9663  2.71198e+06
99.9673  2.75155e+06
99.9683  2.79293e+06
99.9693  2.8364e+06
99.9703  2.88187e+06
99.9713  2.92975e+06
99.9723  2.98023e+06
99.9733  3.03341e+06
99.9743  3.08969e+06
99.9753  3.14938e+06
99.9763  3.21267e+06
99.9773  3.28016e+06
99.9783  3.35216e+06
99.9793  3.42925e+06
99.9803  3.51216e+06
99.9813  3.60156e+06
99.9823  3.69827e+06
99.9833  3.80359e+06
99.9843  3.91871e+06
99.9853  4.04534e+06
99.9863  4.18548e+06
99.9873  4.34172e+06
99.9883  4.51738e+06
99.9893  4.71705e+06
99.9903  4.94663e+06
99.9904  4.97145e+06
99.9905  4.99677e+06
99.9906  5.02249e+06
99.9907  5.04891e+06
99.9908  5.07543e+06
99.9909  5.10246e+06
99.991  5.12948e+06
99.9911  5.1575e+06
99.9912  5.18602e+06
99.9913  5.21454e+06
99.9914  5.24406e+06
99.9915  5.27358e+06
99.9916  5.30411e+06
99.9917  5.33513e+06
99.9918  5.36665e+06
99.9919  5.39867e+06
99.992  5.4312e+06
99.9921  5.46422e+06
99.9922  5.49825e+06
99.9923  5.53277e+06
99.9924  5.56779e+06
99.9925  5.60382e+06
99.9926  5.64035e+06
99.9927  5.67787e+06
99.9928  5.7159e+06
99.9929  5.75492e+06
99.993  5.79495e+06
99.9931  5.83548e+06
99.9932  5.87701e+06
99.9933  5.91953e+06
99.9934  5.96256e+06
99.9935  6.00709e+06
99.9936  6.05262e+06
99.9937  6.09915e+06
99.9938  6.14668e+06
99.9939  6.19521e+06
99.994  6.24524e+06
99.9941  6.29678e+06
99.9942  6.34931e+06
99.9943  6.40334e+06
99.9944  6.45838e+06
99.9945  6.51541e+06
99.9946  6.57395e+06
99.9947  6.63398e+06
99.9948  6.69552e+06
99.9949  6.75906e+06
99.995  6.8246e+06
99.9951  6.89214e+06
99.9952  6.96168e+06
99.9953  7.03322e+06
99.9954  7.10726e+06
99.9955  7.18381e+06
99.9956  7.26335e+06
99.9957  7.3449e+06
99.9958  7.42995e+06
99.9959  7.51749e+06
99.996  7.60854e+06
99.9961  7.7031e+06
99.9962  7.80165e+06
99.9963  7.9037e+06
99.9964  8.01026e+06
99.9965  8.12132e+06
99.9966  8.23738e+06
99.9967  8.35844e+06
99.9968  8.48501e+06
99.9969  8.61758e+06
99.997  8.75715e+06
99.9971  8.90372e+06
99.9972  9.0583e+06
99.9973  9.22088e+06
99.9974  9.39296e+06
99.9975  9.57555e+06
99.9976  9.76915e+06
99.9977  9.97575e+06
99.9978  1.01961e+07
99.9979  1.04322e+07
99.998  1.06853e+07
99.9981  1.09595e+07
99.9982  1.12556e+07
99.9983  1.15767e+07
99.9984  1.19289e+07
99.9985  1.23161e+07
99.9986  1.27443e+07
99.9987  1.32225e+07
99.9988  1.37587e+07
99.9989  1.4369e+07
99.999  1.50693e+07
99.9991  1.58866e+07
99.9992  1.6857e+07
99.9993  1.80355e+07
99.9994  1.95091e+07
99.9995  2.14249e+07
99.9996  2.40659e+07
99.9997  2.80465e+07
99.9998  3.51162e+07
99.9999  5.40375e+07
