# Supplementary material for: Victory Tax: A Holistic Income Tax System
Source: Entropy (Basel). 2021 Nov 11;23(11):1492. doi: 10.3390/e23111492 (PMC8624733; doi:10.3390/e23111492)
Supplement: Supplementary file 1 [file entropy-23-01492-s001.zip › bundle/results_to_give_away/data4VTpaper/FINAL_ESTIMATE/dataPL22306/kfnc1_BDd30871_MDd44612_MP100_CL50_ON_vLz.gva]

0.000165773  0.000236679
0.000527016  0.000515754
0.000933522  0.000817047
0.00136652  0.00113393
0.00181896  0.00146298
0.00228697  0.00180208
0.00276805  0.00214978
0.00326044  0.00250501
0.00376283  0.00286697
0.0042742  0.00323502
0.00479373  0.00360862
0.00532075  0.00398734
0.0058547  0.00437083
0.00639511  0.00475876
0.00694157  0.00515086
0.00749371  0.0055469
0.00805122  0.00594666
0.00861383  0.00634995
0.00918128  0.00675662
0.00975336  0.00716649
0.0103298  0.00757945
0.0109106  0.00799536
0.0114954  0.0084141
0.0126765  0.00925969
0.0138723  0.0101155
0.0144753  0.010547
0.0156911  0.0114168
0.0169194  0.0122954
0.0175379  0.0127378
0.0187836  0.0136285
0.0194105  0.0140768
0.0206723  0.0149789
0.0219441  0.0158881
0.0225837  0.0163452
0.02387  0.0172645
0.0245166  0.0177266
0.0258163  0.0186554
0.0264695  0.0191221
0.027782  0.0200599
0.0284413  0.0205309
0.0297659  0.0214772
0.0304312  0.0219524
0.0317673  0.0229068
0.0324381  0.0233859
0.0337852  0.024348
0.0344613  0.0248309
0.0358189  0.0258003
0.0365002  0.0262868
0.0378677  0.0272634
0.0385539  0.0277533
0.0399311  0.0287366
0.040622  0.0292299
0.0420085  0.0302197
0.042704  0.0307162
0.0434009  0.0312137
0.0447992  0.0322118
0.0455004  0.0327124
0.0469072  0.0337164
0.0476126  0.0342199
0.0490276  0.0352298
0.0497371  0.0357362
0.0504479  0.0362434
0.0518734  0.0372607
0.0525881  0.0377707
0.0540212  0.0387934
0.0547397  0.039306
0.0554593  0.0398195
0.0569023  0.0408491
0.0576256  0.0413651
0.0583501  0.041882
0.0598025  0.0429182
0.0605304  0.0434375
0.0619897  0.0444786
0.062721  0.0450003
0.0634535  0.0455228
0.0649216  0.04657
0.0656573  0.0470948
0.0663941  0.0476203
0.0678708  0.0486736
0.0686108  0.0492014
0.0693518  0.0497299
0.0708368  0.050789
0.0715808  0.0513196
0.0730719  0.052383
0.073819  0.0529157
0.074567  0.0534491
0.0760659  0.054518
0.0768169  0.0550535
0.0775687  0.0555896
0.0790753  0.0566639
0.07983  0.057202
0.0805856  0.0577407
0.0813422  0.0582801
0.082858  0.0593608
0.0836173  0.0599021
0.0843774  0.0604441
0.0859004  0.0615298
0.0866632  0.0620736
0.0874269  0.062618
0.0889568  0.0637086
0.0897231  0.0642549
0.0904902  0.0648017
0.0920269  0.065897
0.0927966  0.0664456
0.093567  0.0669948
0.0951104  0.0680948
0.0958833  0.0686457
0.096657  0.0691971
0.0974315  0.0697491
0.0989829  0.0708547
0.0997598  0.0714084
0.100538  0.0719626
0.110717  0.0792159
0.121019  0.0865548
0.13063  0.0934005
0.141147  0.100889
0.150945  0.107865
0.160827  0.114898
0.170787  0.121986
0.180823  0.129127
0.190931  0.136317
0.201108  0.143556
0.210496  0.150231
0.220799  0.157556
0.231164  0.164924
0.240718  0.171714
0.251196  0.179159
0.26085  0.186018
0.270551  0.192909
0.281184  0.200461
0.290977  0.207414
0.300812  0.214396
0.310688  0.221406
0.320604  0.228444
0.33056  0.235508
0.340554  0.242598
0.350585  0.249714
0.360653  0.256854
0.370757  0.264019
0.380896  0.271207
0.391069  0.278418
0.400347  0.284994
0.410584  0.292248
0.420853  0.299524
0.431154  0.306821
0.440546  0.313473
0.450906  0.32081
0.460351  0.327497
0.470768  0.334871
0.481214  0.342265
0.490736  0.349004
0.501237  0.356434
0.510807  0.363204
0.520399  0.36999
0.530977  0.377471
0.540616  0.384287
0.551244  0.391801
0.560928  0.398647
0.570633  0.405506
0.580359  0.412379
0.591081  0.419955
0.600849  0.426856
0.610637  0.43377
0.620445  0.440696
0.631256  0.44833
0.641104  0.455283
0.650971  0.462248
0.660856  0.469226
0.67076  0.476215
0.680683  0.483216
0.690623  0.490228
0.700581  0.497252
0.710556  0.504288
0.720549  0.511334
0.730559  0.518392
0.740586  0.52546
0.75063  0.532539
0.76069  0.539629
0.770767  0.546729
0.78086  0.55384
0.790969  0.560961
0.801094  0.568092
0.811235  0.575233
0.820375  0.581668
0.830545  0.588828
0.84073  0.595997
0.850931  0.603176
0.861147  0.610364
0.870354  0.616842
0.880597  0.624048
0.890856  0.631263
0.901128  0.638487
0.910386  0.644997
0.920686  0.652238
0.931  0.659488
0.941327  0.666746
0.950634  0.673286
0.960988  0.680561
0.971355  0.687844
0.980698  0.694406
0.99109  0.701705
1.00046  0.708281
1.10099  0.778821
1.20051  0.848549
1.30103  0.918871
1.40139  0.988982
1.50041  1.05806
1.6013  1.12835
1.70071  1.1975
1.80078  1.26703
1.90037  1.33611
2.00055  1.40552
2.10129  1.47521
2.20142  1.5444
2.30091  1.61304
2.40087  1.68191
2.50127  1.751
2.60094  1.81949
2.70102  1.88817
2.80149  1.95702
2.90115  2.02523
3.00117  2.09359
3.10152  2.16209
3.20101  2.22992
3.30081  2.29786
3.40091  2.36592
3.5013  2.43408
3.60076  2.50153
3.70049  2.56906
3.80047  2.63668
3.90069  2.70438
4.00115  2.77214
4.10063  2.83916
4.20154  2.90705
4.30145  2.97418
4.40156  3.04136
4.50065  3.10776
4.60115  3.17502
4.7006  3.2415
4.80147  3.30883
4.90127  3.37537
5.00124  3.44193
5.10138  3.50852
5.20043  3.57429
5.30087  3.64091
5.40145  3.70753
5.50094  3.77334
5.60055  3.83915
5.70155  3.90578
5.80143  3.9716
5.90143  4.0374
6.00156  4.10321
6.10054  4.16817
6.20089  4.23395
6.30135  4.29972
6.40066  4.36465
6.50133  4.43038
6.60083  4.49527
6.70044  4.56013
6.80139  4.62579
6.90117  4.69061
7.00104  4.75539
7.10099  4.82015
7.20103  4.88487
7.30114  4.94956
7.40132  5.01422
7.50158  5.07883
7.60064  5.14259
7.70104  5.20713
7.8015  5.27162
7.90076  5.33525
8.00134  5.39966
8.10072  5.4632
8.20142  5.52751
8.3009  5.59096
8.40044  5.65436
8.5013  5.71851
8.60093  5.78181
8.70061  5.84505
8.80161  5.90904
8.90138  5.97216
9.00118  6.03523
9.10103  6.09824
9.20091  6.16119
9.30083  6.22408
9.40078  6.28691
9.50076  6.34967
9.60078  6.41237
9.70082  6.47501
9.80089  6.53758
9.90099  6.60008
10.0011  6.66251
10.1013  6.72488
10.2014  6.78717
10.3016  6.84939
10.4005  6.91075
10.5007  6.97283
10.601  7.03483
10.7012  7.09676
10.8015  7.15862
10.9005  7.21961
11.0008  7.28131
11.1011  7.34294
11.2014  7.40449
11.3004  7.46517
11.4007  7.52656
11.5011  7.58786
11.6014  7.64909
11.7004  7.70945
11.8008  7.77052
11.9011  7.8315
12.0059  7.89863
12.1088  7.96099
12.2117  8.02326
12.3017  8.07768
12.4046  8.13978
12.5075  8.20178
12.6104  8.2637
12.7004  8.3178
12.8033  8.37954
12.9061  8.44118
13.0089  8.50273
13.1117  8.56419
13.2017  8.61788
13.3045  8.67916
13.4073  8.74034
13.51  8.80142
13.6128  8.8624
13.7027  8.91568
13.8054  8.97647
13.9081  9.03717
14.0107  9.09776
14.1005  9.1507
14.2032  9.21111
14.3058  9.27141
14.4083  9.33162
14.5109  9.39172
14.6006  9.44422
14.7031  9.50413
14.8056  9.56393
14.908  9.62363
15.0104  9.68323
15.1128  9.74271
15.2024  9.79468
15.3047  9.85397
15.407  9.91316
15.5092  9.97224
15.6115  10.0312
15.7009  10.0827
15.803  10.1415
15.9052  10.2002
16.0072  10.2587
16.1093  10.3172
16.2113  10.3755
16.3005  10.4264
16.4024  10.4846
16.5043  10.5426
16.6062  10.6005
16.708  10.6583
16.8098  10.716
16.9115  10.7736
17.0005  10.8239
17.1021  10.8812
17.2037  10.9385
17.3053  10.9956
17.4068  11.0527
17.5082  11.1096
17.6096  11.1664
17.711  11.2231
17.8123  11.2797
17.9009  11.3291
18.0021  11.3855
18.1033  11.4417
18.2044  11.4979
18.3055  11.5539
18.4065  11.6098
18.5075  11.6656
18.6084  11.7213
18.7093  11.7769
18.8101  11.8323
18.9108  11.8876
19.0115  11.9429
19.1121  11.998
19.2127  12.053
19.3007  12.101
19.4012  12.1557
19.5016  12.2104
19.6019  12.2649
19.7022  12.3194
19.8025  12.3737
19.9027  12.4278
20.0028  12.4819
20.1029  12.5359
20.2029  12.5897
20.3028  12.6434
20.4027  12.697
20.5025  12.7505
20.6023  12.8039
20.702  12.8571
20.8016  12.9102
20.9011  12.9632
21.0006  13.0161
21.1125  13.0755
21.2119  13.1281
21.3112  13.1806
21.4104  13.233
21.5096  13.2853
21.6087  13.3375
21.7077  13.3895
21.8067  13.4415
21.9055  13.4933
22.0044  13.5449
22.1031  13.5965
22.2018  13.648
22.3004  13.6993
22.4113  13.7569
22.5098  13.808
22.6082  13.8589
22.7065  13.9098
22.8048  13.9605
22.9029  14.0111
23.0011  14.0615
23.1113  14.1182
23.2093  14.1684
23.3072  14.2185
23.405  14.2685
23.5027  14.3184
23.6004  14.3681
23.7102  14.4239
23.8077  14.4734
23.9051  14.5228
24.0025  14.572
24.1119  14.6273
24.2091  14.6763
24.3063  14.7252
24.4033  14.7739
24.5124  14.8286
24.6093  14.8771
24.7061  14.9255
24.8028  14.9738
24.9115  15.0279
25.0081  15.0759
25.1045  15.1238
25.2009  15.1716
25.3093  15.2252
25.4055  15.2727
25.5017  15.3201
25.6098  15.3732
25.7058  15.4204
25.8017  15.4674
25.9095  15.5201
26.0052  15.5669
26.1008  15.6136
26.2083  15.6659
26.3038  15.7123
26.4111  15.7643
26.5064  15.8105
26.6017  15.8565
26.7087  15.9081
26.8037  15.9539
26.9105  16.0052
27.0054  16.0507
27.112  16.1018
27.2067  16.1471
27.3013  16.1922
27.4077  16.2429
27.5021  16.2877
27.6082  16.3381
27.7025  16.3827
27.8084  16.4328
27.9024  16.4772
28.0082  16.527
28.102  16.5712
28.2076  16.6207
28.3013  16.6646
28.4066  16.7138
28.5118  16.7629
28.6052  16.8064
28.7102  16.8552
28.8034  16.8984
28.9082  16.947
29.0012  16.99
29.1058  17.0382
29.2103  17.0863
29.303  17.1289
29.4073  17.1768
29.5114  17.2244
29.6039  17.2667
29.7078  17.3141
29.8116  17.3613
29.9038  17.4032
30.0074  17.4502
30.1109  17.497
30.2028  17.5385
30.306  17.585
30.4092  17.6314
30.5008  17.6725
30.6037  17.7187
30.7066  17.7646
30.8093  17.8105
30.9005  17.8511
31.003  17.8967
31.1053  17.9421
31.2076  17.9873
31.3098  18.0325
31.4005  18.0725
31.5024  18.1173
31.6042  18.162
31.7059  18.2066
31.8075  18.251
31.9089  18.2953
32.0103  18.3394
32.1115  18.3834
32.2014  18.4224
32.3024  18.4661
32.4033  18.5097
32.5041  18.5532
32.6047  18.5965
32.7052  18.6396
32.8057  18.6826
32.906  18.7255
33.0061  18.7682
33.1062  18.8108
33.2062  18.8533
33.306  18.8956
33.4057  18.9378
33.5053  18.9798
33.6047  19.0217
33.7041  19.0635
33.8033  19.1051
33.9024  19.1465
34.0014  19.1879
34.1113  19.2337
34.21  19.2747
34.3086  19.3156
34.4071  19.3564
34.5055  19.397
34.6037  19.4375
34.7019  19.4779
34.8108  19.5226
34.9086  19.5626
35.0064  19.6026
35.104  19.6424
35.2016  19.682
35.3098  19.7259
35.407  19.7653
35.5042  19.8046
35.6012  19.8437
35.7088  19.887
35.8056  19.9258
35.9022  19.9645
36.0095  20.0073
36.1059  20.0457
36.2021  20.084
36.3089  20.1264
36.4049  20.1644
36.5008  20.2023
36.6072  20.2442
36.7028  20.2818
36.8089  20.3234
36.9043  20.3607
37.0101  20.4021
37.1052  20.4393
37.2107  20.4806
37.3056  20.5178
37.4108  20.559
37.5054  20.5961
37.6103  20.6373
37.7047  20.6743
37.8093  20.7154
37.9034  20.7524
38.0078  20.7934
38.1016  20.8303
38.2057  20.8712
38.3096  20.9122
38.403  20.9489
38.5066  20.9898
38.6101  21.0306
38.7031  21.0673
38.8063  21.108
38.9094  21.1487
39.002  21.1853
39.1047  21.226
39.2073  21.2666
39.3098  21.3071
39.4019  21.3436
39.504  21.3841
39.606  21.4246
39.7079  21.465
39.8096  21.5054
39.901  21.5417
40.0024  21.582
40.1037  21.6223
40.2048  21.6626
40.3057  21.7028
40.4065  21.743
40.5072  21.7831
40.6077  21.8232
40.708  21.8633
40.8082  21.9033
40.9082  21.9434
41.0081  21.9833
41.1078  22.0233
41.2074  22.0632
41.3068  22.1031
41.4061  22.1429
41.5052  22.1827
41.6042  22.2225
41.703  22.2623
41.8017  22.302
41.91  22.3456
42.0083  22.3853
42.1065  22.4249
42.2045  22.4645
42.3024  22.504
42.4099  22.5475
42.5075  22.587
42.6049  22.6265
42.7021  22.6659
42.8089  22.7092
42.9058  22.7486
43.0026  22.7879
43.1089  22.8311
43.2054  22.8704
43.3017  22.9096
43.4074  22.9528
43.5034  22.9919
43.6088  23.035
43.7045  23.0741
43.8095  23.1171
43.9049  23.1562
44.0096  23.1991
44.1046  23.2381
44.2089  23.281
44.3036  23.3199
44.4076  23.3627
44.502  23.4016
44.6057  23.4443
44.7091  23.487
44.803  23.5258
44.9061  23.5684
45.009  23.611
45.1025  23.6497
45.205  23.6923
45.3074  23.7348
45.4004  23.7734
45.5024  23.8158
45.6043  23.8583
45.7059  23.9006
45.8074  23.943
45.9087  23.9853
46.0007  24.0238
46.1016  24.066
46.2024  24.1083
46.303  24.1505
46.4034  24.1927
46.5037  24.2348
46.6037  24.2769
46.7036  24.319
46.8033  24.3611
46.9028  24.4031
47.0021  24.4451
47.1012  24.4871
47.2092  24.5328
47.308  24.5747
47.4065  24.6166
47.5049  24.6585
47.6032  24.7003
47.7012  24.7421
47.8079  24.7877
47.9056  24.8295
48.0031  24.8712
48.1004  24.9129
48.2063  24.9583
48.3032  25
48.4088  25.0454
48.5053  25.087
48.6017  25.1285
48.7066  25.1739
48.8026  25.2154
48.9071  25.2606
49.0027  25.3021
49.1069  25.3473
49.2021  25.3887
49.3058  25.4339
49.4007  25.4752
49.504  25.5203
49.607  25.5654
49.7014  25.6067
49.804  25.6517
49.9065  25.6967
50.0088  25.7416
50.1023  25.7828
50.2042  25.8278
50.3058  25.8726
50.4072  25.9175
50.5084  25.9623
50.6011  26.0034
50.7019  26.0482
50.8025  26.093
50.9029  26.1377
51.0031  26.1824
51.1031  26.2271
51.2028  26.2718
51.3024  26.3164
51.4018  26.3611
51.5009  26.4057
51.6081  26.454
51.7068  26.4985
51.8053  26.543
51.9036  26.5875
52.0017  26.632
52.1078  26.6802
52.2055  26.7246
52.3029  26.7691
52.4083  26.8172
52.5053  26.8616
52.6021  26.9059
52.7068  26.9539
52.8032  26.9983
52.9074  27.0462
53.0034  27.0905
53.1072  27.1385
53.2027  27.1827
53.306  27.2306
53.4012  27.2748
53.504  27.3227
53.6066  27.3705
53.7011  27.4146
53.8032  27.4624
53.9051  27.5102
54.0068  27.558
54.1004  27.602
54.2017  27.6498
54.3026  27.6975
54.4034  27.7451
54.5039  27.7928
54.6042  27.8405
54.7042  27.8881
54.804  27.9357
54.9036  27.9833
55.003  28.0309
55.1021  28.0784
55.201  28.1259
55.3072  28.1771
55.4056  28.2246
55.5038  28.2721
55.6017  28.3196
55.7069  28.3707
55.8044  28.4181
55.9016  28.4655
56.0061  28.5166
56.1028  28.564
56.2068  28.615
56.3031  28.6624
56.4065  28.7133
56.5023  28.7607
56.6053  28.8116
56.7006  28.8589
56.803  28.9098
56.9052  28.9608
57.0071  29.0117
57.1015  29.0589
57.2029  29.1098
57.3041  29.1606
57.4049  29.2114
57.5056  29.2623
57.6059  29.3131
57.706  29.3639
57.8059  29.4147
57.9055  29.4654
58.0048  29.5162
58.1039  29.5669
58.2028  29.6176
58.3013  29.6684
58.4067  29.7227
58.5047  29.7734
58.6025  29.8241
58.707  29.8784
58.8043  29.929
58.9013  29.9797
59.005  30.0339
59.1015  30.0846
59.2046  30.1388
59.3006  30.1894
59.4032  30.2436
59.5054  30.2978
59.6006  30.3484
59.7024  30.4026
59.8038  30.4567
59.905  30.5109
60.0059  30.565
60.1065  30.6192
60.2068  30.6733
60.3068  30.7274
60.4066  30.7815
60.5061  30.8356
60.6053  30.8897
60.7042  30.9438
60.8028  30.9979
60.9012  31.0519
61.0058  31.1096
61.1036  31.1637
61.2011  31.2177
61.3049  31.2753
61.4018  31.3294
61.5049  31.387
61.6013  31.441
61.7039  31.4986
61.8061  31.5562
61.9016  31.6102
62.0032  31.6678
62.1045  31.7254
62.2056  31.783
62.3063  31.8405
62.4004  31.8945
62.5005  31.952
62.6065  32.0132
62.706  32.0707
62.8052  32.1283
62.9041  32.1858
63.0027  32.2433
63.101  32.3008
63.2051  32.362
63.3028  32.4195
63.4063  32.4806
63.5033  32.5381
63.6062  32.5992
63.7026  32.6566
63.8048  32.7177
63.9007  32.7752
64.0022  32.8363
64.1034  32.8973
64.2043  32.9584
64.3049  33.0195
64.4051  33.0805
64.505  33.1416
64.6046  33.2026
64.7038  33.2637
64.8028  33.3247
64.9014  33.3857
65.0055  33.4504
65.1034  33.5114
65.2011  33.5724
65.3041  33.637
65.4011  33.698
65.5035  33.7627
65.6055  33.8273
65.7015  33.8883
65.8028  33.9529
65.9038  34.0174
66.0044  34.082
66.1047  34.1466
66.2046  34.2112
66.3042  34.2758
66.4035  34.3404
66.5024  34.4049
66.601  34.4695
66.7046  34.5377
66.8025  34.6022
66.9054  34.6704
67.0026  34.7349
67.1048  34.8031
67.2013  34.8676
67.3028  34.9358
67.4039  35.0039
67.5047  35.072
67.605  35.1402
67.705  35.2083
67.8047  35.2764
67.904  35.3445
68.0029  35.4126
68.1015  35.4807
68.2048  35.5524
68.3026  35.6205
68.4052  35.6922
68.5023  35.7603
68.6041  35.832
68.7005  35.9001
68.8015  35.9718
68.9022  36.0434
69.0025  36.1151
69.1024  36.1867
69.2019  36.2584
69.301  36.33
69.4046  36.4053
69.503  36.4769
69.6009  36.5485
69.7034  36.6237
69.8006  36.6954
69.9022  36.7706
70.0035  36.8457
70.1043  36.9209
70.2047  36.9961
70.3047  37.0713
70.4043  37.1464
70.5035  37.2216
70.6023  37.2967
70.7007  37.3719
70.8033  37.4506
70.9009  37.5257
71.0027  37.6044
71.1041  37.6831
71.2005  37.7582
71.301  37.8369
71.4011  37.9155
71.5008  37.9942
71.6045  38.0764
71.7033  38.155
71.8017  38.2336
71.9042  38.3158
72.0017  38.3943
72.1032  38.4765
72.2043  38.5586
72.3006  38.6372
72.4008  38.7193
72.5006  38.8014
72.6042  38.887
72.7031  38.9691
72.8015  39.0511
72.9037  39.1367
73.0013  39.2187
73.1026  39.3043
73.2034  39.3898
73.3038  39.4751
73.4037  39.5604
73.5032  39.6454
73.6021  39.7304
73.7007  39.8151
73.8028  39.9033
73.9004  39.9878
74.0016  40.0756
74.1023  40.1633
74.2026  40.2509
74.3023  40.3382
74.4016  40.4255
74.5043  40.516
74.6026  40.6029
74.7004  40.6897
74.8016  40.7798
74.9023  40.8697
75.0025  40.9594
75.1023  41.049
75.2015  41.1384
75.304  41.2311
75.4022  41.3202
75.5037  41.4125
75.6009  41.5012
75.7013  41.5932
75.8013  41.685
75.9007  41.7767
76.0032  41.8715
76.1016  41.9628
76.2031  42.0573
76.3004  42.1482
76.4008  42.2424
76.5007  42.3363
76.6035  42.4334
76.7023  42.527
76.8006  42.6204
76.9018  42.7169
77.0024  42.8132
77.1025  42.9094
77.202  43.0053
77.301  43.101
77.4029  43.1999
77.5007  43.2952
77.6014  43.3937
77.7015  43.4919
77.8011  43.5899
77.9033  43.691
78.0017  43.7886
78.1028  43.8893
78.2033  43.9897
78.3032  44.0899
78.4025  44.1899
78.5012  44.2897
78.6025  44.3924
78.7032  44.495
78.8033  44.5973
78.9028  44.6993
79.0016  44.8012
79.103  44.906
79.2006  45.0074
79.3007  45.1117
79.4032  45.2189
79.5021  45.3227
79.6033  45.4295
79.7009  45.5328
79.8008  45.639
79.903  45.7481
80.0016  45.8538
80.1025  45.9623
80.2027  46.0706
80.3023  46.1786
80.4012  46.2864
80.5023  46.3969
80.6027  46.5072
80.7024  46.6172
80.8014  46.7269
80.9025  46.8393
81.003  46.9515
81.1027  47.0633
81.2017  47.1749
81.3027  47.2892
81.4004  47.4002
81.5026  47.5168
81.6015  47.6302
81.7023  47.7462
81.8023  47.8619
81.9016  47.9773
82.0028  48.0953
82.1007  48.21
82.2028  48.3302
82.3017  48.4472
82.4024  48.5667
82.5023  48.6859
82.6014  48.8048
82.7022  48.9262
82.8022  49.0472
82.9014  49.1678
83.0022  49.291
83.1023  49.4137
83.2015  49.5361
83.3023  49.6609
83.4022  49.7853
83.5014  49.9093
83.602  50.0357
83.7018  50.1617
83.8008  50.2873
83.9011  50.4153
84.0006  50.5428
84.1015  50.6726
84.2014  50.802
84.3006  50.931
84.401  51.0622
84.5005  51.193
84.6012  51.326
84.7011  51.4585
84.8021  51.5932
84.9022  51.7275
85.0014  51.8612
85.1017  51.9971
85.2011  52.1325
85.3015  52.27
85.401  52.4069
85.5015  52.546
85.601  52.6845
85.7015  52.825
85.801  52.965
85.9014  53.107
86.0009  53.2484
86.1012  53.3918
86.2005  53.5345
86.3006  53.6792
86.4014  53.8258
86.5012  53.9717
86.6018  54.1195
86.7013  54.2666
86.8015  54.4156
86.9006  54.5638
87.0004  54.7139
87.1007  54.8657
87.2015  55.0192
87.3013  55.1719
87.4016  55.3264
87.5008  55.48
87.6005  55.6353
87.7006  55.7922
87.801  55.9507
87.9004  56.1083
88.0015  56.2698
88.1015  56.4304
88.2018  56.5925
88.3009  56.7537
88.4016  56.9186
88.5012  57.0826
88.6009  57.248
88.7008  57.4146
88.8008  57.5825
88.9008  57.7517
89.001  57.9221
89.1012  58.0936
89.2013  58.2663
89.3015  58.4401
89.4016  58.6149
89.5015  58.7908
89.6014  58.9677
89.7012  59.1455
89.8008  59.3243
89.9013  59.5061
90.0005  59.6866
90.1005  59.87
90.2014  60.0562
90.3008  60.2411
90.4009  60.4287
90.5007  60.617
90.6011  60.8078
90.701  60.9991
90.8005  61.191
90.9004  61.3852
91.0008  61.5818
91.1006  61.7787
91.2008  61.9778
91.3012  62.179
91.401  62.3804
91.5009  62.5838
91.601  62.7891
91.7011  62.9963
91.8005  63.2034
91.9007  63.4139
92.0008  63.6261
92.1008  63.8398
92.2007  64.0549
92.3011  64.2731
92.4004  64.4908
92.501  64.7131
92.6004  64.9348
92.7009  65.1607
92.8009  65.3876
92.901  65.6168
93.0005  65.8468
93.1008  66.0804
93.2009  66.3162
93.301  66.5538
93.4008  66.7931
93.5004  67.0342
93.6008  67.2797
93.7008  67.5265
93.8009  67.776
93.9004  68.0265
94.0004  68.2808
94.1007  68.5386
94.2007  68.7983
94.3004  69.0597
94.4006  69.3254
94.5007  69.5938
94.6006  69.8646
94.7007  70.1388
94.8007  70.4163
94.9007  70.6966
95.0005  70.9797
95.1004  71.2663
95.2006  71.5573
95.3005  71.8512
95.4005  72.1488
95.5007  72.4508
95.6005  72.7558
95.7006  73.0654
95.8004  73.3782
95.9006  73.6968
96.0005  74.0186
96.1004  74.3451
96.2004  74.6766
96.3005  75.0136
96.4005  75.3552
96.5004  75.7017
96.6004  76.0541
96.7005  76.4125
96.8005  76.7766
96.9003  77.1464
97.0003  77.5233
97.1005  77.9075
97.2015  78.3057
97.3005  78.6999
97.401  79.108
97.5007  79.5213
97.6006  79.9445
97.7017  80.3817
97.8004  80.8187
97.9014  81.2763
98.0013  81.74
98.1005  82.2126
98.2011  82.7054
98.3011  83.2088
98.4004  83.7234
98.5007  84.2605
98.6006  84.8133
98.7005  85.3856
98.8006  85.9821
98.9004  86.6012
99.0004  87.2503
99.0106  87.3188
99.0204  87.3839
99.0303  87.451
99.0405  87.52
99.0506  87.5882
99.0605  87.6557
99.0706  87.725
99.0805  87.7936
99.0906  87.8638
99.1006  87.9333
99.1104  88.002
99.1207  88.0747
99.1305  88.1442
99.1404  88.2152
99.1505  88.2876
99.1604  88.3592
99.1705  88.4322
99.1804  88.5043
99.1904  88.5777
99.2005  88.6524
99.2104  88.7261
99.2204  88.8009
99.2305  88.8769
99.2404  88.9519
99.2504  89.0279
99.2604  89.1048
99.2705  89.1827
99.2804  89.2596
99.2904  89.3372
99.3006  89.4175
99.3105  89.4967
99.3205  89.5765
99.3305  89.657
99.3405  89.738
99.3505  89.8196
99.3605  89.9016
99.3705  89.984
99.3804  90.0668
99.3905  90.1515
99.4005  90.2364
99.4104  90.3215
99.4205  90.4083
99.4305  90.4951
99.4404  90.5818
99.4504  90.67
99.4604  90.7595
99.4705  90.8501
99.4804  90.9405
99.4904  91.0318
99.5004  91.124
99.5104  91.2171
99.5204  91.3121
99.5305  91.4076
99.5404  91.5035
99.5503  91.5998
99.5604  91.6987
99.5704  91.7976
99.5804  91.8988
99.5904  91.9997
99.6004  92.1025
99.6104  92.2069
99.6204  92.3116
99.6304  92.4186
99.6404  92.5266
99.6503  92.6354
99.6604  92.7465
99.6704  92.8597
99.6804  92.9737
99.6904  93.0892
99.7003  93.2066
99.7104  93.3264
99.7204  93.4481
99.7304  93.572
99.7404  93.6976
99.7504  93.8258
99.7603  93.956
99.7704  94.0896
99.7804  94.2256
99.7904  94.3646
99.8003  94.5068
99.8104  94.6526
99.8204  94.8021
99.8303  94.9554
99.8403  95.1132
99.8504  95.2759
99.8603  95.4435
99.8704  95.6175
99.8803  95.7976
99.8904  95.9854
99.9003  96.1812
99.9013  96.2011
99.9023  96.2214
99.9033  96.2417
99.9043  96.2621
99.9054  96.2827
99.9063  96.3032
99.9073  96.3239
99.9083  96.3448
99.9093  96.3658
99.9103  96.3867
99.9113  96.4079
99.9123  96.4291
99.9133  96.4505
99.9143  96.4721
99.9153  96.4937
99.9163  96.5155
99.9173  96.5372
99.9183  96.5593
99.9193  96.5813
99.9203  96.6037
99.9213  96.626
99.9223  96.6484
99.9233  96.6712
99.9243  96.694
99.9253  96.717
99.9263  96.74
99.9273  96.7633
99.9283  96.7866
99.9293  96.8102
99.9303  96.834
99.9313  96.8578
99.9323  96.8819
99.9333  96.9061
99.9343  96.9304
99.9353  96.955
99.9363  96.9798
99.9373  97.0048
99.9383  97.0299
99.9393  97.0552
99.9403  97.0808
99.9413  97.1065
99.9423  97.1324
99.9433  97.1586
99.9443  97.185
99.9453  97.2116
99.9463  97.2384
99.9473  97.2655
99.9483  97.2929
99.9493  97.3204
99.9503  97.3482
99.9513  97.3764
99.9523  97.4048
99.9533  97.4335
99.9543  97.4625
99.9553  97.4917
99.9563  97.5213
99.9573  97.5513
99.9583  97.5816
99.9593  97.6122
99.9603  97.6432
99.9613  97.6746
99.9623  97.7063
99.9633  97.7385
99.9643  97.7711
99.9653  97.8041
99.9663  97.8376
99.9673  97.8716
99.9683  97.906
99.9693  97.9411
99.9703  97.9766
99.9713  98.0127
99.9723  98.0495
99.9733  98.0868
99.9743  98.1249
99.9753  98.1637
99.9763  98.2033
99.9773  98.2437
99.9783  98.2849
99.9793  98.3271
99.9803  98.3702
99.9813  98.4145
99.9823  98.4598
99.9833  98.5065
99.9843  98.5545
99.9853  98.604
99.9863  98.6552
99.9873  98.7082
99.9883  98.7632
99.9893  98.8206
99.9903  98.8807
99.9904  98.8868
99.9905  98.893
99.9906  98.8993
99.9907  98.9057
99.9908  98.912
99.9909  98.9183
99.991  98.9246
99.9911  98.931
99.9912  98.9375
99.9913  98.9439
99.9914  98.9504
99.9915  98.9569
99.9916  98.9635
99.9917  98.9702
99.9918  98.9768
99.9919  98.9835
99.992  98.9902
99.9921  98.997
99.9922  99.0038
99.9923  99.0107
99.9924  99.0175
99.9925  99.0245
99.9926  99.0315
99.9927  99.0385
99.9928  99.0456
99.9929  99.0528
99.993  99.06
99.9931  99.0672
99.9932  99.0745
99.9933  99.0818
99.9934  99.0892
99.9935  99.0966
99.9936  99.1041
99.9937  99.1117
99.9938  99.1193
99.9939  99.1269
99.994  99.1347
99.9941  99.1425
99.9942  99.1504
99.9943  99.1583
99.9944  99.1663
99.9945  99.1744
99.9946  99.1825
99.9947  99.1907
99.9948  99.199
99.9949  99.2073
99.995  99.2158
99.9951  99.2243
99.9952  99.2329
99.9953  99.2416
99.9954  99.2504
99.9955  99.2593
99.9956  99.2683
99.9957  99.2774
99.9958  99.2866
99.9959  99.2958
99.996  99.3052
99.9961  99.3148
99.9962  99.3244
99.9963  99.3342
99.9964  99.3441
99.9965  99.3541
99.9966  99.3643
99.9967  99.3746
99.9968  99.3851
99.9969  99.3957
99.997  99.4065
99.9971  99.4175
99.9972  99.4287
99.9973  99.44
99.9974  99.4516
99.9975  99.4634
99.9976  99.4754
99.9977  99.4877
99.9978  99.5003
99.9979  99.5131
99.998  99.5262
99.9981  99.5397
99.9982  99.5535
99.9983  99.5677
99.9984  99.5823
99.9985  99.5973
99.9986  99.6129
99.9987  99.6291
99.9988  99.6458
99.9989  99.6633
99.999  99.6816
99.9991  99.7008
99.9992  99.7212
99.9993  99.7429
99.9994  99.7662
99.9995  99.7916
99.9996  99.8198
99.9997  99.852
99.9998  99.8907
99.9999  99.9436
100  100
# Gini coefficient = 0.40211
