# Supplementary material for: Victory Tax: A Holistic Income Tax System
Source: Entropy (Basel). 2021 Nov 11;23(11):1492. doi: 10.3390/e23111492 (PMC8624733; doi:10.3390/e23111492)
Supplement: Supplementary file 1 [file entropy-23-01492-s001.zip › bundle/results_to_give_away/data4VTpaper/FINAL_ESTIMATE/dataPL22306/kfnc1_BDd30871_MDd44612_MP100_CL50_ON_mtr.tax]

0.000165773  34.9738
0.000527016  34.9726
0.000933522  34.9715
0.00136652  34.9704
0.00181896  34.9692
0.00228697  34.9681
0.00276805  34.967
0.00326044  34.9658
0.00376283  34.9647
0.0042742  34.9636
0.00479373  34.9624
0.00532075  34.9613
0.0058547  34.9602
0.00639511  34.959
0.00694157  34.9579
0.00749371  34.9568
0.00805122  34.9556
0.00861383  34.9545
0.00918128  34.9534
0.00975336  34.9522
0.0103298  34.9511
0.0109106  34.95
0.0114954  34.9488
0.0126765  34.9466
0.0138723  34.9443
0.0144753  34.9432
0.0156911  34.9409
0.0169194  34.9386
0.0175379  34.9375
0.0187836  34.9352
0.0194105  34.9341
0.0206723  34.9318
0.0219441  34.9296
0.0225837  34.9284
0.02387  34.9262
0.0245166  34.925
0.0258163  34.9228
0.0264695  34.9216
0.027782  34.9194
0.0284413  34.9182
0.0297659  34.916
0.0304312  34.9148
0.0317673  34.9126
0.0324381  34.9114
0.0337852  34.9092
0.0344613  34.908
0.0358189  34.9058
0.0365002  34.9046
0.0378677  34.9024
0.0385539  34.9012
0.0399311  34.899
0.040622  34.8978
0.0420085  34.8956
0.042704  34.8944
0.0434009  34.8933
0.0447992  34.891
0.0455004  34.8899
0.0469072  34.8876
0.0476126  34.8865
0.0490276  34.8842
0.0497371  34.8831
0.0504479  34.882
0.0518734  34.8797
0.0525881  34.8786
0.0540212  34.8763
0.0547397  34.8752
0.0554593  34.874
0.0569023  34.8718
0.0576256  34.8706
0.0583501  34.8695
0.0598025  34.8672
0.0605304  34.8661
0.0619897  34.8638
0.062721  34.8627
0.0634535  34.8616
0.0649216  34.8593
0.0656573  34.8582
0.0663941  34.857
0.0678708  34.8548
0.0686108  34.8536
0.0693518  34.8525
0.0708368  34.8502
0.0715808  34.8491
0.0730719  34.8468
0.073819  34.8457
0.074567  34.8446
0.0760659  34.8423
0.0768169  34.8412
0.0775687  34.84
0.0790753  34.8378
0.07983  34.8366
0.0805856  34.8355
0.0813422  34.8344
0.082858  34.8321
0.0836173  34.831
0.0843774  34.8298
0.0859004  34.8276
0.0866632  34.8264
0.0874269  34.8253
0.0889568  34.823
0.0897231  34.8219
0.0904902  34.8208
0.0920269  34.8185
0.0927966  34.8174
0.093567  34.8162
0.0951104  34.814
0.0958833  34.8128
0.096657  34.8117
0.0974315  34.8106
0.0989829  34.8083
0.0997598  34.8072
0.100538  34.806
0.110717  34.7913
0.121019  34.7766
0.13063  34.763
0.141147  34.7482
0.150945  34.7346
0.160827  34.721
0.170787  34.7074
0.180823  34.6938
0.190931  34.6802
0.201108  34.6666
0.210496  34.6542
0.220799  34.6406
0.231164  34.627
0.240718  34.6145
0.251196  34.6009
0.26085  34.5884
0.270551  34.576
0.281184  34.5624
0.290977  34.5499
0.300812  34.5374
0.310688  34.525
0.320604  34.5125
0.33056  34.5
0.340554  34.4876
0.350585  34.4751
0.360653  34.4626
0.370757  34.4502
0.380896  34.4377
0.391069  34.4252
0.400347  34.4139
0.410584  34.4014
0.420853  34.389
0.431154  34.3765
0.440546  34.3652
0.450906  34.3527
0.460351  34.3414
0.470768  34.3289
0.481214  34.3164
0.490736  34.3051
0.501237  34.2926
0.510807  34.2813
0.520399  34.2699
0.530977  34.2575
0.540616  34.2461
0.551244  34.2337
0.560928  34.2223
0.570633  34.211
0.580359  34.1997
0.591081  34.1872
0.600849  34.1759
0.610637  34.1645
0.620445  34.1532
0.631256  34.1407
0.641104  34.1294
0.650971  34.1181
0.660856  34.1067
0.67076  34.0954
0.680683  34.0841
0.690623  34.0727
0.700581  34.0614
0.710556  34.0501
0.720549  34.0387
0.730559  34.0274
0.740586  34.0161
0.75063  34.0047
0.76069  33.9934
0.770767  33.9821
0.78086  33.9707
0.790969  33.9594
0.801094  33.9481
0.811235  33.9367
0.820375  33.9265
0.830545  33.9152
0.84073  33.9039
0.850931  33.8925
0.861147  33.8812
0.870354  33.871
0.880597  33.8597
0.890856  33.8483
0.901128  33.837
0.910386  33.8268
0.920686  33.8155
0.931  33.8041
0.941327  33.7928
0.950634  33.7826
0.960988  33.7713
0.971355  33.7599
0.980698  33.7497
0.99109  33.7384
1.00046  33.7282
1.10099  33.6194
1.20051  33.5129
1.30103  33.4063
1.40139  33.3009
1.50041  33.1978
1.6013  33.0935
1.70071  32.9915
1.80078  32.8895
1.90037  32.7887
2.00055  32.6878
2.10129  32.5869
2.20142  32.4872
2.30091  32.3886
2.40087  32.29
2.50127  32.1914
2.60094  32.0939
2.70102  31.9964
2.80149  31.899
2.90115  31.8026
3.00117  31.7063
3.10152  31.61
3.20101  31.5148
3.30081  31.4196
3.40091  31.3244
3.5013  31.2292
3.60076  31.1351
3.70049  31.041
3.80047  30.947
3.90069  30.8529
4.00115  30.7588
4.10063  30.6659
4.20154  30.5718
4.30145  30.4789
4.40156  30.3859
4.50065  30.2941
4.60115  30.2012
4.7006  30.1094
4.80147  30.0165
4.90127  29.9247
5.00124  29.8329
5.10138  29.7411
5.20043  29.6504
5.30087  29.5586
5.40145  29.4668
5.50094  29.3761
5.60055  29.2855
5.70155  29.1937
5.80143  29.103
5.90143  29.0123
6.00156  28.9217
6.10054  28.8321
6.20089  28.7415
6.30135  28.6508
6.40066  28.5612
6.50133  28.4706
6.60083  28.381
6.70044  28.2915
6.80139  28.2008
6.90117  28.1113
7.00104  28.0218
7.10099  27.9322
7.20103  27.8427
7.30114  27.7532
7.40132  27.6636
7.50158  27.5741
7.60064  27.4857
7.70104  27.3962
7.8015  27.3066
7.90076  27.2182
8.00134  27.1287
8.10072  27.0403
8.20142  26.9508
8.3009  26.8623
8.40044  26.7739
8.5013  26.6844
8.60093  26.596
8.70061  26.5076
8.80161  26.4181
8.90138  26.3297
9.00118  26.2413
9.10103  26.1529
9.20091  26.0645
9.30083  25.9761
9.40078  25.8877
9.50076  25.7993
9.60078  25.7109
9.70082  25.6225
9.80089  25.5341
9.90099  25.4457
10.0011  25.3573
10.1013  25.2689
10.2014  25.1805
10.3016  25.0921
10.4005  25.0048
10.5007  24.9164
10.601  24.828
10.7012  24.7396
10.8015  24.6512
10.9005  24.5639
11.0008  24.4755
11.1011  24.3871
11.2014  24.2987
11.3004  24.2114
11.4007  24.123
11.5011  24.0346
11.6014  23.9462
11.7004  23.859
11.8008  23.7706
11.9011  23.6822
12.0059  23.5898
12.1088  23.4991
12.2117  23.4085
12.3017  23.3291
12.4046  23.2385
12.5075  23.1478
12.6104  23.0571
12.7004  22.9778
12.8033  22.8871
12.9061  22.7964
13.0089  22.7058
13.1117  22.6151
13.2017  22.5358
13.3045  22.4451
13.4073  22.3544
13.51  22.2638
13.6128  22.1731
13.7027  22.0938
13.8054  22.0031
13.9081  21.9124
14.0107  21.8218
14.1005  21.7424
14.2032  21.6518
14.3058  21.5611
14.4083  21.4704
14.5109  21.3798
14.6006  21.3004
14.7031  21.2097
14.8056  21.1191
14.908  21.0284
15.0104  20.9377
15.1128  20.8471
15.2024  20.7677
15.3047  20.6771
15.407  20.5864
15.5092  20.4957
15.6115  20.4051
15.7009  20.3257
15.803  20.2351
15.9052  20.1444
16.0072  20.0537
16.1093  19.9631
16.2113  19.8724
16.3005  19.7931
16.4024  19.7024
16.5043  19.6117
16.6062  19.5211
16.708  19.4304
16.8098  19.3397
16.9115  19.249
17.0005  19.1697
17.1021  19.079
17.2037  18.9884
17.3053  18.8977
17.4068  18.807
17.5082  18.7164
17.6096  18.6257
17.711  18.535
17.8123  18.4444
17.9009  18.365
18.0021  18.2744
18.1033  18.1837
18.2044  18.093
18.3055  18.0024
18.4065  17.9117
18.5075  17.821
18.6084  17.7304
18.7093  17.6397
18.8101  17.549
18.9108  17.4583
19.0115  17.3677
19.1121  17.277
19.2127  17.1863
19.3007  17.107
19.4012  17.0163
19.5016  16.9257
19.6019  16.835
19.7022  16.7443
19.8025  16.6537
19.9027  16.563
20.0028  16.4723
20.1029  16.3817
20.2029  16.291
20.3028  16.2003
20.4027  16.1097
20.5025  16.019
20.6023  15.9283
20.702  15.8377
20.8016  15.747
20.9011  15.6563
21.0006  15.5656
21.1125  15.4636
21.2119  15.373
21.3112  15.2823
21.4104  15.1916
21.5096  15.101
21.6087  15.0103
21.7077  14.9196
21.8067  14.829
21.9055  14.7383
22.0044  14.6476
22.1031  14.557
22.2018  14.4663
22.3004  14.3756
22.4113  14.2736
22.5098  14.183
22.6082  14.0923
22.7065  14.0016
22.8048  13.911
22.9029  13.8203
23.0011  13.7296
23.1113  13.6276
23.2093  13.5369
23.3072  13.4463
23.405  13.3556
23.5027  13.2649
23.6004  13.1743
23.7102  13.0723
23.8077  12.9816
23.9051  12.8909
24.0025  12.8003
24.1119  12.6983
24.2091  12.6076
24.3063  12.5169
24.4033  12.4263
24.5124  12.3243
24.6093  12.2336
24.7061  12.1429
24.8028  12.0523
24.9115  11.9502
25.0081  11.8596
25.1045  11.7689
25.2009  11.6782
25.3093  11.5762
25.4055  11.4856
25.5017  11.3949
25.6098  11.2929
25.7058  11.2022
25.8017  11.1116
25.9095  11.0096
26.0052  10.9189
26.1008  10.8282
26.2083  10.7262
26.3038  10.6356
26.4111  10.5336
26.5064  10.4429
26.6017  10.3522
26.7087  10.2502
26.8037  10.1595
26.9105  10.0575
27.0054  9.96688
27.112  9.86488
27.2067  9.77421
27.3013  9.68354
27.4077  9.58154
27.5021  9.49087
27.6082  9.38887
27.7025  9.2982
27.8084  9.1962
27.9024  9.10553
28.0082  9.00353
28.102  8.91286
28.2076  8.81086
28.3013  8.72019
28.4066  8.61819
28.5118  8.51619
28.6052  8.42552
28.7102  8.32352
28.8034  8.23285
28.9082  8.13085
29.0012  8.04018
29.1058  7.93818
29.2103  7.83617
29.303  7.74551
29.4073  7.6435
29.5114  7.5415
29.6039  7.45083
29.7078  7.34883
29.8116  7.24683
29.9038  7.15616
30.0074  7.05416
30.1109  6.95216
30.2028  6.86149
30.306  6.75949
30.4092  6.65749
30.5008  6.56682
30.6037  6.46482
30.7066  6.36281
30.8093  6.26081
30.9005  6.17014
31.003  6.06814
31.1053  5.96614
31.2076  5.86414
31.3098  5.76214
31.4005  5.67147
31.5024  5.56947
31.6042  5.46747
31.7059  5.36546
31.8075  5.26346
31.9089  5.16146
32.0103  5.05946
32.1115  4.95746
32.2014  4.86679
32.3024  4.76479
32.4033  4.66278
32.5041  4.56078
32.6047  4.45878
32.7052  4.35678
32.8057  4.25478
32.906  4.15278
33.0061  4.05077
33.1062  3.94877
33.2062  3.84677
33.306  3.74477
33.4057  3.64277
33.5053  3.54076
33.6047  3.43876
33.7041  3.33676
33.8033  3.23476
33.9024  3.13276
34.0014  3.03075
34.1113  2.91742
34.21  2.81542
34.3086  2.71342
34.4071  2.61141
34.5055  2.50941
34.6037  2.40741
34.7019  2.30541
34.8108  2.19207
34.9086  2.09007
35.0064  1.98807
35.104  1.88607
35.2016  1.78407
35.3098  1.67073
35.407  1.56873
35.5042  1.46673
35.6012  1.36472
35.7088  1.25139
35.8056  1.14939
35.9022  1.04739
36.0095  0.934051
36.1059  0.832049
36.2021  0.730047
36.3089  0.616712
36.4049  0.51471
36.5008  0.412708
36.6072  0.299372
36.7028  0.197371
36.8089  0.0840353
36.9043  0.0178441
37.0101  0.130698
37.1052  0.231645
37.2107  0.343125
37.3056  0.442847
37.4108  0.552978
37.5054  0.651496
37.6103  0.760302
37.7047  0.85764
37.8093  0.965144
37.9034  1.06132
38.0078  1.16755
38.1016  1.26259
38.2057  1.36756
38.3096  1.47188
38.403  1.56521
38.5066  1.66831
38.6101  1.77078
38.7031  1.86246
38.8063  1.96373
38.9094  2.06439
39.002  2.15446
39.1047  2.25396
39.2073  2.35285
39.3098  2.45116
39.4019  2.53912
39.504  2.63631
39.606  2.73291
39.7079  2.82894
39.8096  2.9244
39.901  3.00983
40.0024  3.10421
40.1037  3.19805
40.2048  3.29133
40.3057  3.38406
40.4065  3.47626
40.5072  3.56791
40.6077  3.65904
40.708  3.74964
40.8082  3.83971
40.9082  3.92927
41.0081  4.01831
41.1078  4.10685
41.2074  4.19488
41.3068  4.28241
41.4061  4.36944
41.5052  4.45598
41.6042  4.54203
41.703  4.6276
41.8017  4.71269
41.91  4.80573
42.0083  4.88983
42.1065  4.97345
42.2045  5.05662
42.3024  5.13932
42.4099  5.22977
42.5075  5.31152
42.6049  5.39282
42.7021  5.47367
42.8089  5.56211
42.9058  5.64204
43.0026  5.72154
43.1089  5.8085
43.2054  5.8871
43.3017  5.96529
43.4074  6.0508
43.5034  6.1281
43.6088  6.21266
43.7045  6.28911
43.8095  6.37273
43.9049  6.44832
44.0096  6.53102
44.1046  6.60578
44.2089  6.68757
44.3036  6.76151
44.4076  6.8424
44.502  6.91554
44.6057  6.99555
44.7091  7.07511
44.803  7.14704
44.9061  7.22574
45.009  7.30399
45.1025  7.37475
45.205  7.45217
45.3074  7.52915
45.4004  7.59877
45.5024  7.67494
45.6043  7.75068
45.7059  7.82601
45.8074  7.90092
45.9087  7.97542
46.0007  8.04279
46.1016  8.11651
46.2024  8.18983
46.303  8.26275
46.4034  8.33527
46.5037  8.4074
46.6037  8.47914
46.7036  8.5505
46.8033  8.62147
46.9028  8.69206
47.0021  8.76227
47.1012  8.83211
47.2092  8.90788
47.308  8.97694
47.4065  9.04564
47.5049  9.11398
47.6032  9.18196
47.7012  9.24959
47.8079  9.32296
47.9056  9.38984
48.0031  9.45638
48.1004  9.52258
48.2063  9.5944
48.3032  9.65988
48.4088  9.73093
48.5053  9.79571
48.6017  9.86016
48.7066  9.93009
48.8026  9.99385
48.9071  10.063
49.0027  10.1261
49.1069  10.1946
49.2021  10.257
49.3058  10.3248
49.4007  10.3865
49.504  10.4536
49.607  10.5202
49.7014  10.581
49.804  10.647
49.9065  10.7126
50.0088  10.7779
50.1023  10.8374
50.2042  10.902
50.3058  10.9663
50.4072  11.0302
50.5084  11.0938
50.6011  11.1518
50.7019  11.2147
50.8025  11.2773
50.9029  11.3396
51.0031  11.4015
51.1031  11.4631
51.2028  11.5244
51.3024  11.5854
51.4018  11.6461
51.5009  11.7064
51.6081  11.7715
51.7068  11.8312
51.8053  11.8906
51.9036  11.9497
52.0017  12.0085
52.1078  12.0718
52.2055  12.13
52.3029  12.1879
52.4083  12.2502
52.5053  12.3075
52.6021  12.3645
52.7068  12.4259
52.8032  12.4823
52.9074  12.543
53.0034  12.5988
53.1072  12.659
53.2027  12.7142
53.306  12.7737
53.4012  12.8284
53.504  12.8873
53.6066  12.9459
53.7011  12.9997
53.8032  13.0578
53.9051  13.1155
54.0068  13.1729
54.1004  13.2256
54.2017  13.2824
54.3026  13.3389
54.4034  13.3952
54.5039  13.4511
54.6042  13.5068
54.7042  13.5621
54.804  13.6172
54.9036  13.672
55.003  13.7265
55.1021  13.7808
55.201  13.8347
55.3072  13.8926
55.4056  13.946
55.5038  13.9991
55.6017  14.0519
55.7069  14.1086
55.8044  14.1609
55.9016  14.2129
56.0061  14.2687
56.1028  14.3202
56.2068  14.3754
56.3031  14.4264
56.4065  14.481
56.5023  14.5315
56.6053  14.5855
56.7006  14.6355
56.803  14.689
56.9052  14.7422
57.0071  14.7952
57.1015  14.8441
57.2029  14.8965
57.3041  14.9487
57.4049  15.0006
57.5056  15.0522
57.6059  15.1035
57.706  15.1546
57.8059  15.2055
57.9055  15.256
58.0048  15.3063
58.1039  15.3564
58.2028  15.4062
58.3013  15.4557
58.4067  15.5085
58.5047  15.5576
58.6025  15.6063
58.707  15.6583
58.8043  15.7066
58.9013  15.7546
59.005  15.8058
59.1015  15.8534
59.2046  15.9041
59.3006  15.9511
59.4032  16.0013
59.5054  16.0512
59.6006  16.0975
59.7024  16.1469
59.8038  16.1961
59.905  16.2449
60.0059  16.2936
60.1065  16.3419
60.2068  16.3901
60.3068  16.4379
60.4066  16.4856
60.5061  16.533
60.6053  16.5801
60.7042  16.627
60.8028  16.6737
60.9012  16.7201
61.0058  16.7694
61.1036  16.8153
61.2011  16.861
61.3049  16.9095
61.4018  16.9548
61.5049  17.0028
61.6013  17.0476
61.7039  17.0951
61.8061  17.1423
61.9016  17.1864
62.0032  17.2332
62.1045  17.2797
62.2056  17.326
62.3063  17.3721
62.4004  17.415
62.5005  17.4606
62.6065  17.5088
62.706  17.5539
62.8052  17.5988
62.9041  17.6434
63.0027  17.6878
63.101  17.732
63.2051  17.7787
63.3028  17.8225
63.4063  17.8687
63.5033  17.9119
63.6062  17.9577
63.7026  18.0005
63.8048  18.0458
63.9007  18.0881
64.0022  18.1329
64.1034  18.1775
64.2043  18.2218
64.3049  18.2659
64.4051  18.3097
64.505  18.3534
64.6046  18.3968
64.7038  18.44
64.8028  18.4829
64.9014  18.5256
65.0055  18.5706
65.1034  18.6129
65.2011  18.655
65.3041  18.6993
65.4011  18.7409
65.5035  18.7847
65.6055  18.8283
65.7015  18.8693
65.8028  18.9124
65.9038  18.9553
66.0044  18.998
66.1047  19.0404
66.2046  19.0827
66.3042  19.1247
66.4035  19.1665
66.5024  19.208
66.601  19.2494
66.7046  19.2928
66.8025  19.3337
66.9054  19.3766
67.0026  19.4171
67.1048  19.4596
67.2013  19.4997
67.3028  19.5417
67.4039  19.5835
67.5047  19.6251
67.605  19.6665
67.705  19.7076
67.8047  19.7485
67.904  19.7892
68.0029  19.8297
68.1015  19.87
68.2048  19.9121
68.3026  19.952
68.4052  19.9937
68.5023  20.0331
68.6041  20.0743
68.7005  20.1133
68.8015  20.1541
68.9022  20.1947
69.0025  20.2351
69.1024  20.2752
69.2019  20.3152
69.301  20.3549
69.4046  20.3963
69.503  20.4356
69.6009  20.4747
69.7034  20.5155
69.8006  20.5541
69.9022  20.5945
70.0035  20.6346
70.1043  20.6745
70.2047  20.7142
70.3047  20.7536
70.4043  20.7928
70.5035  20.8319
70.6023  20.8707
70.7007  20.9093
70.8033  20.9495
70.9009  20.9877
71.0027  21.0274
71.1041  21.067
71.2005  21.1045
71.301  21.1436
71.4011  21.1825
71.5008  21.2211
71.6045  21.2613
71.7033  21.2996
71.8017  21.3376
71.9042  21.3771
72.0017  21.4147
72.1032  21.4537
72.2043  21.4926
72.3006  21.5295
72.4008  21.5679
72.5006  21.6061
72.6042  21.6458
72.7031  21.6835
72.8015  21.721
72.9037  21.76
73.0013  21.7971
73.1026  21.8356
73.2034  21.8739
73.3038  21.9119
73.4037  21.9498
73.5032  21.9874
73.6021  22.0248
73.7007  22.0619
73.8028  22.1005
73.9004  22.1372
74.0016  22.1753
74.1023  22.2131
74.2026  22.2507
74.3023  22.2881
74.4016  22.3253
74.5043  22.3637
74.6026  22.4004
74.7004  22.4369
74.8016  22.4747
74.9023  22.5122
75.0025  22.5495
75.1023  22.5866
75.2015  22.6235
75.304  22.6615
75.4022  22.6979
75.5037  22.7355
75.6009  22.7715
75.7013  22.8086
75.8013  22.8455
75.9007  22.8822
76.0032  22.92
76.1016  22.9563
76.2031  22.9936
76.3004  23.0294
76.4008  23.0663
76.5007  23.103
76.6035  23.1408
76.7023  23.177
76.8006  23.213
76.9018  23.25
77.0024  23.2868
77.1025  23.3234
77.202  23.3598
77.301  23.3959
77.4029  23.4331
77.5007  23.4687
77.6014  23.5054
77.7015  23.5419
77.8011  23.5781
77.9033  23.6153
78.0017  23.651
78.1028  23.6877
78.2033  23.7242
78.3032  23.7604
78.4025  23.7964
78.5012  23.8322
78.6025  23.8689
78.7032  23.9053
78.8033  23.9416
78.9028  23.9775
79.0016  24.0133
79.103  24.0499
79.2006  24.0851
79.3007  24.1213
79.4032  24.1583
79.5021  24.1939
79.6033  24.2304
79.7009  24.2656
79.8008  24.3016
79.903  24.3384
80.0016  24.3739
80.1025  24.4102
80.2027  24.4463
80.3023  24.4821
80.4012  24.5177
80.5023  24.554
80.6027  24.5901
80.7024  24.626
80.8014  24.6616
80.9025  24.6979
81.003  24.734
81.1027  24.7698
81.2017  24.8054
81.3027  24.8417
81.4004  24.8767
81.5026  24.9134
81.6015  24.949
81.7023  24.9851
81.8023  25.0211
81.9016  25.0567
82.0028  25.0931
82.1007  25.1282
82.2028  25.1649
82.3017  25.2004
82.4024  25.2366
82.5023  25.2725
82.6014  25.3081
82.7022  25.3443
82.8022  25.3803
82.9014  25.416
83.0022  25.4522
83.1023  25.4882
83.2015  25.5239
83.3023  25.5602
83.4022  25.5962
83.5014  25.6319
83.602  25.6682
83.7018  25.7041
83.8008  25.7398
83.9011  25.776
84.0006  25.812
84.1015  25.8484
84.2014  25.8845
84.3006  25.9203
84.401  25.9566
84.5005  25.9927
84.6012  26.0291
84.7011  26.0653
84.8021  26.1019
84.9022  26.1383
85.0014  26.1743
85.1017  26.2107
85.2011  26.2469
85.3015  26.2834
85.401  26.3197
85.5015  26.3563
85.601  26.3926
85.7015  26.4293
85.801  26.4657
85.9014  26.5024
86.0009  26.5388
86.1012  26.5756
86.2005  26.612
86.3006  26.6488
86.4014  26.6859
86.5012  26.7226
86.6018  26.7597
86.7013  26.7964
86.8015  26.8334
86.9006  26.8701
87.0004  26.907
87.1007  26.9443
87.2015  26.9817
87.3013  27.0188
87.4016  27.0562
87.5008  27.0932
87.6005  27.1304
87.7006  27.1679
87.801  27.2055
87.9004  27.2428
88.0015  27.2808
88.1015  27.3185
88.2018  27.3563
88.3009  27.3938
88.4016  27.4319
88.5012  27.4697
88.6009  27.5076
88.7008  27.5456
88.8008  27.5838
88.9008  27.622
89.001  27.6604
89.1012  27.6988
89.2013  27.7374
89.3015  27.776
89.4016  27.8147
89.5015  27.8534
89.6014  27.8922
89.7012  27.931
89.8008  27.9699
89.9013  28.0092
90.0005  28.0481
90.1005  28.0874
90.2014  28.1272
90.3008  28.1665
90.4009  28.2062
90.5007  28.2459
90.6011  28.2859
90.701  28.3258
90.8005  28.3657
90.9004  28.406
91.0008  28.4465
91.1006  28.4869
91.2008  28.5276
91.3012  28.5685
91.401  28.6093
91.5009  28.6504
91.601  28.6916
91.7011  28.733
91.8005  28.7742
91.9007  28.816
92.0008  28.8579
92.1008  28.8999
92.2007  28.942
92.3011  28.9845
92.4004  29.0267
92.501  29.0697
92.6004  29.1123
92.7009  29.1556
92.8009  29.1989
92.901  29.2425
93.0005  29.286
93.1008  29.33
93.2009  29.3742
93.301  29.4186
93.4008  29.4632
93.5004  29.5078
93.6008  29.5531
93.7008  29.5985
93.8009  29.6441
93.9004  29.6898
94.0004  29.736
94.1007  29.7826
94.2007  29.8294
94.3004  29.8763
94.4006  29.9238
94.5007  29.9715
94.6006  30.0195
94.7007  30.0679
94.8007  30.1167
94.9007  30.1659
95.0005  30.2153
95.1004  30.2651
95.2006  30.3155
95.3005  30.3662
95.4005  30.4174
95.5007  30.4692
95.6005  30.5212
95.7006  30.5739
95.8004  30.6269
95.9006  30.6806
96.0005  30.7348
96.1004  30.7895
96.2004  30.8449
96.3005  30.901
96.4005  30.9577
96.5004  31.015
96.6004  31.0731
96.7005  31.132
96.8005  31.1917
96.9003  31.2521
97.0003  31.3135
97.1005  31.3758
97.2015  31.4398
97.3005  31.5034
97.401  31.5691
97.5007  31.6355
97.6006  31.7033
97.7017  31.7731
97.8004  31.8428
97.9014  31.9156
98.0013  31.9892
98.1005  32.064
98.2011  32.1419
98.3011  32.2214
98.4004  32.3025
98.5007  32.3871
98.6006  32.474
98.7005  32.5639
98.8006  32.6575
98.9004  32.7547
99.0004  32.8566
99.0106  32.8674
99.0204  32.8776
99.0303  32.8882
99.0405  32.899
99.0506  32.9097
99.0605  32.9203
99.0706  32.9312
99.0805  32.942
99.0906  32.953
99.1006  32.9639
99.1104  32.9747
99.1207  32.9862
99.1305  32.9971
99.1404  33.0082
99.1505  33.0196
99.1604  33.0309
99.1705  33.0424
99.1804  33.0537
99.1904  33.0653
99.2005  33.077
99.2104  33.0886
99.2204  33.1004
99.2305  33.1124
99.2404  33.1242
99.2504  33.1362
99.2604  33.1483
99.2705  33.1606
99.2804  33.1727
99.2904  33.1849
99.3006  33.1976
99.3105  33.2101
99.3205  33.2227
99.3305  33.2354
99.3405  33.2482
99.3505  33.261
99.3605  33.274
99.3705  33.287
99.3804  33.3001
99.3905  33.3135
99.4005  33.3269
99.4104  33.3404
99.4205  33.3542
99.4305  33.3679
99.4404  33.3816
99.4504  33.3956
99.4604  33.4098
99.4705  33.4242
99.4804  33.4385
99.4904  33.453
99.5004  33.4677
99.5104  33.4825
99.5204  33.4976
99.5305  33.5128
99.5404  33.5281
99.5503  33.5434
99.5604  33.5592
99.5704  33.5749
99.5804  33.5911
99.5904  33.6072
99.6004  33.6236
99.6104  33.6403
99.6204  33.6571
99.6304  33.6742
99.6404  33.6915
99.6503  33.709
99.6604  33.7268
99.6704  33.745
99.6804  33.7634
99.6904  33.782
99.7003  33.8009
99.7104  33.8202
99.7204  33.8399
99.7304  33.8599
99.7404  33.8802
99.7504  33.901
99.7603  33.9221
99.7704  33.9438
99.7804  33.966
99.7904  33.9886
99.8003  34.0118
99.8104  34.0357
99.8204  34.0602
99.8303  34.0853
99.8403  34.1113
99.8504  34.1381
99.8603  34.1658
99.8704  34.1946
99.8803  34.2245
99.8904  34.2557
99.9003  34.2884
99.9013  34.2918
99.9023  34.2952
99.9033  34.2986
99.9043  34.302
99.9054  34.3054
99.9063  34.3089
99.9073  34.3123
99.9083  34.3158
99.9093  34.3194
99.9103  34.3229
99.9113  34.3264
99.9123  34.33
99.9133  34.3336
99.9143  34.3372
99.9153  34.3409
99.9163  34.3445
99.9173  34.3482
99.9183  34.3519
99.9193  34.3556
99.9203  34.3594
99.9213  34.3631
99.9223  34.3669
99.9233  34.3708
99.9243  34.3746
99.9253  34.3785
99.9263  34.3824
99.9273  34.3863
99.9283  34.3903
99.9293  34.3942
99.9303  34.3983
99.9313  34.4023
99.9323  34.4064
99.9333  34.4105
99.9343  34.4146
99.9353  34.4188
99.9363  34.423
99.9373  34.4272
99.9383  34.4315
99.9393  34.4358
99.9403  34.4402
99.9413  34.4445
99.9423  34.4489
99.9433  34.4534
99.9443  34.4579
99.9453  34.4624
99.9463  34.467
99.9473  34.4716
99.9483  34.4763
99.9493  34.481
99.9503  34.4858
99.9513  34.4906
99.9523  34.4955
99.9533  34.5004
99.9543  34.5054
99.9553  34.5104
99.9563  34.5155
99.9573  34.5206
99.9583  34.5259
99.9593  34.5311
99.9603  34.5365
99.9613  34.5419
99.9623  34.5474
99.9633  34.5529
99.9643  34.5586
99.9653  34.5643
99.9663  34.5701
99.9673  34.576
99.9683  34.582
99.9693  34.5881
99.9703  34.5942
99.9713  34.6005
99.9723  34.6069
99.9733  34.6135
99.9743  34.6201
99.9753  34.6269
99.9763  34.6338
99.9773  34.6409
99.9783  34.6482
99.9793  34.6556
99.9803  34.6632
99.9813  34.671
99.9823  34.679
99.9833  34.6873
99.9843  34.6958
99.9853  34.7046
99.9863  34.7137
99.9873  34.7232
99.9883  34.733
99.9893  34.7434
99.9903  34.7542
99.9904  34.7553
99.9905  34.7564
99.9906  34.7575
99.9907  34.7587
99.9908  34.7598
99.9909  34.7609
99.991  34.7621
99.9911  34.7632
99.9912  34.7644
99.9913  34.7656
99.9914  34.7667
99.9915  34.7679
99.9916  34.7691
99.9917  34.7703
99.9918  34.7715
99.9919  34.7727
99.992  34.774
99.9921  34.7752
99.9922  34.7764
99.9923  34.7777
99.9924  34.7789
99.9925  34.7802
99.9926  34.7814
99.9927  34.7827
99.9928  34.784
99.9929  34.7853
99.993  34.7866
99.9931  34.7879
99.9932  34.7893
99.9933  34.7906
99.9934  34.7919
99.9935  34.7933
99.9936  34.7947
99.9937  34.796
99.9938  34.7974
99.9939  34.7988
99.994  34.8002
99.9941  34.8017
99.9942  34.8031
99.9943  34.8046
99.9944  34.806
99.9945  34.8075
99.9946  34.809
99.9947  34.8105
99.9948  34.812
99.9949  34.8136
99.995  34.8151
99.9951  34.8167
99.9952  34.8183
99.9953  34.8199
99.9954  34.8215
99.9955  34.8231
99.9956  34.8248
99.9957  34.8265
99.9958  34.8282
99.9959  34.8299
99.996  34.8316
99.9961  34.8334
99.9962  34.8352
99.9963  34.837
99.9964  34.8388
99.9965  34.8407
99.9966  34.8426
99.9967  34.8445
99.9968  34.8464
99.9969  34.8484
99.997  34.8504
99.9971  34.8525
99.9972  34.8546
99.9973  34.8567
99.9974  34.8588
99.9975  34.8611
99.9976  34.8633
99.9977  34.8656
99.9978  34.868
99.9979  34.8704
99.998  34.8729
99.9981  34.8754
99.9982  34.878
99.9983  34.8807
99.9984  34.8835
99.9985  34.8864
99.9986  34.8893
99.9987  34.8924
99.9988  34.8956
99.9989  34.899
99.999  34.9025
99.9991  34.9062
99.9992  34.9101
99.9993  34.9143
99.9994  34.9189
99.9995  34.9238
99.9996  34.9294
99.9997  34.9358
99.9998  34.9435
99.9999  34.9543
100  34.9662
