# Supplementary material for: Victory Tax: A Holistic Income Tax System
Source: Entropy (Basel). 2021 Nov 11;23(11):1492. doi: 10.3390/e23111492 (PMC8624733; doi:10.3390/e23111492)
Supplement: Supplementary file 1 [file entropy-23-01492-s001.zip › bundle/results_to_give_away/data4VTpaper/FINAL_ESTIMATE/dataPL22306/kfnc1_BDd30871_MDd44612_MP100_CL50_ON_Cvt.tax]

0.00302141  0.135194
0.299281  0.1392
0.498129  0.143308
0.700384  0.147494
0.900807  0.151567
1.09991  0.155742
1.30041  0.159911
1.4989  0.164048
1.69819  0.168287
1.9006  0.1726
2.10102  0.176798
2.30012  0.181097
2.49979  0.185359
2.69986  0.189723
2.90116  0.194079
3.1004  0.198395
3.29996  0.202813
3.50074  0.207222
3.69931  0.211589
3.89825  0.216057
4.09998  0.220593
4.29945  0.225006
4.49917  0.229596
4.70155  0.234175
4.89995  0.238631
5.09853  0.243262
5.30126  0.247955
5.5016  0.252522
5.70039  0.257189
5.89923  0.261802
6.098  0.266515
6.29921  0.271286
6.49939  0.275999
6.69941  0.280811
6.90027  0.285608
7.09995  0.290413
7.2994  0.295247
7.50101  0.300202
7.70136  0.305023
7.89995  0.309942
8.10064  0.314909
8.29987  0.319808
8.50006  0.324869
8.70212  0.32991
8.90132  0.334877
9.10003  0.33994
9.29947  0.344991
9.4995  0.350136
9.70126  0.35532
9.90005  0.360362
10.0993  0.36562
10.3013  0.370852
10.5003  0.375999
10.6996  0.381298
10.9015  0.386628
11.1002  0.39181
11.2991  0.397197
11.5015  0.402611
11.7006  0.407874
11.8998  0.413336
12.1012  0.418766
12.3002  0.42415
12.5001  0.429674
12.6998  0.435093
12.8992  0.440649
13.1006  0.44622
13.2994  0.451681
13.4987  0.457326
13.7007  0.462979
13.8999  0.468516
14.0994  0.47423
14.3013  0.479946
14.5003  0.485541
14.6994  0.491305
14.9007  0.497066
15.0998  0.502745
15.2995  0.508585
15.5012  0.514415
15.7003  0.520153
15.8999  0.526045
16.0998  0.531838
16.2991  0.537737
16.5001  0.543657
16.6996  0.549508
16.899  0.55546
17.1004  0.561461
17.3001  0.567343
17.4995  0.573355
17.7006  0.579369
17.8996  0.585289
18.0993  0.591365
18.3009  0.597431
18.5002  0.603391
18.6997  0.609494
18.9015  0.615609
19.1006  0.621572
19.2996  0.627697
19.4994  0.633723
19.6987  0.639841
19.9002  0.646004
20.0999  0.652025
20.2994  0.65818
20.5005  0.664311
20.6999  0.670361
20.8994  0.676505
21.1007  0.682659
21.3001  0.688687
21.4996  0.694839
21.7012  0.700982
21.9004  0.70698
22.0995  0.713105
22.3012  0.719241
22.5007  0.725213
22.6999  0.731309
22.8993  0.737264
23.0985  0.743327
23.3  0.749379
23.4995  0.755283
23.699  0.761302
23.8999  0.767246
24.0999  0.773161
24.3  0.779063
24.4999  0.784917
24.7  0.790764
24.9  0.796556
25.0999  0.802332
25.2999  0.808056
25.4999  0.813762
25.6999  0.819405
25.8998  0.825027
26.0998  0.83059
26.2999  0.836124
26.5  0.841597
26.6998  0.847012
26.8997  0.852394
27.0998  0.857705
27.2998  0.862975
27.4998  0.868169
27.6998  0.873319
27.8998  0.87839
28.0997  0.883409
28.2998  0.888352
28.4998  0.893234
28.6998  0.898035
28.8998  0.902771
29.0998  0.907424
29.2998  0.912009
29.4998  0.916501
29.6994  0.920908
29.8992  0.925246
30.0994  0.929499
30.2997  0.933669
30.4998  0.937736
30.6996  0.941715
30.8994  0.945598
31.0994  0.949399
31.2996  0.953096
31.4996  0.956698
31.6995  0.960191
31.8995  0.963597
32.0996  0.966885
32.2996  0.97008
32.4996  0.973155
32.6995  0.976132
32.8995  0.978986
33.0991  0.981725
33.2991  0.984357
33.4991  0.986858
33.699  0.989243
33.8989  0.991486
34.0988  0.993601
34.2986  0.995555
34.4983  0.997349
34.6975  0.998924
34.8804  1
