# Supplementary material for: Victory Tax: A Holistic Income Tax System
Source: Entropy (Basel). 2021 Nov 11;23(11):1492. doi: 10.3390/e23111492 (PMC8624733; doi:10.3390/e23111492)
Supplement: Supplementary file 1 [file entropy-23-01492-s001.zip › bundle/results_to_give_away/data4VTpaper/FINAL_ESTIMATE/dataPL22306/kfnc1_BDd30871_MDd44612_MP100_CL50_ON_tvr.ded]

0.000165773  1.62027e-05
0.000527016  4.8608e-05
0.000933522  8.10133e-05
0.00136652  0.000113419
0.00181896  0.000145824
0.00228697  0.000178229
0.00276805  0.000210634
0.00326044  0.00024304
0.00376283  0.000275445
0.0042742  0.00030785
0.00479373  0.000340256
0.00532075  0.000372661
0.0058547  0.000405066
0.00639511  0.000437472
0.00694157  0.000469877
0.00749371  0.000502282
0.00805122  0.000534687
0.00861383  0.000567093
0.00918128  0.000599498
0.00975336  0.000631903
0.0103298  0.000664309
0.0109106  0.000696714
0.0114954  0.000729119
0.0126765  0.00079393
0.0138723  0.000858741
0.0144753  0.000891146
0.0156911  0.000955956
0.0169194  0.00102077
0.0175379  0.00105317
0.0187836  0.00111798
0.0194105  0.00115039
0.0206723  0.0012152
0.0219441  0.00128001
0.0225837  0.00131241
0.02387  0.00137723
0.0245166  0.00140963
0.0258163  0.00147444
0.0264695  0.00150685
0.027782  0.00157166
0.0284413  0.00160406
0.0297659  0.00166887
0.0304312  0.00170128
0.0317673  0.00176609
0.0324381  0.00179849
0.0337852  0.0018633
0.0344613  0.00189571
0.0358189  0.00196052
0.0365002  0.00199293
0.0378677  0.00205774
0.0385539  0.00209014
0.0399311  0.00215495
0.040622  0.00218736
0.0420085  0.00225217
0.042704  0.00228457
0.0434009  0.00231698
0.0447992  0.00238179
0.0455004  0.0024142
0.0469072  0.00247901
0.0476126  0.00251141
0.0490276  0.00257622
0.0497371  0.00260863
0.0504479  0.00264103
0.0518734  0.00270584
0.0525881  0.00273825
0.0540212  0.00280306
0.0547397  0.00283546
0.0554593  0.00286787
0.0569023  0.00293268
0.0576256  0.00296509
0.0583501  0.00299749
0.0598025  0.0030623
0.0605304  0.00309471
0.0619897  0.00315952
0.062721  0.00319192
0.0634535  0.00322433
0.0649216  0.00328914
0.0656573  0.00332154
0.0663941  0.00335395
0.0678708  0.00341876
0.0686108  0.00345116
0.0693518  0.00348357
0.0708368  0.00354838
0.0715808  0.00358079
0.0730719  0.0036456
0.073819  0.003678
0.074567  0.00371041
0.0760659  0.00377522
0.0768169  0.00380762
0.0775687  0.00384003
0.0790753  0.00390484
0.07983  0.00393724
0.0805856  0.00396965
0.0813422  0.00400205
0.082858  0.00406687
0.0836173  0.00409927
0.0843774  0.00413168
0.0859004  0.00419649
0.0866632  0.00422889
0.0874269  0.0042613
0.0889568  0.00432611
0.0897231  0.00435851
0.0904902  0.00439092
0.0920269  0.00445573
0.0927966  0.00448813
0.093567  0.00452054
0.0951104  0.00458535
0.0958833  0.00461776
0.096657  0.00465016
0.0974315  0.00468257
0.0989829  0.00474738
0.0997598  0.00477978
0.100538  0.00481219
0.110717  0.00523346
0.121019  0.00565473
0.13063  0.00604359
0.141147  0.00646486
0.150945  0.00685372
0.160827  0.00724259
0.170787  0.00763145
0.180823  0.00802031
0.190931  0.00840918
0.201108  0.00879804
0.210496  0.0091545
0.220799  0.00954336
0.231164  0.00993223
0.240718  0.0102887
0.251196  0.0106775
0.26085  0.011034
0.270551  0.0113905
0.281184  0.0117793
0.290977  0.0121358
0.300812  0.0124922
0.310688  0.0128487
0.320604  0.0132052
0.33056  0.0135616
0.340554  0.0139181
0.350585  0.0142745
0.360653  0.014631
0.370757  0.0149875
0.380896  0.0153439
0.391069  0.0157004
0.400347  0.0160244
0.410584  0.0163809
0.420853  0.0167373
0.431154  0.0170938
0.440546  0.0174178
0.450906  0.0177743
0.460351  0.0180984
0.470768  0.0184548
0.481214  0.0188113
0.490736  0.0191353
0.501237  0.0194918
0.510807  0.0198158
0.520399  0.0201399
0.530977  0.0204964
0.540616  0.0208204
0.551244  0.0211769
0.560928  0.0215009
0.570633  0.021825
0.580359  0.022149
0.591081  0.0225055
0.600849  0.0228295
0.610637  0.0231536
0.620445  0.0234776
0.631256  0.0238341
0.641104  0.0241582
0.650971  0.0244822
0.660856  0.0248063
0.67076  0.0251303
0.680683  0.0254544
0.690623  0.0257784
0.700581  0.0261025
0.710556  0.0264265
0.720549  0.0267506
0.730559  0.0270746
0.740586  0.0273987
0.75063  0.0277227
0.76069  0.0280468
0.770767  0.0283708
0.78086  0.0286949
0.790969  0.0290189
0.801094  0.029343
0.811235  0.0296671
0.820375  0.0299587
0.830545  0.0302828
0.84073  0.0306068
0.850931  0.0309309
0.861147  0.0312549
0.870354  0.0315466
0.880597  0.0318706
0.890856  0.0321947
0.901128  0.0325187
0.910386  0.0328104
0.920686  0.0331344
0.931  0.0334585
0.941327  0.0337825
0.950634  0.0340742
0.960988  0.0343982
0.971355  0.0347223
0.980698  0.0350139
0.99109  0.035338
1.00046  0.0356296
1.10099  0.0387405
1.20051  0.0417866
1.30103  0.0448327
1.40139  0.0478464
1.50041  0.0507953
1.6013  0.0537766
1.70071  0.0566931
1.80078  0.0596096
1.90037  0.0624936
2.00055  0.0653777
2.10129  0.0682618
2.20142  0.0711135
2.30091  0.0739327
2.40087  0.076752
2.50127  0.0795713
2.60094  0.0823581
2.70102  0.085145
2.80149  0.0879318
2.90115  0.0906863
3.00117  0.0934408
3.10152  0.0961952
3.20101  0.0989173
3.30081  0.101639
3.40091  0.104361
3.5013  0.107083
3.60076  0.109773
3.70049  0.112463
3.80047  0.115152
3.90069  0.117842
4.00115  0.120532
4.10063  0.123189
4.20154  0.125879
4.30145  0.128536
4.40156  0.131193
4.50065  0.133818
4.60115  0.136476
4.7006  0.1391
4.80147  0.141758
4.90127  0.144383
5.00124  0.147008
5.10138  0.149632
5.20043  0.152225
5.30087  0.15485
5.40145  0.157475
5.50094  0.160067
5.60055  0.16266
5.70155  0.165285
5.80143  0.167878
5.90143  0.17047
6.00156  0.173063
6.10054  0.175623
6.20089  0.178216
6.30135  0.180808
6.40066  0.183368
6.50133  0.185961
6.60083  0.188521
6.70044  0.191082
6.80139  0.193674
6.90117  0.196235
7.00104  0.198795
7.10099  0.201355
7.20103  0.203916
7.30114  0.206476
7.40132  0.209037
7.50158  0.211597
7.60064  0.214125
7.70104  0.216686
7.8015  0.219246
7.90076  0.221774
8.00134  0.224335
8.10072  0.226863
8.20142  0.229424
8.3009  0.231952
8.40044  0.23448
8.5013  0.237041
8.60093  0.239569
8.70061  0.242098
8.80161  0.244659
8.90138  0.247187
9.00118  0.249715
9.10103  0.252244
9.20091  0.254773
9.30083  0.257301
9.40078  0.25983
9.50076  0.262358
9.60078  0.264887
9.70082  0.267416
9.80089  0.269945
9.90099  0.272474
10.0011  0.275003
10.1013  0.277532
10.2014  0.280061
10.3016  0.28259
10.4005  0.285087
10.5007  0.287616
10.601  0.290145
10.7012  0.292674
10.8015  0.295204
10.9005  0.297701
11.0008  0.30023
11.1011  0.30276
11.2014  0.30529
11.3004  0.307787
11.4007  0.310317
11.5011  0.312847
11.6014  0.315377
11.7004  0.317875
11.8008  0.320405
11.9011  0.322935
12.0059  0.325579
12.1088  0.328174
12.2117  0.33077
12.3017  0.333041
12.4046  0.335636
12.5075  0.338232
12.6104  0.340828
12.7004  0.343099
12.8033  0.345695
12.9061  0.348292
13.0089  0.350888
13.1117  0.353484
13.2017  0.355756
13.3045  0.358353
13.4073  0.36095
13.51  0.363547
13.6128  0.366144
13.7027  0.368416
13.8054  0.371013
13.9081  0.373611
14.0107  0.376208
14.1005  0.378481
14.2032  0.381079
14.3058  0.383677
14.4083  0.386276
14.5109  0.388874
14.6006  0.391148
14.7031  0.393746
14.8056  0.396345
14.908  0.398944
15.0104  0.401543
15.1128  0.404143
15.2024  0.406417
15.3047  0.409017
15.407  0.411617
15.5092  0.414217
15.6115  0.416818
15.7009  0.419093
15.803  0.421694
15.9052  0.424295
16.0072  0.426896
16.1093  0.429497
16.2113  0.432099
16.3005  0.434375
16.4024  0.436978
16.5043  0.43958
16.6062  0.442182
16.708  0.444785
16.8098  0.447388
16.9115  0.449991
17.0005  0.452269
17.1021  0.454873
17.2037  0.457477
17.3053  0.460081
17.4068  0.462686
17.5082  0.465291
17.6096  0.467896
17.711  0.470501
17.8123  0.473107
17.9009  0.475387
18.0021  0.477994
18.1033  0.4806
18.2044  0.483207
18.3055  0.485814
18.4065  0.488422
18.5075  0.49103
18.6084  0.493638
18.7093  0.496246
18.8101  0.498855
18.9108  0.501464
19.0115  0.504074
19.1121  0.506684
19.2127  0.509294
19.3007  0.511579
19.4012  0.514189
19.5016  0.516801
19.6019  0.519413
19.7022  0.522025
19.8025  0.524637
19.9027  0.52725
20.0028  0.529863
20.1029  0.532477
20.2029  0.535091
20.3028  0.537706
20.4027  0.540321
20.5025  0.542936
20.6023  0.545552
20.702  0.548169
20.8016  0.550785
20.9011  0.553403
21.0006  0.55602
21.1125  0.558966
21.2119  0.561584
21.3112  0.564203
21.4104  0.566823
21.5096  0.569443
21.6087  0.572064
21.7077  0.574685
21.8067  0.577307
21.9055  0.579929
22.0044  0.582552
22.1031  0.585175
22.2018  0.587799
22.3004  0.590423
22.4113  0.593376
22.5098  0.596001
22.6082  0.598628
22.7065  0.601254
22.8048  0.603881
22.9029  0.606509
23.0011  0.609138
23.1113  0.612095
23.2093  0.614725
23.3072  0.617355
23.405  0.619986
23.5027  0.622618
23.6004  0.62525
23.7102  0.628212
23.8077  0.630845
23.9051  0.633479
24.0025  0.636114
24.1119  0.639079
24.2091  0.641715
24.3063  0.644352
24.4033  0.64699
24.5124  0.649958
24.6093  0.652597
24.7061  0.655237
24.8028  0.657878
24.9115  0.660849
25.0081  0.663491
25.1045  0.666134
25.2009  0.668778
25.3093  0.671753
25.4055  0.674398
25.5017  0.677044
25.6098  0.680021
25.7058  0.682669
25.8017  0.685317
25.9095  0.688298
26.0052  0.690948
26.1008  0.693599
26.2083  0.696582
26.3038  0.699235
26.4111  0.702221
26.5064  0.704875
26.6017  0.707531
26.7087  0.710519
26.8037  0.713176
26.9105  0.716167
27.0054  0.718826
27.112  0.721819
27.2067  0.72448
27.3013  0.727142
27.4077  0.730138
27.5021  0.732802
27.6082  0.7358
27.7025  0.738466
27.8084  0.741466
27.9024  0.744134
28.0082  0.747137
28.102  0.749807
28.2076  0.752812
28.3013  0.755485
28.4066  0.758492
28.5118  0.761501
28.6052  0.764177
28.7102  0.767188
28.8034  0.769866
28.9082  0.77288
29.0012  0.77556
29.1058  0.778576
29.2103  0.781594
29.303  0.784278
29.4073  0.787298
29.5114  0.79032
29.6039  0.793007
29.7078  0.796032
29.8116  0.799058
29.9038  0.801749
30.0074  0.804777
30.1109  0.807807
30.2028  0.810502
30.306  0.813535
30.4092  0.81657
30.5008  0.819268
30.6037  0.822306
30.7066  0.825345
30.8093  0.828385
30.9005  0.831089
31.003  0.834133
31.1053  0.837178
31.2076  0.840225
31.3098  0.843273
31.4005  0.845984
31.5024  0.849036
31.6042  0.852089
31.7059  0.855144
31.8075  0.8582
31.9089  0.861258
32.0103  0.864318
32.1115  0.86738
32.2014  0.870103
32.3024  0.873168
32.4033  0.876234
32.5041  0.879303
32.6047  0.882373
32.7052  0.885445
32.8057  0.888519
32.906  0.891595
33.0061  0.894672
33.1062  0.897751
33.2062  0.900833
33.306  0.903916
33.4057  0.907001
33.5053  0.910088
33.6047  0.913176
33.7041  0.916267
33.8033  0.91936
33.9024  0.922454
34.0014  0.925551
34.1113  0.928994
34.21  0.932094
34.3086  0.935197
34.4071  0.938302
34.5055  0.941409
34.6037  0.944518
34.7019  0.947628
34.8108  0.951087
34.9086  0.954203
35.0064  0.95732
35.104  0.960439
35.2016  0.963561
35.3098  0.967032
35.407  0.970158
35.5042  0.973286
35.6012  0.976417
35.7088  0.979897
35.8056  0.983032
35.9022  0.98617
36.0095  0.989658
36.1059  0.9928
36.2021  0.995944
36.3089  0.99944
36.4049  1.00259
36.5008  1.00574
36.6072  1.00924
36.7028  1.0124
36.8089  1.01591
36.9043  1.01807
37.0101  1.01528
37.1052  1.01279
37.2107  1.01004
37.3056  1.00759
37.4108  1.00488
37.5054  1.00247
37.6103  0.999808
37.7047  0.997432
37.8093  0.994813
37.9034  0.992474
38.0078  0.989897
38.1016  0.987595
38.2057  0.985058
38.3096  0.982543
38.403  0.980297
38.5066  0.977821
38.6101  0.975366
38.7031  0.973174
38.8063  0.970758
38.9094  0.968362
39.002  0.966223
39.1047  0.963865
39.2073  0.961527
39.3098  0.959209
39.4019  0.957139
39.504  0.954857
39.606  0.952595
39.7079  0.950351
39.8096  0.948126
39.901  0.94614
40.0024  0.943951
40.1037  0.94178
40.2048  0.939627
40.3057  0.937493
40.4065  0.935376
40.5072  0.933278
40.6077  0.931197
40.708  0.929133
40.8082  0.927087
40.9082  0.925059
41.0081  0.923047
41.1078  0.921053
41.2074  0.919076
41.3068  0.917115
41.4061  0.915171
41.5052  0.913243
41.6042  0.911332
41.703  0.909438
41.8017  0.907559
41.91  0.905511
42.0083  0.903666
42.1065  0.901837
42.2045  0.900023
42.3024  0.898225
42.4099  0.896265
42.5075  0.8945
42.6049  0.892749
42.7021  0.891014
42.8089  0.889123
42.9058  0.887419
43.0026  0.88573
43.1089  0.883889
43.2054  0.88223
43.3017  0.880586
43.4074  0.878794
43.5034  0.87718
43.6088  0.875421
43.7045  0.873837
43.8095  0.87211
43.9049  0.870555
44.0096  0.86886
44.1046  0.867334
44.2089  0.86567
44.3036  0.864172
44.4076  0.862539
44.502  0.861069
44.6057  0.859467
44.7091  0.85788
44.803  0.856452
44.9061  0.854895
45.009  0.853354
45.1025  0.851966
45.205  0.850454
45.3074  0.848957
45.4004  0.84761
45.5024  0.846141
45.6043  0.844688
45.7059  0.843249
45.8074  0.841824
45.9087  0.840415
46.0007  0.839145
46.1016  0.837763
46.2024  0.836394
46.303  0.83504
46.4034  0.8337
46.5037  0.832373
46.6037  0.831061
46.7036  0.829761
46.8033  0.828476
46.9028  0.827204
47.0021  0.825945
47.1012  0.8247
47.2092  0.823356
47.308  0.822138
47.4065  0.820933
47.5049  0.819741
47.6032  0.818562
47.7012  0.817395
47.8079  0.816137
47.9056  0.814997
48.0031  0.813869
48.1004  0.812753
48.2063  0.811551
48.3032  0.810461
48.4088  0.809285
48.5053  0.808221
48.6017  0.807168
48.7066  0.806033
48.8026  0.805005
48.9071  0.803896
49.0027  0.802893
49.1069  0.801811
49.2021  0.800831
49.3058  0.799775
49.4007  0.798818
49.504  0.797788
49.607  0.796771
49.7014  0.79585
49.804  0.794858
49.9065  0.793878
50.0088  0.792912
50.1023  0.792037
50.2042  0.791095
50.3058  0.790166
50.4072  0.789248
50.5084  0.788344
50.6011  0.787525
50.7019  0.786644
50.8025  0.785775
50.9029  0.784918
51.0031  0.784073
51.1031  0.783239
51.2028  0.782418
51.3024  0.781608
51.4018  0.78081
51.5009  0.780023
51.6081  0.779184
51.7068  0.778421
51.8053  0.777669
51.9036  0.776929
52.0017  0.7762
52.1078  0.775422
52.2055  0.774715
52.3029  0.77402
52.4083  0.773278
52.5053  0.772605
52.6021  0.771943
52.7068  0.771237
52.8032  0.770596
52.9074  0.769914
53.0034  0.769295
53.1072  0.768636
53.2027  0.768038
53.306  0.767402
53.4012  0.766825
53.504  0.766212
53.6066  0.765609
53.7011  0.765064
53.8032  0.764484
53.9051  0.763915
54.0068  0.763358
54.1004  0.762853
54.2017  0.762318
54.3026  0.761793
54.4034  0.761279
54.5039  0.760775
54.6042  0.760283
54.7042  0.759801
54.804  0.75933
54.9036  0.75887
55.003  0.758419
55.1021  0.75798
55.201  0.75755
55.3072  0.757099
55.4056  0.756691
55.5038  0.756292
55.6017  0.755904
55.7069  0.755497
55.8044  0.755129
55.9016  0.754771
56.0061  0.754396
56.1028  0.754058
56.2068  0.753705
56.3031  0.753386
56.4065  0.753054
56.5023  0.752755
56.6053  0.752443
56.7006  0.752164
56.803  0.751872
56.9052  0.751592
57.0071  0.751321
57.1015  0.751079
57.2029  0.750829
57.3041  0.750588
57.4049  0.750358
57.5056  0.750137
57.6059  0.749927
57.706  0.749726
57.8059  0.749535
57.9055  0.749354
58.0048  0.749182
58.1039  0.74902
58.2028  0.748867
58.3013  0.748724
58.4067  0.74858
58.5047  0.748456
58.6025  0.748341
58.707  0.748227
58.8043  0.748131
58.9013  0.748043
59.005  0.747959
59.1015  0.747889
59.2046  0.747824
59.3006  0.747773
59.4032  0.747727
59.5054  0.747691
59.6006  0.747666
59.7024  0.747648
59.8038  0.74764
59.905  0.747641
60.0059  0.747652
60.1065  0.747672
60.2068  0.747701
60.3068  0.747739
60.4066  0.747786
60.5061  0.747841
60.6053  0.747906
60.7042  0.74798
60.8028  0.748062
60.9012  0.748152
61.0058  0.748258
61.1036  0.748367
61.2011  0.748483
61.3049  0.748617
61.4018  0.74875
61.5049  0.748902
61.6013  0.749052
61.7039  0.749221
61.8061  0.749399
61.9016  0.749574
62.0032  0.74977
62.1045  0.749974
62.2056  0.750187
62.3063  0.750408
62.4004  0.750623
62.5005  0.750861
62.6065  0.751123
62.706  0.751378
62.8052  0.751641
62.9041  0.751912
63.0027  0.752191
63.101  0.752478
63.2051  0.752792
63.3028  0.753095
63.4063  0.753426
63.5033  0.753745
63.6062  0.754093
63.7026  0.754427
63.8048  0.754791
63.9007  0.755141
64.0022  0.75552
64.1034  0.755908
64.2043  0.756304
64.3049  0.756707
64.4051  0.757119
64.505  0.757538
64.6046  0.757965
64.7038  0.7584
64.8028  0.758842
64.9014  0.759292
65.0055  0.759776
65.1034  0.76024
65.2011  0.760712
65.3041  0.76122
65.4011  0.761706
65.5035  0.762229
65.6055  0.762759
65.7015  0.763267
65.8028  0.763812
65.9038  0.764365
66.0044  0.764925
66.1047  0.765492
66.2046  0.766066
66.3042  0.766648
66.4035  0.767236
66.5024  0.767832
66.601  0.768434
66.7046  0.769077
66.8025  0.769694
66.9054  0.770351
67.0026  0.770981
67.1048  0.771653
67.2013  0.772296
67.3028  0.772981
67.4039  0.773673
67.5047  0.774373
67.605  0.775079
67.705  0.775791
67.8047  0.77651
67.904  0.777236
68.0029  0.777968
68.1015  0.778706
68.2048  0.77949
68.3026  0.780241
68.4052  0.781038
68.5023  0.781802
68.6041  0.782611
68.7005  0.783387
68.8015  0.784209
68.9022  0.785038
69.0025  0.785872
69.1024  0.786713
69.2019  0.78756
69.301  0.788413
69.4046  0.789314
69.503  0.790179
69.6009  0.791049
69.7034  0.791968
69.8006  0.79285
69.9022  0.793781
70.0035  0.794718
70.1043  0.79566
70.2047  0.796609
70.3047  0.797563
70.4043  0.798522
70.5035  0.799487
70.6023  0.800456
70.7007  0.801432
70.8033  0.802459
70.9009  0.803444
71.0027  0.804482
71.1041  0.805524
71.2005  0.806525
71.301  0.807578
71.4011  0.808636
71.5008  0.809699
71.6045  0.810815
71.7033  0.811887
71.8017  0.812965
71.9042  0.814096
72.0017  0.815182
72.1032  0.816323
72.2043  0.817468
72.3006  0.818567
72.4008  0.819721
72.5006  0.82088
72.6042  0.822093
72.7031  0.82326
72.8015  0.824431
72.9037  0.825657
73.0013  0.826836
73.1026  0.828071
73.2034  0.828461
73.3038  0.828467
73.4037  0.828481
73.5032  0.828504
73.6021  0.828534
73.7007  0.828572
73.8028  0.828621
73.9004  0.828675
74.0016  0.828739
74.1023  0.828812
74.2026  0.828892
74.3023  0.82898
74.4016  0.829077
74.5043  0.829185
74.6026  0.829296
74.7004  0.829415
74.8016  0.829546
74.9023  0.829686
75.0025  0.829832
75.1023  0.829986
75.2015  0.830148
75.304  0.830324
75.4022  0.8305
75.5037  0.83069
75.6009  0.830881
75.7013  0.831086
75.8013  0.831298
75.9007  0.831517
76.0032  0.831752
76.1016  0.831985
76.2031  0.832234
76.3004  0.832481
76.4008  0.832744
76.5007  0.833013
76.6035  0.8333
76.7023  0.833583
76.8006  0.833872
76.9018  0.834179
77.0024  0.834492
77.1025  0.834812
77.202  0.835138
77.301  0.83547
77.4029  0.835821
77.5007  0.836165
77.6014  0.836528
77.7015  0.836897
77.8011  0.837272
77.9033  0.837666
78.0017  0.838053
78.1028  0.838459
78.2033  0.838871
78.3032  0.839288
78.4025  0.839711
78.5012  0.84014
78.6025  0.840588
78.7032  0.841042
78.8033  0.841501
78.9028  0.841966
79.0016  0.842435
79.103  0.842925
79.2006  0.843405
79.3007  0.843905
79.4032  0.844425
79.5021  0.844935
79.6033  0.845466
79.7009  0.845985
79.8008  0.846525
79.903  0.847085
80.0016  0.847634
80.1025  0.848204
80.2027  0.848778
80.3023  0.849356
80.4012  0.849939
80.5023  0.850542
80.6027  0.85115
80.7024  0.851761
80.8014  0.852376
80.9025  0.853013
81.003  0.853653
81.1027  0.854297
81.2017  0.854944
81.3027  0.855612
81.4004  0.856266
81.5026  0.856959
81.6015  0.857637
81.7023  0.858336
81.8023  0.859038
81.9016  0.859743
82.0028  0.860469
82.1007  0.861179
82.2028  0.861928
82.3017  0.862662
82.4024  0.863416
82.5023  0.864173
82.6014  0.864932
82.7022  0.865711
82.8022  0.866493
82.9014  0.867276
83.0022  0.86808
83.1023  0.868885
83.2015  0.869692
83.3023  0.870518
83.4022  0.871347
83.5014  0.872176
83.602  0.873025
83.7018  0.873875
83.8008  0.874726
83.9011  0.875597
84.0006  0.876468
84.1015  0.877358
84.2014  0.878249
84.3006  0.87914
84.401  0.880049
84.5005  0.880959
84.6012  0.881887
84.7011  0.882815
84.8021  0.883761
84.9022  0.884706
85.0014  0.885651
85.1017  0.886613
85.2011  0.887574
85.3015  0.888553
85.401  0.889531
85.5015  0.890525
85.601  0.891518
85.7015  0.892527
85.801  0.893534
85.9014  0.894558
86.0009  0.895579
86.1012  0.896616
86.2005  0.89765
86.3006  0.8987
86.4014  0.899765
86.5012  0.900826
86.6018  0.901903
86.7013  0.902975
86.8015  0.904062
86.9006  0.905144
87.0004  0.90624
87.1007  0.90735
87.2015  0.908473
87.3013  0.90959
87.4016  0.910721
87.5008  0.911846
87.6005  0.912982
87.7006  0.914131
87.801  0.915291
87.9004  0.916444
88.0015  0.917625
88.1015  0.9188
88.2018  0.919984
88.3009  0.921161
88.4016  0.922364
88.5012  0.923559
88.6009  0.924763
88.7008  0.925975
88.8008  0.927195
88.9008  0.928422
89.001  0.929656
89.1012  0.930897
89.2013  0.932143
89.3015  0.933396
89.4016  0.934653
89.5015  0.935916
89.6014  0.937183
89.7012  0.938453
89.8008  0.939728
89.9013  0.94102
90.0005  0.9423
90.1005  0.943597
90.2014  0.94491
90.3008  0.946209
90.4009  0.947523
90.5007  0.948838
90.6011  0.950165
90.701  0.951492
90.8005  0.952817
90.9004  0.954153
91.0008  0.9555
91.1006  0.956844
91.2008  0.958196
91.3012  0.959557
91.401  0.960912
91.5009  0.962274
91.601  0.963643
91.7011  0.965016
91.8005  0.966381
91.9007  0.967762
92.0008  0.969145
92.1008  0.97053
92.2007  0.971916
92.3011  0.973312
92.4004  0.974697
92.501  0.976101
92.6004  0.977492
92.7009  0.978899
92.8009  0.980302
92.901  0.981708
93.0005  0.983108
93.1008  0.984519
93.2009  0.98593
93.301  0.98734
93.4008  0.988749
93.5004  0.990153
93.6008  0.991571
93.7008  0.992982
93.8009  0.994394
93.9004  0.995797
94.0004  0.997206
94.1007  0.998618
94.2007  1.00002
94.3004  1.00142
94.4006  1.00283
94.5007  1.00423
94.6006  1.00562
94.7007  1.00702
94.8007  1.00841
94.9007  1.00979
95.0005  1.01116
95.1004  1.01254
95.2006  1.0139
95.3005  1.01526
95.4005  1.01662
95.5007  1.01796
95.6005  1.0193
95.7006  1.02062
95.8004  1.02194
95.9006  1.02325
96.0005  1.02454
96.1004  1.02582
96.2004  1.02708
96.3005  1.02834
96.4005  1.02957
96.5004  1.03079
96.6004  1.03199
96.7005  1.03317
96.8005  1.03433
96.9003  1.03546
97.0003  1.03657
97.1005  1.03765
97.2015  1.03872
97.3005  1.03973
97.401  1.04072
97.5007  1.04167
97.6006  1.04258
97.7017  1.04346
97.8004  1.04427
97.9014  1.04505
98.0013  1.04576
98.1005  1.04641
98.2011  1.047
98.3011  1.04751
98.4004  1.04793
98.5007  1.04827
98.6006  1.0485
98.7005  1.04862
98.8006  1.04861
98.9004  1.04845
99.0004  1.04811
99.0106  1.04807
99.0204  1.04802
99.0303  1.04797
99.0405  1.04792
99.0506  1.04787
99.0605  1.04782
99.0706  1.04776
99.0805  1.0477
99.0906  1.04764
99.1006  1.04757
99.1104  1.04751
99.1207  1.04744
99.1305  1.04737
99.1404  1.04729
99.1505  1.04722
99.1604  1.04714
99.1705  1.04706
99.1804  1.04697
99.1904  1.04689
99.2005  1.0468
99.2104  1.0467
99.2204  1.04661
99.2305  1.04651
99.2404  1.04641
99.2504  1.0463
99.2604  1.04619
99.2705  1.04608
99.2804  1.04597
99.2904  1.04585
99.3006  1.04573
99.3105  1.0456
99.3205  1.04547
99.3305  1.04534
99.3405  1.0452
99.3505  1.04506
99.3605  1.04492
99.3705  1.04477
99.3804  1.04462
99.3905  1.04446
99.4005  1.0443
99.4104  1.04414
99.4205  1.04397
99.4305  1.04379
99.4404  1.04361
99.4504  1.04343
99.4604  1.04324
99.4705  1.04304
99.4804  1.04284
99.4904  1.04263
99.5004  1.04242
99.5104  1.0422
99.5204  1.04197
99.5305  1.04174
99.5404  1.0415
99.5503  1.04126
99.5604  1.04101
99.5704  1.04075
99.5804  1.04048
99.5904  1.0402
99.6004  1.03992
99.6104  1.03963
99.6204  1.03933
99.6304  1.03902
99.6404  1.0387
99.6503  1.03837
99.6604  1.03803
99.6704  1.03768
99.6804  1.03731
99.6904  1.03694
99.7003  1.03655
99.7104  1.03615
99.7204  1.03574
99.7304  1.03531
99.7404  1.03486
99.7504  1.0344
99.7603  1.03392
99.7704  1.03343
99.7804  1.03291
99.7904  1.03237
99.8003  1.03181
99.8104  1.03122
99.8204  1.03061
99.8303  1.02996
99.8403  1.02929
99.8504  1.02858
99.8603  1.02783
99.8704  1.02704
99.8803  1.02621
99.8904  1.02531
99.9003  1.02436
99.9013  1.02426
99.9023  1.02416
99.9033  1.02406
99.9043  1.02396
99.9054  1.02386
99.9063  1.02376
99.9073  1.02365
99.9083  1.02355
99.9093  1.02344
99.9103  1.02334
99.9113  1.02323
99.9123  1.02312
99.9133  1.02301
99.9143  1.0229
99.9153  1.02279
99.9163  1.02268
99.9173  1.02257
99.9183  1.02246
99.9193  1.02234
99.9203  1.02223
99.9213  1.02211
99.9223  1.022
99.9233  1.02188
99.9243  1.02176
99.9253  1.02164
99.9263  1.02152
99.9273  1.02139
99.9283  1.02127
99.9293  1.02115
99.9303  1.02102
99.9313  1.02089
99.9323  1.02076
99.9333  1.02063
99.9343  1.0205
99.9353  1.02037
99.9363  1.02024
99.9373  1.0201
99.9383  1.01997
99.9393  1.01983
99.9403  1.01969
99.9413  1.01955
99.9423  1.0194
99.9433  1.01926
99.9443  1.01911
99.9453  1.01897
99.9463  1.01882
99.9473  1.01867
99.9483  1.01851
99.9493  1.01836
99.9503  1.0182
99.9513  1.01804
99.9523  1.01788
99.9533  1.01772
99.9543  1.01755
99.9553  1.01738
99.9563  1.01721
99.9573  1.01704
99.9583  1.01686
99.9593  1.01669
99.9603  1.01651
99.9613  1.01632
99.9623  1.01614
99.9633  1.01595
99.9643  1.01575
99.9653  1.01556
99.9663  1.01536
99.9673  1.01515
99.9683  1.01495
99.9693  1.01473
99.9703  1.01452
99.9713  1.0143
99.9723  1.01407
99.9733  1.01384
99.9743  1.01361
99.9753  1.01337
99.9763  1.01312
99.9773  1.01287
99.9783  1.01261
99.9793  1.01234
99.9803  1.01207
99.9813  1.01179
99.9823  1.0115
99.9833  1.01119
99.9843  1.01088
99.9853  1.01056
99.9863  1.01022
99.9873  1.00987
99.9883  1.0095
99.9893  1.00912
99.9903  1.00871
99.9904  1.00867
99.9905  1.00863
99.9906  1.00858
99.9907  1.00854
99.9908  1.0085
99.9909  1.00845
99.991  1.00841
99.9911  1.00837
99.9912  1.00832
99.9913  1.00828
99.9914  1.00823
99.9915  1.00819
99.9916  1.00815
99.9917  1.0081
99.9918  1.00805
99.9919  1.00801
99.992  1.00796
99.9921  1.00791
99.9922  1.00787
99.9923  1.00782
99.9924  1.00777
99.9925  1.00772
99.9926  1.00768
99.9927  1.00763
99.9928  1.00758
99.9929  1.00753
99.993  1.00748
99.9931  1.00743
99.9932  1.00738
99.9933  1.00733
99.9934  1.00727
99.9935  1.00722
99.9936  1.00717
99.9937  1.00712
99.9938  1.00706
99.9939  1.00701
99.994  1.00695
99.9941  1.0069
99.9942  1.00684
99.9943  1.00679
99.9944  1.00673
99.9945  1.00667
99.9946  1.00662
99.9947  1.00656
99.9948  1.0065
99.9949  1.00644
99.995  1.00638
99.9951  1.00632
99.9952  1.00626
99.9953  1.0062
99.9954  1.00613
99.9955  1.00607
99.9956  1.006
99.9957  1.00594
99.9958  1.00587
99.9959  1.00581
99.996  1.00574
99.9961  1.00567
99.9962  1.0056
99.9963  1.00553
99.9964  1.00546
99.9965  1.00538
99.9966  1.00531
99.9967  1.00523
99.9968  1.00516
99.9969  1.00508
99.997  1.005
99.9971  1.00492
99.9972  1.00484
99.9973  1.00475
99.9974  1.00467
99.9975  1.00458
99.9976  1.00449
99.9977  1.0044
99.9978  1.00431
99.9979  1.00421
99.998  1.00411
99.9981  1.00401
99.9982  1.00391
99.9983  1.0038
99.9984  1.00369
99.9985  1.00358
99.9986  1.00346
99.9987  1.00333
99.9988  1.00321
99.9989  1.00307
99.999  1.00293
99.9991  1.00278
99.9992  1.00262
99.9993  1.00245
99.9994  1.00227
99.9995  1.00207
99.9996  1.00184
99.9997  1.00158
99.9998  1.00127
99.9999  1.00082
