# Supplementary material for: Victory Tax: A Holistic Income Tax System
Source: Entropy (Basel). 2021 Nov 11;23(11):1492. doi: 10.3390/e23111492 (PMC8624733; doi:10.3390/e23111492)
Supplement: Supplementary file 1 [file entropy-23-01492-s001.zip › bundle/results_to_give_away/data4VTpaper/FINAL_ESTIMATE/dataPL22306/kfnc1_BDd30871_MDd44612_MP100_CL50_ON_cld.ded]

0.000165773  3.77738e-24
0.000527016  1.15758e-21
0.000933522  1.89934e-20
0.00136652  1.22094e-19
0.00181896  4.92801e-19
0.00228697  1.50512e-18
0.00276805  3.81748e-18
0.00326044  8.47878e-18
0.00376283  1.70468e-17
0.0042742  3.17181e-17
0.00479373  5.54687e-17
0.00532075  9.22049e-17
0.0058547  1.46925e-16
0.00639511  2.25887e-16
0.00694157  3.36793e-16
0.00749371  4.88972e-16
0.00805122  6.9358e-16
0.00861383  9.63804e-16
0.00918128  1.31507e-15
0.00975336  1.76529e-15
0.0103298  2.33504e-15
0.0109106  3.04785e-15
0.0114954  3.93041e-15
0.0126765  6.32896e-15
0.0138723  9.81746e-15
0.0144753  1.20783e-14
0.0156911  1.78896e-14
0.0169194  2.58233e-14
0.0175379  3.07583e-14
0.0187836  4.29633e-14
0.0194105  5.04128e-14
0.0206723  6.85092e-14
0.0219441  9.16298e-14
0.0225837  1.05391e-13
0.02387  1.38027e-13
0.0245166  1.57214e-13
0.0258163  2.02188e-13
0.0264695  2.28348e-13
0.027782  2.89041e-13
0.0284413  3.24018e-13
0.0297659  4.04437e-13
0.0304312  4.504e-13
0.0317673  5.5524e-13
0.0324381  6.14723e-13
0.0337852  7.4944e-13
0.0344613  8.25372e-13
0.0358189  9.96249e-13
0.0365002  1.09199e-12
0.0378677  1.30622e-12
0.0385539  1.42561e-12
0.0399311  1.69135e-12
0.040622  1.83872e-12
0.0420085  2.1652e-12
0.042704  2.34545e-12
0.0434009  2.53785e-12
0.0447992  2.96164e-12
0.0455004  3.19436e-12
0.0469072  3.70496e-12
0.0476126  3.98433e-12
0.0490276  4.5951e-12
0.0497371  4.92813e-12
0.0504479  5.28074e-12
0.0518734  6.04827e-12
0.0525881  6.46505e-12
0.0540212  7.36953e-12
0.0547397  7.85927e-12
0.0554593  8.37544e-12
0.0569023  9.49147e-12
0.0576256  1.00936e-11
0.0583501  1.07268e-11
0.0598025  1.20913e-11
0.0605304  1.28252e-11
0.0619897  1.44028e-11
0.062721  1.52494e-11
0.0634535  1.61365e-11
0.0649216  1.8038e-11
0.0656573  1.90556e-11
0.0663941  2.01198e-11
0.0678708  2.2395e-11
0.0686108  2.36094e-11
0.0693518  2.48773e-11
0.0708368  2.75813e-11
0.0715808  2.90212e-11
0.0730719  3.20864e-11
0.073819  3.37158e-11
0.074567  3.54126e-11
0.0760659  3.90169e-11
0.0768169  4.09288e-11
0.0775687  4.29171e-11
0.0790753  4.7132e-11
0.07983  4.93636e-11
0.0805856  5.16811e-11
0.0813422  5.40873e-11
0.082858  5.91761e-11
0.0836173  6.18642e-11
0.0843774  6.46518e-11
0.0859004  7.05368e-11
0.0866632  7.36402e-11
0.0874269  7.68548e-11
0.0889568  8.36303e-11
0.0897231  8.71976e-11
0.0904902  9.08889e-11
0.0920269  9.8657e-11
0.0927966  1.02741e-10
0.093567  1.06962e-10
0.0951104  1.15833e-10
0.0958833  1.2049e-10
0.096657  1.253e-10
0.0974315  1.30266e-10
0.0989829  1.40684e-10
0.0997598  1.46144e-10
0.100538  1.51777e-10
0.110717  2.42768e-10
0.121019  3.74431e-10
0.13063  5.43276e-10
0.141147  7.92126e-10
0.150945  1.09839e-09
0.160827  1.49581e-09
0.170787  2.00436e-09
0.180823  2.64699e-09
0.190931  3.44989e-09
0.201108  4.44275e-09
0.210496  5.54826e-09
0.220799  7.00223e-09
0.231164  8.75537e-09
0.240718  1.06645e-08
0.251196  1.31242e-08
0.26085  1.57706e-08
0.270551  1.88403e-08
0.281184  2.27318e-08
0.290977  2.68566e-08
0.300812  3.15769e-08
0.310688  3.69578e-08
0.320604  4.30695e-08
0.33056  4.99874e-08
0.340554  5.77924e-08
0.350585  6.65709e-08
0.360653  7.64155e-08
0.370757  8.74246e-08
0.380896  9.97033e-08
0.391069  1.13363e-07
0.400347  1.2708e-07
0.410584  1.43712e-07
0.420853  1.6209e-07
0.431154  1.82355e-07
0.440546  2.02539e-07
0.450906  2.26823e-07
0.460351  2.50925e-07
0.470768  2.79825e-07
0.481214  3.11402e-07
0.490736  3.42592e-07
0.501237  3.79815e-07
0.510807  4.16474e-07
0.520399  4.55988e-07
0.530977  5.02955e-07
0.540616  5.49028e-07
0.551244  6.03652e-07
0.560928  6.57106e-07
0.570633  7.14383e-07
0.580359  7.75694e-07
0.591081  8.48057e-07
0.600849  9.18561e-07
0.610637  9.93804e-07
0.620445  1.07403e-06
0.631256  1.16834e-06
0.641104  1.25987e-06
0.650971  1.35721e-06
0.660856  1.46063e-06
0.67076  1.57042e-06
0.680683  1.6869e-06
0.690623  1.81038e-06
0.700581  1.94117e-06
0.710556  2.07961e-06
0.720549  2.22606e-06
0.730559  2.38085e-06
0.740586  2.54437e-06
0.75063  2.71699e-06
0.76069  2.8991e-06
0.770767  3.0911e-06
0.78086  3.29341e-06
0.790969  3.50646e-06
0.801094  3.73068e-06
0.811235  3.96652e-06
0.820375  4.1891e-06
0.830545  4.44833e-06
0.84073  4.72057e-06
0.850931  5.00632e-06
0.861147  5.30611e-06
0.870354  5.58836e-06
0.880597  5.91629e-06
0.890856  6.25983e-06
0.901128  6.61956e-06
0.910386  6.95765e-06
0.920686  7.34978e-06
0.931  7.75986e-06
0.941327  8.1885e-06
0.950634  8.5907e-06
0.960988  9.05644e-06
0.971355  9.54268e-06
0.980698  9.9984e-06
0.99109  1.05255e-05
1.00046  1.10192e-05
1.10099  1.75732e-05
1.20051  2.67951e-05
1.30103  3.96546e-05
1.40139  5.69681e-05
1.50041  7.94717e-05
1.6013  0.000109152
1.70071  0.000146419
1.80078  0.000193514
1.90037  0.000251617
2.00055  0.000323279
2.10129  0.000410838
2.20142  0.000515603
2.30091  0.000639714
2.40087  0.000787248
2.50127  0.000961499
2.60094  0.00116354
2.70102  0.00139901
2.80149  0.00167205
2.90115  0.00198322
3.00117  0.00234016
3.10152  0.0027479
3.20101  0.00320605
3.30081  0.00372473
3.40091  0.00430994
3.5013  0.00496807
3.60076  0.00569669
3.70049  0.00651019
3.80047  0.007416
3.90069  0.008422
4.00115  0.00953653
4.10063  0.0107528
4.20154  0.0121097
4.30145  0.0135841
4.40156  0.0152015
4.50065  0.0169497
4.60115  0.0188828
4.7006  0.0209648
4.80147  0.0232589
4.90127  0.0257216
5.00124  0.0283922
5.10138  0.031284
5.20043  0.0343707
5.30087  0.0377437
5.40145  0.0413808
5.50094  0.0452475
5.60055  0.0494026
5.70155  0.0539201
5.80143  0.0587054
5.90143  0.0638297
6.00156  0.0693111
6.10054  0.0750928
6.20089  0.0813402
6.30135  0.0880026
6.40066  0.0950092
6.50133  0.102559
6.60083  0.110483
6.70044  0.118897
6.80139  0.127939
6.90117  0.137406
7.00104  0.147433
7.10099  0.158044
7.20103  0.169265
7.30114  0.181121
7.40132  0.193641
7.50158  0.206851
7.60064  0.220599
7.70104  0.235267
7.8015  0.250714
7.90076  0.266758
8.00134  0.283844
8.10072  0.30157
8.20142  0.320423
8.3009  0.33996
8.40044  0.360447
8.5013  0.3822
8.60093  0.404705
8.70061  0.428266
8.80161  0.453244
8.90138  0.479045
9.00118  0.506016
9.10103  0.534198
9.20091  0.56363
9.30083  0.594354
9.40078  0.626411
9.50076  0.659847
9.60078  0.694703
9.70082  0.731025
9.80089  0.768859
9.90099  0.808251
10.0011  0.84925
10.1013  0.891903
10.2014  0.936261
10.3016  0.982373
10.4005  1.02967
10.5007  1.07942
10.601  1.13108
10.7012  1.18471
10.8015  1.24036
10.9005  1.29734
11.0008  1.35717
11.1011  1.4192
11.2014  1.48347
11.3004  1.54919
11.4007  1.61813
11.5011  1.68949
11.6014  1.76335
11.7004  1.83878
11.8008  1.9178
11.9011  1.99951
12.0059  2.08784
12.1088  2.17755
12.2117  2.27031
12.3017  2.35404
12.4046  2.45274
12.5075  2.55471
12.6104  2.66004
12.7004  2.75502
12.8033  2.86686
12.9061  2.9823
13.0089  3.10141
13.1117  3.22429
13.2017  3.33496
13.3045  3.46512
13.4073  3.5993
13.51  3.73758
13.6128  3.88006
13.7027  4.00825
13.8054  4.15886
13.9081  4.31393
14.0107  4.47356
14.1005  4.61706
14.2032  4.78551
14.3058  4.95882
14.4083  5.13707
14.5109  5.32037
14.6006  5.48498
14.7031  5.67804
14.8056  5.87644
14.908  6.08031
15.0104  6.28975
15.1128  6.50486
15.2024  6.69783
15.3047  6.9239
15.407  7.15596
15.5092  7.39414
15.6115  7.63856
15.7009  7.85763
15.803  8.11404
15.9052  8.37704
16.0072  8.64672
16.1093  8.92323
16.2113  9.20667
16.3005  9.46048
16.4024  9.75727
16.5043  10.0614
16.6062  10.3729
16.708  10.692
16.8098  11.0188
16.9115  11.3534
17.0005  11.6527
17.1021  12.0024
17.2037  12.3602
17.3053  12.7264
17.4068  13.1011
17.5082  13.4845
17.6096  13.8766
17.711  14.2776
17.8123  14.6877
17.9009  15.054
18.0021  15.4815
18.1033  15.9184
18.2044  16.3649
18.3055  16.8213
18.4065  17.2875
18.5075  17.7639
18.6084  18.2504
18.7093  18.7474
18.8101  19.2549
18.9108  19.7731
19.0115  20.3022
19.1121  20.8423
19.2127  21.3935
19.3007  21.8852
19.4012  22.4579
19.5016  23.0422
19.6019  23.6384
19.7022  24.2465
19.8025  24.8668
19.9027  25.4995
20.0028  26.1446
20.1029  26.8024
20.2029  27.473
20.3028  28.1567
20.4027  28.8535
20.5025  29.5637
20.6023  30.2875
20.702  31.025
20.8016  31.7764
20.9011  32.5419
21.0006  33.3217
21.1125  34.2162
21.2119  35.0269
21.3112  35.8525
21.4104  36.6931
21.5096  37.5489
21.6087  38.4202
21.7077  39.307
21.8067  40.2097
21.9055  41.1284
22.0044  42.0632
22.1031  43.0145
22.2018  43.9823
22.3004  44.967
22.4113  46.095
22.5098  47.1159
22.6082  48.1543
22.7065  49.2102
22.8048  50.284
22.9029  51.3758
23.0011  52.4858
23.1113  53.7567
23.2093  54.9061
23.3072  56.0744
23.405  57.2618
23.5027  58.4685
23.6004  59.6948
23.7102  61.0978
23.8077  62.3662
23.9051  63.6548
24.0025  64.9637
24.1119  66.461
24.2091  67.814
24.3063  69.1881
24.4033  70.5835
24.5124  72.1791
24.6093  73.6205
24.7061  75.0839
24.8028  76.5695
24.9115  78.2676
25.0081  79.8012
25.1045  81.3577
25.2009  82.9374
25.3093  84.7425
25.4055  86.3721
25.5017  88.0256
25.6098  89.9147
25.7058  91.6197
25.8017  93.3493
25.9095  95.3248
26.0052  97.1075
26.1008  98.9155
26.2083  100.98
26.3038  102.843
26.4111  104.969
26.5064  106.888
26.6017  108.833
26.7087  111.053
26.8037  113.055
26.9105  115.34
27.0054  117.401
27.112  119.753
27.2067  121.873
27.3013  124.022
27.4077  126.473
27.5021  128.683
27.6082  131.204
27.7025  133.476
27.8084  136.067
27.9024  138.403
28.0082  141.066
28.102  143.466
28.2076  146.203
28.3013  148.669
28.4066  151.48
28.5118  154.332
28.6052  156.9
28.7102  159.828
28.8034  162.465
28.9082  165.471
29.0012  168.178
29.1058  171.263
29.2103  174.39
29.303  177.206
29.4073  180.414
29.5114  183.666
29.6039  186.594
29.7078  189.929
29.8116  193.309
29.9038  196.351
30.0074  199.816
30.1109  203.327
30.2028  206.486
30.306  210.084
30.4092  213.729
30.5008  217.009
30.6037  220.743
30.7066  224.525
30.8093  228.356
30.9005  231.801
31.003  235.724
31.1053  239.696
31.2076  243.717
31.3098  247.789
31.4005  251.451
31.5024  255.619
31.6042  259.837
31.7059  264.108
31.8075  268.43
31.9089  272.805
32.0103  277.233
32.1115  281.714
32.2014  285.742
32.3024  290.324
32.4033  294.961
32.5041  299.652
32.6047  304.398
32.7052  309.2
32.8057  314.058
32.906  318.972
33.0061  323.943
33.1062  328.971
33.2062  334.056
33.306  339.199
33.4057  344.4
33.5053  349.66
33.6047  354.979
33.7041  360.357
33.8033  365.795
33.9024  371.293
34.0014  376.852
34.1113  383.1
34.21  388.788
34.3086  394.538
34.4071  400.35
34.5055  406.225
34.6037  412.163
34.7019  418.164
34.8108  424.906
34.9086  431.042
35.0064  437.243
35.104  443.509
35.2016  449.84
35.3098  456.952
35.407  463.422
35.5042  469.96
35.6012  476.564
35.7088  483.981
35.8056  490.728
35.9022  497.543
36.0095  505.196
36.1059  512.157
36.2021  519.187
36.3089  527.08
36.4049  534.258
36.5008  541.507
36.6072  549.644
36.7028  557.043
36.8089  565.349
36.9043  572.901
37.0101  581.376
37.1052  589.082
37.2107  597.73
37.3056  605.591
37.4108  614.413
37.5054  622.432
37.6103  631.43
37.7047  639.608
37.8093  648.783
37.9034  657.122
38.0078  666.478
38.1016  674.979
38.2057  684.516
38.3096  694.15
38.403  702.903
38.5066  712.721
38.6101  722.637
38.7031  731.646
38.8063  741.749
38.9094  751.952
39.002  761.22
39.1047  771.613
39.2073  782.107
39.3098  792.703
39.4019  802.326
39.504  813.116
39.606  824.009
39.7079  835.005
39.8096  846.105
39.901  856.185
40.0024  867.484
40.1037  878.888
40.2048  890.399
40.3057  902.016
40.4065  913.74
40.5072  925.571
40.6077  937.51
40.708  949.558
40.8082  961.715
40.9082  973.981
41.0081  986.357
41.1078  998.844
41.2074  1011.44
41.3068  1024.15
41.4061  1036.97
41.5052  1049.91
41.6042  1062.95
41.703  1076.11
41.8017  1089.39
41.91  1104.12
42.0083  1117.63
42.1065  1131.26
42.2045  1145.01
42.3024  1158.87
42.4099  1174.25
42.5075  1188.36
42.6049  1202.59
42.7021  1216.93
42.8089  1232.85
42.9058  1247.44
43.0026  1262.16
43.1089  1278.48
43.2054  1293.45
43.3017  1308.53
43.4074  1325.27
43.5034  1340.61
43.6088  1357.63
43.7045  1373.24
43.8095  1390.54
43.9049  1406.4
44.0096  1423.99
44.1046  1440.12
44.2089  1458
44.3036  1474.38
44.4076  1492.56
44.502  1509.21
44.6057  1527.67
44.7091  1546.29
44.803  1563.36
44.9061  1582.27
45.009  1601.35
45.1025  1618.82
45.205  1638.19
45.3074  1657.72
45.4004  1675.61
45.5024  1695.45
45.6043  1715.44
45.7059  1735.59
45.8074  1755.9
45.9087  1776.38
46.0007  1795.13
46.1016  1815.91
46.2024  1836.86
46.303  1857.97
46.4034  1879.24
46.5037  1900.67
46.6037  1922.27
46.7036  1944.04
46.8033  1965.97
46.9028  1988.07
47.0021  2010.33
47.1012  2032.76
47.2092  2057.43
47.308  2080.21
47.4065  2103.16
47.5049  2126.28
47.6032  2149.57
47.7012  2173.03
47.8079  2198.82
47.9056  2222.64
48.0031  2246.63
48.1004  2270.79
48.2063  2297.34
48.3032  2321.86
48.4088  2348.81
48.5053  2373.7
48.6017  2398.76
48.7066  2426.3
48.8026  2451.72
48.9071  2479.66
49.0027  2505.46
49.1069  2533.8
49.2021  2559.96
49.3058  2588.71
49.4007  2615.24
49.504  2644.39
49.607  2673.76
49.7014  2700.86
49.804  2730.64
49.9065  2760.62
50.0088  2790.83
50.1023  2818.7
50.2042  2849.32
50.3058  2880.15
50.4072  2911.2
50.5084  2942.47
50.6011  2971.32
50.7019  3003.01
50.8025  3034.91
50.9029  3067.03
51.0031  3099.37
51.1031  3131.94
51.2028  3164.72
51.3024  3197.72
51.4018  3230.95
51.5009  3264.4
51.6081  3300.88
51.7068  3334.79
51.8053  3368.92
51.9036  3403.28
52.0017  3437.86
52.1078  3475.58
52.2055  3510.63
52.3029  3545.9
52.4083  3584.37
52.5053  3620.11
52.6021  3656.08
52.7068  3695.31
52.8032  3731.75
52.9074  3771.49
53.0034  3808.4
53.1072  3848.66
53.2027  3886.05
53.306  3926.82
53.4012  3964.69
53.504  4005.97
53.6066  4047.53
53.7011  4086.12
53.8032  4128.2
53.9051  4170.54
54.0068  4213.16
54.1004  4252.74
54.2017  4295.88
54.3026  4339.29
54.4034  4382.98
54.5039  4426.94
54.6042  4471.17
54.7042  4515.67
54.804  4560.45
54.9036  4605.5
55.003  4650.83
55.1021  4696.43
55.201  4742.31
55.3072  4792.03
55.4056  4838.48
55.5038  4885.2
55.6017  4932.21
55.7069  4983.13
55.8044  5030.71
55.9016  5078.57
56.0061  5130.41
56.1028  5178.84
56.2068  5231.31
56.3031  5280.32
56.4065  5333.41
56.5023  5382.99
56.6053  5436.7
56.7006  5486.87
56.803  5541.2
56.9052  5595.86
57.0071  5650.85
57.1015  5702.19
57.2029  5757.8
57.3041  5813.73
57.4049  5869.99
57.5056  5926.57
57.6059  5983.48
57.706  6040.71
57.8059  6098.27
57.9055  6156.16
58.0048  6214.36
58.1039  6272.9
58.2028  6331.76
58.3013  6390.94
58.4067  6454.72
58.5047  6514.58
58.6025  6574.77
58.707  6639.61
58.8043  6700.48
58.9013  6761.66
59.005  6827.58
59.1015  6889.45
59.2046  6956.09
59.3006  7018.63
59.4032  7086
59.5054  7153.74
59.6006  7217.31
59.7024  7285.77
59.8038  7354.61
59.905  7423.83
60.0059  7493.42
60.1065  7563.38
60.2068  7633.72
60.3068  7704.43
60.4066  7775.51
60.5061  7846.97
60.6053  7918.8
60.7042  7991.01
60.8028  8063.59
60.9012  8136.54
61.0058  8214.76
61.1036  8288.48
61.2011  8362.58
61.3049  8442.02
61.4018  8516.88
61.5049  8597.15
61.6013  8672.78
61.7039  8753.86
61.8061  8835.37
61.9016  8912.16
62.0032  8994.48
62.1045  9077.23
62.2056  9160.39
62.3063  9243.97
62.4004  9322.72
62.5005  9407.11
62.6065  9497.25
62.706  9582.51
62.8052  9668.19
62.9041  9754.29
63.0027  9840.81
63.101  9927.74
63.2051  10020.6
63.3028  10108.4
63.4063  10202.1
63.5033  10290.7
63.6062  10385.4
63.7026  10474.9
63.8048  10570.4
63.9007  10660.8
64.0022  10757.3
64.1034  10854.2
64.2043  10951.6
64.3049  11049.4
64.4051  11147.7
64.505  11246.5
64.6046  11345.7
64.7038  11445.4
64.8028  11545.6
64.9014  11646.2
65.0055  11753.3
65.1034  11854.8
65.2011  11956.8
65.3041  12065.3
65.4011  12168.3
65.5035  12277.8
65.6055  12387.8
65.7015  12492.2
65.8028  12603.2
65.9038  12714.7
66.0044  12826.7
66.1047  12939.2
66.2046  13052.2
66.3042  13165.8
66.4035  13279.8
66.5024  13394.3
66.601  13509.3
66.7046  13631.2
66.8025  13747.3
66.9054  13870.3
67.0026  13987.3
67.1048  14111.4
67.2013  14229.5
67.3028  14354.6
67.4039  14480.3
67.5047  14606.6
67.605  14733.3
67.705  14860.7
67.8047  14988.5
67.904  15116.9
68.0029  15245.8
68.1015  15375.3
68.2048  15512.1
68.3026  15642.7
68.4052  15780.7
68.5023  15912.3
68.6041  16051.5
68.7005  16184.2
68.8015  16324.4
68.9022  16465.3
69.0025  16606.7
69.1024  16748.7
69.2019  16891.2
69.301  17034.4
69.4046  17185.3
69.503  17329.6
69.6009  17474.4
69.7034  17627.1
69.8006  17773.1
69.9022  17927.1
70.0035  18081.6
70.1043  18236.7
70.2047  18392.5
70.3047  18548.8
70.4043  18705.8
70.5035  18863.3
70.6023  19021.5
70.7007  19180.2
70.8033  19347.2
70.9009  19507.1
71.0027  19675.3
71.1041  19844.2
71.2005  20006
71.301  20176.1
71.4011  20346.8
71.5008  20518.2
71.6045  20698.1
71.7033  20870.7
71.8017  21044
71.9042  21225.9
72.0017  21400.4
72.1032  21583.6
72.2043  21767.4
72.3006  21943.9
72.4008  22129
72.5006  22314.8
72.6042  22509.4
72.7031  22696.5
72.8015  22884.3
72.9037  23080.9
73.0013  23270
73.1026  23468.1
73.2034  23666.8
73.3038  23866.2
73.4037  24066.2
73.5032  24267
73.6021  24468.5
73.7007  24670.6
73.8028  24881.9
73.9004  25085.4
74.0016  25298
74.1023  25511.4
74.2026  25725.5
74.3023  25940.4
74.4016  26155.9
74.5043  26380.8
74.6026  26597.7
74.7004  26815.4
74.8016  27042.5
74.9023  27270.3
75.0025  27498.8
75.1023  27728.1
75.2015  27958.1
75.304  28197.7
75.4022  28429.2
75.5037  28670.3
75.6009  28903.2
75.7013  29145.9
75.8013  29389.2
75.9007  29633.3
76.0032  29887.3
76.1016  30132.9
76.2031  30388.4
76.3004  30635.5
76.4008  30892.5
76.5007  31150.3
76.6035  31418
76.7023  31677.4
76.8006  31937.4
76.9018  32207.6
77.0024  32478.5
77.1025  32750.2
77.202  33022.7
77.301  33296
77.4029  33579.5
77.5007  33854.4
77.6014  34139.5
77.7015  34425.4
77.8011  34712.1
77.9033  35009.2
78.0017  35297.5
78.1028  35596.2
78.2033  35895.7
78.3032  36196.1
78.4025  36497.2
78.5012  36799.2
78.6025  37111.7
78.7032  37425
78.8033  37739.2
78.9028  38054.2
79.0016  38370
79.103  38696.5
79.2006  39013.9
79.3007  39342.1
79.4032  39681.1
79.5021  40010.9
79.6033  40351.6
79.7009  40683.1
79.8008  41025.4
79.903  41378.7
80.0016  41722.7
80.1025  42077.7
80.2027  42433.6
80.3023  42790.3
80.4012  43147.8
80.5023  43516.4
80.6027  43885.9
80.7024  44256.2
80.8014  44627.4
80.9025  45009.8
81.003  45393
81.1027  45777.1
81.2017  46162
81.3027  46558.2
81.4004  46944.9
81.5026  47353.3
81.6015  47752.1
81.7023  48162.2
81.8023  48573.2
81.9016  48985.1
82.0028  49408.5
82.1007  49822.1
82.2028  50257.8
82.3017  50683.7
82.4024  51121.2
82.5023  51559.5
82.6014  51998.7
82.7022  52449.5
82.8022  52901.2
82.9014  53353.8
83.0022  53817.9
83.1023  54283
83.2015  54749
83.3023  55226.6
83.4022  55705.1
83.5014  56184.5
83.602  56675.7
83.7018  57167.7
83.8008  57660.6
83.9011  58165.3
84.0006  58670.8
84.1015  59188.3
84.2014  59706.6
84.3006  60225.7
84.401  60756.8
84.5005  61288.7
84.6012  61832.6
84.7011  62377.3
84.8021  62934
84.9022  63491.6
85.0014  64050
85.1017  64620.4
85.2011  65191.7
85.3015  65775
85.401  66359.2
85.5015  66955.4
85.601  67552.4
85.7015  68161.6
85.801  68771.5
85.9014  69393.6
86.0009  70016.5
86.1012  70651.5
86.2005  71287.4
86.3006  71935.3
86.4014  72595.5
86.5012  73256.5
86.6018  73929.6
86.7013  74603.5
86.8015  75289.6
86.9006  75976.5
87.0004  76675.6
87.1007  77386.8
87.2015  78110.3
87.3013  78834.6
87.4016  79571.1
87.5008  80308.2
87.6005  81057.7
87.7006  81819.3
87.801  82593.2
87.9004  83367.7
88.0015  84166.1
88.1015  84965.1
88.2018  85776.4
88.3009  86588.2
88.4016  87424
88.5012  88260.3
88.6009  89108.8
88.7008  89969.6
88.8008  90842.5
88.9008  91727.6
89.001  92625
89.1012  93534.5
89.2013  94456.2
89.3015  95390
89.4016  96336
89.5015  97294.1
89.6014  98264.3
89.7012  99246.7
89.8008  100241
89.9013  101259
90.0005  102278
90.1005  103320
90.2014  104386
90.3008  105452
90.4009  106542
90.5007  107644
90.6011  108770
90.701  109907
90.8005  111057
90.9004  112229
91.0008  113426
91.1006  114634
91.2008  115865
91.3012  117120
91.401  118387
91.5009  119677
91.601  120990
91.7011  122327
91.8005  123675
91.9007  125058
92.0008  126464
92.1008  127893
92.2007  129345
92.3011  130831
92.4004  132329
92.501  133873
92.6004  135427
92.7009  137028
92.8009  138652
92.901  140309
93.0005  141989
93.1008  143714
93.2009  145474
93.301  147267
93.4008  149093
93.5004  150953
93.6008  152870
93.7008  154820
93.8009  156815
93.9004  158842
94.0004  160926
94.1007  163065
94.2007  165248
94.3004  167475
94.4006  169769
94.5007  172118
94.6006  174521
94.7007  176991
94.8007  179526
94.9007  182127
95.0005  184792
95.1004  187534
95.2006  190364
95.3005  193269
95.4005  196260
95.5007  199349
95.6005  202524
95.7006  205807
95.8004  209186
95.9006  212694
96.0005  216309
96.1004  220052
96.2004  223934
96.3005  227965
96.4005  232145
96.5004  236483
96.6004  241002
96.7005  245711
96.8005  250620
96.9003  255739
97.0003  261101
97.1005  266725
97.2015  272681
97.3005  278815
97.401  285371
97.5007  292236
97.6006  299519
97.7017  307324
97.8004  315433
97.9014  324273
98.0013  333626
98.1005  343596
98.2011  354498
98.3011  366219
98.4004  378861
98.5007  392840
98.6006  408146
98.7005  425087
98.8006  444068
98.9004  465389
99.0004  489761
99.0106  492464
99.0204  495062
99.0303  497763
99.0405  500567
99.0506  503370
99.0605  506172
99.0706  509077
99.0805  511980
99.0906  514987
99.1006  517992
99.1104  520996
99.1207  524206
99.1305  527311
99.1404  530519
99.1505  533829
99.1604  537138
99.1705  540549
99.1804  543959
99.1904  547471
99.2005  551085
99.2104  554697
99.2204  558412
99.2305  562228
99.2404  566043
99.2504  569959
99.2604  573977
99.2705  578096
99.2804  582214
99.2904  586434
99.3006  590857
99.3105  595279
99.3205  599802
99.3305  604426
99.3405  609151
99.3505  613977
99.3605  618904
99.3705  623932
99.3804  629060
99.3905  634391
99.4005  639823
99.4104  645355
99.4205  651090
99.4305  656925
99.4404  662861
99.4504  668998
99.4604  675338
99.4705  681880
99.4804  688521
99.4904  695364
99.5004  702409
99.5104  709655
99.5204  717204
99.5305  724954
99.5404  732905
99.5503  741057
99.5604  749614
99.5704  758370
99.5804  767530
99.5904  776890
99.6004  786653
99.6104  796819
99.6204  807286
99.6304  818257
99.6404  829629
99.6503  841403
99.6604  853781
99.6704  866763
99.6804  880246
99.6904  894332
99.7003  909121
99.7104  924715
99.7204  941112
99.7304  958413
99.7404  976617
99.7504  995926
99.7603  1.01634e+06
99.7704  1.03816e+06
99.7804  1.06138e+06
99.7904  1.08621e+06
99.8003  1.11285e+06
99.8104  1.14159e+06
99.8204  1.17264e+06
99.8303  1.20629e+06
99.8403  1.24306e+06
99.8504  1.28343e+06
99.8603  1.32791e+06
99.8704  1.37751e+06
99.8803  1.43302e+06
99.8904  1.49594e+06
99.9003  1.56788e+06
99.9013  1.57562e+06
99.9023  1.58355e+06
99.9033  1.59159e+06
99.9043  1.59973e+06
99.9054  1.60806e+06
99.9063  1.6164e+06
99.9073  1.62493e+06
99.9083  1.63367e+06
99.9093  1.64251e+06
99.9103  1.65145e+06
99.9113  1.66058e+06
99.9123  1.66982e+06
99.9133  1.67926e+06
99.9143  1.6889e+06
99.9153  1.69863e+06
99.9163  1.70857e+06
99.9173  1.71861e+06
99.9183  1.72895e+06
99.9193  1.73939e+06
99.9203  1.75013e+06
99.9213  1.76097e+06
99.9223  1.77201e+06
99.9233  1.78335e+06
99.9243  1.79489e+06
99.9253  1.80663e+06
99.9263  1.81858e+06
99.9273  1.83082e+06
99.9283  1.84326e+06
99.9293  1.856e+06
99.9303  1.86905e+06
99.9313  1.88229e+06
99.9323  1.89593e+06
99.9333  1.90978e+06
99.9343  1.92392e+06
99.9353  1.93847e+06
99.9363  1.95331e+06
99.9373  1.96856e+06
99.9383  1.98411e+06
99.9393  2.00005e+06
99.9403  2.0164e+06
99.9413  2.03315e+06
99.9423  2.0503e+06
99.9433  2.06795e+06
99.9443  2.0861e+06
99.9453  2.10465e+06
99.9463  2.1237e+06
99.9473  2.14335e+06
99.9483  2.1636e+06
99.9493  2.18435e+06
99.9503  2.2057e+06
99.9513  2.22776e+06
99.9523  2.25051e+06
99.9533  2.27397e+06
99.9543  2.29822e+06
99.9553  2.32318e+06
99.9563  2.34904e+06
99.9573  2.3758e+06
99.9583  2.40356e+06
99.9593  2.43222e+06
99.9603  2.46198e+06
99.9613  2.49294e+06
99.9623  2.52501e+06
99.9633  2.55847e+06
99.9643  2.59324e+06
99.9653  2.6295e+06
99.9663  2.66737e+06
99.9673  2.70694e+06
99.9683  2.74831e+06
99.9693  2.79179e+06
99.9703  2.83726e+06
99.9713  2.88514e+06
99.9723  2.93562e+06
99.9733  2.9888e+06
99.9743  3.04508e+06
99.9753  3.10477e+06
99.9763  3.16806e+06
99.9773  3.23555e+06
99.9783  3.30754e+06
99.9793  3.38464e+06
99.9803  3.46754e+06
99.9813  3.55695e+06
99.9823  3.65366e+06
99.9833  3.75898e+06
99.9843  3.8741e+06
99.9853  4.00073e+06
99.9863  4.14086e+06
99.9873  4.29711e+06
99.9883  4.47277e+06
99.9893  4.67244e+06
99.9903  4.90202e+06
99.9904  4.92684e+06
99.9905  4.95216e+06
99.9906  4.97788e+06
99.9907  5.0043e+06
99.9908  5.03082e+06
99.9909  5.05784e+06
99.991  5.08486e+06
99.9911  5.11288e+06
99.9912  5.14141e+06
99.9913  5.16993e+06
99.9914  5.19945e+06
99.9915  5.22897e+06
99.9916  5.25949e+06
99.9917  5.29052e+06
99.9918  5.32204e+06
99.9919  5.35406e+06
99.992  5.38659e+06
99.9921  5.41961e+06
99.9922  5.45363e+06
99.9923  5.48816e+06
99.9924  5.52318e+06
99.9925  5.55921e+06
99.9926  5.59573e+06
99.9927  5.63326e+06
99.9928  5.67129e+06
99.9929  5.71031e+06
99.993  5.75034e+06
99.9931  5.79087e+06
99.9932  5.83239e+06
99.9933  5.87492e+06
99.9934  5.91795e+06
99.9935  5.96248e+06
99.9936  6.00801e+06
99.9937  6.05454e+06
99.9938  6.10207e+06
99.9939  6.1506e+06
99.994  6.20063e+06
99.9941  6.25217e+06
99.9942  6.3047e+06
99.9943  6.35873e+06
99.9944  6.41377e+06
99.9945  6.4708e+06
99.9946  6.52934e+06
99.9947  6.58937e+06
99.9948  6.65091e+06
99.9949  6.71445e+06
99.995  6.77999e+06
99.9951  6.84753e+06
99.9952  6.91707e+06
99.9953  6.98861e+06
99.9954  7.06265e+06
99.9955  7.13919e+06
99.9956  7.21874e+06
99.9957  7.30029e+06
99.9958  7.38533e+06
99.9959  7.47288e+06
99.996  7.56393e+06
99.9961  7.65848e+06
99.9962  7.75704e+06
99.9963  7.85909e+06
99.9964  7.96565e+06
99.9965  8.07671e+06
99.9966  8.19277e+06
99.9967  8.31383e+06
99.9968  8.4404e+06
99.9969  8.57296e+06
99.997  8.71254e+06
99.9971  8.85911e+06
99.9972  9.01369e+06
99.9973  9.17627e+06
99.9974  9.34835e+06
99.9975  9.53094e+06
99.9976  9.72453e+06
99.9977  9.93113e+06
99.9978  1.01515e+07
99.9979  1.03876e+07
99.998  1.06407e+07
99.9981  1.09148e+07
99.9982  1.1211e+07
99.9983  1.15321e+07
99.9984  1.18843e+07
99.9985  1.22715e+07
99.9986  1.26996e+07
99.9987  1.31779e+07
99.9988  1.37141e+07
99.9989  1.43243e+07
99.999  1.50246e+07
99.9991  1.5842e+07
99.9992  1.68124e+07
99.9993  1.79909e+07
99.9994  1.94645e+07
99.9995  2.13802e+07
99.9996  2.40213e+07
99.9997  2.80019e+07
99.9998  3.50716e+07
99.9999  5.39929e+07
