# Supplementary material for: Victory Tax: A Holistic Income Tax System
Source: Entropy (Basel). 2021 Nov 11;23(11):1492. doi: 10.3390/e23111492 (PMC8624733; doi:10.3390/e23111492)
Supplement: Supplementary file 1 [file entropy-23-01492-s001.zip › bundle/results_to_give_away/data4VTpaper/FINAL_ESTIMATE/dataPL22306/kfnc1_BDd30871_MDd44612_MP100_CL50_ON_vtQ.tax]

# minimum tax revenue collected = 1.88942e+12
# ---------------------------------------------- brackets 
# 10,30,50,70,90 => 20% brackets    110 => top 1% bracket 
# 10=>  0-20%  <taxes paid>  % of the pie 
# 30=> 20-40%  <taxes paid>  % of the pie 
# etc ... 
# ------------------------------------------ bracket data 
 10 7848.19  9.31274
 30 2208.07  2.62012
 50 1107.14  1.31374
 70 11238.8  13.3361
 90 61871.5  73.4173
110 332073  19.7021
