# Supplementary material for: Victory Tax: A Holistic Income Tax System
Source: Entropy (Basel). 2021 Nov 11;23(11):1492. doi: 10.3390/e23111492 (PMC8624733; doi:10.3390/e23111492)
Supplement: Supplementary file 1 [file entropy-23-01492-s001.zip › bundle/results_to_give_away/data4VTpaper/FINAL_ESTIMATE/dataPL22306/kfnc1_BDd30871_MDd44612_MP100_CL50_ON_vtp.tax]

# expected tax revenue collected = 1.88942e+12
0.000165773  10796.7  4.01274e+06
0.000527016  10796.4  8.74418e+06
0.000933522  10796  1.38522e+07
0.00136652  10795.7  1.92245e+07
0.00181896  10795.3  2.4803e+07
0.00228697  10795  3.05517e+07
0.00276805  10794.6  3.6446e+07
0.00326044  10794.3  4.24681e+07
0.00376283  10793.9  4.8604e+07
0.0042742  10793.6  5.48429e+07
0.00479373  10793.2  6.11759e+07
0.00532075  10792.9  6.75958e+07
0.0058547  10792.5  7.40961e+07
0.00639511  10792.2  8.06717e+07
0.00694157  10791.8  8.7318e+07
0.00749371  10791.5  9.40307e+07
0.00805122  10791.1  1.00806e+08
0.00861383  10790.8  1.07642e+08
0.00918128  10790.4  1.14535e+08
0.00975336  10790.1  1.21482e+08
0.0103298  10789.7  1.2848e+08
0.0109106  10789.4  1.35529e+08
0.0114954  10789  1.42626e+08
0.0126765  10788.3  1.56957e+08
0.0138723  10787.6  1.71459e+08
0.0144753  10787.3  1.78771e+08
0.0156911  10786.6  1.93512e+08
0.0169194  10785.9  2.08399e+08
0.0175379  10785.5  2.15896e+08
0.0187836  10784.8  2.30989e+08
0.0194105  10784.5  2.38585e+08
0.0206723  10783.8  2.53869e+08
0.0219441  10783.1  2.69274e+08
0.0225837  10782.7  2.77019e+08
0.02387  10782  2.92594e+08
0.0245166  10781.7  3.00422e+08
0.0258163  10781  3.16157e+08
0.0264695  10780.6  3.24063e+08
0.027782  10779.9  3.39949e+08
0.0284413  10779.6  3.47929e+08
0.0297659  10778.9  3.63958e+08
0.0304312  10778.5  3.72007e+08
0.0317673  10777.8  3.88173e+08
0.0324381  10777.5  3.96289e+08
0.0337852  10776.8  4.12584e+08
0.0344613  10776.4  4.20763e+08
0.0358189  10775.7  4.37182e+08
0.0365002  10775.4  4.45422e+08
0.0378677  10774.7  4.6196e+08
0.0385539  10774.3  4.70258e+08
0.0399311  10773.6  4.8691e+08
0.040622  10773.3  4.95263e+08
0.0420085  10772.6  5.12024e+08
0.042704  10772.2  5.20432e+08
0.0434009  10771.9  5.28856e+08
0.0447992  10771.2  5.45757e+08
0.0455004  10770.8  5.54233e+08
0.0469072  10770.1  5.71234e+08
0.0476126  10769.8  5.79759e+08
0.0490276  10769.1  5.96857e+08
0.0497371  10768.7  6.0543e+08
0.0504479  10768.4  6.14019e+08
0.0518734  10767.7  6.31241e+08
0.0525881  10767.3  6.39875e+08
0.0540212  10766.6  6.57188e+08
0.0547397  10766.3  6.65866e+08
0.0554593  10765.9  6.74559e+08
0.0569023  10765.2  6.91987e+08
0.0576256  10764.9  7.00722e+08
0.0583501  10764.5  7.09472e+08
0.0598025  10763.8  7.27011e+08
0.0605304  10763.5  7.35801e+08
0.0619897  10762.8  7.53422e+08
0.062721  10762.4  7.62251e+08
0.0634535  10762.1  7.71094e+08
0.0649216  10761.4  7.88819e+08
0.0656573  10761  7.977e+08
0.0663941  10760.7  8.06594e+08
0.0678708  10760  8.2442e+08
0.0686108  10759.6  8.33351e+08
0.0693518  10759.3  8.42294e+08
0.0708368  10758.6  8.60217e+08
0.0715808  10758.2  8.69196e+08
0.0730719  10757.5  8.8719e+08
0.073819  10757.2  8.96204e+08
0.074567  10756.8  9.0523e+08
0.0760659  10756.1  9.23316e+08
0.0768169  10755.8  9.32375e+08
0.0775687  10755.4  9.41446e+08
0.0790753  10754.7  9.59621e+08
0.07983  10754.4  9.68725e+08
0.0805856  10754  9.7784e+08
0.0813422  10753.7  9.86966e+08
0.082858  10753  1.00525e+09
0.0836173  10752.6  1.01441e+09
0.0843774  10752.3  1.02357e+09
0.0859004  10751.6  1.04194e+09
0.0866632  10751.2  1.05114e+09
0.0874269  10750.9  1.06035e+09
0.0889568  10750.2  1.0788e+09
0.0897231  10749.8  1.08804e+09
0.0904902  10749.5  1.09728e+09
0.0920269  10748.8  1.11581e+09
0.0927966  10748.4  1.12509e+09
0.093567  10748.1  1.13438e+09
0.0951104  10747.4  1.15298e+09
0.0958833  10747  1.1623e+09
0.096657  10746.7  1.17162e+09
0.0974315  10746.3  1.18096e+09
0.0989829  10745.6  1.19966e+09
0.0997598  10745.3  1.20902e+09
0.100538  10744.9  1.21839e+09
0.110717  10740.4  1.34103e+09
0.121019  10735.8  1.4651e+09
0.13063  10731.6  1.58079e+09
0.141147  10727.1  1.70733e+09
0.150945  10722.9  1.82517e+09
0.160827  10718.7  1.94397e+09
0.170787  10714.5  2.06366e+09
0.180823  10710.3  2.18421e+09
0.190931  10706.1  2.30558e+09
0.201108  10701.9  2.42773e+09
0.210496  10698.1  2.54036e+09
0.220799  10693.9  2.66392e+09
0.231164  10689.7  2.78818e+09
0.240718  10685.8  2.90267e+09
0.251196  10681.6  3.02819e+09
0.26085  10677.8  3.1438e+09
0.270551  10673.9  3.25991e+09
0.281184  10669.7  3.38714e+09
0.290977  10665.9  3.50427e+09
0.300812  10662  3.62186e+09
0.310688  10658.2  3.7399e+09
0.320604  10654.3  3.85837e+09
0.33056  10650.5  3.97728e+09
0.340554  10646.6  4.09659e+09
0.350585  10642.8  4.21631e+09
0.360653  10638.9  4.33642e+09
0.370757  10635.1  4.45692e+09
0.380896  10631.2  4.57779e+09
0.391069  10627.4  4.69902e+09
0.400347  10623.9  4.80955e+09
0.410584  10620  4.93146e+09
0.420853  10616.2  5.05371e+09
0.431154  10612.3  5.17629e+09
0.440546  10608.8  5.28802e+09
0.450906  10605  5.41122e+09
0.460351  10601.5  5.52349e+09
0.470768  10597.6  5.64728e+09
0.481214  10593.8  5.77138e+09
0.490736  10590.3  5.88444e+09
0.501237  10586.4  6.0091e+09
0.510807  10582.9  6.12266e+09
0.520399  10579.4  6.23646e+09
0.530977  10575.6  6.36189e+09
0.540616  10572.1  6.47616e+09
0.551244  10568.2  6.6021e+09
0.560928  10564.7  6.71682e+09
0.570633  10561.2  6.83175e+09
0.580359  10557.7  6.94689e+09
0.591081  10553.9  7.07377e+09
0.600849  10550.4  7.18933e+09
0.610637  10546.9  7.30508e+09
0.620445  10543.4  7.42103e+09
0.631256  10539.6  7.54879e+09
0.641104  10536.1  7.66514e+09
0.650971  10532.6  7.78166e+09
0.660856  10529.1  7.89837e+09
0.67076  10525.6  8.01526e+09
0.680683  10522.1  8.13232e+09
0.690623  10518.6  8.24956e+09
0.700581  10515.1  8.36696e+09
0.710556  10511.6  8.48454e+09
0.720549  10508.1  8.60228e+09
0.730559  10504.6  8.72018e+09
0.740586  10501.1  8.83824e+09
0.75063  10497.6  8.95646e+09
0.76069  10494.1  9.07483e+09
0.770767  10490.6  9.19336e+09
0.78086  10487.1  9.31205e+09
0.790969  10483.6  9.43088e+09
0.801094  10480.1  9.54985e+09
0.811235  10476.6  9.66898e+09
0.820375  10473.4  9.77631e+09
0.830545  10469.9  9.8957e+09
0.84073  10466.4  1.00152e+10
0.850931  10462.9  1.01349e+10
0.861147  10459.4  1.02547e+10
0.870354  10456.3  1.03626e+10
0.880597  10452.8  1.04827e+10
0.890856  10449.3  1.06029e+10
0.901128  10445.8  1.07232e+10
0.910386  10442.6  1.08316e+10
0.920686  10439.1  1.09522e+10
0.931  10435.6  1.10728e+10
0.941327  10432.1  1.11937e+10
0.950634  10429  1.13025e+10
0.960988  10425.5  1.14235e+10
0.971355  10422  1.15447e+10
0.980698  10418.8  1.16538e+10
0.99109  10415.3  1.17752e+10
1.00046  10412.2  1.18845e+10
1.10099  10378.6  1.30561e+10
1.20051  10345.7  1.42122e+10
1.30103  10312.8  1.53761e+10
1.40139  10280.3  1.65345e+10
1.50041  10248.5  1.76739e+10
1.6013  10216.3  1.88312e+10
1.70071  10184.8  1.99679e+10
1.80078  10153.3  2.11088e+10
1.90037  10122.2  2.22406e+10
2.00055  10091  2.33756e+10
2.10129  10059.9  2.45134e+10
2.20142  10029.1  2.56409e+10
2.30091  9998.65  2.67577e+10
2.40087  9968.21  2.78764e+10
2.50127  9937.77  2.89966e+10
2.60094  9907.68  3.01053e+10
2.70102  9877.59  3.12151e+10
2.80149  9847.5  3.23259e+10
2.90115  9817.76  3.34244e+10
3.00117  9788.02  3.45235e+10
3.10152  9758.28  3.56229e+10
3.20101  9728.89  3.67096e+10
3.30081  9699.5  3.77964e+10
3.40091  9670.11  3.88832e+10
3.5013  9640.72  3.99697e+10
3.60076  9611.68  4.1043e+10
3.70049  9582.64  4.21159e+10
3.80047  9553.6  4.31883e+10
3.90069  9524.56  4.426e+10
4.00115  9495.52  4.5331e+10
4.10063  9466.83  4.63883e+10
4.20154  9437.79  4.74575e+10
4.30145  9409.11  4.85129e+10
4.40156  9380.42  4.95672e+10
4.50065  9352.08  5.06076e+10
4.60115  9323.39  5.16596e+10
4.7006  9295.05  5.26974e+10
4.80147  9266.36  5.37468e+10
4.90127  9238.02  5.47819e+10
5.00124  9209.68  5.58156e+10
5.10138  9181.34  5.68478e+10
5.20043  9153.35  5.78657e+10
5.30087  9125.01  5.88947e+10
5.40145  9096.67  5.9922e+10
5.50094  9068.68  6.09349e+10
5.60055  9040.69  6.1946e+10
5.70155  9012.35  6.2968e+10
5.80143  8984.35  6.39755e+10
5.90143  8956.36  6.49811e+10
6.00156  8928.37  6.59847e+10
6.10054  8900.73  6.69739e+10
6.20089  8872.74  6.79736e+10
6.30135  8844.75  6.89712e+10
6.40066  8817.11  6.99543e+10
6.50133  8789.12  7.09477e+10
6.60083  8761.48  7.19265e+10
6.70044  8733.84  7.29032e+10
6.80139  8705.85  7.389e+10
6.90117  8678.21  7.48623e+10
7.00104  8650.57  7.58323e+10
7.10099  8622.93  7.68e+10
7.20103  8595.29  7.77653e+10
7.30114  8567.65  7.87284e+10
7.40132  8540.01  7.9689e+10
7.50158  8512.37  8.06473e+10
7.60064  8485.08  8.1591e+10
7.70104  8457.44  8.25444e+10
7.8015  8429.8  8.34953e+10
7.90076  8402.51  8.44317e+10
8.00134  8374.87  8.53776e+10
8.10072  8347.58  8.6309e+10
8.20142  8319.94  8.72497e+10
8.3009  8292.65  8.8176e+10
8.40044  8265.36  8.90998e+10
8.5013  8237.72  9.00327e+10
8.60093  8210.43  9.09512e+10
8.70061  8183.14  9.18671e+10
8.80161  8155.5  9.2792e+10
8.90138  8128.21  9.37026e+10
9.00118  8100.92  9.46105e+10
9.10103  8073.63  9.55156e+10
9.20091  8046.34  9.64181e+10
9.30083  8019.05  9.73178e+10
9.40078  7991.76  9.82147e+10
9.50076  7964.47  9.91089e+10
9.60078  7937.17  1e+11
9.70082  7909.88  1.00889e+11
9.80089  7882.59  1.01775e+11
9.90099  7855.3  1.02658e+11
10.0011  7828.01  1.03538e+11
10.1013  7800.72  1.04415e+11
10.2014  7773.43  1.05289e+11
10.3016  7746.14  1.06161e+11
10.4005  7719.2  1.07018e+11
10.5007  7691.91  1.07884e+11
10.601  7664.62  1.08747e+11
10.7012  7637.33  1.09606e+11
10.8015  7610.04  1.10463e+11
10.9005  7583.1  1.11306e+11
11.0008  7555.81  1.12157e+11
11.1011  7528.52  1.13005e+11
11.2014  7501.23  1.1385e+11
11.3004  7474.29  1.14681e+11
11.4007  7447  1.1552e+11
11.5011  7419.71  1.16356e+11
11.6014  7392.42  1.17189e+11
11.7004  7365.48  1.18009e+11
11.8008  7338.19  1.18835e+11
11.9011  7310.9  1.19659e+11
12.0059  7282.38  1.20564e+11
12.1088  7254.39  1.21402e+11
12.2117  7226.4  1.22237e+11
12.3017  7201.91  1.22965e+11
12.4046  7173.92  1.23794e+11
12.5075  7145.93  1.24619e+11
12.6104  7117.94  1.25442e+11
12.7004  7093.45  1.26158e+11
12.8033  7065.46  1.26974e+11
12.9061  7037.47  1.27787e+11
13.0089  7009.48  1.28597e+11
13.1117  6981.49  1.29403e+11
13.2017  6957  1.30105e+11
13.3045  6929.01  1.30905e+11
13.4073  6901.02  1.31702e+11
13.51  6873.03  1.32495e+11
13.6128  6845.04  1.33285e+11
13.7027  6820.54  1.33973e+11
13.8054  6792.55  1.34756e+11
13.9081  6764.56  1.35536e+11
14.0107  6736.57  1.36313e+11
14.1005  6712.08  1.3699e+11
14.2032  6684.09  1.3776e+11
14.3058  6656.1  1.38527e+11
14.4083  6628.11  1.39291e+11
14.5109  6600.12  1.40051e+11
14.6006  6575.63  1.40713e+11
14.7031  6547.64  1.41467e+11
14.8056  6519.65  1.42217e+11
14.908  6491.66  1.42964e+11
15.0104  6463.67  1.43708e+11
15.1128  6435.68  1.44448e+11
15.2024  6411.19  1.45092e+11
15.3047  6383.2  1.45826e+11
15.407  6355.21  1.46556e+11
15.5092  6327.22  1.47283e+11
15.6115  6299.23  1.48006e+11
15.7009  6274.74  1.48636e+11
15.803  6246.75  1.49353e+11
15.9052  6218.76  1.50066e+11
16.0072  6190.77  1.50776e+11
16.1093  6162.78  1.51482e+11
16.2113  6134.79  1.52185e+11
16.3005  6110.29  1.52797e+11
16.4024  6082.3  1.53494e+11
16.5043  6054.31  1.54186e+11
16.6062  6026.32  1.54876e+11
16.708  5998.33  1.55562e+11
16.8098  5970.34  1.56244e+11
16.9115  5942.35  1.56923e+11
17.0005  5917.86  1.57515e+11
17.1021  5889.87  1.58187e+11
17.2037  5861.88  1.58856e+11
17.3053  5833.89  1.59522e+11
17.4068  5805.9  1.60184e+11
17.5082  5777.91  1.60842e+11
17.6096  5749.92  1.61497e+11
17.711  5721.93  1.62149e+11
17.8123  5693.94  1.62797e+11
17.9009  5669.45  1.63361e+11
18.0021  5641.46  1.64002e+11
18.1033  5613.47  1.6464e+11
18.2044  5585.48  1.65275e+11
18.3055  5557.49  1.65906e+11
18.4065  5529.5  1.66534e+11
18.5075  5501.51  1.67158e+11
18.6084  5473.52  1.67778e+11
18.7093  5445.53  1.68395e+11
18.8101  5417.54  1.69009e+11
18.9108  5389.55  1.69619e+11
19.0115  5361.56  1.70225e+11
19.1121  5333.57  1.70828e+11
19.2127  5305.58  1.71428e+11
19.3007  5281.09  1.7195e+11
19.4012  5253.1  1.72543e+11
19.5016  5225.11  1.73132e+11
19.6019  5197.12  1.73718e+11
19.7022  5169.13  1.74301e+11
19.8025  5141.14  1.7488e+11
19.9027  5113.15  1.75456e+11
20.0028  5085.16  1.76028e+11
20.1029  5057.17  1.76596e+11
20.2029  5029.18  1.77162e+11
20.3028  5001.19  1.77723e+11
20.4027  4973.2  1.78281e+11
20.5025  4945.21  1.78836e+11
20.6023  4917.22  1.79387e+11
20.702  4889.23  1.79935e+11
20.8016  4861.24  1.80479e+11
20.9011  4833.25  1.8102e+11
21.0006  4805.26  1.81557e+11
21.1125  4773.77  1.82158e+11
21.2119  4745.78  1.82688e+11
21.3112  4717.79  1.83214e+11
21.4104  4689.8  1.83737e+11
21.5096  4661.81  1.84257e+11
21.6087  4633.82  1.84773e+11
21.7077  4605.83  1.85286e+11
21.8067  4577.84  1.85795e+11
21.9055  4549.85  1.863e+11
22.0044  4521.86  1.86803e+11
22.1031  4493.87  1.87302e+11
22.2018  4465.88  1.87797e+11
22.3004  4437.88  1.88289e+11
22.4113  4406.4  1.88838e+11
22.5098  4378.41  1.89323e+11
22.6082  4350.42  1.89804e+11
22.7065  4322.43  1.90282e+11
22.8048  4294.44  1.90756e+11
22.9029  4266.45  1.91227e+11
23.0011  4238.46  1.91695e+11
23.1113  4206.97  1.92216e+11
23.2093  4178.98  1.92677e+11
23.3072  4150.99  1.93134e+11
23.405  4123  1.93587e+11
23.5027  4095.01  1.94037e+11
23.6004  4067.02  1.94484e+11
23.7102  4035.53  1.94982e+11
23.8077  4007.54  1.95421e+11
23.9051  3979.55  1.95857e+11
24.0025  3951.56  1.9629e+11
24.1119  3920.07  1.96772e+11
24.2091  3892.08  1.97198e+11
24.3063  3864.09  1.9762e+11
24.4033  3836.1  1.98038e+11
24.5124  3804.61  1.98505e+11
24.6093  3776.62  1.98917e+11
24.7061  3748.63  1.99325e+11
24.8028  3720.64  1.9973e+11
24.9115  3689.15  2.00181e+11
25.0081  3661.16  2.00578e+11
25.1045  3633.17  2.00973e+11
25.2009  3605.18  2.01364e+11
25.3093  3573.69  2.01799e+11
25.4055  3545.7  2.02183e+11
25.5017  3517.71  2.02564e+11
25.6098  3486.22  2.02988e+11
25.7058  3458.23  2.03361e+11
25.8017  3430.24  2.03731e+11
25.9095  3398.75  2.04144e+11
26.0052  3370.76  2.04507e+11
26.1008  3342.77  2.04866e+11
26.2083  3311.28  2.05267e+11
26.3038  3283.29  2.0562e+11
26.4111  3251.8  2.06013e+11
26.5064  3223.81  2.06358e+11
26.6017  3195.82  2.06701e+11
26.7087  3164.33  2.07082e+11
26.8037  3136.34  2.07417e+11
26.9105  3104.86  2.07791e+11
27.0054  3076.87  2.08119e+11
27.112  3045.38  2.08485e+11
27.2067  3017.39  2.08807e+11
27.3013  2989.4  2.09125e+11
27.4077  2957.91  2.09479e+11
27.5021  2929.92  2.09791e+11
27.6082  2898.43  2.10137e+11
27.7025  2870.44  2.10442e+11
27.8084  2838.95  2.1078e+11
27.9024  2810.96  2.11078e+11
28.0082  2779.47  2.11409e+11
28.102  2751.48  2.117e+11
28.2076  2719.99  2.12023e+11
28.3013  2692  2.12307e+11
28.4066  2660.51  2.12623e+11
28.5118  2629.02  2.12935e+11
28.6052  2601.03  2.13208e+11
28.7102  2569.54  2.13512e+11
28.8034  2541.55  2.13779e+11
28.9082  2510.07  2.14076e+11
29.0012  2482.08  2.14336e+11
29.1058  2450.59  2.14625e+11
29.2103  2419.1  2.1491e+11
29.303  2391.11  2.15159e+11
29.4073  2359.62  2.15437e+11
29.5114  2328.13  2.1571e+11
29.6039  2300.14  2.1595e+11
29.7078  2268.65  2.16216e+11
29.8116  2237.16  2.16478e+11
29.9038  2209.17  2.16707e+11
30.0074  2177.68  2.16962e+11
30.1109  2146.19  2.17212e+11
30.2028  2118.2  2.17432e+11
30.306  2086.71  2.17675e+11
30.4092  2055.23  2.17914e+11
30.5008  2027.24  2.18124e+11
30.6037  1995.75  2.18356e+11
30.7066  1964.26  2.18584e+11
30.8093  1932.77  2.18808e+11
30.9005  1904.78  2.19004e+11
31.003  1873.29  2.19221e+11
31.1053  1841.8  2.19434e+11
31.2076  1810.31  2.19643e+11
31.3098  1778.82  2.19848e+11
31.4005  1750.83  2.20027e+11
31.5024  1719.34  2.20225e+11
31.6042  1687.86  2.20419e+11
31.7059  1656.37  2.2061e+11
31.8075  1624.88  2.20797e+11
31.9089  1593.39  2.20979e+11
32.0103  1561.9  2.21158e+11
32.1115  1530.41  2.21334e+11
32.2014  1502.42  2.21486e+11
32.3024  1470.93  2.21654e+11
32.4033  1439.44  2.21819e+11
32.5041  1407.95  2.21979e+11
32.6047  1376.47  2.22136e+11
32.7052  1344.98  2.22289e+11
32.8057  1313.49  2.22439e+11
32.906  1282  2.22584e+11
33.0061  1250.51  2.22726e+11
33.1062  1219.02  2.22865e+11
33.2062  1187.53  2.22999e+11
33.306  1156.04  2.2313e+11
33.4057  1124.55  2.23258e+11
33.5053  1093.07  2.23381e+11
33.6047  1061.58  2.23501e+11
33.7041  1030.09  2.23617e+11
33.8033  998.599  2.2373e+11
33.9024  967.11  2.23839e+11
34.0014  935.621  2.23944e+11
34.1113  900.634  2.24057e+11
34.21  869.145  2.24155e+11
34.3086  837.656  2.24249e+11
34.4071  806.167  2.2434e+11
34.5055  774.678  2.24427e+11
34.6037  743.189  2.2451e+11
34.7019  711.7  2.2459e+11
34.8108  676.713  2.24674e+11
34.9086  645.224  2.24747e+11
35.0064  613.735  2.24815e+11
35.104  582.246  2.24881e+11
35.2016  550.757  2.24942e+11
35.3098  515.77  2.25007e+11
35.407  484.281  2.25061e+11
35.5042  452.792  2.25112e+11
35.6012  421.303  2.25159e+11
35.7088  386.315  2.25208e+11
35.8056  354.826  2.25248e+11
35.9022  323.337  2.25284e+11
36.0095  288.35  2.25321e+11
36.1059  256.861  2.2535e+11
36.2021  225.372  2.25376e+11
36.3089  190.384  2.25401e+11
36.4049  158.896  2.25419e+11
36.5008  127.407  2.25435e+11
36.6072  92.419  2.25447e+11
36.7028  60.9301  2.25455e+11
36.8089  25.9424  2.2546e+11
36.9043  0  2.25461e+11
37.0101  0  2.25461e+11
37.1052  0  2.25461e+11
37.2107  0  2.25461e+11
37.3056  0  2.25461e+11
37.4108  0  2.25461e+11
37.5054  0  2.25461e+11
37.6103  0  2.25461e+11
37.7047  0  2.25461e+11
37.8093  0  2.25461e+11
37.9034  0  2.25461e+11
38.0078  0  2.25461e+11
38.1016  0  2.25461e+11
38.2057  0  2.25461e+11
38.3096  0  2.25461e+11
38.403  0  2.25461e+11
38.5066  0  2.25461e+11
38.6101  0  2.25461e+11
38.7031  0  2.25461e+11
38.8063  0  2.25461e+11
38.9094  0  2.25461e+11
39.002  0  2.25461e+11
39.1047  0  2.25461e+11
39.2073  0  2.25461e+11
39.3098  0  2.25461e+11
39.4019  0  2.25461e+11
39.504  0  2.25461e+11
39.606  0  2.25461e+11
39.7079  0  2.25461e+11
39.8096  0  2.25461e+11
39.901  0  2.25461e+11
40.0024  0  2.25461e+11
40.1037  0  2.25461e+11
40.2048  0  2.25461e+11
40.3057  0  2.25461e+11
40.4065  0  2.25461e+11
40.5072  0  2.25461e+11
40.6077  0  2.25461e+11
40.708  0  2.25461e+11
40.8082  0  2.25461e+11
40.9082  0  2.25461e+11
41.0081  0  2.25461e+11
41.1078  0  2.25461e+11
41.2074  0  2.25461e+11
41.3068  0  2.25461e+11
41.4061  0  2.25461e+11
41.5052  0  2.25461e+11
41.6042  0  2.25461e+11
41.703  0  2.25461e+11
41.8017  0  2.25461e+11
41.91  0  2.25461e+11
42.0083  0  2.25461e+11
42.1065  0  2.25461e+11
42.2045  0  2.25461e+11
42.3024  0  2.25461e+11
42.4099  0  2.25461e+11
42.5075  0  2.25461e+11
42.6049  0  2.25461e+11
42.7021  0  2.25461e+11
42.8089  0  2.25461e+11
42.9058  0  2.25461e+11
43.0026  0  2.25461e+11
43.1089  0  2.25461e+11
43.2054  0  2.25461e+11
43.3017  0  2.25461e+11
43.4074  0  2.25461e+11
43.5034  0  2.25461e+11
43.6088  0  2.25461e+11
43.7045  0  2.25461e+11
43.8095  0  2.25461e+11
43.9049  0  2.25461e+11
44.0096  0  2.25461e+11
44.1046  0  2.25461e+11
44.2089  0  2.25461e+11
44.3036  0  2.25461e+11
44.4076  0  2.25461e+11
44.502  0  2.25461e+11
44.6057  0  2.25461e+11
44.7091  0  2.25461e+11
44.803  0  2.25461e+11
44.9061  0  2.25461e+11
45.009  0  2.25461e+11
45.1025  0  2.25461e+11
45.205  0  2.25461e+11
45.3074  0  2.25461e+11
45.4004  0  2.25461e+11
45.5024  0  2.25461e+11
45.6043  0  2.25461e+11
45.7059  0  2.25461e+11
45.8074  0  2.25461e+11
45.9087  0  2.25461e+11
46.0007  0  2.25461e+11
46.1016  0  2.25461e+11
46.2024  0  2.25461e+11
46.303  0  2.25461e+11
46.4034  0  2.25461e+11
46.5037  0  2.25461e+11
46.6037  0  2.25461e+11
46.7036  0  2.25461e+11
46.8033  0  2.25461e+11
46.9028  0  2.25461e+11
47.0021  0  2.25461e+11
47.1012  0  2.25461e+11
47.2092  0  2.25461e+11
47.308  0  2.25461e+11
47.4065  0  2.25461e+11
47.5049  0  2.25461e+11
47.6032  0  2.25461e+11
47.7012  0  2.25461e+11
47.8079  0  2.25461e+11
47.9056  0  2.25461e+11
48.0031  0  2.25461e+11
48.1004  0  2.25461e+11
48.2063  0  2.25461e+11
48.3032  0  2.25461e+11
48.4088  0  2.25461e+11
48.5053  0  2.25461e+11
48.6017  0  2.25461e+11
48.7066  0  2.25461e+11
48.8026  0  2.25461e+11
48.9071  0  2.25461e+11
49.0027  0  2.25461e+11
49.1069  0  2.25461e+11
49.2021  0  2.25461e+11
49.3058  0  2.25461e+11
49.4007  0  2.25461e+11
49.504  0  2.25461e+11
49.607  0  2.25461e+11
49.7014  0  2.25461e+11
49.804  0  2.25461e+11
49.9065  0  2.25461e+11
50.0088  3.49309  2.25461e+11
50.1023  41.9795  2.25464e+11
50.2042  83.9647  2.25471e+11
50.3058  125.95  2.25484e+11
50.4072  167.935  2.255e+11
50.5084  209.92  2.25522e+11
50.6011  248.407  2.25546e+11
50.7019  290.392  2.25577e+11
50.8025  332.377  2.25612e+11
50.9029  374.362  2.25652e+11
51.0031  416.347  2.25697e+11
51.1031  458.333  2.25746e+11
51.2028  500.318  2.258e+11
51.3024  542.303  2.25858e+11
51.4018  584.288  2.25921e+11
51.5009  626.273  2.25988e+11
51.6081  671.757  2.26067e+11
51.7068  713.742  2.26143e+11
51.8053  755.728  2.26225e+11
51.9036  797.713  2.26311e+11
52.0017  839.698  2.26401e+11
52.1078  885.182  2.26503e+11
52.2055  927.167  2.26603e+11
52.3029  969.152  2.26707e+11
52.4083  1014.64  2.26824e+11
52.5053  1056.62  2.26937e+11
52.6021  1098.61  2.27054e+11
52.7068  1144.09  2.27186e+11
52.8032  1186.08  2.27312e+11
52.9074  1231.56  2.27453e+11
53.0034  1273.54  2.27588e+11
53.1072  1319.03  2.27739e+11
53.2027  1361.01  2.27883e+11
53.306  1406.5  2.28043e+11
53.4012  1448.48  2.28196e+11
53.504  1493.97  2.28365e+11
53.6066  1539.45  2.2854e+11
53.7011  1581.44  2.28706e+11
53.8032  1626.92  2.28889e+11
53.9051  1672.4  2.29078e+11
54.0068  1717.89  2.29271e+11
54.1004  1759.87  2.29454e+11
54.2017  1805.36  2.29657e+11
54.3026  1850.84  2.29864e+11
54.4034  1896.32  2.30075e+11
54.5039  1941.81  2.30292e+11
54.6042  1987.29  2.30513e+11
54.7042  2032.78  2.30738e+11
54.804  2078.26  2.30969e+11
54.9036  2123.74  2.31203e+11
55.003  2169.23  2.31443e+11
55.1021  2214.71  2.31686e+11
55.201  2260.2  2.31934e+11
55.3072  2309.18  2.32207e+11
55.4056  2354.66  2.32464e+11
55.5038  2400.15  2.32726e+11
55.6017  2445.63  2.32992e+11
55.7069  2494.61  2.33284e+11
55.8044  2540.1  2.33559e+11
55.9016  2585.58  2.33838e+11
56.0061  2634.56  2.34144e+11
56.1028  2680.05  2.34433e+11
56.2068  2729.03  2.34748e+11
56.3031  2774.51  2.35045e+11
56.4065  2823.5  2.3537e+11
56.5023  2868.98  2.35676e+11
56.6053  2917.96  2.3601e+11
56.7006  2963.45  2.36324e+11
56.803  3012.43  2.36667e+11
56.9052  3061.41  2.37015e+11
57.0071  3110.4  2.37368e+11
57.1015  3155.88  2.377e+11
57.2029  3204.86  2.38061e+11
57.3041  3253.85  2.38428e+11
57.4049  3302.83  2.38799e+11
57.5056  3351.81  2.39174e+11
57.6059  3400.79  2.39554e+11
57.706  3449.78  2.39939e+11
57.8059  3498.76  2.40328e+11
57.9055  3547.74  2.40721e+11
58.0048  3596.72  2.41119e+11
58.1039  3645.71  2.41522e+11
58.2028  3694.69  2.41929e+11
58.3013  3743.67  2.4234e+11
58.4067  3796.15  2.42785e+11
58.5047  3845.14  2.43205e+11
58.6025  3894.12  2.43629e+11
58.707  3946.6  2.44089e+11
58.8043  3995.58  2.44522e+11
58.9013  4044.57  2.44959e+11
59.005  4097.05  2.45433e+11
59.1015  4146.03  2.45879e+11
59.2046  4198.51  2.46361e+11
59.3006  4247.49  2.46816e+11
59.4032  4299.98  2.47307e+11
59.5054  4352.46  2.47803e+11
59.6006  4401.44  2.48271e+11
59.7024  4453.92  2.48776e+11
59.8038  4506.4  2.49285e+11
59.905  4558.88  2.498e+11
60.0059  4611.37  2.50318e+11
60.1065  4663.85  2.50841e+11
60.2068  4716.33  2.51369e+11
60.3068  4768.81  2.51901e+11
60.4066  4821.29  2.52437e+11
60.5061  4873.77  2.52978e+11
60.6053  4926.26  2.53523e+11
60.7042  4978.74  2.54072e+11
60.8028  5031.22  2.54626e+11
60.9012  5083.7  2.55184e+11
61.0058  5139.68  2.55783e+11
61.1036  5192.16  2.5635e+11
61.2011  5244.64  2.56921e+11
61.3049  5300.62  2.57534e+11
61.4018  5353.1  2.58113e+11
61.5049  5409.08  2.58735e+11
61.6013  5461.57  2.59323e+11
61.7039  5517.55  2.59954e+11
61.8061  5573.53  2.60589e+11
61.9016  5626.01  2.61189e+11
62.0032  5681.99  2.61833e+11
62.1045  5737.97  2.62482e+11
62.2056  5793.95  2.63135e+11
62.3063  5849.93  2.63792e+11
62.4004  5902.41  2.64412e+11
62.5005  5958.39  2.65078e+11
62.6065  6017.87  2.6579e+11
62.706  6073.85  2.66465e+11
62.8052  6129.83  2.67143e+11
62.9041  6185.81  2.67826e+11
63.0027  6241.79  2.68513e+11
63.101  6297.77  2.69204e+11
63.2051  6357.25  2.69943e+11
63.3028  6413.23  2.70642e+11
63.4063  6472.71  2.71389e+11
63.5033  6528.69  2.72097e+11
63.6062  6588.17  2.72853e+11
63.7026  6644.15  2.73568e+11
63.8048  6703.63  2.74333e+11
63.9007  6759.61  2.75056e+11
64.0022  6819.09  2.75829e+11
64.1034  6878.57  2.76607e+11
64.2043  6938.05  2.77388e+11
64.3049  6997.52  2.78173e+11
64.4051  7057  2.78963e+11
64.505  7116.48  2.79757e+11
64.6046  7175.96  2.80555e+11
64.7038  7235.44  2.81357e+11
64.8028  7294.92  2.82163e+11
64.9014  7354.4  2.82973e+11
65.0055  7417.38  2.83834e+11
65.1034  7476.85  2.84652e+11
65.2011  7536.33  2.85474e+11
65.3041  7599.31  2.86348e+11
65.4011  7658.79  2.87178e+11
65.5035  7721.77  2.8806e+11
65.6055  7784.75  2.88947e+11
65.7015  7844.23  2.89788e+11
65.8028  7907.2  2.90683e+11
65.9038  7970.18  2.91582e+11
66.0044  8033.16  2.92484e+11
66.1047  8096.14  2.93391e+11
66.2046  8159.11  2.94302e+11
66.3042  8222.09  2.95216e+11
66.4035  8285.07  2.96135e+11
66.5024  8348.05  2.97057e+11
66.601  8411.03  2.97983e+11
66.7046  8477.5  2.98964e+11
66.8025  8540.48  2.99898e+11
66.9054  8606.96  3.00887e+11
67.0026  8669.93  3.01829e+11
67.1048  8736.41  3.02826e+11
67.2013  8799.39  3.03774e+11
67.3028  8865.86  3.04779e+11
67.4039  8932.34  3.05788e+11
67.5047  8998.82  3.06801e+11
67.605  9065.29  3.07817e+11
67.705  9131.77  3.08837e+11
67.8047  9198.25  3.09861e+11
67.904  9264.72  3.10889e+11
68.0029  9331.2  3.1192e+11
68.1015  9397.68  3.12954e+11
68.2048  9467.65  3.14047e+11
68.3026  9534.13  3.15089e+11
68.4052  9604.1  3.1619e+11
68.5023  9670.58  3.17239e+11
68.6041  9740.56  3.18347e+11
68.7005  9807.03  3.19403e+11
68.8015  9877.01  3.20518e+11
68.9022  9946.98  3.21636e+11
69.0025  10017  3.22758e+11
69.1024  10086.9  3.23884e+11
69.2019  10156.9  3.25013e+11
69.301  10226.9  3.26146e+11
69.4046  10300.4  3.27338e+11
69.503  10370.3  3.28478e+11
69.6009  10440.3  3.29621e+11
69.7034  10513.8  3.30824e+11
69.8006  10583.8  3.31973e+11
69.9022  10657.2  3.33183e+11
70.0035  10730.7  3.34397e+11
70.1043  10804.2  3.35614e+11
70.2047  10877.7  3.36834e+11
70.3047  10951.1  3.38058e+11
70.4043  11024.6  3.39285e+11
70.5035  11098.1  3.40515e+11
70.6023  11171.6  3.41748e+11
70.7007  11245  3.42985e+11
70.8033  11322  3.44283e+11
70.9009  11395.5  3.45526e+11
71.0027  11472.4  3.46831e+11
71.1041  11549.4  3.48139e+11
71.2005  11622.9  3.4939e+11
71.301  11699.9  3.50705e+11
71.4011  11776.8  3.52022e+11
71.5008  11853.8  3.53342e+11
71.6045  11934.3  3.54726e+11
71.7033  12011.3  3.56052e+11
71.8017  12088.2  3.57381e+11
71.9042  12168.7  3.58774e+11
72.0017  12245.7  3.60109e+11
72.1032  12326.1  3.61507e+11
72.2043  12406.6  3.62909e+11
72.3006  12483.6  3.64252e+11
72.4008  12564.1  3.65659e+11
72.5006  12644.5  3.67068e+11
72.6042  12728.5  3.68542e+11
72.7031  12809  3.69957e+11
72.8015  12889.4  3.71375e+11
72.9037  12973.4  3.72857e+11
73.0013  13053.9  3.7428e+11
73.1026  13137.9  3.75767e+11
73.2034  13221.8  3.77257e+11
73.3038  13305.8  3.7875e+11
73.4037  13389.8  3.80245e+11
73.5032  13473.7  3.81742e+11
73.6021  13557.7  3.83242e+11
73.7007  13641.7  3.84744e+11
73.8028  13729.1  3.86312e+11
73.9004  13813.1  3.87819e+11
74.0016  13900.6  3.8939e+11
74.1023  13988.1  3.90965e+11
74.2026  14075.5  3.92541e+11
74.3023  14163  3.9412e+11
74.4016  14250.5  3.95701e+11
74.5043  14341.4  3.97347e+11
74.6026  14428.9  3.98932e+11
74.7004  14516.4  4.00519e+11
74.8016  14607.3  4.02171e+11
74.9023  14698.3  4.03826e+11
75.0025  14789.3  4.05482e+11
75.1023  14880.2  4.07141e+11
75.2015  14971.2  4.08801e+11
75.304  15065.7  4.10527e+11
75.4022  15156.6  4.1219e+11
75.5037  15251.1  4.1392e+11
75.6009  15342.1  4.15587e+11
75.7013  15436.5  4.1732e+11
75.8013  15531  4.19054e+11
75.9007  15625.5  4.2079e+11
76.0032  15723.4  4.22592e+11
76.1016  15817.9  4.24331e+11
76.2031  15915.9  4.26136e+11
76.3004  16010.3  4.27878e+11
76.4008  16108.3  4.29685e+11
76.5007  16206.3  4.31494e+11
76.6035  16307.7  4.33369e+11
76.7023  16405.7  4.3518e+11
76.8006  16503.7  4.36992e+11
76.9018  16605.1  4.3887e+11
77.0024  16706.6  4.4075e+11
77.1025  16808.1  4.4263e+11
77.202  16909.5  4.44511e+11
77.301  17011  4.46393e+11
77.4029  17116  4.48341e+11
77.5007  17217.4  4.50224e+11
77.6014  17322.4  4.52174e+11
77.7015  17427.3  4.54123e+11
77.8011  17532.3  4.56074e+11
77.9033  17640.8  4.5809e+11
78.0017  17745.7  4.60041e+11
78.1028  17854.2  4.62058e+11
78.2033  17962.7  4.64076e+11
78.3032  18071.1  4.66093e+11
78.4025  18179.6  4.68111e+11
78.5012  18288  4.70129e+11
78.6025  18400  4.72212e+11
78.7032  18512  4.74295e+11
78.8033  18623.9  4.76378e+11
78.9028  18735.9  4.78461e+11
79.0016  18847.8  4.80544e+11
79.103  18963.3  4.82692e+11
79.2006  19075.3  4.84774e+11
79.3007  19190.7  4.86921e+11
79.4032  19309.7  4.89133e+11
79.5021  19425.1  4.91279e+11
79.6033  19544.1  4.93489e+11
79.7009  19659.6  4.95634e+11
79.8008  19778.5  4.97843e+11
79.903  19901  5.00116e+11
80.0016  20019.9  5.02323e+11
80.1025  20142.4  5.04594e+11
80.2027  20264.8  5.06863e+11
80.3023  20387.3  5.09132e+11
80.4012  20509.8  5.11399e+11
80.5023  20635.7  5.1373e+11
80.6027  20761.7  5.1606e+11
80.7024  20887.6  5.18387e+11
80.8014  21013.6  5.20713e+11
80.9025  21143  5.23102e+11
81.003  21272.5  5.2549e+11
81.1027  21401.9  5.27875e+11
81.2017  21531.4  5.30258e+11
81.3027  21664.3  5.32703e+11
81.4004  21793.8  5.35082e+11
81.5026  21930.3  5.37587e+11
81.6015  22063.2  5.40026e+11
81.7023  22199.7  5.42526e+11
81.8023  22336.1  5.45023e+11
81.9016  22472.6  5.47518e+11
82.0028  22612.5  5.50073e+11
82.1007  22749  5.52562e+11
82.2028  22892.4  5.55175e+11
82.3017  23032.4  5.57721e+11
82.4024  23175.8  5.60328e+11
82.5023  23319.3  5.62931e+11
82.6014  23462.7  5.6553e+11
82.7022  23609.7  5.68189e+11
82.8022  23756.6  5.70844e+11
82.9014  23903.6  5.73495e+11
83.0022  24054  5.76205e+11
83.1023  24204.4  5.78911e+11
83.2015  24354.9  5.81613e+11
83.3023  24508.8  5.84372e+11
83.4022  24662.8  5.87127e+11
83.5014  24816.7  5.89877e+11
83.602  24974.2  5.92684e+11
83.7018  25131.6  5.95487e+11
83.8008  25289.1  5.98284e+11
83.9011  25450  6.01137e+11
84.0006  25611  6.03985e+11
84.1015  25775.4  6.06889e+11
84.2014  25939.8  6.09787e+11
84.3006  26104.3  6.12679e+11
84.401  26272.2  6.15627e+11
84.5005  26440.2  6.18567e+11
84.6012  26611.6  6.21562e+11
84.7011  26783  6.2455e+11
84.8021  26958  6.27592e+11
84.9022  27132.9  6.30627e+11
85.0014  27307.9  6.33654e+11
85.1017  27486.3  6.36734e+11
85.2011  27664.7  6.39807e+11
85.3015  27846.7  6.42931e+11
85.401  28028.6  6.46047e+11
85.5015  28214  6.49215e+11
85.601  28399.5  6.52373e+11
85.7015  28588.4  6.55583e+11
85.801  28777.3  6.58783e+11
85.9014  28969.8  6.62033e+11
86.0009  29162.2  6.65273e+11
86.1012  29358.1  6.68562e+11
86.2005  29554.1  6.71841e+11
86.3006  29753.5  6.75169e+11
86.4014  29956.4  6.78543e+11
86.5012  30159.3  6.81907e+11
86.6018  30365.8  6.85317e+11
86.7013  30572.2  6.88716e+11
86.8015  30782.1  6.92161e+11
86.9006  30992.1  6.95593e+11
87.0004  31205.5  6.99071e+11
87.1007  31422.4  7.02593e+11
87.2015  31642.8  7.06158e+11
87.3013  31863.2  7.0971e+11
87.4016  32087.2  7.13304e+11
87.5008  32311.1  7.16885e+11
87.6005  32538.5  7.20507e+11
87.7006  32769.4  7.2417e+11
87.801  33003.8  7.27874e+11
87.9004  33238.3  7.31562e+11
88.0015  33479.7  7.35344e+11
88.1015  33721.1  7.3911e+11
88.2018  33966  7.42914e+11
88.3009  34210.9  7.46701e+11
88.4016  34462.8  7.50579e+11
88.5012  34714.7  7.54438e+11
88.6009  34970.1  7.58333e+11
88.7008  35229.1  7.62263e+11
88.8008  35491.5  7.66227e+11
88.9008  35757.4  7.70223e+11
89.001  36026.8  7.74253e+11
89.1012  36299.7  7.78313e+11
89.2013  36576.1  7.82405e+11
89.3015  36856  7.86526e+11
89.4016  37139.4  7.90677e+11
89.5015  37426.3  7.94856e+11
89.6014  37716.7  7.99063e+11
89.7012  38010.6  8.03296e+11
89.8008  38308  8.07556e+11
89.9013  38612.4  8.1189e+11
90.0005  38916.8  8.16199e+11
90.1005  39228.1  8.20581e+11
90.2014  39546.5  8.25034e+11
90.3008  39864.9  8.29459e+11
90.4009  40190.3  8.33952e+11
90.5007  40519.2  8.38465e+11
90.6011  40855.1  8.43044e+11
90.701  41194.5  8.4764e+11
90.8005  41537.3  8.52252e+11
90.9004  41887.2  8.56926e+11
91.0008  42244.1  8.61659e+11
91.1006  42604.5  8.66406e+11
91.2008  42971.8  8.71209e+11
91.3012  43346.2  8.76068e+11
91.401  43724.1  8.80935e+11
91.5009  44108.9  8.85854e+11
91.601  44500.8  8.90825e+11
91.7011  44899.6  8.95844e+11
91.8005  45302  9.00866e+11
91.9007  45714.9  9.05977e+11
92.0008  46134.7  9.11132e+11
92.1008  46561.6  9.16328e+11
92.2007  46995.4  9.21563e+11
92.3011  47439.7  9.26878e+11
92.4004  47887.6  9.32187e+11
92.501  48349.4  9.37611e+11
92.6004  48814.8  9.43026e+11
92.7009  49294.1  9.48551e+11
92.8009  49780.4  9.54102e+11
92.901  50277.2  9.59718e+11
93.0005  50781.1  9.65355e+11
93.1008  51298.9  9.71089e+11
93.2009  51827.2  9.76879e+11
93.301  52366  9.82721e+11
93.4008  52915.3  9.88611e+11
93.5004  53475.1  9.94548e+11
93.6008  54052.4  1.0006e+12
93.7008  54640.2  1.00669e+12
93.8009  55242  1.01286e+12
93.9004  55854.3  1.01905e+12
94.0004  56484.1  1.02535e+12
94.1007  57131.3  1.03174e+12
94.2007  57792.6  1.03818e+12
94.3004  58467.9  1.04467e+12
94.4006  59164.1  1.05128e+12
94.5007  59877.9  1.05796e+12
94.6006  60609.1  1.0647e+12
94.7007  61361.3  1.07154e+12
94.8007  62134.6  1.07847e+12
94.9007  62928.8  1.08548e+12
95.0005  63744  1.09257e+12
95.1004  64583.7  1.09975e+12
95.2006  65451.4  1.10705e+12
95.3005  66343.6  1.11443e+12
95.4005  67263.7  1.12192e+12
95.5007  68215.4  1.12953e+12
95.6005  69195.1  1.13722e+12
95.7006  70209.7  1.14503e+12
95.8004  71255.8  1.15294e+12
95.9006  72344  1.16101e+12
96.0005  73467.1  1.16917e+12
96.1004  74632.1  1.17746e+12
96.2004  75842.7  1.1859e+12
96.3005  77102.3  1.19448e+12
96.4005  78410.8  1.2032e+12
96.5004  79771.8  1.21205e+12
96.6004  81192.3  1.22108e+12
96.7005  82675.8  1.23026e+12
96.8005  84225.8  1.23962e+12
96.9003  85845.7  1.24914e+12
97.0003  87546.1  1.25885e+12
97.1005  89334  1.26878e+12
97.2015  91232  1.27909e+12
97.3005  93191.3  1.28932e+12
97.401  95290.6  1.29993e+12
97.5007  97494.8  1.3107e+12
97.6006  99839  1.32175e+12
97.7017  102358  1.3332e+12
97.8004  104982  1.34467e+12
97.9014  107851  1.35671e+12
98.0013  110895  1.36895e+12
98.1005  114149  1.38145e+12
98.2011  117718  1.39453e+12
98.3011  121566  1.40794e+12
98.4004  125730  1.42168e+12
98.5007  130348  1.43608e+12
98.6006  135421  1.45096e+12
98.7005  141054  1.46642e+12
98.8006  147387  1.4826e+12
98.9004  154525  1.49947e+12
99.0004  162712  1.51723e+12
99.0106  163621  1.51911e+12
99.0204  164496  1.5209e+12
99.0303  165406  1.52275e+12
99.0405  166351  1.52464e+12
99.0506  167295  1.52652e+12
99.0605  168240  1.52838e+12
99.0706  169220  1.53029e+12
99.0805  170199  1.53218e+12
99.0906  171214  1.53411e+12
99.1006  172228  1.53603e+12
99.1104  173243  1.53793e+12
99.1207  174328  1.53993e+12
99.1305  175377  1.54185e+12
99.1404  176462  1.54381e+12
99.1505  177582  1.54582e+12
99.1604  178701  1.5478e+12
99.1705  179856  1.54982e+12
99.1804  181010  1.55182e+12
99.1904  182200  1.55386e+12
99.2005  183424  1.55593e+12
99.2104  184649  1.55797e+12
99.2204  185909  1.56005e+12
99.2305  187203  1.56216e+12
99.2404  188498  1.56425e+12
99.2504  189827  1.56636e+12
99.2604  191192  1.56851e+12
99.2705  192591  1.57068e+12
99.2804  193991  1.57282e+12
99.2904  195425  1.57499e+12
99.3006  196930  1.57723e+12
99.3105  198434  1.57944e+12
99.3205  199974  1.58167e+12
99.3305  201548  1.58392e+12
99.3405  203158  1.58619e+12
99.3505  204802  1.58848e+12
99.3605  206481  1.59078e+12
99.3705  208196  1.59309e+12
99.3804  209945  1.59541e+12
99.3905  211764  1.59779e+12
99.4005  213619  1.60018e+12
99.4104  215508  1.60258e+12
99.4205  217467  1.60502e+12
99.4305  219462  1.60747e+12
99.4404  221491  1.60991e+12
99.4504  223590  1.6124e+12
99.4604  225760  1.61493e+12
99.4705  227999  1.61749e+12
99.4804  230273  1.62005e+12
99.4904  232617  1.62264e+12
99.5004  235031  1.62525e+12
99.5104  237515  1.62789e+12
99.5204  240104  1.63059e+12
99.5305  242764  1.6333e+12
99.5404  245493  1.63603e+12
99.5503  248292  1.63877e+12
99.5604  251231  1.64159e+12
99.5704  254239  1.64441e+12
99.5804  257388  1.6473e+12
99.5904  260607  1.65019e+12
99.6004  263966  1.65313e+12
99.6104  267465  1.65611e+12
99.6204  271069  1.65912e+12
99.6304  274847  1.66219e+12
99.6404  278766  1.66529e+12
99.6503  282824  1.66842e+12
99.6604  287093  1.67162e+12
99.6704  291571  1.67488e+12
99.6804  296225  1.67817e+12
99.6904  301088  1.6815e+12
99.7003  306196  1.6849e+12
99.7104  311584  1.68837e+12
99.7204  317252  1.6919e+12
99.7304  323235  1.69549e+12
99.7404  329533  1.69914e+12
99.7504  336216  1.70287e+12
99.7603  343283  1.70667e+12
99.7704  350840  1.71057e+12
99.7804  358888  1.71454e+12
99.7904  367495  1.71861e+12
99.8003  376731  1.72278e+12
99.8104  386703  1.72706e+12
99.8204  397479  1.73146e+12
99.8303  409165  1.73597e+12
99.8403  421935  1.74063e+12
99.8504  435965  1.74544e+12
99.8603  451430  1.7504e+12
99.8704  468679  1.75556e+12
99.8803  487992  1.76092e+12
99.8904  509894  1.76651e+12
99.9003  534945  1.77236e+12
99.9013  537639  1.77296e+12
99.9023  540403  1.77357e+12
99.9033  543202  1.77417e+12
99.9043  546036  1.77478e+12
99.9054  548940  1.7754e+12
99.9063  551844  1.77601e+12
99.9073  554818  1.77663e+12
99.9083  557862  1.77726e+12
99.9093  560941  1.77789e+12
99.9103  564055  1.77852e+12
99.9113  567239  1.77915e+12
99.9123  570458  1.77979e+12
99.9133  573747  1.78043e+12
99.9143  577106  1.78108e+12
99.9153  580499  1.78172e+12
99.9163  583963  1.78238e+12
99.9173  587462  1.78303e+12
99.9183  591066  1.78369e+12
99.9193  594704  1.78435e+12
99.9203  598448  1.78503e+12
99.9213  602227  1.7857e+12
99.9223  606075  1.78637e+12
99.9233  610029  1.78706e+12
99.9243  614052  1.78774e+12
99.9253  618146  1.78843e+12
99.9263  622310  1.78913e+12
99.9273  626578  1.78983e+12
99.9283  630917  1.79053e+12
99.9293  635360  1.79124e+12
99.9303  639908  1.79196e+12
99.9313  644527  1.79268e+12
99.9323  649285  1.7934e+12
99.9333  654113  1.79413e+12
99.9343  659047  1.79487e+12
99.9353  664120  1.79561e+12
99.9363  669298  1.79636e+12
99.9373  674616  1.79711e+12
99.9383  680039  1.79787e+12
99.9393  685602  1.79864e+12
99.9403  691305  1.79941e+12
99.9413  697148  1.80019e+12
99.9423  703131  1.80097e+12
99.9433  709289  1.80176e+12
99.9443  715622  1.80256e+12
99.9453  722094  1.80337e+12
99.9463  728742  1.80418e+12
99.9473  735600  1.805e+12
99.9483  742667  1.80583e+12
99.9493  749910  1.80666e+12
99.9503  757362  1.80751e+12
99.9513  765059  1.80836e+12
99.9523  773001  1.80922e+12
99.9533  781188  1.81009e+12
99.9543  789655  1.81098e+12
99.9553  798367  1.81186e+12
99.9563  807394  1.81276e+12
99.9573  816736  1.81367e+12
99.9583  826428  1.8146e+12
99.9593  836434  1.81553e+12
99.9603  846825  1.81647e+12
99.9613  857636  1.81743e+12
99.9623  868833  1.81839e+12
99.9633  880518  1.81938e+12
99.9643  892659  1.82037e+12
99.9653  905325  1.82138e+12
99.9663  918550  1.8224e+12
99.9673  932370  1.82344e+12
99.9683  946820  1.82449e+12
99.9693  962005  1.82556e+12
99.9703  977889  1.82664e+12
99.9713  994613  1.82775e+12
99.9723  1.01225e+06  1.82888e+12
99.9733  1.03083e+06  1.83002e+12
99.9743  1.05049e+06  1.83119e+12
99.9753  1.07134e+06  1.83238e+12
99.9763  1.09345e+06  1.83359e+12
99.9773  1.11703e+06  1.83483e+12
99.9783  1.14219e+06  1.83609e+12
99.9793  1.16913e+06  1.83739e+12
99.9803  1.1981e+06  1.83872e+12
99.9813  1.22935e+06  1.84008e+12
99.9823  1.26314e+06  1.84147e+12
99.9833  1.29995e+06  1.84291e+12
99.9843  1.34019e+06  1.84439e+12
99.9853  1.38445e+06  1.84591e+12
99.9863  1.43343e+06  1.84749e+12
99.9873  1.48804e+06  1.84913e+12
99.9883  1.54945e+06  1.85083e+12
99.9893  1.61925e+06  1.85261e+12
99.9903  1.69951e+06  1.85447e+12
99.9904  1.70819e+06  1.85466e+12
99.9905  1.71704e+06  1.85485e+12
99.9906  1.72603e+06  1.85504e+12
99.9907  1.73527e+06  1.85524e+12
99.9908  1.74454e+06  1.85544e+12
99.9909  1.75399e+06  1.85563e+12
99.991  1.76343e+06  1.85583e+12
99.9911  1.77323e+06  1.85603e+12
99.9912  1.7832e+06  1.85623e+12
99.9913  1.79317e+06  1.85642e+12
99.9914  1.80349e+06  1.85663e+12
99.9915  1.81381e+06  1.85683e+12
99.9916  1.82449e+06  1.85703e+12
99.9917  1.83533e+06  1.85724e+12
99.9918  1.84635e+06  1.85745e+12
99.9919  1.85755e+06  1.85765e+12
99.992  1.86892e+06  1.85786e+12
99.9921  1.88047e+06  1.85807e+12
99.9922  1.89236e+06  1.85828e+12
99.9923  1.90443e+06  1.8585e+12
99.9924  1.91668e+06  1.85871e+12
99.9925  1.92927e+06  1.85892e+12
99.9926  1.94204e+06  1.85914e+12
99.9927  1.95516e+06  1.85936e+12
99.9928  1.96846e+06  1.85958e+12
99.9929  1.9821e+06  1.8598e+12
99.993  1.9961e+06  1.86003e+12
99.9931  2.01027e+06  1.86025e+12
99.9932  2.02479e+06  1.86048e+12
99.9933  2.03966e+06  1.8607e+12
99.9934  2.0547e+06  1.86093e+12
99.9935  2.07027e+06  1.86116e+12
99.9936  2.08619e+06  1.8614e+12
99.9937  2.10246e+06  1.86163e+12
99.9938  2.11908e+06  1.86187e+12
99.9939  2.13605e+06  1.8621e+12
99.994  2.15354e+06  1.86235e+12
99.9941  2.17156e+06  1.86259e+12
99.9942  2.18993e+06  1.86283e+12
99.9943  2.20882e+06  1.86308e+12
99.9944  2.22807e+06  1.86333e+12
99.9945  2.24801e+06  1.86358e+12
99.9946  2.26848e+06  1.86383e+12
99.9947  2.28947e+06  1.86409e+12
99.9948  2.31099e+06  1.86434e+12
99.9949  2.33321e+06  1.86461e+12
99.995  2.35612e+06  1.86487e+12
99.9951  2.37974e+06  1.86513e+12
99.9952  2.40406e+06  1.8654e+12
99.9953  2.42907e+06  1.86567e+12
99.9954  2.45496e+06  1.86595e+12
99.9955  2.48173e+06  1.86622e+12
99.9956  2.50954e+06  1.8665e+12
99.9957  2.53806e+06  1.86679e+12
99.9958  2.5678e+06  1.86707e+12
99.9959  2.59841e+06  1.86736e+12
99.996  2.63025e+06  1.86765e+12
99.9961  2.66331e+06  1.86795e+12
99.9962  2.69778e+06  1.86825e+12
99.9963  2.73346e+06  1.86856e+12
99.9964  2.77073e+06  1.86886e+12
99.9965  2.80956e+06  1.86918e+12
99.9966  2.85015e+06  1.86949e+12
99.9967  2.89248e+06  1.86982e+12
99.9968  2.93674e+06  1.87014e+12
99.9969  2.9831e+06  1.87047e+12
99.997  3.03191e+06  1.87081e+12
99.9971  3.08317e+06  1.87115e+12
99.9972  3.13722e+06  1.8715e+12
99.9973  3.19408e+06  1.87186e+12
99.9974  3.25426e+06  1.87222e+12
99.9975  3.31811e+06  1.87259e+12
99.9976  3.38581e+06  1.87296e+12
99.9977  3.45806e+06  1.87335e+12
99.9978  3.53512e+06  1.87374e+12
99.9979  3.61769e+06  1.87414e+12
99.998  3.70621e+06  1.87455e+12
99.9981  3.80207e+06  1.87497e+12
99.9982  3.90564e+06  1.8754e+12
99.9983  4.01795e+06  1.87585e+12
99.9984  4.1411e+06  1.8763e+12
99.9985  4.27651e+06  1.87677e+12
99.9986  4.42625e+06  1.87726e+12
99.9987  4.5935e+06  1.87777e+12
99.9988  4.78103e+06  1.87829e+12
99.9989  4.99445e+06  1.87884e+12
99.999  5.23937e+06  1.87941e+12
99.9991  5.52522e+06  1.88002e+12
99.9992  5.8646e+06  1.88065e+12
99.9993  6.27675e+06  1.88133e+12
99.9994  6.79212e+06  1.88207e+12
99.9995  7.46213e+06  1.88286e+12
99.9996  8.38581e+06  1.88375e+12
99.9997  9.77796e+06  1.88476e+12
99.9998  1.22505e+07  1.88598e+12
99.9999  1.88681e+07  1.88764e+12
100  4.65339e+07  1.88942e+12
