# Supplementary material for: Victory Tax: A Holistic Income Tax System
Source: Entropy (Basel). 2021 Nov 11;23(11):1492. doi: 10.3390/e23111492 (PMC8624733; doi:10.3390/e23111492)
Supplement: Supplementary file 1 [file entropy-23-01492-s001.zip › bundle/results_to_give_away/data4VTpaper/FINAL_ESTIMATE/dataPL22306/kfnc1_BDd30871_MDd44612_MP100_CL50_ON_inf.ded]

TaxModel::initialize_tax_revenue() is function in question
   Calculates ... 
1. Taxes to be collected (model independent)
2. Government transfer dispensed (model independent)
3. Estimated deductions (partially model independent)
   Capital loss deductions are model independent
   Basic & itemized deductions are for victory & flat taxes
   Basic & itemized deductions are NOT for progressive tax
---------------------------------------------------------- 
   TD = MIN[ (BD + ID), MAX[BD,MD] , MP*AGI ] 
   TD = total tax deduction 
   BD = basic tax deduction 
   ID = itemized deduction 
   MD = maximum deduction 
   MP = maximum percent of adjusted gross income 
   IL = estimated capital losses from investments 
   q  = income percentile ranging from 0 to 1. 
   MI = market income, writen as E within the program
   E  = market income based on population MI-distribution 
        accounts for earnings plus investment income 
        E=AGI = earnings + (capital gains - capital losses)
   CL = capital loss based on percentage of capital gains
        on command line: CL ranges from 10 to 70 percent
        within program CL --> CL_ ranging from 0.1 to 0.7 
        Inet = Gains - Loss   CL_ = Loss/Gains 
        Inet ~ E*q^4 
---------------------------------------------------------- 
   ID = 0.5*(E - BD)*q^2
   IL = BL_*E*q^4   where BL_ = CL_/(1-CL_) 
        BL_ = 1
        CL  = 50
---------------------------------------------------------- 
           tax_revenue = 1.88942e+12
   government transfer = 6.44648e+11
           net_revenue = 1.24477e+12
---------------------------------------------------------- 
