# Supplementary material for: Victory Tax: A Holistic Income Tax System
Source: Entropy (Basel). 2021 Nov 11;23(11):1492. doi: 10.3390/e23111492 (PMC8624733; doi:10.3390/e23111492)
Supplement: Supplementary file 1 [file entropy-23-01492-s001.zip › bundle/results_to_give_away/data4VTpaper/FINAL_ESTIMATE/dataPL22306/kfnc1_BDd30871_MDd44612_MP100_CL50_ON_clr.ded]

0.000165773  1.2236e-28
0.000527016  3.74975e-26
0.000933522  6.15253e-25
0.00136652  3.95498e-24
0.00181896  1.59633e-23
0.00228697  4.87554e-23
0.00276805  1.23659e-22
0.00326044  2.74653e-22
0.00376283  5.52197e-22
0.0042742  1.02744e-21
0.00479373  1.79679e-21
0.00532075  2.98679e-21
0.0058547  4.75932e-21
0.00639511  7.31715e-21
0.00694157  1.09097e-20
0.00749371  1.58392e-20
0.00805122  2.24671e-20
0.00861383  3.12205e-20
0.00918128  4.25992e-20
0.00975336  5.7183e-20
0.0103298  7.56389e-20
0.0109106  9.87289e-20
0.0114954  1.27318e-19
0.0126765  2.05014e-19
0.0138723  3.18017e-19
0.0144753  3.91251e-19
0.0156911  5.79498e-19
0.0169194  8.36492e-19
0.0175379  9.96352e-19
0.0187836  1.39171e-18
0.0194105  1.63302e-18
0.0206723  2.21921e-18
0.0219441  2.96816e-18
0.0225837  3.41393e-18
0.02387  4.4711e-18
0.0245166  5.09264e-18
0.0258163  6.54946e-18
0.0264695  7.39688e-18
0.027782  9.3629e-18
0.0284413  1.04959e-17
0.0297659  1.31009e-17
0.0304312  1.45898e-17
0.0317673  1.79859e-17
0.0324381  1.99127e-17
0.0337852  2.42766e-17
0.0344613  2.67362e-17
0.0358189  3.22715e-17
0.0365002  3.53729e-17
0.0378677  4.23123e-17
0.0385539  4.61796e-17
0.0399311  5.47878e-17
0.040622  5.95617e-17
0.0420085  7.01373e-17
0.042704  7.59762e-17
0.0434009  8.22086e-17
0.0447992  9.59362e-17
0.0455004  1.03475e-16
0.0469072  1.20015e-16
0.0476126  1.29064e-16
0.0490276  1.48849e-16
0.0497371  1.59637e-16
0.0504479  1.71059e-16
0.0518734  1.95921e-16
0.0525881  2.09422e-16
0.0540212  2.38721e-16
0.0547397  2.54585e-16
0.0554593  2.71305e-16
0.0569023  3.07457e-16
0.0576256  3.26963e-16
0.0583501  3.47474e-16
0.0598025  3.91674e-16
0.0605304  4.15445e-16
0.0619897  4.66551e-16
0.062721  4.93975e-16
0.0634535  5.22709e-16
0.0649216  5.84305e-16
0.0656573  6.17266e-16
0.0663941  6.5174e-16
0.0678708  7.2544e-16
0.0686108  7.64778e-16
0.0693518  8.05851e-16
0.0708368  8.93441e-16
0.0715808  9.40082e-16
0.0730719  1.03937e-15
0.073819  1.09215e-15
0.074567  1.14712e-15
0.0760659  1.26387e-15
0.0768169  1.32581e-15
0.0775687  1.39021e-15
0.0790753  1.52675e-15
0.07983  1.59903e-15
0.0805856  1.6741e-15
0.0813422  1.75205e-15
0.082858  1.91689e-15
0.0836173  2.00397e-15
0.0843774  2.09426e-15
0.0859004  2.2849e-15
0.0866632  2.38542e-15
0.0874269  2.48955e-15
0.0889568  2.70903e-15
0.0897231  2.82459e-15
0.0904902  2.94416e-15
0.0920269  3.19579e-15
0.0927966  3.32808e-15
0.093567  3.46483e-15
0.0951104  3.75219e-15
0.0958833  3.90304e-15
0.096657  4.05883e-15
0.0974315  4.2197e-15
0.0989829  4.55717e-15
0.0997598  4.73403e-15
0.100538  4.91649e-15
0.110717  7.86398e-15
0.121019  1.21289e-14
0.13063  1.75983e-14
0.141147  2.56593e-14
0.150945  3.558e-14
0.160827  4.84537e-14
0.170787  6.49271e-14
0.180823  8.57438e-14
0.190931  1.11752e-13
0.201108  1.43914e-13
0.210496  1.79725e-13
0.220799  2.26823e-13
0.231164  2.83612e-13
0.240718  3.45455e-13
0.251196  4.2513e-13
0.26085  5.10857e-13
0.270551  6.10292e-13
0.281184  7.36351e-13
0.290977  8.69966e-13
0.300812  1.02287e-12
0.310688  1.19717e-12
0.320604  1.39515e-12
0.33056  1.61924e-12
0.340554  1.87207e-12
0.350585  2.15643e-12
0.360653  2.47532e-12
0.370757  2.83194e-12
0.380896  3.22969e-12
0.391069  3.67217e-12
0.400347  4.11649e-12
0.410584  4.65526e-12
0.420853  5.25059e-12
0.431154  5.90702e-12
0.440546  6.56083e-12
0.450906  7.34746e-12
0.460351  8.1282e-12
0.470768  9.06436e-12
0.481214  1.00872e-11
0.490736  1.10976e-11
0.501237  1.23033e-11
0.510807  1.34908e-11
0.520399  1.47708e-11
0.530977  1.62922e-11
0.540616  1.77846e-11
0.551244  1.95541e-11
0.560928  2.12856e-11
0.570633  2.3141e-11
0.580359  2.5127e-11
0.591081  2.74711e-11
0.600849  2.97549e-11
0.610637  3.21922e-11
0.620445  3.4791e-11
0.631256  3.7846e-11
0.641104  4.0811e-11
0.650971  4.39639e-11
0.660856  4.7314e-11
0.67076  5.08707e-11
0.680683  5.46438e-11
0.690623  5.86435e-11
0.700581  6.28802e-11
0.710556  6.73649e-11
0.720549  7.21086e-11
0.730559  7.71229e-11
0.740586  8.24198e-11
0.75063  8.80114e-11
0.76069  9.39104e-11
0.770767  1.0013e-10
0.78086  1.06683e-10
0.790969  1.13585e-10
0.801094  1.20848e-10
0.811235  1.28487e-10
0.820375  1.35698e-10
0.830545  1.44095e-10
0.84073  1.52913e-10
0.850931  1.6217e-10
0.861147  1.71881e-10
0.870354  1.81023e-10
0.880597  1.91646e-10
0.890856  2.02774e-10
0.901128  2.14427e-10
0.910386  2.25379e-10
0.920686  2.38081e-10
0.931  2.51365e-10
0.941327  2.6525e-10
0.950634  2.78278e-10
0.960988  2.93365e-10
0.971355  3.09116e-10
0.980698  3.23878e-10
0.99109  3.40953e-10
1.00046  3.56946e-10
1.10099  5.69248e-10
1.20051  8.67973e-10
1.30103  1.28453e-09
1.40139  1.84537e-09
1.50041  2.57432e-09
1.6013  3.53575e-09
1.70071  4.74294e-09
1.80078  6.26848e-09
1.90037  8.15062e-09
2.00055  1.0472e-08
2.10129  1.33083e-08
2.20142  1.67019e-08
2.30091  2.07222e-08
2.40087  2.55013e-08
2.50127  3.11458e-08
2.60094  3.76904e-08
2.70102  4.5318e-08
2.80149  5.41627e-08
2.90115  6.42425e-08
3.00117  7.58047e-08
3.10152  8.90125e-08
3.20101  1.03854e-07
3.30081  1.20655e-07
3.40091  1.39612e-07
3.5013  1.60931e-07
3.60076  1.84533e-07
3.70049  2.10884e-07
3.80047  2.40226e-07
3.90069  2.72813e-07
4.00115  3.08916e-07
4.10063  3.48316e-07
4.20154  3.92271e-07
4.30145  4.4003e-07
4.40156  4.92422e-07
4.50065  5.49052e-07
4.60115  6.1167e-07
4.7006  6.79111e-07
4.80147  7.53425e-07
4.90127  8.33198e-07
5.00124  9.19707e-07
5.10138  1.01338e-06
5.20043  1.11337e-06
5.30087  1.22263e-06
5.40145  1.34045e-06
5.50094  1.4657e-06
5.60055  1.6003e-06
5.70155  1.74663e-06
5.80143  1.90164e-06
5.90143  2.06763e-06
6.00156  2.24519e-06
6.10054  2.43248e-06
6.20089  2.63485e-06
6.30135  2.85067e-06
6.40066  3.07763e-06
6.50133  3.32217e-06
6.60083  3.57888e-06
6.70044  3.85143e-06
6.80139  4.14433e-06
6.90117  4.451e-06
7.00104  4.7758e-06
7.10099  5.11952e-06
7.20103  5.48298e-06
7.30114  5.86705e-06
7.40132  6.27259e-06
7.50158  6.70051e-06
7.60064  7.14586e-06
7.70104  7.621e-06
7.8015  8.12136e-06
7.90076  8.6411e-06
8.00134  9.19455e-06
8.10072  9.76874e-06
8.20142  1.03795e-05
8.3009  1.10123e-05
8.40044  1.16759e-05
8.5013  1.23806e-05
8.60093  1.31096e-05
8.70061  1.38728e-05
8.80161  1.46819e-05
8.90138  1.55177e-05
9.00118  1.63914e-05
9.10103  1.73042e-05
9.20091  1.82576e-05
9.30083  1.92529e-05
9.40078  2.02913e-05
9.50076  2.13744e-05
9.60078  2.25035e-05
9.70082  2.36801e-05
9.80089  2.49056e-05
9.90099  2.61817e-05
10.0011  2.75097e-05
10.1013  2.88914e-05
10.2014  3.03283e-05
10.3016  3.1822e-05
10.4005  3.33539e-05
10.5007  3.49656e-05
10.601  3.66391e-05
10.7012  3.83763e-05
10.8015  4.0179e-05
10.9005  4.20246e-05
11.0008  4.39628e-05
11.1011  4.5972e-05
11.2014  4.80541e-05
11.3004  5.0183e-05
11.4007  5.24159e-05
11.5011  5.47276e-05
11.6014  5.71203e-05
11.7004  5.95636e-05
11.8008  6.21232e-05
11.9011  6.47701e-05
12.0059  6.76313e-05
12.1088  7.05372e-05
12.2117  7.35421e-05
12.3017  7.62544e-05
12.4046  7.94515e-05
12.5075  8.27547e-05
12.6104  8.61666e-05
12.7004  8.92433e-05
12.8033  9.28663e-05
12.9061  9.66055e-05
13.0089  0.000100464
13.1117  0.000104444
13.2017  0.000108029
13.3045  0.000112245
13.4073  0.000116592
13.51  0.000121071
13.6128  0.000125687
13.7027  0.000129839
13.8054  0.000134718
13.9081  0.000139741
14.0107  0.000144912
14.1005  0.00014956
14.2032  0.000155017
14.3058  0.000160631
14.4083  0.000166405
14.5109  0.000172343
14.6006  0.000177675
14.7031  0.000183928
14.8056  0.000190355
14.908  0.000196959
15.0104  0.000203744
15.1128  0.000210712
15.2024  0.000216963
15.3047  0.000224286
15.407  0.000231803
15.5092  0.000239518
15.6115  0.000247436
15.7009  0.000254532
15.803  0.000262838
15.9052  0.000271357
16.0072  0.000280093
16.1093  0.00028905
16.2113  0.000298231
16.3005  0.000306453
16.4024  0.000316067
16.5043  0.000325918
16.6062  0.000336009
16.708  0.000346346
16.8098  0.000356931
16.9115  0.00036777
17.0005  0.000377466
17.1021  0.000388792
17.2037  0.000400384
17.3053  0.000412247
17.4068  0.000424384
17.5082  0.000436802
17.6096  0.000449503
17.711  0.000462493
17.8123  0.000475777
17.9009  0.000487644
18.0021  0.00050149
18.1033  0.000515644
18.2044  0.000530109
18.3055  0.00054489
18.4065  0.000559994
18.5075  0.000575424
18.6084  0.000591185
18.7093  0.000607283
18.8101  0.000623723
18.9108  0.000640509
19.0115  0.000657647
19.1121  0.000675143
19.2127  0.000693
19.3007  0.000708927
19.4012  0.000727478
19.5016  0.000746406
19.6019  0.000765717
19.7022  0.000785417
19.8025  0.00080551
19.9027  0.000826003
20.0028  0.000846901
20.1029  0.000868209
20.2029  0.000889933
20.3028  0.000912078
20.4027  0.000934651
20.5025  0.000957657
20.6023  0.000981102
20.702  0.00100499
20.8016  0.00102933
20.9011  0.00105413
21.0006  0.00107939
21.1125  0.00110836
21.2119  0.00113463
21.3112  0.00116137
21.4104  0.0011886
21.5096  0.00121632
21.6087  0.00124454
21.7077  0.00127327
21.8067  0.00130251
21.9055  0.00133227
22.0044  0.00136255
22.1031  0.00139337
22.2018  0.00142472
22.3004  0.00145661
22.4113  0.00149315
22.5098  0.00152622
22.6082  0.00155986
22.7065  0.00159407
22.8048  0.00162885
22.9029  0.00166421
23.0011  0.00170017
23.1113  0.00174134
23.2093  0.00177857
23.3072  0.00181642
23.405  0.00185488
23.5027  0.00189397
23.6004  0.00193369
23.7102  0.00197914
23.8077  0.00202023
23.9051  0.00206197
24.0025  0.00210437
24.1119  0.00215287
24.2091  0.0021967
24.3063  0.00224121
24.4033  0.00228641
24.5124  0.00233809
24.6093  0.00238479
24.7061  0.00243219
24.8028  0.00248031
24.9115  0.00253532
25.0081  0.002585
25.1045  0.00263542
25.2009  0.00268659
25.3093  0.00274506
25.4055  0.00279785
25.5017  0.00285141
25.6098  0.0029126
25.7058  0.00296783
25.8017  0.00302386
25.9095  0.00308785
26.0052  0.0031456
26.1008  0.00320417
26.2083  0.00327104
26.3038  0.00333138
26.4111  0.00340027
26.5064  0.00346241
26.6017  0.00352542
26.7087  0.00359733
26.8037  0.00366219
26.9105  0.00373622
27.0054  0.00380297
27.112  0.00387915
27.2067  0.00394783
27.3013  0.00401743
27.4077  0.00409684
27.5021  0.00416842
27.6082  0.00425008
27.7025  0.00432368
27.8084  0.00440763
27.9024  0.00448328
28.0082  0.00456956
28.102  0.0046473
28.2076  0.00473596
28.3013  0.00481583
28.4066  0.0049069
28.5118  0.00499926
28.6052  0.00508246
28.7102  0.00517731
28.8034  0.00526273
28.9082  0.00536009
29.0012  0.00544777
29.1058  0.0055477
29.2103  0.00564901
29.303  0.00574022
29.4073  0.00584415
29.5114  0.0059495
29.6039  0.00604433
29.7078  0.00615237
29.8116  0.00626185
29.9038  0.00636039
30.0074  0.00647264
30.1109  0.00658636
30.2028  0.0066887
30.306  0.00680526
30.4092  0.00692333
30.5008  0.00702956
30.6037  0.00715052
30.7066  0.00727304
30.8093  0.00739712
30.9005  0.00750873
31.003  0.00763579
31.1053  0.00776446
31.2076  0.00789473
31.3098  0.00802663
31.4005  0.00814525
31.5024  0.00828025
31.6042  0.00841691
31.7059  0.00855524
31.8075  0.00869526
31.9089  0.00883697
32.0103  0.0089804
32.1115  0.00912554
32.2014  0.00925602
32.3024  0.00940446
32.4033  0.00955465
32.5041  0.00970662
32.6047  0.00986037
32.7052  0.0100159
32.8057  0.0101733
32.906  0.0103325
33.0061  0.0104935
33.1062  0.0106563
33.2062  0.0108211
33.306  0.0109877
33.4057  0.0111561
33.5053  0.0113265
33.6047  0.0114988
33.7041  0.011673
33.8033  0.0118492
33.9024  0.0120273
34.0014  0.0122074
34.1113  0.0124098
34.21  0.012594
34.3086  0.0127803
34.4071  0.0129685
34.5055  0.0131588
34.6037  0.0133512
34.7019  0.0135456
34.8108  0.013764
34.9086  0.0139627
35.0064  0.0141636
35.104  0.0143666
35.2016  0.0145717
35.3098  0.014802
35.407  0.0150116
35.5042  0.0152234
35.6012  0.0154373
35.7088  0.0156776
35.8056  0.0158961
35.9022  0.0161169
36.0095  0.0163648
36.1059  0.0165903
36.2021  0.016818
36.3089  0.0170737
36.4049  0.0173062
36.5008  0.017541
36.6072  0.0178046
36.7028  0.0180443
36.8089  0.0183133
36.9043  0.0185484
37.0101  0.0187621
37.1052  0.0189557
37.2107  0.0191722
37.3056  0.0193684
37.4108  0.0195879
37.5054  0.0197868
37.6103  0.0200092
37.7047  0.0202107
37.8093  0.020436
37.9034  0.0206401
38.0078  0.0208684
38.1016  0.0210752
38.2057  0.0213064
38.3096  0.0215392
38.403  0.02175
38.5066  0.0219858
38.6101  0.0222231
38.7031  0.022438
38.8063  0.0226783
38.9094  0.0229201
39.002  0.0231391
39.1047  0.0233839
39.2073  0.0236303
39.3098  0.0238783
39.4019  0.0241028
39.504  0.0243538
39.606  0.0246063
39.7079  0.0248604
39.8096  0.0251161
39.901  0.0253475
40.0024  0.0256062
40.1037  0.0258664
40.2048  0.0261283
40.3057  0.0263917
40.4065  0.0266567
40.5072  0.0269233
40.6077  0.0271915
40.708  0.0274612
40.8082  0.0277325
40.9082  0.0280055
41.0081  0.02828
41.1078  0.0285561
41.2074  0.0288338
41.3068  0.0291131
41.4061  0.0293939
41.5052  0.0296764
41.6042  0.0299604
41.703  0.0302461
41.8017  0.0305333
41.91  0.0308511
42.0083  0.0311417
42.1065  0.0314338
42.2045  0.0317276
42.3024  0.0320229
42.4099  0.0323496
42.5075  0.0326483
42.6049  0.0329486
42.7021  0.0332505
42.8089  0.0335844
42.9058  0.0338896
43.0026  0.0341964
43.1089  0.0345357
43.2054  0.0348458
43.3017  0.0351575
43.4074  0.0355022
43.5034  0.0358173
43.6088  0.0361657
43.7045  0.0364841
43.8095  0.0368361
43.9049  0.0371578
44.0096  0.0375135
44.1046  0.0378386
44.2089  0.0381979
44.3036  0.0385263
44.4076  0.0388893
44.502  0.039221
44.6057  0.0395876
44.7091  0.0399562
44.803  0.0402929
44.9061  0.0406651
45.009  0.0410392
45.1025  0.041381
45.205  0.0417587
45.3074  0.0421384
45.4004  0.0424851
45.5024  0.0428684
45.6043  0.0432535
45.7059  0.0436406
45.8074  0.0440295
45.9087  0.0444203
46.0007  0.0447772
46.1016  0.0451716
46.2024  0.0455679
46.303  0.0459661
46.4034  0.0463661
46.5037  0.046768
46.6037  0.0471718
46.7036  0.0475774
46.8033  0.0479849
46.9028  0.0483943
47.0021  0.0488055
47.1012  0.0492186
47.2092  0.0496714
47.308  0.0500883
47.4065  0.0505071
47.5049  0.0509278
47.6032  0.0513503
47.7012  0.0517746
47.8079  0.0522396
47.9056  0.0526678
48.0031  0.0530978
48.1004  0.0535296
48.2063  0.0540028
48.3032  0.0544384
48.4088  0.0549157
48.5053  0.0553551
48.6017  0.0557963
48.7066  0.0562797
48.8026  0.0567247
48.9071  0.0572122
49.0027  0.0576609
49.1069  0.0581525
49.2021  0.058605
49.3058  0.0591006
49.4007  0.0595568
49.504  0.0600565
49.607  0.0605583
49.7014  0.0610201
49.804  0.0615259
49.9065  0.0620338
50.0088  0.0625438
50.1023  0.0630131
50.2042  0.063527
50.3058  0.0640431
50.4072  0.0645612
50.5084  0.0650813
50.6011  0.0655599
50.7019  0.0660839
50.8025  0.06661
50.9029  0.0671382
51.0031  0.0676683
51.1031  0.0682005
51.2028  0.0687347
51.3024  0.0692709
51.4018  0.0698091
51.5009  0.0703493
51.6081  0.0709368
51.7068  0.0714811
51.8053  0.0720274
51.9036  0.0725757
52.0017  0.0731259
52.1078  0.0737242
52.2055  0.0742785
52.3029  0.0748348
52.4083  0.0754396
52.5053  0.0759999
52.6021  0.0765621
52.7068  0.0771733
52.8032  0.0777395
52.9074  0.078355
53.0034  0.0789251
53.1072  0.0795449
53.2027  0.080119
53.306  0.080743
53.4012  0.081321
53.504  0.0819492
53.6066  0.0825795
53.7011  0.0831634
53.8032  0.0837979
53.9051  0.0844346
54.0068  0.0850734
54.1004  0.0856649
54.2017  0.0863078
54.3026  0.0869528
54.4034  0.0875999
54.5039  0.0882491
54.6042  0.0889003
54.7042  0.0895537
54.804  0.090209
54.9036  0.0908665
55.003  0.0915259
55.1021  0.0921874
55.201  0.092851
55.3072  0.0935678
55.4056  0.0942355
55.5038  0.0949051
55.6017  0.0955768
55.7069  0.0963023
55.8044  0.096978
55.9016  0.0976557
56.0061  0.0983877
56.1028  0.0990694
56.2068  0.0998057
56.3031  0.100491
56.4065  0.101232
56.5023  0.101921
56.6053  0.102666
56.7006  0.10336
56.803  0.104109
56.9052  0.10486
57.0071  0.105613
57.1015  0.106314
57.2029  0.107071
57.3041  0.10783
57.4049  0.108592
57.5056  0.109355
57.6059  0.110121
57.706  0.110888
57.8059  0.111658
57.9055  0.112429
58.0048  0.113203
58.1039  0.113978
58.2028  0.114756
58.3013  0.115535
58.4067  0.116372
58.5047  0.117156
58.6025  0.117941
58.707  0.118785
58.8043  0.119574
58.9013  0.120365
59.005  0.121215
59.1015  0.122009
59.2046  0.122863
59.3006  0.123662
59.4032  0.12452
59.5054  0.125379
59.6006  0.126184
59.7024  0.127048
59.8038  0.127913
59.905  0.128781
60.0059  0.129651
60.1065  0.130522
60.2068  0.131396
60.3068  0.132271
60.4066  0.133149
60.5061  0.134028
60.6053  0.134909
60.7042  0.135792
60.8028  0.136677
60.9012  0.137563
61.0058  0.138511
61.1036  0.139401
61.2011  0.140294
61.3049  0.141247
61.4018  0.142143
61.5049  0.1431
61.6013  0.143999
61.7039  0.14496
61.8061  0.145923
61.9016  0.146828
62.0032  0.147794
62.1045  0.148763
62.2056  0.149733
62.3063  0.150705
62.4004  0.151617
62.5005  0.152593
62.6065  0.153631
62.706  0.15461
62.8052  0.155591
62.9041  0.156573
63.0027  0.157557
63.101  0.158542
63.2051  0.159591
63.3028  0.16058
63.4063  0.161633
63.5033  0.162625
63.6062  0.16368
63.7026  0.164676
63.8048  0.165735
63.9007  0.166733
64.0022  0.167795
64.1034  0.168859
64.2043  0.169925
64.3049  0.170992
64.4051  0.17206
64.505  0.17313
64.6046  0.174202
64.7038  0.175275
64.8028  0.17635
64.9014  0.177426
65.0055  0.178566
65.1034  0.179645
65.2011  0.180725
65.3041  0.181871
65.4011  0.182954
65.5035  0.184102
65.6055  0.185251
65.7015  0.186338
65.8028  0.18749
65.9038  0.188643
66.0044  0.189798
66.1047  0.190954
66.2046  0.192112
66.3042  0.19327
66.4035  0.19443
66.5024  0.195591
66.601  0.196753
66.7046  0.197981
66.8025  0.199146
66.9054  0.200376
67.0026  0.201543
67.1048  0.202775
67.2013  0.203944
67.3028  0.205179
67.4039  0.206415
67.5047  0.207651
67.605  0.208889
67.705  0.210128
67.8047  0.211368
67.904  0.212609
68.0029  0.21385
68.1015  0.215093
68.2048  0.216401
68.3026  0.217646
68.4052  0.218956
68.5023  0.220202
68.6041  0.221514
68.7005  0.222761
68.8015  0.224074
68.9022  0.225389
69.0025  0.226704
69.1024  0.228019
69.2019  0.229335
69.301  0.230652
69.4046  0.232035
69.503  0.233353
69.6009  0.234672
69.7034  0.236056
69.8006  0.237376
69.9022  0.238761
70.0035  0.240147
70.1043  0.241534
70.2047  0.242921
70.3047  0.244308
70.4043  0.245695
70.5035  0.247083
70.6023  0.248471
70.7007  0.249859
70.8033  0.251313
70.9009  0.252701
71.0027  0.254156
71.1041  0.25561
71.2005  0.256999
71.301  0.258453
71.4011  0.259908
71.5008  0.261362
71.6045  0.262883
71.7033  0.264337
71.8017  0.265791
71.9042  0.267311
72.0017  0.268764
72.1032  0.270283
72.2043  0.271802
72.3006  0.273255
72.4008  0.274773
72.5006  0.27629
72.6042  0.277873
72.7031  0.27939
72.8015  0.280906
72.9037  0.282487
73.0013  0.284002
73.1026  0.285582
73.2034  0.287161
73.3038  0.288739
73.4037  0.290317
73.5032  0.291893
73.6021  0.293469
73.7007  0.295043
73.8028  0.296683
73.9004  0.298255
74.0016  0.299892
74.1023  0.301528
74.2026  0.303162
74.3023  0.304796
74.4016  0.306428
74.5043  0.308123
74.6026  0.309753
74.7004  0.31138
74.8016  0.313072
74.9023  0.314761
75.0025  0.316449
75.1023  0.318136
75.2015  0.31982
75.304  0.321568
75.4022  0.323248
75.5037  0.324992
75.6009  0.326669
75.7013  0.328409
75.8013  0.330146
75.9007  0.331881
76.0032  0.333678
76.1016  0.335409
76.2031  0.337202
76.3004  0.338928
76.4008  0.340715
76.5007  0.3425
76.6035  0.344346
76.7023  0.346126
76.8006  0.347902
76.9018  0.34974
77.0024  0.351575
77.1025  0.353406
77.202  0.355235
77.301  0.35706
77.4029  0.358945
77.5007  0.360764
77.6014  0.362642
77.7015  0.364517
77.8011  0.366389
77.9033  0.368319
78.0017  0.370183
78.1028  0.372106
78.2033  0.374025
78.3032  0.375939
78.4025  0.37785
78.5012  0.379757
78.6025  0.381721
78.7032  0.383681
78.8033  0.385636
78.9028  0.387587
79.0016  0.389533
79.103  0.391536
79.2006  0.393473
79.3007  0.395466
79.4032  0.397514
79.5021  0.399497
79.6033  0.401535
79.7009  0.403508
79.8008  0.405536
79.903  0.407617
80.0016  0.409634
80.1025  0.411704
80.2027  0.413768
80.3023  0.415827
80.4012  0.417879
80.5023  0.419984
80.6027  0.422083
80.7024  0.424176
80.8014  0.426262
80.9025  0.428399
81.003  0.43053
81.1027  0.432654
81.2017  0.434771
81.3027  0.436939
81.4004  0.439042
81.5026  0.441251
81.6015  0.443397
81.7023  0.445591
81.8023  0.447778
81.9016  0.449956
82.0028  0.452183
82.1007  0.454346
82.2028  0.456611
82.3017  0.458813
82.4024  0.461061
82.5023  0.463301
82.6014  0.465532
82.7022  0.467808
82.8022  0.470075
82.9014  0.472333
83.0022  0.474635
83.1023  0.476927
83.2015  0.479209
83.3023  0.481535
83.4022  0.48385
83.5014  0.486156
83.602  0.488503
83.7018  0.490839
83.8008  0.493165
83.9011  0.495531
84.0006  0.497886
84.1015  0.500281
84.2014  0.502664
84.3006  0.505036
84.401  0.507446
84.5005  0.509844
84.6012  0.512279
84.7011  0.514702
84.8021  0.517161
84.9022  0.519607
85.0014  0.52204
85.1017  0.524508
85.2011  0.526963
85.3015  0.529452
85.401  0.531927
85.5015  0.534434
85.601  0.536928
85.7015  0.539453
85.801  0.541963
85.9014  0.544505
86.0009  0.547031
86.1012  0.549587
86.2005  0.552127
86.3006  0.554696
86.4014  0.557293
86.5012  0.559873
86.6018  0.56248
86.7013  0.56507
86.8015  0.567686
86.9006  0.570284
87.0004  0.572907
87.1007  0.575554
87.2015  0.578225
87.3013  0.580876
87.4016  0.58355
87.5008  0.586204
87.6005  0.588879
87.7006  0.591575
87.801  0.59429
87.9004  0.596984
88.0015  0.599737
88.1015  0.602467
88.2018  0.605214
88.3009  0.607939
88.4016  0.610718
88.5012  0.613473
88.6009  0.616243
88.7008  0.619027
88.8008  0.621823
88.9008  0.624631
89.001  0.62745
89.1012  0.63028
89.2013  0.633119
89.3015  0.635967
89.4016  0.638823
89.5015  0.641685
89.6014  0.644555
89.7012  0.64743
89.8008  0.650309
89.9013  0.653227
90.0005  0.656114
90.1005  0.659036
90.2014  0.661991
90.3008  0.664915
90.4009  0.66787
90.5007  0.670823
90.6011  0.673804
90.701  0.676782
90.8005  0.679756
90.9004  0.682754
91.0008  0.685775
91.1006  0.688788
91.2008  0.691822
91.3012  0.694874
91.401  0.697916
91.5009  0.700973
91.601  0.704045
91.7011  0.707129
91.8005  0.710198
91.9007  0.713304
92.0008  0.716418
92.1008  0.719538
92.2007  0.722663
92.3011  0.725817
92.4004  0.728947
92.501  0.732126
92.6004  0.735279
92.7009  0.738475
92.8009  0.741666
92.901  0.744872
93.0005  0.748069
93.1008  0.7513
93.2009  0.754538
93.301  0.757783
93.4008  0.761031
93.5004  0.764282
93.6008  0.767571
93.7008  0.770857
93.8009  0.774155
93.9004  0.777446
94.0004  0.780762
94.1007  0.784101
94.2007  0.78744
94.3004  0.790777
94.4006  0.794143
94.5007  0.797517
94.6006  0.800895
94.7007  0.804289
94.8007  0.807694
94.9007  0.811108
95.0005  0.814524
95.1004  0.817955
95.2006  0.821407
95.3005  0.824862
95.4005  0.828329
95.5007  0.831813
95.6005  0.835298
95.7006  0.838801
95.8004  0.842304
95.9006  0.845835
96.0005  0.849363
96.1004  0.852904
96.2004  0.85646
96.3005  0.860031
96.4005  0.86361
96.5004  0.867195
96.6004  0.870795
96.7005  0.874409
96.8005  0.878032
96.9003  0.88166
97.0003  0.885305
97.1005  0.888967
97.2015  0.892673
97.3005  0.896314
97.401  0.900022
97.5007  0.903712
97.6006  0.907425
97.7017  0.911188
97.8004  0.914877
97.9014  0.918662
98.0013  0.922415
98.1005  0.926156
98.2011  0.929964
98.3011  0.933758
98.4004  0.937533
98.5007  0.941365
98.6006  0.945189
98.7005  0.949023
98.8006  0.95288
98.9004  0.956734
99.0004  0.96061
99.0106  0.961009
99.0204  0.961387
99.0303  0.961774
99.0405  0.962171
99.0506  0.962561
99.0605  0.962945
99.0706  0.963337
99.0805  0.963724
99.0906  0.964118
99.1006  0.964505
99.1104  0.964887
99.1207  0.965288
99.1305  0.96567
99.1404  0.966058
99.1505  0.966451
99.1604  0.966838
99.1705  0.967231
99.1804  0.967616
99.1904  0.968007
99.2005  0.968401
99.2104  0.968789
99.2204  0.96918
99.2305  0.969574
99.2404  0.969962
99.2504  0.970352
99.2604  0.970744
99.2705  0.971139
99.2804  0.971526
99.2904  0.971915
99.3006  0.972314
99.3105  0.972705
99.3205  0.973097
99.3305  0.973489
99.3405  0.973881
99.3505  0.974273
99.3605  0.974665
99.3705  0.975055
99.3804  0.975445
99.3905  0.97584
99.4005  0.976234
99.4104  0.976625
99.4205  0.977021
99.4305  0.977413
99.4404  0.977803
99.4504  0.978196
99.4604  0.978591
99.4705  0.978987
99.4804  0.979379
99.4904  0.979772
99.5004  0.980165
99.5104  0.980558
99.5204  0.980955
99.5305  0.981351
99.5404  0.981744
99.5503  0.982135
99.5604  0.982532
99.5704  0.982925
99.5804  0.983323
99.5904  0.983716
99.6004  0.984111
99.6104  0.984508
99.6204  0.984901
99.6304  0.985298
99.6404  0.985694
99.6503  0.986087
99.6604  0.986483
99.6704  0.986882
99.6804  0.987277
99.6904  0.987672
99.7003  0.988068
99.7104  0.988465
99.7204  0.988862
99.7304  0.989259
99.7404  0.989655
99.7504  0.990052
99.7603  0.990448
99.7704  0.990846
99.7804  0.991243
99.7904  0.991641
99.8003  0.992038
99.8104  0.992436
99.8204  0.992834
99.8303  0.993231
99.8403  0.993629
99.8504  0.994028
99.8603  0.994425
99.8704  0.994824
99.8803  0.995222
99.8904  0.995621
99.9003  0.99602
99.9013  0.996059
99.9023  0.996099
99.9033  0.996139
99.9043  0.996179
99.9054  0.996219
99.9063  0.996259
99.9073  0.996299
99.9083  0.996339
99.9093  0.996379
99.9103  0.996419
99.9113  0.996459
99.9123  0.996498
99.9133  0.996538
99.9143  0.996578
99.9153  0.996618
99.9163  0.996658
99.9173  0.996698
99.9183  0.996738
99.9193  0.996778
99.9203  0.996818
99.9213  0.996857
99.9223  0.996897
99.9233  0.996937
99.9243  0.996977
99.9253  0.997017
99.9263  0.997057
99.9273  0.997097
99.9283  0.997137
99.9293  0.997177
99.9303  0.997217
99.9313  0.997256
99.9323  0.997297
99.9333  0.997336
99.9343  0.997376
99.9353  0.997416
99.9363  0.997456
99.9373  0.997496
99.9383  0.997536
99.9393  0.997576
99.9403  0.997616
99.9413  0.997656
99.9423  0.997696
99.9433  0.997736
99.9443  0.997776
99.9453  0.997816
99.9463  0.997855
99.9473  0.997895
99.9483  0.997935
99.9493  0.997975
99.9503  0.998015
99.9513  0.998055
99.9523  0.998095
99.9533  0.998135
99.9543  0.998175
99.9553  0.998215
99.9563  0.998255
99.9573  0.998295
99.9583  0.998335
99.9593  0.998375
99.9603  0.998415
99.9613  0.998455
99.9623  0.998494
99.9633  0.998534
99.9643  0.998574
99.9653  0.998614
99.9663  0.998654
99.9673  0.998694
99.9683  0.998734
99.9693  0.998774
99.9703  0.998814
99.9713  0.998854
99.9723  0.998894
99.9733  0.998934
99.9743  0.998974
99.9753  0.999014
99.9763  0.999054
99.9773  0.999094
99.9783  0.999134
99.9793  0.999174
99.9803  0.999214
99.9813  0.999254
99.9823  0.999294
99.9833  0.999334
99.9843  0.999374
99.9853  0.999414
99.9863  0.999454
99.9873  0.999494
99.9883  0.999534
99.9893  0.999574
99.9903  0.999614
99.9904  0.999618
99.9905  0.999622
99.9906  0.999626
99.9907  0.99963
99.9908  0.999634
99.9909  0.999638
99.991  0.999642
99.9911  0.999646
99.9912  0.99965
99.9913  0.999654
99.9914  0.999658
99.9915  0.999662
99.9916  0.999666
99.9917  0.99967
99.9918  0.999674
99.9919  0.999678
99.992  0.999682
99.9921  0.999686
99.9922  0.99969
99.9923  0.999694
99.9924  0.999698
99.9925  0.999702
99.9926  0.999706
99.9927  0.99971
99.9928  0.999714
99.9929  0.999718
99.993  0.999722
99.9931  0.999726
99.9932  0.99973
99.9933  0.999734
99.9934  0.999738
99.9935  0.999742
99.9936  0.999746
99.9937  0.99975
99.9938  0.999754
99.9939  0.999758
99.994  0.999762
99.9941  0.999766
99.9942  0.99977
99.9943  0.999774
99.9944  0.999778
99.9945  0.999782
99.9946  0.999786
99.9947  0.99979
99.9948  0.999794
99.9949  0.999798
99.995  0.999802
99.9951  0.999806
99.9952  0.99981
99.9953  0.999814
99.9954  0.999818
99.9955  0.999822
99.9956  0.999826
99.9957  0.99983
99.9958  0.999834
99.9959  0.999838
99.996  0.999842
99.9961  0.999846
99.9962  0.99985
99.9963  0.999854
99.9964  0.999858
99.9965  0.999862
99.9966  0.999866
99.9967  0.99987
99.9968  0.999874
99.9969  0.999878
99.997  0.999882
99.9971  0.999886
99.9972  0.99989
99.9973  0.999894
99.9974  0.999898
99.9975  0.999902
99.9976  0.999906
99.9977  0.99991
99.9978  0.999914
99.9979  0.999918
99.998  0.999922
99.9981  0.999926
99.9982  0.99993
99.9983  0.999934
99.9984  0.999938
99.9985  0.999942
99.9986  0.999946
99.9987  0.99995
99.9988  0.999954
99.9989  0.999958
99.999  0.999962
99.9991  0.999966
99.9992  0.99997
99.9993  0.999974
99.9994  0.999978
99.9995  0.999982
99.9996  0.999986
99.9997  0.99999
99.9998  0.999994
99.9999  0.999998
