# Supplementary material for: Victory Tax: A Holistic Income Tax System
Source: Entropy (Basel). 2021 Nov 11;23(11):1492. doi: 10.3390/e23111492 (PMC8624733; doi:10.3390/e23111492)
Supplement: Supplementary file 1 [file entropy-23-01492-s001.zip › bundle/results_to_give_away/data4VTpaper/FINAL_ESTIMATE/dataPL22306/kfnc1_BDd30871_MDd44612_MP100_CL50_ON_vga.gva]

0.000165773  20073.9
0.000527016  20073.6
0.000933522  20073.3
0.00136652  20073
0.00181896  20072.7
0.00228697  20072.4
0.00276805  20072.1
0.00326044  20071.8
0.00376283  20071.5
0.0042742  20071.2
0.00479373  20070.9
0.00532075  20070.6
0.0058547  20070.3
0.00639511  20070
0.00694157  20069.7
0.00749371  20069.4
0.00805122  20069
0.00861383  20068.7
0.00918128  20068.4
0.00975336  20068.1
0.0103298  20067.8
0.0109106  20067.5
0.0114954  20067.2
0.0126765  20066.6
0.0138723  20066
0.0144753  20065.7
0.0156911  20065.1
0.0169194  20064.5
0.0175379  20064.2
0.0187836  20063.6
0.0194105  20063.3
0.0206723  20062.7
0.0219441  20062.1
0.0225837  20061.8
0.02387  20061.2
0.0245166  20060.9
0.0258163  20060.3
0.0264695  20060
0.027782  20059.4
0.0284413  20059.1
0.0297659  20058.5
0.0304312  20058.2
0.0317673  20057.6
0.0324381  20057.3
0.0337852  20056.7
0.0344613  20056.4
0.0358189  20055.8
0.0365002  20055.5
0.0378677  20054.9
0.0385539  20054.6
0.0399311  20054
0.040622  20053.7
0.0420085  20053.1
0.042704  20052.8
0.0434009  20052.5
0.0447992  20051.9
0.0455004  20051.6
0.0469072  20051
0.0476126  20050.7
0.0490276  20050.1
0.0497371  20049.8
0.0504479  20049.5
0.0518734  20048.9
0.0525881  20048.6
0.0540212  20048
0.0547397  20047.7
0.0554593  20047.4
0.0569023  20046.8
0.0576256  20046.5
0.0583501  20046.2
0.0598025  20045.6
0.0605304  20045.3
0.0619897  20044.7
0.062721  20044.4
0.0634535  20044.1
0.0649216  20043.5
0.0656573  20043.2
0.0663941  20042.9
0.0678708  20042.3
0.0686108  20042
0.0693518  20041.7
0.0708368  20041.1
0.0715808  20040.8
0.0730719  20040.2
0.073819  20039.9
0.074567  20039.6
0.0760659  20039
0.0768169  20038.7
0.0775687  20038.4
0.0790753  20037.8
0.07983  20037.5
0.0805856  20037.2
0.0813422  20036.9
0.082858  20036.3
0.0836173  20036
0.0843774  20035.7
0.0859004  20035.1
0.0866632  20034.8
0.0874269  20034.5
0.0889568  20033.9
0.0897231  20033.6
0.0904902  20033.3
0.0920269  20032.7
0.0927966  20032.4
0.093567  20032.1
0.0951104  20031.5
0.0958833  20031.2
0.096657  20030.9
0.0974315  20030.6
0.0989829  20030
0.0997598  20029.7
0.100538  20029.4
0.110717  20025.5
0.121019  20021.6
0.13063  20017.9
0.141147  20014
0.150945  20010.4
0.160827  20006.8
0.170787  20003.2
0.180823  19999.6
0.190931  19996
0.201108  19992.4
0.210496  19989.1
0.220799  19985.5
0.231164  19981.9
0.240718  19978.6
0.251196  19975
0.26085  19971.6
0.270551  19968.3
0.281184  19964.7
0.290977  19961.4
0.300812  19958.1
0.310688  19954.8
0.320604  19951.5
0.33056  19948.2
0.340554  19944.9
0.350585  19941.6
0.360653  19938.3
0.370757  19935
0.380896  19931.7
0.391069  19928.4
0.400347  19925.3
0.410584  19922
0.420853  19918.7
0.431154  19915.4
0.440546  19912.4
0.450906  19909.1
0.460351  19906.1
0.470768  19902.8
0.481214  19899.5
0.490736  19896.5
0.501237  19893.2
0.510807  19890.2
0.520399  19887.2
0.530977  19883.9
0.540616  19880.9
0.551244  19877.5
0.560928  19874.5
0.570633  19871.5
0.580359  19868.5
0.591081  19865.2
0.600849  19862.2
0.610637  19859.2
0.620445  19856.2
0.631256  19852.9
0.641104  19849.9
0.650971  19846.9
0.660856  19843.9
0.67076  19840.9
0.680683  19837.9
0.690623  19834.9
0.700581  19831.9
0.710556  19828.8
0.720549  19825.8
0.730559  19822.8
0.740586  19819.8
0.75063  19816.8
0.76069  19813.8
0.770767  19810.8
0.78086  19807.8
0.790969  19804.8
0.801094  19801.8
0.811235  19798.8
0.820375  19796.1
0.830545  19793.1
0.84073  19790.1
0.850931  19787.1
0.861147  19784.1
0.870354  19781.3
0.880597  19778.3
0.890856  19775.3
0.901128  19772.3
0.910386  19769.6
0.920686  19766.6
0.931  19763.6
0.941327  19760.6
0.950634  19757.9
0.960988  19754.9
0.971355  19751.9
0.980698  19749.2
0.99109  19746.2
1.00046  19743.5
1.10099  19714.6
1.20051  19686.4
1.30103  19658.1
1.40139  19630.1
1.50041  19602.8
1.6013  19575.1
1.70071  19548.1
1.80078  19521
1.90037  19494.2
2.00055  19467.5
2.10129  19440.7
2.20142  19414.3
2.30091  19388.1
2.40087  19362
2.50127  19335.8
2.60094  19310
2.70102  19284.1
2.80149  19258.3
2.90115  19232.7
3.00117  19207.1
3.10152  19181.6
3.20101  19156.3
3.30081  19131.1
3.40091  19105.8
3.5013  19080.6
3.60076  19055.6
3.70049  19030.7
3.80047  19005.7
3.90069  18980.8
4.00115  18955.8
4.10063  18931.2
4.20154  18906.2
4.30145  18881.6
4.40156  18856.9
4.50065  18832.6
4.60115  18807.9
4.7006  18783.6
4.80147  18758.9
4.90127  18734.6
5.00124  18710.2
5.10138  18685.9
5.20043  18661.8
5.30087  18637.5
5.40145  18613.1
5.50094  18589.1
5.60055  18565
5.70155  18540.7
5.80143  18516.6
5.90143  18492.6
6.00156  18468.5
6.10054  18444.8
6.20089  18420.7
6.30135  18396.7
6.40066  18372.9
6.50133  18348.9
6.60083  18325.1
6.70044  18301.4
6.80139  18277.3
6.90117  18253.6
7.00104  18229.8
7.10099  18206.1
7.20103  18182.3
7.30114  18158.6
7.40132  18134.8
7.50158  18111.1
7.60064  18087.6
7.70104  18063.9
7.8015  18040.1
7.90076  18016.7
8.00134  17992.9
8.10072  17969.5
8.20142  17945.7
8.3009  17922.3
8.40044  17898.8
8.5013  17875.1
8.60093  17851.6
8.70061  17828.2
8.80161  17804.4
8.90138  17781
9.00118  17757.5
9.10103  17734.1
9.20091  17710.6
9.30083  17687.2
9.40078  17663.7
9.50076  17640.3
9.60078  17616.8
9.70082  17593.4
9.80089  17569.9
9.90099  17546.5
10.0011  17523
10.1013  17499.6
10.2014  17476.1
10.3016  17452.7
10.4005  17429.5
10.5007  17406.1
10.601  17382.6
10.7012  17359.2
10.8015  17335.7
10.9005  17312.6
11.0008  17289.1
11.1011  17265.7
11.2014  17242.2
11.3004  17219.1
11.4007  17195.6
11.5011  17172.2
11.6014  17148.8
11.7004  17125.6
11.8008  17102.2
11.9011  17078.7
12.0059  17054.2
12.1088  17030.2
12.2117  17006.1
12.3017  16985.1
12.4046  16961
12.5075  16937
12.6104  16912.9
12.7004  16891.9
12.8033  16867.8
12.9061  16843.8
13.0089  16819.7
13.1117  16795.7
13.2017  16774.6
13.3045  16750.6
13.4073  16726.5
13.51  16702.5
13.6128  16678.4
13.7027  16657.4
13.8054  16633.3
13.9081  16609.3
14.0107  16585.2
14.1005  16564.2
14.2032  16540.1
14.3058  16516.1
14.4083  16492
14.5109  16468
14.6006  16446.9
14.7031  16422.9
14.8056  16398.8
14.908  16374.8
15.0104  16350.7
15.1128  16326.7
15.2024  16305.6
15.3047  16281.6
15.407  16257.5
15.5092  16233.5
15.6115  16209.4
15.7009  16188.4
15.803  16164.3
15.9052  16140.3
16.0072  16116.2
16.1093  16092.2
16.2113  16068.1
16.3005  16047.1
16.4024  16023
16.5043  15999
16.6062  15974.9
16.708  15950.9
16.8098  15926.8
16.9115  15902.8
17.0005  15881.8
17.1021  15857.7
17.2037  15833.7
17.3053  15809.6
17.4068  15785.6
17.5082  15761.5
17.6096  15737.5
17.711  15713.4
17.8123  15689.4
17.9009  15668.3
18.0021  15644.3
18.1033  15620.2
18.2044  15596.2
18.3055  15572.1
18.4065  15548.1
18.5075  15524
18.6084  15500
18.7093  15475.9
18.8101  15451.9
18.9108  15427.8
19.0115  15403.8
19.1121  15379.7
19.2127  15355.7
19.3007  15334.6
19.4012  15310.6
19.5016  15286.5
19.6019  15262.5
19.7022  15238.4
19.8025  15214.4
19.9027  15190.3
20.0028  15166.3
20.1029  15142.2
20.2029  15118.2
20.3028  15094.1
20.4027  15070.1
20.5025  15046
20.6023  15022
20.702  14997.9
20.8016  14973.9
20.9011  14949.8
21.0006  14925.8
21.1125  14898.7
21.2119  14874.7
21.3112  14850.6
21.4104  14826.6
21.5096  14802.5
21.6087  14778.4
21.7077  14754.4
21.8067  14730.3
21.9055  14706.3
22.0044  14682.2
22.1031  14658.2
22.2018  14634.1
22.3004  14610.1
22.4113  14583
22.5098  14559
22.6082  14534.9
22.7065  14510.9
22.8048  14486.8
22.9029  14462.8
23.0011  14438.7
23.1113  14411.7
23.2093  14387.6
23.3072  14363.6
23.405  14339.5
23.5027  14315.5
23.6004  14291.4
23.7102  14264.4
23.8077  14240.3
23.9051  14216.3
24.0025  14192.2
24.1119  14165.2
24.2091  14141.1
24.3063  14117.1
24.4033  14093
24.5124  14066
24.6093  14041.9
24.7061  14017.9
24.8028  13993.8
24.9115  13966.8
25.0081  13942.7
25.1045  13918.7
25.2009  13894.6
25.3093  13867.5
25.4055  13843.5
25.5017  13819.4
25.6098  13792.4
25.7058  13768.3
25.8017  13744.3
25.9095  13717.2
26.0052  13693.2
26.1008  13669.1
26.2083  13642.1
26.3038  13618
26.4111  13591
26.5064  13566.9
26.6017  13542.9
26.7087  13515.8
26.8037  13491.8
26.9105  13464.7
27.0054  13440.7
27.112  13413.6
27.2067  13389.5
27.3013  13365.5
27.4077  13338.4
27.5021  13314.4
27.6082  13287.3
27.7025  13263.3
27.8084  13236.2
27.9024  13212.2
28.0082  13185.1
28.102  13161.1
28.2076  13134
28.3013  13110
28.4066  13082.9
28.5118  13055.9
28.6052  13031.8
28.7102  13004.7
28.8034  12980.7
28.9082  12953.6
29.0012  12929.6
29.1058  12902.5
29.2103  12875.5
29.303  12851.4
29.4073  12824.4
29.5114  12797.3
29.6039  12773.3
29.7078  12746.2
29.8116  12719.1
29.9038  12695.1
30.0074  12668
30.1109  12641
30.2028  12616.9
30.306  12589.9
30.4092  12562.8
30.5008  12538.8
30.6037  12511.7
30.7066  12484.7
30.8093  12457.6
30.9005  12433.6
31.003  12406.5
31.1053  12379.4
31.2076  12352.4
31.3098  12325.3
31.4005  12301.3
31.5024  12274.2
31.6042  12247.2
31.7059  12220.1
31.8075  12193.1
31.9089  12166
32.0103  12138.9
32.1115  12111.9
32.2014  12087.8
32.3024  12060.8
32.4033  12033.7
32.5041  12006.7
32.6047  11979.6
32.7052  11952.5
32.8057  11925.5
32.906  11898.4
33.0061  11871.4
33.1062  11844.3
33.2062  11817.3
33.306  11790.2
33.4057  11763.2
33.5053  11736.1
33.6047  11709
33.7041  11682
33.8033  11654.9
33.9024  11627.9
34.0014  11600.8
34.1113  11570.8
34.21  11543.7
34.3086  11516.6
34.4071  11489.6
34.5055  11462.5
34.6037  11435.5
34.7019  11408.4
34.8108  11378.3
34.9086  11351.3
35.0064  11324.2
35.104  11297.2
35.2016  11270.1
35.3098  11240.1
35.407  11213
35.5042  11185.9
35.6012  11158.9
35.7088  11128.8
35.8056  11101.8
35.9022  11074.7
36.0095  11044.7
36.1059  11017.6
36.2021  10990.5
36.3089  10960.5
36.4049  10933.4
36.5008  10906.4
36.6072  10876.3
36.7028  10849.2
36.8089  10819.2
36.9043  10797.3
37.0101  10799.7
37.1052  10801.9
37.2107  10804.3
37.3056  10806.6
37.4108  10809.1
37.5054  10811.3
37.6103  10813.9
37.7047  10816.2
37.8093  10818.8
37.9034  10821.2
38.0078  10823.9
38.1016  10826.3
38.2057  10829
38.3096  10831.7
38.403  10834.2
38.5066  10837
38.6101  10839.8
38.7031  10842.4
38.8063  10845.3
38.9094  10848.2
39.002  10850.8
39.1047  10853.8
39.2073  10856.8
39.3098  10859.8
39.4019  10862.5
39.504  10865.6
39.606  10868.7
39.7079  10871.8
39.8096  10875
39.901  10877.9
40.0024  10881.1
40.1037  10884.3
40.2048  10887.6
40.3057  10890.9
40.4065  10894.2
40.5072  10897.6
40.6077  10900.9
40.708  10904.4
40.8082  10907.8
40.9082  10911.3
41.0081  10914.8
41.1078  10918.3
41.2074  10921.9
41.3068  10925.4
41.4061  10929.1
41.5052  10932.7
41.6042  10936.4
41.703  10940.1
41.8017  10943.8
41.91  10948
42.0083  10951.8
42.1065  10955.6
42.2045  10959.5
42.3024  10963.3
42.4099  10967.6
42.5075  10971.6
42.6049  10975.6
42.7021  10979.6
42.8089  10984
42.9058  10988.1
43.0026  10992.2
43.1089  10996.7
43.2054  11000.9
43.3017  11005.1
43.4074  11009.7
43.5034  11014
43.6088  11018.7
43.7045  11023
43.8095  11027.8
43.9049  11032.2
44.0096  11037
44.1046  11041.5
44.2089  11046.4
44.3036  11050.9
44.4076  11055.9
44.502  11060.4
44.6057  11065.5
44.7091  11070.6
44.803  11075.2
44.9061  11080.4
45.009  11085.6
45.1025  11090.4
45.205  11095.6
45.3074  11100.9
45.4004  11105.8
45.5024  11111.2
45.6043  11116.6
45.7059  11122
45.8074  11127.5
45.9087  11133
46.0007  11138.1
46.1016  11143.7
46.2024  11149.3
46.303  11155
46.4034  11160.6
46.5037  11166.4
46.6037  11172.2
46.7036  11178
46.8033  11183.8
46.9028  11189.7
47.0021  11195.6
47.1012  11201.6
47.2092  11208.1
47.308  11214.1
47.4065  11220.2
47.5049  11226.3
47.6032  11232.4
47.7012  11238.6
47.8079  11245.4
47.9056  11251.6
48.0031  11257.9
48.1004  11264.2
48.2063  11271.2
48.3032  11277.6
48.4088  11284.6
48.5053  11291.1
48.6017  11297.6
48.7066  11304.7
48.8026  11311.3
48.9071  11318.5
49.0027  11325.2
49.1069  11332.5
49.2021  11339.2
49.3058  11346.6
49.4007  11353.5
49.504  11360.9
49.607  11368.4
49.7014  11375.4
49.804  11383
49.9065  11390.6
50.0088  11398.3
50.1023  11405.4
50.2042  11413.2
50.3058  11421
50.4072  11428.8
50.5084  11436.7
50.6011  11444
50.7019  11452
50.8025  11460
50.9029  11468
51.0031  11476.2
51.1031  11484.3
51.2028  11492.5
51.3024  11500.7
51.4018  11509
51.5009  11517.3
51.6081  11526.4
51.7068  11534.8
51.8053  11543.2
51.9036  11551.7
52.0017  11560.3
52.1078  11569.5
52.2055  11578.2
52.3029  11586.8
52.4083  11596.3
52.5053  11605
52.6021  11613.8
52.7068  11623.4
52.8032  11632.2
52.9074  11641.9
53.0034  11650.9
53.1072  11660.6
53.2027  11669.7
53.306  11679.6
53.4012  11688.7
53.504  11698.6
53.6066  11708.6
53.7011  11717.9
53.8032  11728
53.9051  11738.1
54.0068  11748.3
54.1004  11757.8
54.2017  11768
54.3026  11778.4
54.4034  11788.8
54.5039  11799.2
54.6042  11809.6
54.7042  11820.2
54.804  11830.7
54.9036  11841.4
55.003  11852
55.1021  11862.7
55.201  11873.5
55.3072  11885.1
55.4056  11896
55.5038  11906.9
55.6017  11917.8
55.7069  11929.7
55.8044  11940.7
55.9016  11951.8
56.0061  11963.8
56.1028  11975
56.2068  11987.1
56.3031  11998.4
56.4065  12010.6
56.5023  12022
56.6053  12034.3
56.7006  12045.8
56.803  12058.2
56.9052  12070.7
57.0071  12083.2
57.1015  12094.9
57.2029  12107.5
57.3041  12120.2
57.4049  12133
57.5056  12145.7
57.6059  12158.6
57.706  12171.5
57.8059  12184.4
57.9055  12197.4
58.0048  12210.5
58.1039  12223.6
58.2028  12236.7
58.3013  12249.9
58.4067  12264.1
58.5047  12277.5
58.6025  12290.8
58.707  12305.2
58.8043  12318.7
58.9013  12332.2
59.005  12346.7
59.1015  12360.4
59.2046  12375
59.3006  12388.8
59.4032  12403.5
59.5054  12418.4
59.6006  12432.2
59.7024  12447.2
59.8038  12462.2
59.905  12477.2
60.0059  12492.4
60.1065  12507.5
60.2068  12522.7
60.3068  12538
60.4066  12553.4
60.5061  12568.8
60.6053  12584.2
60.7042  12599.7
60.8028  12615.3
60.9012  12630.9
61.0058  12647.6
61.1036  12663.4
61.2011  12679.2
61.3049  12696.1
61.4018  12712
61.5049  12729
61.6013  12745
61.7039  12762.2
61.8061  12779.4
61.9016  12795.6
62.0032  12812.9
62.1045  12830.3
62.2056  12847.7
62.3063  12865.2
62.4004  12881.7
62.5005  12899.3
62.6065  12918.1
62.706  12935.9
62.8052  12953.7
62.9041  12971.6
63.0027  12989.5
63.101  13007.5
63.2051  13026.7
63.3028  13044.8
63.4063  13064.1
63.5033  13082.3
63.6062  13101.8
63.7026  13120.1
63.8048  13139.7
63.9007  13158.2
64.0022  13177.9
64.1034  13197.6
64.2043  13217.4
64.3049  13237.3
64.4051  13257.3
64.505  13277.3
64.6046  13297.4
64.7038  13317.5
64.8028  13337.7
64.9014  13358
65.0055  13379.5
65.1034  13399.9
65.2011  13420.4
65.3041  13442.1
65.4011  13462.7
65.5035  13484.5
65.6055  13506.5
65.7015  13527.2
65.8028  13549.3
65.9038  13571.4
66.0044  13593.6
66.1047  13615.9
66.2046  13638.2
66.3042  13660.6
66.4035  13683.1
66.5024  13705.6
66.601  13728.2
66.7046  13752.1
66.8025  13774.9
66.9054  13798.9
67.0026  13821.8
67.1048  13846
67.2013  13869
67.3028  13893.3
67.4039  13917.7
67.5047  13942.2
67.605  13966.8
67.705  13991.4
67.8047  14016.1
67.904  14040.9
68.0029  14065.7
68.1015  14090.6
68.2048  14116.9
68.3026  14141.9
68.4052  14168.3
68.5023  14193.5
68.6041  14220.1
68.7005  14245.4
68.8015  14272.1
68.9022  14298.9
69.0025  14325.7
69.1024  14352.7
69.2019  14379.7
69.301  14406.7
69.4046  14435.3
69.503  14462.5
69.6009  14489.8
69.7034  14518.5
69.8006  14545.9
69.9022  14574.8
70.0035  14603.8
70.1043  14632.8
70.2047  14661.9
70.3047  14691.1
70.4043  14720.3
70.5035  14749.6
70.6023  14779
70.7007  14808.5
70.8033  14839.5
70.9009  14869.1
71.0027  14900.2
71.1041  14931.4
71.2005  14961.2
71.301  14992.5
71.4011  15023.9
71.5008  15055.4
71.6045  15088.4
71.7033  15120.1
71.8017  15151.8
71.9042  15185
72.0017  15216.9
72.1032  15250.3
72.2043  15283.7
72.3006  15315.8
72.4008  15349.5
72.5006  15383.2
72.6042  15418.4
72.7031  15452.3
72.8015  15486.2
72.9037  15521.7
73.0013  15555.8
73.1026  15591.5
73.2034  15602.7
73.3038  15602.7
73.4037  15602.7
73.5032  15602.7
73.6021  15602.7
73.7007  15602.7
73.8028  15602.7
73.9004  15602.7
74.0016  15602.7
74.1023  15602.7
74.2026  15602.7
74.3023  15602.7
74.4016  15602.7
74.5043  15602.7
74.6026  15602.7
74.7004  15602.7
74.8016  15602.7
74.9023  15602.7
75.0025  15602.7
75.1023  15602.7
75.2015  15602.7
75.304  15602.7
75.4022  15602.7
75.5037  15602.7
75.6009  15602.7
75.7013  15602.7
75.8013  15602.7
75.9007  15602.7
76.0032  15602.7
76.1016  15602.7
76.2031  15602.7
76.3004  15602.7
76.4008  15602.7
76.5007  15602.7
76.6035  15602.7
76.7023  15602.7
76.8006  15602.7
76.9018  15602.7
77.0024  15602.7
77.1025  15602.7
77.202  15602.7
77.301  15602.7
77.4029  15602.7
77.5007  15602.7
77.6014  15602.7
77.7015  15602.7
77.8011  15602.7
77.9033  15602.7
78.0017  15602.7
78.1028  15602.7
78.2033  15602.7
78.3032  15602.7
78.4025  15602.7
78.5012  15602.7
78.6025  15602.7
78.7032  15602.7
78.8033  15602.7
78.9028  15602.7
79.0016  15602.7
79.103  15602.7
79.2006  15602.7
79.3007  15602.7
79.4032  15602.7
79.5021  15602.7
79.6033  15602.7
79.7009  15602.7
79.8008  15602.7
79.903  15602.7
80.0016  15602.7
80.1025  15602.7
80.2027  15602.7
80.3023  15602.7
80.4012  15602.7
80.5023  15602.7
80.6027  15602.7
80.7024  15602.7
80.8014  15602.7
80.9025  15602.7
81.003  15602.7
81.1027  15602.7
81.2017  15602.7
81.3027  15602.7
81.4004  15602.7
81.5026  15602.7
81.6015  15602.7
81.7023  15602.7
81.8023  15602.7
81.9016  15602.7
82.0028  15602.7
82.1007  15602.7
82.2028  15602.7
82.3017  15602.7
82.4024  15602.7
82.5023  15602.7
82.6014  15602.7
82.7022  15602.7
82.8022  15602.7
82.9014  15602.7
83.0022  15602.7
83.1023  15602.7
83.2015  15602.7
83.3023  15602.7
83.4022  15602.7
83.5014  15602.7
83.602  15602.7
83.7018  15602.7
83.8008  15602.7
83.9011  15602.7
84.0006  15602.7
84.1015  15602.7
84.2014  15602.7
84.3006  15602.7
84.401  15602.7
84.5005  15602.7
84.6012  15602.7
84.7011  15602.7
84.8021  15602.7
84.9022  15602.7
85.0014  15602.7
85.1017  15602.7
85.2011  15602.7
85.3015  15602.7
85.401  15602.7
85.5015  15602.7
85.601  15602.7
85.7015  15602.7
85.801  15602.7
85.9014  15602.7
86.0009  15602.7
86.1012  15602.7
86.2005  15602.7
86.3006  15602.7
86.4014  15602.7
86.5012  15602.7
86.6018  15602.7
86.7013  15602.7
86.8015  15602.7
86.9006  15602.7
87.0004  15602.7
87.1007  15602.7
87.2015  15602.7
87.3013  15602.7
87.4016  15602.7
87.5008  15602.7
87.6005  15602.7
87.7006  15602.7
87.801  15602.7
87.9004  15602.7
88.0015  15602.7
88.1015  15602.7
88.2018  15602.7
88.3009  15602.7
88.4016  15602.7
88.5012  15602.7
88.6009  15602.7
88.7008  15602.7
88.8008  15602.7
88.9008  15602.7
89.001  15602.7
89.1012  15602.7
89.2013  15602.7
89.3015  15602.7
89.4016  15602.7
89.5015  15602.7
89.6014  15602.7
89.7012  15602.7
89.8008  15602.7
89.9013  15602.7
90.0005  15602.7
90.1005  15602.7
90.2014  15602.7
90.3008  15602.7
90.4009  15602.7
90.5007  15602.7
90.6011  15602.7
90.701  15602.7
90.8005  15602.7
90.9004  15602.7
91.0008  15602.7
91.1006  15602.7
91.2008  15602.7
91.3012  15602.7
91.401  15602.7
91.5009  15602.7
91.601  15602.7
91.7011  15602.7
91.8005  15602.7
91.9007  15602.7
92.0008  15602.7
92.1008  15602.7
92.2007  15602.7
92.3011  15602.7
92.4004  15602.7
92.501  15602.7
92.6004  15602.7
92.7009  15602.7
92.8009  15602.7
92.901  15602.7
93.0005  15602.7
93.1008  15602.7
93.2009  15602.7
93.301  15602.7
93.4008  15602.7
93.5004  15602.7
93.6008  15602.7
93.7008  15602.7
93.8009  15602.7
93.9004  15602.7
94.0004  15602.7
94.1007  15602.7
94.2007  15602.7
94.3004  15602.7
94.4006  15602.7
94.5007  15602.7
94.6006  15602.7
94.7007  15602.7
94.8007  15602.7
94.9007  15602.7
95.0005  15602.7
95.1004  15602.7
95.2006  15602.7
95.3005  15602.7
95.4005  15602.7
95.5007  15602.7
95.6005  15602.7
95.7006  15602.7
95.8004  15602.7
95.9006  15602.7
96.0005  15602.7
96.1004  15602.7
96.2004  15602.7
96.3005  15602.7
96.4005  15602.7
96.5004  15602.7
96.6004  15602.7
96.7005  15602.7
96.8005  15602.7
96.9003  15602.7
97.0003  15602.7
97.1005  15602.7
97.2015  15602.7
97.3005  15602.7
97.401  15602.7
97.5007  15602.7
97.6006  15602.7
97.7017  15602.7
97.8004  15602.7
97.9014  15602.7
98.0013  15602.7
98.1005  15602.7
98.2011  15602.7
98.3011  15602.7
98.4004  15602.7
98.5007  15602.7
98.6006  15602.7
98.7005  15602.7
98.8006  15602.7
98.9004  15602.7
99.0004  15602.7
99.0106  15602.7
99.0204  15602.7
99.0303  15602.7
99.0405  15602.7
99.0506  15602.7
99.0605  15602.7
99.0706  15602.7
99.0805  15602.7
99.0906  15602.7
99.1006  15602.7
99.1104  15602.7
99.1207  15602.7
99.1305  15602.7
99.1404  15602.7
99.1505  15602.7
99.1604  15602.7
99.1705  15602.7
99.1804  15602.7
99.1904  15602.7
99.2005  15602.7
99.2104  15602.7
99.2204  15602.7
99.2305  15602.7
99.2404  15602.7
99.2504  15602.7
99.2604  15602.7
99.2705  15602.7
99.2804  15602.7
99.2904  15602.7
99.3006  15602.7
99.3105  15602.7
99.3205  15602.7
99.3305  15602.7
99.3405  15602.7
99.3505  15602.7
99.3605  15602.7
99.3705  15602.7
99.3804  15602.7
99.3905  15602.7
99.4005  15602.7
99.4104  15602.7
99.4205  15602.7
99.4305  15602.7
99.4404  15602.7
99.4504  15602.7
99.4604  15602.7
99.4705  15602.7
99.4804  15602.7
99.4904  15602.7
99.5004  15602.7
99.5104  15602.7
99.5204  15602.7
99.5305  15602.7
99.5404  15602.7
99.5503  15602.7
99.5604  15602.7
99.5704  15602.7
99.5804  15602.7
99.5904  15602.7
99.6004  15602.7
99.6104  15602.7
99.6204  15602.7
99.6304  15602.7
99.6404  15602.7
99.6503  15602.7
99.6604  15602.7
99.6704  15602.7
99.6804  15602.7
99.6904  15602.7
99.7003  15602.7
99.7104  15602.7
99.7204  15602.7
99.7304  15602.7
99.7404  15602.7
99.7504  15602.7
99.7603  15602.7
99.7704  15602.7
99.7804  15602.7
99.7904  15602.7
99.8003  15602.7
99.8104  15602.7
99.8204  15602.7
99.8303  15602.7
99.8403  15602.7
99.8504  15602.7
99.8603  15602.7
99.8704  15602.7
99.8803  15602.7
99.8904  15602.7
99.9003  15602.7
99.9013  15602.7
99.9023  15602.7
99.9033  15602.7
99.9043  15602.7
99.9054  15602.7
99.9063  15602.7
99.9073  15602.7
99.9083  15602.7
99.9093  15602.7
99.9103  15602.7
99.9113  15602.7
99.9123  15602.7
99.9133  15602.7
99.9143  15602.7
99.9153  15602.7
99.9163  15602.7
99.9173  15602.7
99.9183  15602.7
99.9193  15602.7
99.9203  15602.7
99.9213  15602.7
99.9223  15602.7
99.9233  15602.7
99.9243  15602.7
99.9253  15602.7
99.9263  15602.7
99.9273  15602.7
99.9283  15602.7
99.9293  15602.7
99.9303  15602.7
99.9313  15602.7
99.9323  15602.7
99.9333  15602.7
99.9343  15602.7
99.9353  15602.7
99.9363  15602.7
99.9373  15602.7
99.9383  15602.7
99.9393  15602.7
99.9403  15602.7
99.9413  15602.7
99.9423  15602.7
99.9433  15602.7
99.9443  15602.7
99.9453  15602.7
99.9463  15602.7
99.9473  15602.7
99.9483  15602.7
99.9493  15602.7
99.9503  15602.7
99.9513  15602.7
99.9523  15602.7
99.9533  15602.7
99.9543  15602.7
99.9553  15602.7
99.9563  15602.7
99.9573  15602.7
99.9583  15602.7
99.9593  15602.7
99.9603  15602.7
99.9613  15602.7
99.9623  15602.7
99.9633  15602.7
99.9643  15602.7
99.9653  15602.7
99.9663  15602.7
99.9673  15602.7
99.9683  15602.7
99.9693  15602.7
99.9703  15602.7
99.9713  15602.7
99.9723  15602.7
99.9733  15602.7
99.9743  15602.7
99.9753  15602.7
99.9763  15602.7
99.9773  15602.7
99.9783  15602.7
99.9793  15602.7
99.9803  15602.7
99.9813  15602.7
99.9823  15602.7
99.9833  15602.7
99.9843  15602.7
99.9853  15602.7
99.9863  15602.7
99.9873  15602.7
99.9883  15602.7
99.9893  15602.7
99.9903  15602.7
99.9904  15602.7
99.9905  15602.7
99.9906  15602.7
99.9907  15602.7
99.9908  15602.7
99.9909  15602.7
99.991  15602.7
99.9911  15602.7
99.9912  15602.7
99.9913  15602.7
99.9914  15602.7
99.9915  15602.7
99.9916  15602.7
99.9917  15602.7
99.9918  15602.7
99.9919  15602.7
99.992  15602.7
99.9921  15602.7
99.9922  15602.7
99.9923  15602.7
99.9924  15602.7
99.9925  15602.7
99.9926  15602.7
99.9927  15602.7
99.9928  15602.7
99.9929  15602.7
99.993  15602.7
99.9931  15602.7
99.9932  15602.7
99.9933  15602.7
99.9934  15602.7
99.9935  15602.7
99.9936  15602.7
99.9937  15602.7
99.9938  15602.7
99.9939  15602.7
99.994  15602.7
99.9941  15602.7
99.9942  15602.7
99.9943  15602.7
99.9944  15602.7
99.9945  15602.7
99.9946  15602.7
99.9947  15602.7
99.9948  15602.7
99.9949  15602.7
99.995  15602.7
99.9951  15602.7
99.9952  15602.7
99.9953  15602.7
99.9954  15602.7
99.9955  15602.7
99.9956  15602.7
99.9957  15602.7
99.9958  15602.7
99.9959  15602.7
99.996  15602.7
99.9961  15602.7
99.9962  15602.7
99.9963  15602.7
99.9964  15602.7
99.9965  15602.7
99.9966  15602.7
99.9967  15602.7
99.9968  15602.7
99.9969  15602.7
99.997  15602.7
99.9971  15602.7
99.9972  15602.7
99.9973  15602.7
99.9974  15602.7
99.9975  15602.7
99.9976  15602.7
99.9977  15602.7
99.9978  15602.7
99.9979  15602.7
99.998  15602.7
99.9981  15602.7
99.9982  15602.7
99.9983  15602.7
99.9984  15602.7
99.9985  15602.7
99.9986  15602.7
99.9987  15602.7
99.9988  15602.7
99.9989  15602.7
99.999  15602.7
99.9991  15602.7
99.9992  15602.7
99.9993  15602.7
99.9994  15602.7
99.9995  15602.7
99.9996  15602.7
99.9997  15602.7
99.9998  15602.7
99.9999  15602.7
100  15602.7
