# Supplementary material for: Victory Tax: A Holistic Income Tax System
Source: Entropy (Basel). 2021 Nov 11;23(11):1492. doi: 10.3390/e23111492 (PMC8624733; doi:10.3390/e23111492)
Supplement: Supplementary file 1 [file entropy-23-01492-s001.zip › bundle/results_to_give_away/data4VTpaper/FINAL_ESTIMATE/dataPL22306/kfnc1_BDd30871_MDd44612_MP100_CL50_ON_vsr.gva]

0.000165773  0.650252
0.000527016  0.650242
0.000933522  0.650232
0.00136652  0.650223
0.00181896  0.650213
0.00228697  0.650203
0.00276805  0.650193
0.00326044  0.650184
0.00376283  0.650174
0.0042742  0.650164
0.00479373  0.650154
0.00532075  0.650145
0.0058547  0.650135
0.00639511  0.650125
0.00694157  0.650116
0.00749371  0.650106
0.00805122  0.650096
0.00861383  0.650086
0.00918128  0.650077
0.00975336  0.650067
0.0103298  0.650057
0.0109106  0.650047
0.0114954  0.650038
0.0126765  0.650018
0.0138723  0.649999
0.0144753  0.649989
0.0156911  0.649969
0.0169194  0.64995
0.0175379  0.64994
0.0187836  0.649921
0.0194105  0.649911
0.0206723  0.649892
0.0219441  0.649872
0.0225837  0.649862
0.02387  0.649843
0.0245166  0.649833
0.0258163  0.649814
0.0264695  0.649804
0.027782  0.649784
0.0284413  0.649775
0.0297659  0.649755
0.0304312  0.649745
0.0317673  0.649726
0.0324381  0.649716
0.0337852  0.649697
0.0344613  0.649687
0.0358189  0.649668
0.0365002  0.649658
0.0378677  0.649638
0.0385539  0.649629
0.0399311  0.649609
0.040622  0.649599
0.0420085  0.64958
0.042704  0.64957
0.0434009  0.64956
0.0447992  0.649541
0.0455004  0.649531
0.0469072  0.649512
0.0476126  0.649502
0.0490276  0.649483
0.0497371  0.649473
0.0504479  0.649463
0.0518734  0.649444
0.0525881  0.649434
0.0540212  0.649414
0.0547397  0.649405
0.0554593  0.649395
0.0569023  0.649375
0.0576256  0.649366
0.0583501  0.649356
0.0598025  0.649336
0.0605304  0.649327
0.0619897  0.649307
0.062721  0.649297
0.0634535  0.649288
0.0649216  0.649268
0.0656573  0.649259
0.0663941  0.649249
0.0678708  0.649229
0.0686108  0.64922
0.0693518  0.64921
0.0708368  0.64919
0.0715808  0.649181
0.0730719  0.649161
0.073819  0.649151
0.074567  0.649142
0.0760659  0.649122
0.0768169  0.649112
0.0775687  0.649103
0.0790753  0.649083
0.07983  0.649074
0.0805856  0.649064
0.0813422  0.649054
0.082858  0.649035
0.0836173  0.649025
0.0843774  0.649015
0.0859004  0.648996
0.0866632  0.648986
0.0874269  0.648976
0.0889568  0.648957
0.0897231  0.648947
0.0904902  0.648937
0.0920269  0.648918
0.0927966  0.648908
0.093567  0.648898
0.0951104  0.648879
0.0958833  0.648869
0.096657  0.648859
0.0974315  0.64885
0.0989829  0.64883
0.0997598  0.64882
0.100538  0.648811
0.110717  0.648684
0.121019  0.648557
0.13063  0.648441
0.141147  0.648314
0.150945  0.648197
0.160827  0.64808
0.170787  0.647963
0.180823  0.647846
0.190931  0.64773
0.201108  0.647613
0.210496  0.647506
0.220799  0.647389
0.231164  0.647272
0.240718  0.647165
0.251196  0.647048
0.26085  0.646941
0.270551  0.646834
0.281184  0.646717
0.290977  0.64661
0.300812  0.646503
0.310688  0.646396
0.320604  0.646288
0.33056  0.646181
0.340554  0.646074
0.350585  0.645967
0.360653  0.64586
0.370757  0.645753
0.380896  0.645646
0.391069  0.645539
0.400347  0.645441
0.410584  0.645334
0.420853  0.645227
0.431154  0.64512
0.440546  0.645022
0.450906  0.644915
0.460351  0.644818
0.470768  0.644711
0.481214  0.644604
0.490736  0.644506
0.501237  0.644399
0.510807  0.644302
0.520399  0.644204
0.530977  0.644097
0.540616  0.644
0.551244  0.643893
0.560928  0.643795
0.570633  0.643698
0.580359  0.643601
0.591081  0.643494
0.600849  0.643396
0.610637  0.643299
0.620445  0.643201
0.631256  0.643094
0.641104  0.642997
0.650971  0.642899
0.660856  0.642802
0.67076  0.642705
0.680683  0.642607
0.690623  0.64251
0.700581  0.642413
0.710556  0.642315
0.720549  0.642218
0.730559  0.64212
0.740586  0.642023
0.75063  0.641926
0.76069  0.641828
0.770767  0.641731
0.78086  0.641634
0.790969  0.641536
0.801094  0.641439
0.811235  0.641341
0.820375  0.641254
0.830545  0.641156
0.84073  0.641059
0.850931  0.640962
0.861147  0.640864
0.870354  0.640777
0.880597  0.640679
0.890856  0.640582
0.901128  0.640484
0.910386  0.640397
0.920686  0.640299
0.931  0.640202
0.941327  0.640105
0.950634  0.640017
0.960988  0.63992
0.971355  0.639822
0.980698  0.639735
0.99109  0.639637
1.00046  0.63955
1.10099  0.638615
1.20051  0.637699
1.30103  0.636784
1.40139  0.635878
1.50041  0.634992
1.6013  0.634096
1.70071  0.63322
1.80078  0.632343
1.90037  0.631477
2.00055  0.63061
2.10129  0.629743
2.20142  0.628886
2.30091  0.628039
2.40087  0.627192
2.50127  0.626345
2.60094  0.625507
2.70102  0.62467
2.80149  0.623832
2.90115  0.623004
3.00117  0.622177
3.10152  0.621349
3.20101  0.620531
3.30081  0.619713
3.40091  0.618895
3.5013  0.618077
3.60076  0.617269
3.70049  0.61646
3.80047  0.615652
3.90069  0.614844
4.00115  0.614035
4.10063  0.613237
4.20154  0.612429
4.30145  0.61163
4.40156  0.610832
4.50065  0.610043
4.60115  0.609244
4.7006  0.608456
4.80147  0.607657
4.90127  0.606868
5.00124  0.60608
5.10138  0.605291
5.20043  0.604512
5.30087  0.603723
5.40145  0.602934
5.50094  0.602155
5.60055  0.601376
5.70155  0.600587
5.80143  0.599808
5.90143  0.599029
6.00156  0.59825
6.10054  0.597481
6.20089  0.596702
6.30135  0.595923
6.40066  0.595154
6.50133  0.594375
6.60083  0.593606
6.70044  0.592837
6.80139  0.592058
6.90117  0.591288
7.00104  0.590519
7.10099  0.58975
7.20103  0.588981
7.30114  0.588212
7.40132  0.587442
7.50158  0.586673
7.60064  0.585914
7.70104  0.585145
7.8015  0.584376
7.90076  0.583616
8.00134  0.582847
8.10072  0.582088
8.20142  0.581319
8.3009  0.580559
8.40044  0.5798
8.5013  0.579031
8.60093  0.578271
8.70061  0.577512
8.80161  0.576743
8.90138  0.575984
9.00118  0.575225
9.10103  0.574465
9.20091  0.573706
9.30083  0.572947
9.40078  0.572188
9.50076  0.571428
9.60078  0.570669
9.70082  0.56991
9.80089  0.569151
9.90099  0.568392
10.0011  0.567633
10.1013  0.566873
10.2014  0.566114
10.3016  0.565355
10.4005  0.564606
10.5007  0.563847
10.601  0.563088
10.7012  0.562329
10.8015  0.56157
10.9005  0.560821
11.0008  0.560062
11.1011  0.559303
11.2014  0.558544
11.3004  0.557795
11.4007  0.557036
11.5011  0.556278
11.6014  0.555519
11.7004  0.55477
11.8008  0.554011
11.9011  0.553253
12.0059  0.55246
12.1088  0.551682
12.2117  0.550904
12.3017  0.550223
12.4046  0.549445
12.5075  0.548667
12.6104  0.547889
12.7004  0.547209
12.8033  0.546431
12.9061  0.545653
13.0089  0.544876
13.1117  0.544098
13.2017  0.543417
13.3045  0.54264
13.4073  0.541862
13.51  0.541085
13.6128  0.540307
13.7027  0.539627
13.8054  0.53885
13.9081  0.538073
14.0107  0.537295
14.1005  0.536615
14.2032  0.535838
14.3058  0.535061
14.4083  0.534284
14.5109  0.533507
14.6006  0.532827
14.7031  0.53205
14.8056  0.531273
14.908  0.530497
15.0104  0.52972
15.1128  0.528943
15.2024  0.528264
15.3047  0.527487
15.407  0.526711
15.5092  0.525935
15.6115  0.525158
15.7009  0.524479
15.803  0.523703
15.9052  0.522927
16.0072  0.522151
16.1093  0.521375
16.2113  0.520599
16.3005  0.51992
16.4024  0.519145
16.5043  0.518369
16.6062  0.517593
16.708  0.516818
16.8098  0.516043
16.9115  0.515267
17.0005  0.514589
17.1021  0.513814
17.2037  0.513039
17.3053  0.512264
17.4068  0.511489
17.5082  0.510715
17.6096  0.50994
17.711  0.509165
17.8123  0.508391
17.9009  0.507714
18.0021  0.506939
18.1033  0.506165
18.2044  0.505391
18.3055  0.504617
18.4065  0.503844
18.5075  0.50307
18.6084  0.502296
18.7093  0.501523
18.8101  0.50075
18.9108  0.499976
19.0115  0.499203
19.1121  0.49843
19.2127  0.497658
19.3007  0.496981
19.4012  0.496209
19.5016  0.495436
19.6019  0.494664
19.7022  0.493892
19.8025  0.49312
19.9027  0.492348
20.0028  0.491576
20.1029  0.490805
20.2029  0.490033
20.3028  0.489262
20.4027  0.488491
20.5025  0.48772
20.6023  0.486949
20.702  0.486178
20.8016  0.485408
20.9011  0.484637
21.0006  0.483867
21.1125  0.483001
21.2119  0.482231
21.3112  0.481461
21.4104  0.480692
21.5096  0.479922
21.6087  0.479153
21.7077  0.478384
21.8067  0.477615
21.9055  0.476847
22.0044  0.476078
22.1031  0.47531
22.2018  0.474542
22.3004  0.473774
22.4113  0.47291
22.5098  0.472143
22.6082  0.471375
22.7065  0.470608
22.8048  0.469841
22.9029  0.469075
23.0011  0.468308
23.1113  0.467446
23.2093  0.46668
23.3072  0.465914
23.405  0.465149
23.5027  0.464383
23.6004  0.463618
23.7102  0.462758
23.8077  0.461993
23.9051  0.461228
24.0025  0.460464
24.1119  0.459605
24.2091  0.458841
24.3063  0.458078
24.4033  0.457314
24.5124  0.456456
24.6093  0.455693
24.7061  0.454931
24.8028  0.454169
24.9115  0.453311
25.0081  0.45255
25.1045  0.451788
25.2009  0.451027
25.3093  0.450171
25.4055  0.44941
25.5017  0.44865
25.6098  0.447795
25.7058  0.447035
25.8017  0.446276
25.9095  0.445422
26.0052  0.444663
26.1008  0.443904
26.2083  0.443051
26.3038  0.442293
26.4111  0.441441
26.5064  0.440684
26.6017  0.439927
26.7087  0.439075
26.8037  0.438319
26.9105  0.437468
27.0054  0.436713
27.112  0.435863
27.2067  0.435108
27.3013  0.434353
27.4077  0.433505
27.5021  0.432751
27.6082  0.431903
27.7025  0.431149
27.8084  0.430302
27.9024  0.42955
28.0082  0.428703
28.102  0.427952
28.2076  0.427106
28.3013  0.426355
28.4066  0.42551
28.5118  0.424666
28.6052  0.423916
28.7102  0.423073
28.8034  0.422324
28.9082  0.421481
29.0012  0.420733
29.1058  0.419892
29.2103  0.419051
29.303  0.418303
29.4073  0.417463
29.5114  0.416624
29.6039  0.415878
29.7078  0.415039
29.8116  0.414201
29.9038  0.413456
30.0074  0.412619
30.1109  0.411783
30.2028  0.411039
30.306  0.410204
30.4092  0.409368
30.5008  0.408627
30.6037  0.407792
30.7066  0.406959
30.8093  0.406126
30.9005  0.405386
31.003  0.404554
31.1053  0.403722
31.2076  0.402891
31.3098  0.402061
31.4005  0.401324
31.5024  0.400494
31.6042  0.399666
31.7059  0.398838
31.8075  0.39801
31.9089  0.397183
32.0103  0.396357
32.1115  0.395531
32.2014  0.394798
32.3024  0.393973
32.4033  0.393149
32.5041  0.392326
32.6047  0.391504
32.7052  0.390681
32.8057  0.38986
32.906  0.389039
33.0061  0.388219
33.1062  0.3874
33.2062  0.386581
33.306  0.385763
33.4057  0.384945
33.5053  0.384128
33.6047  0.383312
33.7041  0.382497
33.8033  0.381682
33.9024  0.380868
34.0014  0.380054
34.1113  0.379151
34.21  0.378339
34.3086  0.377528
34.4071  0.376717
34.5055  0.375907
34.6037  0.375098
34.7019  0.37429
34.8108  0.373392
34.9086  0.372585
35.0064  0.371779
35.104  0.370974
35.2016  0.370169
35.3098  0.369276
35.407  0.368473
35.5042  0.36767
35.6012  0.366869
35.7088  0.365979
35.8056  0.365179
35.9022  0.36438
36.0095  0.363493
36.1059  0.362695
36.2021  0.361898
36.3089  0.361014
36.4049  0.360219
36.5008  0.359424
36.6072  0.358543
36.7028  0.35775
36.8089  0.35687
36.9043  0.356064
37.0101  0.355088
37.1052  0.354216
37.2107  0.353255
37.3056  0.352397
37.4108  0.351451
37.5054  0.350607
37.6103  0.349676
37.7047  0.348845
37.8093  0.347929
37.9034  0.347111
38.0078  0.34621
38.1016  0.345405
38.2057  0.344518
38.3096  0.343638
38.403  0.342852
38.5066  0.341986
38.6101  0.341128
38.7031  0.340361
38.8063  0.339516
38.9094  0.338678
39.002  0.33793
39.1047  0.337105
39.2073  0.336288
39.3098  0.335477
39.4019  0.334753
39.504  0.333955
39.606  0.333164
39.7079  0.332379
39.8096  0.331601
39.901  0.330906
40.0024  0.33014
40.1037  0.329381
40.2048  0.328628
40.3057  0.327882
40.4065  0.327142
40.5072  0.326408
40.6077  0.32568
40.708  0.324958
40.8082  0.324243
40.9082  0.323533
41.0081  0.32283
41.1078  0.322132
41.2074  0.32144
41.3068  0.320755
41.4061  0.320075
41.5052  0.319401
41.6042  0.318732
41.703  0.31807
41.8017  0.317413
41.91  0.316696
42.0083  0.316051
42.1065  0.315411
42.2045  0.314777
42.3024  0.314148
42.4099  0.313463
42.5075  0.312845
42.6049  0.312233
42.7021  0.311626
42.8089  0.310965
42.9058  0.310369
43.0026  0.309778
43.1089  0.309134
43.2054  0.308554
43.3017  0.307979
43.4074  0.307352
43.5034  0.306788
43.6088  0.306173
43.7045  0.305619
43.8095  0.305015
43.9049  0.304471
44.0096  0.303878
44.1046  0.303344
44.2089  0.302762
44.3036  0.302238
44.4076  0.301667
44.502  0.301153
44.6057  0.300593
44.7091  0.300038
44.803  0.299538
44.9061  0.298994
45.009  0.298455
45.1025  0.297969
45.205  0.297441
45.3074  0.296917
45.4004  0.296446
45.5024  0.295932
45.6043  0.295424
45.7059  0.294921
45.8074  0.294422
45.9087  0.293929
46.0007  0.293485
46.1016  0.293002
46.2024  0.292523
46.303  0.29205
46.4034  0.291581
46.5037  0.291117
46.6037  0.290658
46.7036  0.290203
46.8033  0.289754
46.9028  0.289309
47.0021  0.288869
47.1012  0.288433
47.2092  0.287963
47.308  0.287537
47.4065  0.287116
47.5049  0.286699
47.6032  0.286287
47.7012  0.285879
47.8079  0.285438
47.9056  0.28504
48.0031  0.284645
48.1004  0.284255
48.2063  0.283834
48.3032  0.283453
48.4088  0.283042
48.5053  0.28267
48.6017  0.282302
48.7066  0.281905
48.8026  0.281545
48.9071  0.281157
49.0027  0.280806
49.1069  0.280428
49.2021  0.280085
49.3058  0.279716
49.4007  0.279381
49.504  0.279021
49.607  0.278665
49.7014  0.278343
49.804  0.277996
49.9065  0.277654
50.0088  0.277316
50.1023  0.27701
50.2042  0.27668
50.3058  0.276355
50.4072  0.276034
50.5084  0.275718
50.6011  0.275432
50.7019  0.275123
50.8025  0.27482
50.9029  0.27452
51.0031  0.274224
51.1031  0.273933
51.2028  0.273645
51.3024  0.273362
51.4018  0.273083
51.5009  0.272808
51.6081  0.272514
51.7068  0.272248
51.8053  0.271985
51.9036  0.271726
52.0017  0.271471
52.1078  0.271199
52.2055  0.270952
52.3029  0.270708
52.4083  0.270449
52.5053  0.270214
52.6021  0.269982
52.7068  0.269735
52.8032  0.269511
52.9074  0.269272
53.0034  0.269056
53.1072  0.268825
53.2027  0.268616
53.306  0.268394
53.4012  0.268192
53.504  0.267977
53.6066  0.267767
53.7011  0.267576
53.8032  0.267373
53.9051  0.267174
54.0068  0.266979
54.1004  0.266803
54.2017  0.266615
54.3026  0.266432
54.4034  0.266252
54.5039  0.266076
54.6042  0.265904
54.7042  0.265735
54.804  0.265571
54.9036  0.26541
55.003  0.265252
55.1021  0.265098
55.201  0.264948
55.3072  0.26479
55.4056  0.264647
55.5038  0.264508
55.6017  0.264372
55.7069  0.26423
55.8044  0.264101
55.9016  0.263976
56.0061  0.263845
56.1028  0.263727
56.2068  0.263603
56.3031  0.263492
56.4065  0.263376
56.5023  0.263271
56.6053  0.263162
56.7006  0.263064
56.803  0.262962
56.9052  0.262864
57.0071  0.26277
57.1015  0.262685
57.2029  0.262597
57.3041  0.262513
57.4049  0.262433
57.5056  0.262356
57.6059  0.262282
57.706  0.262212
57.8059  0.262145
57.9055  0.262081
58.0048  0.262021
58.1039  0.261965
58.2028  0.261911
58.3013  0.261861
58.4067  0.261811
58.5047  0.261767
58.6025  0.261727
58.707  0.261687
58.8043  0.261654
58.9013  0.261623
59.005  0.261594
59.1015  0.261569
59.2046  0.261547
59.3006  0.261529
59.4032  0.261512
59.5054  0.2615
59.6006  0.261491
59.7024  0.261485
59.8038  0.261482
59.905  0.261483
60.0059  0.261486
60.1065  0.261493
60.2068  0.261503
60.3068  0.261517
60.4066  0.261533
60.5061  0.261553
60.6053  0.261575
60.7042  0.261601
60.8028  0.26163
60.9012  0.261661
61.0058  0.261698
61.1036  0.261736
61.2011  0.261777
61.3049  0.261824
61.4018  0.26187
61.5049  0.261923
61.6013  0.261976
61.7039  0.262035
61.8061  0.262097
61.9016  0.262159
62.0032  0.262227
62.1045  0.262298
62.2056  0.262373
62.3063  0.26245
62.4004  0.262525
62.5005  0.262609
62.6065  0.2627
62.706  0.262789
62.8052  0.262881
62.9041  0.262976
63.0027  0.263074
63.101  0.263174
63.2051  0.263284
63.3028  0.26339
63.4063  0.263506
63.5033  0.263617
63.6062  0.263739
63.7026  0.263856
63.8048  0.263983
63.9007  0.264105
64.0022  0.264238
64.1034  0.264374
64.2043  0.264512
64.3049  0.264653
64.4051  0.264797
64.505  0.264944
64.6046  0.265093
64.7038  0.265245
64.8028  0.2654
64.9014  0.265557
65.0055  0.265726
65.1034  0.265889
65.2011  0.266054
65.3041  0.266231
65.4011  0.266402
65.5035  0.266584
65.6055  0.26677
65.7015  0.266947
65.8028  0.267138
65.9038  0.267331
66.0044  0.267527
66.1047  0.267726
66.2046  0.267927
66.3042  0.26813
66.4035  0.268336
66.5024  0.268544
66.601  0.268755
66.7046  0.26898
66.8025  0.269195
66.9054  0.269425
67.0026  0.269645
67.1048  0.26988
67.2013  0.270105
67.3028  0.270345
67.4039  0.270587
67.5047  0.270832
67.605  0.271079
67.705  0.271328
67.8047  0.271579
67.904  0.271833
68.0029  0.272089
68.1015  0.272347
68.2048  0.272621
68.3026  0.272884
68.4052  0.273163
68.5023  0.27343
68.6041  0.273713
68.7005  0.273984
68.8015  0.274272
68.9022  0.274562
69.0025  0.274854
69.1024  0.275148
69.2019  0.275444
69.301  0.275742
69.4046  0.276057
69.503  0.27636
69.6009  0.276664
69.7034  0.276986
69.8006  0.277294
69.9022  0.277619
70.0035  0.277947
70.1043  0.278277
70.2047  0.278609
70.3047  0.278942
70.4043  0.279278
70.5035  0.279615
70.6023  0.279954
70.7007  0.280295
70.8033  0.280654
70.9009  0.280999
71.0027  0.281362
71.1041  0.281727
71.2005  0.282077
71.301  0.282445
71.4011  0.282815
71.5008  0.283187
71.6045  0.283577
71.7033  0.283952
71.8017  0.284329
71.9042  0.284725
72.0017  0.285105
72.1032  0.285503
72.2043  0.285904
72.3006  0.286288
72.4008  0.286692
72.5006  0.287097
72.6042  0.287521
72.7031  0.28793
72.8015  0.288339
72.9037  0.288768
73.0013  0.28918
73.1026  0.289612
73.2034  0.289749
73.3038  0.289751
73.4037  0.289756
73.5032  0.289764
73.6021  0.289774
73.7007  0.289788
73.8028  0.289804
73.9004  0.289823
74.0016  0.289846
74.1023  0.289871
74.2026  0.289899
74.3023  0.28993
74.4016  0.289964
74.5043  0.290002
74.6026  0.290041
74.7004  0.290082
74.8016  0.290128
74.9023  0.290177
75.0025  0.290228
75.1023  0.290282
75.2015  0.290339
75.304  0.2904
75.4022  0.290462
75.5037  0.290528
75.6009  0.290595
75.7013  0.290667
75.8013  0.290741
75.9007  0.290818
76.0032  0.2909
76.1016  0.290981
76.2031  0.291068
76.3004  0.291155
76.4008  0.291247
76.5007  0.291341
76.6035  0.291441
76.7023  0.29154
76.8006  0.291641
76.9018  0.291748
77.0024  0.291858
77.1025  0.29197
77.202  0.292084
77.301  0.2922
77.4029  0.292323
77.5007  0.292443
77.6014  0.29257
77.7015  0.292699
77.8011  0.29283
77.9033  0.292968
78.0017  0.293103
78.1028  0.293245
78.2033  0.293389
78.3032  0.293535
78.4025  0.293683
78.5012  0.293833
78.6025  0.29399
78.7032  0.294149
78.8033  0.294309
78.9028  0.294472
79.0016  0.294636
79.103  0.294807
79.2006  0.294975
79.3007  0.29515
79.4032  0.295332
79.5021  0.29551
79.6033  0.295696
79.7009  0.295878
79.8008  0.296066
79.903  0.296262
80.0016  0.296454
80.1025  0.296654
80.2027  0.296854
80.3023  0.297057
80.4012  0.29726
80.5023  0.297471
80.6027  0.297684
80.7024  0.297898
80.8014  0.298113
80.9025  0.298335
81.003  0.298559
81.1027  0.298784
81.2017  0.299011
81.3027  0.299245
81.4004  0.299473
81.5026  0.299716
81.6015  0.299953
81.7023  0.300197
81.8023  0.300443
81.9016  0.300689
82.0028  0.300943
82.1007  0.301192
82.2028  0.301454
82.3017  0.30171
82.4024  0.301974
82.5023  0.302239
82.6014  0.302504
82.7022  0.302777
82.8022  0.30305
82.9014  0.303324
83.0022  0.303605
83.1023  0.303887
83.2015  0.304169
83.3023  0.304458
83.4022  0.304748
83.5014  0.305038
83.602  0.305335
83.7018  0.305632
83.8008  0.30593
83.9011  0.306234
84.0006  0.306539
84.1015  0.30685
84.2014  0.307162
84.3006  0.307473
84.401  0.307791
84.5005  0.308109
84.6012  0.308434
84.7011  0.308759
84.8021  0.309089
84.9022  0.30942
85.0014  0.30975
85.1017  0.310087
85.2011  0.310423
85.3015  0.310766
85.401  0.311107
85.5015  0.311455
85.601  0.311802
85.7015  0.312155
85.801  0.312508
85.9014  0.312866
86.0009  0.313223
86.1012  0.313585
86.2005  0.313947
86.3006  0.314314
86.4014  0.314687
86.5012  0.315058
86.6018  0.315434
86.7013  0.315809
86.8015  0.316189
86.9006  0.316568
87.0004  0.316952
87.1007  0.31734
87.2015  0.317732
87.3013  0.318123
87.4016  0.318518
87.5008  0.318912
87.6005  0.319309
87.7006  0.319711
87.801  0.320117
87.9004  0.32052
88.0015  0.320933
88.1015  0.321344
88.2018  0.321758
88.3009  0.32217
88.4016  0.322591
88.5012  0.323009
88.6009  0.32343
88.7008  0.323854
88.8008  0.32428
88.9008  0.324709
89.001  0.325141
89.1012  0.325575
89.2013  0.326011
89.3015  0.326449
89.4016  0.326889
89.5015  0.32733
89.6014  0.327773
89.7012  0.328218
89.8008  0.328663
89.9013  0.329115
90.0005  0.329563
90.1005  0.330017
90.2014  0.330476
90.3008  0.33093
90.4009  0.33139
90.5007  0.33185
90.6011  0.332314
90.701  0.332778
90.8005  0.333241
90.9004  0.333709
91.0008  0.33418
91.1006  0.33465
91.2008  0.335123
91.3012  0.335599
91.401  0.336073
91.5009  0.336549
91.601  0.337028
91.7011  0.337508
91.8005  0.337985
91.9007  0.338468
92.0008  0.338952
92.1008  0.339436
92.2007  0.339921
92.3011  0.34041
92.4004  0.340894
92.501  0.341385
92.6004  0.341871
92.7009  0.342363
92.8009  0.342854
92.901  0.343346
93.0005  0.343835
93.1008  0.344329
93.2009  0.344822
93.301  0.345316
93.4008  0.345808
93.5004  0.3463
93.6008  0.346795
93.7008  0.347289
93.8009  0.347783
93.9004  0.348273
94.0004  0.348766
94.1007  0.34926
94.2007  0.349752
94.3004  0.350241
94.4006  0.350733
94.5007  0.351222
94.6006  0.35171
94.7007  0.352197
94.8007  0.352683
94.9007  0.353167
95.0005  0.353648
95.1004  0.354127
95.2006  0.354606
95.3005  0.355082
95.4005  0.355555
95.5007  0.356026
95.6005  0.356492
95.7006  0.356957
95.8004  0.357416
95.9006  0.357874
96.0005  0.358325
96.1004  0.358773
96.2004  0.359216
96.3005  0.359654
96.4005  0.360086
96.5004  0.360512
96.6004  0.360931
96.7005  0.361344
96.8005  0.361749
96.9003  0.362145
97.0003  0.362533
97.1005  0.362912
97.2015  0.363285
97.3005  0.363638
97.401  0.363986
97.5007  0.364317
97.6006  0.364636
97.7017  0.364943
97.8004  0.365226
97.9014  0.365498
98.0013  0.365747
98.1005  0.365974
98.2011  0.36618
98.3011  0.366358
98.4004  0.366507
98.5007  0.366625
98.6006  0.366707
98.7005  0.366748
98.8006  0.366744
98.9004  0.366687
99.0004  0.36657
99.0106  0.366554
99.0204  0.366538
99.0303  0.366522
99.0405  0.366504
99.0506  0.366485
99.0605  0.366466
99.0706  0.366446
99.0805  0.366426
99.0906  0.366404
99.1006  0.366382
99.1104  0.366359
99.1207  0.366334
99.1305  0.36631
99.1404  0.366284
99.1505  0.366257
99.1604  0.36623
99.1705  0.366201
99.1804  0.366172
99.1904  0.366142
99.2005  0.36611
99.2104  0.366078
99.2204  0.366044
99.2305  0.366009
99.2404  0.365974
99.2504  0.365938
99.2604  0.3659
99.2705  0.36586
99.2804  0.365821
99.2904  0.36578
99.3006  0.365736
99.3105  0.365693
99.3205  0.365648
99.3305  0.365601
99.3405  0.365553
99.3505  0.365504
99.3605  0.365454
99.3705  0.365402
99.3804  0.365349
99.3905  0.365294
99.4005  0.365238
99.4104  0.36518
99.4205  0.36512
99.4305  0.365059
99.4404  0.364996
99.4504  0.364931
99.4604  0.364864
99.4705  0.364795
99.4804  0.364725
99.4904  0.364653
99.5004  0.364579
99.5104  0.364502
99.5204  0.364423
99.5305  0.364342
99.5404  0.364259
99.5503  0.364174
99.5604  0.364085
99.5704  0.363994
99.5804  0.3639
99.5904  0.363805
99.6004  0.363705
99.6104  0.363603
99.6204  0.363498
99.6304  0.363389
99.6404  0.363278
99.6503  0.363163
99.6604  0.363044
99.6704  0.36292
99.6804  0.362794
99.6904  0.362663
99.7003  0.362528
99.7104  0.362387
99.7204  0.362242
99.7304  0.362092
99.7404  0.361936
99.7504  0.361775
99.7603  0.361608
99.7704  0.361433
99.7804  0.361252
99.7904  0.361064
99.8003  0.360868
99.8104  0.360662
99.8204  0.360447
99.8303  0.360223
99.8403  0.359987
99.8504  0.359739
99.8603  0.359478
99.8704  0.359201
99.8803  0.358908
99.8904  0.358596
99.9003  0.358263
99.9013  0.358229
99.9023  0.358194
99.9033  0.358158
99.9043  0.358123
99.9054  0.358087
99.9063  0.358052
99.9073  0.358015
99.9083  0.357979
99.9093  0.357942
99.9103  0.357905
99.9113  0.357867
99.9123  0.35783
99.9133  0.357792
99.9143  0.357753
99.9153  0.357715
99.9163  0.357676
99.9173  0.357637
99.9183  0.357597
99.9193  0.357558
99.9203  0.357517
99.9213  0.357477
99.9223  0.357436
99.9233  0.357394
99.9243  0.357353
99.9253  0.357311
99.9263  0.357268
99.9273  0.357226
99.9283  0.357182
99.9293  0.357139
99.9303  0.357095
99.9313  0.35705
99.9323  0.357005
99.9333  0.35696
99.9343  0.356914
99.9353  0.356868
99.9363  0.356821
99.9373  0.356774
99.9383  0.356726
99.9393  0.356678
99.9403  0.356629
99.9413  0.35658
99.9423  0.35653
99.9433  0.356479
99.9443  0.356428
99.9453  0.356377
99.9463  0.356324
99.9473  0.356271
99.9483  0.356218
99.9493  0.356164
99.9503  0.356109
99.9513  0.356053
99.9523  0.355997
99.9533  0.35594
99.9543  0.355882
99.9553  0.355823
99.9563  0.355763
99.9573  0.355703
99.9583  0.355642
99.9593  0.355579
99.9603  0.355516
99.9613  0.355452
99.9623  0.355387
99.9633  0.35532
99.9643  0.355253
99.9653  0.355184
99.9663  0.355114
99.9673  0.355043
99.9683  0.354971
99.9693  0.354897
99.9703  0.354821
99.9713  0.354744
99.9723  0.354666
99.9733  0.354585
99.9743  0.354503
99.9753  0.354419
99.9763  0.354333
99.9773  0.354244
99.9783  0.354154
99.9793  0.35406
99.9803  0.353964
99.9813  0.353866
99.9823  0.353764
99.9833  0.353658
99.9843  0.353549
99.9853  0.353436
99.9863  0.353318
99.9873  0.353195
99.9883  0.353067
99.9893  0.352932
99.9903  0.35279
99.9904  0.352775
99.9905  0.35276
99.9906  0.352746
99.9907  0.35273
99.9908  0.352715
99.9909  0.3527
99.991  0.352685
99.9911  0.35267
99.9912  0.352654
99.9913  0.352639
99.9914  0.352623
99.9915  0.352608
99.9916  0.352592
99.9917  0.352576
99.9918  0.35256
99.9919  0.352544
99.992  0.352528
99.9921  0.352511
99.9922  0.352495
99.9923  0.352478
99.9924  0.352462
99.9925  0.352445
99.9926  0.352428
99.9927  0.352411
99.9928  0.352394
99.9929  0.352376
99.993  0.352359
99.9931  0.352341
99.9932  0.352323
99.9933  0.352305
99.9934  0.352287
99.9935  0.352269
99.9936  0.352251
99.9937  0.352232
99.9938  0.352213
99.9939  0.352195
99.994  0.352176
99.9941  0.352156
99.9942  0.352137
99.9943  0.352117
99.9944  0.352098
99.9945  0.352078
99.9946  0.352057
99.9947  0.352037
99.9948  0.352017
99.9949  0.351996
99.995  0.351975
99.9951  0.351953
99.9952  0.351932
99.9953  0.35191
99.9954  0.351888
99.9955  0.351866
99.9956  0.351843
99.9957  0.351821
99.9958  0.351797
99.9959  0.351774
99.996  0.35175
99.9961  0.351726
99.9962  0.351702
99.9963  0.351677
99.9964  0.351652
99.9965  0.351626
99.9966  0.3516
99.9967  0.351574
99.9968  0.351547
99.9969  0.35152
99.997  0.351493
99.9971  0.351464
99.9972  0.351435
99.9973  0.351406
99.9974  0.351376
99.9975  0.351346
99.9976  0.351315
99.9977  0.351283
99.9978  0.35125
99.9979  0.351216
99.998  0.351182
99.9981  0.351147
99.9982  0.35111
99.9983  0.351073
99.9984  0.351034
99.9985  0.350994
99.9986  0.350953
99.9987  0.35091
99.9988  0.350865
99.9989  0.350818
99.999  0.350768
99.9991  0.350716
99.9992  0.350661
99.9993  0.350601
99.9994  0.350537
99.9995  0.350467
99.9996  0.350388
99.9997  0.350297
99.9998  0.350186
99.9999  0.350031
100  0.349861
