# Supplementary material for: Victory Tax: A Holistic Income Tax System
Source: Entropy (Basel). 2021 Nov 11;23(11):1492. doi: 10.3390/e23111492 (PMC8624733; doi:10.3390/e23111492)
Supplement: Supplementary file 1 [file entropy-23-01492-s001.zip › bundle/results_to_give_away/data4VTpaper/FINAL_ESTIMATE/dataPL22306/kfnc1_BDd30871_MDd44612_MP100_CL50_ON_vts.ati]

0.000165773  20074.2
0.000527016  20074.5
0.000933522  20074.9
0.00136652  20075.2
0.00181896  20075.6
0.00228697  20075.9
0.00276805  20076.3
0.00326044  20076.6
0.00376283  20077
0.0042742  20077.3
0.00479373  20077.7
0.00532075  20078
0.0058547  20078.4
0.00639511  20078.7
0.00694157  20079.1
0.00749371  20079.4
0.00805122  20079.8
0.00861383  20080.1
0.00918128  20080.5
0.00975336  20080.8
0.0103298  20081.2
0.0109106  20081.5
0.0114954  20081.9
0.0126765  20082.6
0.0138723  20083.3
0.0144753  20083.6
0.0156911  20084.3
0.0169194  20085
0.0175379  20085.4
0.0187836  20086.1
0.0194105  20086.4
0.0206723  20087.1
0.0219441  20087.8
0.0225837  20088.2
0.02387  20088.9
0.0245166  20089.2
0.0258163  20089.9
0.0264695  20090.3
0.027782  20091
0.0284413  20091.3
0.0297659  20092
0.0304312  20092.4
0.0317673  20093.1
0.0324381  20093.4
0.0337852  20094.1
0.0344613  20094.5
0.0358189  20095.2
0.0365002  20095.5
0.0378677  20096.2
0.0385539  20096.6
0.0399311  20097.3
0.040622  20097.6
0.0420085  20098.3
0.042704  20098.7
0.0434009  20099
0.0447992  20099.7
0.0455004  20100.1
0.0469072  20100.8
0.0476126  20101.1
0.0490276  20101.8
0.0497371  20102.2
0.0504479  20102.5
0.0518734  20103.2
0.0525881  20103.6
0.0540212  20104.3
0.0547397  20104.6
0.0554593  20105
0.0569023  20105.7
0.0576256  20106
0.0583501  20106.4
0.0598025  20107.1
0.0605304  20107.4
0.0619897  20108.1
0.062721  20108.5
0.0634535  20108.8
0.0649216  20109.5
0.0656573  20109.9
0.0663941  20110.2
0.0678708  20110.9
0.0686108  20111.3
0.0693518  20111.6
0.0708368  20112.3
0.0715808  20112.7
0.0730719  20113.4
0.073819  20113.7
0.074567  20114.1
0.0760659  20114.8
0.0768169  20115.1
0.0775687  20115.5
0.0790753  20116.2
0.07983  20116.5
0.0805856  20116.9
0.0813422  20117.2
0.082858  20117.9
0.0836173  20118.3
0.0843774  20118.6
0.0859004  20119.3
0.0866632  20119.7
0.0874269  20120
0.0889568  20120.7
0.0897231  20121.1
0.0904902  20121.4
0.0920269  20122.1
0.0927966  20122.5
0.093567  20122.8
0.0951104  20123.5
0.0958833  20123.9
0.096657  20124.2
0.0974315  20124.6
0.0989829  20125.3
0.0997598  20125.6
0.100538  20126
0.110717  20130.5
0.121019  20135.1
0.13063  20139.3
0.141147  20143.8
0.150945  20148
0.160827  20152.2
0.170787  20156.4
0.180823  20160.6
0.190931  20164.8
0.201108  20169
0.210496  20172.8
0.220799  20177
0.231164  20181.2
0.240718  20185.1
0.251196  20189.3
0.26085  20193.1
0.270551  20197
0.281184  20201.2
0.290977  20205
0.300812  20208.9
0.310688  20212.7
0.320604  20216.6
0.33056  20220.4
0.340554  20224.3
0.350585  20228.1
0.360653  20232
0.370757  20235.8
0.380896  20239.7
0.391069  20243.5
0.400347  20247
0.410584  20250.9
0.420853  20254.7
0.431154  20258.6
0.440546  20262.1
0.450906  20265.9
0.460351  20269.4
0.470768  20273.3
0.481214  20277.1
0.490736  20280.6
0.501237  20284.5
0.510807  20288
0.520399  20291.5
0.530977  20295.3
0.540616  20298.8
0.551244  20302.7
0.560928  20306.2
0.570633  20309.7
0.580359  20313.2
0.591081  20317
0.600849  20320.5
0.610637  20324
0.620445  20327.5
0.631256  20331.3
0.641104  20334.8
0.650971  20338.3
0.660856  20341.8
0.67076  20345.3
0.680683  20348.8
0.690623  20352.3
0.700581  20355.8
0.710556  20359.3
0.720549  20362.8
0.730559  20366.3
0.740586  20369.8
0.75063  20373.3
0.76069  20376.8
0.770767  20380.3
0.78086  20383.8
0.790969  20387.3
0.801094  20390.8
0.811235  20394.3
0.820375  20397.5
0.830545  20401
0.84073  20404.5
0.850931  20408
0.861147  20411.5
0.870354  20414.6
0.880597  20418.1
0.890856  20421.6
0.901128  20425.1
0.910386  20428.3
0.920686  20431.8
0.931  20435.3
0.941327  20438.8
0.950634  20441.9
0.960988  20445.4
0.971355  20448.9
0.980698  20452.1
0.99109  20455.6
1.00046  20458.7
1.10099  20492.3
1.20051  20525.2
1.30103  20558.1
1.40139  20590.6
1.50041  20622.4
1.6013  20654.6
1.70071  20686.1
1.80078  20717.6
1.90037  20748.7
2.00055  20779.9
2.10129  20811
2.20142  20841.8
2.30091  20872.3
2.40087  20902.7
2.50127  20933.1
2.60094  20963.2
2.70102  20993.3
2.80149  21023.4
2.90115  21053.1
3.00117  21082.9
3.10152  21112.6
3.20101  21142
3.30081  21171.4
3.40091  21200.8
3.5013  21230.2
3.60076  21259.2
3.70049  21288.3
3.80047  21317.3
3.90069  21346.3
4.00115  21375.4
4.10063  21404.1
4.20154  21433.1
4.30145  21461.8
4.40156  21490.5
4.50065  21518.8
4.60115  21547.5
4.7006  21575.9
4.80147  21604.5
4.90127  21632.9
5.00124  21661.2
5.10138  21689.6
5.20043  21717.6
5.30087  21745.9
5.40145  21774.2
5.50094  21802.2
5.60055  21830.2
5.70155  21858.6
5.80143  21886.5
5.90143  21914.5
6.00156  21942.5
6.10054  21970.2
6.20089  21998.2
6.30135  22026.1
6.40066  22053.8
6.50133  22081.8
6.60083  22109.4
6.70044  22137.1
6.80139  22165
6.90117  22192.7
7.00104  22220.3
7.10099  22248
7.20103  22275.6
7.30114  22303.2
7.40132  22330.9
7.50158  22358.5
7.60064  22385.8
7.70104  22413.5
7.8015  22441.1
7.90076  22468.4
8.00134  22496
8.10072  22523.3
8.20142  22551
8.3009  22578.3
8.40044  22605.5
8.5013  22633.2
8.60093  22660.5
8.70061  22687.8
8.80161  22715.4
8.90138  22742.7
9.00118  22770
9.10103  22797.3
9.20091  22824.6
9.30083  22851.9
9.40078  22879.1
9.50076  22906.4
9.60078  22933.7
9.70082  22961
9.80089  22988.3
9.90099  23015.6
10.0011  23042.9
10.1013  23070.2
10.2014  23097.5
10.3016  23124.8
10.4005  23151.7
10.5007  23179
10.601  23206.3
10.7012  23233.6
10.8015  23260.9
10.9005  23287.8
11.0008  23315.1
11.1011  23342.4
11.2014  23369.7
11.3004  23396.6
11.4007  23423.9
11.5011  23451.2
11.6014  23478.5
11.7004  23505.4
11.8008  23532.7
11.9011  23560
12.0059  23588.5
12.1088  23616.5
12.2117  23644.5
12.3017  23669
12.4046  23697
12.5075  23725
12.6104  23753
12.7004  23777.5
12.8033  23805.4
12.9061  23833.4
13.0089  23861.4
13.1117  23889.4
13.2017  23913.9
13.3045  23941.9
13.4073  23969.9
13.51  23997.9
13.6128  24025.9
13.7027  24050.4
13.8054  24078.3
13.9081  24106.3
14.0107  24134.3
14.1005  24158.8
14.2032  24186.8
14.3058  24214.8
14.4083  24242.8
14.5109  24270.8
14.6006  24295.3
14.7031  24323.3
14.8056  24351.2
14.908  24379.2
15.0104  24407.2
15.1128  24435.2
15.2024  24459.7
15.3047  24487.7
15.407  24515.7
15.5092  24543.7
15.6115  24571.7
15.7009  24596.2
15.803  24624.2
15.9052  24652.1
16.0072  24680.1
16.1093  24708.1
16.2113  24736.1
16.3005  24760.6
16.4024  24788.6
16.5043  24816.6
16.6062  24844.6
16.708  24872.6
16.8098  24900.6
16.9115  24928.5
17.0005  24953
17.1021  24981
17.2037  25009
17.3053  25037
17.4068  25065
17.5082  25093
17.6096  25121
17.711  25149
17.8123  25177
17.9009  25201.4
18.0021  25229.4
18.1033  25257.4
18.2044  25285.4
18.3055  25313.4
18.4065  25341.4
18.5075  25369.4
18.6084  25397.4
18.7093  25425.4
18.8101  25453.4
18.9108  25481.4
19.0115  25509.3
19.1121  25537.3
19.2127  25565.3
19.3007  25589.8
19.4012  25617.8
19.5016  25645.8
19.6019  25673.8
19.7022  25701.8
19.8025  25729.8
19.9027  25757.8
20.0028  25785.7
20.1029  25813.7
20.2029  25841.7
20.3028  25869.7
20.4027  25897.7
20.5025  25925.7
20.6023  25953.7
20.702  25981.7
20.8016  26009.7
20.9011  26037.7
21.0006  26065.6
21.1125  26097.1
21.2119  26125.1
21.3112  26153.1
21.4104  26181.1
21.5096  26209.1
21.6087  26237.1
21.7077  26265.1
21.8067  26293.1
21.9055  26321.1
22.0044  26349
22.1031  26377
22.2018  26405
22.3004  26433
22.4113  26464.5
22.5098  26492.5
22.6082  26520.5
22.7065  26548.5
22.8048  26576.5
22.9029  26604.5
23.0011  26632.4
23.1113  26663.9
23.2093  26691.9
23.3072  26719.9
23.405  26747.9
23.5027  26775.9
23.6004  26803.9
23.7102  26835.4
23.8077  26863.4
23.9051  26891.4
24.0025  26919.3
24.1119  26950.8
24.2091  26978.8
24.3063  27006.8
24.4033  27034.8
24.5124  27066.3
24.6093  27094.3
24.7061  27122.3
24.8028  27150.3
24.9115  27181.8
25.0081  27209.7
25.1045  27237.7
25.2009  27265.7
25.3093  27297.2
25.4055  27325.2
25.5017  27353.2
25.6098  27384.7
25.7058  27412.7
25.8017  27440.7
25.9095  27472.1
26.0052  27500.1
26.1008  27528.1
26.2083  27559.6
26.3038  27587.6
26.4111  27619.1
26.5064  27647.1
26.6017  27675.1
26.7087  27706.6
26.8037  27734.6
26.9105  27766
27.0054  27794
27.112  27825.5
27.2067  27853.5
27.3013  27881.5
27.4077  27913
27.5021  27941
27.6082  27972.5
27.7025  28000.5
27.8084  28032
27.9024  28059.9
28.0082  28091.4
28.102  28119.4
28.2076  28150.9
28.3013  28178.9
28.4066  28210.4
28.5118  28241.9
28.6052  28269.9
28.7102  28301.4
28.8034  28329.3
28.9082  28360.8
29.0012  28388.8
29.1058  28420.3
29.2103  28451.8
29.303  28479.8
29.4073  28511.3
29.5114  28542.8
29.6039  28570.8
29.7078  28602.2
29.8116  28633.7
29.9038  28661.7
30.0074  28693.2
30.1109  28724.7
30.2028  28752.7
30.306  28784.2
30.4092  28815.7
30.5008  28843.7
30.6037  28875.2
30.7066  28906.6
30.8093  28938.1
30.9005  28966.1
31.003  28997.6
31.1053  29029.1
31.2076  29060.6
31.3098  29092.1
31.4005  29120.1
31.5024  29151.6
31.6042  29183
31.7059  29214.5
31.8075  29246
31.9089  29277.5
32.0103  29309
32.1115  29340.5
32.2014  29368.5
32.3024  29400
32.4033  29431.5
32.5041  29462.9
32.6047  29494.4
32.7052  29525.9
32.8057  29557.4
32.906  29588.9
33.0061  29620.4
33.1062  29651.9
33.2062  29683.4
33.306  29714.9
33.4057  29746.3
33.5053  29777.8
33.6047  29809.3
33.7041  29840.8
33.8033  29872.3
33.9024  29903.8
34.0014  29935.3
34.1113  29970.3
34.21  30001.8
34.3086  30033.2
34.4071  30064.7
34.5055  30096.2
34.6037  30127.7
34.7019  30159.2
34.8108  30194.2
34.9086  30225.7
35.0064  30257.2
35.104  30288.7
35.2016  30320.1
35.3098  30355.1
35.407  30386.6
35.5042  30418.1
35.6012  30449.6
35.7088  30484.6
35.8056  30516.1
35.9022  30547.6
36.0095  30582.6
36.1059  30614
36.2021  30645.5
36.3089  30680.5
36.4049  30712
36.5008  30743.5
36.6072  30778.5
36.7028  30810
36.8089  30845
36.9043  30881.2
37.0101  30946.3
37.1052  31004.8
37.2107  31069.9
37.3056  31128.4
37.4108  31193.5
37.5054  31252
37.6103  31317.1
37.7047  31375.6
37.8093  31440.7
37.9034  31499.2
38.0078  31564.3
38.1016  31622.8
38.2057  31687.9
38.3096  31752.9
38.403  31811.5
38.5066  31876.5
38.6101  31941.6
38.7031  32000.1
38.8063  32065.2
38.9094  32130.2
39.002  32188.8
39.1047  32253.8
39.2073  32318.9
39.3098  32383.9
39.4019  32442.5
39.504  32507.5
39.606  32572.6
39.7079  32637.6
39.8096  32702.7
39.901  32761.2
40.0024  32826.3
40.1037  32891.3
40.2048  32956.4
40.3057  33021.4
40.4065  33086.5
40.5072  33151.5
40.6077  33216.6
40.708  33281.6
40.8082  33346.7
40.9082  33411.7
41.0081  33476.8
41.1078  33541.8
41.2074  33606.9
41.3068  33671.9
41.4061  33737
41.5052  33802
41.6042  33867.1
41.703  33932.1
41.8017  33997.2
41.91  34068.7
42.0083  34133.8
42.1065  34198.8
42.2045  34263.9
42.3024  34328.9
42.4099  34400.5
42.5075  34465.5
42.6049  34530.6
42.7021  34595.6
42.8089  34667.2
42.9058  34732.2
43.0026  34797.3
43.1089  34868.8
43.2054  34933.9
43.3017  34998.9
43.4074  35070.5
43.5034  35135.5
43.6088  35207.1
43.7045  35272.2
43.8095  35343.7
43.9049  35408.8
44.0096  35480.3
44.1046  35545.4
44.2089  35616.9
44.3036  35682
44.4076  35753.5
44.502  35818.6
44.6057  35890.1
44.7091  35961.7
44.803  36026.7
44.9061  36098.3
45.009  36169.8
45.1025  36234.9
45.205  36306.5
45.3074  36378
45.4004  36443.1
45.5024  36514.6
45.6043  36586.2
45.7059  36657.7
45.8074  36729.3
45.9087  36800.8
46.0007  36865.9
46.1016  36937.4
46.2024  37009
46.303  37080.6
46.4034  37152.1
46.5037  37223.7
46.6037  37295.2
46.7036  37366.8
46.8033  37438.3
46.9028  37509.9
47.0021  37581.4
47.1012  37653
47.2092  37731.1
47.308  37802.6
47.4065  37874.2
47.5049  37945.7
47.6032  38017.3
47.7012  38088.8
47.8079  38166.9
47.9056  38238.5
48.0031  38310
48.1004  38381.6
48.2063  38459.6
48.3032  38531.2
48.4088  38609.2
48.5053  38680.8
48.6017  38752.3
48.7066  38830.4
48.8026  38902
48.9071  38980
49.0027  39051.6
49.1069  39129.6
49.2021  39201.2
49.3058  39279.3
49.4007  39350.8
49.504  39428.9
49.607  39506.9
49.7014  39578.5
49.804  39656.6
49.9065  39734.6
50.0088  39812.7
50.1023  39884.2
50.2042  39962.3
50.3058  40040.3
50.4072  40118.4
50.5084  40196.5
50.6011  40268
50.7019  40346.1
50.8025  40424.1
50.9029  40502.2
51.0031  40580.3
51.1031  40658.3
51.2028  40736.4
51.3024  40814.4
51.4018  40892.5
51.5009  40970.6
51.6081  41055.1
51.7068  41133.2
51.8053  41211.3
51.9036  41289.3
52.0017  41367.4
52.1078  41451.9
52.2055  41530
52.3029  41608.1
52.4083  41692.6
52.5053  41770.7
52.6021  41848.8
52.7068  41933.3
52.8032  42011.4
52.9074  42095.9
53.0034  42174
53.1072  42258.6
53.2027  42336.6
53.306  42421.2
53.4012  42499.3
53.504  42583.8
53.6066  42668.4
53.7011  42746.4
53.8032  42831
53.9051  42915.6
54.0068  43000.1
54.1004  43078.2
54.2017  43162.8
54.3026  43247.3
54.4034  43331.9
54.5039  43416.5
54.6042  43501
54.7042  43585.6
54.804  43670.2
54.9036  43754.7
55.003  43839.3
55.1021  43923.9
55.201  44008.4
55.3072  44099.5
55.4056  44184.1
55.5038  44268.6
55.6017  44353.2
55.7069  44444.3
55.8044  44528.8
55.9016  44613.4
56.0061  44704.5
56.1028  44789
56.2068  44880.1
56.3031  44964.7
56.4065  45055.7
56.5023  45140.3
56.6053  45231.4
56.7006  45315.9
56.803  45407
56.9052  45498.1
57.0071  45589.2
57.1015  45673.7
57.2029  45764.8
57.3041  45855.9
57.4049  45946.9
57.5056  46038
57.6059  46129.1
57.706  46220.1
57.8059  46311.2
57.9055  46402.3
58.0048  46493.4
58.1039  46584.4
58.2028  46675.5
58.3013  46766.6
58.4067  46864.1
58.5047  46955.2
58.6025  47046.3
58.707  47143.9
58.8043  47234.9
58.9013  47326
59.005  47423.6
59.1015  47514.6
59.2046  47612.2
59.3006  47703.3
59.4032  47800.9
59.5054  47898.4
59.6006  47989.5
59.7024  48087.1
59.8038  48184.7
59.905  48282.2
60.0059  48379.8
60.1065  48477.4
60.2068  48575
60.3068  48672.5
60.4066  48770.1
60.5061  48867.7
60.6053  48965.3
60.7042  49062.8
60.8028  49160.4
60.9012  49258
61.0058  49362.1
61.1036  49459.7
61.2011  49557.2
61.3049  49661.3
61.4018  49758.9
61.5049  49863
61.6013  49960.5
61.7039  50064.6
61.8061  50168.7
61.9016  50266.3
62.0032  50370.4
62.1045  50474.4
62.2056  50578.5
62.3063  50682.6
62.4004  50780.2
62.5005  50884.3
62.6065  50994.8
62.706  51098.9
62.8052  51203
62.9041  51307.1
63.0027  51411.2
63.101  51515.2
63.2051  51625.8
63.3028  51729.9
63.4063  51840.5
63.5033  51944.6
63.6062  52055.2
63.7026  52159.2
63.8048  52269.8
63.9007  52373.9
64.0022  52484.5
64.1034  52595.1
64.2043  52705.7
64.3049  52816.3
64.4051  52926.8
64.505  53037.4
64.6046  53148
64.7038  53258.6
64.8028  53369.2
64.9014  53479.8
65.0055  53596.9
65.1034  53707.4
65.2011  53818
65.3041  53935.1
65.4011  54045.7
65.5035  54162.8
65.6055  54279.9
65.7015  54390.5
65.8028  54507.6
65.9038  54624.7
66.0044  54741.7
66.1047  54858.8
66.2046  54975.9
66.3042  55093
66.4035  55210.1
66.5024  55327.2
66.601  55444.3
66.7046  55567.9
66.8025  55685
66.9054  55808.6
67.0026  55925.7
67.1048  56049.3
67.2013  56166.4
67.3028  56289.9
67.4039  56413.5
67.5047  56537.1
67.605  56660.7
67.705  56784.3
67.8047  56907.9
67.904  57031.5
68.0029  57155.1
68.1015  57278.7
68.2048  57408.8
68.3026  57532.4
68.4052  57662.5
68.5023  57786.1
68.6041  57916.2
68.7005  58039.8
68.8015  58169.9
68.9022  58300
69.0025  58430.1
69.1024  58560.2
69.2019  58690.3
69.301  58820.4
69.4046  58957
69.503  59087.1
69.6009  59217.2
69.7034  59353.8
69.8006  59483.9
69.9022  59620.5
70.0035  59757.1
70.1043  59893.7
70.2047  60030.3
70.3047  60167
70.4043  60303.6
70.5035  60440.2
70.6023  60576.8
70.7007  60713.4
70.8033  60856.5
70.9009  60993.1
71.0027  61136.2
71.1041  61279.3
71.2005  61415.9
71.301  61559
71.4011  61702.1
71.5008  61845.3
71.6045  61994.9
71.7033  62138
71.8017  62281.1
71.9042  62430.7
72.0017  62573.8
72.1032  62723.4
72.2043  62873.1
72.3006  63016.2
72.4008  63165.8
72.5006  63315.4
72.6042  63471.5
72.7031  63621.1
72.8015  63770.7
72.9037  63926.9
73.0013  64076.5
73.1026  64232.6
73.2034  64388.7
73.3038  64544.8
73.4037  64701
73.5032  64857.1
73.6021  65013.2
73.7007  65169.3
73.8028  65332
73.9004  65488.1
74.0016  65650.7
74.1023  65813.3
74.2026  65976
74.3023  66138.6
74.4016  66301.2
74.5043  66470.3
74.6026  66633
74.7004  66795.6
74.8016  66964.7
74.9023  67133.9
75.0025  67303
75.1023  67472.1
75.2015  67641.2
75.304  67816.9
75.4022  67986
75.5037  68161.7
75.6009  68330.8
75.7013  68506.4
75.8013  68682.1
75.9007  68857.7
76.0032  69039.8
76.1016  69215.5
76.2031  69397.6
76.3004  69573.2
76.4008  69755.4
76.5007  69937.5
76.6035  70126.2
76.7023  70308.3
76.8006  70490.5
76.9018  70679.1
77.0024  70867.7
77.1025  71056.4
77.202  71245
77.301  71433.7
77.4029  71628.8
77.5007  71817.5
77.6014  72012.6
77.7015  72207.8
77.8011  72402.9
77.9033  72604.6
78.0017  72799.7
78.1028  73001.4
78.2033  73203.1
78.3032  73404.7
78.4025  73606.4
78.5012  73808
78.6025  74016.2
78.7032  74224.4
78.8033  74432.5
78.9028  74640.7
79.0016  74848.8
79.103  75063.5
79.2006  75271.7
79.3007  75486.3
79.4032  75707.5
79.5021  75922.2
79.6033  76143.3
79.7009  76358
79.8008  76579.2
79.903  76806.9
80.0016  77028
80.1025  77255.7
80.2027  77483.4
80.3023  77711.1
80.4012  77938.7
80.5023  78172.9
80.6027  78407.1
80.7024  78641.3
80.8014  78875.5
80.9025  79116.1
81.003  79356.8
81.1027  79597.5
81.2017  79838.2
81.3027  80085.4
81.4004  80326.1
81.5026  80579.8
81.6015  80827
81.7023  81080.7
81.8023  81334.4
81.9016  81588.1
82.0028  81848.3
82.1007  82102
82.2028  82368.7
82.3017  82628.9
82.4024  82895.6
82.5023  83162.3
82.6014  83429
82.7022  83702.2
82.8022  83975.4
82.9014  84248.6
83.0022  84528.3
83.1023  84808.1
83.2015  85087.8
83.3023  85374
83.4022  85660.2
83.5014  85946.4
83.602  86239.2
83.7018  86531.9
83.8008  86824.6
83.9011  87123.9
84.0006  87423.1
84.1015  87728.8
84.2014  88034.6
84.3006  88340.3
84.401  88652.5
84.5005  88964.8
84.6012  89283.5
84.7011  89602.3
84.8021  89927.5
84.9022  90252.8
85.0014  90578
85.1017  90909.8
85.2011  91241.5
85.3015  91579.8
85.401  91918.1
85.5015  92262.8
85.601  92607.6
85.7015  92958.9
85.801  93310.2
85.9014  93667.9
86.0009  94025.7
86.1012  94390
86.2005  94754.3
86.3006  95125.1
86.4014  95502.3
86.5012  95879.6
86.6018  96263.4
86.7013  96647.2
86.8015  97037.5
86.9006  97427.8
87.0004  97824.7
87.1007  98228
87.2015  98637.8
87.3013  99047.6
87.4016  99463.9
87.5008  99880.2
87.6005  100303
87.7006  100732
87.801  101168
87.9004  101604
88.0015  102053
88.1015  102502
88.2018  102957
88.3009  103412
88.4016  103881
88.5012  104349
88.6009  104824
88.7008  105305
88.8008  105793
88.9008  106288
89.001  106789
89.1012  107296
89.2013  107810
89.3015  108330
89.4016  108857
89.5015  109391
89.6014  109931
89.7012  110477
89.8008  111030
89.9013  111596
90.0005  112162
90.1005  112741
90.2014  113333
90.3008  113925
90.4009  114530
90.5007  115141
90.6011  115766
90.701  116397
90.8005  117034
90.9004  117685
91.0008  118348
91.1006  119018
91.2008  119701
91.3012  120397
91.401  121100
91.5009  121815
91.601  122544
91.7011  123285
91.8005  124033
91.9007  124801
92.0008  125582
92.1008  126375
92.2007  127182
92.3011  128008
92.4004  128841
92.501  129699
92.6004  130565
92.7009  131456
92.8009  132360
92.901  133284
93.0005  134220
93.1008  135183
93.2009  136165
93.301  137167
93.4008  138188
93.5004  139229
93.6008  140303
93.7008  141395
93.8009  142514
93.9004  143653
94.0004  144824
94.1007  146027
94.2007  147256
94.3004  148512
94.4006  149806
94.5007  151133
94.6006  152493
94.7007  153892
94.8007  155329
94.9007  156806
95.0005  158322
95.1004  159883
95.2006  161496
95.3005  163155
95.4005  164866
95.5007  166635
95.6005  168456
95.7006  170343
95.8004  172288
95.9006  174311
96.0005  176399
96.1004  178565
96.2004  180816
96.3005  183158
96.4005  185591
96.5004  188121
96.6004  190762
96.7005  193520
96.8005  196402
96.9003  199414
97.0003  202575
97.1005  205899
97.2015  209428
97.3005  213071
97.401  216974
97.5007  221072
97.6006  225431
97.7017  230114
97.8004  234993
97.9014  240327
98.0013  245987
98.1005  252036
98.2011  258672
98.3011  265827
98.4004  273568
98.5007  282155
98.6006  291587
98.7005  302060
98.8006  313834
98.9004  327105
99.0004  342326
99.0106  344018
99.0204  345644
99.0303  347335
99.0405  349092
99.0506  350848
99.0605  352604
99.0706  354426
99.0805  356247
99.0906  358134
99.1006  360020
99.1104  361907
99.1207  363923
99.1305  365875
99.1404  367891
99.1505  369973
99.1604  372055
99.1705  374201
99.1804  376348
99.1904  378560
99.2005  380836
99.2104  383113
99.2204  385455
99.2305  387862
99.2404  390269
99.2504  392741
99.2604  395278
99.2705  397880
99.2804  400482
99.2904  403149
99.3006  405946
99.3105  408743
99.3205  411605
99.3305  414532
99.3405  417525
99.3505  420582
99.3605  423705
99.3705  426892
99.3804  430145
99.3905  433527
99.4005  436975
99.4104  440488
99.4205  444130
99.4305  447838
99.4404  451611
99.4504  455514
99.4604  459547
99.4705  463711
99.4804  467939
99.4904  472297
99.5004  476786
99.5104  481404
99.5204  486218
99.5305  491162
99.5404  496236
99.5503  501440
99.5604  506904
99.5704  512498
99.5804  518353
99.5904  524338
99.6004  530582
99.6104  537087
99.6204  543788
99.6304  550813
99.6404  558099
99.6503  565645
99.6604  573581
99.6704  581907
99.6804  590559
99.6904  599601
99.7003  609098
99.7104  619116
99.7204  629654
99.7304  640778
99.7404  652487
99.7504  664912
99.7603  678052
99.7704  692103
99.7804  707064
99.7904  723067
99.8003  740240
99.8104  758779
99.8204  778815
99.8303  800542
99.8403  824285
99.8504  850370
99.8603  879123
99.8704  911193
99.8803  947100
99.8904  987822
99.9003  1.0344e+06
99.9013  1.03941e+06
99.9023  1.04455e+06
99.9033  1.04975e+06
99.9043  1.05502e+06
99.9054  1.06042e+06
99.9063  1.06582e+06
99.9073  1.07135e+06
99.9083  1.07701e+06
99.9093  1.08273e+06
99.9103  1.08852e+06
99.9113  1.09444e+06
99.9123  1.10042e+06
99.9133  1.10654e+06
99.9143  1.11278e+06
99.9153  1.11909e+06
99.9163  1.12553e+06
99.9173  1.13204e+06
99.9183  1.13874e+06
99.9193  1.1455e+06
99.9203  1.15246e+06
99.9213  1.15949e+06
99.9223  1.16665e+06
99.9233  1.174e+06
99.9243  1.18148e+06
99.9253  1.18909e+06
99.9263  1.19683e+06
99.9273  1.20477e+06
99.9283  1.21283e+06
99.9293  1.22109e+06
99.9303  1.22955e+06
99.9313  1.23814e+06
99.9323  1.24698e+06
99.9333  1.25596e+06
99.9343  1.26513e+06
99.9353  1.27456e+06
99.9363  1.28419e+06
99.9373  1.29408e+06
99.9383  1.30416e+06
99.9393  1.31451e+06
99.9403  1.32511e+06
99.9413  1.33597e+06
99.9423  1.3471e+06
99.9433  1.35854e+06
99.9443  1.37032e+06
99.9453  1.38235e+06
99.9463  1.39471e+06
99.9473  1.40746e+06
99.9483  1.4206e+06
99.9493  1.43407e+06
99.9503  1.44792e+06
99.9513  1.46223e+06
99.9523  1.477e+06
99.9533  1.49222e+06
99.9543  1.50797e+06
99.9553  1.52416e+06
99.9563  1.54095e+06
99.9573  1.55831e+06
99.9583  1.57633e+06
99.9593  1.59494e+06
99.9603  1.61426e+06
99.9613  1.63436e+06
99.9623  1.65517e+06
99.9633  1.6769e+06
99.9643  1.69947e+06
99.9653  1.72302e+06
99.9663  1.74761e+06
99.9673  1.77331e+06
99.9683  1.80017e+06
99.9693  1.8284e+06
99.9703  1.85794e+06
99.9713  1.88903e+06
99.9723  1.92182e+06
99.9733  1.95636e+06
99.9743  1.99292e+06
99.9753  2.03169e+06
99.9763  2.0728e+06
99.9773  2.11664e+06
99.9783  2.16341e+06
99.9793  2.2135e+06
99.9803  2.26736e+06
99.9813  2.32545e+06
99.9823  2.38829e+06
99.9833  2.45673e+06
99.9843  2.53153e+06
99.9853  2.61382e+06
99.9863  2.70489e+06
99.9873  2.80644e+06
99.9883  2.9206e+06
99.9893  3.05038e+06
99.9903  3.1996e+06
99.9904  3.21573e+06
99.9905  3.23219e+06
99.9906  3.24891e+06
99.9907  3.26608e+06
99.9908  3.28332e+06
99.9909  3.30089e+06
99.991  3.31845e+06
99.9911  3.33666e+06
99.9912  3.3552e+06
99.9913  3.37374e+06
99.9914  3.39293e+06
99.9915  3.41212e+06
99.9916  3.43196e+06
99.9917  3.45213e+06
99.9918  3.47262e+06
99.9919  3.49343e+06
99.992  3.51458e+06
99.9921  3.53604e+06
99.9922  3.55816e+06
99.9923  3.5806e+06
99.9924  3.60337e+06
99.9925  3.62679e+06
99.9926  3.65053e+06
99.9927  3.67493e+06
99.9928  3.69964e+06
99.9929  3.72501e+06
99.993  3.75103e+06
99.9931  3.77738e+06
99.9932  3.80438e+06
99.9933  3.83202e+06
99.9934  3.85999e+06
99.9935  3.88894e+06
99.9936  3.91854e+06
99.9937  3.94879e+06
99.9938  3.97969e+06
99.9939  4.01124e+06
99.994  4.04376e+06
99.9941  4.07726e+06
99.9942  4.11141e+06
99.9943  4.14654e+06
99.9944  4.18232e+06
99.9945  4.2194e+06
99.9946  4.25745e+06
99.9947  4.29648e+06
99.9948  4.33649e+06
99.9949  4.3778e+06
99.995  4.4204e+06
99.9951  4.46431e+06
99.9952  4.50952e+06
99.9953  4.55603e+06
99.9954  4.60417e+06
99.9955  4.65393e+06
99.9956  4.70565e+06
99.9957  4.75867e+06
99.9958  4.81396e+06
99.9959  4.87088e+06
99.996  4.93007e+06
99.9961  4.99155e+06
99.9962  5.05562e+06
99.9963  5.12197e+06
99.9964  5.19125e+06
99.9965  5.26346e+06
99.9966  5.33892e+06
99.9967  5.41763e+06
99.9968  5.49992e+06
99.9969  5.58611e+06
99.997  5.67685e+06
99.9971  5.77215e+06
99.9972  5.87265e+06
99.9973  5.97836e+06
99.9974  6.09025e+06
99.9975  6.20897e+06
99.9976  6.33484e+06
99.9977  6.46917e+06
99.9978  6.61244e+06
99.9979  6.76596e+06
99.998  6.93054e+06
99.9981  7.10878e+06
99.9982  7.30132e+06
99.9983  7.51014e+06
99.9984  7.73911e+06
99.9985  7.99086e+06
99.9986  8.26927e+06
99.9987  8.58022e+06
99.9988  8.92889e+06
99.9989  9.32569e+06
99.999  9.78105e+06
99.9991  1.03125e+07
99.9992  1.09435e+07
99.9993  1.17098e+07
99.9994  1.2668e+07
99.9995  1.39137e+07
99.9996  1.5631e+07
99.9997  1.82194e+07
99.9998  2.28165e+07
99.9999  3.51201e+07
100  8.65575e+07
