# Supplementary material for: Victory Tax: A Holistic Income Tax System
Source: Entropy (Basel). 2021 Nov 11;23(11):1492. doi: 10.3390/e23111492 (PMC8624733; doi:10.3390/e23111492)
Supplement: Supplementary file 1 [file entropy-23-01492-s001.zip › bundle/results_to_give_away/data4VTpaper/FINAL_ESTIMATE/dataPL22306/kfnc1_BDd30871_MDd44612_MP100_CL50_ON_vtf.ati]

0.000165773  20074.2
0.000527016  20074.5
0.000933522  20074.9
0.00136652  20075.2
0.00181896  20075.6
0.00228697  20075.9
0.00276805  20076.3
0.00326044  20076.6
0.00376283  20077
0.0042742  20077.3
0.00479373  20077.7
0.00532075  20078
0.0058547  20078.4
0.00639511  20078.7
0.00694157  20079.1
0.00749371  20079.4
0.00805122  20079.8
0.00861383  20080.1
0.00918128  20080.5
0.00975336  20080.8
0.0103298  20081.2
0.0109106  20081.5
0.0114954  20081.9
0.0126765  20082.6
0.0138723  20083.3
0.0144753  20083.6
0.0156911  20084.3
0.0169194  20085
0.0175379  20085.4
0.0187836  20086.1
0.0194105  20086.4
0.0206723  20087.1
0.0219441  20087.8
0.0225837  20088.2
0.02387  20088.9
0.0245166  20089.2
0.0258163  20089.9
0.0264695  20090.3
0.027782  20091
0.0284413  20091.3
0.0297659  20092
0.0304312  20092.4
0.0317673  20093.1
0.0324381  20093.4
0.0337852  20094.1
0.0344613  20094.5
0.0358189  20095.2
0.0365002  20095.5
0.0378677  20096.2
0.0385539  20096.6
0.0399311  20097.3
0.040622  20097.6
0.0420085  20098.3
0.042704  20098.7
0.0434009  20099
0.0447992  20099.7
0.0455004  20100.1
0.0469072  20100.8
0.0476126  20101.1
0.0490276  20101.8
0.0497371  20102.2
0.0504479  20102.5
0.0518734  20103.2
0.0525881  20103.6
0.0540212  20104.3
0.0547397  20104.6
0.0554593  20105
0.0569023  20105.7
0.0576256  20106
0.0583501  20106.4
0.0598025  20107.1
0.0605304  20107.4
0.0619897  20108.1
0.062721  20108.5
0.0634535  20108.8
0.0649216  20109.5
0.0656573  20109.9
0.0663941  20110.2
0.0678708  20110.9
0.0686108  20111.3
0.0693518  20111.6
0.0708368  20112.3
0.0715808  20112.7
0.0730719  20113.4
0.073819  20113.7
0.074567  20114.1
0.0760659  20114.8
0.0768169  20115.1
0.0775687  20115.5
0.0790753  20116.2
0.07983  20116.5
0.0805856  20116.9
0.0813422  20117.2
0.082858  20117.9
0.0836173  20118.3
0.0843774  20118.6
0.0859004  20119.3
0.0866632  20119.7
0.0874269  20120
0.0889568  20120.7
0.0897231  20121.1
0.0904902  20121.4
0.0920269  20122.1
0.0927966  20122.5
0.093567  20122.8
0.0951104  20123.5
0.0958833  20123.9
0.096657  20124.2
0.0974315  20124.6
0.0989829  20125.3
0.0997598  20125.6
0.100538  20126
0.110717  20130.5
0.121019  20135.1
0.13063  20139.3
0.141147  20143.8
0.150945  20148
0.160827  20152.2
0.170787  20156.4
0.180823  20160.6
0.190931  20164.8
0.201108  20169
0.210496  20172.8
0.220799  20177
0.231164  20181.2
0.240718  20185.1
0.251196  20189.3
0.26085  20193.1
0.270551  20197
0.281184  20201.2
0.290977  20205
0.300812  20208.9
0.310688  20212.7
0.320604  20216.6
0.33056  20220.4
0.340554  20224.3
0.350585  20228.1
0.360653  20232
0.370757  20235.8
0.380896  20239.7
0.391069  20243.5
0.400347  20247
0.410584  20250.9
0.420853  20254.7
0.431154  20258.6
0.440546  20262.1
0.450906  20265.9
0.460351  20269.4
0.470768  20273.3
0.481214  20277.1
0.490736  20280.6
0.501237  20284.5
0.510807  20288
0.520399  20291.5
0.530977  20295.3
0.540616  20298.8
0.551244  20302.7
0.560928  20306.2
0.570633  20309.7
0.580359  20313.2
0.591081  20317
0.600849  20320.5
0.610637  20324
0.620445  20327.5
0.631256  20331.3
0.641104  20334.8
0.650971  20338.3
0.660856  20341.8
0.67076  20345.3
0.680683  20348.8
0.690623  20352.3
0.700581  20355.8
0.710556  20359.3
0.720549  20362.8
0.730559  20366.3
0.740586  20369.8
0.75063  20373.3
0.76069  20376.8
0.770767  20380.3
0.78086  20383.8
0.790969  20387.3
0.801094  20390.8
0.811235  20394.3
0.820375  20397.5
0.830545  20401
0.84073  20404.5
0.850931  20408
0.861147  20411.5
0.870354  20414.6
0.880597  20418.1
0.890856  20421.6
0.901128  20425.1
0.910386  20428.3
0.920686  20431.8
0.931  20435.3
0.941327  20438.8
0.950634  20441.9
0.960988  20445.4
0.971355  20448.9
0.980698  20452.1
0.99109  20455.6
1.00046  20458.7
1.10099  20492.3
1.20051  20525.2
1.30103  20558.1
1.40139  20590.6
1.50041  20622.4
1.6013  20654.6
1.70071  20686.1
1.80078  20717.6
1.90037  20748.7
2.00055  20779.9
2.10129  20811
2.20142  20841.8
2.30091  20872.3
2.40087  20902.7
2.50127  20933.1
2.60094  20963.2
2.70102  20993.3
2.80149  21023.4
2.90115  21053.1
3.00117  21082.9
3.10152  21112.6
3.20101  21142
3.30081  21171.4
3.40091  21200.8
3.5013  21230.2
3.60076  21259.2
3.70049  21288.3
3.80047  21317.3
3.90069  21346.3
4.00115  21375.4
4.10063  21404.1
4.20154  21433.1
4.30145  21461.8
4.40156  21490.5
4.50065  21518.8
4.60115  21547.5
4.7006  21575.9
4.80147  21604.5
4.90127  21632.9
5.00124  21661.2
5.10138  21689.6
5.20043  21717.6
5.30087  21745.9
5.40145  21774.2
5.50094  21802.2
5.60055  21830.2
5.70155  21858.6
5.80143  21886.5
5.90143  21914.5
6.00156  21942.5
6.10054  21970.2
6.20089  21998.2
6.30135  22026.1
6.40066  22053.8
6.50133  22081.8
6.60083  22109.4
6.70044  22137.1
6.80139  22165
6.90117  22192.7
7.00104  22220.3
7.10099  22248
7.20103  22275.6
7.30114  22303.2
7.40132  22330.9
7.50158  22358.5
7.60064  22385.8
7.70104  22413.5
7.8015  22441.1
7.90076  22468.4
8.00134  22496
8.10072  22523.3
8.20142  22551
8.3009  22578.3
8.40044  22605.5
8.5013  22633.2
8.60093  22660.5
8.70061  22687.8
8.80161  22715.4
8.90138  22742.7
9.00118  22770
9.10103  22797.3
9.20091  22824.6
9.30083  22851.9
9.40078  22879.1
9.50076  22906.4
9.60078  22933.7
9.70082  22961
9.80089  22988.3
9.90099  23015.6
10.0011  23042.9
10.1013  23070.2
10.2014  23097.5
10.3016  23124.8
10.4005  23151.7
10.5007  23179
10.601  23206.3
10.7012  23233.6
10.8015  23260.9
10.9005  23287.8
11.0008  23315.1
11.1011  23342.4
11.2014  23369.7
11.3004  23396.6
11.4007  23423.9
11.5011  23451.2
11.6014  23478.5
11.7004  23505.4
11.8008  23532.7
11.9011  23560
12.0059  23588.5
12.1088  23616.5
12.2117  23644.5
12.3017  23669
12.4046  23697
12.5075  23725
12.6104  23753
12.7004  23777.5
12.8033  23805.4
12.9061  23833.4
13.0089  23861.4
13.1117  23889.4
13.2017  23913.9
13.3045  23941.9
13.4073  23969.9
13.51  23997.9
13.6128  24025.9
13.7027  24050.4
13.8054  24078.3
13.9081  24106.3
14.0107  24134.3
14.1005  24158.8
14.2032  24186.8
14.3058  24214.8
14.4083  24242.8
14.5109  24270.8
14.6006  24295.3
14.7031  24323.3
14.8056  24351.2
14.908  24379.2
15.0104  24407.2
15.1128  24435.2
15.2024  24459.7
15.3047  24487.7
15.407  24515.7
15.5092  24543.7
15.6115  24571.7
15.7009  24596.2
15.803  24624.2
15.9052  24652.1
16.0072  24680.1
16.1093  24708.1
16.2113  24736.1
16.3005  24760.6
16.4024  24788.6
16.5043  24816.6
16.6062  24844.6
16.708  24872.6
16.8098  24900.6
16.9115  24928.5
17.0005  24953
17.1021  24981
17.2037  25009
17.3053  25037
17.4068  25065
17.5082  25093
17.6096  25121
17.711  25149
17.8123  25177
17.9009  25201.4
18.0021  25229.4
18.1033  25257.4
18.2044  25285.4
18.3055  25313.4
18.4065  25341.4
18.5075  25369.4
18.6084  25397.4
18.7093  25425.4
18.8101  25453.4
18.9108  25481.4
19.0115  25509.3
19.1121  25537.3
19.2127  25565.3
19.3007  25589.8
19.4012  25617.8
19.5016  25645.8
19.6019  25673.8
19.7022  25701.8
19.8025  25729.8
19.9027  25757.8
20.0028  25785.7
20.1029  25813.7
20.2029  25841.7
20.3028  25869.7
20.4027  25897.7
20.5025  25925.7
20.6023  25953.7
20.702  25981.7
20.8016  26009.7
20.9011  26037.7
21.0006  26065.6
21.1125  26097.1
21.2119  26125.1
21.3112  26153.1
21.4104  26181.1
21.5096  26209.1
21.6087  26237.1
21.7077  26265.1
21.8067  26293.1
21.9055  26321.1
22.0044  26349
22.1031  26377
22.2018  26405
22.3004  26433
22.4113  26464.5
22.5098  26492.5
22.6082  26520.5
22.7065  26548.5
22.8048  26576.5
22.9029  26604.5
23.0011  26632.4
23.1113  26663.9
23.2093  26691.9
23.3072  26719.9
23.405  26747.9
23.5027  26775.9
23.6004  26803.9
23.7102  26835.4
23.8077  26863.4
23.9051  26891.4
24.0025  26919.3
24.1119  26950.8
24.2091  26978.8
24.3063  27006.8
24.4033  27034.8
24.5124  27066.3
24.6093  27094.3
24.7061  27122.3
24.8028  27150.3
24.9115  27181.8
25.0081  27209.7
25.1045  27237.7
25.2009  27265.7
25.3093  27297.2
25.4055  27325.2
25.5017  27353.2
25.6098  27384.7
25.7058  27412.7
25.8017  27440.7
25.9095  27472.1
26.0052  27500.1
26.1008  27528.1
26.2083  27559.6
26.3038  27587.6
26.4111  27619.1
26.5064  27647.1
26.6017  27675.1
26.7087  27706.6
26.8037  27734.6
26.9105  27766
27.0054  27794
27.112  27825.5
27.2067  27853.5
27.3013  27881.5
27.4077  27913
27.5021  27941
27.6082  27972.5
27.7025  28000.5
27.8084  28032
27.9024  28059.9
28.0082  28091.4
28.102  28119.4
28.2076  28150.9
28.3013  28178.9
28.4066  28210.4
28.5118  28241.9
28.6052  28269.9
28.7102  28301.4
28.8034  28329.3
28.9082  28360.8
29.0012  28388.8
29.1058  28420.3
29.2103  28451.8
29.303  28479.8
29.4073  28511.3
29.5114  28542.8
29.6039  28570.8
29.7078  28602.2
29.8116  28633.7
29.9038  28661.7
30.0074  28693.2
30.1109  28724.7
30.2028  28752.7
30.306  28784.2
30.4092  28815.7
30.5008  28843.7
30.6037  28875.2
30.7066  28906.6
30.8093  28938.1
30.9005  28966.1
31.003  28997.6
31.1053  29029.1
31.2076  29060.6
31.3098  29092.1
31.4005  29120.1
31.5024  29151.6
31.6042  29183
31.7059  29214.5
31.8075  29246
31.9089  29277.5
32.0103  29309
32.1115  29340.5
32.2014  29368.5
32.3024  29400
32.4033  29431.5
32.5041  29462.9
32.6047  29494.4
32.7052  29525.9
32.8057  29557.4
32.906  29588.9
33.0061  29620.4
33.1062  29651.9
33.2062  29683.4
33.306  29714.9
33.4057  29746.3
33.5053  29777.8
33.6047  29809.3
33.7041  29840.8
33.8033  29872.3
33.9024  29903.8
34.0014  29935.3
34.1113  29970.3
34.21  30001.8
34.3086  30033.2
34.4071  30064.7
34.5055  30096.2
34.6037  30127.7
34.7019  30159.2
34.8108  30194.2
34.9086  30225.7
35.0064  30257.2
35.104  30288.7
35.2016  30320.1
35.3098  30355.1
35.407  30386.6
35.5042  30418.1
35.6012  30449.6
35.7088  30484.6
35.8056  30516.1
35.9022  30547.6
36.0095  30582.6
36.1059  30614
36.2021  30645.5
36.3089  30680.5
36.4049  30712
36.5008  30743.5
36.6072  30778.5
36.7028  30810
36.8089  30845
36.9043  30886.8
37.0101  30986.8
37.1052  31076.8
37.2107  31176.9
37.3056  31266.9
37.4108  31366.9
37.5054  31457
37.6103  31557
37.7047  31647
37.8093  31747.1
37.9034  31837.1
38.0078  31937.2
38.1016  32027.2
38.2057  32127.2
38.3096  32227.3
38.403  32317.3
38.5066  32417.3
38.6101  32517.4
38.7031  32607.4
38.8063  32707.5
38.9094  32807.5
39.002  32897.5
39.1047  32997.6
39.2073  33097.6
39.3098  33197.6
39.4019  33287.7
39.504  33387.7
39.606  33487.7
39.7079  33587.8
39.8096  33687.8
39.901  33777.9
40.0024  33877.9
40.1037  33977.9
40.2048  34078
40.3057  34178
40.4065  34278
40.5072  34378.1
40.6077  34478.1
40.708  34578.2
40.8082  34678.2
40.9082  34778.2
41.0081  34878.3
41.1078  34978.3
41.2074  35078.4
41.3068  35178.4
41.4061  35278.4
41.5052  35378.5
41.6042  35478.5
41.703  35578.5
41.8017  35678.6
41.91  35788.6
42.0083  35888.7
42.1065  35988.7
42.2045  36088.7
42.3024  36188.8
42.4099  36298.8
42.5075  36398.9
42.6049  36498.9
42.7021  36598.9
42.8089  36709
42.9058  36809
43.0026  36909.1
43.1089  37019.1
43.2054  37119.1
43.3017  37219.2
43.4074  37329.2
43.5034  37429.2
43.6088  37539.3
43.7045  37639.3
43.8095  37749.4
43.9049  37849.4
44.0096  37959.5
44.1046  38059.5
44.2089  38169.5
44.3036  38269.6
44.4076  38379.6
44.502  38479.6
44.6057  38589.7
44.7091  38699.7
44.803  38799.8
44.9061  38909.8
45.009  39019.9
45.1025  39119.9
45.205  39229.9
45.3074  39340
45.4004  39440
45.5024  39550.1
45.6043  39660.1
45.7059  39770.1
45.8074  39880.2
45.9087  39990.2
46.0007  40090.3
46.1016  40200.3
46.2024  40310.3
46.303  40420.4
46.4034  40530.4
46.5037  40640.5
46.6037  40750.5
46.7036  40860.6
46.8033  40970.6
46.9028  41080.6
47.0021  41190.7
47.1012  41300.7
47.2092  41420.8
47.308  41530.8
47.4065  41640.9
47.5049  41750.9
47.6032  41860.9
47.7012  41971
47.8079  42091
47.9056  42201.1
48.0031  42311.1
48.1004  42421.1
48.2063  42541.2
48.3032  42651.2
48.4088  42771.3
48.5053  42881.3
48.6017  42991.4
48.7066  43111.4
48.8026  43221.5
48.9071  43341.5
49.0027  43451.5
49.1069  43571.6
49.2021  43681.6
49.3058  43801.7
49.4007  43911.7
49.504  44031.8
49.607  44151.8
49.7014  44261.9
49.804  44381.9
49.9065  44501.9
50.0088  44618.5
50.1023  44690
50.2042  44768.1
50.3058  44846.2
50.4072  44924.2
50.5084  45002.3
50.6011  45073.8
50.7019  45151.9
50.8025  45230
50.9029  45308
51.0031  45386.1
51.1031  45464.2
51.2028  45542.2
51.3024  45620.3
51.4018  45698.3
51.5009  45776.4
51.6081  45861
51.7068  45939
51.8053  46017.1
51.9036  46095.1
52.0017  46173.2
52.1078  46257.8
52.2055  46335.8
52.3029  46413.9
52.4083  46498.5
52.5053  46576.5
52.6021  46654.6
52.7068  46739.1
52.8032  46817.2
52.9074  46901.8
53.0034  46979.8
53.1072  47064.4
53.2027  47142.5
53.306  47227
53.4012  47305.1
53.504  47389.6
53.6066  47474.2
53.7011  47552.3
53.8032  47636.8
53.9051  47721.4
54.0068  47806
54.1004  47884
54.2017  47968.6
54.3026  48053.2
54.4034  48137.7
54.5039  48222.3
54.6042  48306.9
54.7042  48391.4
54.804  48476
54.9036  48560.6
55.003  48645.1
55.1021  48729.7
55.201  48814.2
55.3072  48905.3
55.4056  48989.9
55.5038  49074.4
55.6017  49159
55.7069  49250.1
55.8044  49334.7
55.9016  49419.2
56.0061  49510.3
56.1028  49594.9
56.2068  49685.9
56.3031  49770.5
56.4065  49861.6
56.5023  49946.1
56.6053  50037.2
56.7006  50121.8
56.803  50212.8
56.9052  50303.9
57.0071  50395
57.1015  50479.5
57.2029  50570.6
57.3041  50661.7
57.4049  50752.8
57.5056  50843.8
57.6059  50934.9
57.706  51026
57.8059  51117
57.9055  51208.1
58.0048  51299.2
58.1039  51390.2
58.2028  51481.3
58.3013  51572.4
58.4067  51670
58.5047  51761
58.6025  51852.1
58.707  51949.7
58.8043  52040.7
58.9013  52131.8
59.005  52229.4
59.1015  52320.5
59.2046  52418
59.3006  52509.1
59.4032  52606.7
59.5054  52704.3
59.6006  52795.3
59.7024  52892.9
59.8038  52990.5
59.905  53088.1
60.0059  53185.6
60.1065  53283.2
60.2068  53380.8
60.3068  53478.4
60.4066  53575.9
60.5061  53673.5
60.6053  53771.1
60.7042  53868.7
60.8028  53966.2
60.9012  54063.8
61.0058  54167.9
61.1036  54265.5
61.2011  54363
61.3049  54467.1
61.4018  54564.7
61.5049  54668.8
61.6013  54766.4
61.7039  54870.4
61.8061  54974.5
61.9016  55072.1
62.0032  55176.2
62.1045  55280.3
62.2056  55384.3
62.3063  55488.4
62.4004  55586
62.5005  55690.1
62.6065  55800.7
62.706  55904.7
62.8052  56008.8
62.9041  56112.9
63.0027  56217
63.101  56321.1
63.2051  56431.7
63.3028  56535.7
63.4063  56646.3
63.5033  56750.4
63.6062  56861
63.7026  56965.1
63.8048  57075.7
63.9007  57179.7
64.0022  57290.3
64.1034  57400.9
64.2043  57511.5
64.3049  57622.1
64.4051  57732.7
64.505  57843.2
64.6046  57953.8
64.7038  58064.4
64.8028  58175
64.9014  58285.6
65.0055  58402.7
65.1034  58513.3
65.2011  58623.9
65.3041  58740.9
65.4011  58851.5
65.5035  58968.6
65.6055  59085.7
65.7015  59196.3
65.8028  59313.4
65.9038  59430.5
66.0044  59547.6
66.1047  59664.7
66.2046  59781.8
66.3042  59898.8
66.4035  60015.9
66.5024  60133
66.601  60250.1
66.7046  60373.7
66.8025  60490.8
66.9054  60614.4
67.0026  60731.5
67.1048  60855.1
67.2013  60972.2
67.3028  61095.8
67.4039  61219.4
67.5047  61343
67.605  61466.6
67.705  61590.2
67.8047  61713.7
67.904  61837.3
68.0029  61960.9
68.1015  62084.5
68.2048  62214.6
68.3026  62338.2
68.4052  62468.3
68.5023  62591.9
68.6041  62722
68.7005  62845.6
68.8015  62975.7
68.9022  63105.8
69.0025  63235.9
69.1024  63366
69.2019  63496.1
69.301  63626.2
69.4046  63762.8
69.503  63892.9
69.6009  64023
69.7034  64159.6
69.8006  64289.7
69.9022  64426.4
70.0035  64563
70.1043  64699.6
70.2047  64836.2
70.3047  64972.8
70.4043  65109.4
70.5035  65246
70.6023  65382.6
70.7007  65519.2
70.8033  65662.3
70.9009  65798.9
71.0027  65942
71.1041  66085.1
71.2005  66221.7
71.301  66364.9
71.4011  66508
71.5008  66651.1
71.6045  66800.7
71.7033  66943.8
71.8017  67086.9
71.9042  67236.5
72.0017  67379.6
72.1032  67529.3
72.2043  67678.9
72.3006  67822
72.4008  67971.6
72.5006  68121.2
72.6042  68277.3
72.7031  68427
72.8015  68576.6
72.9037  68732.7
73.0013  68882.3
73.1026  69038.4
73.2034  69194.5
73.3038  69350.7
73.4037  69506.8
73.5032  69662.9
73.6021  69819
73.7007  69975.2
73.8028  70137.8
73.9004  70293.9
74.0016  70456.5
74.1023  70619.2
74.2026  70781.8
74.3023  70944.4
74.4016  71107
74.5043  71276.2
74.6026  71438.8
74.7004  71601.4
74.8016  71770.5
74.9023  71939.7
75.0025  72108.8
75.1023  72277.9
75.2015  72447.1
75.304  72622.7
75.4022  72791.8
75.5037  72967.5
75.6009  73136.6
75.7013  73312.2
75.8013  73487.9
75.9007  73663.5
76.0032  73845.7
76.1016  74021.3
76.2031  74203.4
76.3004  74379.1
76.4008  74561.2
76.5007  74743.4
76.6035  74932
76.7023  75114.1
76.8006  75296.3
76.9018  75484.9
77.0024  75673.6
77.1025  75862.2
77.202  76050.9
77.301  76239.5
77.4029  76434.7
77.5007  76623.3
77.6014  76818.5
77.7015  77013.6
77.8011  77208.8
77.9033  77410.4
78.0017  77605.6
78.1028  77807.2
78.2033  78008.9
78.3032  78210.5
78.4025  78412.2
78.5012  78613.9
78.6025  78822
78.7032  79030.2
78.8033  79238.3
78.9028  79446.5
79.0016  79654.7
79.103  79869.3
79.2006  80077.5
79.3007  80292.2
79.4032  80513.3
79.5021  80728
79.6033  80949.2
79.7009  81163.8
79.8008  81385
79.903  81612.7
80.0016  81833.8
80.1025  82061.5
80.2027  82289.2
80.3023  82516.9
80.4012  82744.6
80.5023  82978.7
80.6027  83212.9
80.7024  83447.1
80.8014  83681.3
80.9025  83922
81.003  84162.7
81.1027  84403.3
81.2017  84644
81.3027  84891.2
81.4004  85131.9
81.5026  85385.6
81.6015  85632.8
81.7023  85886.5
81.8023  86140.2
81.9016  86393.9
82.0028  86654.1
82.1007  86907.8
82.2028  87174.5
82.3017  87434.7
82.4024  87701.4
82.5023  87968.1
82.6014  88234.8
82.7022  88508
82.8022  88781.2
82.9014  89054.4
83.0022  89334.2
83.1023  89613.9
83.2015  89893.6
83.3023  90179.8
83.4022  90466
83.5014  90752.3
83.602  91045
83.7018  91337.7
83.8008  91630.4
83.9011  91929.7
84.0006  92228.9
84.1015  92534.6
84.2014  92840.4
84.3006  93146.1
84.401  93458.4
84.5005  93770.6
84.6012  94089.4
84.7011  94408.1
84.8021  94733.4
84.9022  95058.6
85.0014  95383.9
85.1017  95715.6
85.2011  96047.4
85.3015  96385.6
85.401  96723.9
85.5015  97068.7
85.601  97413.4
85.7015  97764.7
85.801  98116
85.9014  98473.8
86.0009  98831.5
86.1012  99195.8
86.2005  99560.1
86.3006  99930.9
86.4014  100308
86.5012  100685
86.6018  101069
86.7013  101453
86.8015  101843
86.9006  102234
87.0004  102630
87.1007  103034
87.2015  103444
87.3013  103853
87.4016  104270
87.5008  104686
87.6005  105109
87.7006  105538
87.801  105974
87.9004  106410
88.0015  106859
88.1015  107308
88.2018  107763
88.3009  108218
88.4016  108687
88.5012  109155
88.6009  109630
88.7008  110111
88.8008  110599
88.9008  111094
89.001  111594
89.1012  112102
89.2013  112616
89.3015  113136
89.4016  113663
89.5015  114196
89.6014  114736
89.7012  115283
89.8008  115836
89.9013  116402
90.0005  116968
90.1005  117547
90.2014  118138
90.3008  118730
90.4009  119335
90.5007  119947
90.6011  120571
90.701  121202
90.8005  121840
90.9004  122490
91.0008  123154
91.1006  123824
91.2008  124507
91.3012  125203
91.401  125906
91.5009  126621
91.601  127350
91.7011  128091
91.8005  128839
91.9007  129607
92.0008  130387
92.1008  131181
92.2007  131988
92.3011  132814
92.4004  133647
92.501  134505
92.6004  135370
92.7009  136262
92.8009  137166
92.901  138089
93.0005  139026
93.1008  139989
93.2009  140971
93.301  141973
93.4008  142994
93.5004  144035
93.6008  145108
93.7008  146201
93.8009  147320
93.9004  148459
94.0004  149629
94.1007  150833
94.2007  152062
94.3004  153318
94.4006  154612
94.5007  155939
94.6006  157299
94.7007  158697
94.8007  160135
94.9007  161612
95.0005  163127
95.1004  164689
95.2006  166302
95.3005  167961
95.4005  169671
95.5007  171441
95.6005  173262
95.7006  175149
95.8004  177094
95.9006  179117
96.0005  181205
96.1004  183371
96.2004  185622
96.3005  187964
96.4005  190397
96.5004  192927
96.6004  195568
96.7005  198326
96.8005  201208
96.9003  204220
97.0003  207381
97.1005  210705
97.2015  214234
97.3005  217877
97.401  221780
97.5007  225878
97.6006  230237
97.7017  234920
97.8004  239799
97.9014  245133
98.0013  250793
98.1005  256842
98.2011  263477
98.3011  270633
98.4004  278374
98.5007  286961
98.6006  296393
98.7005  306866
98.8006  318640
98.9004  331910
99.0004  347132
99.0106  348824
99.0204  350450
99.0303  352141
99.0405  353898
99.0506  355654
99.0605  357410
99.0706  359232
99.0805  361053
99.0906  362940
99.1006  364826
99.1104  366712
99.1207  368729
99.1305  370681
99.1404  372697
99.1505  374779
99.1604  376860
99.1705  379007
99.1804  381154
99.1904  383365
99.2005  385642
99.2104  387919
99.2204  390261
99.2305  392668
99.2404  395074
99.2504  397546
99.2604  400083
99.2705  402685
99.2804  405287
99.2904  407954
99.3006  410752
99.3105  413549
99.3205  416411
99.3305  419338
99.3405  422331
99.3505  425388
99.3605  428510
99.3705  431698
99.3804  434950
99.3905  438333
99.4005  441781
99.4104  445293
99.4205  448936
99.4305  452644
99.4404  456417
99.4504  460320
99.4604  464353
99.4705  468516
99.4804  472745
99.4904  477103
99.5004  481592
99.5104  486210
99.5204  491024
99.5305  495968
99.5404  501042
99.5503  506246
99.5604  511710
99.5704  517304
99.5804  523159
99.5904  529143
99.6004  535388
99.6104  541893
99.6204  548593
99.6304  555619
99.6404  562905
99.6503  570450
99.6604  578387
99.6704  586713
99.6804  595365
99.6904  604407
99.7003  613904
99.7104  623922
99.7204  634460
99.7304  645584
99.7404  657293
99.7504  669717
99.7603  682858
99.7704  696908
99.7804  711870
99.7904  727872
99.8003  745046
99.8104  763585
99.8204  783621
99.8303  805348
99.8403  829091
99.8504  855176
99.8603  883928
99.8704  915998
99.8803  951906
99.8904  992628
99.9003  1.0392e+06
99.9013  1.04421e+06
99.9023  1.04935e+06
99.9033  1.05456e+06
99.9043  1.05982e+06
99.9054  1.06522e+06
99.9063  1.07062e+06
99.9073  1.07615e+06
99.9083  1.08181e+06
99.9093  1.08754e+06
99.9103  1.09333e+06
99.9113  1.09925e+06
99.9123  1.10523e+06
99.9133  1.11134e+06
99.9143  1.11759e+06
99.9153  1.1239e+06
99.9163  1.13034e+06
99.9173  1.13684e+06
99.9183  1.14354e+06
99.9193  1.15031e+06
99.9203  1.15727e+06
99.9213  1.1643e+06
99.9223  1.17145e+06
99.9233  1.1788e+06
99.9243  1.18628e+06
99.9253  1.19389e+06
99.9263  1.20163e+06
99.9273  1.20957e+06
99.9283  1.21764e+06
99.9293  1.2259e+06
99.9303  1.23436e+06
99.9313  1.24294e+06
99.9323  1.25179e+06
99.9333  1.26077e+06
99.9343  1.26994e+06
99.9353  1.27937e+06
99.9363  1.289e+06
99.9373  1.29889e+06
99.9383  1.30897e+06
99.9393  1.31931e+06
99.9403  1.32991e+06
99.9413  1.34078e+06
99.9423  1.3519e+06
99.9433  1.36335e+06
99.9443  1.37512e+06
99.9453  1.38716e+06
99.9463  1.39952e+06
99.9473  1.41227e+06
99.9483  1.42541e+06
99.9493  1.43887e+06
99.9503  1.45273e+06
99.9513  1.46704e+06
99.9523  1.48181e+06
99.9533  1.49703e+06
99.9543  1.51277e+06
99.9553  1.52897e+06
99.9563  1.54575e+06
99.9573  1.56312e+06
99.9583  1.58114e+06
99.9593  1.59974e+06
99.9603  1.61906e+06
99.9613  1.63916e+06
99.9623  1.65998e+06
99.9633  1.68171e+06
99.9643  1.70428e+06
99.9653  1.72783e+06
99.9663  1.75242e+06
99.9673  1.77811e+06
99.9683  1.80498e+06
99.9693  1.83321e+06
99.9703  1.86274e+06
99.9713  1.89384e+06
99.9723  1.92662e+06
99.9733  1.96116e+06
99.9743  1.99772e+06
99.9753  2.03649e+06
99.9763  2.0776e+06
99.9773  2.12145e+06
99.9783  2.16822e+06
99.9793  2.21831e+06
99.9803  2.27217e+06
99.9813  2.33026e+06
99.9823  2.3931e+06
99.9833  2.46153e+06
99.9843  2.53634e+06
99.9853  2.61863e+06
99.9863  2.7097e+06
99.9873  2.81124e+06
99.9883  2.92541e+06
99.9893  3.05518e+06
99.9903  3.20441e+06
99.9904  3.22054e+06
99.9905  3.237e+06
99.9906  3.25372e+06
99.9907  3.27089e+06
99.9908  3.28813e+06
99.9909  3.30569e+06
99.991  3.32325e+06
99.9911  3.34147e+06
99.9912  3.36001e+06
99.9913  3.37855e+06
99.9914  3.39774e+06
99.9915  3.41693e+06
99.9916  3.43677e+06
99.9917  3.45693e+06
99.9918  3.47742e+06
99.9919  3.49824e+06
99.992  3.51938e+06
99.9921  3.54085e+06
99.9922  3.56297e+06
99.9923  3.58541e+06
99.9924  3.60818e+06
99.9925  3.63159e+06
99.9926  3.65534e+06
99.9927  3.67973e+06
99.9928  3.70445e+06
99.9929  3.72982e+06
99.993  3.75584e+06
99.9931  3.78219e+06
99.9932  3.80918e+06
99.9933  3.83683e+06
99.9934  3.8648e+06
99.9935  3.89375e+06
99.9936  3.92335e+06
99.9937  3.95359e+06
99.9938  3.98449e+06
99.9939  4.01604e+06
99.994  4.04857e+06
99.9941  4.08207e+06
99.9942  4.11622e+06
99.9943  4.15135e+06
99.9944  4.18712e+06
99.9945  4.2242e+06
99.9946  4.26226e+06
99.9947  4.30129e+06
99.9948  4.34129e+06
99.9949  4.3826e+06
99.995  4.42521e+06
99.9951  4.46912e+06
99.9952  4.51433e+06
99.9953  4.56084e+06
99.9954  4.60898e+06
99.9955  4.65874e+06
99.9956  4.71046e+06
99.9957  4.76347e+06
99.9958  4.81876e+06
99.9959  4.87568e+06
99.996  4.93488e+06
99.9961  4.99635e+06
99.9962  5.06043e+06
99.9963  5.12678e+06
99.9964  5.19606e+06
99.9965  5.26826e+06
99.9966  5.34372e+06
99.9967  5.42243e+06
99.9968  5.50472e+06
99.9969  5.59091e+06
99.997  5.68166e+06
99.9971  5.77696e+06
99.9972  5.87746e+06
99.9973  5.98317e+06
99.9974  6.09505e+06
99.9975  6.21377e+06
99.9976  6.33964e+06
99.9977  6.47397e+06
99.9978  6.61725e+06
99.9979  6.77077e+06
99.998  6.93534e+06
99.9981  7.11358e+06
99.9982  7.30613e+06
99.9983  7.51494e+06
99.9984  7.74392e+06
99.9985  7.99566e+06
99.9986  8.27408e+06
99.9987  8.58502e+06
99.9988  8.93369e+06
99.9989  9.3305e+06
99.999  9.78585e+06
99.9991  1.03173e+07
99.9992  1.09483e+07
99.9993  1.17146e+07
99.9994  1.26728e+07
99.9995  1.39185e+07
99.9996  1.56358e+07
99.9997  1.82242e+07
99.9998  2.28213e+07
99.9999  3.51249e+07
100  8.65623e+07
