# Supplementary material for: Victory Tax: A Holistic Income Tax System
Source: Entropy (Basel). 2021 Nov 11;23(11):1492. doi: 10.3390/e23111492 (PMC8624733; doi:10.3390/e23111492)
Supplement: Supplementary file 1 [file entropy-23-01492-s001.zip › bundle/results_to_give_away/data4VTpaper/FINAL_ESTIMATE/dataPL22306/kfnc1_BDd30871_MDd44612_MP100_CL50_ON_vgt.gva]

0.000165773  20073.7
0.000527016  20073
0.000933522  20072.4
0.00136652  20071.7
0.00181896  20071.1
0.00228697  20070.4
0.00276805  20069.8
0.00326044  20069.1
0.00376283  20068.5
0.0042742  20067.8
0.00479373  20067.2
0.00532075  20066.5
0.0058547  20065.9
0.00639511  20065.2
0.00694157  20064.6
0.00749371  20063.9
0.00805122  20063.3
0.00861383  20062.6
0.00918128  20062
0.00975336  20061.3
0.0103298  20060.7
0.0109106  20060
0.0114954  20059.4
0.0126765  20058.1
0.0138723  20056.8
0.0144753  20056.1
0.0156911  20054.8
0.0169194  20053.5
0.0175379  20052.9
0.0187836  20051.6
0.0194105  20050.9
0.0206723  20049.6
0.0219441  20048.3
0.0225837  20047.7
0.02387  20046.4
0.0245166  20045.7
0.0258163  20044.4
0.0264695  20043.8
0.027782  20042.5
0.0284413  20041.8
0.0297659  20040.5
0.0304312  20039.9
0.0317673  20038.6
0.0324381  20037.9
0.0337852  20036.6
0.0344613  20036
0.0358189  20034.7
0.0365002  20034
0.0378677  20032.7
0.0385539  20032.1
0.0399311  20030.8
0.040622  20030.1
0.0420085  20028.8
0.042704  20028.1
0.0434009  20027.5
0.0447992  20026.2
0.0455004  20025.5
0.0469072  20024.2
0.0476126  20023.6
0.0490276  20022.3
0.0497371  20021.6
0.0504479  20021
0.0518734  20019.7
0.0525881  20019
0.0540212  20017.7
0.0547397  20017.1
0.0554593  20016.4
0.0569023  20015.1
0.0576256  20014.5
0.0583501  20013.8
0.0598025  20012.5
0.0605304  20011.9
0.0619897  20010.6
0.062721  20009.9
0.0634535  20009.3
0.0649216  20008
0.0656573  20007.3
0.0663941  20006.7
0.0678708  20005.4
0.0686108  20004.7
0.0693518  20004.1
0.0708368  20002.8
0.0715808  20002.1
0.0730719  20000.8
0.073819  20000.2
0.074567  19999.5
0.0760659  19998.2
0.0768169  19997.6
0.0775687  19996.9
0.0790753  19995.6
0.07983  19995
0.0805856  19994.3
0.0813422  19993.7
0.082858  19992.4
0.0836173  19991.7
0.0843774  19991.1
0.0859004  19989.8
0.0866632  19989.1
0.0874269  19988.5
0.0889568  19987.2
0.0897231  19986.5
0.0904902  19985.9
0.0920269  19984.6
0.0927966  19983.9
0.093567  19983.3
0.0951104  19982
0.0958833  19981.3
0.096657  19980.7
0.0974315  19980
0.0989829  19978.7
0.0997598  19978.1
0.100538  19977.4
0.110717  19969
0.121019  19960.5
0.13063  19952.7
0.141147  19944.2
0.150945  19936.4
0.160827  19928.6
0.170787  19920.8
0.180823  19913
0.190931  19905.2
0.201108  19897.4
0.210496  19890.2
0.220799  19882.4
0.231164  19874.6
0.240718  19867.5
0.251196  19859.7
0.26085  19852.5
0.270551  19845.4
0.281184  19837.6
0.290977  19830.4
0.300812  19823.2
0.310688  19816.1
0.320604  19808.9
0.33056  19801.8
0.340554  19794.6
0.350585  19787.5
0.360653  19780.3
0.370757  19773.2
0.380896  19766
0.391069  19758.8
0.400347  19752.3
0.410584  19745.2
0.420853  19738
0.431154  19730.9
0.440546  19724.4
0.450906  19717.2
0.460351  19710.7
0.470768  19703.5
0.481214  19696.4
0.490736  19689.9
0.501237  19682.7
0.510807  19676.2
0.520399  19669.7
0.530977  19662.6
0.540616  19656.1
0.551244  19648.9
0.560928  19642.4
0.570633  19635.9
0.580359  19629.4
0.591081  19622.2
0.600849  19615.7
0.610637  19609.2
0.620445  19602.7
0.631256  19595.6
0.641104  19589.1
0.650971  19582.6
0.660856  19576
0.67076  19569.5
0.680683  19563
0.690623  19556.5
0.700581  19550
0.710556  19543.5
0.720549  19537
0.730559  19530.5
0.740586  19524
0.75063  19517.5
0.76069  19511
0.770767  19504.5
0.78086  19498
0.790969  19491.5
0.801094  19485
0.811235  19478.5
0.820375  19472.6
0.830545  19466.1
0.84073  19459.6
0.850931  19453.1
0.861147  19446.6
0.870354  19440.7
0.880597  19434.2
0.890856  19427.7
0.901128  19421.2
0.910386  19415.4
0.920686  19408.9
0.931  19402.4
0.941327  19395.9
0.950634  19390
0.960988  19383.5
0.971355  19377
0.980698  19371.1
0.99109  19364.6
1.00046  19358.8
1.10099  19296.3
1.20051  19235.2
1.30103  19174
1.40139  19113.5
1.50041  19054.3
1.6013  18994.5
1.70071  18936
1.80078  18877.4
1.90037  18819.5
2.00055  18761.6
2.10129  18703.7
2.20142  18646.5
2.30091  18589.9
2.40087  18533.3
2.50127  18476.7
2.60094  18420.8
2.70102  18364.8
2.80149  18308.9
2.90115  18253.6
3.00117  18198.3
3.10152  18143
3.20101  18088.3
3.30081  18033.7
3.40091  17979.1
3.5013  17924.4
3.60076  17870.4
3.70049  17816.4
3.80047  17762.4
3.90069  17708.5
4.00115  17654.5
4.10063  17601.1
4.20154  17547.1
4.30145  17493.8
4.40156  17440.4
4.50065  17387.8
4.60115  17334.4
4.7006  17281.7
4.80147  17228.4
4.90127  17175.7
5.00124  17123
5.10138  17070.3
5.20043  17018.3
5.30087  16965.6
5.40145  16912.9
5.50094  16860.8
5.60055  16808.8
5.70155  16756.1
5.80143  16704.1
5.90143  16652
6.00156  16600
6.10054  16548.6
6.20089  16496.6
6.30135  16444.5
6.40066  16393.1
6.50133  16341.1
6.60083  16289.7
6.70044  16238.3
6.80139  16186.3
6.90117  16134.9
7.00104  16083.5
7.10099  16032.1
7.20103  15980.7
7.30114  15929.3
7.40132  15877.9
7.50158  15826.5
7.60064  15775.8
7.70104  15724.4
7.8015  15673
7.90076  15622.3
8.00134  15570.9
8.10072  15520.2
8.20142  15468.8
8.3009  15418
8.40044  15367.3
8.5013  15315.9
8.60093  15265.2
8.70061  15214.4
8.80161  15163
8.90138  15112.3
9.00118  15061.5
9.10103  15010.8
9.20091  14960.1
9.30083  14909.3
9.40078  14858.6
9.50076  14807.9
9.60078  14757.1
9.70082  14706.4
9.80089  14655.6
9.90099  14604.9
10.0011  14554.2
10.1013  14503.4
10.2014  14452.7
10.3016  14401.9
10.4005  14351.8
10.5007  14301.1
10.601  14250.4
10.7012  14199.6
10.8015  14148.9
10.9005  14098.8
11.0008  14048.1
11.1011  13997.3
11.2014  13946.6
11.3004  13896.5
11.4007  13845.8
11.5011  13795
11.6014  13744.3
11.7004  13694.2
11.8008  13643.4
11.9011  13592.7
12.0059  13539.7
12.1088  13487.7
12.2117  13435.6
12.3017  13390.1
12.4046  13338
12.5075  13286
12.6104  13234
12.7004  13188.4
12.8033  13136.4
12.9061  13084.3
13.0089  13032.3
13.1117  12980.3
13.2017  12934.7
13.3045  12882.7
13.4073  12830.6
13.51  12778.6
13.6128  12726.6
13.7027  12681
13.8054  12629
13.9081  12576.9
14.0107  12524.9
14.1005  12479.4
14.2032  12427.3
14.3058  12375.3
14.4083  12323.3
14.5109  12271.2
14.6006  12225.7
14.7031  12173.6
14.8056  12121.6
14.908  12069.6
15.0104  12017.5
15.1128  11965.5
15.2024  11919.9
15.3047  11867.9
15.407  11815.9
15.5092  11763.8
15.6115  11711.8
15.7009  11666.2
15.803  11614.2
15.9052  11562.2
16.0072  11510.1
16.1093  11458.1
16.2113  11406
16.3005  11360.5
16.4024  11308.5
16.5043  11256.4
16.6062  11204.4
16.708  11152.3
16.8098  11100.3
16.9115  11048.3
17.0005  11002.7
17.1021  10950.7
17.2037  10898.6
17.3053  10846.6
17.4068  10794.6
17.5082  10742.5
17.6096  10690.5
17.711  10638.4
17.8123  10586.4
17.9009  10540.9
18.0021  10488.8
18.1033  10436.8
18.2044  10384.7
18.3055  10332.7
18.4065  10280.7
18.5075  10228.6
18.6084  10176.6
18.7093  10124.5
18.8101  10072.5
18.9108  10020.5
19.0115  9968.42
19.1121  9916.38
19.2127  9864.34
19.3007  9818.81
19.4012  9766.77
19.5016  9714.73
19.6019  9662.69
19.7022  9610.65
19.8025  9558.61
19.9027  9506.57
20.0028  9454.53
20.1029  9402.49
20.2029  9350.45
20.3028  9298.41
20.4027  9246.36
20.5025  9194.32
20.6023  9142.28
20.702  9090.24
20.8016  9038.2
20.9011  8986.16
21.0006  8934.12
21.1125  8875.58
21.2119  8823.54
21.3112  8771.5
21.4104  8719.46
21.5096  8667.42
21.6087  8615.38
21.7077  8563.34
21.8067  8511.29
21.9055  8459.25
22.0044  8407.21
22.1031  8355.17
22.2018  8303.13
22.3004  8251.09
22.4113  8192.55
22.5098  8140.51
22.6082  8088.47
22.7065  8036.43
22.8048  7984.39
22.9029  7932.35
23.0011  7880.31
23.1113  7821.76
23.2093  7769.72
23.3072  7717.68
23.405  7665.64
23.5027  7613.6
23.6004  7561.56
23.7102  7503.01
23.8077  7450.97
23.9051  7398.93
24.0025  7346.89
24.1119  7288.35
24.2091  7236.31
24.3063  7184.27
24.4033  7132.23
24.5124  7073.68
24.6093  7021.64
24.7061  6969.6
24.8028  6917.56
24.9115  6859.01
25.0081  6806.97
25.1045  6754.93
25.2009  6702.89
25.3093  6644.35
25.4055  6592.31
25.5017  6540.27
25.6098  6481.72
25.7058  6429.68
25.8017  6377.64
25.9095  6319.1
26.0052  6267.05
26.1008  6215.01
26.2083  6156.47
26.3038  6104.43
26.4111  6045.88
26.5064  5993.84
26.6017  5941.8
26.7087  5883.26
26.8037  5831.22
26.9105  5772.67
27.0054  5720.63
27.112  5662.09
27.2067  5610.05
27.3013  5558.01
27.4077  5499.46
27.5021  5447.42
27.6082  5388.87
27.7025  5336.83
27.8084  5278.29
27.9024  5226.25
28.0082  5167.7
28.102  5115.66
28.2076  5057.12
28.3013  5005.08
28.4066  4946.53
28.5118  4887.99
28.6052  4835.95
28.7102  4777.4
28.8034  4725.36
28.9082  4666.81
29.0012  4614.77
29.1058  4556.23
29.2103  4497.68
29.303  4445.64
29.4073  4387.1
29.5114  4328.55
29.6039  4276.51
29.7078  4217.97
29.8116  4159.42
29.9038  4107.38
30.0074  4048.84
30.1109  3990.29
30.2028  3938.25
30.306  3879.7
30.4092  3821.16
30.5008  3769.12
30.6037  3710.57
30.7066  3652.03
30.8093  3593.48
30.9005  3541.44
31.003  3482.9
31.1053  3424.35
31.2076  3365.81
31.3098  3307.26
31.4005  3255.22
31.5024  3196.67
31.6042  3138.13
31.7059  3079.58
31.8075  3021.04
31.9089  2962.49
32.0103  2903.95
32.1115  2845.4
32.2014  2793.36
32.3024  2734.82
32.4033  2676.27
32.5041  2617.73
32.6047  2559.18
32.7052  2500.63
32.8057  2442.09
32.906  2383.54
33.0061  2325
33.1062  2266.45
33.2062  2207.91
33.306  2149.36
33.4057  2090.82
33.5053  2032.27
33.6047  1973.73
33.7041  1915.18
33.8033  1856.64
33.9024  1798.09
34.0014  1739.54
34.1113  1674.49
34.21  1615.95
34.3086  1557.4
34.4071  1498.86
34.5055  1440.31
34.6037  1381.77
34.7019  1323.22
34.8108  1258.17
34.9086  1199.63
35.0064  1141.08
35.104  1082.54
35.2016  1023.99
35.3098  958.939
35.407  900.394
35.5042  841.849
35.6012  783.303
35.7088  718.253
35.8056  659.707
35.9022  601.162
36.0095  536.112
36.1059  477.566
36.2021  419.021
36.3089  353.97
36.4049  295.425
36.5008  236.88
36.6072  171.829
36.7028  113.284
36.8089  48.2332
36.9043  0
37.0101  0
37.1052  0
37.2107  0
37.3056  0
37.4108  0
37.5054  0
37.6103  0
37.7047  0
37.8093  0
37.9034  0
38.0078  0
38.1016  0
38.2057  0
38.3096  0
38.403  0
38.5066  0
38.6101  0
38.7031  0
38.8063  0
38.9094  0
39.002  0
39.1047  0
39.2073  0
39.3098  0
39.4019  0
39.504  0
39.606  0
39.7079  0
39.8096  0
39.901  0
40.0024  0
40.1037  0
40.2048  0
40.3057  0
40.4065  0
40.5072  0
40.6077  0
40.708  0
40.8082  0
40.9082  0
41.0081  0
41.1078  0
41.2074  0
41.3068  0
41.4061  0
41.5052  0
41.6042  0
41.703  0
41.8017  0
41.91  0
42.0083  0
42.1065  0
42.2045  0
42.3024  0
42.4099  0
42.5075  0
42.6049  0
42.7021  0
42.8089  0
42.9058  0
43.0026  0
43.1089  0
43.2054  0
43.3017  0
43.4074  0
43.5034  0
43.6088  0
43.7045  0
43.8095  0
43.9049  0
44.0096  0
44.1046  0
44.2089  0
44.3036  0
44.4076  0
44.502  0
44.6057  0
44.7091  0
44.803  0
44.9061  0
45.009  0
45.1025  0
45.205  0
45.3074  0
45.4004  0
45.5024  0
45.6043  0
45.7059  0
45.8074  0
45.9087  0
46.0007  0
46.1016  0
46.2024  0
46.303  0
46.4034  0
46.5037  0
46.6037  0
46.7036  0
46.8033  0
46.9028  0
47.0021  0
47.1012  0
47.2092  0
47.308  0
47.4065  0
47.5049  0
47.6032  0
47.7012  0
47.8079  0
47.9056  0
48.0031  0
48.1004  0
48.2063  0
48.3032  0
48.4088  0
48.5053  0
48.6017  0
48.7066  0
48.8026  0
48.9071  0
49.0027  0
49.1069  0
49.2021  0
49.3058  0
49.4007  0
49.504  0
49.607  0
49.7014  0
49.804  0
49.9065  0
50.0088  0
50.1023  0
50.2042  0
50.3058  0
50.4072  0
50.5084  0
50.6011  0
50.7019  0
50.8025  0
50.9029  0
51.0031  0
51.1031  0
51.2028  0
51.3024  0
51.4018  0
51.5009  0
51.6081  0
51.7068  0
51.8053  0
51.9036  0
52.0017  0
52.1078  0
52.2055  0
52.3029  0
52.4083  0
52.5053  0
52.6021  0
52.7068  0
52.8032  0
52.9074  0
53.0034  0
53.1072  0
53.2027  0
53.306  0
53.4012  0
53.504  0
53.6066  0
53.7011  0
53.8032  0
53.9051  0
54.0068  0
54.1004  0
54.2017  0
54.3026  0
54.4034  0
54.5039  0
54.6042  0
54.7042  0
54.804  0
54.9036  0
55.003  0
55.1021  0
55.201  0
55.3072  0
55.4056  0
55.5038  0
55.6017  0
55.7069  0
55.8044  0
55.9016  0
56.0061  0
56.1028  0
56.2068  0
56.3031  0
56.4065  0
56.5023  0
56.6053  0
56.7006  0
56.803  0
56.9052  0
57.0071  0
57.1015  0
57.2029  0
57.3041  0
57.4049  0
57.5056  0
57.6059  0
57.706  0
57.8059  0
57.9055  0
58.0048  0
58.1039  0
58.2028  0
58.3013  0
58.4067  0
58.5047  0
58.6025  0
58.707  0
58.8043  0
58.9013  0
59.005  0
59.1015  0
59.2046  0
59.3006  0
59.4032  0
59.5054  0
59.6006  0
59.7024  0
59.8038  0
59.905  0
60.0059  0
60.1065  0
60.2068  0
60.3068  0
60.4066  0
60.5061  0
60.6053  0
60.7042  0
60.8028  0
60.9012  0
61.0058  0
61.1036  0
61.2011  0
61.3049  0
61.4018  0
61.5049  0
61.6013  0
61.7039  0
61.8061  0
61.9016  0
62.0032  0
62.1045  0
62.2056  0
62.3063  0
62.4004  0
62.5005  0
62.6065  0
62.706  0
62.8052  0
62.9041  0
63.0027  0
63.101  0
63.2051  0
63.3028  0
63.4063  0
63.5033  0
63.6062  0
63.7026  0
63.8048  0
63.9007  0
64.0022  0
64.1034  0
64.2043  0
64.3049  0
64.4051  0
64.505  0
64.6046  0
64.7038  0
64.8028  0
64.9014  0
65.0055  0
65.1034  0
65.2011  0
65.3041  0
65.4011  0
65.5035  0
65.6055  0
65.7015  0
65.8028  0
65.9038  0
66.0044  0
66.1047  0
66.2046  0
66.3042  0
66.4035  0
66.5024  0
66.601  0
66.7046  0
66.8025  0
66.9054  0
67.0026  0
67.1048  0
67.2013  0
67.3028  0
67.4039  0
67.5047  0
67.605  0
67.705  0
67.8047  0
67.904  0
68.0029  0
68.1015  0
68.2048  0
68.3026  0
68.4052  0
68.5023  0
68.6041  0
68.7005  0
68.8015  0
68.9022  0
69.0025  0
69.1024  0
69.2019  0
69.301  0
69.4046  0
69.503  0
69.6009  0
69.7034  0
69.8006  0
69.9022  0
70.0035  0
70.1043  0
70.2047  0
70.3047  0
70.4043  0
70.5035  0
70.6023  0
70.7007  0
70.8033  0
70.9009  0
71.0027  0
71.1041  0
71.2005  0
71.301  0
71.4011  0
71.5008  0
71.6045  0
71.7033  0
71.8017  0
71.9042  0
72.0017  0
72.1032  0
72.2043  0
72.3006  0
72.4008  0
72.5006  0
72.6042  0
72.7031  0
72.8015  0
72.9037  0
73.0013  0
73.1026  0
73.2034  0
73.3038  0
73.4037  0
73.5032  0
73.6021  0
73.7007  0
73.8028  0
73.9004  0
74.0016  0
74.1023  0
74.2026  0
74.3023  0
74.4016  0
74.5043  0
74.6026  0
74.7004  0
74.8016  0
74.9023  0
75.0025  0
75.1023  0
75.2015  0
75.304  0
75.4022  0
75.5037  0
75.6009  0
75.7013  0
75.8013  0
75.9007  0
76.0032  0
76.1016  0
76.2031  0
76.3004  0
76.4008  0
76.5007  0
76.6035  0
76.7023  0
76.8006  0
76.9018  0
77.0024  0
77.1025  0
77.202  0
77.301  0
77.4029  0
77.5007  0
77.6014  0
77.7015  0
77.8011  0
77.9033  0
78.0017  0
78.1028  0
78.2033  0
78.3032  0
78.4025  0
78.5012  0
78.6025  0
78.7032  0
78.8033  0
78.9028  0
79.0016  0
79.103  0
79.2006  0
79.3007  0
79.4032  0
79.5021  0
79.6033  0
79.7009  0
79.8008  0
79.903  0
80.0016  0
80.1025  0
80.2027  0
80.3023  0
80.4012  0
80.5023  0
80.6027  0
80.7024  0
80.8014  0
80.9025  0
81.003  0
81.1027  0
81.2017  0
81.3027  0
81.4004  0
81.5026  0
81.6015  0
81.7023  0
81.8023  0
81.9016  0
82.0028  0
82.1007  0
82.2028  0
82.3017  0
82.4024  0
82.5023  0
82.6014  0
82.7022  0
82.8022  0
82.9014  0
83.0022  0
83.1023  0
83.2015  0
83.3023  0
83.4022  0
83.5014  0
83.602  0
83.7018  0
83.8008  0
83.9011  0
84.0006  0
84.1015  0
84.2014  0
84.3006  0
84.401  0
84.5005  0
84.6012  0
84.7011  0
84.8021  0
84.9022  0
85.0014  0
85.1017  0
85.2011  0
85.3015  0
85.401  0
85.5015  0
85.601  0
85.7015  0
85.801  0
85.9014  0
86.0009  0
86.1012  0
86.2005  0
86.3006  0
86.4014  0
86.5012  0
86.6018  0
86.7013  0
86.8015  0
86.9006  0
87.0004  0
87.1007  0
87.2015  0
87.3013  0
87.4016  0
87.5008  0
87.6005  0
87.7006  0
87.801  0
87.9004  0
88.0015  0
88.1015  0
88.2018  0
88.3009  0
88.4016  0
88.5012  0
88.6009  0
88.7008  0
88.8008  0
88.9008  0
89.001  0
89.1012  0
89.2013  0
89.3015  0
89.4016  0
89.5015  0
89.6014  0
89.7012  0
89.8008  0
89.9013  0
90.0005  0
90.1005  0
90.2014  0
90.3008  0
90.4009  0
90.5007  0
90.6011  0
90.701  0
90.8005  0
90.9004  0
91.0008  0
91.1006  0
91.2008  0
91.3012  0
91.401  0
91.5009  0
91.601  0
91.7011  0
91.8005  0
91.9007  0
92.0008  0
92.1008  0
92.2007  0
92.3011  0
92.4004  0
92.501  0
92.6004  0
92.7009  0
92.8009  0
92.901  0
93.0005  0
93.1008  0
93.2009  0
93.301  0
93.4008  0
93.5004  0
93.6008  0
93.7008  0
93.8009  0
93.9004  0
94.0004  0
94.1007  0
94.2007  0
94.3004  0
94.4006  0
94.5007  0
94.6006  0
94.7007  0
94.8007  0
94.9007  0
95.0005  0
95.1004  0
95.2006  0
95.3005  0
95.4005  0
95.5007  0
95.6005  0
95.7006  0
95.8004  0
95.9006  0
96.0005  0
96.1004  0
96.2004  0
96.3005  0
96.4005  0
96.5004  0
96.6004  0
96.7005  0
96.8005  0
96.9003  0
97.0003  0
97.1005  0
97.2015  0
97.3005  0
97.401  0
97.5007  0
97.6006  0
97.7017  0
97.8004  0
97.9014  0
98.0013  0
98.1005  0
98.2011  0
98.3011  0
98.4004  0
98.5007  0
98.6006  0
98.7005  0
98.8006  0
98.9004  0
99.0004  0
99.0106  0
99.0204  0
99.0303  0
99.0405  0
99.0506  0
99.0605  0
99.0706  0
99.0805  0
99.0906  0
99.1006  0
99.1104  0
99.1207  0
99.1305  0
99.1404  0
99.1505  0
99.1604  0
99.1705  0
99.1804  0
99.1904  0
99.2005  0
99.2104  0
99.2204  0
99.2305  0
99.2404  0
99.2504  0
99.2604  0
99.2705  0
99.2804  0
99.2904  0
99.3006  0
99.3105  0
99.3205  0
99.3305  0
99.3405  0
99.3505  0
99.3605  0
99.3705  0
99.3804  0
99.3905  0
99.4005  0
99.4104  0
99.4205  0
99.4305  0
99.4404  0
99.4504  0
99.4604  0
99.4705  0
99.4804  0
99.4904  0
99.5004  0
99.5104  0
99.5204  0
99.5305  0
99.5404  0
99.5503  0
99.5604  0
99.5704  0
99.5804  0
99.5904  0
99.6004  0
99.6104  0
99.6204  0
99.6304  0
99.6404  0
99.6503  0
99.6604  0
99.6704  0
99.6804  0
99.6904  0
99.7003  0
99.7104  0
99.7204  0
99.7304  0
99.7404  0
99.7504  0
99.7603  0
99.7704  0
99.7804  0
99.7904  0
99.8003  0
99.8104  0
99.8204  0
99.8303  0
99.8403  0
99.8504  0
99.8603  0
99.8704  0
99.8803  0
99.8904  0
99.9003  0
99.9013  0
99.9023  0
99.9033  0
99.9043  0
99.9054  0
99.9063  0
99.9073  0
99.9083  0
99.9093  0
99.9103  0
99.9113  0
99.9123  0
99.9133  0
99.9143  0
99.9153  0
99.9163  0
99.9173  0
99.9183  0
99.9193  0
99.9203  0
99.9213  0
99.9223  0
99.9233  0
99.9243  0
99.9253  0
99.9263  0
99.9273  0
99.9283  0
99.9293  0
99.9303  0
99.9313  0
99.9323  0
99.9333  0
99.9343  0
99.9353  0
99.9363  0
99.9373  0
99.9383  0
99.9393  0
99.9403  0
99.9413  0
99.9423  0
99.9433  0
99.9443  0
99.9453  0
99.9463  0
99.9473  0
99.9483  0
99.9493  0
99.9503  0
99.9513  0
99.9523  0
99.9533  0
99.9543  0
99.9553  0
99.9563  0
99.9573  0
99.9583  0
99.9593  0
99.9603  0
99.9613  0
99.9623  0
99.9633  0
99.9643  0
99.9653  0
99.9663  0
99.9673  0
99.9683  0
99.9693  0
99.9703  0
99.9713  0
99.9723  0
99.9733  0
99.9743  0
99.9753  0
99.9763  0
99.9773  0
99.9783  0
99.9793  0
99.9803  0
99.9813  0
99.9823  0
99.9833  0
99.9843  0
99.9853  0
99.9863  0
99.9873  0
99.9883  0
99.9893  0
99.9903  0
99.9904  0
99.9905  0
99.9906  0
99.9907  0
99.9908  0
99.9909  0
99.991  0
99.9911  0
99.9912  0
99.9913  0
99.9914  0
99.9915  0
99.9916  0
99.9917  0
99.9918  0
99.9919  0
99.992  0
99.9921  0
99.9922  0
99.9923  0
99.9924  0
99.9925  0
99.9926  0
99.9927  0
99.9928  0
99.9929  0
99.993  0
99.9931  0
99.9932  0
99.9933  0
99.9934  0
99.9935  0
99.9936  0
99.9937  0
99.9938  0
99.9939  0
99.994  0
99.9941  0
99.9942  0
99.9943  0
99.9944  0
99.9945  0
99.9946  0
99.9947  0
99.9948  0
99.9949  0
99.995  0
99.9951  0
99.9952  0
99.9953  0
99.9954  0
99.9955  0
99.9956  0
99.9957  0
99.9958  0
99.9959  0
99.996  0
99.9961  0
99.9962  0
99.9963  0
99.9964  0
99.9965  0
99.9966  0
99.9967  0
99.9968  0
99.9969  0
99.997  0
99.9971  0
99.9972  0
99.9973  0
99.9974  0
99.9975  0
99.9976  0
99.9977  0
99.9978  0
99.9979  0
99.998  0
99.9981  0
99.9982  0
99.9983  0
99.9984  0
99.9985  0
99.9986  0
99.9987  0
99.9988  0
99.9989  0
99.999  0
99.9991  0
99.9992  0
99.9993  0
99.9994  0
99.9995  0
99.9996  0
99.9997  0
99.9998  0
99.9999  0
100  0
