# Supplementary material for: Victory Tax: A Holistic Income Tax System
Source: Entropy (Basel). 2021 Nov 11;23(11):1492. doi: 10.3390/e23111492 (PMC8624733; doi:10.3390/e23111492)
Supplement: Supplementary file 1 [file entropy-23-01492-s001.zip › bundle/results_to_give_away/data4VTpaper/FINAL_ESTIMATE/dataPL22306/kfnc1_BDd30871_MDd44612_MP100_CL50_ON_edv.ded]

0.000165773  0.50019
0.000527016  1.50057
0.000933522  2.50095
0.00136652  3.50133
0.00181896  4.50171
0.00228697  5.50209
0.00276805  6.50248
0.00326044  7.50286
0.00376283  8.50324
0.0042742  9.50362
0.00479373  10.504
0.00532075  11.5044
0.0058547  12.5048
0.00639511  13.5051
0.00694157  14.5055
0.00749371  15.5059
0.00805122  16.5063
0.00861383  17.5067
0.00918128  18.507
0.00975336  19.5074
0.0103298  20.5078
0.0109106  21.5082
0.0114954  22.5086
0.0126765  24.5093
0.0138723  26.5101
0.0144753  27.5105
0.0156911  29.5112
0.0169194  31.512
0.0175379  32.5124
0.0187836  34.5131
0.0194105  35.5135
0.0206723  37.5143
0.0219441  39.515
0.0225837  40.5154
0.02387  42.5162
0.0245166  43.5166
0.0258163  45.5173
0.0264695  46.5177
0.027782  48.5185
0.0284413  49.5189
0.0297659  51.5196
0.0304312  52.52
0.0317673  54.5208
0.0324381  55.5211
0.0337852  57.5219
0.0344613  58.5223
0.0358189  60.523
0.0365002  61.5234
0.0378677  63.5242
0.0385539  64.5246
0.0399311  66.5253
0.040622  67.5257
0.0420085  69.5265
0.042704  70.5268
0.0434009  71.5272
0.0447992  73.528
0.0455004  74.5284
0.0469072  76.5291
0.0476126  77.5295
0.0490276  79.5303
0.0497371  80.5307
0.0504479  81.531
0.0518734  83.5318
0.0525881  84.5322
0.0540212  86.5329
0.0547397  87.5333
0.0554593  88.5337
0.0569023  90.5345
0.0576256  91.5348
0.0583501  92.5352
0.0598025  94.536
0.0605304  95.5364
0.0619897  97.5371
0.062721  98.5375
0.0634535  99.5379
0.0649216  101.539
0.0656573  102.539
0.0663941  103.539
0.0678708  105.54
0.0686108  106.541
0.0693518  107.541
0.0708368  109.542
0.0715808  110.542
0.0730719  112.543
0.073819  113.543
0.074567  114.544
0.0760659  116.544
0.0768169  117.545
0.0775687  118.545
0.0790753  120.546
0.07983  121.546
0.0805856  122.547
0.0813422  123.547
0.082858  125.548
0.0836173  126.548
0.0843774  127.549
0.0859004  129.549
0.0866632  130.55
0.0874269  131.55
0.0889568  133.551
0.0897231  134.551
0.0904902  135.552
0.0920269  137.552
0.0927966  138.553
0.093567  139.553
0.0951104  141.554
0.0958833  142.554
0.096657  143.555
0.0974315  144.555
0.0989829  146.556
0.0997598  147.556
0.100538  148.557
0.110717  161.562
0.121019  174.566
0.13063  186.571
0.141147  199.576
0.150945  211.581
0.160827  223.585
0.170787  235.59
0.180823  247.594
0.190931  259.599
0.201108  271.603
0.210496  282.608
0.220799  294.612
0.231164  306.617
0.240718  317.621
0.251196  329.625
0.26085  340.63
0.270551  351.634
0.281184  363.638
0.290977  374.643
0.300812  385.647
0.310688  396.651
0.320604  407.655
0.33056  418.659
0.340554  429.664
0.350585  440.668
0.360653  451.672
0.370757  462.676
0.380896  473.68
0.391069  484.685
0.400347  494.688
0.410584  505.693
0.420853  516.697
0.431154  527.701
0.440546  537.705
0.450906  548.709
0.460351  558.713
0.470768  569.717
0.481214  580.721
0.490736  590.725
0.501237  601.729
0.510807  611.733
0.520399  621.737
0.530977  632.741
0.540616  642.745
0.551244  653.749
0.560928  663.753
0.570633  673.756
0.580359  683.76
0.591081  694.764
0.600849  704.768
0.610637  714.772
0.620445  724.776
0.631256  735.78
0.641104  745.784
0.650971  755.788
0.660856  765.792
0.67076  775.795
0.680683  785.799
0.690623  795.803
0.700581  805.807
0.710556  815.811
0.720549  825.814
0.730559  835.818
0.740586  845.822
0.75063  855.826
0.76069  865.83
0.770767  875.833
0.78086  885.837
0.790969  895.841
0.801094  905.845
0.811235  915.849
0.820375  924.852
0.830545  934.856
0.84073  944.86
0.850931  954.864
0.861147  964.867
0.870354  973.871
0.880597  983.875
0.890856  993.878
0.901128  1003.88
0.910386  1012.89
0.920686  1022.89
0.931  1032.89
0.941327  1042.9
0.950634  1051.9
0.960988  1061.9
0.971355  1071.91
0.980698  1080.91
0.99109  1090.92
1.00046  1099.92
1.10099  1195.96
1.20051  1289.99
1.30103  1384.03
1.40139  1477.06
1.50041  1568.1
1.6013  1660.13
1.70071  1750.17
1.80078  1840.2
1.90037  1929.23
2.00055  2018.27
2.10129  2107.3
2.20142  2195.34
2.30091  2282.37
2.40087  2369.4
2.50127  2456.44
2.60094  2542.47
2.70102  2628.5
2.80149  2714.53
2.90115  2799.57
3.00117  2884.6
3.10152  2969.63
3.20101  3053.66
3.30081  3137.69
3.40091  3221.73
3.5013  3305.76
3.60076  3388.79
3.70049  3471.82
3.80047  3554.85
3.90069  3637.88
4.00115  3720.92
4.10063  3802.95
4.20154  3885.98
4.30145  3968.01
4.40156  4050.04
4.50065  4131.07
4.60115  4213.1
4.7006  4294.13
4.80147  4376.17
4.90127  4457.2
5.00124  4538.23
5.10138  4619.26
5.20043  4699.29
5.30087  4780.32
5.40145  4861.35
5.50094  4941.38
5.60055  5021.41
5.70155  5102.44
5.80143  5182.47
5.90143  5262.5
6.00156  5342.53
6.10054  5421.56
6.20089  5501.59
6.30135  5581.62
6.40066  5660.66
6.50133  5740.69
6.60083  5819.72
6.70044  5898.75
6.80139  5978.78
6.90117  6057.81
7.00104  6136.84
7.10099  6215.87
7.20103  6294.9
7.30114  6373.93
7.40132  6452.96
7.50158  6531.99
7.60064  6610.02
7.70104  6689.05
7.8015  6768.08
7.90076  6846.11
8.00134  6925.14
8.10072  7003.17
8.20142  7082.2
8.3009  7160.23
8.40044  7238.26
8.5013  7317.29
8.60093  7395.32
8.70061  7473.35
8.80161  7552.38
8.90138  7630.4
9.00118  7708.43
9.10103  7786.46
9.20091  7864.49
9.30083  7942.52
9.40078  8020.55
9.50076  8098.58
9.60078  8176.61
9.70082  8254.64
9.80089  8332.67
9.90099  8410.7
10.0011  8488.73
10.1013  8566.76
10.2014  8644.79
10.3016  8722.82
10.4005  8799.85
10.5007  8877.88
10.601  8955.91
10.7012  9033.94
10.8015  9111.97
10.9005  9189
11.0008  9267.03
11.1011  9345.06
11.2014  9423.09
11.3004  9500.12
11.4007  9578.15
11.5011  9656.18
11.6014  9734.21
11.7004  9811.24
11.8008  9889.26
11.9011  9967.29
12.0059  10048.8
12.1088  10128.9
12.2117  10208.9
12.3017  10278.9
12.4046  10358.9
12.5075  10439
12.6104  10519
12.7004  10589
12.8033  10669.1
12.9061  10749.1
13.0089  10829.1
13.1117  10909.2
13.2017  10979.2
13.3045  11059.2
13.4073  11139.2
13.51  11219.3
13.6128  11299.3
13.7027  11369.3
13.8054  11449.4
13.9081  11529.4
14.0107  11609.4
14.1005  11679.4
14.2032  11759.5
14.3058  11839.5
14.4083  11919.5
14.5109  11999.6
14.6006  12069.6
14.7031  12149.6
14.8056  12229.7
14.908  12309.7
15.0104  12389.7
15.1128  12469.7
15.2024  12539.8
15.3047  12619.8
15.407  12699.8
15.5092  12779.9
15.6115  12859.9
15.7009  12929.9
15.803  13010
15.9052  13090
16.0072  13170
16.1093  13250
16.2113  13330.1
16.3005  13400.1
16.4024  13480.1
16.5043  13560.2
16.6062  13640.2
16.708  13720.2
16.8098  13800.3
16.9115  13880.3
17.0005  13950.3
17.1021  14030.3
17.2037  14110.4
17.3053  14190.4
17.4068  14270.4
17.5082  14350.5
17.6096  14430.5
17.711  14510.5
17.8123  14590.6
17.9009  14660.6
18.0021  14740.6
18.1033  14820.6
18.2044  14900.7
18.3055  14980.7
18.4065  15060.7
18.5075  15140.8
18.6084  15220.8
18.7093  15300.8
18.8101  15380.9
18.9108  15460.9
19.0115  15540.9
19.1121  15620.9
19.2127  15701
19.3007  15771
19.4012  15851
19.5016  15931.1
19.6019  16011.1
19.7022  16091.1
19.8025  16171.2
19.9027  16251.2
20.0028  16331.2
20.1029  16411.2
20.2029  16491.3
20.3028  16571.3
20.4027  16651.3
20.5025  16731.4
20.6023  16811.4
20.702  16891.4
20.8016  16971.5
20.9011  17051.5
21.0006  17131.5
21.1125  17221.6
21.2119  17301.6
21.3112  17381.6
21.4104  17461.6
21.5096  17541.7
21.6087  17621.7
21.7077  17701.7
21.8067  17781.8
21.9055  17861.8
22.0044  17941.8
22.1031  18021.9
22.2018  18101.9
22.3004  18181.9
22.4113  18272
22.5098  18352
22.6082  18432
22.7065  18512
22.8048  18592.1
22.9029  18672.1
23.0011  18752.1
23.1113  18842.2
23.2093  18922.2
23.3072  19002.2
23.405  19082.3
23.5027  19162.3
23.6004  19242.3
23.7102  19332.4
23.8077  19412.4
23.9051  19492.4
24.0025  19572.5
24.1119  19662.5
24.2091  19742.5
24.3063  19822.5
24.4033  19902.6
24.5124  19992.6
24.6093  20072.6
24.7061  20152.7
24.8028  20232.7
24.9115  20322.7
25.0081  20402.8
25.1045  20482.8
25.2009  20562.8
25.3093  20652.9
25.4055  20732.9
25.5017  20812.9
25.6098  20903
25.7058  20983
25.8017  21063
25.9095  21153.1
26.0052  21233.1
26.1008  21313.1
26.2083  21403.1
26.3038  21483.2
26.4111  21573.2
26.5064  21653.2
26.6017  21733.3
26.7087  21823.3
26.8037  21903.3
26.9105  21993.4
27.0054  22073.4
27.112  22163.4
27.2067  22243.5
27.3013  22323.5
27.4077  22413.5
27.5021  22493.6
27.6082  22583.6
27.7025  22663.6
27.8084  22753.7
27.9024  22833.7
28.0082  22923.7
28.102  23003.8
28.2076  23093.8
28.3013  23173.8
28.4066  23263.9
28.5118  23353.9
28.6052  23433.9
28.7102  23524
28.8034  23604
28.9082  23694
29.0012  23774.1
29.1058  23864.1
29.2103  23954.1
29.303  24034.1
29.4073  24124.2
29.5114  24214.2
29.6039  24294.2
29.7078  24384.3
29.8116  24474.3
29.9038  24554.3
30.0074  24644.4
30.1109  24734.4
30.2028  24814.4
30.306  24904.5
30.4092  24994.5
30.5008  25074.5
30.6037  25164.6
30.7066  25254.6
30.8093  25344.6
30.9005  25424.7
31.003  25514.7
31.1053  25604.7
31.2076  25694.8
31.3098  25784.8
31.4005  25864.8
31.5024  25954.9
31.6042  26044.9
31.7059  26134.9
31.8075  26225
31.9089  26315
32.0103  26405.1
32.1115  26495.1
32.2014  26575.1
32.3024  26665.2
32.4033  26755.2
32.5041  26845.2
32.6047  26935.3
32.7052  27025.3
32.8057  27115.3
32.906  27205.4
33.0061  27295.4
33.1062  27385.4
33.2062  27475.5
33.306  27565.5
33.4057  27655.5
33.5053  27745.6
33.6047  27835.6
33.7041  27925.6
33.8033  28015.7
33.9024  28105.7
34.0014  28195.7
34.1113  28295.8
34.21  28385.8
34.3086  28475.8
34.4071  28565.9
34.5055  28655.9
34.6037  28745.9
34.7019  28836
34.8108  28936
34.9086  29026.1
35.0064  29116.1
35.104  29206.1
35.2016  29296.2
35.3098  29396.2
35.407  29486.2
35.5042  29576.3
35.6012  29666.3
35.7088  29766.3
35.8056  29856.4
35.9022  29946.4
36.0095  30046.4
36.1059  30136.5
36.2021  30226.5
36.3089  30326.5
36.4049  30416.6
36.5008  30506.6
36.6072  30606.7
36.7028  30696.7
36.8089  30796.7
36.9043  30872.1
37.0101  30878.9
37.1052  30885.2
37.2107  30892.2
37.3056  30898.5
37.4108  30905.7
37.5054  30912.2
37.6103  30919.5
37.7047  30926.2
37.8093  30933.6
37.9034  30940.4
38.0078  30948
38.1016  30954.9
38.2057  30962.7
38.3096  30970.5
38.403  30977.6
38.5066  30985.6
38.6101  30993.7
38.7031  31001.1
38.8063  31009.3
38.9094  31017.6
39.002  31025.1
39.1047  31033.6
39.2073  31042.1
39.3098  31050.8
39.4019  31058.6
39.504  31067.4
39.606  31076.2
39.7079  31085.2
39.8096  31094.2
39.901  31102.4
40.0024  31111.6
40.1037  31120.8
40.2048  31130.2
40.3057  31139.6
40.4065  31149.1
40.5072  31158.7
40.6077  31168.4
40.708  31178.2
40.8082  31188
40.9082  31197.9
41.0081  31207.9
41.1078  31218
41.2074  31228.2
41.3068  31238.5
41.4061  31248.8
41.5052  31259.2
41.6042  31269.8
41.703  31280.4
41.8017  31291
41.91  31302.9
42.0083  31313.7
42.1065  31324.7
42.2045  31335.7
42.3024  31346.8
42.4099  31359.1
42.5075  31370.4
42.6049  31381.8
42.7021  31393.2
42.8089  31405.9
42.9058  31417.6
43.0026  31429.3
43.1089  31442.3
43.2054  31454.2
43.3017  31466.2
43.4074  31479.4
43.5034  31491.6
43.6088  31505.1
43.7045  31517.4
43.8095  31531.1
43.9049  31543.6
44.0096  31557.5
44.1046  31570.2
44.2089  31584.2
44.3036  31597.1
44.4076  31611.4
44.502  31624.4
44.6057  31638.9
44.7091  31653.4
44.803  31666.8
44.9061  31681.5
45.009  31696.4
45.1025  31710
45.205  31725.1
45.3074  31740.2
45.4004  31754.1
45.5024  31769.5
45.6043  31785
45.7059  31800.5
45.8074  31816.2
45.9087  31832
46.0007  31846.4
46.1016  31862.4
46.2024  31878.5
46.303  31894.7
46.4034  31911
46.5037  31927.4
46.6037  31943.9
46.7036  31960.5
46.8033  31977.2
46.9028  31994
47.0021  32010.9
47.1012  32027.9
47.2092  32046.6
47.308  32063.9
47.4065  32081.2
47.5049  32098.6
47.6032  32116.2
47.7012  32133.8
47.8079  32153.2
47.9056  32171.1
48.0031  32189.1
48.1004  32207.1
48.2063  32227
48.3032  32245.3
48.4088  32265.4
48.5053  32283.9
48.6017  32302.5
48.7066  32322.9
48.8026  32341.8
48.9071  32362.4
49.0027  32381.5
49.1069  32402.4
49.2021  32421.6
49.3058  32442.8
49.4007  32462.2
49.504  32483.6
49.607  32505.1
49.7014  32524.9
49.804  32546.6
49.9065  32568.5
50.0088  32590.5
50.1023  32610.7
50.2042  32632.9
50.3058  32655.3
50.4072  32677.7
50.5084  32700.3
50.6011  32721.1
50.7019  32743.9
50.8025  32766.8
50.9029  32789.9
51.0031  32813.1
51.1031  32836.4
51.2028  32859.8
51.3024  32883.3
51.4018  32907
51.5009  32930.8
51.6081  32956.7
51.7068  32980.7
51.8053  33004.9
51.9036  33029.1
52.0017  33053.5
52.1078  33080.1
52.2055  33104.7
52.3029  33129.5
52.4083  33156.5
52.5053  33181.5
52.6021  33206.6
52.7068  33234
52.8032  33259.4
52.9074  33287
53.0034  33312.7
53.1072  33340.6
53.2027  33366.5
53.306  33394.6
53.4012  33420.8
53.504  33449.2
53.6066  33477.8
53.7011  33504.3
53.8032  33533.2
53.9051  33562.1
54.0068  33591.3
54.1004  33618.3
54.2017  33647.7
54.3026  33677.2
54.4034  33706.9
54.5039  33736.7
54.6042  33766.6
54.7042  33796.7
54.804  33826.9
54.9036  33857.3
55.003  33887.8
55.1021  33918.4
55.201  33949.1
55.3072  33982.4
55.4056  34013.5
55.5038  34044.6
55.6017  34076
55.7069  34109.8
55.8044  34141.4
55.9016  34173.1
56.0061  34207.5
56.1028  34239.5
56.2068  34274.1
56.3031  34306.4
56.4065  34341.3
56.5023  34373.8
56.6053  34409.1
56.7006  34441.9
56.803  34477.4
56.9052  34513.1
57.0071  34548.9
57.1015  34582.3
57.2029  34618.4
57.3041  34654.6
57.4049  34691
57.5056  34727.6
57.6059  34764.3
57.706  34801.2
57.8059  34838.2
57.9055  34875.3
58.0048  34912.7
58.1039  34950.1
58.2028  34987.7
58.3013  35025.5
58.4067  35066.1
58.5047  35104.2
58.6025  35142.4
58.707  35183.5
58.8043  35222
58.9013  35260.7
59.005  35302.3
59.1015  35341.2
59.2046  35383.1
59.3006  35422.4
59.4032  35464.6
59.5054  35507
59.6006  35546.8
59.7024  35589.5
59.8038  35632.4
59.905  35675.4
60.0059  35718.6
60.1065  35762
60.2068  35805.5
60.3068  35849.2
60.4066  35893.1
60.5061  35937.1
60.6053  35981.3
60.7042  36025.6
60.8028  36070.2
60.9012  36114.8
61.0058  36162.6
61.1036  36207.6
61.2011  36252.8
61.3049  36301.1
61.4018  36346.6
61.5049  36395.3
61.6013  36441.1
61.7039  36490.1
61.8061  36539.3
61.9016  36585.6
62.0032  36635.1
62.1045  36684.9
62.2056  36734.7
62.3063  36784.8
62.4004  36831.9
62.5005  36882.3
62.6065  36936.1
62.706  36986.8
62.8052  37037.8
62.9041  37088.9
63.0027  37140.1
63.101  37191.6
63.2051  37246.4
63.3028  37298.2
63.4063  37353.4
63.5033  37405.6
63.6062  37461.1
63.7026  37513.6
63.8048  37569.6
63.9007  37622.4
64.0022  37678.7
64.1034  37735.2
64.2043  37791.9
64.3049  37848.7
64.4051  37905.8
64.505  37963
64.6046  38020.4
64.7038  38078
64.8028  38135.7
64.9014  38193.7
65.0055  38255.2
65.1034  38313.5
65.2011  38372
65.3041  38434.2
65.4011  38493
65.5035  38555.5
65.6055  38618.2
65.7015  38677.6
65.8028  38740.7
65.9038  38804
66.0044  38867.5
66.1047  38931.1
66.2046  38995
66.3042  39059
66.4035  39123.2
66.5024  39187.7
66.601  39252.3
66.7046  39320.7
66.8025  39385.7
66.9054  39454.5
67.0026  39519.8
67.1048  39589
67.2013  39654.8
67.3028  39724.4
67.4039  39794.2
67.5047  39864.2
67.605  39934.4
67.705  40004.8
67.8047  40075.4
67.904  40146.2
68.0029  40217.2
68.1015  40288.4
68.2048  40363.5
68.3026  40435.1
68.4052  40510.6
68.5023  40582.6
68.6041  40658.6
68.7005  40731
68.8015  40807.3
68.9022  40883.9
69.0025  40960.7
69.1024  41037.7
69.2019  41114.9
69.301  41192.4
69.4046  41273.9
69.503  41351.7
69.6009  41429.7
69.7034  41511.8
69.8006  41590.3
69.9022  41672.8
70.0035  41755.6
70.1043  41838.6
70.2047  41921.8
70.3047  42005.3
70.4043  42088.9
70.5035  42172.7
70.6023  42256.8
70.7007  42341.1
70.8033  42429.6
70.9009  42514.2
71.0027  42603.2
71.1041  42692.3
71.2005  42777.7
71.301  42867.2
71.4011  42957.1
71.5008  43047.1
71.6045  43141.4
71.7033  43231.9
71.8017  43322.6
71.9042  43417.6
72.0017  43508.7
72.1032  43604.2
72.2043  43699.9
72.3006  43791.7
72.4008  43887.8
72.5006  43984.2
72.6042  44085
72.7031  44181.8
72.8015  44278.8
72.9037  44380.3
73.0013  44477.8
73.1026  44579.7
73.2034  44612
73.3038  44612
73.4037  44612
73.5032  44612
73.6021  44612
73.7007  44612
73.8028  44612
73.9004  44612
74.0016  44612
74.1023  44612
74.2026  44612
74.3023  44612
74.4016  44612
74.5043  44612
74.6026  44612
74.7004  44612
74.8016  44612
74.9023  44612
75.0025  44612
75.1023  44612
75.2015  44612
75.304  44612
75.4022  44612
75.5037  44612
75.6009  44612
75.7013  44612
75.8013  44612
75.9007  44612
76.0032  44612
76.1016  44612
76.2031  44612
76.3004  44612
76.4008  44612
76.5007  44612
76.6035  44612
76.7023  44612
76.8006  44612
76.9018  44612
77.0024  44612
77.1025  44612
77.202  44612
77.301  44612
77.4029  44612
77.5007  44612
77.6014  44612
77.7015  44612
77.8011  44612
77.9033  44612
78.0017  44612
78.1028  44612
78.2033  44612
78.3032  44612
78.4025  44612
78.5012  44612
78.6025  44612
78.7032  44612
78.8033  44612
78.9028  44612
79.0016  44612
79.103  44612
79.2006  44612
79.3007  44612
79.4032  44612
79.5021  44612
79.6033  44612
79.7009  44612
79.8008  44612
79.903  44612
80.0016  44612
80.1025  44612
80.2027  44612
80.3023  44612
80.4012  44612
80.5023  44612
80.6027  44612
80.7024  44612
80.8014  44612
80.9025  44612
81.003  44612
81.1027  44612
81.2017  44612
81.3027  44612
81.4004  44612
81.5026  44612
81.6015  44612
81.7023  44612
81.8023  44612
81.9016  44612
82.0028  44612
82.1007  44612
82.2028  44612
82.3017  44612
82.4024  44612
82.5023  44612
82.6014  44612
82.7022  44612
82.8022  44612
82.9014  44612
83.0022  44612
83.1023  44612
83.2015  44612
83.3023  44612
83.4022  44612
83.5014  44612
83.602  44612
83.7018  44612
83.8008  44612
83.9011  44612
84.0006  44612
84.1015  44612
84.2014  44612
84.3006  44612
84.401  44612
84.5005  44612
84.6012  44612
84.7011  44612
84.8021  44612
84.9022  44612
85.0014  44612
85.1017  44612
85.2011  44612
85.3015  44612
85.401  44612
85.5015  44612
85.601  44612
85.7015  44612
85.801  44612
85.9014  44612
86.0009  44612
86.1012  44612
86.2005  44612
86.3006  44612
86.4014  44612
86.5012  44612
86.6018  44612
86.7013  44612
86.8015  44612
86.9006  44612
87.0004  44612
87.1007  44612
87.2015  44612
87.3013  44612
87.4016  44612
87.5008  44612
87.6005  44612
87.7006  44612
87.801  44612
87.9004  44612
88.0015  44612
88.1015  44612
88.2018  44612
88.3009  44612
88.4016  44612
88.5012  44612
88.6009  44612
88.7008  44612
88.8008  44612
88.9008  44612
89.001  44612
89.1012  44612
89.2013  44612
89.3015  44612
89.4016  44612
89.5015  44612
89.6014  44612
89.7012  44612
89.8008  44612
89.9013  44612
90.0005  44612
90.1005  44612
90.2014  44612
90.3008  44612
90.4009  44612
90.5007  44612
90.6011  44612
90.701  44612
90.8005  44612
90.9004  44612
91.0008  44612
91.1006  44612
91.2008  44612
91.3012  44612
91.401  44612
91.5009  44612
91.601  44612
91.7011  44612
91.8005  44612
91.9007  44612
92.0008  44612
92.1008  44612
92.2007  44612
92.3011  44612
92.4004  44612
92.501  44612
92.6004  44612
92.7009  44612
92.8009  44612
92.901  44612
93.0005  44612
93.1008  44612
93.2009  44612
93.301  44612
93.4008  44612
93.5004  44612
93.6008  44612
93.7008  44612
93.8009  44612
93.9004  44612
94.0004  44612
94.1007  44612
94.2007  44612
94.3004  44612
94.4006  44612
94.5007  44612
94.6006  44612
94.7007  44612
94.8007  44612
94.9007  44612
95.0005  44612
95.1004  44612
95.2006  44612
95.3005  44612
95.4005  44612
95.5007  44612
95.6005  44612
95.7006  44612
95.8004  44612
95.9006  44612
96.0005  44612
96.1004  44612
96.2004  44612
96.3005  44612
96.4005  44612
96.5004  44612
96.6004  44612
96.7005  44612
96.8005  44612
96.9003  44612
97.0003  44612
97.1005  44612
97.2015  44612
97.3005  44612
97.401  44612
97.5007  44612
97.6006  44612
97.7017  44612
97.8004  44612
97.9014  44612
98.0013  44612
98.1005  44612
98.2011  44612
98.3011  44612
98.4004  44612
98.5007  44612
98.6006  44612
98.7005  44612
98.8006  44612
98.9004  44612
99.0004  44612
99.0106  44612
99.0204  44612
99.0303  44612
99.0405  44612
99.0506  44612
99.0605  44612
99.0706  44612
99.0805  44612
99.0906  44612
99.1006  44612
99.1104  44612
99.1207  44612
99.1305  44612
99.1404  44612
99.1505  44612
99.1604  44612
99.1705  44612
99.1804  44612
99.1904  44612
99.2005  44612
99.2104  44612
99.2204  44612
99.2305  44612
99.2404  44612
99.2504  44612
99.2604  44612
99.2705  44612
99.2804  44612
99.2904  44612
99.3006  44612
99.3105  44612
99.3205  44612
99.3305  44612
99.3405  44612
99.3505  44612
99.3605  44612
99.3705  44612
99.3804  44612
99.3905  44612
99.4005  44612
99.4104  44612
99.4205  44612
99.4305  44612
99.4404  44612
99.4504  44612
99.4604  44612
99.4705  44612
99.4804  44612
99.4904  44612
99.5004  44612
99.5104  44612
99.5204  44612
99.5305  44612
99.5404  44612
99.5503  44612
99.5604  44612
99.5704  44612
99.5804  44612
99.5904  44612
99.6004  44612
99.6104  44612
99.6204  44612
99.6304  44612
99.6404  44612
99.6503  44612
99.6604  44612
99.6704  44612
99.6804  44612
99.6904  44612
99.7003  44612
99.7104  44612
99.7204  44612
99.7304  44612
99.7404  44612
99.7504  44612
99.7603  44612
99.7704  44612
99.7804  44612
99.7904  44612
99.8003  44612
99.8104  44612
99.8204  44612
99.8303  44612
99.8403  44612
99.8504  44612
99.8603  44612
99.8704  44612
99.8803  44612
99.8904  44612
99.9003  44612
99.9013  44612
99.9023  44612
99.9033  44612
99.9043  44612
99.9054  44612
99.9063  44612
99.9073  44612
99.9083  44612
99.9093  44612
99.9103  44612
99.9113  44612
99.9123  44612
99.9133  44612
99.9143  44612
99.9153  44612
99.9163  44612
99.9173  44612
99.9183  44612
99.9193  44612
99.9203  44612
99.9213  44612
99.9223  44612
99.9233  44612
99.9243  44612
99.9253  44612
99.9263  44612
99.9273  44612
99.9283  44612
99.9293  44612
99.9303  44612
99.9313  44612
99.9323  44612
99.9333  44612
99.9343  44612
99.9353  44612
99.9363  44612
99.9373  44612
99.9383  44612
99.9393  44612
99.9403  44612
99.9413  44612
99.9423  44612
99.9433  44612
99.9443  44612
99.9453  44612
99.9463  44612
99.9473  44612
99.9483  44612
99.9493  44612
99.9503  44612
99.9513  44612
99.9523  44612
99.9533  44612
99.9543  44612
99.9553  44612
99.9563  44612
99.9573  44612
99.9583  44612
99.9593  44612
99.9603  44612
99.9613  44612
99.9623  44612
99.9633  44612
99.9643  44612
99.9653  44612
99.9663  44612
99.9673  44612
99.9683  44612
99.9693  44612
99.9703  44612
99.9713  44612
99.9723  44612
99.9733  44612
99.9743  44612
99.9753  44612
99.9763  44612
99.9773  44612
99.9783  44612
99.9793  44612
99.9803  44612
99.9813  44612
99.9823  44612
99.9833  44612
99.9843  44612
99.9853  44612
99.9863  44612
99.9873  44612
99.9883  44612
99.9893  44612
99.9903  44612
99.9904  44612
99.9905  44612
99.9906  44612
99.9907  44612
99.9908  44612
99.9909  44612
99.991  44612
99.9911  44612
99.9912  44612
99.9913  44612
99.9914  44612
99.9915  44612
99.9916  44612
99.9917  44612
99.9918  44612
99.9919  44612
99.992  44612
99.9921  44612
99.9922  44612
99.9923  44612
99.9924  44612
99.9925  44612
99.9926  44612
99.9927  44612
99.9928  44612
99.9929  44612
99.993  44612
99.9931  44612
99.9932  44612
99.9933  44612
99.9934  44612
99.9935  44612
99.9936  44612
99.9937  44612
99.9938  44612
99.9939  44612
99.994  44612
99.9941  44612
99.9942  44612
99.9943  44612
99.9944  44612
99.9945  44612
99.9946  44612
99.9947  44612
99.9948  44612
99.9949  44612
99.995  44612
99.9951  44612
99.9952  44612
99.9953  44612
99.9954  44612
99.9955  44612
99.9956  44612
99.9957  44612
99.9958  44612
99.9959  44612
99.996  44612
99.9961  44612
99.9962  44612
99.9963  44612
99.9964  44612
99.9965  44612
99.9966  44612
99.9967  44612
99.9968  44612
99.9969  44612
99.997  44612
99.9971  44612
99.9972  44612
99.9973  44612
99.9974  44612
99.9975  44612
99.9976  44612
99.9977  44612
99.9978  44612
99.9979  44612
99.998  44612
99.9981  44612
99.9982  44612
99.9983  44612
99.9984  44612
99.9985  44612
99.9986  44612
99.9987  44612
99.9988  44612
99.9989  44612
99.999  44612
99.9991  44612
99.9992  44612
99.9993  44612
99.9994  44612
99.9995  44612
99.9996  44612
99.9997  44612
99.9998  44612
99.9999  44612
