# Supplementary material for: Victory Tax: A Holistic Income Tax System
Source: Entropy (Basel). 2021 Nov 11;23(11):1492. doi: 10.3390/e23111492 (PMC8624733; doi:10.3390/e23111492)
Supplement: Supplementary file 1 [file entropy-23-01492-s001.zip › bundle/results_to_give_away/data4VTpaper/FINAL_ESTIMATE/dataPL22306/kfnc1_BDd30871_MDd44612_MP100_CL50_ON_vLz.tax]

0.000165773  0.00021238
0.000527016  0.000462798
0.000933522  0.000733148
0.00136652  0.00101748
0.00181896  0.00131273
0.00228697  0.00161699
0.00276805  0.00192896
0.00326044  0.00224768
0.00376283  0.00257243
0.0042742  0.00290264
0.00479373  0.00323782
0.00532075  0.0035776
0.0058547  0.00392164
0.00639511  0.00426966
0.00694157  0.00462142
0.00749371  0.00497671
0.00805122  0.00533532
0.00861383  0.00569711
0.00918128  0.0060619
0.00975336  0.00642958
0.0103298  0.00680001
0.0109106  0.00717308
0.0114954  0.00754869
0.0126765  0.00830715
0.0138723  0.00907471
0.0144753  0.00946173
0.0156911  0.0102419
0.0169194  0.0110298
0.0175379  0.0114266
0.0187836  0.0122254
0.0194105  0.0126274
0.0206723  0.0134364
0.0219441  0.0142517
0.0225837  0.0146616
0.02387  0.0154859
0.0245166  0.0159003
0.0258163  0.016733
0.0264695  0.0171515
0.027782  0.0179923
0.0284413  0.0184146
0.0297659  0.019263
0.0304312  0.019689
0.0317673  0.0205446
0.0324381  0.0209741
0.0337852  0.0218366
0.0344613  0.0222695
0.0358189  0.0231385
0.0365002  0.0235746
0.0378677  0.0244499
0.0385539  0.024889
0.0399311  0.0257704
0.040622  0.0262125
0.0420085  0.0270996
0.042704  0.0275446
0.0434009  0.0279905
0.0447992  0.028885
0.0455004  0.0293335
0.0469072  0.0302334
0.0476126  0.0306846
0.0490276  0.0315895
0.0497371  0.0320432
0.0504479  0.0324978
0.0518734  0.0334093
0.0525881  0.0338663
0.0540212  0.0347826
0.0547397  0.0352419
0.0554593  0.035702
0.0569023  0.0366244
0.0576256  0.0370867
0.0583501  0.0375498
0.0598025  0.0384781
0.0605304  0.0389433
0.0619897  0.0398759
0.062721  0.0403432
0.0634535  0.0408112
0.0649216  0.0417493
0.0656573  0.0422194
0.0663941  0.0426901
0.0678708  0.0436336
0.0686108  0.0441063
0.0693518  0.0445796
0.0708368  0.0455282
0.0715808  0.0460034
0.0730719  0.0469558
0.073819  0.0474328
0.074567  0.0479106
0.0760659  0.0488678
0.0768169  0.0493473
0.0775687  0.0498274
0.0790753  0.0507893
0.07983  0.0512711
0.0805856  0.0517536
0.0813422  0.0522365
0.082858  0.0532042
0.0836173  0.0536889
0.0843774  0.0541741
0.0859004  0.0551462
0.0866632  0.055633
0.0874269  0.0561204
0.0889568  0.0570968
0.0897231  0.0575858
0.0904902  0.0580753
0.0920269  0.0590559
0.0927966  0.0595469
0.093567  0.0600385
0.0951104  0.0610232
0.0958833  0.0615162
0.096657  0.0620098
0.0974315  0.0625039
0.0989829  0.0634935
0.0997598  0.0639891
0.100538  0.0644851
0.110717  0.070976
0.121019  0.0775422
0.13063  0.0836656
0.141147  0.0903627
0.150945  0.0965998
0.160827  0.102887
0.170787  0.109222
0.180823  0.115602
0.190931  0.122026
0.201108  0.128491
0.210496  0.134452
0.220799  0.140992
0.231164  0.147568
0.240718  0.153628
0.251196  0.160271
0.26085  0.16639
0.270551  0.172535
0.281184  0.179269
0.290977  0.185468
0.300812  0.191692
0.310688  0.197939
0.320604  0.20421
0.33056  0.210503
0.340554  0.216818
0.350585  0.223154
0.360653  0.229511
0.370757  0.235889
0.380896  0.242286
0.391069  0.248702
0.400347  0.254552
0.410584  0.261004
0.420853  0.267475
0.431154  0.273962
0.440546  0.279876
0.450906  0.286396
0.460351  0.292338
0.470768  0.29889
0.481214  0.305458
0.490736  0.311442
0.501237  0.31804
0.510807  0.32405
0.520399  0.330073
0.530977  0.336712
0.540616  0.34276
0.551244  0.349425
0.560928  0.355497
0.570633  0.36158
0.580359  0.367674
0.591081  0.374389
0.600849  0.380505
0.610637  0.386632
0.620445  0.392768
0.631256  0.39953
0.641104  0.405688
0.650971  0.411855
0.660856  0.418032
0.67076  0.424219
0.680683  0.430414
0.690623  0.436619
0.700581  0.442833
0.710556  0.449056
0.720549  0.455287
0.730559  0.461527
0.740586  0.467776
0.75063  0.474033
0.76069  0.480298
0.770767  0.486572
0.78086  0.492853
0.790969  0.499142
0.801094  0.505439
0.811235  0.511744
0.820375  0.517425
0.830545  0.523744
0.84073  0.53007
0.850931  0.536404
0.861147  0.542745
0.870354  0.548458
0.880597  0.554812
0.890856  0.561173
0.901128  0.567541
0.910386  0.573278
0.920686  0.579659
0.931  0.586046
0.941327  0.59244
0.950634  0.598199
0.960988  0.604605
0.971355  0.611017
0.980698  0.616793
0.99109  0.623217
1.00046  0.629003
1.10099  0.691013
1.20051  0.752201
1.30103  0.813803
1.40139  0.875113
1.50041  0.935418
1.6013  0.996668
1.70071  1.05683
1.80078  1.11721
1.90037  1.17711
2.00055  1.23718
2.10129  1.2974
2.20142  1.35708
2.30091  1.41619
2.40087  1.47539
2.50127  1.53469
2.60094  1.59337
2.70102  1.6521
2.80149  1.71089
2.90115  1.76903
3.00117  1.8272
3.10152  1.88539
3.20101  1.94291
3.30081  2.00043
3.40091  2.05795
3.5013  2.11545
3.60076  2.17226
3.70049  2.22904
3.80047  2.2858
3.90069  2.34252
4.00115  2.39921
4.10063  2.45516
4.20154  2.51176
4.30145  2.56761
4.40156  2.62341
4.50065  2.67848
4.60115  2.73415
4.7006  2.78909
4.80147  2.84462
4.90127  2.89941
5.00124  2.95412
5.10138  3.00875
5.20043  3.06262
5.30087  3.11708
5.40145  3.17145
5.50094  3.22506
5.60055  3.27858
5.70155  3.33267
5.80143  3.38599
5.90143  3.43921
6.00156  3.49233
6.10054  3.54469
6.20089  3.5976
6.30135  3.6504
6.40066  3.70243
6.50133  3.755
6.60083  3.80681
6.70044  3.8585
6.80139  3.91073
6.90117  3.96219
7.00104  4.01353
7.10099  4.06474
7.20103  4.11584
7.30114  4.16681
7.40132  4.21765
7.50158  4.26837
7.60064  4.31832
7.70104  4.36878
7.8015  4.4191
7.90076  4.46866
8.00134  4.51873
8.10072  4.56802
8.20142  4.61781
8.3009  4.66684
8.40044  4.71573
8.5013  4.76511
8.60093  4.81372
8.70061  4.86219
8.80161  4.91115
8.90138  4.95934
9.00118  5.00739
9.10103  5.0553
9.20091  5.10306
9.30083  5.15068
9.40078  5.19815
9.50076  5.24548
9.60078  5.29265
9.70082  5.33968
9.80089  5.38657
9.90099  5.4333
10.0011  5.47988
10.1013  5.52631
10.2014  5.57258
10.3016  5.61871
10.4005  5.66409
10.5007  5.70991
10.601  5.75557
10.7012  5.80108
10.8015  5.84643
10.9005  5.89104
11.0008  5.93608
11.1011  5.98096
11.2014  6.02568
11.3004  6.06967
11.4007  6.11408
11.5011  6.15832
11.6014  6.20241
11.7004  6.24577
11.8008  6.28953
11.9011  6.33313
12.0059  6.38101
12.1088  6.42537
12.2117  6.46956
12.3017  6.50809
12.4046  6.55196
12.5075  6.59565
12.6104  6.63917
12.7004  6.67711
12.8033  6.7203
12.9061  6.76331
13.0089  6.80615
13.1117  6.84882
13.2017  6.886
13.3045  6.92834
13.4073  6.97049
13.51  7.01247
13.6128  7.05427
13.7027  7.0907
13.8054  7.13216
13.9081  7.17345
14.0107  7.21456
14.1005  7.25038
14.2032  7.29115
14.3058  7.33174
14.4083  7.37216
14.5109  7.41239
14.6006  7.44744
14.7031  7.48733
14.8056  7.52704
14.908  7.56657
15.0104  7.60592
15.1128  7.64509
15.2024  7.67921
15.3047  7.71804
15.407  7.75668
15.5092  7.79514
15.6115  7.83342
15.7009  7.86676
15.803  7.9047
15.9052  7.94245
16.0072  7.98002
16.1093  8.0174
16.2113  8.0546
16.3005  8.087
16.4024  8.12386
16.5043  8.16053
16.6062  8.19702
16.708  8.23333
16.8098  8.26945
16.9115  8.30539
17.0005  8.33668
17.1021  8.37227
17.2037  8.40768
17.3053  8.4429
17.4068  8.47794
17.5082  8.51279
17.6096  8.54746
17.711  8.58195
17.8123  8.61625
17.9009  8.64611
18.0021  8.68006
18.1033  8.71383
18.2044  8.74741
18.3055  8.78081
18.4065  8.81402
18.5075  8.84705
18.6084  8.87989
18.7093  8.91255
18.8101  8.94502
18.9108  8.97731
19.0115  9.00941
19.1121  9.04133
19.2127  9.07307
19.3007  9.10068
19.4012  9.13207
19.5016  9.16327
19.6019  9.19429
19.7022  9.22512
19.8025  9.25577
19.9027  9.28624
20.0028  9.31652
20.1029  9.34661
20.2029  9.37652
20.3028  9.40625
20.4027  9.43579
20.5025  9.46515
20.6023  9.49432
20.702  9.52331
20.8016  9.55212
20.9011  9.58074
21.0006  9.60918
21.1125  9.64095
21.2119  9.669
21.3112  9.69687
21.4104  9.72455
21.5096  9.75205
21.6087  9.77936
21.7077  9.80649
21.8067  9.83344
21.9055  9.86021
22.0044  9.88679
22.1031  9.9132
22.2018  9.93942
22.3004  9.96545
22.4113  9.99453
22.5098  10.0202
22.6082  10.0456
22.7065  10.0709
22.8048  10.096
22.9029  10.121
23.0011  10.1457
23.1113  10.1733
23.2093  10.1977
23.3072  10.2219
23.405  10.2459
23.5027  10.2697
23.6004  10.2933
23.7102  10.3197
23.8077  10.3429
23.9051  10.366
24.0025  10.3889
24.1119  10.4145
24.2091  10.437
24.3063  10.4593
24.4033  10.4815
24.5124  10.5062
24.6093  10.5279
24.7061  10.5495
24.8028  10.571
24.9115  10.5949
25.0081  10.6159
25.1045  10.6368
25.2009  10.6575
25.3093  10.6805
25.4055  10.7008
25.5017  10.721
25.6098  10.7434
25.7058  10.7632
25.8017  10.7828
25.9095  10.8046
26.0052  10.8238
26.1008  10.8428
26.2083  10.864
26.3038  10.8827
26.4111  10.9035
26.5064  10.9218
26.6017  10.9399
26.7087  10.9601
26.8037  10.9779
26.9105  10.9976
27.0054  11.015
27.112  11.0344
27.2067  11.0514
27.3013  11.0682
27.4077  11.087
27.5021  11.1035
27.6082  11.1218
27.7025  11.1379
27.8084  11.1558
27.9024  11.1716
28.0082  11.1891
28.102  11.2045
28.2076  11.2216
28.3013  11.2367
28.4066  11.2534
28.5118  11.2699
28.6052  11.2843
28.7102  11.3004
28.8034  11.3146
28.9082  11.3303
29.0012  11.344
29.1058  11.3593
29.2103  11.3744
29.303  11.3876
29.4073  11.4023
29.5114  11.4168
29.6039  11.4295
29.7078  11.4435
29.8116  11.4574
29.9038  11.4695
30.0074  11.483
30.1109  11.4963
30.2028  11.5079
30.306  11.5208
30.4092  11.5334
30.5008  11.5445
30.6037  11.5568
30.7066  11.5688
30.8093  11.5807
30.9005  11.5911
31.003  11.6026
31.1053  11.6138
31.2076  11.6249
31.3098  11.6358
31.4005  11.6452
31.5024  11.6557
31.6042  11.666
31.7059  11.6761
31.8075  11.686
31.9089  11.6956
32.0103  11.7051
32.1115  11.7144
32.2014  11.7225
32.3024  11.7314
32.4033  11.7401
32.5041  11.7486
32.6047  11.7569
32.7052  11.765
32.8057  11.7729
32.906  11.7806
33.0061  11.7881
33.1062  11.7954
33.2062  11.8026
33.306  11.8095
33.4057  11.8162
33.5053  11.8228
33.6047  11.8291
33.7041  11.8353
33.8033  11.8412
33.9024  11.847
34.0014  11.8526
34.1113  11.8585
34.21  11.8637
34.3086  11.8687
34.4071  11.8735
34.5055  11.8781
34.6037  11.8825
34.7019  11.8867
34.8108  11.8912
34.9086  11.895
35.0064  11.8987
35.104  11.9021
35.2016  11.9054
35.3098  11.9088
35.407  11.9117
35.5042  11.9144
35.6012  11.9169
35.7088  11.9194
35.8056  11.9216
35.9022  11.9235
36.0095  11.9254
36.1059  11.927
36.2021  11.9283
36.3089  11.9296
36.4049  11.9306
36.5008  11.9314
36.6072  11.9321
36.7028  11.9325
36.8089  11.9328
36.9043  11.9329
37.0101  11.9329
37.1052  11.9329
37.2107  11.9329
37.3056  11.9329
37.4108  11.9329
37.5054  11.9329
37.6103  11.9329
37.7047  11.9329
37.8093  11.9329
37.9034  11.9329
38.0078  11.9329
38.1016  11.9329
38.2057  11.9329
38.3096  11.9329
38.403  11.9329
38.5066  11.9329
38.6101  11.9329
38.7031  11.9329
38.8063  11.9329
38.9094  11.9329
39.002  11.9329
39.1047  11.9329
39.2073  11.9329
39.3098  11.9329
39.4019  11.9329
39.504  11.9329
39.606  11.9329
39.7079  11.9329
39.8096  11.9329
39.901  11.9329
40.0024  11.9329
40.1037  11.9329
40.2048  11.9329
40.3057  11.9329
40.4065  11.9329
40.5072  11.9329
40.6077  11.9329
40.708  11.9329
40.8082  11.9329
40.9082  11.9329
41.0081  11.9329
41.1078  11.9329
41.2074  11.9329
41.3068  11.9329
41.4061  11.9329
41.5052  11.9329
41.6042  11.9329
41.703  11.9329
41.8017  11.9329
41.91  11.9329
42.0083  11.9329
42.1065  11.9329
42.2045  11.9329
42.3024  11.9329
42.4099  11.9329
42.5075  11.9329
42.6049  11.9329
42.7021  11.9329
42.8089  11.9329
42.9058  11.9329
43.0026  11.9329
43.1089  11.9329
43.2054  11.9329
43.3017  11.9329
43.4074  11.9329
43.5034  11.9329
43.6088  11.9329
43.7045  11.9329
43.8095  11.9329
43.9049  11.9329
44.0096  11.9329
44.1046  11.9329
44.2089  11.9329
44.3036  11.9329
44.4076  11.9329
44.502  11.9329
44.6057  11.9329
44.7091  11.9329
44.803  11.9329
44.9061  11.9329
45.009  11.9329
45.1025  11.9329
45.205  11.9329
45.3074  11.9329
45.4004  11.9329
45.5024  11.9329
45.6043  11.9329
45.7059  11.9329
45.8074  11.9329
45.9087  11.9329
46.0007  11.9329
46.1016  11.9329
46.2024  11.9329
46.303  11.9329
46.4034  11.9329
46.5037  11.9329
46.6037  11.9329
46.7036  11.9329
46.8033  11.9329
46.9028  11.9329
47.0021  11.9329
47.1012  11.9329
47.2092  11.9329
47.308  11.9329
47.4065  11.9329
47.5049  11.9329
47.6032  11.9329
47.7012  11.9329
47.8079  11.9329
47.9056  11.9329
48.0031  11.9329
48.1004  11.9329
48.2063  11.9329
48.3032  11.9329
48.4088  11.9329
48.5053  11.9329
48.6017  11.9329
48.7066  11.9329
48.8026  11.9329
48.9071  11.9329
49.0027  11.9329
49.1069  11.9329
49.2021  11.9329
49.3058  11.9329
49.4007  11.9329
49.504  11.9329
49.607  11.9329
49.7014  11.9329
49.804  11.9329
49.9065  11.9329
50.0088  11.9329
50.1023  11.933
50.2042  11.9334
50.3058  11.934
50.4072  11.9349
50.5084  11.9361
50.6011  11.9373
50.7019  11.939
50.8025  11.9408
50.9029  11.9429
51.0031  11.9453
51.1031  11.9479
51.2028  11.9508
51.3024  11.9538
51.4018  11.9572
51.5009  11.9607
51.6081  11.9649
51.7068  11.969
51.8053  11.9733
51.9036  11.9778
52.0017  11.9826
52.1078  11.988
52.2055  11.9933
52.3029  11.9988
52.4083  12.005
52.5053  12.0109
52.6021  12.0171
52.7068  12.0241
52.8032  12.0308
52.9074  12.0383
53.0034  12.0454
53.1072  12.0534
53.2027  12.061
53.306  12.0695
53.4012  12.0776
53.504  12.0866
53.6066  12.0958
53.7011  12.1046
53.8032  12.1143
53.9051  12.1243
54.0068  12.1345
54.1004  12.1442
54.2017  12.1549
54.3026  12.1659
54.4034  12.1771
54.5039  12.1885
54.6042  12.2002
54.7042  12.2122
54.804  12.2243
54.9036  12.2368
55.003  12.2494
55.1021  12.2623
55.201  12.2755
55.3072  12.2899
55.4056  12.3035
55.5038  12.3173
55.6017  12.3314
55.7069  12.3469
55.8044  12.3614
55.9016  12.3762
56.0061  12.3924
56.1028  12.4077
56.2068  12.4244
56.3031  12.4401
56.4065  12.4573
56.5023  12.4735
56.6053  12.4911
56.7006  12.5078
56.803  12.526
56.9052  12.5444
57.0071  12.563
57.1015  12.5806
57.2029  12.5997
57.3041  12.6191
57.4049  12.6388
57.5056  12.6586
57.6059  12.6787
57.706  12.6991
57.8059  12.7197
57.9055  12.7405
58.0048  12.7616
58.1039  12.7829
58.2028  12.8044
58.3013  12.8262
58.4067  12.8497
58.5047  12.872
58.6025  12.8944
58.707  12.9187
58.8043  12.9417
58.9013  12.9648
59.005  12.9899
59.1015  13.0135
59.2046  13.039
59.3006  13.0631
59.4032  13.0891
59.5054  13.1153
59.6006  13.1401
59.7024  13.1668
59.8038  13.1938
59.905  13.221
60.0059  13.2484
60.1065  13.2761
60.2068  13.304
60.3068  13.3322
60.4066  13.3606
60.5061  13.3892
60.6053  13.4181
60.7042  13.4471
60.8028  13.4764
60.9012  13.506
61.0058  13.5377
61.1036  13.5677
61.2011  13.5979
61.3049  13.6303
61.4018  13.661
61.5049  13.6939
61.6013  13.725
61.7039  13.7584
61.8061  13.792
61.9016  13.8238
62.0032  13.8579
62.1045  13.8922
62.2056  13.9268
62.3063  13.9616
62.4004  13.9944
62.5005  14.0296
62.6065  14.0673
62.706  14.103
62.8052  14.1389
62.9041  14.1751
63.0027  14.2114
63.101  14.248
63.2051  14.2871
63.3028  14.3241
63.4063  14.3637
63.5033  14.4011
63.6062  14.4411
63.7026  14.479
63.8048  14.5195
63.9007  14.5577
64.0022  14.5987
64.1034  14.6398
64.2043  14.6811
64.3049  14.7227
64.4051  14.7645
64.505  14.8065
64.6046  14.8488
64.7038  14.8912
64.8028  14.9339
64.9014  14.9767
65.0055  15.0223
65.1034  15.0656
65.2011  15.1091
65.3041  15.1554
65.4011  15.1993
65.5035  15.246
65.6055  15.2929
65.7015  15.3375
65.8028  15.3848
65.9038  15.4324
66.0044  15.4801
66.1047  15.5281
66.2046  15.5763
66.3042  15.6247
66.4035  15.6733
66.5024  15.7222
66.601  15.7712
66.7046  15.8231
66.8025  15.8725
66.9054  15.9249
67.0026  15.9747
67.1048  16.0275
67.2013  16.0777
67.3028  16.1309
67.4039  16.1843
67.5047  16.2379
67.605  16.2916
67.705  16.3456
67.8047  16.3998
67.904  16.4542
68.0029  16.5088
68.1015  16.5636
68.2048  16.6214
68.3026  16.6765
68.4052  16.7348
68.5023  16.7903
68.6041  16.8489
68.7005  16.9048
68.8015  16.9638
68.9022  17.023
69.0025  17.0824
69.1024  17.142
69.2019  17.2018
69.301  17.2617
69.4046  17.3248
69.503  17.3851
69.6009  17.4456
69.7034  17.5093
69.8006  17.5701
69.9022  17.6342
70.0035  17.6984
70.1043  17.7628
70.2047  17.8274
70.3047  17.8922
70.4043  17.9571
70.5035  18.0222
70.6023  18.0875
70.7007  18.1529
70.8033  18.2217
70.9009  18.2874
71.0027  18.3565
71.1041  18.4257
71.2005  18.492
71.301  18.5615
71.4011  18.6313
71.5008  18.7011
71.6045  18.7744
71.7033  18.8446
71.8017  18.9149
71.9042  18.9886
72.0017  19.0593
72.1032  19.1333
72.2043  19.2074
72.3006  19.2785
72.4008  19.353
72.5006  19.4276
72.6042  19.5056
72.7031  19.5805
72.8015  19.6555
72.9037  19.734
73.0013  19.8093
73.1026  19.888
73.2034  19.9669
73.3038  20.0459
73.4037  20.125
73.5032  20.2042
73.6021  20.2836
73.7007  20.3631
73.8028  20.4461
73.9004  20.5258
74.0016  20.609
74.1023  20.6923
74.2026  20.7758
74.3023  20.8593
74.4016  20.943
74.5043  21.0301
74.6026  21.114
74.7004  21.198
74.8016  21.2855
74.9023  21.373
75.0025  21.4607
75.1023  21.5485
75.2015  21.6363
75.304  21.7277
75.4022  21.8157
75.5037  21.9073
75.6009  21.9955
75.7013  22.0872
75.8013  22.179
75.9007  22.2709
76.0032  22.3663
76.1016  22.4583
76.2031  22.5538
76.3004  22.646
76.4008  22.7417
76.5007  22.8374
76.6035  22.9366
76.7023  23.0325
76.8006  23.1284
76.9018  23.2278
77.0024  23.3273
77.1025  23.4268
77.202  23.5264
77.301  23.626
77.4029  23.7291
77.5007  23.8287
77.6014  23.9319
77.7015  24.0351
77.8011  24.1383
77.9033  24.245
78.0017  24.3483
78.1028  24.4551
78.2033  24.5618
78.3032  24.6686
78.4025  24.7754
78.5012  24.8822
78.6025  24.9925
78.7032  25.1027
78.8033  25.213
78.9028  25.3232
79.0016  25.4335
79.103  25.5471
79.2006  25.6574
79.3007  25.771
79.4032  25.888
79.5021  26.0016
79.6033  26.1186
79.7009  26.2321
79.8008  26.349
79.903  26.4693
80.0016  26.5861
80.1025  26.7063
80.2027  26.8265
80.3023  26.9465
80.4012  27.0665
80.5023  27.1899
80.6027  27.3132
80.7024  27.4364
80.8014  27.5595
80.9025  27.6859
81.003  27.8123
81.1027  27.9385
81.2017  28.0646
81.3027  28.1941
81.4004  28.32
81.5026  28.4526
81.6015  28.5816
81.7023  28.7139
81.8023  28.8461
81.9016  28.9781
82.0028  29.1134
82.1007  29.2451
82.2028  29.3834
82.3017  29.5182
82.4024  29.6561
82.5023  29.7939
82.6014  29.9315
82.7022  30.0722
82.8022  30.2127
82.9014  30.353
83.0022  30.4965
83.1023  30.6397
83.2015  30.7827
83.3023  30.9287
83.4022  31.0745
83.5014  31.2201
83.602  31.3686
83.7018  31.517
83.8008  31.665
83.9011  31.816
84.0006  31.9668
84.1015  32.1205
84.2014  32.2738
84.3006  32.4269
84.401  32.5829
84.5005  32.7385
84.6012  32.897
84.7011  33.0552
84.8021  33.2162
84.9022  33.3768
85.0014  33.537
85.1017  33.7001
85.2011  33.8627
85.3015  34.028
85.401  34.1929
85.5015  34.3606
85.601  34.5278
85.7015  34.6976
85.801  34.867
85.9014  35.039
86.0009  35.2105
86.1012  35.3846
86.2005  35.5581
86.3006  35.7342
86.4014  35.9128
86.5012  36.0909
86.6018  36.2714
86.7013  36.4513
86.8015  36.6336
86.9006  36.8153
87.0004  36.9993
87.1007  37.1857
87.2015  37.3744
87.3013  37.5624
87.4016  37.7526
87.5008  37.9421
87.6005  38.1338
87.7006  38.3277
87.801  38.5237
87.9004  38.7189
88.0015  38.9191
88.1015  39.1184
88.2018  39.3198
88.3009  39.5202
88.4016  39.7254
88.5012  39.9297
88.6009  40.1358
88.7008  40.3438
88.8008  40.5536
88.9008  40.7651
89.001  40.9784
89.1012  41.1933
89.2013  41.4099
89.3015  41.628
89.4016  41.8477
89.5015  42.0689
89.6014  42.2915
89.7012  42.5156
89.8008  42.741
89.9013  42.9704
90.0005  43.1985
90.1005  43.4304
90.2014  43.6661
90.3008  43.9003
90.4009  44.1381
90.5007  44.3769
90.6011  44.6193
90.701  44.8625
90.8005  45.1066
90.9004  45.354
91.0008  45.6045
91.1006  45.8557
91.2008  46.1099
91.3012  46.3671
91.401  46.6247
91.5009  46.8851
91.601  47.1481
91.7011  47.4138
91.8005  47.6796
91.9007  47.9501
92.0008  48.2229
92.1008  48.4979
92.2007  48.775
92.3011  49.0563
92.4004  49.3373
92.501  49.6244
92.6004  49.911
92.7009  50.2034
92.8009  50.4972
92.901  50.7944
93.0005  51.0927
93.1008  51.3962
93.2009  51.7027
93.301  52.0118
93.4008  52.3236
93.5004  52.6379
93.6008  52.9582
93.7008  53.2807
93.8009  53.6069
93.9004  53.9348
94.0004  54.268
94.1007  54.6061
94.2007  54.9471
94.3004  55.2908
94.4006  55.6404
94.5007  55.9938
94.6006  56.3509
94.7007  56.7129
94.8007  57.0796
94.9007  57.4506
95.0005  57.8255
95.1004  58.2057
95.2006  58.5921
95.3005  58.9829
95.4005  59.3791
95.5007  59.7817
95.6005  60.1887
95.7006  60.6026
95.8004  61.0212
95.9006  61.4482
96.0005  61.8801
96.1004  62.3189
96.2004  62.7653
96.3005  63.2196
96.4005  63.6809
96.5004  64.1496
96.6004  64.6271
96.7005  65.1134
96.8005  65.6086
96.9003  66.1123
97.0003  66.6266
97.1005  67.152
97.2015  67.6976
97.3005  68.2389
97.401  68.8004
97.5007  69.3704
97.6006  69.9555
97.7017  70.5613
97.8004  71.1683
97.9014  71.8056
98.0013  72.4533
98.1005  73.1153
98.2011  73.8075
98.3011  74.517
98.4004  75.2446
98.5007  76.0067
98.6006  76.7939
98.7005  77.6121
98.8006  78.4684
98.9004  79.3613
99.0004  80.3018
99.0106  80.4012
99.0204  80.4959
99.0303  80.5935
99.0405  80.6938
99.0506  80.7932
99.0605  80.8915
99.0706  80.9925
99.0805  81.0925
99.0906  81.195
99.1006  81.2964
99.1104  81.3968
99.1207  81.503
99.1305  81.6046
99.1404  81.7085
99.1505  81.8146
99.1604  81.9195
99.1705  82.0265
99.1804  82.1322
99.1904  82.2399
99.2005  82.3495
99.2104  82.4578
99.2204  82.5679
99.2305  82.6796
99.2404  82.79
99.2504  82.902
99.2604  83.0154
99.2705  83.1303
99.2804  83.2437
99.2904  83.3584
99.3006  83.4771
99.3105  83.5941
99.3205  83.7123
99.3305  83.8314
99.3405  83.9515
99.3505  84.0724
99.3605  84.1941
99.3705  84.3165
99.3804  84.4395
99.3905  84.5655
99.4005  84.6919
99.4104  84.8186
99.4205  84.948
99.4305  85.0774
99.4404  85.207
99.4504  85.3387
99.4604  85.4725
99.4705  85.6082
99.4804  85.7435
99.4904  85.8804
99.5004  86.0187
99.5104  86.1584
99.5204  86.3011
99.5305  86.4448
99.5404  86.5893
99.5503  86.7344
99.5604  86.8835
99.5704  87.0329
99.5804  87.1857
99.5904  87.3384
99.6004  87.494
99.6104  87.6522
99.6204  87.8111
99.6304  87.9736
99.6404  88.1378
99.6503  88.3033
99.6604  88.4726
99.6704  88.6452
99.6804  88.8194
99.6904  88.9959
99.7003  89.1757
99.7104  89.3592
99.7204  89.5459
99.7304  89.7362
99.7404  89.9295
99.7504  90.127
99.7603  90.3278
99.7704  90.5341
99.7804  90.7445
99.7904  90.9598
99.8003  91.1804
99.8104  91.4071
99.8204  91.6397
99.8303  91.8786
99.8403  92.125
99.8504  92.3796
99.8603  92.6424
99.8704  92.9156
99.8803  93.1991
99.8904  93.4952
99.9003  93.8047
99.9013  93.8363
99.9023  93.8684
99.9033  93.9006
99.9043  93.9328
99.9054  93.9655
99.9063  93.9979
99.9073  94.0307
99.9083  94.0639
99.9093  94.0972
99.9103  94.1304
99.9113  94.1641
99.9123  94.1977
99.9133  94.2317
99.9143  94.266
99.9153  94.3002
99.9163  94.3348
99.9173  94.3693
99.9183  94.4044
99.9193  94.4394
99.9203  94.4751
99.9213  94.5106
99.9223  94.5463
99.9233  94.5825
99.9243  94.6189
99.9253  94.6554
99.9263  94.6921
99.9273  94.7292
99.9283  94.7664
99.9293  94.8039
99.9303  94.8419
99.9313  94.8798
99.9323  94.9184
99.9333  94.957
99.9343  94.9958
99.9353  95.0351
99.9363  95.0747
99.9373  95.1146
99.9383  95.1548
99.9393  95.1953
99.9403  95.2361
99.9413  95.2773
99.9423  95.3187
99.9433  95.3607
99.9443  95.4031
99.9453  95.4456
99.9463  95.4886
99.9473  95.532
99.9483  95.576
99.9493  95.6202
99.9503  95.6648
99.9513  95.71
99.9523  95.7556
99.9533  95.8017
99.9543  95.8484
99.9553  95.8954
99.9563  95.9431
99.9573  95.9912
99.9583  96.0401
99.9593  96.0893
99.9603  96.1392
99.9613  96.1899
99.9623  96.241
99.9633  96.293
99.9643  96.3455
99.9653  96.3989
99.9663  96.453
99.9673  96.5079
99.9683  96.5636
99.9693  96.6203
99.9703  96.6777
99.9713  96.7362
99.9723  96.7958
99.9733  96.8563
99.9743  96.9181
99.9753  96.9811
99.9763  97.0452
99.9773  97.1108
99.9783  97.1778
99.9793  97.2464
99.9803  97.3166
99.9813  97.3886
99.9823  97.4625
99.9833  97.5385
99.9843  97.6168
99.9853  97.6976
99.9863  97.7812
99.9873  97.8678
99.9883  97.9579
99.9893  98.0518
99.9903  98.1502
99.9904  98.1603
99.9905  98.1705
99.9906  98.1807
99.9907  98.1912
99.9908  98.2015
99.9909  98.2119
99.991  98.2222
99.9911  98.2327
99.9912  98.2433
99.9913  98.2538
99.9914  98.2646
99.9915  98.2752
99.9916  98.2861
99.9917  98.297
99.9918  98.3079
99.9919  98.3189
99.992  98.3299
99.9921  98.3409
99.9922  98.3522
99.9923  98.3634
99.9924  98.3747
99.9925  98.3862
99.9926  98.3976
99.9927  98.4092
99.9928  98.4208
99.9929  98.4326
99.993  98.4444
99.9931  98.4563
99.9932  98.4683
99.9933  98.4803
99.9934  98.4924
99.9935  98.5046
99.9936  98.517
99.9937  98.5294
99.9938  98.5419
99.9939  98.5545
99.994  98.5672
99.9941  98.5801
99.9942  98.5931
99.9943  98.6061
99.9944  98.6192
99.9945  98.6325
99.9946  98.6459
99.9947  98.6595
99.9948  98.673
99.9949  98.6868
99.995  98.7007
99.9951  98.7148
99.9952  98.729
99.9953  98.7433
99.9954  98.7578
99.9955  98.7724
99.9956  98.7873
99.9957  98.8022
99.9958  98.8174
99.9959  98.8327
99.996  98.8482
99.9961  98.8639
99.9962  98.8798
99.9963  98.8959
99.9964  98.9122
99.9965  98.9288
99.9966  98.9456
99.9967  98.9626
99.9968  98.9799
99.9969  98.9974
99.997  99.0153
99.9971  99.0334
99.9972  99.0519
99.9973  99.0706
99.9974  99.0898
99.9975  99.1093
99.9976  99.1291
99.9977  99.1494
99.9978  99.1702
99.9979  99.1914
99.998  99.2131
99.9981  99.2354
99.9982  99.2583
99.9983  99.2817
99.9984  99.3059
99.9985  99.3309
99.9986  99.3567
99.9987  99.3835
99.9988  99.4113
99.9989  99.4403
99.999  99.4706
99.9991  99.5025
99.9992  99.5362
99.9993  99.5722
99.9994  99.6109
99.9995  99.6531
99.9996  99.6999
99.9997  99.7535
99.9998  99.818
99.9999  99.9061
100  99.999
                           
96.8548  0
96.8548  99.95
# Gini coefficient = 0.622974
