# Supplementary material for: Victory Tax: A Holistic Income Tax System
Source: Entropy (Basel). 2021 Nov 11;23(11):1492. doi: 10.3390/e23111492 (PMC8624733; doi:10.3390/e23111492)
Supplement: Supplementary file 1 [file entropy-23-01492-s001.zip › bundle/results_to_give_away/data4VTpaper/FINAL_ESTIMATE/dataPL22306/kfnc1_BDd30871_MDd44612_MP100_CL50_ON_vti.tax]

----------------------------------------------- REFERENCE 
nominal tax collected = 2.34351e+12
  government transfer = 1.09875e+12
    net tax collected = 1.24477e+12
----------------------------------------------- Government transfer
 tax income transfers: YES 
 end aid line percentile = 36.8831
             end aid AGI = 30871
----------------------------------------------- Victory tax model 
nominal tax collected = 1.88942e+12
  government transfer = 6.44648e+11
    net tax collected = 1.24477e+12
                   BD = 30871
      percentile @ BD = 36.8831
                   MD = 44612
      percentile @ MD = 50.0002
                   MP = 100
----------------------------------------------- 
        victory tax rate = 34.9743
             average ETR = 14.8248
           poverty level = 20074.1
       estimated subsidy = 3.15224e+12
