# Supplementary material for: Victory Tax: A Holistic Income Tax System
Source: Entropy (Basel). 2021 Nov 11;23(11):1492. doi: 10.3390/e23111492 (PMC8624733; doi:10.3390/e23111492)
Supplement: Supplementary file 1 [file entropy-23-01492-s001.zip › bundle/results_to_give_away/data4VTpaper/FINAL_ESTIMATE/dataPL22306/kfnc1_BDd30871_MDd44612_MP100_CL50_ON_etr.tax]

0.000165773  34.9738
0.000527016  34.9726
0.000933522  34.9715
0.00136652  34.9704
0.00181896  34.9692
0.00228697  34.9681
0.00276805  34.967
0.00326044  34.9658
0.00376283  34.9647
0.0042742  34.9636
0.00479373  34.9624
0.00532075  34.9613
0.0058547  34.9602
0.00639511  34.959
0.00694157  34.9579
0.00749371  34.9568
0.00805122  34.9556
0.00861383  34.9545
0.00918128  34.9534
0.00975336  34.9522
0.0103298  34.9511
0.0109106  34.95
0.0114954  34.9488
0.0126765  34.9466
0.0138723  34.9443
0.0144753  34.9432
0.0156911  34.9409
0.0169194  34.9386
0.0175379  34.9375
0.0187836  34.9352
0.0194105  34.9341
0.0206723  34.9318
0.0219441  34.9296
0.0225837  34.9284
0.02387  34.9262
0.0245166  34.925
0.0258163  34.9228
0.0264695  34.9216
0.027782  34.9194
0.0284413  34.9182
0.0297659  34.916
0.0304312  34.9148
0.0317673  34.9126
0.0324381  34.9114
0.0337852  34.9092
0.0344613  34.908
0.0358189  34.9058
0.0365002  34.9046
0.0378677  34.9024
0.0385539  34.9012
0.0399311  34.899
0.040622  34.8978
0.0420085  34.8956
0.042704  34.8944
0.0434009  34.8933
0.0447992  34.891
0.0455004  34.8899
0.0469072  34.8876
0.0476126  34.8865
0.0490276  34.8842
0.0497371  34.8831
0.0504479  34.882
0.0518734  34.8797
0.0525881  34.8786
0.0540212  34.8763
0.0547397  34.8752
0.0554593  34.874
0.0569023  34.8718
0.0576256  34.8706
0.0583501  34.8695
0.0598025  34.8672
0.0605304  34.8661
0.0619897  34.8638
0.062721  34.8627
0.0634535  34.8616
0.0649216  34.8593
0.0656573  34.8582
0.0663941  34.857
0.0678708  34.8548
0.0686108  34.8536
0.0693518  34.8525
0.0708368  34.8502
0.0715808  34.8491
0.0730719  34.8468
0.073819  34.8457
0.074567  34.8446
0.0760659  34.8423
0.0768169  34.8412
0.0775687  34.84
0.0790753  34.8378
0.07983  34.8366
0.0805856  34.8355
0.0813422  34.8344
0.082858  34.8321
0.0836173  34.831
0.0843774  34.8298
0.0859004  34.8276
0.0866632  34.8264
0.0874269  34.8253
0.0889568  34.823
0.0897231  34.8219
0.0904902  34.8208
0.0920269  34.8185
0.0927966  34.8174
0.093567  34.8162
0.0951104  34.814
0.0958833  34.8128
0.096657  34.8117
0.0974315  34.8106
0.0989829  34.8083
0.0997598  34.8072
0.100538  34.806
0.110717  34.7913
0.121019  34.7766
0.13063  34.763
0.141147  34.7482
0.150945  34.7346
0.160827  34.721
0.170787  34.7074
0.180823  34.6938
0.190931  34.6802
0.201108  34.6666
0.210496  34.6542
0.220799  34.6406
0.231164  34.627
0.240718  34.6145
0.251196  34.6009
0.26085  34.5884
0.270551  34.576
0.281184  34.5624
0.290977  34.5499
0.300812  34.5374
0.310688  34.525
0.320604  34.5125
0.33056  34.5
0.340554  34.4876
0.350585  34.4751
0.360653  34.4626
0.370757  34.4502
0.380896  34.4377
0.391069  34.4252
0.400347  34.4139
0.410584  34.4014
0.420853  34.389
0.431154  34.3765
0.440546  34.3652
0.450906  34.3527
0.460351  34.3414
0.470768  34.3289
0.481214  34.3164
0.490736  34.3051
0.501237  34.2926
0.510807  34.2813
0.520399  34.2699
0.530977  34.2575
0.540616  34.2461
0.551244  34.2337
0.560928  34.2223
0.570633  34.211
0.580359  34.1997
0.591081  34.1872
0.600849  34.1759
0.610637  34.1645
0.620445  34.1532
0.631256  34.1407
0.641104  34.1294
0.650971  34.1181
0.660856  34.1067
0.67076  34.0954
0.680683  34.0841
0.690623  34.0727
0.700581  34.0614
0.710556  34.0501
0.720549  34.0387
0.730559  34.0274
0.740586  34.0161
0.75063  34.0047
0.76069  33.9934
0.770767  33.9821
0.78086  33.9707
0.790969  33.9594
0.801094  33.9481
0.811235  33.9367
0.820375  33.9265
0.830545  33.9152
0.84073  33.9039
0.850931  33.8925
0.861147  33.8812
0.870354  33.871
0.880597  33.8597
0.890856  33.8483
0.901128  33.837
0.910386  33.8268
0.920686  33.8155
0.931  33.8041
0.941327  33.7928
0.950634  33.7826
0.960988  33.7713
0.971355  33.7599
0.980698  33.7497
0.99109  33.7384
1.00046  33.7282
1.10099  33.6194
1.20051  33.5129
1.30103  33.4063
1.40139  33.3009
1.50041  33.1978
1.6013  33.0935
1.70071  32.9915
1.80078  32.8895
1.90037  32.7887
2.00055  32.6878
2.10129  32.5869
2.20142  32.4872
2.30091  32.3886
2.40087  32.29
2.50127  32.1914
2.60094  32.0939
2.70102  31.9964
2.80149  31.899
2.90115  31.8026
3.00117  31.7063
3.10152  31.61
3.20101  31.5148
3.30081  31.4196
3.40091  31.3244
3.5013  31.2292
3.60076  31.1351
3.70049  31.041
3.80047  30.947
3.90069  30.8529
4.00115  30.7588
4.10063  30.6659
4.20154  30.5718
4.30145  30.4789
4.40156  30.3859
4.50065  30.2941
4.60115  30.2012
4.7006  30.1094
4.80147  30.0165
4.90127  29.9247
5.00124  29.8329
5.10138  29.7411
5.20043  29.6504
5.30087  29.5586
5.40145  29.4668
5.50094  29.3761
5.60055  29.2855
5.70155  29.1937
5.80143  29.103
5.90143  29.0123
6.00156  28.9217
6.10054  28.8321
6.20089  28.7415
6.30135  28.6508
6.40066  28.5612
6.50133  28.4706
6.60083  28.381
6.70044  28.2915
6.80139  28.2008
6.90117  28.1113
7.00104  28.0218
7.10099  27.9322
7.20103  27.8427
7.30114  27.7532
7.40132  27.6636
7.50158  27.5741
7.60064  27.4857
7.70104  27.3962
7.8015  27.3066
7.90076  27.2182
8.00134  27.1287
8.10072  27.0403
8.20142  26.9508
8.3009  26.8623
8.40044  26.7739
8.5013  26.6844
8.60093  26.596
8.70061  26.5076
8.80161  26.4181
8.90138  26.3297
9.00118  26.2413
9.10103  26.1529
9.20091  26.0645
9.30083  25.9761
9.40078  25.8877
9.50076  25.7993
9.60078  25.7109
9.70082  25.6225
9.80089  25.5341
9.90099  25.4457
10.0011  25.3573
10.1013  25.2689
10.2014  25.1805
10.3016  25.0921
10.4005  25.0048
10.5007  24.9164
10.601  24.828
10.7012  24.7396
10.8015  24.6512
10.9005  24.5639
11.0008  24.4755
11.1011  24.3871
11.2014  24.2987
11.3004  24.2114
11.4007  24.123
11.5011  24.0346
11.6014  23.9462
11.7004  23.859
11.8008  23.7706
11.9011  23.6822
12.0059  23.5898
12.1088  23.4991
12.2117  23.4085
12.3017  23.3291
12.4046  23.2385
12.5075  23.1478
12.6104  23.0571
12.7004  22.9778
12.8033  22.8871
12.9061  22.7964
13.0089  22.7058
13.1117  22.6151
13.2017  22.5358
13.3045  22.4451
13.4073  22.3544
13.51  22.2638
13.6128  22.1731
13.7027  22.0938
13.8054  22.0031
13.9081  21.9124
14.0107  21.8218
14.1005  21.7424
14.2032  21.6518
14.3058  21.5611
14.4083  21.4704
14.5109  21.3798
14.6006  21.3004
14.7031  21.2097
14.8056  21.1191
14.908  21.0284
15.0104  20.9377
15.1128  20.8471
15.2024  20.7677
15.3047  20.6771
15.407  20.5864
15.5092  20.4957
15.6115  20.4051
15.7009  20.3257
15.803  20.2351
15.9052  20.1444
16.0072  20.0537
16.1093  19.9631
16.2113  19.8724
16.3005  19.7931
16.4024  19.7024
16.5043  19.6117
16.6062  19.5211
16.708  19.4304
16.8098  19.3397
16.9115  19.249
17.0005  19.1697
17.1021  19.079
17.2037  18.9884
17.3053  18.8977
17.4068  18.807
17.5082  18.7164
17.6096  18.6257
17.711  18.535
17.8123  18.4444
17.9009  18.365
18.0021  18.2744
18.1033  18.1837
18.2044  18.093
18.3055  18.0024
18.4065  17.9117
18.5075  17.821
18.6084  17.7304
18.7093  17.6397
18.8101  17.549
18.9108  17.4583
19.0115  17.3677
19.1121  17.277
19.2127  17.1863
19.3007  17.107
19.4012  17.0163
19.5016  16.9257
19.6019  16.835
19.7022  16.7443
19.8025  16.6537
19.9027  16.563
20.0028  16.4723
20.1029  16.3817
20.2029  16.291
20.3028  16.2003
20.4027  16.1097
20.5025  16.019
20.6023  15.9283
20.702  15.8377
20.8016  15.747
20.9011  15.6563
21.0006  15.5656
21.1125  15.4636
21.2119  15.373
21.3112  15.2823
21.4104  15.1916
21.5096  15.101
21.6087  15.0103
21.7077  14.9196
21.8067  14.829
21.9055  14.7383
22.0044  14.6476
22.1031  14.557
22.2018  14.4663
22.3004  14.3756
22.4113  14.2736
22.5098  14.183
22.6082  14.0923
22.7065  14.0016
22.8048  13.911
22.9029  13.8203
23.0011  13.7296
23.1113  13.6276
23.2093  13.5369
23.3072  13.4463
23.405  13.3556
23.5027  13.2649
23.6004  13.1743
23.7102  13.0723
23.8077  12.9816
23.9051  12.8909
24.0025  12.8003
24.1119  12.6983
24.2091  12.6076
24.3063  12.5169
24.4033  12.4263
24.5124  12.3243
24.6093  12.2336
24.7061  12.1429
24.8028  12.0523
24.9115  11.9502
25.0081  11.8596
25.1045  11.7689
25.2009  11.6782
25.3093  11.5762
25.4055  11.4856
25.5017  11.3949
25.6098  11.2929
25.7058  11.2022
25.8017  11.1116
25.9095  11.0096
26.0052  10.9189
26.1008  10.8282
26.2083  10.7262
26.3038  10.6356
26.4111  10.5336
26.5064  10.4429
26.6017  10.3522
26.7087  10.2502
26.8037  10.1595
26.9105  10.0575
27.0054  9.96688
27.112  9.86488
27.2067  9.77421
27.3013  9.68354
27.4077  9.58154
27.5021  9.49087
27.6082  9.38887
27.7025  9.2982
27.8084  9.1962
27.9024  9.10553
28.0082  9.00353
28.102  8.91286
28.2076  8.81086
28.3013  8.72019
28.4066  8.61819
28.5118  8.51619
28.6052  8.42552
28.7102  8.32352
28.8034  8.23285
28.9082  8.13085
29.0012  8.04018
29.1058  7.93818
29.2103  7.83617
29.303  7.74551
29.4073  7.6435
29.5114  7.5415
29.6039  7.45083
29.7078  7.34883
29.8116  7.24683
29.9038  7.15616
30.0074  7.05416
30.1109  6.95216
30.2028  6.86149
30.306  6.75949
30.4092  6.65749
30.5008  6.56682
30.6037  6.46482
30.7066  6.36281
30.8093  6.26081
30.9005  6.17014
31.003  6.06814
31.1053  5.96614
31.2076  5.86414
31.3098  5.76214
31.4005  5.67147
31.5024  5.56947
31.6042  5.46747
31.7059  5.36546
31.8075  5.26346
31.9089  5.16146
32.0103  5.05946
32.1115  4.95746
32.2014  4.86679
32.3024  4.76479
32.4033  4.66278
32.5041  4.56078
32.6047  4.45878
32.7052  4.35678
32.8057  4.25478
32.906  4.15278
33.0061  4.05077
33.1062  3.94877
33.2062  3.84677
33.306  3.74477
33.4057  3.64277
33.5053  3.54076
33.6047  3.43876
33.7041  3.33676
33.8033  3.23476
33.9024  3.13276
34.0014  3.03075
34.1113  2.91742
34.21  2.81542
34.3086  2.71342
34.4071  2.61141
34.5055  2.50941
34.6037  2.40741
34.7019  2.30541
34.8108  2.19207
34.9086  2.09007
35.0064  1.98807
35.104  1.88607
35.2016  1.78407
35.3098  1.67073
35.407  1.56873
35.5042  1.46673
35.6012  1.36472
35.7088  1.25139
35.8056  1.14939
35.9022  1.04739
36.0095  0.934051
36.1059  0.832049
36.2021  0.730047
36.3089  0.616712
36.4049  0.51471
36.5008  0.412708
36.6072  0.299372
36.7028  0.197371
36.8089  0.0840353
36.9043  0
37.0101  0
37.1052  0
37.2107  0
37.3056  0
37.4108  0
37.5054  0
37.6103  0
37.7047  0
37.8093  0
37.9034  0
38.0078  0
38.1016  0
38.2057  0
38.3096  0
38.403  0
38.5066  0
38.6101  0
38.7031  0
38.8063  0
38.9094  0
39.002  0
39.1047  0
39.2073  0
39.3098  0
39.4019  0
39.504  0
39.606  0
39.7079  0
39.8096  0
39.901  0
40.0024  0
40.1037  0
40.2048  0
40.3057  0
40.4065  0
40.5072  0
40.6077  0
40.708  0
40.8082  0
40.9082  0
41.0081  0
41.1078  0
41.2074  0
41.3068  0
41.4061  0
41.5052  0
41.6042  0
41.703  0
41.8017  0
41.91  0
42.0083  0
42.1065  0
42.2045  0
42.3024  0
42.4099  0
42.5075  0
42.6049  0
42.7021  0
42.8089  0
42.9058  0
43.0026  0
43.1089  0
43.2054  0
43.3017  0
43.4074  0
43.5034  0
43.6088  0
43.7045  0
43.8095  0
43.9049  0
44.0096  0
44.1046  0
44.2089  0
44.3036  0
44.4076  0
44.502  0
44.6057  0
44.7091  0
44.803  0
44.9061  0
45.009  0
45.1025  0
45.205  0
45.3074  0
45.4004  0
45.5024  0
45.6043  0
45.7059  0
45.8074  0
45.9087  0
46.0007  0
46.1016  0
46.2024  0
46.303  0
46.4034  0
46.5037  0
46.6037  0
46.7036  0
46.8033  0
46.9028  0
47.0021  0
47.1012  0
47.2092  0
47.308  0
47.4065  0
47.5049  0
47.6032  0
47.7012  0
47.8079  0
47.9056  0
48.0031  0
48.1004  0
48.2063  0
48.3032  0
48.4088  0
48.5053  0
48.6017  0
48.7066  0
48.8026  0
48.9071  0
49.0027  0
49.1069  0
49.2021  0
49.3058  0
49.4007  0
49.504  0
49.607  0
49.7014  0
49.804  0
49.9065  0
50.0088  0.00782818
50.1023  0.0938466
50.2042  0.187204
50.3058  0.280062
50.4072  0.372426
50.5084  0.4643
50.6011  0.54809
50.7019  0.639034
50.8025  0.729499
50.9029  0.819489
51.0031  0.909007
51.1031  0.998057
51.2028  1.08664
51.3024  1.17477
51.4018  1.26244
51.5009  1.34965
51.6081  1.44362
51.7068  1.5299
51.8053  1.61574
51.9036  1.70114
52.0017  1.7861
52.1078  1.87765
52.2055  1.96172
52.3029  2.04536
52.4083  2.13549
52.5053  2.21825
52.6021  2.30059
52.7068  2.38933
52.8032  2.47082
52.9074  2.55864
53.0034  2.63929
53.1072  2.7262
53.2027  2.80601
53.306  2.89203
53.4012  2.97103
53.504  3.05617
53.6066  3.14086
53.7011  3.21864
53.8032  3.30247
53.9051  3.38586
54.0068  3.46881
54.1004  3.54499
54.2017  3.62711
54.3026  3.7088
54.4034  3.79007
54.5039  3.87091
54.6042  3.95134
54.7042  4.03135
54.804  4.11095
54.9036  4.19014
55.003  4.26893
55.1021  4.34731
55.201  4.4253
55.3072  4.50884
55.4056  4.586
55.5038  4.66278
55.6017  4.73917
55.7069  4.821
55.8044  4.8966
55.9016  4.97181
56.0061  5.0524
56.1028  5.12684
56.2068  5.20659
56.3031  5.28026
56.4065  5.3592
56.5023  5.43212
56.6053  5.51025
56.7006  5.58244
56.803  5.65978
56.9052  5.73671
57.0071  5.81324
57.1015  5.88395
57.2029  5.95971
57.3041  6.03508
57.4049  6.11006
57.5056  6.18465
57.6059  6.25886
57.706  6.33268
57.8059  6.40613
57.9055  6.4792
58.0048  6.5519
58.1039  6.62423
58.2028  6.69619
58.3013  6.76779
58.4067  6.8441
58.5047  6.91495
58.6025  6.98544
58.707  7.06058
58.8043  7.13034
58.9013  7.19976
59.005  7.27376
59.1015  7.34246
59.2046  7.4157
59.3006  7.4837
59.4032  7.55619
59.5054  7.6283
59.6006  7.69526
59.7024  7.76664
59.8038  7.83765
59.905  7.90829
60.0059  7.97856
60.1065  8.04846
60.2068  8.11801
60.3068  8.1872
60.4066  8.25603
60.5061  8.32451
60.6053  8.39264
60.7042  8.46042
60.8028  8.52786
60.9012  8.59495
61.0058  8.66614
61.1036  8.73254
61.2011  8.7986
61.3049  8.8687
61.4018  8.93408
61.5049  9.00346
61.6013  9.06816
61.7039  9.13683
61.8061  9.20513
61.9016  9.26884
62.0032  9.33644
62.1045  9.4037
62.2056  9.4706
62.3063  9.53715
62.4004  9.59922
62.5005  9.66511
62.6065  9.73473
62.706  9.79992
62.8052  9.86476
62.9041  9.92927
63.0027  9.99346
63.101  10.0573
63.2051  10.1248
63.3028  10.188
63.4063  10.2548
63.5033  10.3173
63.6062  10.3834
63.7026  10.4453
63.8048  10.5107
63.9007  10.5719
64.0022  10.6366
64.1034  10.701
64.2043  10.7651
64.3049  10.8288
64.4051  10.8922
64.505  10.9552
64.6046  11.0179
64.7038  11.0803
64.8028  11.1424
64.9014  11.2041
65.0055  11.2692
65.1034  11.3303
65.2011  11.391
65.3041  11.4551
65.4011  11.5152
65.5035  11.5785
65.6055  11.6415
65.7015  11.7007
65.8028  11.7631
65.9038  11.8251
66.0044  11.8868
66.1047  11.9481
66.2046  12.0091
66.3042  12.0698
66.4035  12.1302
66.5024  12.1903
66.601  12.2501
66.7046  12.3128
66.8025  12.3719
66.9054  12.434
67.0026  12.4924
67.1048  12.5538
67.2013  12.6117
67.3028  12.6725
67.4039  12.7329
67.5047  12.793
67.605  12.8528
67.705  12.9122
67.8047  12.9714
67.904  13.0302
68.0029  13.0887
68.1015  13.1469
68.2048  13.2078
68.3026  13.2654
68.4052  13.3256
68.5023  13.3826
68.6041  13.4422
68.7005  13.4985
68.8015  13.5575
68.9022  13.6162
69.0025  13.6745
69.1024  13.7325
69.2019  13.7902
69.301  13.8476
69.4046  13.9075
69.503  13.9643
69.6009  14.0207
69.7034  14.0797
69.8006  14.1355
69.9022  14.1938
70.0035  14.2518
70.1043  14.3095
70.2047  14.3668
70.3047  14.4238
70.4043  14.4805
70.5035  14.5369
70.6023  14.593
70.7007  14.6488
70.8033  14.7069
70.9009  14.762
71.0027  14.8195
71.1041  14.8766
71.2005  14.9309
71.301  14.9874
71.4011  15.0436
71.5008  15.0995
71.6045  15.1575
71.7033  15.2128
71.8017  15.2677
71.9042  15.3248
72.0017  15.3791
72.1032  15.4356
72.2043  15.4917
72.3006  15.5451
72.4008  15.6006
72.5006  15.6558
72.6042  15.7131
72.7031  15.7676
72.8015  15.8219
72.9037  15.8781
73.0013  15.9318
73.1026  15.9874
73.2034  16.0427
73.3038  16.0977
73.4037  16.1524
73.5032  16.2067
73.6021  16.2608
73.7007  16.3145
73.8028  16.3702
73.9004  16.4233
74.0016  16.4783
74.1023  16.5329
74.2026  16.5873
74.3023  16.6413
74.4016  16.695
74.5043  16.7506
74.6026  16.8036
74.7004  16.8564
74.8016  16.911
74.9023  16.9652
75.0025  17.0191
75.1023  17.0727
75.2015  17.1259
75.304  17.1809
75.4022  17.2335
75.5037  17.2879
75.6009  17.3399
75.7013  17.3935
75.8013  17.4469
75.9007  17.4999
76.0032  17.5545
76.1016  17.6069
76.2031  17.6609
76.3004  17.7126
76.4008  17.766
76.5007  17.819
76.6035  17.8735
76.7023  17.9258
76.8006  17.9779
76.9018  18.0314
77.0024  18.0846
77.1025  18.1375
77.202  18.19
77.301  18.2422
77.4029  18.2959
77.5007  18.3475
77.6014  18.4005
77.7015  18.4532
77.8011  18.5055
77.9033  18.5592
78.0017  18.6109
78.1028  18.6639
78.2033  18.7166
78.3032  18.769
78.4025  18.821
78.5012  18.8727
78.6025  18.9258
78.7032  18.9784
78.8033  19.0307
78.9028  19.0827
79.0016  19.1344
79.103  19.1873
79.2006  19.2383
79.3007  19.2905
79.4032  19.3439
79.5021  19.3954
79.6033  19.4482
79.7009  19.499
79.8008  19.551
79.903  19.6042
80.0016  19.6556
80.1025  19.708
80.2027  19.7602
80.3023  19.8119
80.4012  19.8633
80.5023  19.9159
80.6027  19.968
80.7024  20.0198
80.8014  20.0713
80.9025  20.1238
81.003  20.1759
81.1027  20.2277
81.2017  20.2791
81.3027  20.3315
81.4004  20.3822
81.5026  20.4352
81.6015  20.4866
81.7023  20.5389
81.8023  20.5908
81.9016  20.6423
82.0028  20.6948
82.1007  20.7456
82.2028  20.7986
82.3017  20.85
82.4024  20.9022
82.5023  20.9541
82.6014  21.0056
82.7022  21.0579
82.8022  21.1099
82.9014  21.1615
83.0022  21.2139
83.1023  21.2659
83.2015  21.3175
83.3023  21.3699
83.4022  21.4219
83.5014  21.4735
83.602  21.5259
83.7018  21.5779
83.8008  21.6295
83.9011  21.6818
84.0006  21.7337
84.1015  21.7863
84.2014  21.8385
84.3006  21.8903
84.401  21.9428
84.5005  21.9948
84.6012  22.0475
84.7011  22.0998
84.8021  22.1528
84.9022  22.2052
85.0014  22.2573
85.1017  22.31
85.2011  22.3622
85.3015  22.415
85.401  22.4674
85.5015  22.5203
85.601  22.5728
85.7015  22.6258
85.801  22.6784
85.9014  22.7315
86.0009  22.7841
86.1012  22.8372
86.2005  22.8899
86.3006  22.943
86.4014  22.9966
86.5012  23.0497
86.6018  23.1033
86.7013  23.1563
86.8015  23.2098
86.9006  23.2628
87.0004  23.3162
87.1007  23.37
87.2015  23.4241
87.3013  23.4778
87.4016  23.5317
87.5008  23.5852
87.6005  23.639
87.7006  23.6931
87.801  23.7475
87.9004  23.8014
88.0015  23.8564
88.1015  23.9108
88.2018  23.9655
88.3009  24.0196
88.4016  24.0747
88.5012  24.1293
88.6009  24.1841
88.7008  24.239
88.8008  24.2941
88.9008  24.3494
89.001  24.4049
89.1012  24.4605
89.2013  24.5161
89.3015  24.5719
89.4016  24.6278
89.5015  24.6838
89.6014  24.7399
89.7012  24.796
89.8008  24.8521
89.9013  24.909
90.0005  24.9651
90.1005  25.022
90.2014  25.0794
90.3008  25.1362
90.4009  25.1936
90.5007  25.2509
90.6011  25.3088
90.701  25.3665
90.8005  25.4242
90.9004  25.4823
91.0008  25.5409
91.1006  25.5993
91.2008  25.6581
91.3012  25.7172
91.401  25.7762
91.5009  25.8355
91.601  25.8951
91.7011  25.9549
91.8005  26.0145
91.9007  26.0748
92.0008  26.1354
92.1008  26.196
92.2007  26.2569
92.3011  26.3183
92.4004  26.3794
92.501  26.4415
92.6004  26.5031
92.7009  26.5657
92.8009  26.6282
92.901  26.6912
93.0005  26.754
93.1008  26.8176
93.2009  26.8816
93.301  26.9457
93.4008  27.0101
93.5004  27.0746
93.6008  27.1401
93.7008  27.2056
93.8009  27.2716
93.9004  27.3376
94.0004  27.4043
94.1007  27.4717
94.2007  27.5393
94.3004  27.6071
94.4006  27.6757
94.5007  27.7447
94.6006  27.8141
94.7007  27.8841
94.8007  27.9546
94.9007  28.0256
95.0005  28.097
95.1004  28.169
95.2006  28.2418
95.3005  28.3151
95.4005  28.3891
95.5007  28.4639
95.6005  28.5391
95.7006  28.6152
95.8004  28.6918
95.9006  28.7695
96.0005  28.8477
96.1004  28.9268
96.2004  29.0069
96.3005  29.088
96.4005  29.1699
96.5004  29.2527
96.6004  29.3367
96.7005  29.4218
96.8005  29.508
96.9003  29.5953
97.0003  29.684
97.1005  29.7741
97.2015  29.8665
97.3005  29.9585
97.401  30.0534
97.5007  30.1493
97.6006  30.2473
97.7017  30.3483
97.8004  30.4489
97.9014  30.5541
98.0013  30.6605
98.1005  30.7686
98.2011  30.8812
98.3011  30.9961
98.4004  31.1133
98.5007  31.2354
98.6006  31.361
98.7005  31.491
98.8006  31.6263
98.9004  31.7668
99.0004  31.914
99.0106  31.9296
99.0204  31.9444
99.0303  31.9596
99.0405  31.9752
99.0506  31.9907
99.0605  32.0061
99.0706  32.0218
99.0805  32.0374
99.0906  32.0533
99.1006  32.0691
99.1104  32.0847
99.1207  32.1012
99.1305  32.117
99.1404  32.1331
99.1505  32.1496
99.1604  32.1659
99.1705  32.1825
99.1804  32.1988
99.1904  32.2155
99.2005  32.2325
99.2104  32.2493
99.2204  32.2663
99.2305  32.2836
99.2404  32.3007
99.2504  32.318
99.2604  32.3355
99.2705  32.3532
99.2804  32.3707
99.2904  32.3884
99.3006  32.4067
99.3105  32.4248
99.3205  32.443
99.3305  32.4613
99.3405  32.4798
99.3505  32.4984
99.3605  32.5172
99.3705  32.536
99.3804  32.5549
99.3905  32.5743
99.4005  32.5937
99.4104  32.6131
99.4205  32.633
99.4305  32.6529
99.4404  32.6727
99.4504  32.6929
99.4604  32.7134
99.4705  32.7342
99.4804  32.7549
99.4904  32.7759
99.5004  32.7971
99.5104  32.8184
99.5204  32.8403
99.5305  32.8622
99.5404  32.8843
99.5503  32.9065
99.5604  32.9292
99.5704  32.9521
99.5804  32.9754
99.5904  32.9987
99.6004  33.0224
99.6104  33.0465
99.6204  33.0708
99.6304  33.0955
99.6404  33.1205
99.6503  33.1458
99.6604  33.1715
99.6704  33.1978
99.6804  33.2243
99.6904  33.2512
99.7003  33.2786
99.7104  33.3065
99.7204  33.3349
99.7304  33.3638
99.7404  33.3932
99.7504  33.4233
99.7603  33.4538
99.7704  33.4852
99.7804  33.5172
99.7904  33.5499
99.8003  33.5834
99.8104  33.6179
99.8204  33.6533
99.8303  33.6896
99.8403  33.7271
99.8504  33.7659
99.8603  33.8059
99.8704  33.8475
99.8803  33.8907
99.8904  33.9359
99.9003  33.9831
99.9013  33.988
99.9023  33.9929
99.9033  33.9978
99.9043  34.0027
99.9054  34.0077
99.9063  34.0127
99.9073  34.0177
99.9083  34.0228
99.9093  34.0278
99.9103  34.0329
99.9113  34.0381
99.9123  34.0432
99.9133  34.0484
99.9143  34.0536
99.9153  34.0589
99.9163  34.0642
99.9173  34.0695
99.9183  34.0748
99.9193  34.0802
99.9203  34.0856
99.9213  34.0911
99.9223  34.0966
99.9233  34.1021
99.9243  34.1077
99.9253  34.1133
99.9263  34.1189
99.9273  34.1246
99.9283  34.1303
99.9293  34.136
99.9303  34.1419
99.9313  34.1477
99.9323  34.1536
99.9333  34.1595
99.9343  34.1655
99.9353  34.1715
99.9363  34.1776
99.9373  34.1837
99.9383  34.1899
99.9393  34.1961
99.9403  34.2024
99.9413  34.2087
99.9423  34.2151
99.9433  34.2215
99.9443  34.2281
99.9453  34.2346
99.9463  34.2412
99.9473  34.2479
99.9483  34.2547
99.9493  34.2615
99.9503  34.2684
99.9513  34.2753
99.9523  34.2824
99.9533  34.2895
99.9543  34.2967
99.9553  34.3039
99.9563  34.3113
99.9573  34.3187
99.9583  34.3263
99.9593  34.3339
99.9603  34.3416
99.9613  34.3494
99.9623  34.3573
99.9633  34.3654
99.9643  34.3735
99.9653  34.3818
99.9663  34.3902
99.9673  34.3987
99.9683  34.4073
99.9693  34.4161
99.9703  34.4251
99.9713  34.4342
99.9723  34.4434
99.9733  34.4528
99.9743  34.4625
99.9753  34.4723
99.9763  34.4823
99.9773  34.4925
99.9783  34.503
99.9793  34.5137
99.9803  34.5247
99.9813  34.536
99.9823  34.5476
99.9833  34.5595
99.9843  34.5718
99.9853  34.5846
99.9863  34.5977
99.9873  34.6114
99.9883  34.6257
99.9893  34.6405
99.9903  34.6562
99.9904  34.6578
99.9905  34.6594
99.9906  34.661
99.9907  34.6627
99.9908  34.6643
99.9909  34.666
99.991  34.6676
99.9911  34.6693
99.9912  34.671
99.9913  34.6726
99.9914  34.6743
99.9915  34.676
99.9916  34.6778
99.9917  34.6795
99.9918  34.6813
99.9919  34.683
99.992  34.6848
99.9921  34.6865
99.9922  34.6883
99.9923  34.6901
99.9924  34.6919
99.9925  34.6937
99.9926  34.6956
99.9927  34.6974
99.9928  34.6993
99.9929  34.7012
99.993  34.7031
99.9931  34.705
99.9932  34.7069
99.9933  34.7088
99.9934  34.7107
99.9935  34.7127
99.9936  34.7147
99.9937  34.7167
99.9938  34.7187
99.9939  34.7207
99.994  34.7228
99.9941  34.7248
99.9942  34.7269
99.9943  34.729
99.9944  34.7311
99.9945  34.7333
99.9946  34.7354
99.9947  34.7376
99.9948  34.7398
99.9949  34.742
99.995  34.7442
99.9951  34.7465
99.9952  34.7488
99.9953  34.7511
99.9954  34.7535
99.9955  34.7558
99.9956  34.7582
99.9957  34.7606
99.9958  34.7631
99.9959  34.7656
99.996  34.7681
99.9961  34.7706
99.9962  34.7732
99.9963  34.7758
99.9964  34.7785
99.9965  34.7812
99.9966  34.7839
99.9967  34.7867
99.9968  34.7895
99.9969  34.7924
99.997  34.7953
99.9971  34.7982
99.9972  34.8012
99.9973  34.8043
99.9974  34.8074
99.9975  34.8106
99.9976  34.8139
99.9977  34.8172
99.9978  34.8206
99.9979  34.8241
99.998  34.8277
99.9981  34.8314
99.9982  34.8352
99.9983  34.839
99.9984  34.843
99.9985  34.8472
99.9986  34.8515
99.9987  34.8559
99.9988  34.8606
99.9989  34.8654
99.999  34.8705
99.9991  34.8758
99.9992  34.8815
99.9993  34.8876
99.9994  34.8942
99.9995  34.9014
99.9996  34.9094
99.9997  34.9186
99.9998  34.9298
99.9999  34.9454
100  34.9626
