# Supplementary material for: Victory Tax: A Holistic Income Tax System
Source: Entropy (Basel). 2021 Nov 11;23(11):1492. doi: 10.3390/e23111492 (PMC8624733; doi:10.3390/e23111492)
Supplement: Supplementary file 1 [file entropy-23-01492-s001.zip › bundle/results_to_give_away/data4VTpaper/FINAL_ESTIMATE/dataPL22306/kfnc1_BDd30871_MDd44612_MP100_CL50_ON_Pvt.tax]

0.00302141  0.675968
0.299281  0.0200317
0.498129  0.0205378
0.700384  0.0209312
0.900807  0.0203665
1.09991  0.020873
1.30041  0.0208448
1.4989  0.0206867
1.69819  0.0211935
1.9006  0.0215678
2.10102  0.0209878
2.30012  0.021495
2.49979  0.0213126
2.69986  0.0218185
2.90116  0.021779
3.1004  0.0215826
3.29996  0.0220886
3.50074  0.0220454
3.69931  0.0218348
3.89825  0.0223409
4.09998  0.0226764
4.29945  0.0220667
4.49917  0.0229507
4.70155  0.0228954
4.89995  0.022278
5.09853  0.0231552
5.30126  0.0234645
5.5016  0.0228347
5.70039  0.0233363
5.89923  0.0230659
6.098  0.0235659
6.29921  0.0238551
6.49939  0.0235648
6.69941  0.0240598
6.90027  0.023984
7.09995  0.0240248
7.2994  0.0241711
7.50101  0.0247735
7.70136  0.0241044
7.89995  0.0245943
8.10064  0.0248391
8.29987  0.024493
8.50006  0.0253051
8.70212  0.0252028
8.90132  0.0248361
9.10003  0.0253157
9.29947  0.0252533
9.4995  0.0257256
9.70126  0.0259212
9.90005  0.0252086
10.0993  0.0262909
10.3013  0.0261617
10.5003  0.025736
10.6996  0.0264941
10.9015  0.0266493
11.1002  0.0259074
11.2991  0.0269384
11.5015  0.0270704
11.7006  0.0263113
11.8998  0.0273132
12.1012  0.0271479
12.3002  0.0269202
12.5001  0.0276189
12.6998  0.0270966
12.8992  0.0277822
13.1006  0.0278531
13.2994  0.0273053
13.4987  0.0282232
13.7007  0.0282654
13.8999  0.0276861
14.0994  0.0285687
14.3013  0.0285828
14.5003  0.0279727
14.6994  0.0288205
14.9007  0.0288073
15.0998  0.0283918
15.2995  0.0291988
15.5012  0.0291525
15.7003  0.0286914
15.8999  0.0294584
16.0998  0.0289629
16.2991  0.0294961
16.5001  0.0296002
16.6996  0.0292579
16.899  0.0297573
17.1004  0.0300043
17.3001  0.0294109
17.4995  0.0300607
17.7006  0.0300679
17.8996  0.0296042
18.0993  0.0303785
18.3009  0.0303308
18.5002  0.0298005
18.6997  0.0305138
18.9015  0.0305716
19.1006  0.0298191
19.2996  0.030625
19.4994  0.0301277
19.6987  0.0305883
19.9002  0.0308195
20.0999  0.0301027
20.2994  0.0307755
20.5005  0.0306553
20.6999  0.0302518
20.8994  0.0307187
21.1007  0.0307667
21.3001  0.03014
21.4996  0.0307622
21.7012  0.0307129
21.9004  0.0299921
22.0995  0.0306265
22.3012  0.0306791
22.5007  0.0298584
22.6999  0.0304793
22.8993  0.0297744
23.0985  0.0303169
23.3  0.0302607
23.4995  0.0295185
23.699  0.0300961
23.8999  0.0297206
24.0999  0.029575
24.3  0.029509
24.4999  0.0292693
24.7  0.0292346
24.9  0.0289609
25.0999  0.0288808
25.2999  0.0286189
25.4999  0.0285332
25.6999  0.0282151
25.8998  0.0281091
26.0998  0.0278135
26.2999  0.0276677
26.5  0.0273681
26.6998  0.0270718
26.8997  0.0269125
27.0998  0.0265558
27.2998  0.0263484
27.4998  0.025971
27.6998  0.0257519
27.8998  0.0253538
28.0997  0.0250963
28.2998  0.0247129
28.4998  0.0244107
28.6998  0.0240037
28.8998  0.0236824
29.0998  0.023262
29.2998  0.0229242
29.4998  0.022463
29.6994  0.0220326
29.8992  0.0216892
30.0994  0.0212673
30.2997  0.0208485
30.4998  0.0203357
30.6996  0.0198931
30.8994  0.0194153
31.0994  0.0190054
31.2996  0.0184859
31.4996  0.018009
31.6995  0.017465
31.8995  0.0170318
32.0996  0.0164414
32.2996  0.0159747
32.4996  0.015373
32.6995  0.0148835
32.8995  0.0142709
33.0991  0.0136939
33.2991  0.0131632
33.4991  0.0125025
33.699  0.0119253
33.8989  0.0112187
34.0988  0.0105724
34.2986  0.00977114
34.4983  0.00896807
34.6975  0.00787479
34.8804  0.00538142
