# Supplementary material for: Victory Tax: A Holistic Income Tax System
Source: Entropy (Basel). 2021 Nov 11;23(11):1492. doi: 10.3390/e23111492 (PMC8624733; doi:10.3390/e23111492)
Supplement: Supplementary file 1 [file entropy-23-01492-s001.zip › bundle/results_to_give_away/data4VTpaper/FINAL_ESTIMATE/dataPL22306/kfnc1_BDd30871_MDd44612_MP100_CL50_ON_dir.ded]

0.000165773  1.62027e-05
0.000527016  4.8608e-05
0.000933522  8.10133e-05
0.00136652  0.000113419
0.00181896  0.000145824
0.00228697  0.000178229
0.00276805  0.000210634
0.00326044  0.00024304
0.00376283  0.000275445
0.0042742  0.00030785
0.00479373  0.000340256
0.00532075  0.000372661
0.0058547  0.000405066
0.00639511  0.000437472
0.00694157  0.000469877
0.00749371  0.000502282
0.00805122  0.000534687
0.00861383  0.000567093
0.00918128  0.000599498
0.00975336  0.000631903
0.0103298  0.000664309
0.0109106  0.000696714
0.0114954  0.000729119
0.0126765  0.00079393
0.0138723  0.000858741
0.0144753  0.000891146
0.0156911  0.000955956
0.0169194  0.00102077
0.0175379  0.00105317
0.0187836  0.00111798
0.0194105  0.00115039
0.0206723  0.0012152
0.0219441  0.00128001
0.0225837  0.00131241
0.02387  0.00137723
0.0245166  0.00140963
0.0258163  0.00147444
0.0264695  0.00150685
0.027782  0.00157166
0.0284413  0.00160406
0.0297659  0.00166887
0.0304312  0.00170128
0.0317673  0.00176609
0.0324381  0.00179849
0.0337852  0.0018633
0.0344613  0.00189571
0.0358189  0.00196052
0.0365002  0.00199293
0.0378677  0.00205774
0.0385539  0.00209014
0.0399311  0.00215495
0.040622  0.00218736
0.0420085  0.00225217
0.042704  0.00228457
0.0434009  0.00231698
0.0447992  0.00238179
0.0455004  0.0024142
0.0469072  0.00247901
0.0476126  0.00251141
0.0490276  0.00257622
0.0497371  0.00260863
0.0504479  0.00264103
0.0518734  0.00270584
0.0525881  0.00273825
0.0540212  0.00280306
0.0547397  0.00283546
0.0554593  0.00286787
0.0569023  0.00293268
0.0576256  0.00296509
0.0583501  0.00299749
0.0598025  0.0030623
0.0605304  0.00309471
0.0619897  0.00315952
0.062721  0.00319192
0.0634535  0.00322433
0.0649216  0.00328914
0.0656573  0.00332154
0.0663941  0.00335395
0.0678708  0.00341876
0.0686108  0.00345116
0.0693518  0.00348357
0.0708368  0.00354838
0.0715808  0.00358079
0.0730719  0.0036456
0.073819  0.003678
0.074567  0.00371041
0.0760659  0.00377522
0.0768169  0.00380762
0.0775687  0.00384003
0.0790753  0.00390484
0.07983  0.00393724
0.0805856  0.00396965
0.0813422  0.00400205
0.082858  0.00406687
0.0836173  0.00409927
0.0843774  0.00413168
0.0859004  0.00419649
0.0866632  0.00422889
0.0874269  0.0042613
0.0889568  0.00432611
0.0897231  0.00435851
0.0904902  0.00439092
0.0920269  0.00445573
0.0927966  0.00448813
0.093567  0.00452054
0.0951104  0.00458535
0.0958833  0.00461776
0.096657  0.00465016
0.0974315  0.00468257
0.0989829  0.00474738
0.0997598  0.00477978
0.100538  0.00481219
0.110717  0.00523346
0.121019  0.00565473
0.13063  0.00604359
0.141147  0.00646486
0.150945  0.00685372
0.160827  0.00724259
0.170787  0.00763145
0.180823  0.00802031
0.190931  0.00840918
0.201108  0.00879804
0.210496  0.0091545
0.220799  0.00954336
0.231164  0.00993223
0.240718  0.0102887
0.251196  0.0106775
0.26085  0.011034
0.270551  0.0113905
0.281184  0.0117793
0.290977  0.0121358
0.300812  0.0124922
0.310688  0.0128487
0.320604  0.0132052
0.33056  0.0135616
0.340554  0.0139181
0.350585  0.0142745
0.360653  0.014631
0.370757  0.0149875
0.380896  0.0153439
0.391069  0.0157004
0.400347  0.0160244
0.410584  0.0163809
0.420853  0.0167373
0.431154  0.0170938
0.440546  0.0174178
0.450906  0.0177743
0.460351  0.0180984
0.470768  0.0184548
0.481214  0.0188113
0.490736  0.0191353
0.501237  0.0194918
0.510807  0.0198158
0.520399  0.0201399
0.530977  0.0204964
0.540616  0.0208204
0.551244  0.0211769
0.560928  0.0215009
0.570633  0.021825
0.580359  0.022149
0.591081  0.0225055
0.600849  0.0228295
0.610637  0.0231536
0.620445  0.0234776
0.631256  0.0238341
0.641104  0.0241582
0.650971  0.0244822
0.660856  0.0248063
0.67076  0.0251303
0.680683  0.0254544
0.690623  0.0257784
0.700581  0.0261025
0.710556  0.0264265
0.720549  0.0267506
0.730559  0.0270746
0.740586  0.0273987
0.75063  0.0277227
0.76069  0.0280468
0.770767  0.0283708
0.78086  0.0286949
0.790969  0.0290189
0.801094  0.029343
0.811235  0.0296671
0.820375  0.0299587
0.830545  0.0302828
0.84073  0.0306068
0.850931  0.0309309
0.861147  0.0312549
0.870354  0.0315466
0.880597  0.0318706
0.890856  0.0321947
0.901128  0.0325187
0.910386  0.0328104
0.920686  0.0331344
0.931  0.0334585
0.941327  0.0337825
0.950634  0.0340742
0.960988  0.0343982
0.971355  0.0347223
0.980698  0.0350139
0.99109  0.035338
1.00046  0.0356296
1.10099  0.0387405
1.20051  0.0417866
1.30103  0.0448327
1.40139  0.0478464
1.50041  0.0507953
1.6013  0.0537766
1.70071  0.0566931
1.80078  0.0596096
1.90037  0.0624936
2.00055  0.0653777
2.10129  0.0682618
2.20142  0.0711134
2.30091  0.0739327
2.40087  0.076752
2.50127  0.0795712
2.60094  0.0823581
2.70102  0.0851449
2.80149  0.0879318
2.90115  0.0906862
3.00117  0.0934407
3.10152  0.0961951
3.20101  0.0989172
3.30081  0.101639
3.40091  0.104361
3.5013  0.107083
3.60076  0.109773
3.70049  0.112463
3.80047  0.115152
3.90069  0.117842
4.00115  0.120532
4.10063  0.123189
4.20154  0.125878
4.30145  0.128536
4.40156  0.131193
4.50065  0.133818
4.60115  0.136475
4.7006  0.1391
4.80147  0.141757
4.90127  0.144382
5.00124  0.147007
5.10138  0.149631
5.20043  0.152224
5.30087  0.154849
5.40145  0.157474
5.50094  0.160066
5.60055  0.162658
5.70155  0.165283
5.80143  0.167876
5.90143  0.170468
6.00156  0.173061
6.10054  0.175621
6.20089  0.178213
6.30135  0.180805
6.40066  0.183365
6.50133  0.185958
6.60083  0.188518
6.70044  0.191078
6.80139  0.19367
6.90117  0.19623
7.00104  0.19879
7.10099  0.20135
7.20103  0.20391
7.30114  0.20647
7.40132  0.20903
7.50158  0.21159
7.60064  0.214118
7.70104  0.216678
7.8015  0.219238
7.90076  0.221766
8.00134  0.224326
8.10072  0.226853
8.20142  0.229413
8.3009  0.231941
8.40044  0.234469
8.5013  0.237029
8.60093  0.239556
8.70061  0.242084
8.80161  0.244644
8.90138  0.247171
9.00118  0.249699
9.10103  0.252227
9.20091  0.254754
9.30083  0.257282
9.40078  0.25981
9.50076  0.262337
9.60078  0.264865
9.70082  0.267392
9.80089  0.26992
9.90099  0.272448
10.0011  0.274975
10.1013  0.277503
10.2014  0.28003
10.3016  0.282558
10.4005  0.285053
10.5007  0.287581
10.601  0.290108
10.7012  0.292636
10.8015  0.295164
10.9005  0.297659
11.0008  0.300187
11.1011  0.302714
11.2014  0.305242
11.3004  0.307737
11.4007  0.310265
11.5011  0.312792
11.6014  0.31532
11.7004  0.317815
11.8008  0.320343
11.9011  0.32287
12.0059  0.325511
12.1088  0.328104
12.2117  0.330696
12.3017  0.332964
12.4046  0.335557
12.5075  0.338149
12.6104  0.340742
12.7004  0.34301
12.8033  0.345603
12.9061  0.348195
13.0089  0.350787
13.1117  0.35338
13.2017  0.355648
13.3045  0.358241
13.4073  0.360833
13.51  0.363425
13.6128  0.366018
13.7027  0.368286
13.8054  0.370879
13.9081  0.373471
14.0107  0.376064
14.1005  0.378332
14.2032  0.380924
14.3058  0.383517
14.4083  0.386109
14.5109  0.388702
14.6006  0.39097
14.7031  0.393562
14.8056  0.396155
14.908  0.398747
15.0104  0.40134
15.1128  0.403932
15.2024  0.4062
15.3047  0.408793
15.407  0.411385
15.5092  0.413978
15.6115  0.41657
15.7009  0.418839
15.803  0.421431
15.9052  0.424023
16.0072  0.426616
16.1093  0.429208
16.2113  0.431801
16.3005  0.434069
16.4024  0.436661
16.5043  0.439254
16.6062  0.441846
16.708  0.444439
16.8098  0.447031
16.9115  0.449624
17.0005  0.451892
17.1021  0.454484
17.2037  0.457077
17.3053  0.459669
17.4068  0.462262
17.5082  0.464854
17.6096  0.467446
17.711  0.470039
17.8123  0.472631
17.9009  0.4749
18.0021  0.477492
18.1033  0.480085
18.2044  0.482677
18.3055  0.485269
18.4065  0.487862
18.5075  0.490454
18.6084  0.493047
18.7093  0.495639
18.8101  0.498232
18.9108  0.500824
19.0115  0.503416
19.1121  0.506009
19.2127  0.508601
19.3007  0.51087
19.4012  0.513462
19.5016  0.516054
19.6019  0.518647
19.7022  0.521239
19.8025  0.523832
19.9027  0.526424
20.0028  0.529017
20.1029  0.531609
20.2029  0.534201
20.3028  0.536794
20.4027  0.539386
20.5025  0.541979
20.6023  0.544571
20.702  0.547164
20.8016  0.549756
20.9011  0.552348
21.0006  0.554941
21.1125  0.557857
21.2119  0.56045
21.3112  0.563042
21.4104  0.565635
21.5096  0.568227
21.6087  0.570819
21.7077  0.573412
21.8067  0.576004
21.9055  0.578597
22.0044  0.581189
22.1031  0.583782
22.2018  0.586374
22.3004  0.588966
22.4113  0.591883
22.5098  0.594475
22.6082  0.597068
22.7065  0.59966
22.8048  0.602253
22.9029  0.604845
23.0011  0.607437
23.1113  0.610354
23.2093  0.612946
23.3072  0.615539
23.405  0.618131
23.5027  0.620724
23.6004  0.623316
23.7102  0.626232
23.8077  0.628825
23.9051  0.631417
24.0025  0.63401
24.1119  0.636926
24.2091  0.639519
24.3063  0.642111
24.4033  0.644703
24.5124  0.64762
24.6093  0.650212
24.7061  0.652805
24.8028  0.655397
24.9115  0.658314
25.0081  0.660906
25.1045  0.663499
25.2009  0.666091
25.3093  0.669007
25.4055  0.6716
25.5017  0.674192
25.6098  0.677109
25.7058  0.679701
25.8017  0.682294
25.9095  0.68521
26.0052  0.687803
26.1008  0.690395
26.2083  0.693311
26.3038  0.695904
26.4111  0.69882
26.5064  0.701413
26.6017  0.704005
26.7087  0.706922
26.8037  0.709514
26.9105  0.712431
27.0054  0.715023
27.112  0.717939
27.2067  0.720532
27.3013  0.723124
27.4077  0.726041
27.5021  0.728633
27.6082  0.73155
27.7025  0.734142
27.8084  0.737059
27.9024  0.739651
28.0082  0.742568
28.102  0.74516
28.2076  0.748076
28.3013  0.750669
28.4066  0.753585
28.5118  0.756502
28.6052  0.759094
28.7102  0.762011
28.8034  0.764603
28.9082  0.76752
29.0012  0.770112
29.1058  0.773028
29.2103  0.775945
29.303  0.778537
29.4073  0.781454
29.5114  0.78437
29.6039  0.786963
29.7078  0.789879
29.8116  0.792796
29.9038  0.795388
30.0074  0.798305
30.1109  0.801221
30.2028  0.803814
30.306  0.80673
30.4092  0.809646
30.5008  0.812239
30.6037  0.815155
30.7066  0.818072
30.8093  0.820988
30.9005  0.823581
31.003  0.826497
31.1053  0.829414
31.2076  0.83233
31.3098  0.835247
31.4005  0.837839
31.5024  0.840756
31.6042  0.843672
31.7059  0.846589
31.8075  0.849505
31.9089  0.852421
32.0103  0.855338
32.1115  0.858254
32.2014  0.860847
32.3024  0.863763
32.4033  0.86668
32.5041  0.869596
32.6047  0.872513
32.7052  0.875429
32.8057  0.878346
32.906  0.881262
33.0061  0.884179
33.1062  0.887095
33.2062  0.890012
33.306  0.892928
33.4057  0.895845
33.5053  0.898761
33.6047  0.901678
33.7041  0.904594
33.8033  0.90751
33.9024  0.910427
34.0014  0.913343
34.1113  0.916584
34.21  0.9195
34.3086  0.922417
34.4071  0.925333
34.5055  0.92825
34.6037  0.931166
34.7019  0.934083
34.8108  0.937323
34.9086  0.94024
35.0064  0.943156
35.104  0.946073
35.2016  0.948989
35.3098  0.95223
35.407  0.955146
35.5042  0.958063
35.6012  0.960979
35.7088  0.96422
35.8056  0.967136
35.9022  0.970053
36.0095  0.973293
36.1059  0.97621
36.2021  0.979126
36.3089  0.982367
36.4049  0.985283
36.5008  0.9882
36.6072  0.99144
36.7028  0.994357
36.8089  0.997597
36.9043  0.999525
37.0101  0.996519
37.1052  0.993833
37.2107  0.990868
37.3056  0.988219
37.4108  0.985295
37.5054  0.982682
37.6103  0.979799
37.7047  0.977221
37.8093  0.974377
37.9034  0.971834
38.0078  0.969028
38.1016  0.96652
38.2057  0.963752
38.3096  0.961004
38.403  0.958547
38.5066  0.955835
38.6101  0.953143
38.7031  0.950736
38.8063  0.94808
38.9094  0.945442
39.002  0.943084
39.1047  0.940481
39.2073  0.937897
39.3098  0.93533
39.4019  0.933036
39.504  0.930503
39.606  0.927988
39.7079  0.925491
39.8096  0.92301
39.901  0.920792
40.0024  0.918345
40.1037  0.915913
40.2048  0.913499
40.3057  0.911101
40.4065  0.90872
40.5072  0.906354
40.6077  0.904005
40.708  0.901672
40.8082  0.899355
40.9082  0.897053
41.0081  0.894767
41.1078  0.892497
41.2074  0.890242
41.3068  0.888002
41.4061  0.885777
41.5052  0.883567
41.6042  0.881372
41.703  0.879191
41.8017  0.877026
41.91  0.87466
42.0083  0.872524
42.1065  0.870403
42.2045  0.868296
42.3024  0.866202
42.4099  0.863916
42.5075  0.861852
42.6049  0.859801
42.7021  0.857764
42.8089  0.855538
42.9058  0.853529
43.0026  0.851533
43.1089  0.849353
43.2054  0.847384
43.3017  0.845429
43.4074  0.843292
43.5034  0.841363
43.6088  0.839256
43.7045  0.837353
43.8095  0.835274
43.9049  0.833397
44.0096  0.831347
44.1046  0.829495
44.2089  0.827472
44.3036  0.825646
44.4076  0.82365
44.502  0.821848
44.6057  0.819879
44.7091  0.817924
44.803  0.816159
44.9061  0.81423
45.009  0.812315
45.1025  0.810585
45.205  0.808696
45.3074  0.806819
45.4004  0.805124
45.5024  0.803273
45.6043  0.801434
45.7059  0.799608
45.8074  0.797795
45.9087  0.795994
46.0007  0.794368
46.1016  0.792591
46.2024  0.790827
46.303  0.789074
46.4034  0.787334
46.5037  0.785605
46.6037  0.783889
46.7036  0.782184
46.8033  0.780491
46.9028  0.77881
47.0021  0.77714
47.1012  0.775481
47.2092  0.773685
47.308  0.77205
47.4065  0.770426
47.5049  0.768813
47.6032  0.767212
47.7012  0.765621
47.8079  0.763897
47.9056  0.762329
48.0031  0.760771
48.1004  0.759224
48.2063  0.757548
48.3032  0.756022
48.4088  0.75437
48.5053  0.752866
48.6017  0.751372
48.7066  0.749753
48.8026  0.74828
48.9071  0.746684
49.0027  0.745232
49.1069  0.743658
49.2021  0.742226
49.3058  0.740674
49.4007  0.739262
49.504  0.737731
49.607  0.736212
49.7014  0.73483
49.804  0.733332
49.9065  0.731844
50.0088  0.730368
50.1023  0.729024
50.2042  0.727568
50.3058  0.726122
50.4072  0.724687
50.5084  0.723262
50.6011  0.721965
50.7019  0.72056
50.8025  0.719165
50.9029  0.71778
51.0031  0.716404
51.1031  0.715039
51.2028  0.713683
51.3024  0.712337
51.4018  0.711001
51.5009  0.709674
51.6081  0.708247
51.7068  0.70694
51.8053  0.705642
51.9036  0.704353
52.0017  0.703074
52.1078  0.701698
52.2055  0.700437
52.3029  0.699185
52.4083  0.697839
52.5053  0.696605
52.6021  0.695381
52.7068  0.694064
52.8032  0.692857
52.9074  0.691559
53.0034  0.69037
53.1072  0.689091
53.2027  0.687919
53.306  0.686659
53.4012  0.685504
53.504  0.684262
53.6066  0.68303
53.7011  0.681901
53.8032  0.680686
53.9051  0.679481
54.0068  0.678285
54.1004  0.677189
54.2017  0.67601
54.3026  0.67484
54.4034  0.673679
54.5039  0.672526
54.6042  0.671383
54.7042  0.670248
54.804  0.669121
54.9036  0.668003
55.003  0.666893
55.1021  0.665792
55.201  0.664699
55.3072  0.663531
55.4056  0.662455
55.5038  0.661387
55.6017  0.660327
55.7069  0.659195
55.8044  0.658151
55.9016  0.657115
56.0061  0.656008
56.1028  0.654989
56.2068  0.653899
56.3031  0.652895
56.4065  0.651822
56.5023  0.650834
56.6053  0.649777
56.7006  0.648804
56.803  0.647764
56.9052  0.646732
57.0071  0.645708
57.1015  0.644765
57.2029  0.643758
57.3041  0.642758
57.4049  0.641766
57.5056  0.640782
57.6059  0.639806
57.706  0.638838
57.8059  0.637878
57.9055  0.636925
58.0048  0.635979
58.1039  0.635042
58.2028  0.634111
58.3013  0.633189
58.4067  0.632208
58.5047  0.6313
58.6025  0.6304
58.707  0.629443
58.8043  0.628557
58.9013  0.627678
59.005  0.626744
59.1015  0.62588
59.2046  0.624961
59.3006  0.624111
59.4032  0.623207
59.5054  0.622311
59.6006  0.621482
59.7024  0.620601
59.8038  0.619727
59.905  0.61886
60.0059  0.618001
60.1065  0.61715
60.2068  0.616305
60.3068  0.615467
60.4066  0.614637
60.5061  0.613814
60.6053  0.612997
60.7042  0.612188
60.8028  0.611385
60.9012  0.610589
61.0058  0.609747
61.1036  0.608965
61.2011  0.60819
61.3049  0.60737
61.4018  0.606607
61.5049  0.605802
61.6013  0.605053
61.7039  0.604261
61.8061  0.603476
61.9016  0.602747
62.0032  0.601976
62.1045  0.601211
62.2056  0.600454
62.3063  0.599703
62.4004  0.599006
62.5005  0.598268
62.6065  0.597492
62.706  0.596768
62.8052  0.59605
62.9041  0.595339
63.0027  0.594634
63.101  0.593936
63.2051  0.593201
63.3028  0.592515
63.4063  0.591793
63.5033  0.59112
63.6062  0.590412
63.7026  0.589751
63.8048  0.589056
63.9007  0.588408
64.0022  0.587725
64.1034  0.587049
64.2043  0.586379
64.3049  0.585716
64.4051  0.585059
64.505  0.584408
64.6046  0.583763
64.7038  0.583125
64.8028  0.582492
64.9014  0.581866
65.0055  0.581209
65.1034  0.580595
65.2011  0.579987
65.3041  0.579349
65.4011  0.578753
65.5035  0.578127
65.6055  0.577508
65.7015  0.576929
65.8028  0.576322
65.9038  0.575721
66.0044  0.575126
66.1047  0.574537
66.2046  0.573954
66.3042  0.573377
66.4035  0.572806
66.5024  0.572241
66.601  0.571681
66.7046  0.571096
66.8025  0.570548
66.9054  0.569975
67.0026  0.569438
67.1048  0.568877
67.2013  0.568352
67.3028  0.567802
67.4039  0.567259
67.5047  0.566721
67.605  0.566189
67.705  0.565663
67.8047  0.565142
67.904  0.564627
68.0029  0.564118
68.1015  0.563614
68.2048  0.563089
68.3026  0.562596
68.4052  0.562082
68.5023  0.5616
68.6041  0.561098
68.7005  0.560626
68.8015  0.560135
68.9022  0.559649
69.0025  0.559169
69.1024  0.558694
69.2019  0.558225
69.301  0.55776
69.4046  0.557279
69.503  0.556825
69.6009  0.556377
69.7034  0.555912
69.8006  0.555474
69.9022  0.555019
70.0035  0.55457
70.1043  0.554126
70.2047  0.553688
70.3047  0.553255
70.4043  0.552827
70.5035  0.552404
70.6023  0.551986
70.7007  0.551573
70.8033  0.551146
70.9009  0.550743
71.0027  0.550326
71.1041  0.549914
71.2005  0.549526
71.301  0.549124
71.4011  0.548728
71.5008  0.548336
71.6045  0.547932
71.7033  0.547551
71.8017  0.547174
71.9042  0.546785
72.0017  0.546418
72.1032  0.546039
72.2043  0.545666
72.3006  0.545313
72.4008  0.544949
72.5006  0.544589
72.6042  0.54422
72.7031  0.54387
72.8015  0.543525
72.9037  0.54317
73.0013  0.542834
73.1026  0.542489
73.2034  0.5413
73.3038  0.539728
73.4037  0.538165
73.5032  0.536611
73.6021  0.535065
73.7007  0.533529
73.8028  0.531938
73.9004  0.530419
74.0016  0.528847
74.1023  0.527284
74.2026  0.52573
74.3023  0.524185
74.4016  0.522649
74.5043  0.521061
74.6026  0.519543
74.7004  0.518035
74.8016  0.516475
74.9023  0.514924
75.0025  0.513383
75.1023  0.511851
75.2015  0.510328
75.304  0.508756
75.4022  0.507252
75.5037  0.505698
75.6009  0.504212
75.7013  0.502677
75.8013  0.501152
75.9007  0.499636
76.0032  0.498074
76.1016  0.496576
76.2031  0.495033
76.3004  0.493553
76.4008  0.492029
76.5007  0.490513
76.6035  0.488954
76.7023  0.487457
76.8006  0.48597
76.9018  0.484439
77.0024  0.482917
77.1025  0.481406
77.202  0.479903
77.301  0.47841
77.4029  0.476876
77.5007  0.475401
77.6014  0.473886
77.7015  0.47238
77.8011  0.470883
77.9033  0.469347
78.0017  0.46787
78.1028  0.466353
78.2033  0.464846
78.3032  0.463349
78.4025  0.461861
78.5012  0.460383
78.6025  0.458867
78.7032  0.457361
78.8033  0.455865
78.9028  0.454379
79.0016  0.452902
79.103  0.451389
79.2006  0.449932
79.3007  0.448439
79.4032  0.446911
79.5021  0.445438
79.6033  0.44393
79.7009  0.442477
79.8008  0.440989
79.903  0.439468
80.0016  0.438
80.1025  0.4365
80.2027  0.43501
80.3023  0.43353
80.4012  0.432059
80.5023  0.430558
80.6027  0.429066
80.7024  0.427585
80.8014  0.426115
80.9025  0.424613
81.003  0.423123
81.1027  0.421642
81.2017  0.420173
81.3027  0.418674
81.4004  0.417224
81.5026  0.415707
81.6015  0.41424
81.7023  0.412745
81.8023  0.41126
81.9016  0.409787
82.0028  0.408286
82.1007  0.406833
82.2028  0.405317
82.3017  0.403849
82.4024  0.402355
82.5023  0.400872
82.6014  0.3994
82.7022  0.397903
82.8022  0.396418
82.9014  0.394943
83.0022  0.393445
83.1023  0.391958
83.2015  0.390482
83.3023  0.388984
83.4022  0.387496
83.5014  0.38602
83.602  0.384523
83.7018  0.383036
83.8008  0.381562
83.9011  0.380066
84.0006  0.378582
84.1015  0.377077
84.2014  0.375584
84.3006  0.374104
84.401  0.372603
84.5005  0.371115
84.6012  0.369608
84.7011  0.368113
84.8021  0.3666
84.9022  0.365099
85.0014  0.363611
85.1017  0.362105
85.2011  0.360611
85.3015  0.359101
85.401  0.357604
85.5015  0.356091
85.601  0.35459
85.7015  0.353074
85.801  0.351571
85.9014  0.350053
86.0009  0.348548
86.1012  0.347029
86.2005  0.345524
86.3006  0.344004
86.4014  0.342472
86.5012  0.340954
86.6018  0.339422
86.7013  0.337905
86.8015  0.336376
86.9006  0.33486
87.0004  0.333333
87.1007  0.331796
87.2015  0.330248
87.3013  0.328714
87.4016  0.327171
87.5008  0.325642
87.6005  0.324103
87.7006  0.322556
87.801  0.321001
87.9004  0.31946
88.0015  0.317889
88.1015  0.316333
88.2018  0.31477
88.3009  0.313222
88.4016  0.311646
88.5012  0.310086
88.6009  0.30852
88.7008  0.306949
88.8008  0.305372
88.9008  0.303791
89.001  0.302206
89.1012  0.300617
89.2013  0.299024
89.3015  0.297429
89.4016  0.295831
89.5015  0.29423
89.6014  0.292628
89.7012  0.291024
89.8008  0.289418
89.9013  0.287793
90.0005  0.286187
90.1005  0.284561
90.2014  0.282918
90.3008  0.281294
90.4009  0.279654
90.5007  0.278015
90.6011  0.276361
90.701  0.27471
90.8005  0.273061
90.9004  0.2714
91.0008  0.269725
91.1006  0.268055
91.2008  0.266374
91.3012  0.264682
91.401  0.262997
91.5009  0.261301
91.601  0.259598
91.7011  0.257886
91.8005  0.256183
91.9007  0.254458
92.0008  0.252727
92.1008  0.250992
92.2007  0.249253
92.3011  0.247496
92.4004  0.24575
92.501  0.243975
92.6004  0.242213
92.7009  0.240424
92.8009  0.238636
92.901  0.236836
93.0005  0.235038
93.1008  0.233219
93.2009  0.231392
93.301  0.229558
93.4008  0.227717
93.5004  0.225872
93.6008  0.224
93.7008  0.222125
93.8009  0.220239
93.9004  0.218351
94.0004  0.216444
94.1007  0.214518
94.2007  0.212585
94.3004  0.210647
94.4006  0.208685
94.5007  0.206712
94.6006  0.204729
94.7007  0.202728
94.8007  0.200711
94.9007  0.198681
95.0005  0.19664
95.1004  0.194581
95.2006  0.192498
95.3005  0.190402
95.4005  0.188288
95.5007  0.18615
95.6005  0.183999
95.7006  0.181824
95.8004  0.179634
95.9006  0.177411
96.0005  0.175174
96.1004  0.172913
96.2004  0.170624
96.3005  0.168305
96.4005  0.165963
96.5004  0.163594
96.6004  0.161194
96.7005  0.15876
96.8005  0.156296
96.9003  0.1538
97.0003  0.151264
97.1005  0.148687
97.2015  0.146046
97.3005  0.143415
97.401  0.1407
97.5007  0.137958
97.6006  0.135157
97.7017  0.132271
97.8004  0.129392
97.9014  0.126385
98.0013  0.123344
98.1005  0.120251
98.2011  0.117032
98.3011  0.113748
98.4004  0.110397
98.5007  0.106904
98.6006  0.103313
98.7005  0.099598
98.8006  0.0957283
98.9004  0.0917121
99.0004  0.0875013
99.0106  0.0870571
99.0204  0.0866343
99.0303  0.0861989
99.0405  0.0857514
99.0506  0.0853085
99.0605  0.0848701
99.0706  0.0844203
99.0805  0.0839752
99.0906  0.0835191
99.1006  0.0830679
99.1104  0.0826216
99.1207  0.0821498
99.1305  0.0816983
99.1404  0.0812369
99.1505  0.0807661
99.1604  0.0803007
99.1705  0.0798264
99.1804  0.0793576
99.1904  0.0788804
99.2005  0.078395
99.2104  0.0779156
99.2204  0.0774286
99.2305  0.0769344
99.2404  0.0764464
99.2504  0.0759517
99.2604  0.0754505
99.2705  0.0749433
99.2804  0.0744429
99.2904  0.0739369
99.3006  0.0734135
99.3105  0.0728975
99.3205  0.0723769
99.3305  0.0718521
99.3405  0.0713235
99.3505  0.0707914
99.3605  0.070256
99.3705  0.0697178
99.3804  0.0691771
99.3905  0.0686236
99.4005  0.0680684
99.4104  0.0675119
99.4205  0.0669444
99.4305  0.0663764
99.4404  0.0658083
99.4504  0.0652308
99.4604  0.0646445
99.4705  0.0640503
99.4804  0.0634579
99.4904  0.0628586
99.5004  0.0622531
99.5104  0.0616422
99.5204  0.061018
99.5305  0.06039
99.5404  0.0597588
99.5503  0.059125
99.5604  0.0584738
99.5704  0.0578217
99.5804  0.0571548
99.5904  0.0564887
99.6004  0.05581
99.6104  0.0551202
99.6204  0.0544273
99.6304  0.0537192
99.6404  0.0530041
99.6503  0.0522833
99.6604  0.051546
99.6704  0.0507945
99.6804  0.0500365
99.6904  0.0492681
99.7003  0.048486
99.7104  0.0476876
99.7204  0.0468755
99.7304  0.0460478
99.7404  0.0452076
99.7504  0.0443489
99.7603  0.0434755
99.7704  0.0425789
99.7804  0.041664
99.7904  0.0407279
99.8003  0.039769
99.8104  0.0387833
99.8204  0.0377716
99.8303  0.0367324
99.8403  0.0356603
99.8504  0.0345524
99.8603  0.0334083
99.8704  0.0322183
99.8803  0.0309827
99.8904  0.0296914
99.9003  0.0283404
99.9013  0.0282024
99.9023  0.0280622
99.9033  0.0279216
99.9043  0.0277807
99.9054  0.0276378
99.9063  0.0274964
99.9073  0.027353
99.9083  0.0272078
99.9093  0.0270625
99.9103  0.0269172
99.9113  0.0267701
99.9123  0.0266231
99.9133  0.0264745
99.9143  0.0263245
99.9153  0.0261746
99.9163  0.0260234
99.9173  0.0258724
99.9183  0.0257187
99.9193  0.0255654
99.9203  0.0254095
99.9213  0.0252541
99.9223  0.0250978
99.9233  0.0249392
99.9243  0.0247798
99.9253  0.0246198
99.9263  0.0244591
99.9273  0.0242965
99.9283  0.0241335
99.9293  0.0239687
99.9303  0.0238024
99.9313  0.0236359
99.9323  0.0234667
99.9333  0.0232976
99.9343  0.0231272
99.9353  0.0229546
99.9363  0.022781
99.9373  0.0226055
99.9383  0.0224293
99.9393  0.0222513
99.9403  0.0220718
99.9413  0.0218909
99.9423  0.0217087
99.9433  0.0215242
99.9443  0.0213378
99.9453  0.0211506
99.9463  0.0209617
99.9473  0.0207704
99.9483  0.0205768
99.9493  0.0203821
99.9503  0.0201856
99.9513  0.0199866
99.9523  0.0197853
99.9533  0.019582
99.9543  0.0193761
99.9553  0.0191687
99.9563  0.0189585
99.9573  0.0187457
99.9583  0.0185299
99.9593  0.0183123
99.9603  0.0180917
99.9613  0.0178677
99.9623  0.0176415
99.9633  0.0174114
99.9643  0.0171787
99.9653  0.0169424
99.9663  0.0167026
99.9673  0.0164591
99.9683  0.0162119
99.9693  0.0159601
99.9703  0.015705
99.9713  0.015445
99.9723  0.01518
99.9733  0.0149105
99.9743  0.0146355
99.9753  0.0143547
99.9763  0.0140685
99.9773  0.0137756
99.9783  0.0134763
99.9793  0.0131698
99.9803  0.0128555
99.9813  0.0125329
99.9823  0.0122016
99.9833  0.0118602
99.9843  0.0115082
99.9853  0.0111444
99.9863  0.0107677
99.9873  0.0103766
99.9883  0.00996949
99.9893  0.00954384
99.9903  0.00909722
99.9904  0.00905143
99.9905  0.00900518
99.9906  0.00895869
99.9907  0.00891143
99.9908  0.00886449
99.9909  0.00881716
99.991  0.00877035
99.9911  0.00872232
99.9912  0.00867396
99.9913  0.00862615
99.9914  0.0085772
99.9915  0.00852881
99.9916  0.00847935
99.9917  0.00842966
99.9918  0.00837977
99.9919  0.00832968
99.992  0.00827942
99.9921  0.008229
99.9922  0.0081777
99.9923  0.00812628
99.9924  0.00807478
99.9925  0.00802249
99.9926  0.00797016
99.9927  0.00791709
99.9928  0.00786404
99.9929  0.00781033
99.993  0.00775599
99.9931  0.00770174
99.9932  0.00764694
99.9933  0.00759161
99.9934  0.00753644
99.9935  0.00748019
99.9936  0.00742353
99.9937  0.00736651
99.9938  0.00730916
99.9939  0.00725152
99.994  0.00719303
99.9941  0.00713378
99.9942  0.00707436
99.9943  0.00701428
99.9944  0.00695412
99.9945  0.00689285
99.9946  0.00683108
99.9947  0.00676887
99.9948  0.00670627
99.9949  0.00664284
99.995  0.00657865
99.9951  0.00651379
99.9952  0.00644833
99.9953  0.00638234
99.9954  0.00631546
99.9955  0.00624777
99.9956  0.00617895
99.9957  0.00610995
99.9958  0.00603962
99.9959  0.00596888
99.996  0.00589706
99.9961  0.00582427
99.9962  0.0057503
99.9963  0.00567565
99.9964  0.00559975
99.9965  0.00552277
99.9966  0.00544456
99.9967  0.0053653
99.9968  0.00528487
99.9969  0.00520316
99.997  0.00511983
99.9971  0.00503514
99.9972  0.00494882
99.9973  0.00486115
99.9974  0.00477169
99.9975  0.00468029
99.9976  0.00458714
99.9977  0.00449173
99.9978  0.00439425
99.9979  0.00429438
99.998  0.00419225
99.9981  0.00408697
99.9982  0.00397903
99.9983  0.00386824
99.9984  0.00375363
99.9985  0.00363522
99.9986  0.00351266
99.9987  0.00338521
99.9988  0.00325286
99.9989  0.00311429
99.999  0.00296914
99.9991  0.00281596
99.9992  0.00265344
99.9993  0.00247964
99.9994  0.00229192
99.9995  0.00208656
99.9996  0.00185716
99.9997  0.00159316
99.9998  0.00127202
99.9999  0.000826254
