# Supplementary material for: Victory Tax: A Holistic Income Tax System
Source: Entropy (Basel). 2021 Nov 11;23(11):1492. doi: 10.3390/e23111492 (PMC8624733; doi:10.3390/e23111492)
Supplement: Supplementary file 1 [file entropy-23-01492-s001.zip › bundle/results_to_give_away/data4VTpaper/FINAL_ESTIMATE/dataPL22306/kfnc1_BDd30871_MDd44612_MP100_CL50_ON_vtQ.gva]

#                 total government subsidy = 3.15224e+12
# ---------------------------------------------- brackets 
# 10,30,50,70,90 => 20% brackets    110 => top 1% bracket 
# 10=>  0-20%  <gov assistance type>  % of the pie 
# 30=> 20-40%  <gov assistance type>  % of the pie 
# etc ... 
# ------------------------------------------ bracket data 
 10 17540  12.4752
 30 12798.5  9.10283
 50 12630.7  8.98342
 70 21496.7  15.2893
 90 76133.7  54.1493
110 358594  12.7523
# -------------------------------------------------------
#                      government transfer = 4.19187e+11
# ------------------------------------------ bracket data 
 10 14591.7  78.0428
 30 4105.34  21.9572
 50 0  0
 70 0  0
 90 0  0
110 0  0
# -------------------------------------------------------
#    estimated tax savings from deductions = 1.18998e+12
# ------------------------------------------ bracket data 
 10 2946.83  5.55202
 30 8595.41  16.1943
 50 11495.9  21.6589
 70 14436  27.1984
 90 15602.6  29.3963
110 15600.1  1.46958
# -------------------------------------------------------
# estimated capital loss deduction savings = 1.54308e+12
# ------------------------------------------ bracket data 
 10 1.53141  0.00222505
 30 97.7962  0.142092
 50 1134.79  1.64879
 70 7060.64  10.2587
 90 60531.1  87.9482
110 342994  24.9175
