# Supplementary material for: Victory Tax: A Holistic Income Tax System
Source: Entropy (Basel). 2021 Nov 11;23(11):1492. doi: 10.3390/e23111492 (PMC8624733; doi:10.3390/e23111492)
Supplement: Supplementary file 1 [file entropy-23-01492-s001.zip › bundle/results_to_give_away/data4VTpaper/FINAL_ESTIMATE/dataPL22306/kfnc1_BDd30871_MDd44612_MP100_CL50_ON.cmd]

tax_models -nE=112100000 -tR=2343514854000 -aE=75300 -tT=1098746600000 -mi=Kfunction -alp=1.15 -kap=0.56 -name=kfnc1 -BDd=30871 -MDd=44612 -MP=100 -CL=50 
