# Supplementary material for: Victory Tax: A Holistic Income Tax System
Source: Entropy (Basel). 2021 Nov 11;23(11):1492. doi: 10.3390/e23111492 (PMC8624733; doi:10.3390/e23111492)
Supplement: Supplementary file 1 [file entropy-23-01492-s001.zip › bundle/results_to_give_away/data4VTpaper/fit2IRSdata/FITprocess/ddd_Q5.dat]

# tot_earnings = 8.44113e+12
# max_earnings = 2.44667e+08
# ave_earnings = 75300
# std_earnings = 112700
# min_earnings = 0
# num_earners  = 1.121e+08
# ------------------------------- 
# total_earnings = 8.44113e+12
# ---------------------------------- average income within bracket 
 10 10193
 30 23894.7
 50 42352.5
 70 75722.9
 90 224337
110 806537
