# Supplementary material for: Victory Tax: A Holistic Income Tax System
Source: Entropy (Basel). 2021 Nov 11;23(11):1492. doi: 10.3390/e23111492 (PMC8624733; doi:10.3390/e23111492)
Supplement: Supplementary file 1 [file entropy-23-01492-s001.zip › bundle/results_to_give_away/data4VTpaper/fit2IRSdata/FITprocess/sweep1_LSE.sort]

1.15  0.55  107.811
1.15  0.6  158.969
1.15  0.5  269.45
1.3  0.75  282.751
1  0.45  326.015
1.15  0.65  357.778
1.3  0.7  406.061
1  0.5  538.037
1.3  0.8  604.71
1.15  0.45  720.02
1.3  0.65  820.455
1.45  0.9  977.866
1.15  0.7  978.821
1  0.55  1000.18
1.45  0.85  1449.71
1.3  0.6  1614.08
1.45  0.95  1914.75
1  0.6  2176.31
1.3  0.85  2316.1
1.45  0.8  2741.27
1.3  0.55  2928.4
1.15  0.75  3461.21
1.3  0.5  4718.19
1.45  0.75  4775.69
1.6  0.95  5584.31
1  0.65  6335.66
1.3  0.45  7032.55
1.45  0.7  7702.04
1.3  0.9  8109.95
1.6  0.9  9297.03
1.45  0.65  11582.7
1.15  0.8  11750.9
1.6  0.85  14608.1
1.45  0.6  16553.5
1  0.7  19632.9
1.6  0.8  21585
1.45  0.55  22471.3
1.3  0.95  23709.3
1.45  0.5  29187.4
1.6  0.75  30464.6
1.75  0.95  32074
1.15  0.85  33735.9
1.45  0.45  36490.5
1.6  0.7  41168.4
1.75  0.9  45244
1  0.75  53193
1.6  0.65  53652.7
1.75  0.85  61469.3
1.6  0.6  67787.2
1.75  0.8  80627.6
1.15  0.9  81829.5
1.6  0.55  82896.2
1.6  0.5  99590.2
1.75  0.75  102184
1.9  0.95  103801
1.6  0.45  116576
1  0.8  119927
1.75  0.7  127247
1.9  0.9  133581
1.75  0.65  153585
1.9  0.85  166917
1.15  0.95  172332
1.75  0.6  183178
1.9  0.8  204719
1.75  0.55  213025
1  0.85  227214
1.75  0.5  244519
2.05  0.95  245286
1.9  0.75  245929
1.75  0.45  276148
1.9  0.7  291646
2.05  0.9  298265
1.9  0.65  338741
2.05  0.85  356475
1  0.9  372977
1.9  0.6  388015
2.05  0.8  417901
1.9  0.55  438980
2.2  0.95  475906
2.05  0.75  486373
1.9  0.5  489015
1.9  0.45  539416
1  0.95  550984
2.05  0.7  554952
2.2  0.9  558664
2.05  0.65  627582
2.2  0.85  646644
2.05  0.6  704129
2.2  0.8  739541
2.05  0.55  777900
2.35  0.95  813311
2.2  0.75  836983
2.05  0.5  850868
2.05  0.45  925946
2.35  0.9  928980
2.2  0.7  934537
2.2  0.65  1.03948e+06
2.35  0.85  1.04832e+06
2.2  0.6  1.14303e+06
2.35  0.8  1.17563e+06
2.2  0.55  1.24381e+06
2.5  0.95  1.26192e+06
2.35  0.75  1.30586e+06
2.2  0.5  1.3459e+06
2.5  0.9  1.41517e+06
2.35  0.7  1.43817e+06
2.2  0.45  1.44346e+06
2.5  0.85  1.56947e+06
2.35  0.65  1.57809e+06
2.35  0.6  1.71259e+06
2.5  0.8  1.738e+06
2.35  0.55  1.8398e+06
2.5  0.75  1.89926e+06
2.35  0.5  1.97301e+06
2.5  0.7  2.07521e+06
2.35  0.45  2.0972e+06
2.5  0.65  2.24132e+06
2.5  0.6  2.41347e+06
2.5  0.55  2.57257e+06
2.5  0.5  2.73689e+06
2.5  0.45  2.88577e+06
