# Supplementary material for: Victory Tax: A Holistic Income Tax System
Source: Entropy (Basel). 2021 Nov 11;23(11):1492. doi: 10.3390/e23111492 (PMC8624733; doi:10.3390/e23111492)
Supplement: Supplementary file 1 [file entropy-23-01492-s001.zip › bundle/results_to_give_away/data4VTpaper/fit2IRSdata/FITprocess/ddd_PE.dat]

# tot_earnings = 8.44113e+12
# max_earnings = 2.44667e+08
# ave_earnings = 75300
# std_earnings = 112700
# min_earnings = 0
# num_earners  = 1.121e+08
# ------------------------------- 
0.5  1.53367e-16  1.53367e-16
1.5  1.2187e-12  1.21885e-12
2.5  5.59123e-11  5.71312e-11
3.5  6.15634e-10  6.72765e-10
4.5  3.4688e-09  4.14156e-09
5.5  1.32731e-08  1.74147e-08
6.5  3.95175e-08  5.69321e-08
7.5  9.87344e-08  1.55667e-07
8.5  2.16819e-07  3.72485e-07
9.5  4.31347e-07  8.03832e-07
10.5  7.93824e-07  1.59766e-06
11.5  1.37181e-06  2.96947e-06
12.5  2.25091e-06  5.22038e-06
13.5  3.53657e-06  8.75695e-06
14.5  5.35574e-06  1.41127e-05
15.5  7.85831e-06  2.1971e-05
16.5  1.12184e-05  3.31894e-05
17.5  1.56357e-05  4.88251e-05
18.5  2.1336e-05  7.01612e-05
19.5  2.85725e-05  9.87337e-05
20.5  3.76263e-05  0.00013636
21.5  4.88068e-05  0.000185167
22.5  6.24525e-05  0.000247619
23.5  7.89311e-05  0.00032655
24.5  9.86398e-05  0.00042519
25.5  0.000122006  0.000547196
26.5  0.000149485  0.000696681
27.5  0.000181564  0.000878245
28.5  0.00021876  0.001097
29.5  0.000261617  0.00135862
30.5  0.000310711  0.00166933
31.5  0.000366645  0.00203598
32.5  0.000430053  0.00246603
33.5  0.000501595  0.00296763
34.5  0.000581962  0.00354959
35.5  0.000671871  0.00422146
36.5  0.000772066  0.00499352
37.5  0.000883319  0.00587684
38.5  0.00100643  0.00688327
39.5  0.00114222  0.00802549
40.5  0.00129154  0.00931702
41.5  0.00145526  0.0107723
42.5  0.00163428  0.0124066
43.5  0.00182954  0.0142361
44.5  0.00204196  0.0162781
45.5  0.00227252  0.0185506
46.5  0.00252222  0.0210728
47.5  0.00279207  0.0238649
48.5  0.00308309  0.026948
49.5  0.00339635  0.0303443
50.5  0.00373292  0.0340772
51.5  0.0040939  0.0381711
52.5  0.0044804  0.0426515
53.5  0.00489355  0.0475451
54.5  0.0053345  0.0528796
55.5  0.00580443  0.058684
56.5  0.00630451  0.0649885
57.5  0.00683594  0.0718245
58.5  0.00739995  0.0792244
59.5  0.00799777  0.0872222
60.5  0.00863064  0.0958528
61.5  0.00929982  0.105153
62.5  0.0100066  0.115159
63.5  0.0107522  0.125911
64.5  0.0115381  0.13745
65.5  0.0123654  0.149815
66.5  0.0132355  0.16305
67.5  0.0141498  0.1772
68.5  0.0151096  0.19231
69.5  0.0161163  0.208426
70.5  0.0171712  0.225597
71.5  0.0182757  0.243873
72.5  0.0194312  0.263304
73.5  0.0206392  0.283944
74.5  0.0219009  0.305844
75.5  0.0232178  0.329062
76.5  0.0245914  0.353654
77.5  0.026023  0.379677
78.5  0.0275142  0.407191
79.5  0.0290662  0.436257
80.5  0.0306807  0.466938
81.5  0.032359  0.499297
82.5  0.0341027  0.5334
83.5  0.0359131  0.569313
84.5  0.0377917  0.607104
85.5  0.0397401  0.646844
86.5  0.0417597  0.688604
87.5  0.0438519  0.732456
88.5  0.0460183  0.778474
89.5  0.0482604  0.826735
90.5  0.0505796  0.877314
91.5  0.0529775  0.930292
92.5  0.0554555  0.985747
93.5  0.0580151  1.04376
94.5  0.0606579  1.10442
95.5  0.0633854  1.16781
96.5  0.066199  1.234
97.5  0.0691002  1.30311
98.5  0.0720907  1.3752
99.5  0.0751718  1.45037
100.5  0.0783451  1.52871
101.5  0.0816121  1.61032
102.5  0.0849743  1.6953
103.5  0.0884332  1.78373
104.5  0.0919903  1.87572
105.5  0.0956472  1.97137
106.5  0.0994053  2.07077
107.5  0.103266  2.17404
108.5  0.107231  2.28127
109.5  0.111302  2.39257
110.5  0.11548  2.50805
111.5  0.119767  2.62782
112.5  0.124164  2.75199
113.5  0.128673  2.88066
114.5  0.133295  3.01395
115.5  0.138032  3.15199
116.5  0.142886  3.29487
117.5  0.147856  3.44273
118.5  0.152947  3.59568
119.5  0.158157  3.75383
120.5  0.16349  3.91732
121.5  0.168947  4.08627
122.5  0.174529  4.2608
123.5  0.180237  4.44104
124.5  0.186074  4.62711
125.5  0.19204  4.81915
126.5  0.198137  5.01729
127.5  0.204366  5.22165
128.5  0.210729  5.43238
129.5  0.217228  5.64961
130.5  0.223863  5.87347
131.5  0.230637  6.10411
132.5  0.23755  6.34166
133.5  0.244605  6.58626
134.5  0.251802  6.83807
135.5  0.259142  7.09721
136.5  0.266629  7.36384
137.5  0.274262  7.6381
138.5  0.282043  7.92014
139.5  0.289973  8.21012
140.5  0.298055  8.50817
141.5  0.306289  8.81446
142.5  0.314677  9.12914
143.5  0.32322  9.45236
144.5  0.331919  9.78428
145.5  0.340777  10.1251
146.5  0.349793  10.4748
147.5  0.358971  10.8338
148.5  0.36831  11.2021
149.5  0.377812  11.5799
150.5  0.387479  11.9674
151.5  0.397313  12.3647
152.5  0.407313  12.772
153.5  0.417482  13.1895
154.5  0.427821  13.6173
155.5  0.438332  14.0557
156.5  0.449015  14.5047
157.5  0.459872  14.9646
158.5  0.470904  15.4355
159.5  0.482112  15.9176
160.5  0.493499  16.4111
161.5  0.505064  16.9161
162.5  0.51681  17.433
163.5  0.528737  17.9617
164.5  0.540847  18.5025
165.5  0.553142  19.0557
166.5  0.565621  19.6213
167.5  0.578287  20.1996
168.5  0.591142  20.7907
169.5  0.604185  21.3949
170.5  0.617418  22.0123
171.5  0.630843  22.6432
172.5  0.644461  23.2876
173.5  0.658273  23.9459
174.5  0.672279  24.6182
175.5  0.686482  25.3047
176.5  0.700883  26.0056
177.5  0.715482  26.721
178.5  0.730281  27.4513
179.5  0.745281  28.1966
180.5  0.760483  28.9571
181.5  0.775889  29.733
182.5  0.791499  30.5245
183.5  0.807315  31.3318
184.5  0.823337  32.1551
185.5  0.839567  32.9947
186.5  0.856007  33.8507
187.5  0.872656  34.7234
188.5  0.889517  35.6129
189.5  0.90659  36.5195
190.5  0.923876  37.4433
191.5  0.941377  38.3847
192.5  0.959093  39.3438
193.5  0.977026  40.3208
194.5  0.995177  41.316
195.5  1.01355  42.3296
196.5  1.03214  43.3617
197.5  1.05095  44.4126
198.5  1.06998  45.4826
199.5  1.08923  46.5718
200.5  1.10871  47.6806
201.5  1.12842  48.809
202.5  1.14835  49.9573
203.5  1.1685  51.1258
204.5  1.18889  52.3147
205.5  1.2095  53.5242
206.5  1.23035  54.7546
207.5  1.25142  56.006
208.5  1.27273  57.2787
209.5  1.29427  58.573
210.5  1.31605  59.889
211.5  1.33806  61.2271
212.5  1.3603  62.5874
213.5  1.38278  63.9702
214.5  1.4055  65.3757
215.5  1.42846  66.8041
216.5  1.45166  68.2558
217.5  1.4751  69.7309
218.5  1.49878  71.2297
219.5  1.5227  72.7524
220.5  1.54686  74.2992
221.5  1.57127  75.8705
222.5  1.59593  77.4664
223.5  1.62083  79.0873
224.5  1.64597  80.7332
225.5  1.67137  82.4046
226.5  1.69701  84.1016
227.5  1.7229  85.8245
228.5  1.74905  87.5736
229.5  1.77544  89.349
230.5  1.80209  91.1511
231.5  1.82899  92.9801
232.5  1.85614  94.8362
233.5  1.88354  96.7198
234.5  1.91121  98.631
235.5  1.93912  100.57
236.5  1.9673  102.537
237.5  1.99573  104.533
238.5  2.02442  106.558
239.5  2.05337  108.611
240.5  2.08258  110.693
241.5  2.11205  112.806
242.5  2.14178  114.947
243.5  2.17177  117.119
244.5  2.20203  119.321
245.5  2.23255  121.554
246.5  2.26334  123.817
247.5  2.29439  126.111
248.5  2.3257  128.437
249.5  2.35729  130.794
250.5  2.38914  133.184
251.5  2.42126  135.605
252.5  2.45364  138.058
253.5  2.4863  140.545
254.5  2.51923  143.064
255.5  2.55243  145.616
256.5  2.5859  148.202
257.5  2.61964  150.822
258.5  2.65365  153.476
259.5  2.68794  156.164
260.5  2.7225  158.886
261.5  2.75734  161.643
262.5  2.79245  164.436
263.5  2.82784  167.264
264.5  2.86351  170.127
265.5  2.89945  173.027
266.5  2.93568  175.962
267.5  2.97218  178.934
268.5  3.00896  181.943
269.5  3.04602  184.989
270.5  3.08336  188.073
271.5  3.12098  191.194
272.5  3.15888  194.353
273.5  3.19707  197.55
274.5  3.23554  200.785
275.5  3.27429  204.06
276.5  3.31333  207.373
277.5  3.35265  210.726
278.5  3.39226  214.118
279.5  3.43215  217.55
280.5  3.47233  221.022
281.5  3.5128  224.535
282.5  3.55355  228.089
283.5  3.59459  231.683
284.5  3.63592  235.319
285.5  3.67754  238.997
286.5  3.71945  242.716
287.5  3.76165  246.478
288.5  3.80414  250.282
289.5  3.84692  254.129
290.5  3.89  258.019
291.5  3.93336  261.952
292.5  3.97702  265.929
293.5  4.02097  269.95
294.5  4.06521  274.015
295.5  4.10975  278.125
296.5  4.15459  282.28
297.5  4.19971  286.48
298.5  4.24514  290.725
299.5  4.29086  295.016
300.5  4.33687  299.352
301.5  4.38319  303.736
302.5  4.4298  308.165
303.5  4.47671  312.642
304.5  4.52391  317.166
305.5  4.57142  321.737
306.5  4.61922  326.357
307.5  4.66733  331.024
308.5  4.71573  335.74
309.5  4.76444  340.504
310.5  4.81344  345.318
311.5  4.86275  350.18
312.5  4.91236  355.093
313.5  4.96227  360.055
314.5  5.01248  365.067
315.5  5.063  370.13
316.5  5.11381  375.244
317.5  5.16494  380.409
318.5  5.21636  385.626
319.5  5.26809  390.894
320.5  5.32013  396.214
321.5  5.37247  401.586
322.5  5.42511  407.011
323.5  5.47807  412.489
324.5  5.53132  418.021
325.5  5.58489  423.606
326.5  5.63876  429.244
327.5  5.69294  434.937
328.5  5.74742  440.685
329.5  5.80221  446.487
330.5  5.85731  452.344
331.5  5.91272  458.257
332.5  5.96844  464.225
333.5  6.02447  470.25
334.5  6.08081  476.331
335.5  6.13745  482.468
336.5  6.19441  488.663
337.5  6.25168  494.914
338.5  6.30926  501.224
339.5  6.36714  507.591
340.5  6.42534  514.016
341.5  6.48385  520.5
342.5  6.54268  527.043
343.5  6.60181  533.644
344.5  6.66126  540.306
345.5  6.72102  547.027
346.5  6.78109  553.808
347.5  6.84148  560.649
348.5  6.90218  567.551
349.5  6.96319  574.515
350.5  7.02451  581.539
351.5  7.08616  588.625
352.5  7.14811  595.773
353.5  7.21038  602.984
354.5  7.27296  610.257
355.5  7.33586  617.593
356.5  7.39908  624.992
357.5  7.46261  632.454
358.5  7.52645  639.981
359.5  7.59061  647.571
360.5  7.65509  655.226
361.5  7.71989  662.946
362.5  7.785  670.731
363.5  7.85042  678.582
364.5  7.91617  686.498
365.5  7.98223  694.48
366.5  8.04861  702.529
367.5  8.11531  710.644
368.5  8.18232  718.826
369.5  8.24965  727.076
370.5  8.3173  735.393
371.5  8.38527  743.779
372.5  8.45356  752.232
373.5  8.52216  760.754
374.5  8.59109  769.345
375.5  8.66033  778.006
376.5  8.72989  786.736
377.5  8.79977  795.535
378.5  8.86998  804.405
379.5  8.9405  813.346
380.5  9.01134  822.357
381.5  9.0825  831.44
382.5  9.15398  840.594
383.5  9.22578  849.819
384.5  9.2979  859.117
385.5  9.37034  868.488
386.5  9.4431  877.931
387.5  9.51618  887.447
388.5  9.58959  897.037
389.5  9.66331  906.7
390.5  9.73736  916.437
391.5  9.81172  926.249
392.5  9.88641  936.135
393.5  9.96142  946.097
394.5  10.0367  956.133
395.5  10.1124  966.246
396.5  10.1884  976.434
397.5  10.2647  986.699
398.5  10.3413  997.04
399.5  10.4182  1007.46
400.5  10.4955  1017.95
401.5  10.5731  1028.53
402.5  10.651  1039.18
403.5  10.7292  1049.91
404.5  10.8078  1060.71
405.5  10.8866  1071.6
406.5  10.9658  1082.57
407.5  11.0453  1093.61
408.5  11.1252  1104.74
409.5  11.2053  1115.94
410.5  11.2858  1127.23
411.5  11.3666  1138.6
412.5  11.4478  1150.04
413.5  11.5292  1161.57
414.5  11.611  1173.18
415.5  11.6931  1184.88
416.5  11.7755  1196.65
417.5  11.8583  1208.51
418.5  11.9413  1220.45
419.5  12.0247  1232.48
420.5  12.1085  1244.59
421.5  12.1925  1256.78
422.5  12.2769  1269.05
423.5  12.3616  1281.42
424.5  12.4466  1293.86
425.5  12.5319  1306.39
426.5  12.6176  1319.01
427.5  12.7035  1331.72
428.5  12.7898  1344.51
429.5  12.8765  1357.38
430.5  12.9634  1370.35
431.5  13.0507  1383.4
432.5  13.1383  1396.53
433.5  13.2262  1409.76
434.5  13.3145  1423.08
435.5  13.403  1436.48
436.5  13.4919  1449.97
437.5  13.5811  1463.55
438.5  13.6707  1477.22
439.5  13.7605  1490.98
440.5  13.8507  1504.83
441.5  13.9412  1518.77
442.5  14.0321  1532.81
443.5  14.1232  1546.93
444.5  14.2147  1561.14
445.5  14.3065  1575.45
446.5  14.3987  1589.85
447.5  14.4911  1604.34
448.5  14.5839  1618.92
449.5  14.677  1633.6
450.5  14.7704  1648.37
451.5  14.8641  1663.24
452.5  14.9582  1678.19
453.5  15.0526  1693.25
454.5  15.1473  1708.39
455.5  15.2424  1723.64
456.5  15.3377  1738.97
457.5  15.4334  1754.41
458.5  15.5294  1769.94
459.5  15.6257  1785.56
460.5  15.7224  1801.29
461.5  15.8194  1817.1
462.5  15.9167  1833.02
463.5  16.0143  1849.04
464.5  16.1122  1865.15
465.5  16.2105  1881.36
466.5  16.3091  1897.67
467.5  16.408  1914.08
468.5  16.5072  1930.58
469.5  16.6068  1947.19
470.5  16.7067  1963.9
471.5  16.8069  1980.7
472.5  16.9074  1997.61
473.5  17.0082  2014.62
474.5  17.1094  2031.73
475.5  17.2109  2048.94
476.5  17.3127  2066.25
477.5  17.4148  2083.67
478.5  17.5173  2101.18
479.5  17.6201  2118.8
480.5  17.7232  2136.53
481.5  17.8266  2154.35
482.5  17.9303  2172.28
483.5  18.0344  2190.32
484.5  18.1388  2208.46
485.5  18.2435  2226.7
486.5  18.3485  2245.05
487.5  18.4538  2263.5
488.5  18.5595  2282.06
489.5  18.6655  2300.73
490.5  18.7718  2319.5
491.5  18.8784  2338.38
492.5  18.9854  2357.36
493.5  19.0926  2376.46
494.5  19.2002  2395.66
495.5  19.3081  2414.96
496.5  19.4164  2434.38
497.5  19.5249  2453.91
498.5  19.6338  2473.54
499.5  19.743  2493.28
500.5  19.8525  2513.13
501.5  19.9623  2533.1
502.5  20.0724  2553.17
503.5  20.1829  2573.35
504.5  20.2937  2593.65
505.5  20.4048  2614.05
506.5  20.5162  2634.57
507.5  20.6279  2655.19
508.5  20.74  2675.93
509.5  20.8524  2696.79
510.5  20.9651  2717.75
511.5  21.0781  2738.83
512.5  21.1914  2760.02
513.5  21.3051  2781.33
514.5  21.419  2802.75
515.5  21.5333  2824.28
516.5  21.6479  2845.93
517.5  21.7628  2867.69
518.5  21.878  2889.57
519.5  21.9936  2911.56
520.5  22.1095  2933.67
521.5  22.2256  2955.9
522.5  22.3421  2978.24
523.5  22.459  3000.7
524.5  22.5761  3023.27
525.5  22.6935  3045.97
526.5  22.8113  3068.78
527.5  22.9294  3091.71
528.5  23.0478  3114.76
529.5  23.1665  3137.92
530.5  23.2855  3161.21
531.5  23.4048  3184.61
532.5  23.5245  3208.14
533.5  23.6445  3231.78
534.5  23.7648  3255.55
535.5  23.8854  3279.43
536.5  24.0063  3303.44
537.5  24.1275  3327.57
538.5  24.249  3351.81
539.5  24.3709  3376.19
540.5  24.4931  3400.68
541.5  24.6155  3425.29
542.5  24.7383  3450.03
543.5  24.8614  3474.89
544.5  24.9849  3499.88
545.5  25.1086  3524.99
546.5  25.2326  3550.22
547.5  25.357  3575.58
548.5  25.4817  3601.06
549.5  25.6066  3626.67
550.5  25.7319  3652.4
551.5  25.8575  3678.25
552.5  25.9834  3704.24
553.5  26.1097  3730.35
554.5  26.2362  3756.58
555.5  26.3631  3782.95
556.5  26.4902  3809.44
557.5  26.6177  3836.05
558.5  26.7455  3862.8
559.5  26.8735  3889.67
560.5  27.0019  3916.68
561.5  27.1307  3943.81
562.5  27.2597  3971.07
563.5  27.389  3998.46
564.5  27.5186  4025.97
565.5  27.6486  4053.62
566.5  27.7788  4081.4
567.5  27.9094  4109.31
568.5  28.0403  4137.35
569.5  28.1714  4165.52
570.5  28.3029  4193.83
571.5  28.4347  4222.26
572.5  28.5668  4250.83
573.5  28.6992  4279.53
574.5  28.8319  4308.36
575.5  28.9649  4337.32
576.5  29.0983  4366.42
577.5  29.2319  4395.65
578.5  29.3658  4425.02
579.5  29.5001  4454.52
580.5  29.6346  4484.15
581.5  29.7695  4513.92
582.5  29.9047  4543.83
583.5  30.0401  4573.87
584.5  30.1759  4604.04
585.5  30.312  4634.36
586.5  30.4484  4664.8
587.5  30.585  4695.39
588.5  30.722  4726.11
589.5  30.8593  4756.97
590.5  30.9969  4787.97
591.5  31.1348  4819.1
592.5  31.273  4850.38
593.5  31.4115  4881.79
594.5  31.5503  4913.34
595.5  31.6894  4945.03
596.5  31.8288  4976.86
597.5  31.9686  5008.82
598.5  32.1086  5040.93
599.5  32.2489  5073.18
600.5  32.3895  5105.57
601.5  32.5304  5138.1
602.5  32.6716  5170.77
603.5  32.8132  5203.59
604.5  32.955  5236.54
605.5  33.0971  5269.64
606.5  33.2395  5302.88
607.5  33.3822  5336.26
608.5  33.5253  5369.78
609.5  33.6686  5403.45
610.5  33.8122  5437.27
611.5  33.9561  5471.22
612.5  34.1003  5505.32
613.5  34.2448  5539.57
614.5  34.3896  5573.96
615.5  34.5348  5608.49
616.5  34.6802  5643.17
617.5  34.8259  5678
618.5  34.9719  5712.97
619.5  35.1182  5748.09
620.5  35.2647  5783.35
621.5  35.4116  5818.76
622.5  35.5588  5854.32
623.5  35.7063  5890.03
624.5  35.8541  5925.88
625.5  36.0021  5961.89
626.5  36.1505  5998.04
627.5  36.2992  6034.33
628.5  36.4481  6070.78
629.5  36.5974  6107.38
630.5  36.7469  6144.13
631.5  36.8967  6181.02
632.5  37.0469  6218.07
633.5  37.1973  6255.27
634.5  37.348  6292.62
635.5  37.499  6330.12
636.5  37.6503  6367.77
637.5  37.8019  6405.57
638.5  37.9538  6443.52
639.5  38.106  6481.63
640.5  38.2585  6519.89
641.5  38.4112  6558.3
642.5  38.5643  6596.86
643.5  38.7176  6635.58
644.5  38.8712  6674.45
645.5  39.0252  6713.48
646.5  39.1794  6752.65
647.5  39.3339  6791.99
648.5  39.4887  6831.48
649.5  39.6437  6871.12
650.5  39.7991  6910.92
651.5  39.9548  6950.87
652.5  40.1107  6990.99
653.5  40.267  7031.25
654.5  40.4235  7071.68
655.5  40.5803  7112.26
656.5  40.7374  7152.99
657.5  40.8948  7193.89
658.5  41.0524  7234.94
659.5  41.2104  7276.15
660.5  41.3686  7317.52
661.5  41.5272  7359.05
662.5  41.686  7400.73
663.5  41.8451  7442.58
664.5  42.0045  7484.58
665.5  42.1641  7526.75
666.5  42.3241  7569.07
667.5  42.4843  7611.55
668.5  42.6448  7654.2
669.5  42.8057  7697.01
670.5  42.9667  7739.97
671.5  43.1281  7783.1
672.5  43.2898  7826.39
673.5  43.4517  7869.84
674.5  43.6139  7913.46
675.5  43.7764  7957.23
676.5  43.9392  8001.17
677.5  44.1023  8045.27
678.5  44.2656  8089.54
679.5  44.4293  8133.97
680.5  44.5932  8178.56
681.5  44.7574  8223.32
682.5  44.9218  8268.24
683.5  45.0866  8313.33
684.5  45.2516  8358.58
685.5  45.4169  8404
686.5  45.5825  8449.58
687.5  45.7484  8495.33
688.5  45.9145  8541.24
689.5  46.081  8587.32
690.5  46.2477  8633.57
691.5  46.4146  8679.98
692.5  46.5819  8726.57
693.5  46.7494  8773.32
694.5  46.9173  8820.23
695.5  47.0853  8867.32
696.5  47.2537  8914.57
697.5  47.4224  8961.99
698.5  47.5913  9009.59
699.5  47.7605  9057.35
700.5  47.9299  9105.28
701.5  48.0997  9153.38
702.5  48.2697  9201.65
703.5  48.44  9250.09
704.5  48.6106  9298.7
705.5  48.7814  9347.48
706.5  48.9525  9396.43
707.5  49.1239  9445.55
708.5  49.2956  9494.85
709.5  49.4675  9544.32
710.5  49.6397  9593.96
711.5  49.8122  9643.77
712.5  49.9849  9693.75
713.5  50.1579  9743.91
714.5  50.3312  9794.24
715.5  50.5048  9844.75
716.5  50.6786  9895.43
717.5  50.8527  9946.28
718.5  51.0271  9997.31
719.5  51.2018  10048.5
720.5  51.3767  10099.9
721.5  51.5519  10151.4
722.5  51.7273  10203.2
723.5  51.903  10255.1
724.5  52.079  10307.1
725.5  52.2553  10359.4
726.5  52.4318  10411.8
727.5  52.6086  10464.4
728.5  52.7857  10517.2
729.5  52.963  10570.2
730.5  53.1406  10623.3
731.5  53.3184  10676.6
732.5  53.4966  10730.1
733.5  53.675  10783.8
734.5  53.8536  10837.7
735.5  54.0325  10891.7
736.5  54.2117  10945.9
737.5  54.3912  11000.3
738.5  54.5709  11054.9
739.5  54.7509  11109.6
740.5  54.9311  11164.6
741.5  55.1116  11219.7
742.5  55.2924  11275
743.5  55.4734  11330.4
744.5  55.6547  11386.1
745.5  55.8363  11441.9
746.5  56.0181  11497.9
747.5  56.2002  11554.1
748.5  56.3825  11610.5
749.5  56.5651  11667.1
750.5  56.748  11723.8
751.5  56.9311  11780.8
752.5  57.1145  11837.9
753.5  57.2982  11895.2
754.5  57.4821  11952.7
755.5  57.6662  12010.3
756.5  57.8507  12068.2
757.5  58.0354  12126.2
758.5  58.2203  12184.4
759.5  58.4055  12242.8
760.5  58.591  12301.4
761.5  58.7767  12360.2
762.5  58.9626  12419.2
763.5  59.1489  12478.3
764.5  59.3354  12537.7
765.5  59.5221  12597.2
766.5  59.7091  12656.9
767.5  59.8964  12716.8
768.5  60.0839  12776.9
769.5  60.2716  12837.1
770.5  60.4597  12897.6
771.5  60.6479  12958.3
772.5  60.8365  13019.1
773.5  61.0253  13080.1
774.5  61.2143  13141.3
775.5  61.4036  13202.7
776.5  61.5931  13264.3
777.5  61.7829  13326.1
778.5  61.973  13388.1
779.5  62.1633  13450.2
780.5  62.3539  13512.6
781.5  62.5447  13575.1
782.5  62.7357  13637.9
783.5  62.927  13700.8
784.5  63.1186  13763.9
785.5  63.3104  13827.2
786.5  63.5025  13890.7
787.5  63.6948  13954.4
788.5  63.8873  14018.3
789.5  64.0801  14082.4
790.5  64.2732  14146.7
791.5  64.4665  14211.1
792.5  64.6601  14275.8
793.5  64.8539  14340.7
794.5  65.0479  14405.7
795.5  65.2422  14470.9
796.5  65.4368  14536.4
797.5  65.6316  14602
798.5  65.8266  14667.8
799.5  66.0219  14733.9
800.5  66.2174  14800.1
801.5  66.4132  14866.5
802.5  66.6093  14933.1
803.5  66.8055  14999.9
804.5  67.002  15066.9
805.5  67.1988  15134.1
806.5  67.3958  15201.5
807.5  67.5931  15269.1
808.5  67.7905  15336.9
809.5  67.9883  15404.9
810.5  68.1863  15473.1
811.5  68.3845  15541.4
812.5  68.5829  15610
813.5  68.7817  15678.8
814.5  68.9806  15747.8
815.5  69.1798  15817
816.5  69.3792  15886.4
817.5  69.5789  15955.9
818.5  69.7788  16025.7
819.5  69.979  16095.7
820.5  70.1794  16165.9
821.5  70.38  16236.2
822.5  70.5809  16306.8
823.5  70.782  16377.6
824.5  70.9833  16448.6
825.5  71.1849  16519.8
826.5  71.3867  16591.2
827.5  71.5888  16662.8
828.5  71.7911  16734.5
829.5  71.9937  16806.5
830.5  72.1964  16878.7
831.5  72.3995  16951.1
832.5  72.6027  17023.7
833.5  72.8062  17096.5
834.5  73.0099  17169.6
835.5  73.2139  17242.8
836.5  73.4181  17316.2
837.5  73.6225  17389.8
838.5  73.8272  17463.6
839.5  74.0321  17537.7
840.5  74.2372  17611.9
841.5  74.4426  17686.3
842.5  74.6482  17761
843.5  74.854  17835.8
844.5  75.0601  17910.9
845.5  75.2664  17986.2
846.5  75.4729  18061.6
847.5  75.6797  18137.3
848.5  75.8867  18213.2
849.5  76.0939  18289.3
850.5  76.3014  18365.6
851.5  76.5091  18442.1
852.5  76.717  18518.8
853.5  76.9251  18595.8
854.5  77.1335  18672.9
855.5  77.3421  18750.2
856.5  77.551  18827.8
857.5  77.76  18905.5
858.5  77.9693  18983.5
859.5  78.1789  19061.7
860.5  78.3886  19140.1
861.5  78.5986  19218.7
862.5  78.8088  19297.5
863.5  79.0193  19376.5
864.5  79.2299  19455.7
865.5  79.4408  19535.2
866.5  79.6519  19614.8
867.5  79.8633  19694.7
868.5  80.0748  19774.8
869.5  80.2866  19855.1
870.5  80.4987  19935.6
871.5  80.7109  20016.3
872.5  80.9234  20097.2
873.5  81.1361  20178.3
874.5  81.349  20259.7
875.5  81.5621  20341.2
876.5  81.7755  20423
877.5  81.9891  20505
878.5  82.2029  20587.2
879.5  82.4169  20669.6
880.5  82.6312  20752.3
881.5  82.8457  20835.1
882.5  83.0604  20918.2
883.5  83.2753  21001.4
884.5  83.4905  21084.9
885.5  83.7058  21168.6
886.5  83.9214  21252.6
887.5  84.1372  21336.7
888.5  84.3532  21421
889.5  84.5695  21505.6
890.5  84.7859  21590.4
891.5  85.0026  21675.4
892.5  85.2195  21760.6
893.5  85.4367  21846.1
894.5  85.654  21931.7
895.5  85.8715  22017.6
896.5  86.0893  22103.7
897.5  86.3073  22190
898.5  86.5255  22276.5
899.5  86.7439  22363.3
900.5  86.9626  22450.2
901.5  87.1814  22537.4
902.5  87.4005  22624.8
903.5  87.6198  22712.4
904.5  87.8393  22800.3
905.5  88.059  22888.3
906.5  88.279  22976.6
907.5  88.4991  23065.1
908.5  88.7195  23153.8
909.5  88.9401  23242.8
910.5  89.1608  23331.9
911.5  89.3819  23421.3
912.5  89.6031  23510.9
913.5  89.8245  23600.7
914.5  90.0461  23690.8
915.5  90.268  23781
916.5  90.4901  23871.5
917.5  90.7123  23962.2
918.5  90.9348  24053.2
919.5  91.1575  24144.3
920.5  91.3804  24235.7
921.5  91.6035  24327.3
922.5  91.8269  24419.1
923.5  92.0504  24511.2
924.5  92.2742  24603.5
925.5  92.4981  24696
926.5  92.7223  24788.7
927.5  92.9467  24881.6
928.5  93.1712  24974.8
929.5  93.396  25068.2
930.5  93.621  25161.8
931.5  93.8462  25255.7
932.5  94.0716  25349.7
933.5  94.2973  25444
934.5  94.5231  25538.6
935.5  94.7491  25633.3
936.5  94.9754  25728.3
937.5  95.2018  25823.5
938.5  95.4284  25918.9
939.5  95.6553  26014.6
940.5  95.8824  26110.5
941.5  96.1096  26206.6
942.5  96.3371  26302.9
943.5  96.5648  26399.5
944.5  96.7926  26496.3
945.5  97.0207  26593.3
946.5  97.249  26690.5
947.5  97.4775  26788
948.5  97.7062  26885.7
949.5  97.9351  26983.6
950.5  98.1641  27081.8
951.5  98.3934  27180.2
952.5  98.6229  27278.8
953.5  98.8526  27377.7
954.5  99.0825  27476.8
955.5  99.3126  27576.1
956.5  99.5429  27675.6
957.5  99.7734  27775.4
958.5  100.004  27875.4
959.5  100.235  27975.6
960.5  100.466  28076.1
961.5  100.697  28176.8
962.5  100.929  28277.7
963.5  101.161  28378.9
964.5  101.392  28480.3
965.5  101.625  28581.9
966.5  101.857  28683.8
967.5  102.089  28785.8
968.5  102.322  28888.2
969.5  102.555  28990.7
970.5  102.788  29093.5
971.5  103.021  29196.5
972.5  103.255  29299.8
973.5  103.488  29403.3
974.5  103.722  29507
975.5  103.956  29610.9
976.5  104.19  29715.1
977.5  104.425  29819.6
978.5  104.659  29924.2
979.5  104.894  30029.1
980.5  105.129  30134.2
981.5  105.364  30239.6
982.5  105.6  30345.2
983.5  105.835  30451
984.5  106.071  30557.1
985.5  106.307  30663.4
986.5  106.543  30770
987.5  106.78  30876.7
988.5  107.016  30983.8
989.5  107.253  31091
990.5  107.49  31198.5
991.5  107.727  31306.2
992.5  107.964  31414.2
993.5  108.202  31522.4
994.5  108.44  31630.8
995.5  108.677  31739.5
996.5  108.916  31848.4
997.5  109.154  31957.6
998.5  109.392  32067
999.5  109.631  32176.6
1000.5  109.87  32286.5
1001.5  110.109  32396.6
1002.5  110.348  32506.9
1003.5  110.587  32617.5
1004.5  110.827  32728.4
1005.5  111.067  32839.4
1006.5  111.306  32950.7
1007.5  111.547  33062.3
1008.5  111.787  33174.1
1009.5  112.027  33286.1
1010.5  112.268  33398.4
1011.5  112.509  33510.9
1012.5  112.75  33623.6
1013.5  112.991  33736.6
1014.5  113.233  33849.8
1015.5  113.474  33963.3
1016.5  113.716  34077
1017.5  113.958  34191
1018.5  114.2  34305.2
1019.5  114.442  34419.6
1020.5  114.685  34534.3
1021.5  114.928  34649.2
1022.5  115.171  34764.4
1023.5  115.414  34879.8
1024.5  115.657  34995.5
1025.5  115.9  35111.4
1026.5  116.144  35227.5
1027.5  116.388  35343.9
1028.5  116.632  35460.5
1029.5  116.876  35577.4
1030.5  117.12  35694.5
1031.5  117.365  35811.9
1032.5  117.609  35929.5
1033.5  117.854  36047.4
1034.5  118.099  36165.5
1035.5  118.344  36283.8
1036.5  118.59  36402.4
1037.5  118.835  36521.2
1038.5  119.081  36640.3
1039.5  119.327  36759.6
1040.5  119.573  36879.2
1041.5  119.819  36999
1042.5  120.066  37119.1
1043.5  120.312  37239.4
1044.5  120.559  37360
1045.5  120.806  37480.8
1046.5  121.053  37601.8
1047.5  121.301  37723.1
1048.5  121.548  37844.7
1049.5  121.796  37966.5
1050.5  122.044  38088.5
1051.5  122.292  38210.8
1052.5  122.54  38333.4
1053.5  122.788  38456.1
1054.5  123.037  38579.2
1055.5  123.285  38702.5
1056.5  123.534  38826
1057.5  123.783  38949.8
1058.5  124.033  39073.8
1059.5  124.282  39198.1
1060.5  124.532  39322.6
1061.5  124.781  39447.4
1062.5  125.031  39572.4
1063.5  125.281  39697.7
1064.5  125.532  39823.3
1065.5  125.782  39949
1066.5  126.033  40075.1
1067.5  126.283  40201.4
1068.5  126.534  40327.9
1069.5  126.785  40454.7
1070.5  127.037  40581.7
1071.5  127.288  40709
1072.5  127.54  40836.5
1073.5  127.791  40964.3
1074.5  128.043  41092.4
1075.5  128.296  41220.7
1076.5  128.548  41349.2
1077.5  128.8  41478
1078.5  129.053  41607.1
1079.5  129.306  41736.4
1080.5  129.559  41865.9
1081.5  129.812  41995.7
1082.5  130.065  42125.8
1083.5  130.318  42256.1
1084.5  130.572  42386.7
1085.5  130.826  42517.5
1086.5  131.08  42648.6
1087.5  131.334  42779.9
1088.5  131.588  42911.5
1089.5  131.842  43043.4
1090.5  132.097  43175.5
1091.5  132.352  43307.8
1092.5  132.607  43440.4
1093.5  132.862  43573.3
1094.5  133.117  43706.4
1095.5  133.372  43839.8
1096.5  133.628  43973.4
1097.5  133.884  44107.3
1098.5  134.139  44241.4
1099.5  134.396  44375.8
1100.5  134.652  44510.5
1101.5  134.908  44645.4
1102.5  135.165  44780.5
1103.5  135.421  44916
1104.5  135.678  45051.6
1105.5  135.935  45187.6
1106.5  136.192  45323.8
1107.5  136.45  45460.2
1108.5  136.707  45596.9
1109.5  136.965  45733.9
1110.5  137.222  45871.1
1111.5  137.48  46008.6
1112.5  137.739  46146.3
1113.5  137.997  46284.3
1114.5  138.255  46422.6
1115.5  138.514  46561.1
1116.5  138.773  46699.9
1117.5  139.031  46838.9
1118.5  139.29  46978.2
1119.5  139.55  47117.7
1120.5  139.809  47257.6
1121.5  140.069  47397.6
1122.5  140.328  47537.9
1123.5  140.588  47678.5
1124.5  140.848  47819.4
1125.5  141.108  47960.5
1126.5  141.368  48101.9
1127.5  141.629  48243.5
1128.5  141.889  48385.4
1129.5  142.15  48527.5
1130.5  142.411  48669.9
1131.5  142.672  48812.6
1132.5  142.933  48955.5
1133.5  143.195  49098.7
1134.5  143.456  49242.2
1135.5  143.718  49385.9
1136.5  143.98  49529.9
1137.5  144.242  49674.1
1138.5  144.504  49818.6
1139.5  144.766  49963.4
1140.5  145.028  50108.4
1141.5  145.291  50253.7
1142.5  145.554  50399.3
1143.5  145.817  50545.1
1144.5  146.08  50691.2
1145.5  146.343  50837.5
1146.5  146.606  50984.1
1147.5  146.869  51131
1148.5  147.133  51278.1
1149.5  147.397  51425.5
1150.5  147.661  51573.2
1151.5  147.925  51721.1
1152.5  148.189  51869.3
1153.5  148.453  52017.8
1154.5  148.718  52166.5
1155.5  148.982  52315.5
1156.5  149.247  52464.7
1157.5  149.512  52614.2
1158.5  149.777  52764
1159.5  150.042  52914
1160.5  150.308  53064.3
1161.5  150.573  53214.9
1162.5  150.839  53365.7
1163.5  151.105  53516.9
1164.5  151.371  53668.2
1165.5  151.637  53819.9
1166.5  151.903  53971.8
1167.5  152.169  54123.9
1168.5  152.436  54276.4
1169.5  152.703  54429.1
1170.5  152.969  54582
1171.5  153.236  54735.3
1172.5  153.503  54888.8
1173.5  153.771  55042.6
1174.5  154.038  55196.6
1175.5  154.306  55350.9
1176.5  154.573  55505.5
1177.5  154.841  55660.3
1178.5  155.109  55815.4
1179.5  155.377  55970.8
1180.5  155.645  56126.4
1181.5  155.914  56282.4
1182.5  156.182  56438.5
1183.5  156.451  56595
1184.5  156.719  56751.7
1185.5  156.988  56908.7
1186.5  157.257  57066
1187.5  157.527  57223.5
1188.5  157.796  57381.3
1189.5  158.065  57539.3
1190.5  158.335  57697.7
1191.5  158.605  57856.3
1192.5  158.875  58015.2
1193.5  159.145  58174.3
1194.5  159.415  58333.7
1195.5  159.685  58493.4
1196.5  159.956  58653.4
1197.5  160.226  58813.6
1198.5  160.497  58974.1
1199.5  160.768  59134.8
1200.5  161.039  59295.9
1201.5  161.31  59457.2
1202.5  161.581  59618.8
1203.5  161.852  59780.6
1204.5  162.124  59942.8
1205.5  162.396  60105.1
1206.5  162.667  60267.8
1207.5  162.939  60430.8
1208.5  163.211  60594
1209.5  163.484  60757.4
1210.5  163.756  60921.2
1211.5  164.028  61085.2
1212.5  164.301  61249.5
1213.5  164.574  61414.1
1214.5  164.847  61579
1215.5  165.119  61744.1
1216.5  165.393  61909.5
1217.5  165.666  62075.1
1218.5  165.939  62241.1
1219.5  166.213  62407.3
1220.5  166.486  62573.8
1221.5  166.76  62740.5
1222.5  167.034  62907.6
1223.5  167.308  63074.9
1224.5  167.582  63242.5
1225.5  167.857  63410.3
1226.5  168.131  63578.4
1227.5  168.405  63746.8
1228.5  168.68  63915.5
1229.5  168.955  64084.5
1230.5  169.23  64253.7
1231.5  169.505  64423.2
1232.5  169.78  64593
1233.5  170.055  64763.1
1234.5  170.331  64933.4
1235.5  170.607  65104
1236.5  170.882  65274.9
1237.5  171.158  65446
1238.5  171.434  65617.5
1239.5  171.71  65789.2
1240.5  171.986  65961.2
1241.5  172.263  66133.4
1242.5  172.539  66306
1243.5  172.816  66478.8
1244.5  173.092  66651.9
1245.5  173.369  66825.2
1246.5  173.646  66998.9
1247.5  173.923  67172.8
1248.5  174.2  67347
1249.5  174.478  67521.5
1250.5  174.755  67696.2
1251.5  175.033  67871.3
1252.5  175.311  68046.6
1253.5  175.588  68222.2
1254.5  175.866  68398
1255.5  176.144  68574.2
1256.5  176.423  68750.6
1257.5  176.701  68927.3
1258.5  176.979  69104.3
1259.5  177.258  69281.5
1260.5  177.537  69459.1
1261.5  177.815  69636.9
1262.5  178.094  69815
1263.5  178.373  69993.4
1264.5  178.653  70172
1265.5  178.932  70351
1266.5  179.211  70530.2
1267.5  179.491  70709.7
1268.5  179.77  70889.4
1269.5  180.05  71069.5
1270.5  180.33  71249.8
1271.5  180.61  71430.4
1272.5  180.89  71611.3
1273.5  181.171  71792.5
1274.5  181.451  71973.9
1275.5  181.731  72155.7
1276.5  182.012  72337.7
1277.5  182.293  72520
1278.5  182.574  72702.5
1279.5  182.854  72885.4
1280.5  183.136  73068.5
1281.5  183.417  73251.9
1282.5  183.698  73435.6
1283.5  183.979  73619.6
1284.5  184.261  73803.9
1285.5  184.543  73988.4
1286.5  184.824  74173.2
1287.5  185.106  74358.4
1288.5  185.388  74543.7
1289.5  185.67  74729.4
1290.5  185.953  74915.4
1291.5  186.235  75101.6
1292.5  186.517  75288.1
1293.5  186.8  75474.9
1294.5  187.083  75662
1295.5  187.366  75849.4
1296.5  187.648  76037
1297.5  187.932  76224.9
1298.5  188.215  76413.2
1299.5  188.498  76601.7
1300.5  188.781  76790.4
1301.5  189.065  76979.5
1302.5  189.348  77168.9
1303.5  189.632  77358.5
1304.5  189.916  77548.4
1305.5  190.2  77738.6
1306.5  190.484  77929.1
1307.5  190.768  78119.9
1308.5  191.052  78310.9
1309.5  191.337  78502.2
1310.5  191.621  78693.9
1311.5  191.906  78885.8
1312.5  192.19  79078
1313.5  192.475  79270.4
1314.5  192.76  79463.2
1315.5  193.045  79656.2
1316.5  193.33  79849.6
1317.5  193.616  80043.2
1318.5  193.901  80237.1
1319.5  194.186  80431.3
1320.5  194.472  80625.7
1321.5  194.758  80820.5
1322.5  195.044  81015.5
1323.5  195.329  81210.9
1324.5  195.615  81406.5
1325.5  195.902  81602.4
1326.5  196.188  81798.6
1327.5  196.474  81995.1
1328.5  196.761  82191.8
1329.5  197.047  82388.9
1330.5  197.334  82586.2
1331.5  197.621  82783.8
1332.5  197.907  82981.7
1333.5  198.194  83179.9
1334.5  198.482  83378.4
1335.5  198.769  83577.2
1336.5  199.056  83776.2
1337.5  199.343  83975.6
1338.5  199.631  84175.2
1339.5  199.918  84375.1
1340.5  200.206  84575.3
1341.5  200.494  84775.8
1342.5  200.782  84976.6
1343.5  201.07  85177.7
1344.5  201.358  85379
1345.5  201.646  85580.7
1346.5  201.935  85782.6
1347.5  202.223  85984.8
1348.5  202.512  86187.3
1349.5  202.8  86390.1
1350.5  203.089  86593.2
1351.5  203.378  86796.6
1352.5  203.667  87000.3
1353.5  203.956  87204.2
1354.5  204.245  87408.5
1355.5  204.534  87613
1356.5  204.824  87817.8
1357.5  205.113  88023
1358.5  205.403  88228.4
1359.5  205.692  88434
1360.5  205.982  88640
1361.5  206.272  88846.3
1362.5  206.562  89052.9
1363.5  206.852  89259.7
1364.5  207.142  89466.9
1365.5  207.432  89674.3
1366.5  207.723  89882
1367.5  208.013  90090
1368.5  208.304  90298.3
1369.5  208.594  90506.9
1370.5  208.885  90715.8
1371.5  209.176  90925
1372.5  209.467  91134.4
1373.5  209.758  91344.2
1374.5  210.049  91554.3
1375.5  210.34  91764.6
1376.5  210.632  91975.2
1377.5  210.923  92186.1
1378.5  211.214  92397.4
1379.5  211.506  92608.9
1380.5  211.798  92820.7
1381.5  212.09  93032.8
1382.5  212.382  93245.1
1383.5  212.674  93457.8
1384.5  212.966  93670.8
1385.5  213.258  93884
1386.5  213.55  94097.6
1387.5  213.843  94311.4
1388.5  214.135  94525.6
1389.5  214.428  94740
1390.5  214.72  94954.7
1391.5  215.013  95169.7
1392.5  215.306  95385
1393.5  215.599  95600.6
1394.5  215.892  95816.5
1395.5  216.185  96032.7
1396.5  216.478  96249.2
1397.5  216.772  96466
1398.5  217.065  96683
1399.5  217.358  96900.4
1400.5  217.652  97118
1401.5  217.946  97336
1402.5  218.24  97554.2
1403.5  218.533  97772.8
1404.5  218.827  97991.6
1405.5  219.121  98210.7
1406.5  219.416  98430.1
1407.5  219.71  98649.8
1408.5  220.004  98869.8
1409.5  220.299  99090.1
1410.5  220.593  99310.7
1411.5  220.888  99531.6
1412.5  221.182  99752.8
1413.5  221.477  99974.3
1414.5  221.772  100196
1415.5  222.067  100418
1416.5  222.362  100640
1417.5  222.657  100863
1418.5  222.952  101086
1419.5  223.248  101309
1420.5  223.543  101533
1421.5  223.839  101757
1422.5  224.134  101981
1423.5  224.43  102205
1424.5  224.726  102430
1425.5  225.022  102655
1426.5  225.317  102880
1427.5  225.613  103106
1428.5  225.91  103332
1429.5  226.206  103558
1430.5  226.502  103785
1431.5  226.798  104011
1432.5  227.095  104238
1433.5  227.391  104466
1434.5  227.688  104694
1435.5  227.985  104922
1436.5  228.282  105150
1437.5  228.578  105378
1438.5  228.875  105607
1439.5  229.172  105836
1440.5  229.47  106066
1441.5  229.767  106296
1442.5  230.064  106526
1443.5  230.361  106756
1444.5  230.659  106987
1445.5  230.957  107218
1446.5  231.254  107449
1447.5  231.552  107681
1448.5  231.85  107912
1449.5  232.148  108145
1450.5  232.446  108377
1451.5  232.744  108610
1452.5  233.042  108843
1453.5  233.34  109076
1454.5  233.638  109310
1455.5  233.937  109544
1456.5  234.235  109778
1457.5  234.534  110012
1458.5  234.832  110247
1459.5  235.131  110482
1460.5  235.43  110718
1461.5  235.729  110954
1462.5  236.028  111190
1463.5  236.327  111426
1464.5  236.626  111663
1465.5  236.925  111899
1466.5  237.224  112137
1467.5  237.524  112374
1468.5  237.823  112612
1469.5  238.122  112850
1470.5  238.422  113089
1471.5  238.722  113327
1472.5  239.022  113566
1473.5  239.321  113806
1474.5  239.621  114045
1475.5  239.921  114285
1476.5  240.221  114525
1477.5  240.521  114766
1478.5  240.822  115007
1479.5  241.122  115248
1480.5  241.422  115489
1481.5  241.723  115731
1482.5  242.023  115973
1483.5  242.324  116215
1484.5  242.625  116458
1485.5  242.925  116701
1486.5  243.226  116944
1487.5  243.527  117188
1488.5  243.828  117431
1489.5  244.129  117676
1490.5  244.43  117920
1491.5  244.731  118165
1492.5  245.033  118410
1493.5  245.334  118655
1494.5  245.636  118901
1495.5  245.937  119147
1496.5  246.239  119393
1497.5  246.54  119639
1498.5  246.842  119886
1499.5  247.144  120133
1500.5  247.446  120381
1501.5  247.748  120629
1502.5  248.05  120877
1503.5  248.352  121125
1504.5  248.654  121374
1505.5  248.956  121623
1506.5  249.259  121872
1507.5  249.561  122122
1508.5  249.863  122371
1509.5  250.166  122622
1510.5  250.469  122872
1511.5  250.771  123123
1512.5  251.074  123374
1513.5  251.377  123625
1514.5  251.68  123877
1515.5  251.983  124129
1516.5  252.286  124381
1517.5  252.589  124634
1518.5  252.892  124887
1519.5  253.195  125140
1520.5  253.499  125393
1521.5  253.802  125647
1522.5  254.105  125901
1523.5  254.409  126156
1524.5  254.713  126410
1525.5  255.016  126665
1526.5  255.32  126921
1527.5  255.624  127176
1528.5  255.928  127432
1529.5  256.232  127688
1530.5  256.536  127945
1531.5  256.84  128202
1532.5  257.144  128459
1533.5  257.448  128716
1534.5  257.752  128974
1535.5  258.057  129232
1536.5  258.361  129491
1537.5  258.666  129749
1538.5  258.97  130008
1539.5  259.275  130268
1540.5  259.58  130527
1541.5  259.884  130787
1542.5  260.189  131047
1543.5  260.494  131308
1544.5  260.799  131568
1545.5  261.104  131830
1546.5  261.409  132091
1547.5  261.714  132353
1548.5  262.02  132615
1549.5  262.325  132877
1550.5  262.63  133140
1551.5  262.936  133403
1552.5  263.241  133666
1553.5  263.547  133929
1554.5  263.852  134193
1555.5  264.158  134457
1556.5  264.464  134722
1557.5  264.77  134987
1558.5  265.075  135252
1559.5  265.381  135517
1560.5  265.687  135783
1561.5  265.993  136049
1562.5  266.3  136315
1563.5  266.606  136582
1564.5  266.912  136849
1565.5  267.218  137116
1566.5  267.525  137383
1567.5  267.831  137651
1568.5  268.138  137919
1569.5  268.444  138188
1570.5  268.751  138457
1571.5  269.058  138726
1572.5  269.364  138995
1573.5  269.671  139265
1574.5  269.978  139535
1575.5  270.285  139805
1576.5  270.592  140075
1577.5  270.899  140346
1578.5  271.206  140618
1579.5  271.513  140889
1580.5  271.821  141161
1581.5  272.128  141433
1582.5  272.435  141705
1583.5  272.743  141978
1584.5  273.05  142251
1585.5  273.358  142525
1586.5  273.665  142798
1587.5  273.973  143072
1588.5  274.281  143347
1589.5  274.588  143621
1590.5  274.896  143896
1591.5  275.204  144171
1592.5  275.512  144447
1593.5  275.82  144723
1594.5  276.128  144999
1595.5  276.436  145275
1596.5  276.745  145552
1597.5  277.053  145829
1598.5  277.361  146106
1599.5  277.669  146384
1600.5  277.978  146662
1601.5  278.286  146940
1602.5  278.595  147219
1603.5  278.903  147498
1604.5  279.212  147777
1605.5  279.521  148056
1606.5  279.83  148336
1607.5  280.138  148616
1608.5  280.447  148897
1609.5  280.756  149178
1610.5  281.065  149459
1611.5  281.374  149740
1612.5  281.683  150022
1613.5  281.992  150304
1614.5  282.302  150586
1615.5  282.611  150869
1616.5  282.92  151152
1617.5  283.23  151435
1618.5  283.539  151718
1619.5  283.849  152002
1620.5  284.158  152286
1621.5  284.468  152571
1622.5  284.777  152856
1623.5  285.087  153141
1624.5  285.397  153426
1625.5  285.707  153712
1626.5  286.016  153998
1627.5  286.326  154284
1628.5  286.636  154571
1629.5  286.946  154858
1630.5  287.256  155145
1631.5  287.567  155433
1632.5  287.877  155720
1633.5  288.187  156009
1634.5  288.497  156297
1635.5  288.808  156586
1636.5  289.118  156875
1637.5  289.428  157164
1638.5  289.739  157454
1639.5  290.049  157744
1640.5  290.36  158035
1641.5  290.671  158325
1642.5  290.981  158616
1643.5  291.292  158908
1644.5  291.603  159199
1645.5  291.914  159491
1646.5  292.225  159783
1647.5  292.536  160076
1648.5  292.847  160369
1649.5  293.158  160662
1650.5  293.469  160955
1651.5  293.78  161249
1652.5  294.091  161543
1653.5  294.402  161838
1654.5  294.714  162132
1655.5  295.025  162427
1656.5  295.336  162723
1657.5  295.648  163018
1658.5  295.959  163314
1659.5  296.271  163611
1660.5  296.582  163907
1661.5  296.894  164204
1662.5  297.206  164501
1663.5  297.517  164799
1664.5  297.829  165097
1665.5  298.141  165395
1666.5  298.453  165693
1667.5  298.765  165992
1668.5  299.077  166291
1669.5  299.389  166590
1670.5  299.701  166890
1671.5  300.013  167190
1672.5  300.325  167490
1673.5  300.637  167791
1674.5  300.95  168092
1675.5  301.262  168393
1676.5  301.574  168695
1677.5  301.887  168997
1678.5  302.199  169299
1679.5  302.511  169601
1680.5  302.824  169904
1681.5  303.137  170207
1682.5  303.449  170511
1683.5  303.762  170815
1684.5  304.075  171119
1685.5  304.387  171423
1686.5  304.7  171728
1687.5  305.013  172033
1688.5  305.326  172338
1689.5  305.639  172644
1690.5  305.952  172950
1691.5  306.265  173256
1692.5  306.578  173563
1693.5  306.891  173869
1694.5  307.204  174177
1695.5  307.517  174484
1696.5  307.83  174792
1697.5  308.144  175100
1698.5  308.457  175409
1699.5  308.77  175717
1700.5  309.084  176026
1701.5  309.397  176336
1702.5  309.711  176646
1703.5  310.024  176956
1704.5  310.338  177266
1705.5  310.651  177577
1706.5  310.965  177888
1707.5  311.279  178199
1708.5  311.593  178510
1709.5  311.906  178822
1710.5  312.22  179135
1711.5  312.534  179447
1712.5  312.848  179760
1713.5  313.162  180073
1714.5  313.476  180387
1715.5  313.79  180700
1716.5  314.104  181014
1717.5  314.418  181329
1718.5  314.732  181644
1719.5  315.046  181959
1720.5  315.361  182274
1721.5  315.675  182590
1722.5  315.989  182906
1723.5  316.304  183222
1724.5  316.618  183539
1725.5  316.932  183856
1726.5  317.247  184173
1727.5  317.561  184490
1728.5  317.876  184808
1729.5  318.191  185126
1730.5  318.505  185445
1731.5  318.82  185764
1732.5  319.135  186083
1733.5  319.449  186402
1734.5  319.764  186722
1735.5  320.079  187042
1736.5  320.394  187363
1737.5  320.709  187683
1738.5  321.024  188004
1739.5  321.338  188326
1740.5  321.653  188647
1741.5  321.969  188969
1742.5  322.284  189291
1743.5  322.599  189614
1744.5  322.914  189937
1745.5  323.229  190260
1746.5  323.544  190584
1747.5  323.86  190908
1748.5  324.175  191232
1749.5  324.49  191556
1750.5  324.806  191881
1751.5  325.121  192206
1752.5  325.436  192532
1753.5  325.752  192857
1754.5  326.067  193183
1755.5  326.383  193510
1756.5  326.699  193837
1757.5  327.014  194164
1758.5  327.33  194491
1759.5  327.645  194819
1760.5  327.961  195147
1761.5  328.277  195475
1762.5  328.593  195803
1763.5  328.909  196132
1764.5  329.224  196462
1765.5  329.54  196791
1766.5  329.856  197121
1767.5  330.172  197451
1768.5  330.488  197782
1769.5  330.804  198112
1770.5  331.12  198444
1771.5  331.436  198775
1772.5  331.753  199107
1773.5  332.069  199439
1774.5  332.385  199771
1775.5  332.701  200104
1776.5  333.017  200437
1777.5  333.334  200770
1778.5  333.65  201104
1779.5  333.966  201438
1780.5  334.283  201772
1781.5  334.599  202107
1782.5  334.916  202442
1783.5  335.232  202777
1784.5  335.549  203112
1785.5  335.865  203448
1786.5  336.182  203784
1787.5  336.498  204121
1788.5  336.815  204458
1789.5  337.132  204795
1790.5  337.448  205132
1791.5  337.765  205470
1792.5  338.082  205808
1793.5  338.399  206147
1794.5  338.716  206485
1795.5  339.032  206824
1796.5  339.349  207164
1797.5  339.666  207503
1798.5  339.983  207843
1799.5  340.3  208184
1800.5  340.617  208524
1801.5  340.934  208865
1802.5  341.251  209206
1803.5  341.568  209548
1804.5  341.885  209890
1805.5  342.203  210232
1806.5  342.52  210575
1807.5  342.837  210917
1808.5  343.154  211261
1809.5  343.472  211604
1810.5  343.789  211948
1811.5  344.106  212292
1812.5  344.423  212636
1813.5  344.741  212981
1814.5  345.058  213326
1815.5  345.376  213672
1816.5  345.693  214017
1817.5  346.011  214363
1818.5  346.328  214710
1819.5  346.646  215056
1820.5  346.963  215403
1821.5  347.281  215750
1822.5  347.599  216098
1823.5  347.916  216446
1824.5  348.234  216794
1825.5  348.552  217143
1826.5  348.869  217492
1827.5  349.187  217841
1828.5  349.505  218190
1829.5  349.823  218540
1830.5  350.141  218890
1831.5  350.458  219241
1832.5  350.776  219592
1833.5  351.094  219943
1834.5  351.412  220294
1835.5  351.73  220646
1836.5  352.048  220998
1837.5  352.366  221350
1838.5  352.684  221703
1839.5  353.002  222056
1840.5  353.32  222409
1841.5  353.639  222763
1842.5  353.957  223117
1843.5  354.275  223471
1844.5  354.593  223826
1845.5  354.911  224181
1846.5  355.23  224536
1847.5  355.548  224891
1848.5  355.866  225247
1849.5  356.184  225603
1850.5  356.503  225960
1851.5  356.821  226317
1852.5  357.14  226674
1853.5  357.458  227031
1854.5  357.776  227389
1855.5  358.095  227747
1856.5  358.413  228106
1857.5  358.732  228464
1858.5  359.05  228823
1859.5  359.369  229183
1860.5  359.687  229542
1861.5  360.006  229902
1862.5  360.325  230263
1863.5  360.643  230623
1864.5  360.962  230984
1865.5  361.281  231346
1866.5  361.599  231707
1867.5  361.918  232069
1868.5  362.237  232431
1869.5  362.556  232794
1870.5  362.874  233157
1871.5  363.193  233520
1872.5  363.512  233884
1873.5  363.831  234247
1874.5  364.15  234612
1875.5  364.469  234976
1876.5  364.788  235341
1877.5  365.107  235706
1878.5  365.426  236071
1879.5  365.745  236437
1880.5  366.064  236803
1881.5  366.383  237170
1882.5  366.702  237536
1883.5  367.021  237903
1884.5  367.34  238271
1885.5  367.659  238638
1886.5  367.978  239006
1887.5  368.297  239375
1888.5  368.616  239743
1889.5  368.936  240112
1890.5  369.255  240481
1891.5  369.574  240851
1892.5  369.893  241221
1893.5  370.212  241591
1894.5  370.532  241962
1895.5  370.851  242332
1896.5  371.17  242704
1897.5  371.49  243075
1898.5  371.809  243447
1899.5  372.128  243819
1900.5  372.448  244191
1901.5  372.767  244564
1902.5  373.087  244937
1903.5  373.406  245311
1904.5  373.726  245684
1905.5  374.045  246058
1906.5  374.364  246433
1907.5  374.684  246808
1908.5  375.004  247183
1909.5  375.323  247558
1910.5  375.643  247933
1911.5  375.962  248309
1912.5  376.282  248686
1913.5  376.601  249062
1914.5  376.921  249439
1915.5  377.241  249816
1916.5  377.56  250194
1917.5  377.88  250572
1918.5  378.2  250950
1919.5  378.519  251329
1920.5  378.839  251707
1921.5  379.159  252087
1922.5  379.479  252466
1923.5  379.799  252846
1924.5  380.118  253226
1925.5  380.438  253606
1926.5  380.758  253987
1927.5  381.078  254368
1928.5  381.398  254750
1929.5  381.718  255131
1930.5  382.037  255513
1931.5  382.357  255896
1932.5  382.677  256278
1933.5  382.997  256661
1934.5  383.317  257045
1935.5  383.637  257428
1936.5  383.957  257812
1937.5  384.277  258197
1938.5  384.597  258581
1939.5  384.917  258966
1940.5  385.237  259351
1941.5  385.557  259737
1942.5  385.877  260123
1943.5  386.197  260509
1944.5  386.517  260896
1945.5  386.837  261282
1946.5  387.158  261670
1947.5  387.478  262057
1948.5  387.798  262445
1949.5  388.118  262833
1950.5  388.438  263221
1951.5  388.758  263610
1952.5  389.079  263999
1953.5  389.399  264389
1954.5  389.719  264778
1955.5  390.039  265168
1956.5  390.359  265559
1957.5  390.68  265949
1958.5  391  266340
1959.5  391.32  266732
1960.5  391.641  267123
1961.5  391.961  267515
1962.5  392.281  267908
1963.5  392.601  268300
1964.5  392.922  268693
1965.5  393.242  269086
1966.5  393.562  269480
1967.5  393.883  269874
1968.5  394.203  270268
1969.5  394.524  270663
1970.5  394.844  271057
1971.5  395.164  271453
1972.5  395.485  271848
1973.5  395.805  272244
1974.5  396.126  272640
1975.5  396.446  273036
1976.5  396.767  273433
1977.5  397.087  273830
1978.5  397.408  274228
1979.5  397.728  274625
1980.5  398.049  275023
1981.5  398.369  275422
1982.5  398.69  275821
1983.5  399.01  276220
1984.5  399.331  276619
1985.5  399.651  277019
1986.5  399.972  277419
1987.5  400.293  277819
1988.5  400.613  278219
1989.5  400.934  278620
1990.5  401.254  279022
1991.5  401.575  279423
1992.5  401.896  279825
1993.5  402.216  280227
1994.5  402.537  280630
1995.5  402.857  281033
1996.5  403.178  281436
1997.5  403.499  281839
1998.5  403.819  282243
1999.5  404.14  282647
2000.5  404.461  283052
2001.5  404.782  283457
2002.5  405.102  283862
2003.5  405.423  284267
2004.5  405.744  284673
2005.5  406.064  285079
2006.5  406.385  285485
2007.5  406.706  285892
2008.5  407.027  286299
2009.5  407.347  286706
2010.5  407.668  287114
2011.5  407.989  287522
2012.5  408.31  287930
2013.5  408.631  288339
2014.5  408.951  288748
2015.5  409.272  289157
2016.5  409.593  289567
2017.5  409.914  289977
2018.5  410.235  290387
2019.5  410.555  290797
2020.5  410.876  291208
2021.5  411.197  291620
2022.5  411.518  292031
2023.5  411.839  292443
2024.5  412.16  292855
2025.5  412.48  293268
2026.5  412.801  293680
2027.5  413.122  294093
2028.5  413.443  294507
2029.5  413.764  294921
2030.5  414.085  295335
2031.5  414.406  295749
2032.5  414.727  296164
2033.5  415.048  296579
2034.5  415.368  296994
2035.5  415.689  297410
2036.5  416.01  297826
2037.5  416.331  298242
2038.5  416.652  298659
2039.5  416.973  299076
2040.5  417.294  299493
2041.5  417.615  299911
2042.5  417.936  300329
2043.5  418.257  300747
2044.5  418.578  301166
2045.5  418.899  301585
2046.5  419.22  302004
2047.5  419.541  302423
2048.5  419.862  302843
2049.5  420.183  303263
2050.5  420.504  303684
2051.5  420.825  304105
2052.5  421.146  304526
2053.5  421.467  304947
2054.5  421.788  305369
2055.5  422.109  305791
2056.5  422.43  306214
2057.5  422.751  306636
2058.5  423.072  307059
2059.5  423.393  307483
2060.5  423.714  307907
2061.5  424.035  308331
2062.5  424.356  308755
2063.5  424.677  309180
2064.5  424.998  309605
2065.5  425.319  310030
2066.5  425.64  310456
2067.5  425.961  310882
2068.5  426.282  311308
2069.5  426.603  311734
2070.5  426.924  312161
2071.5  427.245  312589
2072.5  427.566  313016
2073.5  427.887  313444
2074.5  428.208  313872
2075.5  428.529  314301
2076.5  428.85  314730
2077.5  429.171  315159
2078.5  429.492  315588
2079.5  429.813  316018
2080.5  430.134  316448
2081.5  430.455  316879
2082.5  430.776  317309
2083.5  431.097  317741
2084.5  431.418  318172
2085.5  431.739  318604
2086.5  432.06  319036
2087.5  432.381  319468
2088.5  432.702  319901
2089.5  433.023  320334
2090.5  433.345  320767
2091.5  433.666  321201
2092.5  433.987  321635
2093.5  434.308  322069
2094.5  434.629  322504
2095.5  434.95  322939
2096.5  435.271  323374
2097.5  435.592  323810
2098.5  435.913  324246
2099.5  436.234  324682
2100.5  436.555  325118
2101.5  436.876  325555
2102.5  437.197  325992
2103.5  437.518  326430
2104.5  437.839  326868
2105.5  438.16  327306
2106.5  438.481  327744
2107.5  438.802  328183
2108.5  439.123  328622
2109.5  439.444  329062
2110.5  439.765  329502
2111.5  440.086  329942
2112.5  440.407  330382
2113.5  440.728  330823
2114.5  441.049  331264
2115.5  441.37  331705
2116.5  441.691  332147
2117.5  442.012  332589
2118.5  442.333  333031
2119.5  442.654  333474
2120.5  442.975  333917
2121.5  443.296  334360
2122.5  443.617  334804
2123.5  443.938  335248
2124.5  444.259  335692
2125.5  444.58  336137
2126.5  444.901  336581
2127.5  445.222  337027
2128.5  445.543  337472
2129.5  445.864  337918
2130.5  446.185  338364
2131.5  446.506  338811
2132.5  446.827  339258
2133.5  447.148  339705
2134.5  447.469  340152
2135.5  447.79  340600
2136.5  448.111  341048
2137.5  448.432  341497
2138.5  448.753  341945
2139.5  449.074  342394
2140.5  449.395  342844
2141.5  449.716  343293
2142.5  450.037  343744
2143.5  450.358  344194
2144.5  450.679  344645
2145.5  451  345096
2146.5  451.32  345547
2147.5  451.641  345999
2148.5  451.962  346450
2149.5  452.283  346903
2150.5  452.604  347355
2151.5  452.925  347808
2152.5  453.246  348262
2153.5  453.567  348715
2154.5  453.888  349169
2155.5  454.208  349623
2156.5  454.529  350078
2157.5  454.85  350533
2158.5  455.171  350988
2159.5  455.492  351443
2160.5  455.813  351899
2161.5  456.134  352355
2162.5  456.454  352812
2163.5  456.775  353268
2164.5  457.096  353726
2165.5  457.417  354183
2166.5  457.738  354641
2167.5  458.058  355099
2168.5  458.379  355557
2169.5  458.7  356016
2170.5  459.021  356475
2171.5  459.342  356934
2172.5  459.662  357394
2173.5  459.983  357854
2174.5  460.304  358314
2175.5  460.625  358775
2176.5  460.945  359236
2177.5  461.266  359697
2178.5  461.587  360159
2179.5  461.907  360620
2180.5  462.228  361083
2181.5  462.549  361545
2182.5  462.87  362008
2183.5  463.19  362471
2184.5  463.511  362935
2185.5  463.832  363399
2186.5  464.152  363863
2187.5  464.473  364327
2188.5  464.794  364792
2189.5  465.114  365257
2190.5  465.435  365723
2191.5  465.756  366188
2192.5  466.076  366654
2193.5  466.397  367121
2194.5  466.717  367588
2195.5  467.038  368055
2196.5  467.359  368522
2197.5  467.679  368990
2198.5  468  369458
2199.5  468.32  369926
2200.5  468.641  370395
2201.5  468.961  370864
2202.5  469.282  371333
2203.5  469.602  371802
2204.5  469.923  372272
2205.5  470.243  372743
2206.5  470.564  373213
2207.5  470.884  373684
2208.5  471.205  374155
2209.5  471.525  374627
2210.5  471.846  375099
2211.5  472.166  375571
2212.5  472.487  376043
2213.5  472.807  376516
2214.5  473.128  376989
2215.5  473.448  377463
2216.5  473.768  377936
2217.5  474.089  378411
2218.5  474.409  378885
2219.5  474.73  379360
2220.5  475.05  379835
2221.5  475.37  380310
2222.5  475.691  380786
2223.5  476.011  381262
2224.5  476.331  381738
2225.5  476.652  382215
2226.5  476.972  382692
2227.5  477.292  383169
2228.5  477.612  383647
2229.5  477.933  384125
2230.5  478.253  384603
2231.5  478.573  385081
2232.5  478.893  385560
2233.5  479.214  386039
2234.5  479.534  386519
2235.5  479.854  386999
2236.5  480.174  387479
2237.5  480.494  387960
2238.5  480.815  388440
2239.5  481.135  388921
2240.5  481.455  389403
2241.5  481.775  389885
2242.5  482.095  390367
2243.5  482.415  390849
2244.5  482.735  391332
2245.5  483.055  391815
2246.5  483.376  392298
2247.5  483.696  392782
2248.5  484.016  393266
2249.5  484.336  393750
2250.5  484.656  394235
2251.5  484.976  394720
2252.5  485.296  395205
2253.5  485.616  395691
2254.5  485.936  396177
2255.5  486.256  396663
2256.5  486.576  397150
2257.5  486.896  397637
2258.5  487.215  398124
2259.5  487.535  398611
2260.5  487.855  399099
2261.5  488.175  399587
2262.5  488.495  400076
2263.5  488.815  400565
2264.5  489.135  401054
2265.5  489.455  401543
2266.5  489.774  402033
2267.5  490.094  402523
2268.5  490.414  403014
2269.5  490.734  403504
2270.5  491.054  403995
2271.5  491.373  404487
2272.5  491.693  404978
2273.5  492.013  405470
2274.5  492.333  405963
2275.5  492.652  406455
2276.5  492.972  406948
2277.5  493.292  407442
2278.5  493.611  407935
2279.5  493.931  408429
2280.5  494.25  408924
2281.5  494.57  409418
2282.5  494.89  409913
2283.5  495.209  410408
2284.5  495.529  410904
2285.5  495.848  411400
2286.5  496.168  411896
2287.5  496.487  412392
2288.5  496.807  412889
2289.5  497.126  413386
2290.5  497.446  413884
2291.5  497.765  414381
2292.5  498.085  414879
2293.5  498.404  415378
2294.5  498.724  415877
2295.5  499.043  416376
2296.5  499.363  416875
2297.5  499.682  417375
2298.5  500.001  417875
2299.5  500.321  418375
2300.5  500.64  418876
2301.5  500.959  419377
2302.5  501.279  419878
2303.5  501.598  420379
2304.5  501.917  420881
2305.5  502.236  421384
2306.5  502.556  421886
2307.5  502.875  422389
2308.5  503.194  422892
2309.5  503.513  423396
2310.5  503.832  423900
2311.5  504.152  424404
2312.5  504.471  424908
2313.5  504.79  425413
2314.5  505.109  425918
2315.5  505.428  426424
2316.5  505.747  426929
2317.5  506.066  427435
2318.5  506.385  427942
2319.5  506.704  428448
2320.5  507.023  428955
2321.5  507.342  429463
2322.5  507.661  429970
2323.5  507.98  430478
2324.5  508.299  430987
2325.5  508.618  431495
2326.5  508.937  432004
2327.5  509.256  432514
2328.5  509.575  433023
2329.5  509.893  433533
2330.5  510.212  434043
2331.5  510.531  434554
2332.5  510.85  435065
2333.5  511.169  435576
2334.5  511.487  436087
2335.5  511.806  436599
2336.5  512.125  437111
2337.5  512.444  437624
2338.5  512.762  438136
2339.5  513.081  438649
2340.5  513.4  439163
2341.5  513.718  439677
2342.5  514.037  440191
2343.5  514.356  440705
2344.5  514.674  441220
2345.5  514.993  441735
2346.5  515.311  442250
2347.5  515.63  442766
2348.5  515.948  443282
2349.5  516.267  443798
2350.5  516.585  444314
2351.5  516.904  444831
2352.5  517.222  445349
2353.5  517.541  445866
2354.5  517.859  446384
2355.5  518.177  446902
2356.5  518.496  447421
2357.5  518.814  447939
2358.5  519.132  448459
2359.5  519.451  448978
2360.5  519.769  449498
2361.5  520.087  450018
2362.5  520.405  450538
2363.5  520.724  451059
2364.5  521.042  451580
2365.5  521.36  452101
2366.5  521.678  452623
2367.5  521.996  453145
2368.5  522.315  453667
2369.5  522.633  454190
2370.5  522.951  454713
2371.5  523.269  455236
2372.5  523.587  455760
2373.5  523.905  456284
2374.5  524.223  456808
2375.5  524.541  457332
2376.5  524.859  457857
2377.5  525.177  458383
2378.5  525.495  458908
2379.5  525.813  459434
2380.5  526.131  459960
2381.5  526.448  460486
2382.5  526.766  461013
2383.5  527.084  461540
2384.5  527.402  462068
2385.5  527.72  462595
2386.5  528.037  463123
2387.5  528.355  463652
2388.5  528.673  464180
2389.5  528.991  464709
2390.5  529.308  465239
2391.5  529.626  465768
2392.5  529.944  466298
2393.5  530.261  466829
2394.5  530.579  467359
2395.5  530.896  467890
2396.5  531.214  468421
2397.5  531.531  468953
2398.5  531.849  469485
2399.5  532.166  470017
2400.5  532.484  470549
2401.5  532.801  471082
2402.5  533.119  471615
2403.5  533.436  472149
2404.5  533.754  472682
2405.5  534.071  473216
2406.5  534.388  473751
2407.5  534.706  474286
2408.5  535.023  474821
2409.5  535.34  475356
2410.5  535.657  475892
2411.5  535.975  476428
2412.5  536.292  476964
2413.5  536.609  477500
2414.5  536.926  478037
2415.5  537.243  478575
2416.5  537.56  479112
2417.5  537.877  479650
2418.5  538.195  480188
2419.5  538.512  480727
2420.5  538.829  481266
2421.5  539.146  481805
2422.5  539.463  482344
2423.5  539.78  482884
2424.5  540.096  483424
2425.5  540.413  483965
2426.5  540.73  484505
2427.5  541.047  485046
2428.5  541.364  485588
2429.5  541.681  486129
2430.5  541.998  486671
2431.5  542.314  487214
2432.5  542.631  487756
2433.5  542.948  488299
2434.5  543.265  488842
2435.5  543.581  489386
2436.5  543.898  489930
2437.5  544.215  490474
2438.5  544.531  491019
2439.5  544.848  491564
2440.5  545.164  492109
2441.5  545.481  492654
2442.5  545.797  493200
2443.5  546.114  493746
2444.5  546.43  494293
2445.5  546.747  494839
2446.5  547.063  495386
2447.5  547.38  495934
2448.5  547.696  496481
2449.5  548.012  497029
2450.5  548.329  497578
2451.5  548.645  498126
2452.5  548.961  498675
2453.5  549.277  499225
2454.5  549.594  499774
2455.5  549.91  500324
2456.5  550.226  500874
2457.5  550.542  501425
2458.5  550.858  501976
2459.5  551.174  502527
2460.5  551.49  503078
2461.5  551.806  503630
2462.5  552.122  504182
2463.5  552.438  504735
2464.5  552.754  505288
2465.5  553.07  505841
2466.5  553.386  506394
2467.5  553.702  506948
2468.5  554.018  507502
2469.5  554.334  508056
2470.5  554.65  508611
2471.5  554.966  509166
2472.5  555.281  509721
2473.5  555.597  510277
2474.5  555.913  510832
2475.5  556.229  511389
2476.5  556.544  511945
2477.5  556.86  512502
2478.5  557.175  513059
2479.5  557.491  513617
2480.5  557.807  514175
2481.5  558.122  514733
2482.5  558.438  515291
2483.5  558.753  515850
2484.5  559.069  516409
2485.5  559.384  516968
2486.5  559.7  517528
2487.5  560.015  518088
2488.5  560.33  518648
2489.5  560.646  519209
2490.5  560.961  519770
2491.5  561.276  520331
2492.5  561.591  520893
2493.5  561.907  521455
2494.5  562.222  522017
2495.5  562.537  522580
2496.5  562.852  523142
2497.5  563.167  523706
2498.5  563.482  524269
2499.5  563.797  524833
2500.5  564.113  525397
2501.5  564.428  525961
2502.5  564.743  526526
2503.5  565.057  527091
2504.5  565.372  527657
2505.5  565.687  528222
2506.5  566.002  528788
2507.5  566.317  529355
2508.5  566.632  529921
2509.5  566.947  530488
2510.5  567.261  531055
2511.5  567.576  531623
2512.5  567.891  532191
2513.5  568.206  532759
2514.5  568.52  533328
2515.5  568.835  533896
2516.5  569.15  534466
2517.5  569.464  535035
2518.5  569.779  535605
2519.5  570.093  536175
2520.5  570.408  536745
2521.5  570.722  537316
2522.5  571.037  537887
2523.5  571.351  538458
2524.5  571.665  539030
2525.5  571.98  539602
2526.5  572.294  540174
2527.5  572.608  540747
2528.5  572.923  541320
2529.5  573.237  541893
2530.5  573.551  542467
2531.5  573.865  543041
2532.5  574.18  543615
2533.5  574.494  544189
2534.5  574.808  544764
2535.5  575.122  545339
2536.5  575.436  545915
2537.5  575.75  546490
2538.5  576.064  547066
2539.5  576.378  547643
2540.5  576.692  548219
2541.5  577.006  548796
2542.5  577.32  549374
2543.5  577.633  549951
2544.5  577.947  550529
2545.5  578.261  551108
2546.5  578.575  551686
2547.5  578.889  552265
2548.5  579.202  552844
2549.5  579.516  553424
2550.5  579.83  554004
2551.5  580.143  554584
2552.5  580.457  555164
2553.5  580.77  555745
2554.5  581.084  556326
2555.5  581.397  556908
2556.5  581.711  557489
2557.5  582.024  558071
2558.5  582.338  558654
2559.5  582.651  559236
2560.5  582.964  559819
2561.5  583.278  560402
2562.5  583.591  560986
2563.5  583.904  561570
2564.5  584.217  562154
2565.5  584.531  562739
2566.5  584.844  563324
2567.5  585.157  563909
2568.5  585.47  564494
2569.5  585.783  565080
2570.5  586.096  565666
2571.5  586.409  566252
2572.5  586.722  566839
2573.5  587.035  567426
2574.5  587.348  568014
2575.5  587.661  568601
2576.5  587.974  569189
2577.5  588.287  569778
2578.5  588.6  570366
2579.5  588.912  570955
2580.5  589.225  571544
2581.5  589.538  572134
2582.5  589.851  572724
2583.5  590.163  573314
2584.5  590.476  573904
2585.5  590.788  574495
2586.5  591.101  575086
2587.5  591.414  575678
2588.5  591.726  576269
2589.5  592.039  576861
2590.5  592.351  577454
2591.5  592.663  578046
2592.5  592.976  578639
2593.5  593.288  579233
2594.5  593.6  579826
2595.5  593.913  580420
2596.5  594.225  581014
2597.5  594.537  581609
2598.5  594.849  582204
2599.5  595.162  582799
2600.5  595.474  583394
2601.5  595.786  583990
2602.5  596.098  584586
2603.5  596.41  585183
2604.5  596.722  585779
2605.5  597.034  586376
2606.5  597.346  586974
2607.5  597.658  587571
2608.5  597.97  588169
2609.5  598.282  588768
2610.5  598.593  589366
2611.5  598.905  589965
2612.5  599.217  590564
2613.5  599.529  591164
2614.5  599.84  591764
2615.5  600.152  592364
2616.5  600.464  592964
2617.5  600.775  593565
2618.5  601.087  594166
2619.5  601.398  594768
2620.5  601.71  595369
2621.5  602.021  595971
2622.5  602.333  596574
2623.5  602.644  597176
2624.5  602.955  597779
2625.5  603.267  598383
2626.5  603.578  598986
2627.5  603.889  599590
2628.5  604.201  600194
2629.5  604.512  600799
2630.5  604.823  601404
2631.5  605.134  602009
2632.5  605.445  602614
2633.5  605.756  603220
2634.5  606.067  603826
2635.5  606.378  604432
2636.5  606.689  605039
2637.5  607  605646
2638.5  607.311  606253
2639.5  607.622  606861
2640.5  607.933  607469
2641.5  608.244  608077
2642.5  608.555  608686
2643.5  608.865  609295
2644.5  609.176  609904
2645.5  609.487  610513
2646.5  609.797  611123
2647.5  610.108  611733
2648.5  610.419  612344
2649.5  610.729  612954
2650.5  611.04  613565
2651.5  611.35  614177
2652.5  611.661  614788
2653.5  611.971  615400
2654.5  612.281  616013
2655.5  612.592  616625
2656.5  612.902  617238
2657.5  613.212  617851
2658.5  613.523  618465
2659.5  613.833  619079
2660.5  614.143  619693
2661.5  614.453  620307
2662.5  614.763  620922
2663.5  615.073  621537
2664.5  615.383  622152
2665.5  615.693  622768
2666.5  616.003  623384
2667.5  616.313  624000
2668.5  616.623  624617
2669.5  616.933  625234
2670.5  617.243  625851
2671.5  617.553  626469
2672.5  617.862  627087
2673.5  618.172  627705
2674.5  618.482  628323
2675.5  618.792  628942
2676.5  619.101  629561
2677.5  619.411  630181
2678.5  619.72  630800
2679.5  620.03  631420
2680.5  620.339  632041
2681.5  620.649  632661
2682.5  620.958  633282
2683.5  621.268  633904
2684.5  621.577  634525
2685.5  621.886  635147
2686.5  622.196  635769
2687.5  622.505  636392
2688.5  622.814  637015
2689.5  623.123  637638
2690.5  623.433  638261
2691.5  623.742  638885
2692.5  624.051  639509
2693.5  624.36  640133
2694.5  624.669  640758
2695.5  624.978  641383
2696.5  625.287  642008
2697.5  625.596  642634
2698.5  625.905  643260
2699.5  626.213  643886
2700.5  626.522  644512
2701.5  626.831  645139
2702.5  627.14  645766
2703.5  627.448  646394
2704.5  627.757  647022
2705.5  628.066  647650
2706.5  628.374  648278
2707.5  628.683  648907
2708.5  628.991  649536
2709.5  629.3  650165
2710.5  629.608  650795
2711.5  629.917  651425
2712.5  630.225  652055
2713.5  630.533  652685
2714.5  630.842  653316
2715.5  631.15  653947
2716.5  631.458  654579
2717.5  631.766  655211
2718.5  632.075  655843
2719.5  632.383  656475
2720.5  632.691  657108
2721.5  632.999  657741
2722.5  633.307  658374
2723.5  633.615  659008
2724.5  633.923  659642
2725.5  634.231  660276
2726.5  634.539  660910
2727.5  634.846  661545
2728.5  635.154  662180
2729.5  635.462  662816
2730.5  635.77  663452
2731.5  636.077  664088
2732.5  636.385  664724
2733.5  636.693  665361
2734.5  637  665998
2735.5  637.308  666635
2736.5  637.615  667273
2737.5  637.923  667911
2738.5  638.23  668549
2739.5  638.538  669187
2740.5  638.845  669826
2741.5  639.152  670465
2742.5  639.46  671105
2743.5  639.767  671745
2744.5  640.074  672385
2745.5  640.381  673025
2746.5  640.688  673666
2747.5  640.996  674307
2748.5  641.303  674948
2749.5  641.61  675590
2750.5  641.917  676232
2751.5  642.224  676874
2752.5  642.531  677516
2753.5  642.837  678159
2754.5  643.144  678802
2755.5  643.451  679446
2756.5  643.758  680089
2757.5  644.065  680734
2758.5  644.371  681378
2759.5  644.678  682023
2760.5  644.985  682668
2761.5  645.291  683313
2762.5  645.598  683958
2763.5  645.904  684604
2764.5  646.211  685251
2765.5  646.517  685897
2766.5  646.824  686544
2767.5  647.13  687191
2768.5  647.436  687838
2769.5  647.743  688486
2770.5  648.049  689134
2771.5  648.355  689783
2772.5  648.661  690431
2773.5  648.967  691080
2774.5  649.273  691730
2775.5  649.579  692379
2776.5  649.886  693029
2777.5  650.191  693679
2778.5  650.497  694330
2779.5  650.803  694980
2780.5  651.109  695632
2781.5  651.415  696283
2782.5  651.721  696935
2783.5  652.027  697587
2784.5  652.332  698239
2785.5  652.638  698892
2786.5  652.944  699545
2787.5  653.249  700198
2788.5  653.555  700851
2789.5  653.86  701505
2790.5  654.166  702159
2791.5  654.471  702814
2792.5  654.777  703469
2793.5  655.082  704124
2794.5  655.387  704779
2795.5  655.693  705435
2796.5  655.998  706091
2797.5  656.303  706747
2798.5  656.608  707404
2799.5  656.914  708061
2800.5  657.219  708718
2801.5  657.524  709375
2802.5  657.829  710033
2803.5  658.134  710691
2804.5  658.439  711350
2805.5  658.744  712009
2806.5  659.049  712668
2807.5  659.353  713327
2808.5  659.658  713987
2809.5  659.963  714647
2810.5  660.268  715307
2811.5  660.572  715967
2812.5  660.877  716628
2813.5  661.182  717290
2814.5  661.486  717951
2815.5  661.791  718613
2816.5  662.095  719275
2817.5  662.4  719937
2818.5  662.704  720600
2819.5  663.008  721263
2820.5  663.313  721926
2821.5  663.617  722590
2822.5  663.921  723254
2823.5  664.225  723918
2824.5  664.53  724583
2825.5  664.834  725247
2826.5  665.138  725913
2827.5  665.442  726578
2828.5  665.746  727244
2829.5  666.05  727910
2830.5  666.354  728576
2831.5  666.658  729243
2832.5  666.962  729910
2833.5  667.265  730577
2834.5  667.569  731245
2835.5  667.873  731913
2836.5  668.177  732581
2837.5  668.48  733249
2838.5  668.784  733918
2839.5  669.088  734587
2840.5  669.391  735256
2841.5  669.695  735926
2842.5  669.998  736596
2843.5  670.301  737266
2844.5  670.605  737937
2845.5  670.908  738608
2846.5  671.211  739279
2847.5  671.515  739951
2848.5  671.818  740622
2849.5  672.121  741295
2850.5  672.424  741967
2851.5  672.727  742640
2852.5  673.03  743313
2853.5  673.333  743986
2854.5  673.636  744660
2855.5  673.939  745334
2856.5  674.242  746008
2857.5  674.545  746682
2858.5  674.848  747357
2859.5  675.151  748032
2860.5  675.453  748708
2861.5  675.756  749384
2862.5  676.059  750060
2863.5  676.361  750736
2864.5  676.664  751413
2865.5  676.967  752090
2866.5  677.269  752767
2867.5  677.572  753445
2868.5  677.874  754122
2869.5  678.176  754801
2870.5  678.479  755479
2871.5  678.781  756158
2872.5  679.083  756837
2873.5  679.385  757516
2874.5  679.688  758196
2875.5  679.99  758876
2876.5  680.292  759556
2877.5  680.594  760237
2878.5  680.896  760918
2879.5  681.198  761599
2880.5  681.5  762281
2881.5  681.802  762962
2882.5  682.103  763644
2883.5  682.405  764327
2884.5  682.707  765010
2885.5  683.009  765693
2886.5  683.31  766376
2887.5  683.612  767059
2888.5  683.914  767743
2889.5  684.215  768428
2890.5  684.517  769112
2891.5  684.818  769797
2892.5  685.12  770482
2893.5  685.421  771167
2894.5  685.722  771853
2895.5  686.024  772539
2896.5  686.325  773226
2897.5  686.626  773912
2898.5  686.927  774599
2899.5  687.229  775286
2900.5  687.53  775974
2901.5  687.831  776662
2902.5  688.132  777350
2903.5  688.433  778038
2904.5  688.734  778727
2905.5  689.035  779416
2906.5  689.335  780105
2907.5  689.636  780795
2908.5  689.937  781485
2909.5  690.238  782175
2910.5  690.538  782866
2911.5  690.839  783557
2912.5  691.14  784248
2913.5  691.44  784939
2914.5  691.741  785631
2915.5  692.041  786323
2916.5  692.342  787015
2917.5  692.642  787708
2918.5  692.942  788401
2919.5  693.243  789094
2920.5  693.543  789788
2921.5  693.843  790481
2922.5  694.143  791176
2923.5  694.444  791870
2924.5  694.744  792565
2925.5  695.044  793260
2926.5  695.344  793955
2927.5  695.644  794651
2928.5  695.944  795347
2929.5  696.243  796043
2930.5  696.543  796740
2931.5  696.843  797436
2932.5  697.143  798134
2933.5  697.443  798831
2934.5  697.742  799529
2935.5  698.042  800227
2936.5  698.342  800925
2937.5  698.641  801624
2938.5  698.941  802323
2939.5  699.24  803022
2940.5  699.539  803721
2941.5  699.839  804421
2942.5  700.138  805121
2943.5  700.438  805822
2944.5  700.737  806523
2945.5  701.036  807224
2946.5  701.335  807925
2947.5  701.634  808627
2948.5  701.933  809329
2949.5  702.232  810031
2950.5  702.531  810733
2951.5  702.83  811436
2952.5  703.129  812139
2953.5  703.428  812843
2954.5  703.727  813546
2955.5  704.026  814250
2956.5  704.324  814955
2957.5  704.623  815659
2958.5  704.922  816364
2959.5  705.22  817070
2960.5  705.519  817775
2961.5  705.818  818481
2962.5  706.116  819187
2963.5  706.414  819893
2964.5  706.713  820600
2965.5  707.011  821307
2966.5  707.31  822014
2967.5  707.608  822722
2968.5  707.906  823430
2969.5  708.204  824138
2970.5  708.502  824847
2971.5  708.8  825555
2972.5  709.098  826265
2973.5  709.396  826974
2974.5  709.694  827684
2975.5  709.992  828394
2976.5  710.29  829104
2977.5  710.588  829815
2978.5  710.886  830525
2979.5  711.184  831237
2980.5  711.481  831948
2981.5  711.779  832660
2982.5  712.077  833372
2983.5  712.374  834084
2984.5  712.672  834797
2985.5  712.969  835510
2986.5  713.267  836223
2987.5  713.564  836937
2988.5  713.861  837651
2989.5  714.159  838365
2990.5  714.456  839079
2991.5  714.753  839794
2992.5  715.05  840509
2993.5  715.348  841224
2994.5  715.645  841940
2995.5  715.942  842656
2996.5  716.239  843372
2997.5  716.536  844089
2998.5  716.833  844806
2999.5  717.129  845523
3000.5  717.426  846240
3001.5  717.723  846958
3002.5  718.02  847676
3003.5  718.317  848394
3004.5  718.613  849113
3005.5  718.91  849832
3006.5  719.206  850551
3007.5  719.503  851270
3008.5  719.799  851990
3009.5  720.096  852710
3010.5  720.392  853431
3011.5  720.689  854151
3012.5  720.985  854872
3013.5  721.281  855594
3014.5  721.577  856315
3015.5  721.873  857037
3016.5  722.17  857759
3017.5  722.466  858482
3018.5  722.762  859205
3019.5  723.058  859928
3020.5  723.354  860651
3021.5  723.65  861375
3022.5  723.945  862099
3023.5  724.241  862823
3024.5  724.537  863547
3025.5  724.833  864272
3026.5  725.128  864997
3027.5  725.424  865723
3028.5  725.72  866448
3029.5  726.015  867174
3030.5  726.311  867901
3031.5  726.606  868627
3032.5  726.902  869354
3033.5  727.197  870081
3034.5  727.492  870809
3035.5  727.788  871537
3036.5  728.083  872265
3037.5  728.378  872993
3038.5  728.673  873722
3039.5  728.968  874451
3040.5  729.263  875180
3041.5  729.558  875910
3042.5  729.853  876640
3043.5  730.148  877370
3044.5  730.443  878100
3045.5  730.738  878831
3046.5  731.033  879562
3047.5  731.327  880293
3048.5  731.622  881025
3049.5  731.917  881757
3050.5  732.211  882489
3051.5  732.506  883221
3052.5  732.8  883954
3053.5  733.095  884687
3054.5  733.389  885421
3055.5  733.684  886154
3056.5  733.978  886888
3057.5  734.272  887623
3058.5  734.567  888357
3059.5  734.861  889092
3060.5  735.155  889827
3061.5  735.449  890563
3062.5  735.743  891298
3063.5  736.037  892035
3064.5  736.331  892771
3065.5  736.625  893507
3066.5  736.919  894244
3067.5  737.213  894982
3068.5  737.507  895719
3069.5  737.8  896457
3070.5  738.094  897195
3071.5  738.388  897933
3072.5  738.681  898672
3073.5  738.975  899411
3074.5  739.268  900150
3075.5  739.562  900890
3076.5  739.855  901630
3077.5  740.149  902370
3078.5  740.442  903110
3079.5  740.735  903851
3080.5  741.029  904592
3081.5  741.322  905333
3082.5  741.615  906075
3083.5  741.908  906817
3084.5  742.201  907559
3085.5  742.494  908302
3086.5  742.787  909044
3087.5  743.08  909787
3088.5  743.373  910531
3089.5  743.666  911275
3090.5  743.959  912018
3091.5  744.251  912763
3092.5  744.544  913507
3093.5  744.837  914252
3094.5  745.129  914997
3095.5  745.422  915743
3096.5  745.714  916488
3097.5  746.007  917234
3098.5  746.299  917981
3099.5  746.592  918727
3100.5  746.884  919474
3101.5  747.176  920221
3102.5  747.469  920969
3103.5  747.761  921717
3104.5  748.053  922465
3105.5  748.345  923213
3106.5  748.637  923962
3107.5  748.929  924711
3108.5  749.221  925460
3109.5  749.513  926209
3110.5  749.805  926959
3111.5  750.097  927709
3112.5  750.389  928460
3113.5  750.68  929210
3114.5  750.972  929961
3115.5  751.264  930712
3116.5  751.555  931464
3117.5  751.847  932216
3118.5  752.138  932968
3119.5  752.43  933720
3120.5  752.721  934473
3121.5  753.013  935226
3122.5  753.304  935979
3123.5  753.595  936733
3124.5  753.886  937487
3125.5  754.178  938241
3126.5  754.469  938996
3127.5  754.76  939750
3128.5  755.051  940505
3129.5  755.342  941261
3130.5  755.633  942016
3131.5  755.924  942772
3132.5  756.214  943529
3133.5  756.505  944285
3134.5  756.796  945042
3135.5  757.087  945799
3136.5  757.377  946556
3137.5  757.668  947314
3138.5  757.959  948072
3139.5  758.249  948830
3140.5  758.54  949589
3141.5  758.83  950348
3142.5  759.12  951107
3143.5  759.411  951866
3144.5  759.701  952626
3145.5  759.991  953386
3146.5  760.282  954146
3147.5  760.572  954907
3148.5  760.862  955667
3149.5  761.152  956429
3150.5  761.442  957190
3151.5  761.732  957952
3152.5  762.022  958714
3153.5  762.312  959476
3154.5  762.602  960239
3155.5  762.891  961002
3156.5  763.181  961765
3157.5  763.471  962528
3158.5  763.76  963292
3159.5  764.05  964056
3160.5  764.339  964820
3161.5  764.629  965585
3162.5  764.918  966350
3163.5  765.208  967115
3164.5  765.497  967881
3165.5  765.787  968646
3166.5  766.076  969413
3167.5  766.365  970179
3168.5  766.654  970946
3169.5  766.943  971713
3170.5  767.232  972480
3171.5  767.521  973247
3172.5  767.81  974015
3173.5  768.099  974783
3174.5  768.388  975552
3175.5  768.677  976320
3176.5  768.966  977089
3177.5  769.255  977858
3178.5  769.543  978628
3179.5  769.832  979398
3180.5  770.121  980168
3181.5  770.409  980938
3182.5  770.698  981709
3183.5  770.986  982480
3184.5  771.274  983251
3185.5  771.563  984023
3186.5  771.851  984795
3187.5  772.139  985567
3188.5  772.428  986339
3189.5  772.716  987112
3190.5  773.004  987885
3191.5  773.292  988658
3192.5  773.58  989432
3193.5  773.868  990206
3194.5  774.156  990980
3195.5  774.444  991754
3196.5  774.732  992529
3197.5  775.019  993304
3198.5  775.307  994079
3199.5  775.595  994855
3200.5  775.883  995631
3201.5  776.17  996407
3202.5  776.458  997184
3203.5  776.745  997960
3204.5  777.033  998737
3205.5  777.32  999515
3206.5  777.607  1.00029e+06
3207.5  777.895  1.00107e+06
3208.5  778.182  1.00185e+06
3209.5  778.469  1.00263e+06
3210.5  778.756  1.00341e+06
3211.5  779.044  1.00418e+06
3212.5  779.331  1.00496e+06
3213.5  779.618  1.00574e+06
3214.5  779.905  1.00652e+06
3215.5  780.192  1.0073e+06
3216.5  780.479  1.00808e+06
3217.5  780.765  1.00886e+06
3218.5  781.052  1.00965e+06
3219.5  781.339  1.01043e+06
3220.5  781.626  1.01121e+06
3221.5  781.912  1.01199e+06
3222.5  782.199  1.01277e+06
3223.5  782.485  1.01356e+06
3224.5  782.772  1.01434e+06
3225.5  783.058  1.01512e+06
3226.5  783.345  1.0159e+06
3227.5  783.631  1.01669e+06
3228.5  783.917  1.01747e+06
3229.5  784.204  1.01826e+06
3230.5  784.49  1.01904e+06
3231.5  784.776  1.01983e+06
3232.5  785.062  1.02061e+06
3233.5  785.348  1.0214e+06
3234.5  785.634  1.02218e+06
3235.5  785.92  1.02297e+06
3236.5  786.206  1.02375e+06
3237.5  786.492  1.02454e+06
3238.5  786.778  1.02533e+06
3239.5  787.064  1.02611e+06
3240.5  787.349  1.0269e+06
3241.5  787.635  1.02769e+06
3242.5  787.921  1.02848e+06
3243.5  788.206  1.02927e+06
3244.5  788.492  1.03005e+06
3245.5  788.777  1.03084e+06
3246.5  789.063  1.03163e+06
3247.5  789.348  1.03242e+06
3248.5  789.634  1.03321e+06
3249.5  789.919  1.034e+06
3250.5  790.204  1.03479e+06
3251.5  790.489  1.03558e+06
3252.5  790.774  1.03637e+06
3253.5  791.06  1.03716e+06
3254.5  791.345  1.03795e+06
3255.5  791.63  1.03875e+06
3256.5  791.915  1.03954e+06
3257.5  792.199  1.04033e+06
3258.5  792.484  1.04112e+06
3259.5  792.769  1.04192e+06
3260.5  793.054  1.04271e+06
3261.5  793.339  1.0435e+06
3262.5  793.623  1.0443e+06
3263.5  793.908  1.04509e+06
3264.5  794.192  1.04588e+06
3265.5  794.477  1.04668e+06
3266.5  794.761  1.04747e+06
3267.5  795.046  1.04827e+06
3268.5  795.33  1.04906e+06
3269.5  795.615  1.04986e+06
3270.5  795.899  1.05065e+06
3271.5  796.183  1.05145e+06
3272.5  796.467  1.05225e+06
3273.5  796.751  1.05304e+06
3274.5  797.036  1.05384e+06
3275.5  797.32  1.05464e+06
3276.5  797.604  1.05544e+06
3277.5  797.887  1.05623e+06
3278.5  798.171  1.05703e+06
3279.5  798.455  1.05783e+06
3280.5  798.739  1.05863e+06
3281.5  799.023  1.05943e+06
3282.5  799.306  1.06023e+06
3283.5  799.59  1.06103e+06
3284.5  799.874  1.06183e+06
3285.5  800.157  1.06263e+06
3286.5  800.441  1.06343e+06
3287.5  800.724  1.06423e+06
3288.5  801.008  1.06503e+06
3289.5  801.291  1.06583e+06
3290.5  801.574  1.06663e+06
3291.5  801.857  1.06743e+06
3292.5  802.141  1.06824e+06
3293.5  802.424  1.06904e+06
3294.5  802.707  1.06984e+06
3295.5  802.99  1.07064e+06
3296.5  803.273  1.07145e+06
3297.5  803.556  1.07225e+06
3298.5  803.839  1.07306e+06
3299.5  804.122  1.07386e+06
3300.5  804.405  1.07466e+06
3301.5  804.687  1.07547e+06
3302.5  804.97  1.07627e+06
3303.5  805.253  1.07708e+06
3304.5  805.535  1.07788e+06
3305.5  805.818  1.07869e+06
3306.5  806.1  1.0795e+06
3307.5  806.383  1.0803e+06
3308.5  806.665  1.08111e+06
3309.5  806.948  1.08192e+06
3310.5  807.23  1.08272e+06
3311.5  807.512  1.08353e+06
3312.5  807.794  1.08434e+06
3313.5  808.077  1.08515e+06
3314.5  808.359  1.08595e+06
3315.5  808.641  1.08676e+06
3316.5  808.923  1.08757e+06
3317.5  809.205  1.08838e+06
3318.5  809.487  1.08919e+06
3319.5  809.769  1.09e+06
3320.5  810.05  1.09081e+06
3321.5  810.332  1.09162e+06
3322.5  810.614  1.09243e+06
3323.5  810.896  1.09324e+06
3324.5  811.177  1.09405e+06
3325.5  811.459  1.09487e+06
3326.5  811.74  1.09568e+06
3327.5  812.022  1.09649e+06
3328.5  812.303  1.0973e+06
3329.5  812.585  1.09811e+06
3330.5  812.866  1.09893e+06
3331.5  813.147  1.09974e+06
3332.5  813.429  1.10055e+06
3333.5  813.71  1.10137e+06
3334.5  813.991  1.10218e+06
3335.5  814.272  1.103e+06
3336.5  814.553  1.10381e+06
3337.5  814.834  1.10462e+06
3338.5  815.115  1.10544e+06
3339.5  815.396  1.10626e+06
3340.5  815.677  1.10707e+06
3341.5  815.957  1.10789e+06
3342.5  816.238  1.1087e+06
3343.5  816.519  1.10952e+06
3344.5  816.8  1.11034e+06
3345.5  817.08  1.11115e+06
3346.5  817.361  1.11197e+06
3347.5  817.641  1.11279e+06
3348.5  817.922  1.11361e+06
3349.5  818.202  1.11442e+06
3350.5  818.482  1.11524e+06
3351.5  818.763  1.11606e+06
3352.5  819.043  1.11688e+06
3353.5  819.323  1.1177e+06
3354.5  819.603  1.11852e+06
3355.5  819.883  1.11934e+06
3356.5  820.163  1.12016e+06
3357.5  820.443  1.12098e+06
3358.5  820.723  1.1218e+06
3359.5  821.003  1.12262e+06
3360.5  821.283  1.12344e+06
3361.5  821.563  1.12427e+06
3362.5  821.843  1.12509e+06
3363.5  822.122  1.12591e+06
3364.5  822.402  1.12673e+06
3365.5  822.682  1.12755e+06
3366.5  822.961  1.12838e+06
3367.5  823.241  1.1292e+06
3368.5  823.52  1.13002e+06
3369.5  823.799  1.13085e+06
3370.5  824.079  1.13167e+06
3371.5  824.358  1.1325e+06
3372.5  824.637  1.13332e+06
3373.5  824.917  1.13415e+06
3374.5  825.196  1.13497e+06
3375.5  825.475  1.1358e+06
3376.5  825.754  1.13662e+06
3377.5  826.033  1.13745e+06
3378.5  826.312  1.13827e+06
3379.5  826.591  1.1391e+06
3380.5  826.869  1.13993e+06
3381.5  827.148  1.14076e+06
3382.5  827.427  1.14158e+06
3383.5  827.706  1.14241e+06
3384.5  827.984  1.14324e+06
3385.5  828.263  1.14407e+06
3386.5  828.542  1.14489e+06
3387.5  828.82  1.14572e+06
3388.5  829.098  1.14655e+06
3389.5  829.377  1.14738e+06
3390.5  829.655  1.14821e+06
3391.5  829.934  1.14904e+06
3392.5  830.212  1.14987e+06
3393.5  830.49  1.1507e+06
3394.5  830.768  1.15153e+06
3395.5  831.046  1.15236e+06
3396.5  831.324  1.1532e+06
3397.5  831.602  1.15403e+06
3398.5  831.88  1.15486e+06
3399.5  832.158  1.15569e+06
3400.5  832.436  1.15652e+06
3401.5  832.714  1.15736e+06
3402.5  832.991  1.15819e+06
3403.5  833.269  1.15902e+06
3404.5  833.547  1.15986e+06
3405.5  833.824  1.16069e+06
3406.5  834.102  1.16152e+06
3407.5  834.379  1.16236e+06
3408.5  834.657  1.16319e+06
3409.5  834.934  1.16403e+06
3410.5  835.212  1.16486e+06
3411.5  835.489  1.1657e+06
3412.5  835.766  1.16653e+06
3413.5  836.043  1.16737e+06
3414.5  836.321  1.16821e+06
3415.5  836.598  1.16904e+06
3416.5  836.875  1.16988e+06
3417.5  837.152  1.17072e+06
3418.5  837.429  1.17156e+06
3419.5  837.705  1.17239e+06
3420.5  837.982  1.17323e+06
3421.5  838.259  1.17407e+06
3422.5  838.536  1.17491e+06
3423.5  838.813  1.17575e+06
3424.5  839.089  1.17659e+06
3425.5  839.366  1.17742e+06
3426.5  839.642  1.17826e+06
3427.5  839.919  1.1791e+06
3428.5  840.195  1.17994e+06
3429.5  840.472  1.18079e+06
3430.5  840.748  1.18163e+06
3431.5  841.024  1.18247e+06
3432.5  841.3  1.18331e+06
3433.5  841.577  1.18415e+06
3434.5  841.853  1.18499e+06
3435.5  842.129  1.18583e+06
3436.5  842.405  1.18668e+06
3437.5  842.681  1.18752e+06
3438.5  842.957  1.18836e+06
3439.5  843.233  1.1892e+06
3440.5  843.509  1.19005e+06
3441.5  843.784  1.19089e+06
3442.5  844.06  1.19174e+06
3443.5  844.336  1.19258e+06
3444.5  844.611  1.19343e+06
3445.5  844.887  1.19427e+06
3446.5  845.162  1.19512e+06
3447.5  845.438  1.19596e+06
3448.5  845.713  1.19681e+06
3449.5  845.989  1.19765e+06
3450.5  846.264  1.1985e+06
3451.5  846.539  1.19935e+06
3452.5  846.815  1.20019e+06
3453.5  847.09  1.20104e+06
3454.5  847.365  1.20189e+06
3455.5  847.64  1.20273e+06
3456.5  847.915  1.20358e+06
3457.5  848.19  1.20443e+06
3458.5  848.465  1.20528e+06
3459.5  848.74  1.20613e+06
3460.5  849.014  1.20698e+06
3461.5  849.289  1.20783e+06
3462.5  849.564  1.20868e+06
3463.5  849.839  1.20953e+06
3464.5  850.113  1.21038e+06
3465.5  850.388  1.21123e+06
3466.5  850.662  1.21208e+06
3467.5  850.937  1.21293e+06
3468.5  851.211  1.21378e+06
3469.5  851.486  1.21463e+06
3470.5  851.76  1.21548e+06
3471.5  852.034  1.21633e+06
3472.5  852.308  1.21719e+06
3473.5  852.582  1.21804e+06
3474.5  852.857  1.21889e+06
3475.5  853.131  1.21974e+06
3476.5  853.405  1.2206e+06
3477.5  853.679  1.22145e+06
3478.5  853.952  1.22231e+06
3479.5  854.226  1.22316e+06
3480.5  854.5  1.22401e+06
3481.5  854.774  1.22487e+06
3482.5  855.048  1.22572e+06
3483.5  855.321  1.22658e+06
3484.5  855.595  1.22744e+06
3485.5  855.868  1.22829e+06
3486.5  856.142  1.22915e+06
3487.5  856.415  1.23e+06
3488.5  856.689  1.23086e+06
3489.5  856.962  1.23172e+06
3490.5  857.235  1.23257e+06
3491.5  857.509  1.23343e+06
3492.5  857.782  1.23429e+06
3493.5  858.055  1.23515e+06
3494.5  858.328  1.23601e+06
3495.5  858.601  1.23686e+06
3496.5  858.874  1.23772e+06
3497.5  859.147  1.23858e+06
3498.5  859.42  1.23944e+06
3499.5  859.693  1.2403e+06
3500.5  859.965  1.24116e+06
3501.5  860.238  1.24202e+06
3502.5  860.511  1.24288e+06
3503.5  860.783  1.24374e+06
3504.5  861.056  1.2446e+06
3505.5  861.329  1.24547e+06
3506.5  861.601  1.24633e+06
3507.5  861.873  1.24719e+06
3508.5  862.146  1.24805e+06
3509.5  862.418  1.24891e+06
3510.5  862.69  1.24978e+06
3511.5  862.963  1.25064e+06
3512.5  863.235  1.2515e+06
3513.5  863.507  1.25237e+06
3514.5  863.779  1.25323e+06
3515.5  864.051  1.25409e+06
3516.5  864.323  1.25496e+06
3517.5  864.595  1.25582e+06
3518.5  864.867  1.25669e+06
3519.5  865.138  1.25755e+06
3520.5  865.41  1.25842e+06
3521.5  865.682  1.25928e+06
3522.5  865.954  1.26015e+06
3523.5  866.225  1.26102e+06
3524.5  866.497  1.26188e+06
3525.5  866.768  1.26275e+06
3526.5  867.04  1.26362e+06
3527.5  867.311  1.26448e+06
3528.5  867.582  1.26535e+06
3529.5  867.854  1.26622e+06
3530.5  868.125  1.26709e+06
3531.5  868.396  1.26796e+06
3532.5  868.667  1.26882e+06
3533.5  868.938  1.26969e+06
3534.5  869.209  1.27056e+06
3535.5  869.48  1.27143e+06
3536.5  869.751  1.2723e+06
3537.5  870.022  1.27317e+06
3538.5  870.293  1.27404e+06
3539.5  870.564  1.27491e+06
3540.5  870.835  1.27578e+06
3541.5  871.105  1.27665e+06
3542.5  871.376  1.27753e+06
3543.5  871.646  1.2784e+06
3544.5  871.917  1.27927e+06
3545.5  872.187  1.28014e+06
3546.5  872.458  1.28101e+06
3547.5  872.728  1.28189e+06
3548.5  872.999  1.28276e+06
3549.5  873.269  1.28363e+06
3550.5  873.539  1.28451e+06
3551.5  873.809  1.28538e+06
3552.5  874.079  1.28625e+06
3553.5  874.349  1.28713e+06
3554.5  874.619  1.288e+06
3555.5  874.889  1.28888e+06
3556.5  875.159  1.28975e+06
3557.5  875.429  1.29063e+06
3558.5  875.699  1.2915e+06
3559.5  875.969  1.29238e+06
3560.5  876.238  1.29326e+06
3561.5  876.508  1.29413e+06
3562.5  876.778  1.29501e+06
3563.5  877.047  1.29589e+06
3564.5  877.317  1.29676e+06
3565.5  877.586  1.29764e+06
3566.5  877.855  1.29852e+06
3567.5  878.125  1.2994e+06
3568.5  878.394  1.30028e+06
3569.5  878.663  1.30116e+06
3570.5  878.932  1.30203e+06
3571.5  879.202  1.30291e+06
3572.5  879.471  1.30379e+06
3573.5  879.74  1.30467e+06
3574.5  880.009  1.30555e+06
3575.5  880.278  1.30643e+06
3576.5  880.546  1.30731e+06
3577.5  880.815  1.30819e+06
3578.5  881.084  1.30908e+06
3579.5  881.353  1.30996e+06
3580.5  881.621  1.31084e+06
3581.5  881.89  1.31172e+06
3582.5  882.159  1.3126e+06
3583.5  882.427  1.31348e+06
3584.5  882.696  1.31437e+06
3585.5  882.964  1.31525e+06
3586.5  883.232  1.31613e+06
3587.5  883.501  1.31702e+06
3588.5  883.769  1.3179e+06
3589.5  884.037  1.31878e+06
3590.5  884.305  1.31967e+06
3591.5  884.573  1.32055e+06
3592.5  884.841  1.32144e+06
3593.5  885.109  1.32232e+06
3594.5  885.377  1.32321e+06
3595.5  885.645  1.32409e+06
3596.5  885.913  1.32498e+06
3597.5  886.181  1.32587e+06
3598.5  886.449  1.32675e+06
3599.5  886.716  1.32764e+06
3600.5  886.984  1.32853e+06
3601.5  887.251  1.32941e+06
3602.5  887.519  1.3303e+06
3603.5  887.786  1.33119e+06
3604.5  888.054  1.33208e+06
3605.5  888.321  1.33297e+06
3606.5  888.589  1.33385e+06
3607.5  888.856  1.33474e+06
3608.5  889.123  1.33563e+06
3609.5  889.39  1.33652e+06
3610.5  889.657  1.33741e+06
3611.5  889.924  1.3383e+06
3612.5  890.191  1.33919e+06
3613.5  890.458  1.34008e+06
3614.5  890.725  1.34097e+06
3615.5  890.992  1.34186e+06
3616.5  891.259  1.34276e+06
3617.5  891.526  1.34365e+06
3618.5  891.792  1.34454e+06
3619.5  892.059  1.34543e+06
3620.5  892.326  1.34632e+06
3621.5  892.592  1.34722e+06
3622.5  892.859  1.34811e+06
3623.5  893.125  1.349e+06
3624.5  893.392  1.34989e+06
3625.5  893.658  1.35079e+06
3626.5  893.924  1.35168e+06
3627.5  894.19  1.35258e+06
3628.5  894.457  1.35347e+06
3629.5  894.723  1.35437e+06
3630.5  894.989  1.35526e+06
3631.5  895.255  1.35616e+06
3632.5  895.521  1.35705e+06
3633.5  895.787  1.35795e+06
3634.5  896.053  1.35884e+06
3635.5  896.318  1.35974e+06
3636.5  896.584  1.36064e+06
3637.5  896.85  1.36153e+06
3638.5  897.116  1.36243e+06
3639.5  897.381  1.36333e+06
3640.5  897.647  1.36423e+06
3641.5  897.912  1.36512e+06
3642.5  898.178  1.36602e+06
3643.5  898.443  1.36692e+06
3644.5  898.708  1.36782e+06
3645.5  898.974  1.36872e+06
3646.5  899.239  1.36962e+06
3647.5  899.504  1.37052e+06
3648.5  899.769  1.37142e+06
3649.5  900.034  1.37232e+06
3650.5  900.299  1.37322e+06
3651.5  900.564  1.37412e+06
3652.5  900.829  1.37502e+06
3653.5  901.094  1.37592e+06
3654.5  901.359  1.37682e+06
3655.5  901.624  1.37772e+06
3656.5  901.888  1.37862e+06
3657.5  902.153  1.37953e+06
3658.5  902.418  1.38043e+06
3659.5  902.682  1.38133e+06
3660.5  902.947  1.38223e+06
3661.5  903.211  1.38314e+06
3662.5  903.476  1.38404e+06
3663.5  903.74  1.38494e+06
3664.5  904.004  1.38585e+06
3665.5  904.269  1.38675e+06
3666.5  904.533  1.38766e+06
3667.5  904.797  1.38856e+06
3668.5  905.061  1.38947e+06
3669.5  905.325  1.39037e+06
3670.5  905.589  1.39128e+06
3671.5  905.853  1.39218e+06
3672.5  906.117  1.39309e+06
3673.5  906.381  1.394e+06
3674.5  906.645  1.3949e+06
3675.5  906.908  1.39581e+06
3676.5  907.172  1.39672e+06
3677.5  907.436  1.39762e+06
3678.5  907.699  1.39853e+06
3679.5  907.963  1.39944e+06
3680.5  908.226  1.40035e+06
3681.5  908.49  1.40126e+06
3682.5  908.753  1.40217e+06
3683.5  909.016  1.40307e+06
3684.5  909.28  1.40398e+06
3685.5  909.543  1.40489e+06
3686.5  909.806  1.4058e+06
3687.5  910.069  1.40671e+06
3688.5  910.332  1.40762e+06
3689.5  910.595  1.40853e+06
3690.5  910.858  1.40945e+06
3691.5  911.121  1.41036e+06
3692.5  911.384  1.41127e+06
3693.5  911.647  1.41218e+06
3694.5  911.909  1.41309e+06
3695.5  912.172  1.414e+06
3696.5  912.435  1.41492e+06
3697.5  912.697  1.41583e+06
3698.5  912.96  1.41674e+06
3699.5  913.222  1.41765e+06
3700.5  913.485  1.41857e+06
3701.5  913.747  1.41948e+06
3702.5  914.009  1.4204e+06
3703.5  914.272  1.42131e+06
3704.5  914.534  1.42222e+06
3705.5  914.796  1.42314e+06
3706.5  915.058  1.42405e+06
3707.5  915.32  1.42497e+06
3708.5  915.582  1.42589e+06
3709.5  915.844  1.4268e+06
3710.5  916.106  1.42772e+06
3711.5  916.368  1.42863e+06
3712.5  916.63  1.42955e+06
3713.5  916.892  1.43047e+06
3714.5  917.153  1.43138e+06
3715.5  917.415  1.4323e+06
3716.5  917.676  1.43322e+06
3717.5  917.938  1.43414e+06
3718.5  918.199  1.43506e+06
3719.5  918.461  1.43597e+06
3720.5  918.722  1.43689e+06
3721.5  918.984  1.43781e+06
3722.5  919.245  1.43873e+06
3723.5  919.506  1.43965e+06
3724.5  919.767  1.44057e+06
3725.5  920.028  1.44149e+06
3726.5  920.289  1.44241e+06
3727.5  920.55  1.44333e+06
3728.5  920.811  1.44425e+06
3729.5  921.072  1.44517e+06
3730.5  921.333  1.44609e+06
3731.5  921.594  1.44702e+06
3732.5  921.855  1.44794e+06
3733.5  922.115  1.44886e+06
3734.5  922.376  1.44978e+06
3735.5  922.637  1.4507e+06
3736.5  922.897  1.45163e+06
3737.5  923.158  1.45255e+06
3738.5  923.418  1.45347e+06
3739.5  923.679  1.4544e+06
3740.5  923.939  1.45532e+06
3741.5  924.199  1.45625e+06
3742.5  924.459  1.45717e+06
3743.5  924.72  1.4581e+06
3744.5  924.98  1.45902e+06
3745.5  925.24  1.45995e+06
3746.5  925.5  1.46087e+06
3747.5  925.76  1.4618e+06
3748.5  926.02  1.46272e+06
3749.5  926.28  1.46365e+06
3750.5  926.539  1.46458e+06
3751.5  926.799  1.4655e+06
3752.5  927.059  1.46643e+06
3753.5  927.318  1.46736e+06
3754.5  927.578  1.46828e+06
3755.5  927.838  1.46921e+06
3756.5  928.097  1.47014e+06
3757.5  928.357  1.47107e+06
3758.5  928.616  1.472e+06
3759.5  928.875  1.47293e+06
3760.5  929.135  1.47386e+06
3761.5  929.394  1.47478e+06
3762.5  929.653  1.47571e+06
3763.5  929.912  1.47664e+06
3764.5  930.171  1.47757e+06
3765.5  930.43  1.4785e+06
3766.5  930.689  1.47944e+06
3767.5  930.948  1.48037e+06
3768.5  931.207  1.4813e+06
3769.5  931.466  1.48223e+06
3770.5  931.725  1.48316e+06
3771.5  931.983  1.48409e+06
3772.5  932.242  1.48503e+06
3773.5  932.5  1.48596e+06
3774.5  932.759  1.48689e+06
3775.5  933.018  1.48782e+06
3776.5  933.276  1.48876e+06
3777.5  933.534  1.48969e+06
3778.5  933.793  1.49062e+06
3779.5  934.051  1.49156e+06
3780.5  934.309  1.49249e+06
3781.5  934.567  1.49343e+06
3782.5  934.826  1.49436e+06
3783.5  935.084  1.4953e+06
3784.5  935.342  1.49623e+06
3785.5  935.6  1.49717e+06
3786.5  935.858  1.4981e+06
3787.5  936.115  1.49904e+06
3788.5  936.373  1.49998e+06
3789.5  936.631  1.50091e+06
3790.5  936.889  1.50185e+06
3791.5  937.146  1.50279e+06
3792.5  937.404  1.50372e+06
3793.5  937.661  1.50466e+06
3794.5  937.919  1.5056e+06
3795.5  938.176  1.50654e+06
3796.5  938.434  1.50748e+06
3797.5  938.691  1.50842e+06
3798.5  938.948  1.50935e+06
3799.5  939.206  1.51029e+06
3800.5  939.463  1.51123e+06
3801.5  939.72  1.51217e+06
3802.5  939.977  1.51311e+06
3803.5  940.234  1.51405e+06
3804.5  940.491  1.51499e+06
3805.5  940.748  1.51593e+06
3806.5  941.005  1.51687e+06
3807.5  941.262  1.51782e+06
3808.5  941.518  1.51876e+06
3809.5  941.775  1.5197e+06
3810.5  942.032  1.52064e+06
3811.5  942.288  1.52158e+06
3812.5  942.545  1.52253e+06
3813.5  942.801  1.52347e+06
3814.5  943.058  1.52441e+06
3815.5  943.314  1.52536e+06
3816.5  943.571  1.5263e+06
3817.5  943.827  1.52724e+06
3818.5  944.083  1.52819e+06
3819.5  944.339  1.52913e+06
3820.5  944.595  1.53008e+06
3821.5  944.852  1.53102e+06
3822.5  945.108  1.53197e+06
3823.5  945.364  1.53291e+06
3824.5  945.619  1.53386e+06
3825.5  945.875  1.5348e+06
3826.5  946.131  1.53575e+06
3827.5  946.387  1.5367e+06
3828.5  946.643  1.53764e+06
3829.5  946.898  1.53859e+06
3830.5  947.154  1.53954e+06
3831.5  947.409  1.54048e+06
3832.5  947.665  1.54143e+06
3833.5  947.92  1.54238e+06
3834.5  948.176  1.54333e+06
3835.5  948.431  1.54428e+06
3836.5  948.686  1.54522e+06
3837.5  948.942  1.54617e+06
3838.5  949.197  1.54712e+06
3839.5  949.452  1.54807e+06
3840.5  949.707  1.54902e+06
3841.5  949.962  1.54997e+06
3842.5  950.217  1.55092e+06
3843.5  950.472  1.55187e+06
3844.5  950.727  1.55282e+06
3845.5  950.982  1.55377e+06
3846.5  951.236  1.55473e+06
3847.5  951.491  1.55568e+06
3848.5  951.746  1.55663e+06
3849.5  952  1.55758e+06
3850.5  952.255  1.55853e+06
3851.5  952.509  1.55949e+06
3852.5  952.764  1.56044e+06
3853.5  953.018  1.56139e+06
3854.5  953.273  1.56234e+06
3855.5  953.527  1.5633e+06
3856.5  953.781  1.56425e+06
3857.5  954.035  1.56521e+06
3858.5  954.289  1.56616e+06
3859.5  954.543  1.56711e+06
3860.5  954.797  1.56807e+06
3861.5  955.051  1.56902e+06
3862.5  955.305  1.56998e+06
3863.5  955.559  1.57094e+06
3864.5  955.813  1.57189e+06
3865.5  956.067  1.57285e+06
3866.5  956.321  1.5738e+06
3867.5  956.574  1.57476e+06
3868.5  956.828  1.57572e+06
3869.5  957.081  1.57667e+06
3870.5  957.335  1.57763e+06
3871.5  957.588  1.57859e+06
3872.5  957.842  1.57955e+06
3873.5  958.095  1.5805e+06
3874.5  958.348  1.58146e+06
3875.5  958.601  1.58242e+06
3876.5  958.855  1.58338e+06
3877.5  959.108  1.58434e+06
3878.5  959.361  1.5853e+06
3879.5  959.614  1.58626e+06
3880.5  959.867  1.58722e+06
3881.5  960.12  1.58818e+06
3882.5  960.373  1.58914e+06
3883.5  960.625  1.5901e+06
3884.5  960.878  1.59106e+06
3885.5  961.131  1.59202e+06
3886.5  961.384  1.59298e+06
3887.5  961.636  1.59394e+06
3888.5  961.889  1.59491e+06
3889.5  962.141  1.59587e+06
3890.5  962.394  1.59683e+06
3891.5  962.646  1.59779e+06
3892.5  962.898  1.59876e+06
3893.5  963.151  1.59972e+06
3894.5  963.403  1.60068e+06
3895.5  963.655  1.60165e+06
3896.5  963.907  1.60261e+06
3897.5  964.159  1.60357e+06
3898.5  964.411  1.60454e+06
3899.5  964.663  1.6055e+06
3900.5  964.915  1.60647e+06
3901.5  965.167  1.60743e+06
3902.5  965.419  1.6084e+06
3903.5  965.671  1.60937e+06
3904.5  965.922  1.61033e+06
3905.5  966.174  1.6113e+06
3906.5  966.425  1.61226e+06
3907.5  966.677  1.61323e+06
3908.5  966.929  1.6142e+06
3909.5  967.18  1.61516e+06
3910.5  967.431  1.61613e+06
3911.5  967.683  1.6171e+06
3912.5  967.934  1.61807e+06
3913.5  968.185  1.61904e+06
3914.5  968.436  1.62e+06
3915.5  968.687  1.62097e+06
3916.5  968.939  1.62194e+06
3917.5  969.19  1.62291e+06
3918.5  969.441  1.62388e+06
3919.5  969.691  1.62485e+06
3920.5  969.942  1.62582e+06
3921.5  970.193  1.62679e+06
3922.5  970.444  1.62776e+06
3923.5  970.695  1.62873e+06
3924.5  970.945  1.6297e+06
3925.5  971.196  1.63067e+06
3926.5  971.446  1.63164e+06
3927.5  971.697  1.63262e+06
3928.5  971.947  1.63359e+06
3929.5  972.198  1.63456e+06
3930.5  972.448  1.63553e+06
3931.5  972.698  1.63651e+06
3932.5  972.948  1.63748e+06
3933.5  973.199  1.63845e+06
3934.5  973.449  1.63943e+06
3935.5  973.699  1.6404e+06
3936.5  973.949  1.64137e+06
3937.5  974.199  1.64235e+06
3938.5  974.449  1.64332e+06
3939.5  974.699  1.6443e+06
3940.5  974.948  1.64527e+06
3941.5  975.198  1.64625e+06
3942.5  975.448  1.64722e+06
3943.5  975.697  1.6482e+06
3944.5  975.947  1.64917e+06
3945.5  976.197  1.65015e+06
3946.5  976.446  1.65113e+06
3947.5  976.695  1.6521e+06
3948.5  976.945  1.65308e+06
3949.5  977.194  1.65406e+06
3950.5  977.443  1.65503e+06
3951.5  977.693  1.65601e+06
3952.5  977.942  1.65699e+06
3953.5  978.191  1.65797e+06
3954.5  978.44  1.65895e+06
3955.5  978.689  1.65993e+06
3956.5  978.938  1.6609e+06
3957.5  979.187  1.66188e+06
3958.5  979.436  1.66286e+06
3959.5  979.685  1.66384e+06
3960.5  979.933  1.66482e+06
3961.5  980.182  1.6658e+06
3962.5  980.431  1.66678e+06
3963.5  980.679  1.66776e+06
3964.5  980.928  1.66874e+06
3965.5  981.176  1.66973e+06
3966.5  981.425  1.67071e+06
3967.5  981.673  1.67169e+06
3968.5  981.921  1.67267e+06
3969.5  982.17  1.67365e+06
3970.5  982.418  1.67464e+06
3971.5  982.666  1.67562e+06
3972.5  982.914  1.6766e+06
3973.5  983.162  1.67758e+06
3974.5  983.41  1.67857e+06
3975.5  983.658  1.67955e+06
3976.5  983.906  1.68054e+06
3977.5  984.154  1.68152e+06
3978.5  984.402  1.6825e+06
3979.5  984.649  1.68349e+06
3980.5  984.897  1.68447e+06
3981.5  985.145  1.68546e+06
3982.5  985.392  1.68644e+06
3983.5  985.64  1.68743e+06
3984.5  985.887  1.68842e+06
3985.5  986.135  1.6894e+06
3986.5  986.382  1.69039e+06
3987.5  986.629  1.69137e+06
3988.5  986.877  1.69236e+06
3989.5  987.124  1.69335e+06
3990.5  987.371  1.69434e+06
3991.5  987.618  1.69532e+06
3992.5  987.865  1.69631e+06
3993.5  988.112  1.6973e+06
3994.5  988.359  1.69829e+06
3995.5  988.606  1.69928e+06
3996.5  988.853  1.70027e+06
3997.5  989.1  1.70125e+06
3998.5  989.346  1.70224e+06
3999.5  989.593  1.70323e+06
4000.5  989.84  1.70422e+06
4001.5  990.086  1.70521e+06
4002.5  990.333  1.7062e+06
4003.5  990.579  1.70719e+06
4004.5  990.826  1.70819e+06
4005.5  991.072  1.70918e+06
4006.5  991.318  1.71017e+06
4007.5  991.565  1.71116e+06
4008.5  991.811  1.71215e+06
4009.5  992.057  1.71314e+06
4010.5  992.303  1.71414e+06
4011.5  992.549  1.71513e+06
4012.5  992.795  1.71612e+06
4013.5  993.041  1.71711e+06
4014.5  993.287  1.71811e+06
4015.5  993.533  1.7191e+06
4016.5  993.779  1.72009e+06
4017.5  994.024  1.72109e+06
4018.5  994.27  1.72208e+06
4019.5  994.516  1.72308e+06
4020.5  994.761  1.72407e+06
4021.5  995.007  1.72507e+06
4022.5  995.252  1.72606e+06
4023.5  995.498  1.72706e+06
4024.5  995.743  1.72805e+06
4025.5  995.988  1.72905e+06
4026.5  996.234  1.73005e+06
4027.5  996.479  1.73104e+06
4028.5  996.724  1.73204e+06
4029.5  996.969  1.73304e+06
4030.5  997.214  1.73403e+06
4031.5  997.459  1.73503e+06
4032.5  997.704  1.73603e+06
4033.5  997.949  1.73703e+06
4034.5  998.194  1.73802e+06
4035.5  998.439  1.73902e+06
4036.5  998.683  1.74002e+06
4037.5  998.928  1.74102e+06
4038.5  999.173  1.74202e+06
4039.5  999.417  1.74302e+06
4040.5  999.662  1.74402e+06
4041.5  999.906  1.74502e+06
4042.5  1000.15  1.74602e+06
4043.5  1000.39  1.74702e+06
4044.5  1000.64  1.74802e+06
4045.5  1000.88  1.74902e+06
4046.5  1001.13  1.75002e+06
4047.5  1001.37  1.75102e+06
4048.5  1001.62  1.75202e+06
4049.5  1001.86  1.75303e+06
4050.5  1002.1  1.75403e+06
4051.5  1002.35  1.75503e+06
4052.5  1002.59  1.75603e+06
4053.5  1002.84  1.75704e+06
4054.5  1003.08  1.75804e+06
4055.5  1003.32  1.75904e+06
4056.5  1003.57  1.76005e+06
4057.5  1003.81  1.76105e+06
4058.5  1004.05  1.76205e+06
4059.5  1004.3  1.76306e+06
4060.5  1004.54  1.76406e+06
4061.5  1004.78  1.76507e+06
4062.5  1005.03  1.76607e+06
4063.5  1005.27  1.76708e+06
4064.5  1005.51  1.76808e+06
4065.5  1005.76  1.76909e+06
4066.5  1006  1.7701e+06
4067.5  1006.24  1.7711e+06
4068.5  1006.49  1.77211e+06
4069.5  1006.73  1.77311e+06
4070.5  1006.97  1.77412e+06
4071.5  1007.22  1.77513e+06
4072.5  1007.46  1.77614e+06
4073.5  1007.7  1.77714e+06
4074.5  1007.94  1.77815e+06
4075.5  1008.19  1.77916e+06
4076.5  1008.43  1.78017e+06
4077.5  1008.67  1.78118e+06
4078.5  1008.91  1.78219e+06
4079.5  1009.16  1.7832e+06
4080.5  1009.4  1.78421e+06
4081.5  1009.64  1.78521e+06
4082.5  1009.88  1.78622e+06
4083.5  1010.13  1.78723e+06
4084.5  1010.37  1.78825e+06
4085.5  1010.61  1.78926e+06
4086.5  1010.85  1.79027e+06
4087.5  1011.09  1.79128e+06
4088.5  1011.34  1.79229e+06
4089.5  1011.58  1.7933e+06
4090.5  1011.82  1.79431e+06
4091.5  1012.06  1.79532e+06
4092.5  1012.3  1.79634e+06
4093.5  1012.55  1.79735e+06
4094.5  1012.79  1.79836e+06
4095.5  1013.03  1.79938e+06
4096.5  1013.27  1.80039e+06
4097.5  1013.51  1.8014e+06
4098.5  1013.75  1.80242e+06
4099.5  1013.99  1.80343e+06
4100.5  1014.24  1.80444e+06
4101.5  1014.48  1.80546e+06
4102.5  1014.72  1.80647e+06
4103.5  1014.96  1.80749e+06
4104.5  1015.2  1.8085e+06
4105.5  1015.44  1.80952e+06
4106.5  1015.68  1.81053e+06
4107.5  1015.92  1.81155e+06
4108.5  1016.17  1.81257e+06
4109.5  1016.41  1.81358e+06
4110.5  1016.65  1.8146e+06
4111.5  1016.89  1.81562e+06
4112.5  1017.13  1.81663e+06
4113.5  1017.37  1.81765e+06
4114.5  1017.61  1.81867e+06
4115.5  1017.85  1.81969e+06
4116.5  1018.09  1.8207e+06
4117.5  1018.33  1.82172e+06
4118.5  1018.57  1.82274e+06
4119.5  1018.81  1.82376e+06
4120.5  1019.05  1.82478e+06
4121.5  1019.29  1.8258e+06
4122.5  1019.53  1.82682e+06
4123.5  1019.77  1.82784e+06
4124.5  1020.01  1.82886e+06
4125.5  1020.25  1.82988e+06
4126.5  1020.49  1.8309e+06
4127.5  1020.73  1.83192e+06
4128.5  1020.97  1.83294e+06
4129.5  1021.21  1.83396e+06
4130.5  1021.45  1.83498e+06
4131.5  1021.69  1.836e+06
4132.5  1021.93  1.83703e+06
4133.5  1022.17  1.83805e+06
4134.5  1022.41  1.83907e+06
4135.5  1022.65  1.84009e+06
4136.5  1022.89  1.84112e+06
4137.5  1023.13  1.84214e+06
4138.5  1023.37  1.84316e+06
4139.5  1023.61  1.84419e+06
4140.5  1023.85  1.84521e+06
4141.5  1024.09  1.84623e+06
4142.5  1024.33  1.84726e+06
4143.5  1024.56  1.84828e+06
4144.5  1024.8  1.84931e+06
4145.5  1025.04  1.85033e+06
4146.5  1025.28  1.85136e+06
4147.5  1025.52  1.85238e+06
4148.5  1025.76  1.85341e+06
4149.5  1026  1.85444e+06
4150.5  1026.24  1.85546e+06
4151.5  1026.48  1.85649e+06
4152.5  1026.71  1.85752e+06
4153.5  1026.95  1.85854e+06
4154.5  1027.19  1.85957e+06
4155.5  1027.43  1.8606e+06
4156.5  1027.67  1.86162e+06
4157.5  1027.91  1.86265e+06
4158.5  1028.14  1.86368e+06
4159.5  1028.38  1.86471e+06
4160.5  1028.62  1.86574e+06
4161.5  1028.86  1.86677e+06
4162.5  1029.1  1.8678e+06
4163.5  1029.34  1.86882e+06
4164.5  1029.57  1.86985e+06
4165.5  1029.81  1.87088e+06
4166.5  1030.05  1.87191e+06
4167.5  1030.29  1.87294e+06
4168.5  1030.52  1.87398e+06
4169.5  1030.76  1.87501e+06
4170.5  1031  1.87604e+06
4171.5  1031.24  1.87707e+06
4172.5  1031.48  1.8781e+06
4173.5  1031.71  1.87913e+06
4174.5  1031.95  1.88016e+06
4175.5  1032.19  1.8812e+06
4176.5  1032.42  1.88223e+06
4177.5  1032.66  1.88326e+06
4178.5  1032.9  1.88429e+06
4179.5  1033.14  1.88533e+06
4180.5  1033.37  1.88636e+06
4181.5  1033.61  1.88739e+06
4182.5  1033.85  1.88843e+06
4183.5  1034.08  1.88946e+06
4184.5  1034.32  1.8905e+06
4185.5  1034.56  1.89153e+06
4186.5  1034.8  1.89257e+06
4187.5  1035.03  1.8936e+06
4188.5  1035.27  1.89464e+06
4189.5  1035.51  1.89567e+06
4190.5  1035.74  1.89671e+06
4191.5  1035.98  1.89774e+06
4192.5  1036.22  1.89878e+06
4193.5  1036.45  1.89982e+06
4194.5  1036.69  1.90085e+06
4195.5  1036.92  1.90189e+06
4196.5  1037.16  1.90293e+06
4197.5  1037.4  1.90396e+06
4198.5  1037.63  1.905e+06
4199.5  1037.87  1.90604e+06
4200.5  1038.11  1.90708e+06
4201.5  1038.34  1.90812e+06
4202.5  1038.58  1.90915e+06
4203.5  1038.81  1.91019e+06
4204.5  1039.05  1.91123e+06
4205.5  1039.29  1.91227e+06
4206.5  1039.52  1.91331e+06
4207.5  1039.76  1.91435e+06
4208.5  1039.99  1.91539e+06
4209.5  1040.23  1.91643e+06
4210.5  1040.46  1.91747e+06
4211.5  1040.7  1.91851e+06
4212.5  1040.93  1.91955e+06
4213.5  1041.17  1.92059e+06
4214.5  1041.41  1.92164e+06
4215.5  1041.64  1.92268e+06
4216.5  1041.88  1.92372e+06
4217.5  1042.11  1.92476e+06
4218.5  1042.35  1.9258e+06
4219.5  1042.58  1.92685e+06
4220.5  1042.82  1.92789e+06
4221.5  1043.05  1.92893e+06
4222.5  1043.29  1.92998e+06
4223.5  1043.52  1.93102e+06
4224.5  1043.76  1.93206e+06
4225.5  1043.99  1.93311e+06
4226.5  1044.23  1.93415e+06
4227.5  1044.46  1.9352e+06
4228.5  1044.69  1.93624e+06
4229.5  1044.93  1.93728e+06
4230.5  1045.16  1.93833e+06
4231.5  1045.4  1.93938e+06
4232.5  1045.63  1.94042e+06
4233.5  1045.87  1.94147e+06
4234.5  1046.1  1.94251e+06
4235.5  1046.34  1.94356e+06
4236.5  1046.57  1.94461e+06
4237.5  1046.8  1.94565e+06
4238.5  1047.04  1.9467e+06
4239.5  1047.27  1.94775e+06
4240.5  1047.51  1.94879e+06
4241.5  1047.74  1.94984e+06
4242.5  1047.97  1.95089e+06
4243.5  1048.21  1.95194e+06
4244.5  1048.44  1.95299e+06
4245.5  1048.68  1.95404e+06
4246.5  1048.91  1.95508e+06
4247.5  1049.14  1.95613e+06
4248.5  1049.38  1.95718e+06
4249.5  1049.61  1.95823e+06
4250.5  1049.84  1.95928e+06
4251.5  1050.08  1.96033e+06
4252.5  1050.31  1.96138e+06
4253.5  1050.54  1.96243e+06
4254.5  1050.78  1.96348e+06
4255.5  1051.01  1.96454e+06
4256.5  1051.24  1.96559e+06
4257.5  1051.48  1.96664e+06
4258.5  1051.71  1.96769e+06
4259.5  1051.94  1.96874e+06
4260.5  1052.17  1.96979e+06
4261.5  1052.41  1.97085e+06
4262.5  1052.64  1.9719e+06
4263.5  1052.87  1.97295e+06
4264.5  1053.11  1.974e+06
4265.5  1053.34  1.97506e+06
4266.5  1053.57  1.97611e+06
4267.5  1053.8  1.97717e+06
4268.5  1054.04  1.97822e+06
4269.5  1054.27  1.97927e+06
4270.5  1054.5  1.98033e+06
4271.5  1054.73  1.98138e+06
4272.5  1054.97  1.98244e+06
4273.5  1055.2  1.98349e+06
4274.5  1055.43  1.98455e+06
4275.5  1055.66  1.9856e+06
4276.5  1055.89  1.98666e+06
4277.5  1056.13  1.98772e+06
4278.5  1056.36  1.98877e+06
4279.5  1056.59  1.98983e+06
4280.5  1056.82  1.99089e+06
4281.5  1057.05  1.99194e+06
4282.5  1057.29  1.993e+06
4283.5  1057.52  1.99406e+06
4284.5  1057.75  1.99512e+06
4285.5  1057.98  1.99617e+06
4286.5  1058.21  1.99723e+06
4287.5  1058.44  1.99829e+06
4288.5  1058.68  1.99935e+06
4289.5  1058.91  2.00041e+06
4290.5  1059.14  2.00147e+06
4291.5  1059.37  2.00253e+06
4292.5  1059.6  2.00359e+06
4293.5  1059.83  2.00465e+06
4294.5  1060.06  2.00571e+06
4295.5  1060.29  2.00677e+06
4296.5  1060.53  2.00783e+06
4297.5  1060.76  2.00889e+06
4298.5  1060.99  2.00995e+06
4299.5  1061.22  2.01101e+06
4300.5  1061.45  2.01207e+06
4301.5  1061.68  2.01313e+06
4302.5  1061.91  2.01419e+06
4303.5  1062.14  2.01526e+06
4304.5  1062.37  2.01632e+06
4305.5  1062.6  2.01738e+06
4306.5  1062.83  2.01844e+06
4307.5  1063.06  2.01951e+06
4308.5  1063.29  2.02057e+06
4309.5  1063.52  2.02163e+06
4310.5  1063.75  2.0227e+06
4311.5  1063.98  2.02376e+06
4312.5  1064.22  2.02483e+06
4313.5  1064.45  2.02589e+06
4314.5  1064.68  2.02696e+06
4315.5  1064.91  2.02802e+06
4316.5  1065.14  2.02909e+06
4317.5  1065.37  2.03015e+06
4318.5  1065.6  2.03122e+06
4319.5  1065.83  2.03228e+06
4320.5  1066.06  2.03335e+06
4321.5  1066.28  2.03441e+06
4322.5  1066.51  2.03548e+06
4323.5  1066.74  2.03655e+06
4324.5  1066.97  2.03761e+06
4325.5  1067.2  2.03868e+06
4326.5  1067.43  2.03975e+06
4327.5  1067.66  2.04082e+06
4328.5  1067.89  2.04189e+06
4329.5  1068.12  2.04295e+06
4330.5  1068.35  2.04402e+06
4331.5  1068.58  2.04509e+06
4332.5  1068.81  2.04616e+06
4333.5  1069.04  2.04723e+06
4334.5  1069.27  2.0483e+06
4335.5  1069.5  2.04937e+06
4336.5  1069.72  2.05044e+06
4337.5  1069.95  2.05151e+06
4338.5  1070.18  2.05258e+06
4339.5  1070.41  2.05365e+06
4340.5  1070.64  2.05472e+06
4341.5  1070.87  2.05579e+06
4342.5  1071.1  2.05686e+06
4343.5  1071.33  2.05793e+06
4344.5  1071.55  2.059e+06
4345.5  1071.78  2.06007e+06
4346.5  1072.01  2.06115e+06
4347.5  1072.24  2.06222e+06
4348.5  1072.47  2.06329e+06
4349.5  1072.7  2.06436e+06
4350.5  1072.92  2.06544e+06
4351.5  1073.15  2.06651e+06
4352.5  1073.38  2.06758e+06
4353.5  1073.61  2.06866e+06
4354.5  1073.84  2.06973e+06
4355.5  1074.07  2.0708e+06
4356.5  1074.29  2.07188e+06
4357.5  1074.52  2.07295e+06
4358.5  1074.75  2.07403e+06
4359.5  1074.98  2.0751e+06
4360.5  1075.2  2.07618e+06
4361.5  1075.43  2.07725e+06
4362.5  1075.66  2.07833e+06
4363.5  1075.89  2.07941e+06
4364.5  1076.11  2.08048e+06
4365.5  1076.34  2.08156e+06
4366.5  1076.57  2.08263e+06
4367.5  1076.8  2.08371e+06
4368.5  1077.02  2.08479e+06
4369.5  1077.25  2.08587e+06
4370.5  1077.48  2.08694e+06
4371.5  1077.71  2.08802e+06
4372.5  1077.93  2.0891e+06
4373.5  1078.16  2.09018e+06
4374.5  1078.39  2.09126e+06
4375.5  1078.61  2.09233e+06
4376.5  1078.84  2.09341e+06
4377.5  1079.07  2.09449e+06
4378.5  1079.29  2.09557e+06
4379.5  1079.52  2.09665e+06
4380.5  1079.75  2.09773e+06
4381.5  1079.97  2.09881e+06
4382.5  1080.2  2.09989e+06
4383.5  1080.43  2.10097e+06
4384.5  1080.65  2.10205e+06
4385.5  1080.88  2.10313e+06
4386.5  1081.11  2.10421e+06
4387.5  1081.33  2.10529e+06
4388.5  1081.56  2.10638e+06
4389.5  1081.79  2.10746e+06
4390.5  1082.01  2.10854e+06
4391.5  1082.24  2.10962e+06
4392.5  1082.46  2.1107e+06
4393.5  1082.69  2.11179e+06
4394.5  1082.92  2.11287e+06
4395.5  1083.14  2.11395e+06
4396.5  1083.37  2.11504e+06
4397.5  1083.59  2.11612e+06
4398.5  1083.82  2.1172e+06
4399.5  1084.04  2.11829e+06
4400.5  1084.27  2.11937e+06
4401.5  1084.5  2.12046e+06
4402.5  1084.72  2.12154e+06
4403.5  1084.95  2.12263e+06
4404.5  1085.17  2.12371e+06
4405.5  1085.4  2.1248e+06
4406.5  1085.62  2.12588e+06
4407.5  1085.85  2.12697e+06
4408.5  1086.07  2.12806e+06
4409.5  1086.3  2.12914e+06
4410.5  1086.52  2.13023e+06
4411.5  1086.75  2.13131e+06
4412.5  1086.97  2.1324e+06
4413.5  1087.2  2.13349e+06
4414.5  1087.42  2.13458e+06
4415.5  1087.65  2.13566e+06
4416.5  1087.87  2.13675e+06
4417.5  1088.1  2.13784e+06
4418.5  1088.32  2.13893e+06
4419.5  1088.55  2.14002e+06
4420.5  1088.77  2.14111e+06
4421.5  1089  2.14219e+06
4422.5  1089.22  2.14328e+06
4423.5  1089.44  2.14437e+06
4424.5  1089.67  2.14546e+06
4425.5  1089.89  2.14655e+06
4426.5  1090.12  2.14764e+06
4427.5  1090.34  2.14873e+06
4428.5  1090.57  2.14982e+06
4429.5  1090.79  2.15091e+06
4430.5  1091.01  2.15201e+06
4431.5  1091.24  2.1531e+06
4432.5  1091.46  2.15419e+06
4433.5  1091.69  2.15528e+06
4434.5  1091.91  2.15637e+06
4435.5  1092.13  2.15746e+06
4436.5  1092.36  2.15856e+06
4437.5  1092.58  2.15965e+06
4438.5  1092.81  2.16074e+06
4439.5  1093.03  2.16183e+06
4440.5  1093.25  2.16293e+06
4441.5  1093.48  2.16402e+06
4442.5  1093.7  2.16512e+06
4443.5  1093.92  2.16621e+06
4444.5  1094.15  2.1673e+06
4445.5  1094.37  2.1684e+06
4446.5  1094.59  2.16949e+06
4447.5  1094.82  2.17059e+06
4448.5  1095.04  2.17168e+06
4449.5  1095.26  2.17278e+06
4450.5  1095.49  2.17387e+06
4451.5  1095.71  2.17497e+06
4452.5  1095.93  2.17606e+06
4453.5  1096.15  2.17716e+06
4454.5  1096.38  2.17826e+06
4455.5  1096.6  2.17935e+06
4456.5  1096.82  2.18045e+06
4457.5  1097.04  2.18155e+06
4458.5  1097.27  2.18264e+06
4459.5  1097.49  2.18374e+06
4460.5  1097.71  2.18484e+06
4461.5  1097.94  2.18594e+06
4462.5  1098.16  2.18704e+06
4463.5  1098.38  2.18813e+06
4464.5  1098.6  2.18923e+06
4465.5  1098.82  2.19033e+06
4466.5  1099.05  2.19143e+06
4467.5  1099.27  2.19253e+06
4468.5  1099.49  2.19363e+06
4469.5  1099.71  2.19473e+06
4470.5  1099.93  2.19583e+06
4471.5  1100.16  2.19693e+06
4472.5  1100.38  2.19803e+06
4473.5  1100.6  2.19913e+06
4474.5  1100.82  2.20023e+06
4475.5  1101.04  2.20133e+06
4476.5  1101.27  2.20243e+06
4477.5  1101.49  2.20353e+06
4478.5  1101.71  2.20464e+06
4479.5  1101.93  2.20574e+06
4480.5  1102.15  2.20684e+06
4481.5  1102.37  2.20794e+06
4482.5  1102.59  2.20905e+06
4483.5  1102.82  2.21015e+06
4484.5  1103.04  2.21125e+06
4485.5  1103.26  2.21235e+06
4486.5  1103.48  2.21346e+06
4487.5  1103.7  2.21456e+06
4488.5  1103.92  2.21567e+06
4489.5  1104.14  2.21677e+06
4490.5  1104.36  2.21787e+06
4491.5  1104.59  2.21898e+06
4492.5  1104.81  2.22008e+06
4493.5  1105.03  2.22119e+06
4494.5  1105.25  2.22229e+06
4495.5  1105.47  2.2234e+06
4496.5  1105.69  2.22451e+06
4497.5  1105.91  2.22561e+06
4498.5  1106.13  2.22672e+06
4499.5  1106.35  2.22782e+06
4500.5  1106.57  2.22893e+06
4501.5  1106.79  2.23004e+06
4502.5  1107.01  2.23114e+06
4503.5  1107.23  2.23225e+06
4504.5  1107.45  2.23336e+06
4505.5  1107.67  2.23447e+06
4506.5  1107.89  2.23557e+06
4507.5  1108.11  2.23668e+06
4508.5  1108.33  2.23779e+06
4509.5  1108.55  2.2389e+06
4510.5  1108.77  2.24001e+06
4511.5  1108.99  2.24112e+06
4512.5  1109.21  2.24223e+06
4513.5  1109.43  2.24334e+06
4514.5  1109.65  2.24445e+06
4515.5  1109.87  2.24556e+06
4516.5  1110.09  2.24667e+06
4517.5  1110.31  2.24778e+06
4518.5  1110.53  2.24889e+06
4519.5  1110.75  2.25e+06
4520.5  1110.97  2.25111e+06
4521.5  1111.19  2.25222e+06
4522.5  1111.41  2.25333e+06
4523.5  1111.63  2.25444e+06
4524.5  1111.85  2.25555e+06
4525.5  1112.07  2.25667e+06
4526.5  1112.28  2.25778e+06
4527.5  1112.5  2.25889e+06
4528.5  1112.72  2.26e+06
4529.5  1112.94  2.26112e+06
4530.5  1113.16  2.26223e+06
4531.5  1113.38  2.26334e+06
4532.5  1113.6  2.26446e+06
4533.5  1113.82  2.26557e+06
4534.5  1114.04  2.26668e+06
4535.5  1114.25  2.2678e+06
4536.5  1114.47  2.26891e+06
4537.5  1114.69  2.27003e+06
4538.5  1114.91  2.27114e+06
4539.5  1115.13  2.27226e+06
4540.5  1115.35  2.27337e+06
4541.5  1115.57  2.27449e+06
4542.5  1115.78  2.2756e+06
4543.5  1116  2.27672e+06
4544.5  1116.22  2.27784e+06
4545.5  1116.44  2.27895e+06
4546.5  1116.66  2.28007e+06
4547.5  1116.87  2.28119e+06
4548.5  1117.09  2.2823e+06
4549.5  1117.31  2.28342e+06
4550.5  1117.53  2.28454e+06
4551.5  1117.75  2.28566e+06
4552.5  1117.96  2.28677e+06
4553.5  1118.18  2.28789e+06
4554.5  1118.4  2.28901e+06
4555.5  1118.62  2.29013e+06
4556.5  1118.83  2.29125e+06
4557.5  1119.05  2.29237e+06
4558.5  1119.27  2.29349e+06
4559.5  1119.49  2.29461e+06
4560.5  1119.7  2.29573e+06
4561.5  1119.92  2.29685e+06
4562.5  1120.14  2.29797e+06
4563.5  1120.36  2.29909e+06
4564.5  1120.57  2.30021e+06
4565.5  1120.79  2.30133e+06
4566.5  1121.01  2.30245e+06
4567.5  1121.22  2.30357e+06
4568.5  1121.44  2.30469e+06
4569.5  1121.66  2.30581e+06
4570.5  1121.87  2.30693e+06
4571.5  1122.09  2.30806e+06
4572.5  1122.31  2.30918e+06
4573.5  1122.53  2.3103e+06
4574.5  1122.74  2.31142e+06
4575.5  1122.96  2.31255e+06
4576.5  1123.18  2.31367e+06
4577.5  1123.39  2.31479e+06
4578.5  1123.61  2.31592e+06
4579.5  1123.82  2.31704e+06
4580.5  1124.04  2.31817e+06
4581.5  1124.26  2.31929e+06
4582.5  1124.47  2.32041e+06
4583.5  1124.69  2.32154e+06
4584.5  1124.91  2.32266e+06
4585.5  1125.12  2.32379e+06
4586.5  1125.34  2.32491e+06
4587.5  1125.55  2.32604e+06
4588.5  1125.77  2.32717e+06
4589.5  1125.99  2.32829e+06
4590.5  1126.2  2.32942e+06
4591.5  1126.42  2.33054e+06
4592.5  1126.63  2.33167e+06
4593.5  1126.85  2.3328e+06
4594.5  1127.06  2.33392e+06
4595.5  1127.28  2.33505e+06
4596.5  1127.5  2.33618e+06
4597.5  1127.71  2.33731e+06
4598.5  1127.93  2.33844e+06
4599.5  1128.14  2.33956e+06
4600.5  1128.36  2.34069e+06
4601.5  1128.57  2.34182e+06
4602.5  1128.79  2.34295e+06
4603.5  1129  2.34408e+06
4604.5  1129.22  2.34521e+06
4605.5  1129.43  2.34634e+06
4606.5  1129.65  2.34747e+06
4607.5  1129.86  2.3486e+06
4608.5  1130.08  2.34973e+06
4609.5  1130.29  2.35086e+06
4610.5  1130.51  2.35199e+06
4611.5  1130.72  2.35312e+06
4612.5  1130.94  2.35425e+06
4613.5  1131.15  2.35538e+06
4614.5  1131.37  2.35651e+06
4615.5  1131.58  2.35764e+06
4616.5  1131.8  2.35877e+06
4617.5  1132.01  2.35991e+06
4618.5  1132.22  2.36104e+06
4619.5  1132.44  2.36217e+06
4620.5  1132.65  2.3633e+06
4621.5  1132.87  2.36444e+06
4622.5  1133.08  2.36557e+06
4623.5  1133.3  2.3667e+06
4624.5  1133.51  2.36784e+06
4625.5  1133.72  2.36897e+06
4626.5  1133.94  2.3701e+06
4627.5  1134.15  2.37124e+06
4628.5  1134.37  2.37237e+06
4629.5  1134.58  2.37351e+06
4630.5  1134.79  2.37464e+06
4631.5  1135.01  2.37578e+06
4632.5  1135.22  2.37691e+06
4633.5  1135.43  2.37805e+06
4634.5  1135.65  2.37918e+06
4635.5  1135.86  2.38032e+06
4636.5  1136.07  2.38146e+06
4637.5  1136.29  2.38259e+06
4638.5  1136.5  2.38373e+06
4639.5  1136.71  2.38487e+06
4640.5  1136.93  2.386e+06
4641.5  1137.14  2.38714e+06
4642.5  1137.35  2.38828e+06
4643.5  1137.57  2.38941e+06
4644.5  1137.78  2.39055e+06
4645.5  1137.99  2.39169e+06
4646.5  1138.21  2.39283e+06
4647.5  1138.42  2.39397e+06
4648.5  1138.63  2.39511e+06
4649.5  1138.85  2.39624e+06
4650.5  1139.06  2.39738e+06
4651.5  1139.27  2.39852e+06
4652.5  1139.48  2.39966e+06
4653.5  1139.7  2.4008e+06
4654.5  1139.91  2.40194e+06
4655.5  1140.12  2.40308e+06
4656.5  1140.33  2.40422e+06
4657.5  1140.55  2.40536e+06
4658.5  1140.76  2.4065e+06
4659.5  1140.97  2.40764e+06
4660.5  1141.18  2.40879e+06
4661.5  1141.4  2.40993e+06
4662.5  1141.61  2.41107e+06
4663.5  1141.82  2.41221e+06
4664.5  1142.03  2.41335e+06
4665.5  1142.24  2.41449e+06
4666.5  1142.46  2.41564e+06
4667.5  1142.67  2.41678e+06
4668.5  1142.88  2.41792e+06
4669.5  1143.09  2.41907e+06
4670.5  1143.3  2.42021e+06
4671.5  1143.51  2.42135e+06
4672.5  1143.73  2.4225e+06
4673.5  1143.94  2.42364e+06
4674.5  1144.15  2.42478e+06
4675.5  1144.36  2.42593e+06
4676.5  1144.57  2.42707e+06
4677.5  1144.78  2.42822e+06
4678.5  1145  2.42936e+06
4679.5  1145.21  2.43051e+06
4680.5  1145.42  2.43165e+06
4681.5  1145.63  2.4328e+06
4682.5  1145.84  2.43394e+06
4683.5  1146.05  2.43509e+06
4684.5  1146.26  2.43624e+06
4685.5  1146.47  2.43738e+06
4686.5  1146.68  2.43853e+06
4687.5  1146.89  2.43968e+06
4688.5  1147.11  2.44082e+06
4689.5  1147.32  2.44197e+06
4690.5  1147.53  2.44312e+06
4691.5  1147.74  2.44427e+06
4692.5  1147.95  2.44541e+06
4693.5  1148.16  2.44656e+06
4694.5  1148.37  2.44771e+06
4695.5  1148.58  2.44886e+06
4696.5  1148.79  2.45001e+06
4697.5  1149  2.45116e+06
4698.5  1149.21  2.45231e+06
4699.5  1149.42  2.45346e+06
4700.5  1149.63  2.45461e+06
4701.5  1149.84  2.45576e+06
4702.5  1150.05  2.45691e+06
4703.5  1150.26  2.45806e+06
4704.5  1150.47  2.45921e+06
4705.5  1150.68  2.46036e+06
4706.5  1150.89  2.46151e+06
4707.5  1151.1  2.46266e+06
4708.5  1151.31  2.46381e+06
4709.5  1151.52  2.46496e+06
4710.5  1151.73  2.46611e+06
4711.5  1151.94  2.46727e+06
4712.5  1152.15  2.46842e+06
4713.5  1152.36  2.46957e+06
4714.5  1152.57  2.47072e+06
4715.5  1152.78  2.47188e+06
4716.5  1152.99  2.47303e+06
4717.5  1153.2  2.47418e+06
4718.5  1153.41  2.47534e+06
4719.5  1153.62  2.47649e+06
4720.5  1153.83  2.47764e+06
4721.5  1154.04  2.4788e+06
4722.5  1154.24  2.47995e+06
4723.5  1154.45  2.48111e+06
4724.5  1154.66  2.48226e+06
4725.5  1154.87  2.48342e+06
4726.5  1155.08  2.48457e+06
4727.5  1155.29  2.48573e+06
4728.5  1155.5  2.48688e+06
4729.5  1155.71  2.48804e+06
4730.5  1155.92  2.48919e+06
4731.5  1156.12  2.49035e+06
4732.5  1156.33  2.49151e+06
4733.5  1156.54  2.49266e+06
4734.5  1156.75  2.49382e+06
4735.5  1156.96  2.49498e+06
4736.5  1157.17  2.49613e+06
4737.5  1157.38  2.49729e+06
4738.5  1157.58  2.49845e+06
4739.5  1157.79  2.49961e+06
4740.5  1158  2.50076e+06
4741.5  1158.21  2.50192e+06
4742.5  1158.42  2.50308e+06
4743.5  1158.62  2.50424e+06
4744.5  1158.83  2.5054e+06
4745.5  1159.04  2.50656e+06
4746.5  1159.25  2.50772e+06
4747.5  1159.46  2.50888e+06
4748.5  1159.66  2.51003e+06
4749.5  1159.87  2.51119e+06
4750.5  1160.08  2.51235e+06
4751.5  1160.29  2.51351e+06
4752.5  1160.49  2.51468e+06
4753.5  1160.7  2.51584e+06
4754.5  1160.91  2.517e+06
4755.5  1161.12  2.51816e+06
4756.5  1161.32  2.51932e+06
4757.5  1161.53  2.52048e+06
4758.5  1161.74  2.52164e+06
4759.5  1161.95  2.5228e+06
4760.5  1162.15  2.52397e+06
4761.5  1162.36  2.52513e+06
4762.5  1162.57  2.52629e+06
4763.5  1162.78  2.52745e+06
4764.5  1162.98  2.52862e+06
4765.5  1163.19  2.52978e+06
4766.5  1163.4  2.53094e+06
4767.5  1163.6  2.53211e+06
4768.5  1163.81  2.53327e+06
4769.5  1164.02  2.53444e+06
4770.5  1164.22  2.5356e+06
4771.5  1164.43  2.53676e+06
4772.5  1164.64  2.53793e+06
4773.5  1164.84  2.53909e+06
4774.5  1165.05  2.54026e+06
4775.5  1165.26  2.54142e+06
4776.5  1165.46  2.54259e+06
4777.5  1165.67  2.54376e+06
4778.5  1165.88  2.54492e+06
4779.5  1166.08  2.54609e+06
4780.5  1166.29  2.54725e+06
4781.5  1166.49  2.54842e+06
4782.5  1166.7  2.54959e+06
4783.5  1166.91  2.55075e+06
4784.5  1167.11  2.55192e+06
4785.5  1167.32  2.55309e+06
4786.5  1167.52  2.55426e+06
4787.5  1167.73  2.55542e+06
4788.5  1167.94  2.55659e+06
4789.5  1168.14  2.55776e+06
4790.5  1168.35  2.55893e+06
4791.5  1168.55  2.5601e+06
4792.5  1168.76  2.56126e+06
4793.5  1168.96  2.56243e+06
4794.5  1169.17  2.5636e+06
4795.5  1169.38  2.56477e+06
4796.5  1169.58  2.56594e+06
4797.5  1169.79  2.56711e+06
4798.5  1169.99  2.56828e+06
4799.5  1170.2  2.56945e+06
4800.5  1170.4  2.57062e+06
4801.5  1170.61  2.57179e+06
4802.5  1170.81  2.57296e+06
4803.5  1171.02  2.57413e+06
4804.5  1171.22  2.57531e+06
4805.5  1171.43  2.57648e+06
4806.5  1171.63  2.57765e+06
4807.5  1171.84  2.57882e+06
4808.5  1172.04  2.57999e+06
4809.5  1172.25  2.58117e+06
4810.5  1172.45  2.58234e+06
4811.5  1172.66  2.58351e+06
4812.5  1172.86  2.58468e+06
4813.5  1173.06  2.58586e+06
4814.5  1173.27  2.58703e+06
4815.5  1173.47  2.5882e+06
4816.5  1173.68  2.58938e+06
4817.5  1173.88  2.59055e+06
4818.5  1174.09  2.59172e+06
4819.5  1174.29  2.5929e+06
4820.5  1174.5  2.59407e+06
4821.5  1174.7  2.59525e+06
4822.5  1174.9  2.59642e+06
4823.5  1175.11  2.5976e+06
4824.5  1175.31  2.59877e+06
4825.5  1175.52  2.59995e+06
4826.5  1175.72  2.60112e+06
4827.5  1175.92  2.6023e+06
4828.5  1176.13  2.60348e+06
4829.5  1176.33  2.60465e+06
4830.5  1176.53  2.60583e+06
4831.5  1176.74  2.60701e+06
4832.5  1176.94  2.60818e+06
4833.5  1177.15  2.60936e+06
4834.5  1177.35  2.61054e+06
4835.5  1177.55  2.61172e+06
4836.5  1177.76  2.61289e+06
4837.5  1177.96  2.61407e+06
4838.5  1178.16  2.61525e+06
4839.5  1178.37  2.61643e+06
4840.5  1178.57  2.61761e+06
4841.5  1178.77  2.61878e+06
4842.5  1178.98  2.61996e+06
4843.5  1179.18  2.62114e+06
4844.5  1179.38  2.62232e+06
4845.5  1179.58  2.6235e+06
4846.5  1179.79  2.62468e+06
4847.5  1179.99  2.62586e+06
4848.5  1180.19  2.62704e+06
4849.5  1180.4  2.62822e+06
4850.5  1180.6  2.6294e+06
4851.5  1180.8  2.63058e+06
4852.5  1181  2.63176e+06
4853.5  1181.21  2.63295e+06
4854.5  1181.41  2.63413e+06
4855.5  1181.61  2.63531e+06
4856.5  1181.81  2.63649e+06
4857.5  1182.02  2.63767e+06
4858.5  1182.22  2.63886e+06
4859.5  1182.42  2.64004e+06
4860.5  1182.62  2.64122e+06
4861.5  1182.83  2.6424e+06
4862.5  1183.03  2.64359e+06
4863.5  1183.23  2.64477e+06
4864.5  1183.43  2.64595e+06
4865.5  1183.63  2.64714e+06
4866.5  1183.84  2.64832e+06
4867.5  1184.04  2.6495e+06
4868.5  1184.24  2.65069e+06
4869.5  1184.44  2.65187e+06
4870.5  1184.64  2.65306e+06
4871.5  1184.84  2.65424e+06
4872.5  1185.05  2.65543e+06
4873.5  1185.25  2.65661e+06
4874.5  1185.45  2.6578e+06
4875.5  1185.65  2.65898e+06
4876.5  1185.85  2.66017e+06
4877.5  1186.05  2.66136e+06
4878.5  1186.25  2.66254e+06
4879.5  1186.46  2.66373e+06
4880.5  1186.66  2.66491e+06
4881.5  1186.86  2.6661e+06
4882.5  1187.06  2.66729e+06
4883.5  1187.26  2.66848e+06
4884.5  1187.46  2.66966e+06
4885.5  1187.66  2.67085e+06
4886.5  1187.86  2.67204e+06
4887.5  1188.06  2.67323e+06
4888.5  1188.27  2.67442e+06
4889.5  1188.47  2.6756e+06
4890.5  1188.67  2.67679e+06
4891.5  1188.87  2.67798e+06
4892.5  1189.07  2.67917e+06
4893.5  1189.27  2.68036e+06
4894.5  1189.47  2.68155e+06
4895.5  1189.67  2.68274e+06
4896.5  1189.87  2.68393e+06
4897.5  1190.07  2.68512e+06
4898.5  1190.27  2.68631e+06
4899.5  1190.47  2.6875e+06
4900.5  1190.67  2.68869e+06
4901.5  1190.87  2.68988e+06
4902.5  1191.07  2.69107e+06
4903.5  1191.27  2.69226e+06
4904.5  1191.47  2.69346e+06
4905.5  1191.67  2.69465e+06
4906.5  1191.87  2.69584e+06
4907.5  1192.07  2.69703e+06
4908.5  1192.27  2.69822e+06
4909.5  1192.47  2.69942e+06
4910.5  1192.67  2.70061e+06
4911.5  1192.87  2.7018e+06
4912.5  1193.07  2.70299e+06
4913.5  1193.27  2.70419e+06
4914.5  1193.47  2.70538e+06
4915.5  1193.67  2.70657e+06
4916.5  1193.87  2.70777e+06
4917.5  1194.07  2.70896e+06
4918.5  1194.27  2.71016e+06
4919.5  1194.47  2.71135e+06
4920.5  1194.67  2.71255e+06
4921.5  1194.87  2.71374e+06
4922.5  1195.06  2.71494e+06
4923.5  1195.26  2.71613e+06
4924.5  1195.46  2.71733e+06
4925.5  1195.66  2.71852e+06
4926.5  1195.86  2.71972e+06
4927.5  1196.06  2.72091e+06
4928.5  1196.26  2.72211e+06
4929.5  1196.46  2.72331e+06
4930.5  1196.66  2.7245e+06
4931.5  1196.86  2.7257e+06
4932.5  1197.05  2.7269e+06
4933.5  1197.25  2.72809e+06
4934.5  1197.45  2.72929e+06
4935.5  1197.65  2.73049e+06
4936.5  1197.85  2.73169e+06
4937.5  1198.05  2.73289e+06
4938.5  1198.24  2.73408e+06
4939.5  1198.44  2.73528e+06
4940.5  1198.64  2.73648e+06
4941.5  1198.84  2.73768e+06
4942.5  1199.04  2.73888e+06
4943.5  1199.24  2.74008e+06
4944.5  1199.43  2.74128e+06
4945.5  1199.63  2.74248e+06
4946.5  1199.83  2.74368e+06
4947.5  1200.03  2.74488e+06
4948.5  1200.23  2.74608e+06
4949.5  1200.42  2.74728e+06
4950.5  1200.62  2.74848e+06
4951.5  1200.82  2.74968e+06
4952.5  1201.02  2.75088e+06
4953.5  1201.21  2.75208e+06
4954.5  1201.41  2.75328e+06
4955.5  1201.61  2.75448e+06
4956.5  1201.81  2.75569e+06
4957.5  1202  2.75689e+06
4958.5  1202.2  2.75809e+06
4959.5  1202.4  2.75929e+06
4960.5  1202.6  2.7605e+06
4961.5  1202.79  2.7617e+06
4962.5  1202.99  2.7629e+06
4963.5  1203.19  2.7641e+06
4964.5  1203.39  2.76531e+06
4965.5  1203.58  2.76651e+06
4966.5  1203.78  2.76771e+06
4967.5  1203.98  2.76892e+06
4968.5  1204.17  2.77012e+06
4969.5  1204.37  2.77133e+06
4970.5  1204.57  2.77253e+06
4971.5  1204.76  2.77374e+06
4972.5  1204.96  2.77494e+06
4973.5  1205.16  2.77615e+06
4974.5  1205.35  2.77735e+06
4975.5  1205.55  2.77856e+06
4976.5  1205.75  2.77976e+06
4977.5  1205.94  2.78097e+06
4978.5  1206.14  2.78218e+06
4979.5  1206.34  2.78338e+06
4980.5  1206.53  2.78459e+06
4981.5  1206.73  2.7858e+06
4982.5  1206.92  2.787e+06
4983.5  1207.12  2.78821e+06
4984.5  1207.32  2.78942e+06
4985.5  1207.51  2.79062e+06
4986.5  1207.71  2.79183e+06
4987.5  1207.91  2.79304e+06
4988.5  1208.1  2.79425e+06
4989.5  1208.3  2.79546e+06
4990.5  1208.49  2.79666e+06
4991.5  1208.69  2.79787e+06
4992.5  1208.88  2.79908e+06
4993.5  1209.08  2.80029e+06
4994.5  1209.28  2.8015e+06
4995.5  1209.47  2.80271e+06
4996.5  1209.67  2.80392e+06
4997.5  1209.86  2.80513e+06
4998.5  1210.06  2.80634e+06
4999.5  1210.25  2.80755e+06
5000.5  1210.45  2.80876e+06
5001.5  1210.64  2.80997e+06
5002.5  1210.84  2.81118e+06
5003.5  1211.03  2.81239e+06
5004.5  1211.23  2.8136e+06
5005.5  1211.42  2.81482e+06
5006.5  1211.62  2.81603e+06
5007.5  1211.81  2.81724e+06
5008.5  1212.01  2.81845e+06
5009.5  1212.2  2.81966e+06
5010.5  1212.4  2.82088e+06
5011.5  1212.59  2.82209e+06
5012.5  1212.79  2.8233e+06
5013.5  1212.98  2.82451e+06
5014.5  1213.18  2.82573e+06
5015.5  1213.37  2.82694e+06
5016.5  1213.57  2.82815e+06
5017.5  1213.76  2.82937e+06
5018.5  1213.96  2.83058e+06
5019.5  1214.15  2.8318e+06
5020.5  1214.34  2.83301e+06
5021.5  1214.54  2.83422e+06
5022.5  1214.73  2.83544e+06
5023.5  1214.93  2.83665e+06
5024.5  1215.12  2.83787e+06
5025.5  1215.32  2.83908e+06
5026.5  1215.51  2.8403e+06
5027.5  1215.7  2.84152e+06
5028.5  1215.9  2.84273e+06
5029.5  1216.09  2.84395e+06
5030.5  1216.29  2.84516e+06
5031.5  1216.48  2.84638e+06
5032.5  1216.67  2.8476e+06
5033.5  1216.87  2.84881e+06
5034.5  1217.06  2.85003e+06
5035.5  1217.25  2.85125e+06
5036.5  1217.45  2.85247e+06
5037.5  1217.64  2.85368e+06
5038.5  1217.84  2.8549e+06
5039.5  1218.03  2.85612e+06
5040.5  1218.22  2.85734e+06
5041.5  1218.42  2.85856e+06
5042.5  1218.61  2.85977e+06
5043.5  1218.8  2.86099e+06
5044.5  1219  2.86221e+06
5045.5  1219.19  2.86343e+06
5046.5  1219.38  2.86465e+06
5047.5  1219.57  2.86587e+06
5048.5  1219.77  2.86709e+06
5049.5  1219.96  2.86831e+06
5050.5  1220.15  2.86953e+06
5051.5  1220.35  2.87075e+06
5052.5  1220.54  2.87197e+06
5053.5  1220.73  2.87319e+06
5054.5  1220.92  2.87441e+06
5055.5  1221.12  2.87563e+06
5056.5  1221.31  2.87686e+06
5057.5  1221.5  2.87808e+06
5058.5  1221.69  2.8793e+06
5059.5  1221.89  2.88052e+06
5060.5  1222.08  2.88174e+06
5061.5  1222.27  2.88297e+06
5062.5  1222.46  2.88419e+06
5063.5  1222.66  2.88541e+06
5064.5  1222.85  2.88663e+06
5065.5  1223.04  2.88786e+06
5066.5  1223.23  2.88908e+06
5067.5  1223.43  2.8903e+06
5068.5  1223.62  2.89153e+06
5069.5  1223.81  2.89275e+06
5070.5  1224  2.89397e+06
5071.5  1224.19  2.8952e+06
5072.5  1224.39  2.89642e+06
5073.5  1224.58  2.89765e+06
5074.5  1224.77  2.89887e+06
5075.5  1224.96  2.9001e+06
5076.5  1225.15  2.90132e+06
5077.5  1225.34  2.90255e+06
5078.5  1225.54  2.90377e+06
5079.5  1225.73  2.905e+06
5080.5  1225.92  2.90622e+06
5081.5  1226.11  2.90745e+06
5082.5  1226.3  2.90868e+06
5083.5  1226.49  2.9099e+06
5084.5  1226.68  2.91113e+06
5085.5  1226.87  2.91236e+06
5086.5  1227.07  2.91358e+06
5087.5  1227.26  2.91481e+06
5088.5  1227.45  2.91604e+06
5089.5  1227.64  2.91727e+06
5090.5  1227.83  2.91849e+06
5091.5  1228.02  2.91972e+06
5092.5  1228.21  2.92095e+06
5093.5  1228.4  2.92218e+06
5094.5  1228.59  2.92341e+06
5095.5  1228.78  2.92464e+06
5096.5  1228.98  2.92587e+06
5097.5  1229.17  2.92709e+06
5098.5  1229.36  2.92832e+06
5099.5  1229.55  2.92955e+06
5100.5  1229.74  2.93078e+06
5101.5  1229.93  2.93201e+06
5102.5  1230.12  2.93324e+06
5103.5  1230.31  2.93447e+06
5104.5  1230.5  2.9357e+06
5105.5  1230.69  2.93693e+06
5106.5  1230.88  2.93817e+06
5107.5  1231.07  2.9394e+06
5108.5  1231.26  2.94063e+06
5109.5  1231.45  2.94186e+06
5110.5  1231.64  2.94309e+06
5111.5  1231.83  2.94432e+06
5112.5  1232.02  2.94555e+06
5113.5  1232.21  2.94679e+06
5114.5  1232.4  2.94802e+06
5115.5  1232.59  2.94925e+06
5116.5  1232.78  2.95048e+06
5117.5  1232.97  2.95172e+06
5118.5  1233.16  2.95295e+06
5119.5  1233.35  2.95418e+06
5120.5  1233.54  2.95542e+06
5121.5  1233.73  2.95665e+06
5122.5  1233.92  2.95789e+06
5123.5  1234.11  2.95912e+06
5124.5  1234.3  2.96035e+06
5125.5  1234.48  2.96159e+06
5126.5  1234.67  2.96282e+06
5127.5  1234.86  2.96406e+06
5128.5  1235.05  2.96529e+06
5129.5  1235.24  2.96653e+06
5130.5  1235.43  2.96776e+06
5131.5  1235.62  2.969e+06
5132.5  1235.81  2.97024e+06
5133.5  1236  2.97147e+06
5134.5  1236.19  2.97271e+06
5135.5  1236.37  2.97394e+06
5136.5  1236.56  2.97518e+06
5137.5  1236.75  2.97642e+06
5138.5  1236.94  2.97765e+06
5139.5  1237.13  2.97889e+06
5140.5  1237.32  2.98013e+06
5141.5  1237.51  2.98137e+06
5142.5  1237.7  2.9826e+06
5143.5  1237.88  2.98384e+06
5144.5  1238.07  2.98508e+06
5145.5  1238.26  2.98632e+06
5146.5  1238.45  2.98756e+06
5147.5  1238.64  2.98879e+06
5148.5  1238.83  2.99003e+06
5149.5  1239.01  2.99127e+06
5150.5  1239.2  2.99251e+06
5151.5  1239.39  2.99375e+06
5152.5  1239.58  2.99499e+06
5153.5  1239.77  2.99623e+06
5154.5  1239.95  2.99747e+06
5155.5  1240.14  2.99871e+06
5156.5  1240.33  2.99995e+06
5157.5  1240.52  3.00119e+06
5158.5  1240.7  3.00243e+06
5159.5  1240.89  3.00367e+06
5160.5  1241.08  3.00491e+06
5161.5  1241.27  3.00616e+06
5162.5  1241.46  3.0074e+06
5163.5  1241.64  3.00864e+06
5164.5  1241.83  3.00988e+06
5165.5  1242.02  3.01112e+06
5166.5  1242.2  3.01236e+06
5167.5  1242.39  3.01361e+06
5168.5  1242.58  3.01485e+06
5169.5  1242.77  3.01609e+06
5170.5  1242.95  3.01734e+06
5171.5  1243.14  3.01858e+06
5172.5  1243.33  3.01982e+06
5173.5  1243.51  3.02107e+06
5174.5  1243.7  3.02231e+06
5175.5  1243.89  3.02355e+06
5176.5  1244.08  3.0248e+06
5177.5  1244.26  3.02604e+06
5178.5  1244.45  3.02729e+06
5179.5  1244.64  3.02853e+06
5180.5  1244.82  3.02978e+06
5181.5  1245.01  3.03102e+06
5182.5  1245.2  3.03227e+06
5183.5  1245.38  3.03351e+06
5184.5  1245.57  3.03476e+06
5185.5  1245.76  3.036e+06
5186.5  1245.94  3.03725e+06
5187.5  1246.13  3.03849e+06
5188.5  1246.31  3.03974e+06
5189.5  1246.5  3.04099e+06
5190.5  1246.69  3.04223e+06
5191.5  1246.87  3.04348e+06
5192.5  1247.06  3.04473e+06
5193.5  1247.25  3.04597e+06
5194.5  1247.43  3.04722e+06
5195.5  1247.62  3.04847e+06
5196.5  1247.8  3.04972e+06
5197.5  1247.99  3.05097e+06
5198.5  1248.17  3.05221e+06
5199.5  1248.36  3.05346e+06
5200.5  1248.55  3.05471e+06
5201.5  1248.73  3.05596e+06
5202.5  1248.92  3.05721e+06
5203.5  1249.1  3.05846e+06
5204.5  1249.29  3.05971e+06
5205.5  1249.47  3.06096e+06
5206.5  1249.66  3.06221e+06
5207.5  1249.85  3.06346e+06
5208.5  1250.03  3.06471e+06
5209.5  1250.22  3.06596e+06
5210.5  1250.4  3.06721e+06
5211.5  1250.59  3.06846e+06
5212.5  1250.77  3.06971e+06
5213.5  1250.96  3.07096e+06
5214.5  1251.14  3.07221e+06
5215.5  1251.33  3.07346e+06
5216.5  1251.51  3.07471e+06
5217.5  1251.7  3.07596e+06
5218.5  1251.88  3.07722e+06
5219.5  1252.07  3.07847e+06
5220.5  1252.25  3.07972e+06
5221.5  1252.44  3.08097e+06
5222.5  1252.62  3.08223e+06
5223.5  1252.81  3.08348e+06
5224.5  1252.99  3.08473e+06
5225.5  1253.17  3.08598e+06
5226.5  1253.36  3.08724e+06
5227.5  1253.54  3.08849e+06
5228.5  1253.73  3.08975e+06
5229.5  1253.91  3.091e+06
5230.5  1254.1  3.09225e+06
5231.5  1254.28  3.09351e+06
5232.5  1254.46  3.09476e+06
5233.5  1254.65  3.09602e+06
5234.5  1254.83  3.09727e+06
5235.5  1255.02  3.09853e+06
5236.5  1255.2  3.09978e+06
5237.5  1255.39  3.10104e+06
5238.5  1255.57  3.10229e+06
5239.5  1255.75  3.10355e+06
5240.5  1255.94  3.1048e+06
5241.5  1256.12  3.10606e+06
5242.5  1256.3  3.10732e+06
5243.5  1256.49  3.10857e+06
5244.5  1256.67  3.10983e+06
5245.5  1256.86  3.11109e+06
5246.5  1257.04  3.11234e+06
5247.5  1257.22  3.1136e+06
5248.5  1257.41  3.11486e+06
5249.5  1257.59  3.11612e+06
5250.5  1257.77  3.11737e+06
5251.5  1257.96  3.11863e+06
5252.5  1258.14  3.11989e+06
5253.5  1258.32  3.12115e+06
5254.5  1258.51  3.12241e+06
5255.5  1258.69  3.12367e+06
5256.5  1258.87  3.12492e+06
5257.5  1259.05  3.12618e+06
5258.5  1259.24  3.12744e+06
5259.5  1259.42  3.1287e+06
5260.5  1259.6  3.12996e+06
5261.5  1259.79  3.13122e+06
5262.5  1259.97  3.13248e+06
5263.5  1260.15  3.13374e+06
5264.5  1260.33  3.135e+06
5265.5  1260.52  3.13626e+06
5266.5  1260.7  3.13752e+06
5267.5  1260.88  3.13878e+06
5268.5  1261.07  3.14005e+06
5269.5  1261.25  3.14131e+06
5270.5  1261.43  3.14257e+06
5271.5  1261.61  3.14383e+06
5272.5  1261.79  3.14509e+06
5273.5  1261.98  3.14635e+06
5274.5  1262.16  3.14762e+06
5275.5  1262.34  3.14888e+06
5276.5  1262.52  3.15014e+06
5277.5  1262.71  3.1514e+06
5278.5  1262.89  3.15267e+06
5279.5  1263.07  3.15393e+06
5280.5  1263.25  3.15519e+06
5281.5  1263.43  3.15646e+06
5282.5  1263.62  3.15772e+06
5283.5  1263.8  3.15898e+06
5284.5  1263.98  3.16025e+06
5285.5  1264.16  3.16151e+06
5286.5  1264.34  3.16278e+06
5287.5  1264.52  3.16404e+06
5288.5  1264.71  3.1653e+06
5289.5  1264.89  3.16657e+06
5290.5  1265.07  3.16783e+06
5291.5  1265.25  3.1691e+06
5292.5  1265.43  3.17037e+06
5293.5  1265.61  3.17163e+06
5294.5  1265.79  3.1729e+06
5295.5  1265.98  3.17416e+06
5296.5  1266.16  3.17543e+06
5297.5  1266.34  3.1767e+06
5298.5  1266.52  3.17796e+06
5299.5  1266.7  3.17923e+06
5300.5  1266.88  3.1805e+06
5301.5  1267.06  3.18176e+06
5302.5  1267.24  3.18303e+06
5303.5  1267.42  3.1843e+06
5304.5  1267.61  3.18556e+06
5305.5  1267.79  3.18683e+06
5306.5  1267.97  3.1881e+06
5307.5  1268.15  3.18937e+06
5308.5  1268.33  3.19064e+06
5309.5  1268.51  3.19191e+06
5310.5  1268.69  3.19317e+06
5311.5  1268.87  3.19444e+06
5312.5  1269.05  3.19571e+06
5313.5  1269.23  3.19698e+06
5314.5  1269.41  3.19825e+06
5315.5  1269.59  3.19952e+06
5316.5  1269.77  3.20079e+06
5317.5  1269.95  3.20206e+06
5318.5  1270.13  3.20333e+06
5319.5  1270.31  3.2046e+06
5320.5  1270.49  3.20587e+06
5321.5  1270.67  3.20714e+06
5322.5  1270.85  3.20841e+06
5323.5  1271.03  3.20968e+06
5324.5  1271.21  3.21095e+06
5325.5  1271.39  3.21223e+06
5326.5  1271.57  3.2135e+06
5327.5  1271.75  3.21477e+06
5328.5  1271.93  3.21604e+06
5329.5  1272.11  3.21731e+06
5330.5  1272.29  3.21859e+06
5331.5  1272.47  3.21986e+06
5332.5  1272.65  3.22113e+06
5333.5  1272.83  3.2224e+06
5334.5  1273.01  3.22368e+06
5335.5  1273.19  3.22495e+06
5336.5  1273.37  3.22622e+06
5337.5  1273.55  3.2275e+06
5338.5  1273.73  3.22877e+06
5339.5  1273.91  3.23004e+06
5340.5  1274.08  3.23132e+06
5341.5  1274.26  3.23259e+06
5342.5  1274.44  3.23387e+06
5343.5  1274.62  3.23514e+06
5344.5  1274.8  3.23642e+06
5345.5  1274.98  3.23769e+06
5346.5  1275.16  3.23897e+06
5347.5  1275.34  3.24024e+06
5348.5  1275.52  3.24152e+06
5349.5  1275.7  3.24279e+06
5350.5  1275.87  3.24407e+06
5351.5  1276.05  3.24535e+06
5352.5  1276.23  3.24662e+06
5353.5  1276.41  3.2479e+06
5354.5  1276.59  3.24917e+06
5355.5  1276.77  3.25045e+06
5356.5  1276.95  3.25173e+06
5357.5  1277.12  3.25301e+06
5358.5  1277.3  3.25428e+06
5359.5  1277.48  3.25556e+06
5360.5  1277.66  3.25684e+06
5361.5  1277.84  3.25812e+06
5362.5  1278.01  3.25939e+06
5363.5  1278.19  3.26067e+06
5364.5  1278.37  3.26195e+06
5365.5  1278.55  3.26323e+06
5366.5  1278.73  3.26451e+06
5367.5  1278.9  3.26579e+06
5368.5  1279.08  3.26707e+06
5369.5  1279.26  3.26834e+06
5370.5  1279.44  3.26962e+06
5371.5  1279.62  3.2709e+06
5372.5  1279.79  3.27218e+06
5373.5  1279.97  3.27346e+06
5374.5  1280.15  3.27474e+06
5375.5  1280.33  3.27602e+06
5376.5  1280.5  3.2773e+06
5377.5  1280.68  3.27859e+06
5378.5  1280.86  3.27987e+06
5379.5  1281.04  3.28115e+06
5380.5  1281.21  3.28243e+06
5381.5  1281.39  3.28371e+06
5382.5  1281.57  3.28499e+06
5383.5  1281.75  3.28627e+06
5384.5  1281.92  3.28755e+06
5385.5  1282.1  3.28884e+06
5386.5  1282.28  3.29012e+06
5387.5  1282.45  3.2914e+06
5388.5  1282.63  3.29268e+06
5389.5  1282.81  3.29397e+06
5390.5  1282.98  3.29525e+06
5391.5  1283.16  3.29653e+06
5392.5  1283.34  3.29782e+06
5393.5  1283.51  3.2991e+06
5394.5  1283.69  3.30038e+06
5395.5  1283.87  3.30167e+06
5396.5  1284.04  3.30295e+06
5397.5  1284.22  3.30424e+06
5398.5  1284.4  3.30552e+06
5399.5  1284.57  3.3068e+06
5400.5  1284.75  3.30809e+06
5401.5  1284.93  3.30937e+06
5402.5  1285.1  3.31066e+06
5403.5  1285.28  3.31195e+06
5404.5  1285.46  3.31323e+06
5405.5  1285.63  3.31452e+06
5406.5  1285.81  3.3158e+06
5407.5  1285.98  3.31709e+06
5408.5  1286.16  3.31837e+06
5409.5  1286.34  3.31966e+06
5410.5  1286.51  3.32095e+06
5411.5  1286.69  3.32223e+06
5412.5  1286.86  3.32352e+06
5413.5  1287.04  3.32481e+06
5414.5  1287.22  3.32609e+06
5415.5  1287.39  3.32738e+06
5416.5  1287.57  3.32867e+06
5417.5  1287.74  3.32996e+06
5418.5  1287.92  3.33125e+06
5419.5  1288.09  3.33253e+06
5420.5  1288.27  3.33382e+06
5421.5  1288.44  3.33511e+06
5422.5  1288.62  3.3364e+06
5423.5  1288.79  3.33769e+06
5424.5  1288.97  3.33898e+06
5425.5  1289.15  3.34027e+06
5426.5  1289.32  3.34155e+06
5427.5  1289.5  3.34284e+06
5428.5  1289.67  3.34413e+06
5429.5  1289.85  3.34542e+06
5430.5  1290.02  3.34671e+06
5431.5  1290.2  3.348e+06
5432.5  1290.37  3.34929e+06
5433.5  1290.55  3.35059e+06
5434.5  1290.72  3.35188e+06
5435.5  1290.9  3.35317e+06
5436.5  1291.07  3.35446e+06
5437.5  1291.24  3.35575e+06
5438.5  1291.42  3.35704e+06
5439.5  1291.59  3.35833e+06
5440.5  1291.77  3.35962e+06
5441.5  1291.94  3.36092e+06
5442.5  1292.12  3.36221e+06
5443.5  1292.29  3.3635e+06
5444.5  1292.47  3.36479e+06
5445.5  1292.64  3.36609e+06
5446.5  1292.82  3.36738e+06
5447.5  1292.99  3.36867e+06
5448.5  1293.16  3.36996e+06
5449.5  1293.34  3.37126e+06
5450.5  1293.51  3.37255e+06
5451.5  1293.69  3.37384e+06
5452.5  1293.86  3.37514e+06
5453.5  1294.03  3.37643e+06
5454.5  1294.21  3.37773e+06
5455.5  1294.38  3.37902e+06
5456.5  1294.56  3.38032e+06
5457.5  1294.73  3.38161e+06
5458.5  1294.9  3.38291e+06
5459.5  1295.08  3.3842e+06
5460.5  1295.25  3.3855e+06
5461.5  1295.42  3.38679e+06
5462.5  1295.6  3.38809e+06
5463.5  1295.77  3.38938e+06
5464.5  1295.94  3.39068e+06
5465.5  1296.12  3.39197e+06
5466.5  1296.29  3.39327e+06
5467.5  1296.47  3.39457e+06
5468.5  1296.64  3.39586e+06
5469.5  1296.81  3.39716e+06
5470.5  1296.98  3.39846e+06
5471.5  1297.16  3.39976e+06
5472.5  1297.33  3.40105e+06
5473.5  1297.5  3.40235e+06
5474.5  1297.68  3.40365e+06
5475.5  1297.85  3.40495e+06
5476.5  1298.02  3.40624e+06
5477.5  1298.2  3.40754e+06
5478.5  1298.37  3.40884e+06
5479.5  1298.54  3.41014e+06
5480.5  1298.71  3.41144e+06
5481.5  1298.89  3.41274e+06
5482.5  1299.06  3.41404e+06
5483.5  1299.23  3.41533e+06
5484.5  1299.4  3.41663e+06
5485.5  1299.58  3.41793e+06
5486.5  1299.75  3.41923e+06
5487.5  1299.92  3.42053e+06
5488.5  1300.09  3.42183e+06
5489.5  1300.27  3.42313e+06
5490.5  1300.44  3.42443e+06
5491.5  1300.61  3.42573e+06
5492.5  1300.78  3.42704e+06
5493.5  1300.96  3.42834e+06
5494.5  1301.13  3.42964e+06
5495.5  1301.3  3.43094e+06
5496.5  1301.47  3.43224e+06
5497.5  1301.64  3.43354e+06
5498.5  1301.82  3.43484e+06
5499.5  1301.99  3.43615e+06
5500.5  1302.16  3.43745e+06
5501.5  1302.33  3.43875e+06
5502.5  1302.5  3.44005e+06
5503.5  1302.68  3.44136e+06
5504.5  1302.85  3.44266e+06
5505.5  1303.02  3.44396e+06
5506.5  1303.19  3.44526e+06
5507.5  1303.36  3.44657e+06
5508.5  1303.53  3.44787e+06
5509.5  1303.7  3.44917e+06
5510.5  1303.88  3.45048e+06
5511.5  1304.05  3.45178e+06
5512.5  1304.22  3.45309e+06
5513.5  1304.39  3.45439e+06
5514.5  1304.56  3.4557e+06
5515.5  1304.73  3.457e+06
5516.5  1304.9  3.45831e+06
5517.5  1305.07  3.45961e+06
5518.5  1305.25  3.46092e+06
5519.5  1305.42  3.46222e+06
5520.5  1305.59  3.46353e+06
5521.5  1305.76  3.46483e+06
5522.5  1305.93  3.46614e+06
5523.5  1306.1  3.46744e+06
5524.5  1306.27  3.46875e+06
5525.5  1306.44  3.47006e+06
5526.5  1306.61  3.47136e+06
5527.5  1306.78  3.47267e+06
5528.5  1306.95  3.47398e+06
5529.5  1307.12  3.47528e+06
5530.5  1307.29  3.47659e+06
5531.5  1307.46  3.4779e+06
5532.5  1307.64  3.47921e+06
5533.5  1307.81  3.48052e+06
5534.5  1307.98  3.48182e+06
5535.5  1308.15  3.48313e+06
5536.5  1308.32  3.48444e+06
5537.5  1308.49  3.48575e+06
5538.5  1308.66  3.48706e+06
5539.5  1308.83  3.48837e+06
5540.5  1309  3.48967e+06
5541.5  1309.17  3.49098e+06
5542.5  1309.34  3.49229e+06
5543.5  1309.51  3.4936e+06
5544.5  1309.68  3.49491e+06
5545.5  1309.85  3.49622e+06
5546.5  1310.02  3.49753e+06
5547.5  1310.19  3.49884e+06
5548.5  1310.36  3.50015e+06
5549.5  1310.53  3.50146e+06
5550.5  1310.69  3.50277e+06
5551.5  1310.86  3.50408e+06
5552.5  1311.03  3.5054e+06
5553.5  1311.2  3.50671e+06
5554.5  1311.37  3.50802e+06
5555.5  1311.54  3.50933e+06
5556.5  1311.71  3.51064e+06
5557.5  1311.88  3.51195e+06
5558.5  1312.05  3.51327e+06
5559.5  1312.22  3.51458e+06
5560.5  1312.39  3.51589e+06
5561.5  1312.56  3.5172e+06
5562.5  1312.73  3.51852e+06
5563.5  1312.9  3.51983e+06
5564.5  1313.06  3.52114e+06
5565.5  1313.23  3.52245e+06
5566.5  1313.4  3.52377e+06
5567.5  1313.57  3.52508e+06
5568.5  1313.74  3.5264e+06
5569.5  1313.91  3.52771e+06
5570.5  1314.08  3.52902e+06
5571.5  1314.25  3.53034e+06
5572.5  1314.41  3.53165e+06
5573.5  1314.58  3.53297e+06
5574.5  1314.75  3.53428e+06
5575.5  1314.92  3.5356e+06
5576.5  1315.09  3.53691e+06
5577.5  1315.26  3.53823e+06
5578.5  1315.43  3.53954e+06
5579.5  1315.59  3.54086e+06
5580.5  1315.76  3.54217e+06
5581.5  1315.93  3.54349e+06
5582.5  1316.1  3.54481e+06
5583.5  1316.27  3.54612e+06
5584.5  1316.43  3.54744e+06
5585.5  1316.6  3.54875e+06
5586.5  1316.77  3.55007e+06
5587.5  1316.94  3.55139e+06
5588.5  1317.11  3.55271e+06
5589.5  1317.27  3.55402e+06
5590.5  1317.44  3.55534e+06
5591.5  1317.61  3.55666e+06
5592.5  1317.78  3.55798e+06
5593.5  1317.95  3.55929e+06
5594.5  1318.11  3.56061e+06
5595.5  1318.28  3.56193e+06
5596.5  1318.45  3.56325e+06
5597.5  1318.62  3.56457e+06
5598.5  1318.78  3.56589e+06
5599.5  1318.95  3.5672e+06
5600.5  1319.12  3.56852e+06
5601.5  1319.29  3.56984e+06
5602.5  1319.45  3.57116e+06
5603.5  1319.62  3.57248e+06
5604.5  1319.79  3.5738e+06
5605.5  1319.95  3.57512e+06
5606.5  1320.12  3.57644e+06
5607.5  1320.29  3.57776e+06
5608.5  1320.46  3.57908e+06
5609.5  1320.62  3.5804e+06
5610.5  1320.79  3.58172e+06
5611.5  1320.96  3.58305e+06
5612.5  1321.12  3.58437e+06
5613.5  1321.29  3.58569e+06
5614.5  1321.46  3.58701e+06
5615.5  1321.62  3.58833e+06
5616.5  1321.79  3.58965e+06
5617.5  1321.96  3.59097e+06
5618.5  1322.12  3.5923e+06
5619.5  1322.29  3.59362e+06
5620.5  1322.46  3.59494e+06
5621.5  1322.62  3.59626e+06
5622.5  1322.79  3.59759e+06
5623.5  1322.96  3.59891e+06
5624.5  1323.12  3.60023e+06
5625.5  1323.29  3.60156e+06
5626.5  1323.45  3.60288e+06
5627.5  1323.62  3.6042e+06
5628.5  1323.79  3.60553e+06
5629.5  1323.95  3.60685e+06
5630.5  1324.12  3.60817e+06
5631.5  1324.28  3.6095e+06
5632.5  1324.45  3.61082e+06
5633.5  1324.62  3.61215e+06
5634.5  1324.78  3.61347e+06
5635.5  1324.95  3.6148e+06
5636.5  1325.11  3.61612e+06
5637.5  1325.28  3.61745e+06
5638.5  1325.44  3.61877e+06
5639.5  1325.61  3.6201e+06
5640.5  1325.78  3.62143e+06
5641.5  1325.94  3.62275e+06
5642.5  1326.11  3.62408e+06
5643.5  1326.27  3.6254e+06
5644.5  1326.44  3.62673e+06
5645.5  1326.6  3.62806e+06
5646.5  1326.77  3.62938e+06
5647.5  1326.93  3.63071e+06
5648.5  1327.1  3.63204e+06
5649.5  1327.26  3.63336e+06
5650.5  1327.43  3.63469e+06
5651.5  1327.59  3.63602e+06
5652.5  1327.76  3.63735e+06
5653.5  1327.92  3.63868e+06
5654.5  1328.09  3.64e+06
5655.5  1328.25  3.64133e+06
5656.5  1328.42  3.64266e+06
5657.5  1328.58  3.64399e+06
5658.5  1328.75  3.64532e+06
5659.5  1328.91  3.64665e+06
5660.5  1329.08  3.64798e+06
5661.5  1329.24  3.6493e+06
5662.5  1329.41  3.65063e+06
5663.5  1329.57  3.65196e+06
5664.5  1329.74  3.65329e+06
5665.5  1329.9  3.65462e+06
5666.5  1330.07  3.65595e+06
5667.5  1330.23  3.65728e+06
5668.5  1330.39  3.65861e+06
5669.5  1330.56  3.65994e+06
5670.5  1330.72  3.66128e+06
5671.5  1330.89  3.66261e+06
5672.5  1331.05  3.66394e+06
5673.5  1331.22  3.66527e+06
5674.5  1331.38  3.6666e+06
5675.5  1331.54  3.66793e+06
5676.5  1331.71  3.66926e+06
5677.5  1331.87  3.67059e+06
5678.5  1332.04  3.67193e+06
5679.5  1332.2  3.67326e+06
5680.5  1332.36  3.67459e+06
5681.5  1332.53  3.67592e+06
5682.5  1332.69  3.67726e+06
5683.5  1332.86  3.67859e+06
5684.5  1333.02  3.67992e+06
5685.5  1333.18  3.68126e+06
5686.5  1333.35  3.68259e+06
5687.5  1333.51  3.68392e+06
5688.5  1333.67  3.68526e+06
5689.5  1333.84  3.68659e+06
5690.5  1334  3.68792e+06
5691.5  1334.16  3.68926e+06
5692.5  1334.33  3.69059e+06
5693.5  1334.49  3.69193e+06
5694.5  1334.65  3.69326e+06
5695.5  1334.82  3.6946e+06
5696.5  1334.98  3.69593e+06
5697.5  1335.14  3.69727e+06
5698.5  1335.31  3.6986e+06
5699.5  1335.47  3.69994e+06
5700.5  1335.63  3.70127e+06
5701.5  1335.79  3.70261e+06
5702.5  1335.96  3.70394e+06
5703.5  1336.12  3.70528e+06
5704.5  1336.28  3.70662e+06
5705.5  1336.45  3.70795e+06
5706.5  1336.61  3.70929e+06
5707.5  1336.77  3.71063e+06
5708.5  1336.93  3.71196e+06
5709.5  1337.1  3.7133e+06
5710.5  1337.26  3.71464e+06
5711.5  1337.42  3.71598e+06
5712.5  1337.58  3.71731e+06
5713.5  1337.75  3.71865e+06
5714.5  1337.91  3.71999e+06
5715.5  1338.07  3.72133e+06
5716.5  1338.23  3.72267e+06
5717.5  1338.4  3.724e+06
5718.5  1338.56  3.72534e+06
5719.5  1338.72  3.72668e+06
5720.5  1338.88  3.72802e+06
5721.5  1339.04  3.72936e+06
5722.5  1339.21  3.7307e+06
5723.5  1339.37  3.73204e+06
5724.5  1339.53  3.73338e+06
5725.5  1339.69  3.73472e+06
5726.5  1339.85  3.73606e+06
5727.5  1340.01  3.7374e+06
5728.5  1340.18  3.73874e+06
5729.5  1340.34  3.74008e+06
5730.5  1340.5  3.74142e+06
5731.5  1340.66  3.74276e+06
5732.5  1340.82  3.7441e+06
5733.5  1340.98  3.74544e+06
5734.5  1341.15  3.74678e+06
5735.5  1341.31  3.74812e+06
5736.5  1341.47  3.74946e+06
5737.5  1341.63  3.75081e+06
5738.5  1341.79  3.75215e+06
5739.5  1341.95  3.75349e+06
5740.5  1342.11  3.75483e+06
5741.5  1342.28  3.75617e+06
5742.5  1342.44  3.75752e+06
5743.5  1342.6  3.75886e+06
5744.5  1342.76  3.7602e+06
5745.5  1342.92  3.76154e+06
5746.5  1343.08  3.76289e+06
5747.5  1343.24  3.76423e+06
5748.5  1343.4  3.76557e+06
5749.5  1343.56  3.76692e+06
5750.5  1343.72  3.76826e+06
5751.5  1343.88  3.76961e+06
5752.5  1344.05  3.77095e+06
5753.5  1344.21  3.77229e+06
5754.5  1344.37  3.77364e+06
5755.5  1344.53  3.77498e+06
5756.5  1344.69  3.77633e+06
5757.5  1344.85  3.77767e+06
5758.5  1345.01  3.77902e+06
5759.5  1345.17  3.78036e+06
5760.5  1345.33  3.78171e+06
5761.5  1345.49  3.78305e+06
5762.5  1345.65  3.7844e+06
5763.5  1345.81  3.78574e+06
5764.5  1345.97  3.78709e+06
5765.5  1346.13  3.78844e+06
5766.5  1346.29  3.78978e+06
5767.5  1346.45  3.79113e+06
5768.5  1346.61  3.79248e+06
5769.5  1346.77  3.79382e+06
5770.5  1346.93  3.79517e+06
5771.5  1347.09  3.79652e+06
5772.5  1347.25  3.79786e+06
5773.5  1347.41  3.79921e+06
5774.5  1347.57  3.80056e+06
5775.5  1347.73  3.80191e+06
5776.5  1347.89  3.80325e+06
5777.5  1348.05  3.8046e+06
5778.5  1348.21  3.80595e+06
5779.5  1348.37  3.8073e+06
5780.5  1348.53  3.80865e+06
5781.5  1348.69  3.81e+06
5782.5  1348.85  3.81135e+06
5783.5  1349.01  3.81269e+06
5784.5  1349.17  3.81404e+06
5785.5  1349.32  3.81539e+06
5786.5  1349.48  3.81674e+06
5787.5  1349.64  3.81809e+06
5788.5  1349.8  3.81944e+06
5789.5  1349.96  3.82079e+06
5790.5  1350.12  3.82214e+06
5791.5  1350.28  3.82349e+06
5792.5  1350.44  3.82484e+06
5793.5  1350.6  3.82619e+06
5794.5  1350.76  3.82754e+06
5795.5  1350.91  3.82889e+06
5796.5  1351.07  3.83025e+06
5797.5  1351.23  3.8316e+06
5798.5  1351.39  3.83295e+06
5799.5  1351.55  3.8343e+06
5800.5  1351.71  3.83565e+06
5801.5  1351.87  3.837e+06
5802.5  1352.03  3.83836e+06
5803.5  1352.18  3.83971e+06
5804.5  1352.34  3.84106e+06
5805.5  1352.5  3.84241e+06
5806.5  1352.66  3.84377e+06
5807.5  1352.82  3.84512e+06
5808.5  1352.98  3.84647e+06
5809.5  1353.13  3.84782e+06
5810.5  1353.29  3.84918e+06
5811.5  1353.45  3.85053e+06
5812.5  1353.61  3.85188e+06
5813.5  1353.77  3.85324e+06
5814.5  1353.92  3.85459e+06
5815.5  1354.08  3.85595e+06
5816.5  1354.24  3.8573e+06
5817.5  1354.4  3.85866e+06
5818.5  1354.56  3.86001e+06
5819.5  1354.71  3.86136e+06
5820.5  1354.87  3.86272e+06
5821.5  1355.03  3.86407e+06
5822.5  1355.19  3.86543e+06
5823.5  1355.35  3.86678e+06
5824.5  1355.5  3.86814e+06
5825.5  1355.66  3.8695e+06
5826.5  1355.82  3.87085e+06
5827.5  1355.98  3.87221e+06
5828.5  1356.13  3.87356e+06
5829.5  1356.29  3.87492e+06
5830.5  1356.45  3.87628e+06
5831.5  1356.6  3.87763e+06
5832.5  1356.76  3.87899e+06
5833.5  1356.92  3.88035e+06
5834.5  1357.08  3.8817e+06
5835.5  1357.23  3.88306e+06
5836.5  1357.39  3.88442e+06
5837.5  1357.55  3.88578e+06
5838.5  1357.7  3.88713e+06
5839.5  1357.86  3.88849e+06
5840.5  1358.02  3.88985e+06
5841.5  1358.18  3.89121e+06
5842.5  1358.33  3.89257e+06
5843.5  1358.49  3.89392e+06
5844.5  1358.65  3.89528e+06
5845.5  1358.8  3.89664e+06
5846.5  1358.96  3.898e+06
5847.5  1359.12  3.89936e+06
5848.5  1359.27  3.90072e+06
5849.5  1359.43  3.90208e+06
5850.5  1359.59  3.90344e+06
5851.5  1359.74  3.9048e+06
5852.5  1359.9  3.90616e+06
5853.5  1360.05  3.90752e+06
5854.5  1360.21  3.90888e+06
5855.5  1360.37  3.91024e+06
5856.5  1360.52  3.9116e+06
5857.5  1360.68  3.91296e+06
5858.5  1360.84  3.91432e+06
5859.5  1360.99  3.91568e+06
5860.5  1361.15  3.91704e+06
5861.5  1361.3  3.9184e+06
5862.5  1361.46  3.91977e+06
5863.5  1361.62  3.92113e+06
5864.5  1361.77  3.92249e+06
5865.5  1361.93  3.92385e+06
5866.5  1362.08  3.92521e+06
5867.5  1362.24  3.92658e+06
5868.5  1362.4  3.92794e+06
5869.5  1362.55  3.9293e+06
5870.5  1362.71  3.93066e+06
5871.5  1362.86  3.93203e+06
5872.5  1363.02  3.93339e+06
5873.5  1363.17  3.93475e+06
5874.5  1363.33  3.93612e+06
5875.5  1363.48  3.93748e+06
5876.5  1363.64  3.93884e+06
5877.5  1363.79  3.94021e+06
5878.5  1363.95  3.94157e+06
5879.5  1364.11  3.94293e+06
5880.5  1364.26  3.9443e+06
5881.5  1364.42  3.94566e+06
5882.5  1364.57  3.94703e+06
5883.5  1364.73  3.94839e+06
5884.5  1364.88  3.94976e+06
5885.5  1365.04  3.95112e+06
5886.5  1365.19  3.95249e+06
5887.5  1365.35  3.95385e+06
5888.5  1365.5  3.95522e+06
5889.5  1365.66  3.95658e+06
5890.5  1365.81  3.95795e+06
5891.5  1365.97  3.95932e+06
5892.5  1366.12  3.96068e+06
5893.5  1366.27  3.96205e+06
5894.5  1366.43  3.96341e+06
5895.5  1366.58  3.96478e+06
5896.5  1366.74  3.96615e+06
5897.5  1366.89  3.96751e+06
5898.5  1367.05  3.96888e+06
5899.5  1367.2  3.97025e+06
5900.5  1367.36  3.97162e+06
5901.5  1367.51  3.97298e+06
5902.5  1367.66  3.97435e+06
5903.5  1367.82  3.97572e+06
5904.5  1367.97  3.97709e+06
5905.5  1368.13  3.97846e+06
5906.5  1368.28  3.97982e+06
5907.5  1368.44  3.98119e+06
5908.5  1368.59  3.98256e+06
5909.5  1368.74  3.98393e+06
5910.5  1368.9  3.9853e+06
5911.5  1369.05  3.98667e+06
5912.5  1369.21  3.98804e+06
5913.5  1369.36  3.98941e+06
5914.5  1369.51  3.99078e+06
5915.5  1369.67  3.99215e+06
5916.5  1369.82  3.99352e+06
5917.5  1369.97  3.99489e+06
5918.5  1370.13  3.99626e+06
5919.5  1370.28  3.99763e+06
5920.5  1370.44  3.999e+06
5921.5  1370.59  4.00037e+06
5922.5  1370.74  4.00174e+06
5923.5  1370.9  4.00311e+06
5924.5  1371.05  4.00448e+06
5925.5  1371.2  4.00585e+06
5926.5  1371.36  4.00722e+06
5927.5  1371.51  4.00859e+06
5928.5  1371.66  4.00996e+06
5929.5  1371.82  4.01134e+06
5930.5  1371.97  4.01271e+06
5931.5  1372.12  4.01408e+06
5932.5  1372.27  4.01545e+06
5933.5  1372.43  4.01683e+06
5934.5  1372.58  4.0182e+06
5935.5  1372.73  4.01957e+06
5936.5  1372.89  4.02094e+06
5937.5  1373.04  4.02232e+06
5938.5  1373.19  4.02369e+06
5939.5  1373.34  4.02506e+06
5940.5  1373.5  4.02644e+06
5941.5  1373.65  4.02781e+06
5942.5  1373.8  4.02918e+06
5943.5  1373.95  4.03056e+06
5944.5  1374.11  4.03193e+06
5945.5  1374.26  4.03331e+06
5946.5  1374.41  4.03468e+06
5947.5  1374.56  4.03606e+06
5948.5  1374.72  4.03743e+06
5949.5  1374.87  4.03881e+06
5950.5  1375.02  4.04018e+06
5951.5  1375.17  4.04156e+06
5952.5  1375.33  4.04293e+06
5953.5  1375.48  4.04431e+06
5954.5  1375.63  4.04568e+06
5955.5  1375.78  4.04706e+06
5956.5  1375.93  4.04843e+06
5957.5  1376.09  4.04981e+06
5958.5  1376.24  4.05119e+06
5959.5  1376.39  4.05256e+06
5960.5  1376.54  4.05394e+06
5961.5  1376.69  4.05532e+06
5962.5  1376.85  4.05669e+06
5963.5  1377  4.05807e+06
5964.5  1377.15  4.05945e+06
5965.5  1377.3  4.06082e+06
5966.5  1377.45  4.0622e+06
5967.5  1377.6  4.06358e+06
5968.5  1377.76  4.06496e+06
5969.5  1377.91  4.06633e+06
5970.5  1378.06  4.06771e+06
5971.5  1378.21  4.06909e+06
5972.5  1378.36  4.07047e+06
5973.5  1378.51  4.07185e+06
5974.5  1378.66  4.07323e+06
5975.5  1378.82  4.07461e+06
5976.5  1378.97  4.07598e+06
5977.5  1379.12  4.07736e+06
5978.5  1379.27  4.07874e+06
5979.5  1379.42  4.08012e+06
5980.5  1379.57  4.0815e+06
5981.5  1379.72  4.08288e+06
5982.5  1379.87  4.08426e+06
5983.5  1380.02  4.08564e+06
5984.5  1380.17  4.08702e+06
5985.5  1380.33  4.0884e+06
5986.5  1380.48  4.08978e+06
5987.5  1380.63  4.09116e+06
5988.5  1380.78  4.09254e+06
5989.5  1380.93  4.09392e+06
5990.5  1381.08  4.09531e+06
5991.5  1381.23  4.09669e+06
5992.5  1381.38  4.09807e+06
5993.5  1381.53  4.09945e+06
5994.5  1381.68  4.10083e+06
5995.5  1381.83  4.10221e+06
5996.5  1381.98  4.1036e+06
5997.5  1382.13  4.10498e+06
5998.5  1382.28  4.10636e+06
5999.5  1382.43  4.10774e+06
6000.5  1382.58  4.10912e+06
6001.5  1382.73  4.11051e+06
6002.5  1382.88  4.11189e+06
6003.5  1383.03  4.11327e+06
6004.5  1383.18  4.11466e+06
6005.5  1383.33  4.11604e+06
6006.5  1383.48  4.11742e+06
6007.5  1383.63  4.11881e+06
6008.5  1383.78  4.12019e+06
6009.5  1383.93  4.12157e+06
6010.5  1384.08  4.12296e+06
6011.5  1384.23  4.12434e+06
6012.5  1384.38  4.12573e+06
6013.5  1384.53  4.12711e+06
6014.5  1384.68  4.1285e+06
6015.5  1384.83  4.12988e+06
6016.5  1384.98  4.13127e+06
6017.5  1385.13  4.13265e+06
6018.5  1385.28  4.13404e+06
6019.5  1385.43  4.13542e+06
6020.5  1385.58  4.13681e+06
6021.5  1385.73  4.13819e+06
6022.5  1385.88  4.13958e+06
6023.5  1386.03  4.14097e+06
6024.5  1386.18  4.14235e+06
6025.5  1386.32  4.14374e+06
6026.5  1386.47  4.14512e+06
6027.5  1386.62  4.14651e+06
6028.5  1386.77  4.1479e+06
6029.5  1386.92  4.14928e+06
6030.5  1387.07  4.15067e+06
6031.5  1387.22  4.15206e+06
6032.5  1387.37  4.15345e+06
6033.5  1387.52  4.15483e+06
6034.5  1387.67  4.15622e+06
6035.5  1387.81  4.15761e+06
6036.5  1387.96  4.159e+06
6037.5  1388.11  4.16039e+06
6038.5  1388.26  4.16177e+06
6039.5  1388.41  4.16316e+06
6040.5  1388.56  4.16455e+06
6041.5  1388.71  4.16594e+06
6042.5  1388.85  4.16733e+06
6043.5  1389  4.16872e+06
6044.5  1389.15  4.17011e+06
6045.5  1389.3  4.1715e+06
6046.5  1389.45  4.17288e+06
6047.5  1389.6  4.17427e+06
6048.5  1389.74  4.17566e+06
6049.5  1389.89  4.17705e+06
6050.5  1390.04  4.17844e+06
6051.5  1390.19  4.17983e+06
6052.5  1390.34  4.18122e+06
6053.5  1390.48  4.18262e+06
6054.5  1390.63  4.18401e+06
6055.5  1390.78  4.1854e+06
6056.5  1390.93  4.18679e+06
6057.5  1391.08  4.18818e+06
6058.5  1391.22  4.18957e+06
6059.5  1391.37  4.19096e+06
6060.5  1391.52  4.19235e+06
6061.5  1391.67  4.19374e+06
6062.5  1391.81  4.19514e+06
6063.5  1391.96  4.19653e+06
6064.5  1392.11  4.19792e+06
6065.5  1392.26  4.19931e+06
6066.5  1392.41  4.2007e+06
6067.5  1392.55  4.2021e+06
6068.5  1392.7  4.20349e+06
6069.5  1392.85  4.20488e+06
6070.5  1392.99  4.20628e+06
6071.5  1393.14  4.20767e+06
6072.5  1393.29  4.20906e+06
6073.5  1393.44  4.21046e+06
6074.5  1393.58  4.21185e+06
6075.5  1393.73  4.21324e+06
6076.5  1393.88  4.21464e+06
6077.5  1394.02  4.21603e+06
6078.5  1394.17  4.21743e+06
6079.5  1394.32  4.21882e+06
6080.5  1394.47  4.22021e+06
6081.5  1394.61  4.22161e+06
6082.5  1394.76  4.223e+06
6083.5  1394.91  4.2244e+06
6084.5  1395.05  4.22579e+06
6085.5  1395.2  4.22719e+06
6086.5  1395.35  4.22858e+06
6087.5  1395.49  4.22998e+06
6088.5  1395.64  4.23138e+06
6089.5  1395.79  4.23277e+06
6090.5  1395.93  4.23417e+06
6091.5  1396.08  4.23556e+06
6092.5  1396.23  4.23696e+06
6093.5  1396.37  4.23836e+06
6094.5  1396.52  4.23975e+06
6095.5  1396.66  4.24115e+06
6096.5  1396.81  4.24255e+06
6097.5  1396.96  4.24394e+06
6098.5  1397.1  4.24534e+06
6099.5  1397.25  4.24674e+06
6100.5  1397.4  4.24813e+06
6101.5  1397.54  4.24953e+06
6102.5  1397.69  4.25093e+06
6103.5  1397.83  4.25233e+06
6104.5  1397.98  4.25373e+06
6105.5  1398.13  4.25512e+06
6106.5  1398.27  4.25652e+06
6107.5  1398.42  4.25792e+06
6108.5  1398.56  4.25932e+06
6109.5  1398.71  4.26072e+06
6110.5  1398.85  4.26212e+06
6111.5  1399  4.26352e+06
6112.5  1399.15  4.26491e+06
6113.5  1399.29  4.26631e+06
6114.5  1399.44  4.26771e+06
6115.5  1399.58  4.26911e+06
6116.5  1399.73  4.27051e+06
6117.5  1399.87  4.27191e+06
6118.5  1400.02  4.27331e+06
6119.5  1400.16  4.27471e+06
6120.5  1400.31  4.27611e+06
6121.5  1400.45  4.27751e+06
6122.5  1400.6  4.27891e+06
6123.5  1400.74  4.28031e+06
6124.5  1400.89  4.28172e+06
6125.5  1401.03  4.28312e+06
6126.5  1401.18  4.28452e+06
6127.5  1401.32  4.28592e+06
6128.5  1401.47  4.28732e+06
6129.5  1401.61  4.28872e+06
6130.5  1401.76  4.29012e+06
6131.5  1401.9  4.29153e+06
6132.5  1402.05  4.29293e+06
6133.5  1402.19  4.29433e+06
6134.5  1402.34  4.29573e+06
6135.5  1402.48  4.29713e+06
6136.5  1402.63  4.29854e+06
6137.5  1402.77  4.29994e+06
6138.5  1402.92  4.30134e+06
6139.5  1403.06  4.30275e+06
6140.5  1403.21  4.30415e+06
6141.5  1403.35  4.30555e+06
6142.5  1403.5  4.30696e+06
6143.5  1403.64  4.30836e+06
6144.5  1403.78  4.30976e+06
6145.5  1403.93  4.31117e+06
6146.5  1404.07  4.31257e+06
6147.5  1404.22  4.31398e+06
6148.5  1404.36  4.31538e+06
6149.5  1404.5  4.31678e+06
6150.5  1404.65  4.31819e+06
6151.5  1404.79  4.31959e+06
6152.5  1404.94  4.321e+06
6153.5  1405.08  4.3224e+06
6154.5  1405.22  4.32381e+06
6155.5  1405.37  4.32521e+06
6156.5  1405.51  4.32662e+06
6157.5  1405.66  4.32803e+06
6158.5  1405.8  4.32943e+06
6159.5  1405.94  4.33084e+06
6160.5  1406.09  4.33224e+06
6161.5  1406.23  4.33365e+06
6162.5  1406.37  4.33506e+06
6163.5  1406.52  4.33646e+06
6164.5  1406.66  4.33787e+06
6165.5  1406.81  4.33928e+06
6166.5  1406.95  4.34068e+06
6167.5  1407.09  4.34209e+06
6168.5  1407.24  4.3435e+06
6169.5  1407.38  4.34491e+06
6170.5  1407.52  4.34631e+06
6171.5  1407.67  4.34772e+06
6172.5  1407.81  4.34913e+06
6173.5  1407.95  4.35054e+06
6174.5  1408.09  4.35194e+06
6175.5  1408.24  4.35335e+06
6176.5  1408.38  4.35476e+06
6177.5  1408.52  4.35617e+06
6178.5  1408.67  4.35758e+06
6179.5  1408.81  4.35899e+06
6180.5  1408.95  4.3604e+06
6181.5  1409.1  4.3618e+06
6182.5  1409.24  4.36321e+06
6183.5  1409.38  4.36462e+06
6184.5  1409.52  4.36603e+06
6185.5  1409.67  4.36744e+06
6186.5  1409.81  4.36885e+06
6187.5  1409.95  4.37026e+06
6188.5  1410.09  4.37167e+06
6189.5  1410.24  4.37308e+06
6190.5  1410.38  4.37449e+06
6191.5  1410.52  4.3759e+06
6192.5  1410.66  4.37731e+06
6193.5  1410.81  4.37873e+06
6194.5  1410.95  4.38014e+06
6195.5  1411.09  4.38155e+06
6196.5  1411.23  4.38296e+06
6197.5  1411.38  4.38437e+06
6198.5  1411.52  4.38578e+06
6199.5  1411.66  4.38719e+06
6200.5  1411.8  4.3886e+06
6201.5  1411.94  4.39002e+06
6202.5  1412.09  4.39143e+06
6203.5  1412.23  4.39284e+06
6204.5  1412.37  4.39425e+06
6205.5  1412.51  4.39567e+06
6206.5  1412.65  4.39708e+06
6207.5  1412.8  4.39849e+06
6208.5  1412.94  4.3999e+06
6209.5  1413.08  4.40132e+06
6210.5  1413.22  4.40273e+06
6211.5  1413.36  4.40414e+06
6212.5  1413.5  4.40556e+06
6213.5  1413.65  4.40697e+06
6214.5  1413.79  4.40838e+06
6215.5  1413.93  4.4098e+06
6216.5  1414.07  4.41121e+06
6217.5  1414.21  4.41263e+06
6218.5  1414.35  4.41404e+06
6219.5  1414.49  4.41546e+06
6220.5  1414.64  4.41687e+06
6221.5  1414.78  4.41829e+06
6222.5  1414.92  4.4197e+06
6223.5  1415.06  4.42112e+06
6224.5  1415.2  4.42253e+06
6225.5  1415.34  4.42395e+06
6226.5  1415.48  4.42536e+06
6227.5  1415.62  4.42678e+06
6228.5  1415.76  4.42819e+06
6229.5  1415.91  4.42961e+06
6230.5  1416.05  4.43102e+06
6231.5  1416.19  4.43244e+06
6232.5  1416.33  4.43386e+06
6233.5  1416.47  4.43527e+06
6234.5  1416.61  4.43669e+06
6235.5  1416.75  4.43811e+06
6236.5  1416.89  4.43952e+06
6237.5  1417.03  4.44094e+06
6238.5  1417.17  4.44236e+06
6239.5  1417.31  4.44378e+06
6240.5  1417.45  4.44519e+06
6241.5  1417.59  4.44661e+06
6242.5  1417.73  4.44803e+06
6243.5  1417.87  4.44945e+06
6244.5  1418.01  4.45086e+06
6245.5  1418.15  4.45228e+06
6246.5  1418.29  4.4537e+06
6247.5  1418.43  4.45512e+06
6248.5  1418.58  4.45654e+06
6249.5  1418.72  4.45796e+06
6250.5  1418.86  4.45938e+06
6251.5  1419  4.46079e+06
6252.5  1419.14  4.46221e+06
6253.5  1419.28  4.46363e+06
6254.5  1419.42  4.46505e+06
6255.5  1419.56  4.46647e+06
6256.5  1419.7  4.46789e+06
6257.5  1419.83  4.46931e+06
6258.5  1419.97  4.47073e+06
6259.5  1420.11  4.47215e+06
6260.5  1420.25  4.47357e+06
6261.5  1420.39  4.47499e+06
6262.5  1420.53  4.47641e+06
6263.5  1420.67  4.47783e+06
6264.5  1420.81  4.47925e+06
6265.5  1420.95  4.48067e+06
6266.5  1421.09  4.4821e+06
6267.5  1421.23  4.48352e+06
6268.5  1421.37  4.48494e+06
6269.5  1421.51  4.48636e+06
6270.5  1421.65  4.48778e+06
6271.5  1421.79  4.4892e+06
6272.5  1421.93  4.49063e+06
6273.5  1422.07  4.49205e+06
6274.5  1422.21  4.49347e+06
6275.5  1422.34  4.49489e+06
6276.5  1422.48  4.49631e+06
6277.5  1422.62  4.49774e+06
6278.5  1422.76  4.49916e+06
6279.5  1422.9  4.50058e+06
6280.5  1423.04  4.50201e+06
6281.5  1423.18  4.50343e+06
6282.5  1423.32  4.50485e+06
6283.5  1423.46  4.50628e+06
6284.5  1423.6  4.5077e+06
6285.5  1423.73  4.50912e+06
6286.5  1423.87  4.51055e+06
6287.5  1424.01  4.51197e+06
6288.5  1424.15  4.51339e+06
6289.5  1424.29  4.51482e+06
6290.5  1424.43  4.51624e+06
6291.5  1424.57  4.51767e+06
6292.5  1424.7  4.51909e+06
6293.5  1424.84  4.52052e+06
6294.5  1424.98  4.52194e+06
6295.5  1425.12  4.52337e+06
6296.5  1425.26  4.52479e+06
6297.5  1425.4  4.52622e+06
6298.5  1425.53  4.52764e+06
6299.5  1425.67  4.52907e+06
6300.5  1425.81  4.5305e+06
6301.5  1425.95  4.53192e+06
6302.5  1426.09  4.53335e+06
6303.5  1426.22  4.53477e+06
6304.5  1426.36  4.5362e+06
6305.5  1426.5  4.53763e+06
6306.5  1426.64  4.53905e+06
6307.5  1426.78  4.54048e+06
6308.5  1426.91  4.54191e+06
6309.5  1427.05  4.54333e+06
6310.5  1427.19  4.54476e+06
6311.5  1427.33  4.54619e+06
6312.5  1427.46  4.54762e+06
6313.5  1427.6  4.54904e+06
6314.5  1427.74  4.55047e+06
6315.5  1427.88  4.5519e+06
6316.5  1428.01  4.55333e+06
6317.5  1428.15  4.55476e+06
6318.5  1428.29  4.55618e+06
6319.5  1428.43  4.55761e+06
6320.5  1428.56  4.55904e+06
6321.5  1428.7  4.56047e+06
6322.5  1428.84  4.5619e+06
6323.5  1428.98  4.56333e+06
6324.5  1429.11  4.56476e+06
6325.5  1429.25  4.56619e+06
6326.5  1429.39  4.56761e+06
6327.5  1429.52  4.56904e+06
6328.5  1429.66  4.57047e+06
6329.5  1429.8  4.5719e+06
6330.5  1429.94  4.57333e+06
6331.5  1430.07  4.57476e+06
6332.5  1430.21  4.57619e+06
6333.5  1430.35  4.57762e+06
6334.5  1430.48  4.57905e+06
6335.5  1430.62  4.58049e+06
6336.5  1430.76  4.58192e+06
6337.5  1430.89  4.58335e+06
6338.5  1431.03  4.58478e+06
6339.5  1431.17  4.58621e+06
6340.5  1431.3  4.58764e+06
6341.5  1431.44  4.58907e+06
6342.5  1431.58  4.5905e+06
6343.5  1431.71  4.59194e+06
6344.5  1431.85  4.59337e+06
6345.5  1431.99  4.5948e+06
6346.5  1432.12  4.59623e+06
6347.5  1432.26  4.59766e+06
6348.5  1432.39  4.5991e+06
6349.5  1432.53  4.60053e+06
6350.5  1432.67  4.60196e+06
6351.5  1432.8  4.60339e+06
6352.5  1432.94  4.60483e+06
6353.5  1433.08  4.60626e+06
6354.5  1433.21  4.60769e+06
6355.5  1433.35  4.60913e+06
6356.5  1433.48  4.61056e+06
6357.5  1433.62  4.61199e+06
6358.5  1433.76  4.61343e+06
6359.5  1433.89  4.61486e+06
6360.5  1434.03  4.6163e+06
6361.5  1434.16  4.61773e+06
6362.5  1434.3  4.61916e+06
6363.5  1434.43  4.6206e+06
6364.5  1434.57  4.62203e+06
6365.5  1434.71  4.62347e+06
6366.5  1434.84  4.6249e+06
6367.5  1434.98  4.62634e+06
6368.5  1435.11  4.62777e+06
6369.5  1435.25  4.62921e+06
6370.5  1435.38  4.63064e+06
6371.5  1435.52  4.63208e+06
6372.5  1435.65  4.63351e+06
6373.5  1435.79  4.63495e+06
6374.5  1435.92  4.63639e+06
6375.5  1436.06  4.63782e+06
6376.5  1436.19  4.63926e+06
6377.5  1436.33  4.64069e+06
6378.5  1436.46  4.64213e+06
6379.5  1436.6  4.64357e+06
6380.5  1436.73  4.645e+06
6381.5  1436.87  4.64644e+06
6382.5  1437  4.64788e+06
6383.5  1437.14  4.64932e+06
6384.5  1437.27  4.65075e+06
6385.5  1437.41  4.65219e+06
6386.5  1437.54  4.65363e+06
6387.5  1437.68  4.65507e+06
6388.5  1437.81  4.6565e+06
6389.5  1437.95  4.65794e+06
6390.5  1438.08  4.65938e+06
6391.5  1438.22  4.66082e+06
6392.5  1438.35  4.66226e+06
6393.5  1438.49  4.66369e+06
6394.5  1438.62  4.66513e+06
6395.5  1438.76  4.66657e+06
6396.5  1438.89  4.66801e+06
6397.5  1439.02  4.66945e+06
6398.5  1439.16  4.67089e+06
6399.5  1439.29  4.67233e+06
6400.5  1439.43  4.67377e+06
6401.5  1439.56  4.67521e+06
6402.5  1439.7  4.67665e+06
6403.5  1439.83  4.67809e+06
6404.5  1439.96  4.67953e+06
6405.5  1440.1  4.68097e+06
6406.5  1440.23  4.68241e+06
6407.5  1440.37  4.68385e+06
6408.5  1440.5  4.68529e+06
6409.5  1440.63  4.68673e+06
6410.5  1440.77  4.68817e+06
6411.5  1440.9  4.68961e+06
6412.5  1441.04  4.69105e+06
6413.5  1441.17  4.69249e+06
6414.5  1441.3  4.69393e+06
6415.5  1441.44  4.69537e+06
6416.5  1441.57  4.69682e+06
6417.5  1441.7  4.69826e+06
6418.5  1441.84  4.6997e+06
6419.5  1441.97  4.70114e+06
6420.5  1442.1  4.70258e+06
6421.5  1442.24  4.70403e+06
6422.5  1442.37  4.70547e+06
6423.5  1442.5  4.70691e+06
6424.5  1442.64  4.70835e+06
6425.5  1442.77  4.7098e+06
6426.5  1442.9  4.71124e+06
6427.5  1443.04  4.71268e+06
6428.5  1443.17  4.71413e+06
6429.5  1443.3  4.71557e+06
6430.5  1443.44  4.71701e+06
6431.5  1443.57  4.71846e+06
6432.5  1443.7  4.7199e+06
6433.5  1443.84  4.72134e+06
6434.5  1443.97  4.72279e+06
6435.5  1444.1  4.72423e+06
6436.5  1444.23  4.72568e+06
6437.5  1444.37  4.72712e+06
6438.5  1444.5  4.72856e+06
6439.5  1444.63  4.73001e+06
6440.5  1444.77  4.73145e+06
6441.5  1444.9  4.7329e+06
6442.5  1445.03  4.73434e+06
6443.5  1445.16  4.73579e+06
6444.5  1445.3  4.73723e+06
6445.5  1445.43  4.73868e+06
6446.5  1445.56  4.74013e+06
6447.5  1445.69  4.74157e+06
6448.5  1445.83  4.74302e+06
6449.5  1445.96  4.74446e+06
6450.5  1446.09  4.74591e+06
6451.5  1446.22  4.74736e+06
6452.5  1446.36  4.7488e+06
6453.5  1446.49  4.75025e+06
6454.5  1446.62  4.75169e+06
6455.5  1446.75  4.75314e+06
6456.5  1446.88  4.75459e+06
6457.5  1447.02  4.75604e+06
6458.5  1447.15  4.75748e+06
6459.5  1447.28  4.75893e+06
6460.5  1447.41  4.76038e+06
6461.5  1447.54  4.76182e+06
6462.5  1447.68  4.76327e+06
6463.5  1447.81  4.76472e+06
6464.5  1447.94  4.76617e+06
6465.5  1448.07  4.76762e+06
6466.5  1448.2  4.76906e+06
6467.5  1448.34  4.77051e+06
6468.5  1448.47  4.77196e+06
6469.5  1448.6  4.77341e+06
6470.5  1448.73  4.77486e+06
6471.5  1448.86  4.77631e+06
6472.5  1448.99  4.77776e+06
6473.5  1449.12  4.77921e+06
6474.5  1449.26  4.78065e+06
6475.5  1449.39  4.7821e+06
6476.5  1449.52  4.78355e+06
6477.5  1449.65  4.785e+06
6478.5  1449.78  4.78645e+06
6479.5  1449.91  4.7879e+06
6480.5  1450.04  4.78935e+06
6481.5  1450.18  4.7908e+06
6482.5  1450.31  4.79225e+06
6483.5  1450.44  4.7937e+06
6484.5  1450.57  4.79515e+06
6485.5  1450.7  4.79661e+06
6486.5  1450.83  4.79806e+06
6487.5  1450.96  4.79951e+06
6488.5  1451.09  4.80096e+06
6489.5  1451.22  4.80241e+06
6490.5  1451.35  4.80386e+06
6491.5  1451.49  4.80531e+06
6492.5  1451.62  4.80676e+06
6493.5  1451.75  4.80822e+06
6494.5  1451.88  4.80967e+06
6495.5  1452.01  4.81112e+06
6496.5  1452.14  4.81257e+06
6497.5  1452.27  4.81402e+06
6498.5  1452.4  4.81548e+06
6499.5  1452.53  4.81693e+06
6500.5  1452.66  4.81838e+06
6501.5  1452.79  4.81983e+06
6502.5  1452.92  4.82129e+06
6503.5  1453.05  4.82274e+06
6504.5  1453.18  4.82419e+06
6505.5  1453.31  4.82565e+06
6506.5  1453.44  4.8271e+06
6507.5  1453.57  4.82855e+06
6508.5  1453.7  4.83001e+06
6509.5  1453.83  4.83146e+06
6510.5  1453.96  4.83292e+06
6511.5  1454.09  4.83437e+06
6512.5  1454.22  4.83582e+06
6513.5  1454.35  4.83728e+06
6514.5  1454.48  4.83873e+06
6515.5  1454.61  4.84019e+06
6516.5  1454.74  4.84164e+06
6517.5  1454.87  4.8431e+06
6518.5  1455  4.84455e+06
6519.5  1455.13  4.84601e+06
6520.5  1455.26  4.84746e+06
6521.5  1455.39  4.84892e+06
6522.5  1455.52  4.85037e+06
6523.5  1455.65  4.85183e+06
6524.5  1455.78  4.85328e+06
6525.5  1455.91  4.85474e+06
6526.5  1456.04  4.8562e+06
6527.5  1456.17  4.85765e+06
6528.5  1456.3  4.85911e+06
6529.5  1456.43  4.86057e+06
6530.5  1456.56  4.86202e+06
6531.5  1456.69  4.86348e+06
6532.5  1456.82  4.86494e+06
6533.5  1456.94  4.86639e+06
6534.5  1457.07  4.86785e+06
6535.5  1457.2  4.86931e+06
6536.5  1457.33  4.87076e+06
6537.5  1457.46  4.87222e+06
6538.5  1457.59  4.87368e+06
6539.5  1457.72  4.87514e+06
6540.5  1457.85  4.87659e+06
6541.5  1457.98  4.87805e+06
6542.5  1458.11  4.87951e+06
6543.5  1458.24  4.88097e+06
6544.5  1458.36  4.88243e+06
6545.5  1458.49  4.88389e+06
6546.5  1458.62  4.88534e+06
6547.5  1458.75  4.8868e+06
6548.5  1458.88  4.88826e+06
6549.5  1459.01  4.88972e+06
6550.5  1459.14  4.89118e+06
6551.5  1459.26  4.89264e+06
6552.5  1459.39  4.8941e+06
6553.5  1459.52  4.89556e+06
6554.5  1459.65  4.89702e+06
6555.5  1459.78  4.89848e+06
6556.5  1459.91  4.89994e+06
6557.5  1460.04  4.9014e+06
6558.5  1460.16  4.90286e+06
6559.5  1460.29  4.90432e+06
6560.5  1460.42  4.90578e+06
6561.5  1460.55  4.90724e+06
6562.5  1460.68  4.9087e+06
6563.5  1460.8  4.91016e+06
6564.5  1460.93  4.91162e+06
6565.5  1461.06  4.91308e+06
6566.5  1461.19  4.91454e+06
6567.5  1461.32  4.91601e+06
6568.5  1461.44  4.91747e+06
6569.5  1461.57  4.91893e+06
6570.5  1461.7  4.92039e+06
6571.5  1461.83  4.92185e+06
6572.5  1461.96  4.92331e+06
6573.5  1462.08  4.92478e+06
6574.5  1462.21  4.92624e+06
6575.5  1462.34  4.9277e+06
6576.5  1462.47  4.92916e+06
6577.5  1462.59  4.93063e+06
6578.5  1462.72  4.93209e+06
6579.5  1462.85  4.93355e+06
6580.5  1462.98  4.93501e+06
6581.5  1463.1  4.93648e+06
6582.5  1463.23  4.93794e+06
6583.5  1463.36  4.9394e+06
6584.5  1463.49  4.94087e+06
6585.5  1463.61  4.94233e+06
6586.5  1463.74  4.94379e+06
6587.5  1463.87  4.94526e+06
6588.5  1463.99  4.94672e+06
6589.5  1464.12  4.94819e+06
6590.5  1464.25  4.94965e+06
6591.5  1464.38  4.95111e+06
6592.5  1464.5  4.95258e+06
6593.5  1464.63  4.95404e+06
6594.5  1464.76  4.95551e+06
6595.5  1464.88  4.95697e+06
6596.5  1465.01  4.95844e+06
6597.5  1465.14  4.9599e+06
6598.5  1465.26  4.96137e+06
6599.5  1465.39  4.96283e+06
6600.5  1465.52  4.9643e+06
6601.5  1465.65  4.96577e+06
6602.5  1465.77  4.96723e+06
6603.5  1465.9  4.9687e+06
6604.5  1466.02  4.97016e+06
6605.5  1466.15  4.97163e+06
6606.5  1466.28  4.9731e+06
6607.5  1466.4  4.97456e+06
6608.5  1466.53  4.97603e+06
6609.5  1466.66  4.9775e+06
6610.5  1466.78  4.97896e+06
6611.5  1466.91  4.98043e+06
6612.5  1467.04  4.9819e+06
6613.5  1467.16  4.98336e+06
6614.5  1467.29  4.98483e+06
6615.5  1467.41  4.9863e+06
6616.5  1467.54  4.98777e+06
6617.5  1467.67  4.98923e+06
6618.5  1467.79  4.9907e+06
6619.5  1467.92  4.99217e+06
6620.5  1468.05  4.99364e+06
6621.5  1468.17  4.99511e+06
6622.5  1468.3  4.99657e+06
6623.5  1468.42  4.99804e+06
6624.5  1468.55  4.99951e+06
6625.5  1468.67  5.00098e+06
6626.5  1468.8  5.00245e+06
6627.5  1468.93  5.00392e+06
6628.5  1469.05  5.00539e+06
6629.5  1469.18  5.00686e+06
6630.5  1469.3  5.00832e+06
6631.5  1469.43  5.00979e+06
6632.5  1469.55  5.01126e+06
6633.5  1469.68  5.01273e+06
6634.5  1469.81  5.0142e+06
6635.5  1469.93  5.01567e+06
6636.5  1470.06  5.01714e+06
6637.5  1470.18  5.01861e+06
6638.5  1470.31  5.02008e+06
6639.5  1470.43  5.02155e+06
6640.5  1470.56  5.02302e+06
6641.5  1470.68  5.0245e+06
6642.5  1470.81  5.02597e+06
6643.5  1470.93  5.02744e+06
6644.5  1471.06  5.02891e+06
6645.5  1471.18  5.03038e+06
6646.5  1471.31  5.03185e+06
6647.5  1471.43  5.03332e+06
6648.5  1471.56  5.03479e+06
6649.5  1471.68  5.03626e+06
6650.5  1471.81  5.03774e+06
6651.5  1471.93  5.03921e+06
6652.5  1472.06  5.04068e+06
6653.5  1472.18  5.04215e+06
6654.5  1472.31  5.04363e+06
6655.5  1472.43  5.0451e+06
6656.5  1472.56  5.04657e+06
6657.5  1472.68  5.04804e+06
6658.5  1472.81  5.04952e+06
6659.5  1472.93  5.05099e+06
6660.5  1473.06  5.05246e+06
6661.5  1473.18  5.05393e+06
6662.5  1473.3  5.05541e+06
6663.5  1473.43  5.05688e+06
6664.5  1473.55  5.05836e+06
6665.5  1473.68  5.05983e+06
6666.5  1473.8  5.0613e+06
6667.5  1473.93  5.06278e+06
6668.5  1474.05  5.06425e+06
6669.5  1474.17  5.06572e+06
6670.5  1474.3  5.0672e+06
6671.5  1474.42  5.06867e+06
6672.5  1474.55  5.07015e+06
6673.5  1474.67  5.07162e+06
6674.5  1474.8  5.0731e+06
6675.5  1474.92  5.07457e+06
6676.5  1475.04  5.07605e+06
6677.5  1475.17  5.07752e+06
6678.5  1475.29  5.079e+06
6679.5  1475.41  5.08047e+06
6680.5  1475.54  5.08195e+06
6681.5  1475.66  5.08342e+06
6682.5  1475.79  5.0849e+06
6683.5  1475.91  5.08638e+06
6684.5  1476.03  5.08785e+06
6685.5  1476.16  5.08933e+06
6686.5  1476.28  5.0908e+06
6687.5  1476.4  5.09228e+06
6688.5  1476.53  5.09376e+06
6689.5  1476.65  5.09523e+06
6690.5  1476.77  5.09671e+06
6691.5  1476.9  5.09819e+06
6692.5  1477.02  5.09967e+06
6693.5  1477.14  5.10114e+06
6694.5  1477.27  5.10262e+06
6695.5  1477.39  5.1041e+06
6696.5  1477.51  5.10557e+06
6697.5  1477.64  5.10705e+06
6698.5  1477.76  5.10853e+06
6699.5  1477.88  5.11001e+06
6700.5  1478.01  5.11149e+06
6701.5  1478.13  5.11296e+06
6702.5  1478.25  5.11444e+06
6703.5  1478.38  5.11592e+06
6704.5  1478.5  5.1174e+06
6705.5  1478.62  5.11888e+06
6706.5  1478.75  5.12036e+06
6707.5  1478.87  5.12184e+06
6708.5  1478.99  5.12331e+06
6709.5  1479.11  5.12479e+06
6710.5  1479.24  5.12627e+06
6711.5  1479.36  5.12775e+06
6712.5  1479.48  5.12923e+06
6713.5  1479.6  5.13071e+06
6714.5  1479.73  5.13219e+06
6715.5  1479.85  5.13367e+06
6716.5  1479.97  5.13515e+06
6717.5  1480.09  5.13663e+06
6718.5  1480.22  5.13811e+06
6719.5  1480.34  5.13959e+06
6720.5  1480.46  5.14107e+06
6721.5  1480.58  5.14255e+06
6722.5  1480.71  5.14403e+06
6723.5  1480.83  5.14551e+06
6724.5  1480.95  5.14699e+06
6725.5  1481.07  5.14848e+06
6726.5  1481.2  5.14996e+06
6727.5  1481.32  5.15144e+06
6728.5  1481.44  5.15292e+06
6729.5  1481.56  5.1544e+06
6730.5  1481.68  5.15588e+06
6731.5  1481.81  5.15736e+06
6732.5  1481.93  5.15885e+06
6733.5  1482.05  5.16033e+06
6734.5  1482.17  5.16181e+06
6735.5  1482.29  5.16329e+06
6736.5  1482.41  5.16478e+06
6737.5  1482.54  5.16626e+06
6738.5  1482.66  5.16774e+06
6739.5  1482.78  5.16922e+06
6740.5  1482.9  5.17071e+06
6741.5  1483.02  5.17219e+06
6742.5  1483.14  5.17367e+06
6743.5  1483.27  5.17516e+06
6744.5  1483.39  5.17664e+06
6745.5  1483.51  5.17812e+06
6746.5  1483.63  5.17961e+06
6747.5  1483.75  5.18109e+06
6748.5  1483.87  5.18257e+06
6749.5  1483.99  5.18406e+06
6750.5  1484.12  5.18554e+06
6751.5  1484.24  5.18703e+06
6752.5  1484.36  5.18851e+06
6753.5  1484.48  5.19e+06
6754.5  1484.6  5.19148e+06
6755.5  1484.72  5.19296e+06
6756.5  1484.84  5.19445e+06
6757.5  1484.96  5.19593e+06
6758.5  1485.09  5.19742e+06
6759.5  1485.21  5.1989e+06
6760.5  1485.33  5.20039e+06
6761.5  1485.45  5.20188e+06
6762.5  1485.57  5.20336e+06
6763.5  1485.69  5.20485e+06
6764.5  1485.81  5.20633e+06
6765.5  1485.93  5.20782e+06
6766.5  1486.05  5.2093e+06
6767.5  1486.17  5.21079e+06
6768.5  1486.29  5.21228e+06
6769.5  1486.41  5.21376e+06
6770.5  1486.53  5.21525e+06
6771.5  1486.65  5.21674e+06
6772.5  1486.78  5.21822e+06
6773.5  1486.9  5.21971e+06
6774.5  1487.02  5.2212e+06
6775.5  1487.14  5.22268e+06
6776.5  1487.26  5.22417e+06
6777.5  1487.38  5.22566e+06
6778.5  1487.5  5.22715e+06
6779.5  1487.62  5.22863e+06
6780.5  1487.74  5.23012e+06
6781.5  1487.86  5.23161e+06
6782.5  1487.98  5.2331e+06
6783.5  1488.1  5.23459e+06
6784.5  1488.22  5.23607e+06
6785.5  1488.34  5.23756e+06
6786.5  1488.46  5.23905e+06
6787.5  1488.58  5.24054e+06
6788.5  1488.7  5.24203e+06
6789.5  1488.82  5.24352e+06
6790.5  1488.94  5.24501e+06
6791.5  1489.06  5.24649e+06
6792.5  1489.18  5.24798e+06
6793.5  1489.3  5.24947e+06
6794.5  1489.42  5.25096e+06
6795.5  1489.54  5.25245e+06
6796.5  1489.66  5.25394e+06
6797.5  1489.78  5.25543e+06
6798.5  1489.9  5.25692e+06
6799.5  1490.02  5.25841e+06
6800.5  1490.14  5.2599e+06
6801.5  1490.25  5.26139e+06
6802.5  1490.37  5.26288e+06
6803.5  1490.49  5.26437e+06
6804.5  1490.61  5.26586e+06
6805.5  1490.73  5.26735e+06
6806.5  1490.85  5.26885e+06
6807.5  1490.97  5.27034e+06
6808.5  1491.09  5.27183e+06
6809.5  1491.21  5.27332e+06
6810.5  1491.33  5.27481e+06
6811.5  1491.45  5.2763e+06
6812.5  1491.57  5.27779e+06
6813.5  1491.69  5.27928e+06
6814.5  1491.8  5.28078e+06
6815.5  1491.92  5.28227e+06
6816.5  1492.04  5.28376e+06
6817.5  1492.16  5.28525e+06
6818.5  1492.28  5.28674e+06
6819.5  1492.4  5.28824e+06
6820.5  1492.52  5.28973e+06
6821.5  1492.64  5.29122e+06
6822.5  1492.76  5.29271e+06
6823.5  1492.87  5.29421e+06
6824.5  1492.99  5.2957e+06
6825.5  1493.11  5.29719e+06
6826.5  1493.23  5.29869e+06
6827.5  1493.35  5.30018e+06
6828.5  1493.47  5.30167e+06
6829.5  1493.59  5.30317e+06
6830.5  1493.7  5.30466e+06
6831.5  1493.82  5.30616e+06
6832.5  1493.94  5.30765e+06
6833.5  1494.06  5.30914e+06
6834.5  1494.18  5.31064e+06
6835.5  1494.3  5.31213e+06
6836.5  1494.41  5.31363e+06
6837.5  1494.53  5.31512e+06
6838.5  1494.65  5.31662e+06
6839.5  1494.77  5.31811e+06
6840.5  1494.89  5.3196e+06
6841.5  1495  5.3211e+06
6842.5  1495.12  5.32259e+06
6843.5  1495.24  5.32409e+06
6844.5  1495.36  5.32559e+06
6845.5  1495.48  5.32708e+06
6846.5  1495.59  5.32858e+06
6847.5  1495.71  5.33007e+06
6848.5  1495.83  5.33157e+06
6849.5  1495.95  5.33306e+06
6850.5  1496.07  5.33456e+06
6851.5  1496.18  5.33606e+06
6852.5  1496.3  5.33755e+06
6853.5  1496.42  5.33905e+06
6854.5  1496.54  5.34055e+06
6855.5  1496.65  5.34204e+06
6856.5  1496.77  5.34354e+06
6857.5  1496.89  5.34504e+06
6858.5  1497.01  5.34653e+06
6859.5  1497.12  5.34803e+06
6860.5  1497.24  5.34953e+06
6861.5  1497.36  5.35102e+06
6862.5  1497.48  5.35252e+06
6863.5  1497.59  5.35402e+06
6864.5  1497.71  5.35552e+06
6865.5  1497.83  5.35702e+06
6866.5  1497.95  5.35851e+06
6867.5  1498.06  5.36001e+06
6868.5  1498.18  5.36151e+06
6869.5  1498.3  5.36301e+06
6870.5  1498.41  5.36451e+06
6871.5  1498.53  5.366e+06
6872.5  1498.65  5.3675e+06
6873.5  1498.76  5.369e+06
6874.5  1498.88  5.3705e+06
6875.5  1499  5.372e+06
6876.5  1499.12  5.3735e+06
6877.5  1499.23  5.375e+06
6878.5  1499.35  5.3765e+06
6879.5  1499.47  5.378e+06
6880.5  1499.58  5.3795e+06
6881.5  1499.7  5.381e+06
6882.5  1499.82  5.3825e+06
6883.5  1499.93  5.384e+06
6884.5  1500.05  5.3855e+06
6885.5  1500.17  5.387e+06
6886.5  1500.28  5.3885e+06
6887.5  1500.4  5.39e+06
6888.5  1500.51  5.3915e+06
6889.5  1500.63  5.393e+06
6890.5  1500.75  5.3945e+06
6891.5  1500.86  5.396e+06
6892.5  1500.98  5.3975e+06
6893.5  1501.1  5.399e+06
6894.5  1501.21  5.4005e+06
6895.5  1501.33  5.402e+06
6896.5  1501.44  5.40351e+06
6897.5  1501.56  5.40501e+06
6898.5  1501.68  5.40651e+06
6899.5  1501.79  5.40801e+06
6900.5  1501.91  5.40951e+06
6901.5  1502.03  5.41101e+06
6902.5  1502.14  5.41252e+06
6903.5  1502.26  5.41402e+06
6904.5  1502.37  5.41552e+06
6905.5  1502.49  5.41702e+06
6906.5  1502.6  5.41853e+06
6907.5  1502.72  5.42003e+06
6908.5  1502.84  5.42153e+06
6909.5  1502.95  5.42304e+06
6910.5  1503.07  5.42454e+06
6911.5  1503.18  5.42604e+06
6912.5  1503.3  5.42754e+06
6913.5  1503.41  5.42905e+06
6914.5  1503.53  5.43055e+06
6915.5  1503.65  5.43206e+06
6916.5  1503.76  5.43356e+06
6917.5  1503.88  5.43506e+06
6918.5  1503.99  5.43657e+06
6919.5  1504.11  5.43807e+06
6920.5  1504.22  5.43958e+06
6921.5  1504.34  5.44108e+06
6922.5  1504.45  5.44258e+06
6923.5  1504.57  5.44409e+06
6924.5  1504.68  5.44559e+06
6925.5  1504.8  5.4471e+06
6926.5  1504.91  5.4486e+06
6927.5  1505.03  5.45011e+06
6928.5  1505.14  5.45161e+06
6929.5  1505.26  5.45312e+06
6930.5  1505.37  5.45462e+06
6931.5  1505.49  5.45613e+06
6932.5  1505.6  5.45763e+06
6933.5  1505.72  5.45914e+06
6934.5  1505.83  5.46065e+06
6935.5  1505.95  5.46215e+06
6936.5  1506.06  5.46366e+06
6937.5  1506.18  5.46516e+06
6938.5  1506.29  5.46667e+06
6939.5  1506.41  5.46818e+06
6940.5  1506.52  5.46968e+06
6941.5  1506.64  5.47119e+06
6942.5  1506.75  5.4727e+06
6943.5  1506.86  5.4742e+06
6944.5  1506.98  5.47571e+06
6945.5  1507.09  5.47722e+06
6946.5  1507.21  5.47873e+06
6947.5  1507.32  5.48023e+06
6948.5  1507.44  5.48174e+06
6949.5  1507.55  5.48325e+06
6950.5  1507.67  5.48476e+06
6951.5  1507.78  5.48626e+06
6952.5  1507.89  5.48777e+06
6953.5  1508.01  5.48928e+06
6954.5  1508.12  5.49079e+06
6955.5  1508.24  5.4923e+06
6956.5  1508.35  5.4938e+06
6957.5  1508.46  5.49531e+06
6958.5  1508.58  5.49682e+06
6959.5  1508.69  5.49833e+06
6960.5  1508.81  5.49984e+06
6961.5  1508.92  5.50135e+06
6962.5  1509.03  5.50286e+06
6963.5  1509.15  5.50437e+06
6964.5  1509.26  5.50587e+06
6965.5  1509.38  5.50738e+06
6966.5  1509.49  5.50889e+06
6967.5  1509.6  5.5104e+06
6968.5  1509.72  5.51191e+06
6969.5  1509.83  5.51342e+06
6970.5  1509.94  5.51493e+06
6971.5  1510.06  5.51644e+06
6972.5  1510.17  5.51795e+06
6973.5  1510.28  5.51946e+06
6974.5  1510.4  5.52097e+06
6975.5  1510.51  5.52248e+06
6976.5  1510.62  5.52399e+06
6977.5  1510.74  5.52551e+06
6978.5  1510.85  5.52702e+06
6979.5  1510.96  5.52853e+06
6980.5  1511.08  5.53004e+06
6981.5  1511.19  5.53155e+06
6982.5  1511.3  5.53306e+06
6983.5  1511.42  5.53457e+06
6984.5  1511.53  5.53608e+06
6985.5  1511.64  5.5376e+06
6986.5  1511.76  5.53911e+06
6987.5  1511.87  5.54062e+06
6988.5  1511.98  5.54213e+06
6989.5  1512.1  5.54364e+06
6990.5  1512.21  5.54516e+06
6991.5  1512.32  5.54667e+06
6992.5  1512.43  5.54818e+06
6993.5  1512.55  5.54969e+06
6994.5  1512.66  5.55121e+06
6995.5  1512.77  5.55272e+06
6996.5  1512.89  5.55423e+06
6997.5  1513  5.55574e+06
6998.5  1513.11  5.55726e+06
6999.5  1513.22  5.55877e+06
7000.5  1513.34  5.56028e+06
7001.5  1513.45  5.5618e+06
7002.5  1513.56  5.56331e+06
7003.5  1513.67  5.56482e+06
7004.5  1513.79  5.56634e+06
7005.5  1513.9  5.56785e+06
7006.5  1514.01  5.56937e+06
7007.5  1514.12  5.57088e+06
7008.5  1514.24  5.57239e+06
7009.5  1514.35  5.57391e+06
7010.5  1514.46  5.57542e+06
7011.5  1514.57  5.57694e+06
7012.5  1514.68  5.57845e+06
7013.5  1514.8  5.57997e+06
7014.5  1514.91  5.58148e+06
7015.5  1515.02  5.583e+06
7016.5  1515.13  5.58451e+06
7017.5  1515.24  5.58603e+06
7018.5  1515.36  5.58754e+06
7019.5  1515.47  5.58906e+06
7020.5  1515.58  5.59057e+06
7021.5  1515.69  5.59209e+06
7022.5  1515.8  5.59361e+06
7023.5  1515.92  5.59512e+06
7024.5  1516.03  5.59664e+06
7025.5  1516.14  5.59815e+06
7026.5  1516.25  5.59967e+06
7027.5  1516.36  5.60119e+06
7028.5  1516.47  5.6027e+06
7029.5  1516.59  5.60422e+06
7030.5  1516.7  5.60574e+06
7031.5  1516.81  5.60725e+06
7032.5  1516.92  5.60877e+06
7033.5  1517.03  5.61029e+06
7034.5  1517.14  5.6118e+06
7035.5  1517.25  5.61332e+06
7036.5  1517.37  5.61484e+06
7037.5  1517.48  5.61636e+06
7038.5  1517.59  5.61787e+06
7039.5  1517.7  5.61939e+06
7040.5  1517.81  5.62091e+06
7041.5  1517.92  5.62243e+06
7042.5  1518.03  5.62395e+06
7043.5  1518.14  5.62546e+06
7044.5  1518.26  5.62698e+06
7045.5  1518.37  5.6285e+06
7046.5  1518.48  5.63002e+06
7047.5  1518.59  5.63154e+06
7048.5  1518.7  5.63306e+06
7049.5  1518.81  5.63457e+06
7050.5  1518.92  5.63609e+06
7051.5  1519.03  5.63761e+06
7052.5  1519.14  5.63913e+06
7053.5  1519.25  5.64065e+06
7054.5  1519.37  5.64217e+06
7055.5  1519.48  5.64369e+06
7056.5  1519.59  5.64521e+06
7057.5  1519.7  5.64673e+06
7058.5  1519.81  5.64825e+06
7059.5  1519.92  5.64977e+06
7060.5  1520.03  5.65129e+06
7061.5  1520.14  5.65281e+06
7062.5  1520.25  5.65433e+06
7063.5  1520.36  5.65585e+06
7064.5  1520.47  5.65737e+06
7065.5  1520.58  5.65889e+06
7066.5  1520.69  5.66041e+06
7067.5  1520.8  5.66193e+06
7068.5  1520.91  5.66345e+06
7069.5  1521.02  5.66497e+06
7070.5  1521.13  5.66649e+06
7071.5  1521.24  5.66802e+06
7072.5  1521.35  5.66954e+06
7073.5  1521.46  5.67106e+06
7074.5  1521.57  5.67258e+06
7075.5  1521.68  5.6741e+06
7076.5  1521.79  5.67562e+06
7077.5  1521.9  5.67715e+06
7078.5  1522.01  5.67867e+06
7079.5  1522.12  5.68019e+06
7080.5  1522.23  5.68171e+06
7081.5  1522.34  5.68323e+06
7082.5  1522.45  5.68476e+06
7083.5  1522.56  5.68628e+06
7084.5  1522.67  5.6878e+06
7085.5  1522.78  5.68933e+06
7086.5  1522.89  5.69085e+06
7087.5  1523  5.69237e+06
7088.5  1523.11  5.69389e+06
7089.5  1523.22  5.69542e+06
7090.5  1523.33  5.69694e+06
7091.5  1523.44  5.69846e+06
7092.5  1523.55  5.69999e+06
7093.5  1523.66  5.70151e+06
7094.5  1523.77  5.70304e+06
7095.5  1523.88  5.70456e+06
7096.5  1523.99  5.70608e+06
7097.5  1524.1  5.70761e+06
7098.5  1524.2  5.70913e+06
7099.5  1524.31  5.71066e+06
7100.5  1524.42  5.71218e+06
7101.5  1524.53  5.7137e+06
7102.5  1524.64  5.71523e+06
7103.5  1524.75  5.71675e+06
7104.5  1524.86  5.71828e+06
7105.5  1524.97  5.7198e+06
7106.5  1525.08  5.72133e+06
7107.5  1525.19  5.72285e+06
7108.5  1525.3  5.72438e+06
7109.5  1525.4  5.7259e+06
7110.5  1525.51  5.72743e+06
7111.5  1525.62  5.72896e+06
7112.5  1525.73  5.73048e+06
7113.5  1525.84  5.73201e+06
7114.5  1525.95  5.73353e+06
7115.5  1526.06  5.73506e+06
7116.5  1526.17  5.73659e+06
7117.5  1526.27  5.73811e+06
7118.5  1526.38  5.73964e+06
7119.5  1526.49  5.74116e+06
7120.5  1526.6  5.74269e+06
7121.5  1526.71  5.74422e+06
7122.5  1526.82  5.74574e+06
7123.5  1526.93  5.74727e+06
7124.5  1527.03  5.7488e+06
7125.5  1527.14  5.75033e+06
7126.5  1527.25  5.75185e+06
7127.5  1527.36  5.75338e+06
7128.5  1527.47  5.75491e+06
7129.5  1527.58  5.75644e+06
7130.5  1527.68  5.75796e+06
7131.5  1527.79  5.75949e+06
7132.5  1527.9  5.76102e+06
7133.5  1528.01  5.76255e+06
7134.5  1528.12  5.76408e+06
7135.5  1528.23  5.7656e+06
7136.5  1528.33  5.76713e+06
7137.5  1528.44  5.76866e+06
7138.5  1528.55  5.77019e+06
7139.5  1528.66  5.77172e+06
7140.5  1528.76  5.77325e+06
7141.5  1528.87  5.77477e+06
7142.5  1528.98  5.7763e+06
7143.5  1529.09  5.77783e+06
7144.5  1529.2  5.77936e+06
7145.5  1529.3  5.78089e+06
7146.5  1529.41  5.78242e+06
7147.5  1529.52  5.78395e+06
7148.5  1529.63  5.78548e+06
7149.5  1529.73  5.78701e+06
7150.5  1529.84  5.78854e+06
7151.5  1529.95  5.79007e+06
7152.5  1530.06  5.7916e+06
7153.5  1530.16  5.79313e+06
7154.5  1530.27  5.79466e+06
7155.5  1530.38  5.79619e+06
7156.5  1530.49  5.79772e+06
7157.5  1530.59  5.79925e+06
7158.5  1530.7  5.80078e+06
7159.5  1530.81  5.80231e+06
7160.5  1530.92  5.80384e+06
7161.5  1531.02  5.80538e+06
7162.5  1531.13  5.80691e+06
7163.5  1531.24  5.80844e+06
7164.5  1531.34  5.80997e+06
7165.5  1531.45  5.8115e+06
7166.5  1531.56  5.81303e+06
7167.5  1531.67  5.81456e+06
7168.5  1531.77  5.8161e+06
7169.5  1531.88  5.81763e+06
7170.5  1531.99  5.81916e+06
7171.5  1532.09  5.82069e+06
7172.5  1532.2  5.82222e+06
7173.5  1532.31  5.82376e+06
7174.5  1532.41  5.82529e+06
7175.5  1532.52  5.82682e+06
7176.5  1532.63  5.82835e+06
7177.5  1532.73  5.82989e+06
7178.5  1532.84  5.83142e+06
7179.5  1532.95  5.83295e+06
7180.5  1533.05  5.83448e+06
7181.5  1533.16  5.83602e+06
7182.5  1533.27  5.83755e+06
7183.5  1533.37  5.83908e+06
7184.5  1533.48  5.84062e+06
7185.5  1533.59  5.84215e+06
7186.5  1533.69  5.84369e+06
7187.5  1533.8  5.84522e+06
7188.5  1533.9  5.84675e+06
7189.5  1534.01  5.84829e+06
7190.5  1534.12  5.84982e+06
7191.5  1534.22  5.85136e+06
7192.5  1534.33  5.85289e+06
7193.5  1534.44  5.85442e+06
7194.5  1534.54  5.85596e+06
7195.5  1534.65  5.85749e+06
7196.5  1534.75  5.85903e+06
7197.5  1534.86  5.86056e+06
7198.5  1534.97  5.8621e+06
7199.5  1535.07  5.86363e+06
7200.5  1535.18  5.86517e+06
7201.5  1535.28  5.8667e+06
7202.5  1535.39  5.86824e+06
7203.5  1535.5  5.86977e+06
7204.5  1535.6  5.87131e+06
7205.5  1535.71  5.87285e+06
7206.5  1535.81  5.87438e+06
7207.5  1535.92  5.87592e+06
7208.5  1536.02  5.87745e+06
7209.5  1536.13  5.87899e+06
7210.5  1536.24  5.88053e+06
7211.5  1536.34  5.88206e+06
7212.5  1536.45  5.8836e+06
7213.5  1536.55  5.88514e+06
7214.5  1536.66  5.88667e+06
7215.5  1536.76  5.88821e+06
7216.5  1536.87  5.88975e+06
7217.5  1536.97  5.89128e+06
7218.5  1537.08  5.89282e+06
7219.5  1537.18  5.89436e+06
7220.5  1537.29  5.89589e+06
7221.5  1537.39  5.89743e+06
7222.5  1537.5  5.89897e+06
7223.5  1537.61  5.90051e+06
7224.5  1537.71  5.90204e+06
7225.5  1537.82  5.90358e+06
7226.5  1537.92  5.90512e+06
7227.5  1538.03  5.90666e+06
7228.5  1538.13  5.9082e+06
7229.5  1538.24  5.90973e+06
7230.5  1538.34  5.91127e+06
7231.5  1538.45  5.91281e+06
7232.5  1538.55  5.91435e+06
7233.5  1538.66  5.91589e+06
7234.5  1538.76  5.91743e+06
7235.5  1538.86  5.91897e+06
7236.5  1538.97  5.9205e+06
7237.5  1539.07  5.92204e+06
7238.5  1539.18  5.92358e+06
7239.5  1539.28  5.92512e+06
7240.5  1539.39  5.92666e+06
7241.5  1539.49  5.9282e+06
7242.5  1539.6  5.92974e+06
7243.5  1539.7  5.93128e+06
7244.5  1539.81  5.93282e+06
7245.5  1539.91  5.93436e+06
7246.5  1540.02  5.9359e+06
7247.5  1540.12  5.93744e+06
7248.5  1540.22  5.93898e+06
7249.5  1540.33  5.94052e+06
7250.5  1540.43  5.94206e+06
7251.5  1540.54  5.9436e+06
7252.5  1540.64  5.94514e+06
7253.5  1540.75  5.94668e+06
7254.5  1540.85  5.94822e+06
7255.5  1540.95  5.94977e+06
7256.5  1541.06  5.95131e+06
7257.5  1541.16  5.95285e+06
7258.5  1541.27  5.95439e+06
7259.5  1541.37  5.95593e+06
7260.5  1541.47  5.95747e+06
7261.5  1541.58  5.95901e+06
7262.5  1541.68  5.96055e+06
7263.5  1541.79  5.9621e+06
7264.5  1541.89  5.96364e+06
7265.5  1541.99  5.96518e+06
7266.5  1542.1  5.96672e+06
7267.5  1542.2  5.96826e+06
7268.5  1542.3  5.96981e+06
7269.5  1542.41  5.97135e+06
7270.5  1542.51  5.97289e+06
7271.5  1542.62  5.97443e+06
7272.5  1542.72  5.97598e+06
7273.5  1542.82  5.97752e+06
7274.5  1542.93  5.97906e+06
7275.5  1543.03  5.98061e+06
7276.5  1543.13  5.98215e+06
7277.5  1543.24  5.98369e+06
7278.5  1543.34  5.98524e+06
7279.5  1543.44  5.98678e+06
7280.5  1543.55  5.98832e+06
7281.5  1543.65  5.98987e+06
7282.5  1543.75  5.99141e+06
7283.5  1543.86  5.99295e+06
7284.5  1543.96  5.9945e+06
7285.5  1544.06  5.99604e+06
7286.5  1544.17  5.99759e+06
7287.5  1544.27  5.99913e+06
7288.5  1544.37  6.00067e+06
7289.5  1544.48  6.00222e+06
7290.5  1544.58  6.00376e+06
7291.5  1544.68  6.00531e+06
7292.5  1544.78  6.00685e+06
7293.5  1544.89  6.0084e+06
7294.5  1544.99  6.00994e+06
7295.5  1545.09  6.01149e+06
7296.5  1545.2  6.01303e+06
7297.5  1545.3  6.01458e+06
7298.5  1545.4  6.01612e+06
7299.5  1545.5  6.01767e+06
7300.5  1545.61  6.01922e+06
7301.5  1545.71  6.02076e+06
7302.5  1545.81  6.02231e+06
7303.5  1545.91  6.02385e+06
7304.5  1546.02  6.0254e+06
7305.5  1546.12  6.02694e+06
7306.5  1546.22  6.02849e+06
7307.5  1546.32  6.03004e+06
7308.5  1546.43  6.03158e+06
7309.5  1546.53  6.03313e+06
7310.5  1546.63  6.03468e+06
7311.5  1546.73  6.03622e+06
7312.5  1546.84  6.03777e+06
7313.5  1546.94  6.03932e+06
7314.5  1547.04  6.04086e+06
7315.5  1547.14  6.04241e+06
7316.5  1547.25  6.04396e+06
7317.5  1547.35  6.04551e+06
7318.5  1547.45  6.04705e+06
7319.5  1547.55  6.0486e+06
7320.5  1547.65  6.05015e+06
7321.5  1547.76  6.0517e+06
7322.5  1547.86  6.05324e+06
7323.5  1547.96  6.05479e+06
7324.5  1548.06  6.05634e+06
7325.5  1548.16  6.05789e+06
7326.5  1548.27  6.05944e+06
7327.5  1548.37  6.06099e+06
7328.5  1548.47  6.06253e+06
7329.5  1548.57  6.06408e+06
7330.5  1548.67  6.06563e+06
7331.5  1548.77  6.06718e+06
7332.5  1548.88  6.06873e+06
7333.5  1548.98  6.07028e+06
7334.5  1549.08  6.07183e+06
7335.5  1549.18  6.07338e+06
7336.5  1549.28  6.07493e+06
7337.5  1549.38  6.07647e+06
7338.5  1549.49  6.07802e+06
7339.5  1549.59  6.07957e+06
7340.5  1549.69  6.08112e+06
7341.5  1549.79  6.08267e+06
7342.5  1549.89  6.08422e+06
7343.5  1549.99  6.08577e+06
7344.5  1550.09  6.08732e+06
7345.5  1550.19  6.08887e+06
7346.5  1550.3  6.09042e+06
7347.5  1550.4  6.09197e+06
7348.5  1550.5  6.09352e+06
7349.5  1550.6  6.09508e+06
7350.5  1550.7  6.09663e+06
7351.5  1550.8  6.09818e+06
7352.5  1550.9  6.09973e+06
7353.5  1551  6.10128e+06
7354.5  1551.1  6.10283e+06
7355.5  1551.21  6.10438e+06
7356.5  1551.31  6.10593e+06
7357.5  1551.41  6.10748e+06
7358.5  1551.51  6.10904e+06
7359.5  1551.61  6.11059e+06
7360.5  1551.71  6.11214e+06
7361.5  1551.81  6.11369e+06
7362.5  1551.91  6.11524e+06
7363.5  1552.01  6.11679e+06
7364.5  1552.11  6.11835e+06
7365.5  1552.21  6.1199e+06
7366.5  1552.31  6.12145e+06
7367.5  1552.41  6.123e+06
7368.5  1552.52  6.12456e+06
7369.5  1552.62  6.12611e+06
7370.5  1552.72  6.12766e+06
7371.5  1552.82  6.12921e+06
7372.5  1552.92  6.13077e+06
7373.5  1553.02  6.13232e+06
7374.5  1553.12  6.13387e+06
7375.5  1553.22  6.13543e+06
7376.5  1553.32  6.13698e+06
7377.5  1553.42  6.13853e+06
7378.5  1553.52  6.14009e+06
7379.5  1553.62  6.14164e+06
7380.5  1553.72  6.14319e+06
7381.5  1553.82  6.14475e+06
7382.5  1553.92  6.1463e+06
7383.5  1554.02  6.14786e+06
7384.5  1554.12  6.14941e+06
7385.5  1554.22  6.15096e+06
7386.5  1554.32  6.15252e+06
7387.5  1554.42  6.15407e+06
7388.5  1554.52  6.15563e+06
7389.5  1554.62  6.15718e+06
7390.5  1554.72  6.15874e+06
7391.5  1554.82  6.16029e+06
7392.5  1554.92  6.16185e+06
7393.5  1555.02  6.1634e+06
7394.5  1555.12  6.16496e+06
7395.5  1555.22  6.16651e+06
7396.5  1555.32  6.16807e+06
7397.5  1555.42  6.16962e+06
7398.5  1555.52  6.17118e+06
7399.5  1555.62  6.17273e+06
7400.5  1555.72  6.17429e+06
7401.5  1555.82  6.17584e+06
7402.5  1555.92  6.1774e+06
7403.5  1556.01  6.17896e+06
7404.5  1556.11  6.18051e+06
7405.5  1556.21  6.18207e+06
7406.5  1556.31  6.18363e+06
7407.5  1556.41  6.18518e+06
7408.5  1556.51  6.18674e+06
7409.5  1556.61  6.1883e+06
7410.5  1556.71  6.18985e+06
7411.5  1556.81  6.19141e+06
7412.5  1556.91  6.19297e+06
7413.5  1557.01  6.19452e+06
7414.5  1557.11  6.19608e+06
7415.5  1557.21  6.19764e+06
7416.5  1557.3  6.19919e+06
7417.5  1557.4  6.20075e+06
7418.5  1557.5  6.20231e+06
7419.5  1557.6  6.20387e+06
7420.5  1557.7  6.20542e+06
7421.5  1557.8  6.20698e+06
7422.5  1557.9  6.20854e+06
7423.5  1558  6.2101e+06
7424.5  1558.1  6.21166e+06
7425.5  1558.19  6.21321e+06
7426.5  1558.29  6.21477e+06
7427.5  1558.39  6.21633e+06
7428.5  1558.49  6.21789e+06
7429.5  1558.59  6.21945e+06
7430.5  1558.69  6.22101e+06
7431.5  1558.79  6.22257e+06
7432.5  1558.88  6.22412e+06
7433.5  1558.98  6.22568e+06
7434.5  1559.08  6.22724e+06
7435.5  1559.18  6.2288e+06
7436.5  1559.28  6.23036e+06
7437.5  1559.38  6.23192e+06
7438.5  1559.48  6.23348e+06
7439.5  1559.57  6.23504e+06
7440.5  1559.67  6.2366e+06
7441.5  1559.77  6.23816e+06
7442.5  1559.87  6.23972e+06
7443.5  1559.97  6.24128e+06
7444.5  1560.06  6.24284e+06
7445.5  1560.16  6.2444e+06
7446.5  1560.26  6.24596e+06
7447.5  1560.36  6.24752e+06
7448.5  1560.46  6.24908e+06
7449.5  1560.56  6.25064e+06
7450.5  1560.65  6.2522e+06
7451.5  1560.75  6.25376e+06
7452.5  1560.85  6.25532e+06
7453.5  1560.95  6.25688e+06
7454.5  1561.04  6.25844e+06
7455.5  1561.14  6.26001e+06
7456.5  1561.24  6.26157e+06
7457.5  1561.34  6.26313e+06
7458.5  1561.44  6.26469e+06
7459.5  1561.53  6.26625e+06
7460.5  1561.63  6.26781e+06
7461.5  1561.73  6.26937e+06
7462.5  1561.83  6.27094e+06
7463.5  1561.92  6.2725e+06
7464.5  1562.02  6.27406e+06
7465.5  1562.12  6.27562e+06
7466.5  1562.22  6.27718e+06
7467.5  1562.31  6.27875e+06
7468.5  1562.41  6.28031e+06
7469.5  1562.51  6.28187e+06
7470.5  1562.61  6.28343e+06
7471.5  1562.7  6.285e+06
7472.5  1562.8  6.28656e+06
7473.5  1562.9  6.28812e+06
7474.5  1563  6.28969e+06
7475.5  1563.09  6.29125e+06
7476.5  1563.19  6.29281e+06
7477.5  1563.29  6.29438e+06
7478.5  1563.38  6.29594e+06
7479.5  1563.48  6.2975e+06
7480.5  1563.58  6.29907e+06
7481.5  1563.68  6.30063e+06
7482.5  1563.77  6.30219e+06
7483.5  1563.87  6.30376e+06
7484.5  1563.97  6.30532e+06
7485.5  1564.06  6.30689e+06
7486.5  1564.16  6.30845e+06
7487.5  1564.26  6.31001e+06
7488.5  1564.35  6.31158e+06
7489.5  1564.45  6.31314e+06
7490.5  1564.55  6.31471e+06
7491.5  1564.64  6.31627e+06
7492.5  1564.74  6.31784e+06
7493.5  1564.84  6.3194e+06
7494.5  1564.93  6.32097e+06
7495.5  1565.03  6.32253e+06
7496.5  1565.13  6.3241e+06
7497.5  1565.22  6.32566e+06
7498.5  1565.32  6.32723e+06
7499.5  1565.42  6.32879e+06
7500.5  1565.51  6.33036e+06
7501.5  1565.61  6.33192e+06
7502.5  1565.71  6.33349e+06
7503.5  1565.8  6.33506e+06
7504.5  1565.9  6.33662e+06
7505.5  1565.99  6.33819e+06
7506.5  1566.09  6.33975e+06
7507.5  1566.19  6.34132e+06
7508.5  1566.28  6.34289e+06
7509.5  1566.38  6.34445e+06
7510.5  1566.48  6.34602e+06
7511.5  1566.57  6.34759e+06
7512.5  1566.67  6.34915e+06
7513.5  1566.76  6.35072e+06
7514.5  1566.86  6.35229e+06
7515.5  1566.96  6.35385e+06
7516.5  1567.05  6.35542e+06
7517.5  1567.15  6.35699e+06
7518.5  1567.24  6.35855e+06
7519.5  1567.34  6.36012e+06
7520.5  1567.44  6.36169e+06
7521.5  1567.53  6.36326e+06
7522.5  1567.63  6.36482e+06
7523.5  1567.72  6.36639e+06
7524.5  1567.82  6.36796e+06
7525.5  1567.91  6.36953e+06
7526.5  1568.01  6.3711e+06
7527.5  1568.11  6.37266e+06
7528.5  1568.2  6.37423e+06
7529.5  1568.3  6.3758e+06
7530.5  1568.39  6.37737e+06
7531.5  1568.49  6.37894e+06
7532.5  1568.58  6.38051e+06
7533.5  1568.68  6.38207e+06
7534.5  1568.77  6.38364e+06
7535.5  1568.87  6.38521e+06
7536.5  1568.96  6.38678e+06
7537.5  1569.06  6.38835e+06
7538.5  1569.16  6.38992e+06
7539.5  1569.25  6.39149e+06
7540.5  1569.35  6.39306e+06
7541.5  1569.44  6.39463e+06
7542.5  1569.54  6.3962e+06
7543.5  1569.63  6.39777e+06
7544.5  1569.73  6.39934e+06
7545.5  1569.82  6.40091e+06
7546.5  1569.92  6.40248e+06
7547.5  1570.01  6.40405e+06
7548.5  1570.11  6.40562e+06
7549.5  1570.2  6.40719e+06
7550.5  1570.3  6.40876e+06
7551.5  1570.39  6.41033e+06
7552.5  1570.49  6.4119e+06
7553.5  1570.58  6.41347e+06
7554.5  1570.68  6.41504e+06
7555.5  1570.77  6.41661e+06
7556.5  1570.87  6.41818e+06
7557.5  1570.96  6.41975e+06
7558.5  1571.05  6.42132e+06
7559.5  1571.15  6.42289e+06
7560.5  1571.24  6.42446e+06
7561.5  1571.34  6.42604e+06
7562.5  1571.43  6.42761e+06
7563.5  1571.53  6.42918e+06
7564.5  1571.62  6.43075e+06
7565.5  1571.72  6.43232e+06
7566.5  1571.81  6.43389e+06
7567.5  1571.91  6.43547e+06
7568.5  1572  6.43704e+06
7569.5  1572.09  6.43861e+06
7570.5  1572.19  6.44018e+06
7571.5  1572.28  6.44175e+06
7572.5  1572.38  6.44333e+06
7573.5  1572.47  6.4449e+06
7574.5  1572.57  6.44647e+06
7575.5  1572.66  6.44804e+06
7576.5  1572.75  6.44962e+06
7577.5  1572.85  6.45119e+06
7578.5  1572.94  6.45276e+06
7579.5  1573.04  6.45434e+06
7580.5  1573.13  6.45591e+06
7581.5  1573.22  6.45748e+06
7582.5  1573.32  6.45906e+06
7583.5  1573.41  6.46063e+06
7584.5  1573.51  6.4622e+06
7585.5  1573.6  6.46378e+06
7586.5  1573.69  6.46535e+06
7587.5  1573.79  6.46692e+06
7588.5  1573.88  6.4685e+06
7589.5  1573.97  6.47007e+06
7590.5  1574.07  6.47165e+06
7591.5  1574.16  6.47322e+06
7592.5  1574.26  6.47479e+06
7593.5  1574.35  6.47637e+06
7594.5  1574.44  6.47794e+06
7595.5  1574.54  6.47952e+06
7596.5  1574.63  6.48109e+06
7597.5  1574.72  6.48267e+06
7598.5  1574.82  6.48424e+06
7599.5  1574.91  6.48582e+06
7600.5  1575  6.48739e+06
7601.5  1575.1  6.48897e+06
7602.5  1575.19  6.49054e+06
7603.5  1575.28  6.49212e+06
7604.5  1575.38  6.49369e+06
7605.5  1575.47  6.49527e+06
7606.5  1575.56  6.49684e+06
7607.5  1575.66  6.49842e+06
7608.5  1575.75  6.49999e+06
7609.5  1575.84  6.50157e+06
7610.5  1575.94  6.50315e+06
7611.5  1576.03  6.50472e+06
7612.5  1576.12  6.5063e+06
7613.5  1576.22  6.50787e+06
7614.5  1576.31  6.50945e+06
7615.5  1576.4  6.51103e+06
7616.5  1576.49  6.5126e+06
7617.5  1576.59  6.51418e+06
7618.5  1576.68  6.51576e+06
7619.5  1576.77  6.51733e+06
7620.5  1576.87  6.51891e+06
7621.5  1576.96  6.52049e+06
7622.5  1577.05  6.52206e+06
7623.5  1577.14  6.52364e+06
7624.5  1577.24  6.52522e+06
7625.5  1577.33  6.5268e+06
7626.5  1577.42  6.52837e+06
7627.5  1577.52  6.52995e+06
7628.5  1577.61  6.53153e+06
7629.5  1577.7  6.53311e+06
7630.5  1577.79  6.53468e+06
7631.5  1577.89  6.53626e+06
7632.5  1577.98  6.53784e+06
7633.5  1578.07  6.53942e+06
7634.5  1578.16  6.541e+06
7635.5  1578.26  6.54257e+06
7636.5  1578.35  6.54415e+06
7637.5  1578.44  6.54573e+06
7638.5  1578.53  6.54731e+06
7639.5  1578.62  6.54889e+06
7640.5  1578.72  6.55047e+06
7641.5  1578.81  6.55205e+06
7642.5  1578.9  6.55363e+06
7643.5  1578.99  6.5552e+06
7644.5  1579.09  6.55678e+06
7645.5  1579.18  6.55836e+06
7646.5  1579.27  6.55994e+06
7647.5  1579.36  6.56152e+06
7648.5  1579.45  6.5631e+06
7649.5  1579.55  6.56468e+06
7650.5  1579.64  6.56626e+06
7651.5  1579.73  6.56784e+06
7652.5  1579.82  6.56942e+06
7653.5  1579.91  6.571e+06
7654.5  1580  6.57258e+06
7655.5  1580.1  6.57416e+06
7656.5  1580.19  6.57574e+06
7657.5  1580.28  6.57732e+06
7658.5  1580.37  6.5789e+06
7659.5  1580.46  6.58048e+06
7660.5  1580.55  6.58206e+06
7661.5  1580.65  6.58364e+06
7662.5  1580.74  6.58522e+06
7663.5  1580.83  6.5868e+06
7664.5  1580.92  6.58838e+06
7665.5  1581.01  6.58997e+06
7666.5  1581.1  6.59155e+06
7667.5  1581.2  6.59313e+06
7668.5  1581.29  6.59471e+06
7669.5  1581.38  6.59629e+06
7670.5  1581.47  6.59787e+06
7671.5  1581.56  6.59945e+06
7672.5  1581.65  6.60104e+06
7673.5  1581.74  6.60262e+06
7674.5  1581.83  6.6042e+06
7675.5  1581.93  6.60578e+06
7676.5  1582.02  6.60736e+06
7677.5  1582.11  6.60894e+06
7678.5  1582.2  6.61053e+06
7679.5  1582.29  6.61211e+06
7680.5  1582.38  6.61369e+06
7681.5  1582.47  6.61527e+06
7682.5  1582.56  6.61686e+06
7683.5  1582.65  6.61844e+06
7684.5  1582.75  6.62002e+06
7685.5  1582.84  6.6216e+06
7686.5  1582.93  6.62319e+06
7687.5  1583.02  6.62477e+06
7688.5  1583.11  6.62635e+06
7689.5  1583.2  6.62794e+06
7690.5  1583.29  6.62952e+06
7691.5  1583.38  6.6311e+06
7692.5  1583.47  6.63269e+06
7693.5  1583.56  6.63427e+06
7694.5  1583.65  6.63585e+06
7695.5  1583.74  6.63744e+06
7696.5  1583.83  6.63902e+06
7697.5  1583.92  6.64061e+06
7698.5  1584.01  6.64219e+06
7699.5  1584.11  6.64377e+06
7700.5  1584.2  6.64536e+06
7701.5  1584.29  6.64694e+06
7702.5  1584.38  6.64853e+06
7703.5  1584.47  6.65011e+06
7704.5  1584.56  6.6517e+06
7705.5  1584.65  6.65328e+06
7706.5  1584.74  6.65487e+06
7707.5  1584.83  6.65645e+06
7708.5  1584.92  6.65804e+06
7709.5  1585.01  6.65962e+06
7710.5  1585.1  6.66121e+06
7711.5  1585.19  6.66279e+06
7712.5  1585.28  6.66438e+06
7713.5  1585.37  6.66596e+06
7714.5  1585.46  6.66755e+06
7715.5  1585.55  6.66913e+06
7716.5  1585.64  6.67072e+06
7717.5  1585.73  6.6723e+06
7718.5  1585.82  6.67389e+06
7719.5  1585.91  6.67548e+06
7720.5  1586  6.67706e+06
7721.5  1586.09  6.67865e+06
7722.5  1586.18  6.68023e+06
7723.5  1586.27  6.68182e+06
7724.5  1586.36  6.68341e+06
7725.5  1586.45  6.68499e+06
7726.5  1586.54  6.68658e+06
7727.5  1586.63  6.68817e+06
7728.5  1586.72  6.68975e+06
7729.5  1586.81  6.69134e+06
7730.5  1586.9  6.69293e+06
7731.5  1586.99  6.69451e+06
7732.5  1587.08  6.6961e+06
7733.5  1587.16  6.69769e+06
7734.5  1587.25  6.69927e+06
7735.5  1587.34  6.70086e+06
7736.5  1587.43  6.70245e+06
7737.5  1587.52  6.70404e+06
7738.5  1587.61  6.70562e+06
7739.5  1587.7  6.70721e+06
7740.5  1587.79  6.7088e+06
7741.5  1587.88  6.71039e+06
7742.5  1587.97  6.71198e+06
7743.5  1588.06  6.71356e+06
7744.5  1588.15  6.71515e+06
7745.5  1588.24  6.71674e+06
7746.5  1588.33  6.71833e+06
7747.5  1588.41  6.71992e+06
7748.5  1588.5  6.72151e+06
7749.5  1588.59  6.72309e+06
7750.5  1588.68  6.72468e+06
7751.5  1588.77  6.72627e+06
7752.5  1588.86  6.72786e+06
7753.5  1588.95  6.72945e+06
7754.5  1589.04  6.73104e+06
7755.5  1589.13  6.73263e+06
7756.5  1589.21  6.73422e+06
7757.5  1589.3  6.73581e+06
7758.5  1589.39  6.7374e+06
7759.5  1589.48  6.73898e+06
7760.5  1589.57  6.74057e+06
7761.5  1589.66  6.74216e+06
7762.5  1589.75  6.74375e+06
7763.5  1589.84  6.74534e+06
7764.5  1589.92  6.74693e+06
7765.5  1590.01  6.74852e+06
7766.5  1590.1  6.75011e+06
7767.5  1590.19  6.7517e+06
7768.5  1590.28  6.75329e+06
7769.5  1590.37  6.75488e+06
7770.5  1590.46  6.75648e+06
7771.5  1590.54  6.75807e+06
7772.5  1590.63  6.75966e+06
7773.5  1590.72  6.76125e+06
7774.5  1590.81  6.76284e+06
7775.5  1590.9  6.76443e+06
7776.5  1590.99  6.76602e+06
7777.5  1591.07  6.76761e+06
7778.5  1591.16  6.7692e+06
7779.5  1591.25  6.77079e+06
7780.5  1591.34  6.77238e+06
7781.5  1591.43  6.77398e+06
7782.5  1591.51  6.77557e+06
7783.5  1591.6  6.77716e+06
7784.5  1591.69  6.77875e+06
7785.5  1591.78  6.78034e+06
7786.5  1591.87  6.78193e+06
7787.5  1591.95  6.78353e+06
7788.5  1592.04  6.78512e+06
7789.5  1592.13  6.78671e+06
7790.5  1592.22  6.7883e+06
7791.5  1592.31  6.78989e+06
7792.5  1592.39  6.79149e+06
7793.5  1592.48  6.79308e+06
7794.5  1592.57  6.79467e+06
7795.5  1592.66  6.79627e+06
7796.5  1592.74  6.79786e+06
7797.5  1592.83  6.79945e+06
7798.5  1592.92  6.80104e+06
7799.5  1593.01  6.80264e+06
7800.5  1593.09  6.80423e+06
7801.5  1593.18  6.80582e+06
7802.5  1593.27  6.80742e+06
7803.5  1593.36  6.80901e+06
7804.5  1593.44  6.8106e+06
7805.5  1593.53  6.8122e+06
7806.5  1593.62  6.81379e+06
7807.5  1593.71  6.81538e+06
7808.5  1593.79  6.81698e+06
7809.5  1593.88  6.81857e+06
7810.5  1593.97  6.82017e+06
7811.5  1594.06  6.82176e+06
7812.5  1594.14  6.82335e+06
7813.5  1594.23  6.82495e+06
7814.5  1594.32  6.82654e+06
7815.5  1594.4  6.82814e+06
7816.5  1594.49  6.82973e+06
7817.5  1594.58  6.83133e+06
7818.5  1594.67  6.83292e+06
7819.5  1594.75  6.83452e+06
7820.5  1594.84  6.83611e+06
7821.5  1594.93  6.8377e+06
7822.5  1595.01  6.8393e+06
7823.5  1595.1  6.84089e+06
7824.5  1595.19  6.84249e+06
7825.5  1595.27  6.84409e+06
7826.5  1595.36  6.84568e+06
7827.5  1595.45  6.84728e+06
7828.5  1595.53  6.84887e+06
7829.5  1595.62  6.85047e+06
7830.5  1595.71  6.85206e+06
7831.5  1595.79  6.85366e+06
7832.5  1595.88  6.85525e+06
7833.5  1595.97  6.85685e+06
7834.5  1596.05  6.85845e+06
7835.5  1596.14  6.86004e+06
7836.5  1596.23  6.86164e+06
7837.5  1596.31  6.86324e+06
7838.5  1596.4  6.86483e+06
7839.5  1596.49  6.86643e+06
7840.5  1596.57  6.86802e+06
7841.5  1596.66  6.86962e+06
7842.5  1596.75  6.87122e+06
7843.5  1596.83  6.87282e+06
7844.5  1596.92  6.87441e+06
7845.5  1597  6.87601e+06
7846.5  1597.09  6.87761e+06
7847.5  1597.18  6.8792e+06
7848.5  1597.26  6.8808e+06
7849.5  1597.35  6.8824e+06
7850.5  1597.44  6.884e+06
7851.5  1597.52  6.88559e+06
7852.5  1597.61  6.88719e+06
7853.5  1597.69  6.88879e+06
7854.5  1597.78  6.89039e+06
7855.5  1597.87  6.89198e+06
7856.5  1597.95  6.89358e+06
7857.5  1598.04  6.89518e+06
7858.5  1598.12  6.89678e+06
7859.5  1598.21  6.89838e+06
7860.5  1598.3  6.89997e+06
7861.5  1598.38  6.90157e+06
7862.5  1598.47  6.90317e+06
7863.5  1598.55  6.90477e+06
7864.5  1598.64  6.90637e+06
7865.5  1598.72  6.90797e+06
7866.5  1598.81  6.90957e+06
7867.5  1598.9  6.91116e+06
7868.5  1598.98  6.91276e+06
7869.5  1599.07  6.91436e+06
7870.5  1599.15  6.91596e+06
7871.5  1599.24  6.91756e+06
7872.5  1599.32  6.91916e+06
7873.5  1599.41  6.92076e+06
7874.5  1599.49  6.92236e+06
7875.5  1599.58  6.92396e+06
7876.5  1599.67  6.92556e+06
7877.5  1599.75  6.92716e+06
7878.5  1599.84  6.92876e+06
7879.5  1599.92  6.93036e+06
7880.5  1600.01  6.93196e+06
7881.5  1600.09  6.93356e+06
7882.5  1600.18  6.93516e+06
7883.5  1600.26  6.93676e+06
7884.5  1600.35  6.93836e+06
7885.5  1600.43  6.93996e+06
7886.5  1600.52  6.94156e+06
7887.5  1600.6  6.94316e+06
7888.5  1600.69  6.94476e+06
7889.5  1600.77  6.94636e+06
7890.5  1600.86  6.94796e+06
7891.5  1600.94  6.94956e+06
7892.5  1601.03  6.95117e+06
7893.5  1601.11  6.95277e+06
7894.5  1601.2  6.95437e+06
7895.5  1601.28  6.95597e+06
7896.5  1601.37  6.95757e+06
7897.5  1601.45  6.95917e+06
7898.5  1601.54  6.96077e+06
7899.5  1601.62  6.96237e+06
7900.5  1601.71  6.96398e+06
7901.5  1601.79  6.96558e+06
7902.5  1601.88  6.96718e+06
7903.5  1601.96  6.96878e+06
7904.5  1602.04  6.97038e+06
7905.5  1602.13  6.97199e+06
7906.5  1602.21  6.97359e+06
7907.5  1602.3  6.97519e+06
7908.5  1602.38  6.97679e+06
7909.5  1602.47  6.9784e+06
7910.5  1602.55  6.98e+06
7911.5  1602.64  6.9816e+06
7912.5  1602.72  6.9832e+06
7913.5  1602.81  6.98481e+06
7914.5  1602.89  6.98641e+06
7915.5  1602.97  6.98801e+06
7916.5  1603.06  6.98962e+06
7917.5  1603.14  6.99122e+06
7918.5  1603.23  6.99282e+06
7919.5  1603.31  6.99442e+06
7920.5  1603.39  6.99603e+06
7921.5  1603.48  6.99763e+06
7922.5  1603.56  6.99924e+06
7923.5  1603.65  7.00084e+06
7924.5  1603.73  7.00244e+06
7925.5  1603.82  7.00405e+06
7926.5  1603.9  7.00565e+06
7927.5  1603.98  7.00725e+06
7928.5  1604.07  7.00886e+06
7929.5  1604.15  7.01046e+06
7930.5  1604.23  7.01207e+06
7931.5  1604.32  7.01367e+06
7932.5  1604.4  7.01528e+06
7933.5  1604.49  7.01688e+06
7934.5  1604.57  7.01848e+06
7935.5  1604.65  7.02009e+06
7936.5  1604.74  7.02169e+06
7937.5  1604.82  7.0233e+06
7938.5  1604.9  7.0249e+06
7939.5  1604.99  7.02651e+06
7940.5  1605.07  7.02811e+06
7941.5  1605.16  7.02972e+06
7942.5  1605.24  7.03132e+06
7943.5  1605.32  7.03293e+06
7944.5  1605.41  7.03453e+06
7945.5  1605.49  7.03614e+06
7946.5  1605.57  7.03775e+06
7947.5  1605.66  7.03935e+06
7948.5  1605.74  7.04096e+06
7949.5  1605.82  7.04256e+06
7950.5  1605.91  7.04417e+06
7951.5  1605.99  7.04578e+06
7952.5  1606.07  7.04738e+06
7953.5  1606.16  7.04899e+06
7954.5  1606.24  7.05059e+06
7955.5  1606.32  7.0522e+06
7956.5  1606.41  7.05381e+06
7957.5  1606.49  7.05541e+06
7958.5  1606.57  7.05702e+06
7959.5  1606.66  7.05863e+06
7960.5  1606.74  7.06023e+06
7961.5  1606.82  7.06184e+06
7962.5  1606.9  7.06345e+06
7963.5  1606.99  7.06505e+06
7964.5  1607.07  7.06666e+06
7965.5  1607.15  7.06827e+06
7966.5  1607.24  7.06987e+06
7967.5  1607.32  7.07148e+06
7968.5  1607.4  7.07309e+06
7969.5  1607.48  7.0747e+06
7970.5  1607.57  7.0763e+06
7971.5  1607.65  7.07791e+06
7972.5  1607.73  7.07952e+06
7973.5  1607.82  7.08113e+06
7974.5  1607.9  7.08274e+06
7975.5  1607.98  7.08434e+06
7976.5  1608.06  7.08595e+06
7977.5  1608.15  7.08756e+06
7978.5  1608.23  7.08917e+06
7979.5  1608.31  7.09078e+06
7980.5  1608.39  7.09238e+06
7981.5  1608.48  7.09399e+06
7982.5  1608.56  7.0956e+06
7983.5  1608.64  7.09721e+06
7984.5  1608.72  7.09882e+06
7985.5  1608.81  7.10043e+06
7986.5  1608.89  7.10204e+06
7987.5  1608.97  7.10365e+06
7988.5  1609.05  7.10526e+06
7989.5  1609.13  7.10686e+06
7990.5  1609.22  7.10847e+06
7991.5  1609.3  7.11008e+06
7992.5  1609.38  7.11169e+06
7993.5  1609.46  7.1133e+06
7994.5  1609.55  7.11491e+06
7995.5  1609.63  7.11652e+06
7996.5  1609.71  7.11813e+06
7997.5  1609.79  7.11974e+06
7998.5  1609.87  7.12135e+06
7999.5  1609.96  7.12296e+06
8000.5  1610.04  7.12457e+06
8001.5  1610.12  7.12618e+06
8002.5  1610.2  7.12779e+06
8003.5  1610.28  7.1294e+06
8004.5  1610.36  7.13101e+06
8005.5  1610.45  7.13262e+06
8006.5  1610.53  7.13423e+06
8007.5  1610.61  7.13584e+06
8008.5  1610.69  7.13745e+06
8009.5  1610.77  7.13906e+06
8010.5  1610.86  7.14067e+06
8011.5  1610.94  7.14229e+06
8012.5  1611.02  7.1439e+06
8013.5  1611.1  7.14551e+06
8014.5  1611.18  7.14712e+06
8015.5  1611.26  7.14873e+06
8016.5  1611.34  7.15034e+06
8017.5  1611.43  7.15195e+06
8018.5  1611.51  7.15356e+06
8019.5  1611.59  7.15518e+06
8020.5  1611.67  7.15679e+06
8021.5  1611.75  7.1584e+06
8022.5  1611.83  7.16001e+06
8023.5  1611.91  7.16162e+06
8024.5  1612  7.16324e+06
8025.5  1612.08  7.16485e+06
8026.5  1612.16  7.16646e+06
8027.5  1612.24  7.16807e+06
8028.5  1612.32  7.16968e+06
8029.5  1612.4  7.1713e+06
8030.5  1612.48  7.17291e+06
8031.5  1612.56  7.17452e+06
8032.5  1612.65  7.17613e+06
8033.5  1612.73  7.17775e+06
8034.5  1612.81  7.17936e+06
8035.5  1612.89  7.18097e+06
8036.5  1612.97  7.18259e+06
8037.5  1613.05  7.1842e+06
8038.5  1613.13  7.18581e+06
8039.5  1613.21  7.18743e+06
8040.5  1613.29  7.18904e+06
8041.5  1613.37  7.19065e+06
8042.5  1613.45  7.19227e+06
8043.5  1613.53  7.19388e+06
8044.5  1613.62  7.19549e+06
8045.5  1613.7  7.19711e+06
8046.5  1613.78  7.19872e+06
8047.5  1613.86  7.20033e+06
8048.5  1613.94  7.20195e+06
8049.5  1614.02  7.20356e+06
8050.5  1614.1  7.20518e+06
8051.5  1614.18  7.20679e+06
8052.5  1614.26  7.2084e+06
8053.5  1614.34  7.21002e+06
8054.5  1614.42  7.21163e+06
8055.5  1614.5  7.21325e+06
8056.5  1614.58  7.21486e+06
8057.5  1614.66  7.21648e+06
8058.5  1614.74  7.21809e+06
8059.5  1614.82  7.21971e+06
8060.5  1614.9  7.22132e+06
8061.5  1614.98  7.22294e+06
8062.5  1615.06  7.22455e+06
8063.5  1615.14  7.22617e+06
8064.5  1615.22  7.22778e+06
8065.5  1615.3  7.2294e+06
8066.5  1615.39  7.23101e+06
8067.5  1615.47  7.23263e+06
8068.5  1615.55  7.23424e+06
8069.5  1615.63  7.23586e+06
8070.5  1615.71  7.23747e+06
8071.5  1615.79  7.23909e+06
8072.5  1615.87  7.24071e+06
8073.5  1615.95  7.24232e+06
8074.5  1616.03  7.24394e+06
8075.5  1616.11  7.24555e+06
8076.5  1616.19  7.24717e+06
8077.5  1616.26  7.24879e+06
8078.5  1616.34  7.2504e+06
8079.5  1616.42  7.25202e+06
8080.5  1616.5  7.25364e+06
8081.5  1616.58  7.25525e+06
8082.5  1616.66  7.25687e+06
8083.5  1616.74  7.25849e+06
8084.5  1616.82  7.2601e+06
8085.5  1616.9  7.26172e+06
8086.5  1616.98  7.26334e+06
8087.5  1617.06  7.26495e+06
8088.5  1617.14  7.26657e+06
8089.5  1617.22  7.26819e+06
8090.5  1617.3  7.26981e+06
8091.5  1617.38  7.27142e+06
8092.5  1617.46  7.27304e+06
8093.5  1617.54  7.27466e+06
8094.5  1617.62  7.27628e+06
8095.5  1617.7  7.27789e+06
8096.5  1617.78  7.27951e+06
8097.5  1617.86  7.28113e+06
8098.5  1617.94  7.28275e+06
8099.5  1618.01  7.28436e+06
8100.5  1618.09  7.28598e+06
8101.5  1618.17  7.2876e+06
8102.5  1618.25  7.28922e+06
8103.5  1618.33  7.29084e+06
8104.5  1618.41  7.29246e+06
8105.5  1618.49  7.29407e+06
8106.5  1618.57  7.29569e+06
8107.5  1618.65  7.29731e+06
8108.5  1618.73  7.29893e+06
8109.5  1618.81  7.30055e+06
8110.5  1618.88  7.30217e+06
8111.5  1618.96  7.30379e+06
8112.5  1619.04  7.30541e+06
8113.5  1619.12  7.30703e+06
8114.5  1619.2  7.30864e+06
8115.5  1619.28  7.31026e+06
8116.5  1619.36  7.31188e+06
8117.5  1619.44  7.3135e+06
8118.5  1619.52  7.31512e+06
8119.5  1619.59  7.31674e+06
8120.5  1619.67  7.31836e+06
8121.5  1619.75  7.31998e+06
8122.5  1619.83  7.3216e+06
8123.5  1619.91  7.32322e+06
8124.5  1619.99  7.32484e+06
8125.5  1620.07  7.32646e+06
8126.5  1620.14  7.32808e+06
8127.5  1620.22  7.3297e+06
8128.5  1620.3  7.33132e+06
8129.5  1620.38  7.33294e+06
8130.5  1620.46  7.33456e+06
8131.5  1620.54  7.33618e+06
8132.5  1620.61  7.3378e+06
8133.5  1620.69  7.33942e+06
8134.5  1620.77  7.34105e+06
8135.5  1620.85  7.34267e+06
8136.5  1620.93  7.34429e+06
8137.5  1621.01  7.34591e+06
8138.5  1621.08  7.34753e+06
8139.5  1621.16  7.34915e+06
8140.5  1621.24  7.35077e+06
8141.5  1621.32  7.35239e+06
8142.5  1621.4  7.35401e+06
8143.5  1621.48  7.35564e+06
8144.5  1621.55  7.35726e+06
8145.5  1621.63  7.35888e+06
8146.5  1621.71  7.3605e+06
8147.5  1621.79  7.36212e+06
8148.5  1621.87  7.36374e+06
8149.5  1621.94  7.36537e+06
8150.5  1622.02  7.36699e+06
8151.5  1622.1  7.36861e+06
8152.5  1622.18  7.37023e+06
8153.5  1622.25  7.37185e+06
8154.5  1622.33  7.37348e+06
8155.5  1622.41  7.3751e+06
8156.5  1622.49  7.37672e+06
8157.5  1622.57  7.37834e+06
8158.5  1622.64  7.37997e+06
8159.5  1622.72  7.38159e+06
8160.5  1622.8  7.38321e+06
8161.5  1622.88  7.38484e+06
8162.5  1622.95  7.38646e+06
8163.5  1623.03  7.38808e+06
8164.5  1623.11  7.3897e+06
8165.5  1623.19  7.39133e+06
8166.5  1623.26  7.39295e+06
8167.5  1623.34  7.39457e+06
8168.5  1623.42  7.3962e+06
8169.5  1623.5  7.39782e+06
8170.5  1623.57  7.39944e+06
8171.5  1623.65  7.40107e+06
8172.5  1623.73  7.40269e+06
8173.5  1623.8  7.40432e+06
8174.5  1623.88  7.40594e+06
8175.5  1623.96  7.40756e+06
8176.5  1624.04  7.40919e+06
8177.5  1624.11  7.41081e+06
8178.5  1624.19  7.41244e+06
8179.5  1624.27  7.41406e+06
8180.5  1624.35  7.41568e+06
8181.5  1624.42  7.41731e+06
8182.5  1624.5  7.41893e+06
8183.5  1624.58  7.42056e+06
8184.5  1624.65  7.42218e+06
8185.5  1624.73  7.42381e+06
8186.5  1624.81  7.42543e+06
8187.5  1624.88  7.42706e+06
8188.5  1624.96  7.42868e+06
8189.5  1625.04  7.43031e+06
8190.5  1625.11  7.43193e+06
8191.5  1625.19  7.43356e+06
8192.5  1625.27  7.43518e+06
8193.5  1625.34  7.43681e+06
8194.5  1625.42  7.43843e+06
8195.5  1625.5  7.44006e+06
8196.5  1625.58  7.44168e+06
8197.5  1625.65  7.44331e+06
8198.5  1625.73  7.44494e+06
8199.5  1625.8  7.44656e+06
8200.5  1625.88  7.44819e+06
8201.5  1625.96  7.44981e+06
8202.5  1626.03  7.45144e+06
8203.5  1626.11  7.45307e+06
8204.5  1626.19  7.45469e+06
8205.5  1626.26  7.45632e+06
8206.5  1626.34  7.45794e+06
8207.5  1626.42  7.45957e+06
8208.5  1626.49  7.4612e+06
8209.5  1626.57  7.46282e+06
8210.5  1626.65  7.46445e+06
8211.5  1626.72  7.46608e+06
8212.5  1626.8  7.4677e+06
8213.5  1626.87  7.46933e+06
8214.5  1626.95  7.47096e+06
8215.5  1627.03  7.47259e+06
8216.5  1627.1  7.47421e+06
8217.5  1627.18  7.47584e+06
8218.5  1627.26  7.47747e+06
8219.5  1627.33  7.47909e+06
8220.5  1627.41  7.48072e+06
8221.5  1627.48  7.48235e+06
8222.5  1627.56  7.48398e+06
8223.5  1627.64  7.4856e+06
8224.5  1627.71  7.48723e+06
8225.5  1627.79  7.48886e+06
8226.5  1627.86  7.49049e+06
8227.5  1627.94  7.49212e+06
8228.5  1628.01  7.49374e+06
8229.5  1628.09  7.49537e+06
8230.5  1628.17  7.497e+06
8231.5  1628.24  7.49863e+06
8232.5  1628.32  7.50026e+06
8233.5  1628.39  7.50188e+06
8234.5  1628.47  7.50351e+06
8235.5  1628.54  7.50514e+06
8236.5  1628.62  7.50677e+06
8237.5  1628.7  7.5084e+06
8238.5  1628.77  7.51003e+06
8239.5  1628.85  7.51166e+06
8240.5  1628.92  7.51329e+06
8241.5  1629  7.51491e+06
8242.5  1629.07  7.51654e+06
8243.5  1629.15  7.51817e+06
8244.5  1629.22  7.5198e+06
8245.5  1629.3  7.52143e+06
8246.5  1629.38  7.52306e+06
8247.5  1629.45  7.52469e+06
8248.5  1629.53  7.52632e+06
8249.5  1629.6  7.52795e+06
8250.5  1629.68  7.52958e+06
8251.5  1629.75  7.53121e+06
8252.5  1629.83  7.53284e+06
8253.5  1629.9  7.53447e+06
8254.5  1629.98  7.5361e+06
8255.5  1630.05  7.53773e+06
8256.5  1630.13  7.53936e+06
8257.5  1630.2  7.54099e+06
8258.5  1630.28  7.54262e+06
8259.5  1630.35  7.54425e+06
8260.5  1630.43  7.54588e+06
8261.5  1630.5  7.54751e+06
8262.5  1630.58  7.54914e+06
8263.5  1630.65  7.55077e+06
8264.5  1630.73  7.5524e+06
8265.5  1630.8  7.55403e+06
8266.5  1630.88  7.55566e+06
8267.5  1630.95  7.55729e+06
8268.5  1631.03  7.55893e+06
8269.5  1631.1  7.56056e+06
8270.5  1631.18  7.56219e+06
8271.5  1631.25  7.56382e+06
8272.5  1631.33  7.56545e+06
8273.5  1631.4  7.56708e+06
8274.5  1631.47  7.56871e+06
8275.5  1631.55  7.57035e+06
8276.5  1631.62  7.57198e+06
8277.5  1631.7  7.57361e+06
8278.5  1631.77  7.57524e+06
8279.5  1631.85  7.57687e+06
8280.5  1631.92  7.5785e+06
8281.5  1632  7.58014e+06
8282.5  1632.07  7.58177e+06
8283.5  1632.15  7.5834e+06
8284.5  1632.22  7.58503e+06
8285.5  1632.29  7.58666e+06
8286.5  1632.37  7.5883e+06
8287.5  1632.44  7.58993e+06
8288.5  1632.52  7.59156e+06
8289.5  1632.59  7.59319e+06
8290.5  1632.67  7.59483e+06
8291.5  1632.74  7.59646e+06
8292.5  1632.81  7.59809e+06
8293.5  1632.89  7.59973e+06
8294.5  1632.96  7.60136e+06
8295.5  1633.04  7.60299e+06
8296.5  1633.11  7.60462e+06
8297.5  1633.18  7.60626e+06
8298.5  1633.26  7.60789e+06
8299.5  1633.33  7.60952e+06
8300.5  1633.41  7.61116e+06
8301.5  1633.48  7.61279e+06
8302.5  1633.55  7.61443e+06
8303.5  1633.63  7.61606e+06
8304.5  1633.7  7.61769e+06
8305.5  1633.78  7.61933e+06
8306.5  1633.85  7.62096e+06
8307.5  1633.92  7.62259e+06
8308.5  1634  7.62423e+06
8309.5  1634.07  7.62586e+06
8310.5  1634.14  7.6275e+06
8311.5  1634.22  7.62913e+06
8312.5  1634.29  7.63076e+06
8313.5  1634.37  7.6324e+06
8314.5  1634.44  7.63403e+06
8315.5  1634.51  7.63567e+06
8316.5  1634.59  7.6373e+06
8317.5  1634.66  7.63894e+06
8318.5  1634.73  7.64057e+06
8319.5  1634.81  7.64221e+06
8320.5  1634.88  7.64384e+06
8321.5  1634.95  7.64548e+06
8322.5  1635.03  7.64711e+06
8323.5  1635.1  7.64875e+06
8324.5  1635.17  7.65038e+06
8325.5  1635.25  7.65202e+06
8326.5  1635.32  7.65365e+06
8327.5  1635.39  7.65529e+06
8328.5  1635.47  7.65692e+06
8329.5  1635.54  7.65856e+06
8330.5  1635.61  7.66019e+06
8331.5  1635.69  7.66183e+06
8332.5  1635.76  7.66347e+06
8333.5  1635.83  7.6651e+06
8334.5  1635.91  7.66674e+06
8335.5  1635.98  7.66837e+06
8336.5  1636.05  7.67001e+06
8337.5  1636.12  7.67165e+06
8338.5  1636.2  7.67328e+06
8339.5  1636.27  7.67492e+06
8340.5  1636.34  7.67655e+06
8341.5  1636.42  7.67819e+06
8342.5  1636.49  7.67983e+06
8343.5  1636.56  7.68146e+06
8344.5  1636.64  7.6831e+06
8345.5  1636.71  7.68474e+06
8346.5  1636.78  7.68637e+06
8347.5  1636.85  7.68801e+06
8348.5  1636.93  7.68965e+06
8349.5  1637  7.69129e+06
8350.5  1637.07  7.69292e+06
8351.5  1637.14  7.69456e+06
8352.5  1637.22  7.6962e+06
8353.5  1637.29  7.69783e+06
8354.5  1637.36  7.69947e+06
8355.5  1637.43  7.70111e+06
8356.5  1637.51  7.70275e+06
8357.5  1637.58  7.70438e+06
8358.5  1637.65  7.70602e+06
8359.5  1637.72  7.70766e+06
8360.5  1637.8  7.7093e+06
8361.5  1637.87  7.71093e+06
8362.5  1637.94  7.71257e+06
8363.5  1638.01  7.71421e+06
8364.5  1638.09  7.71585e+06
8365.5  1638.16  7.71749e+06
8366.5  1638.23  7.71913e+06
8367.5  1638.3  7.72076e+06
8368.5  1638.38  7.7224e+06
8369.5  1638.45  7.72404e+06
8370.5  1638.52  7.72568e+06
8371.5  1638.59  7.72732e+06
8372.5  1638.66  7.72896e+06
8373.5  1638.74  7.73059e+06
8374.5  1638.81  7.73223e+06
8375.5  1638.88  7.73387e+06
8376.5  1638.95  7.73551e+06
8377.5  1639.02  7.73715e+06
8378.5  1639.1  7.73879e+06
8379.5  1639.17  7.74043e+06
8380.5  1639.24  7.74207e+06
8381.5  1639.31  7.74371e+06
8382.5  1639.38  7.74535e+06
8383.5  1639.46  7.74699e+06
8384.5  1639.53  7.74863e+06
8385.5  1639.6  7.75027e+06
8386.5  1639.67  7.7519e+06
8387.5  1639.74  7.75354e+06
8388.5  1639.81  7.75518e+06
8389.5  1639.89  7.75682e+06
8390.5  1639.96  7.75846e+06
8391.5  1640.03  7.7601e+06
8392.5  1640.1  7.76174e+06
8393.5  1640.17  7.76338e+06
8394.5  1640.24  7.76502e+06
8395.5  1640.32  7.76667e+06
8396.5  1640.39  7.76831e+06
8397.5  1640.46  7.76995e+06
8398.5  1640.53  7.77159e+06
8399.5  1640.6  7.77323e+06
8400.5  1640.67  7.77487e+06
8401.5  1640.74  7.77651e+06
8402.5  1640.82  7.77815e+06
8403.5  1640.89  7.77979e+06
8404.5  1640.96  7.78143e+06
8405.5  1641.03  7.78307e+06
8406.5  1641.1  7.78471e+06
8407.5  1641.17  7.78635e+06
8408.5  1641.24  7.788e+06
8409.5  1641.32  7.78964e+06
8410.5  1641.39  7.79128e+06
8411.5  1641.46  7.79292e+06
8412.5  1641.53  7.79456e+06
8413.5  1641.6  7.7962e+06
8414.5  1641.67  7.79784e+06
8415.5  1641.74  7.79949e+06
8416.5  1641.81  7.80113e+06
8417.5  1641.88  7.80277e+06
8418.5  1641.95  7.80441e+06
8419.5  1642.03  7.80605e+06
8420.5  1642.1  7.8077e+06
8421.5  1642.17  7.80934e+06
8422.5  1642.24  7.81098e+06
8423.5  1642.31  7.81262e+06
8424.5  1642.38  7.81427e+06
8425.5  1642.45  7.81591e+06
8426.5  1642.52  7.81755e+06
8427.5  1642.59  7.81919e+06
8428.5  1642.66  7.82084e+06
8429.5  1642.73  7.82248e+06
8430.5  1642.8  7.82412e+06
8431.5  1642.87  7.82576e+06
8432.5  1642.95  7.82741e+06
8433.5  1643.02  7.82905e+06
8434.5  1643.09  7.83069e+06
8435.5  1643.16  7.83234e+06
8436.5  1643.23  7.83398e+06
8437.5  1643.3  7.83562e+06
8438.5  1643.37  7.83727e+06
8439.5  1643.44  7.83891e+06
8440.5  1643.51  7.84055e+06
8441.5  1643.58  7.8422e+06
8442.5  1643.65  7.84384e+06
8443.5  1643.72  7.84548e+06
8444.5  1643.79  7.84713e+06
8445.5  1643.86  7.84877e+06
8446.5  1643.93  7.85042e+06
8447.5  1644  7.85206e+06
8448.5  1644.07  7.8537e+06
8449.5  1644.14  7.85535e+06
8450.5  1644.21  7.85699e+06
8451.5  1644.28  7.85864e+06
8452.5  1644.35  7.86028e+06
8453.5  1644.42  7.86193e+06
8454.5  1644.49  7.86357e+06
8455.5  1644.56  7.86521e+06
8456.5  1644.63  7.86686e+06
8457.5  1644.7  7.8685e+06
8458.5  1644.77  7.87015e+06
8459.5  1644.84  7.87179e+06
8460.5  1644.91  7.87344e+06
8461.5  1644.98  7.87508e+06
8462.5  1645.05  7.87673e+06
8463.5  1645.12  7.87837e+06
8464.5  1645.19  7.88002e+06
8465.5  1645.26  7.88166e+06
8466.5  1645.33  7.88331e+06
8467.5  1645.4  7.88495e+06
8468.5  1645.47  7.8866e+06
8469.5  1645.54  7.88825e+06
8470.5  1645.61  7.88989e+06
8471.5  1645.68  7.89154e+06
8472.5  1645.75  7.89318e+06
8473.5  1645.82  7.89483e+06
8474.5  1645.89  7.89647e+06
8475.5  1645.96  7.89812e+06
8476.5  1646.03  7.89977e+06
8477.5  1646.1  7.90141e+06
8478.5  1646.17  7.90306e+06
8479.5  1646.24  7.9047e+06
8480.5  1646.31  7.90635e+06
8481.5  1646.38  7.908e+06
8482.5  1646.44  7.90964e+06
8483.5  1646.51  7.91129e+06
8484.5  1646.58  7.91294e+06
8485.5  1646.65  7.91458e+06
8486.5  1646.72  7.91623e+06
8487.5  1646.79  7.91788e+06
8488.5  1646.86  7.91952e+06
8489.5  1646.93  7.92117e+06
8490.5  1647  7.92282e+06
8491.5  1647.07  7.92446e+06
8492.5  1647.14  7.92611e+06
8493.5  1647.21  7.92776e+06
8494.5  1647.28  7.92941e+06
8495.5  1647.34  7.93105e+06
8496.5  1647.41  7.9327e+06
8497.5  1647.48  7.93435e+06
8498.5  1647.55  7.936e+06
8499.5  1647.62  7.93764e+06
8500.5  1647.69  7.93929e+06
8501.5  1647.76  7.94094e+06
8502.5  1647.83  7.94259e+06
8503.5  1647.9  7.94423e+06
8504.5  1647.96  7.94588e+06
8505.5  1648.03  7.94753e+06
8506.5  1648.1  7.94918e+06
8507.5  1648.17  7.95083e+06
8508.5  1648.24  7.95248e+06
8509.5  1648.31  7.95412e+06
8510.5  1648.38  7.95577e+06
8511.5  1648.45  7.95742e+06
8512.5  1648.51  7.95907e+06
8513.5  1648.58  7.96072e+06
8514.5  1648.65  7.96237e+06
8515.5  1648.72  7.96402e+06
8516.5  1648.79  7.96566e+06
8517.5  1648.86  7.96731e+06
8518.5  1648.93  7.96896e+06
8519.5  1648.99  7.97061e+06
8520.5  1649.06  7.97226e+06
8521.5  1649.13  7.97391e+06
8522.5  1649.2  7.97556e+06
8523.5  1649.27  7.97721e+06
8524.5  1649.34  7.97886e+06
8525.5  1649.4  7.98051e+06
8526.5  1649.47  7.98216e+06
8527.5  1649.54  7.98381e+06
8528.5  1649.61  7.98545e+06
8529.5  1649.68  7.9871e+06
8530.5  1649.75  7.98875e+06
8531.5  1649.81  7.9904e+06
8532.5  1649.88  7.99205e+06
8533.5  1649.95  7.9937e+06
8534.5  1650.02  7.99535e+06
8535.5  1650.09  7.997e+06
8536.5  1650.15  7.99865e+06
8537.5  1650.22  8.0003e+06
8538.5  1650.29  8.00195e+06
8539.5  1650.36  8.0036e+06
8540.5  1650.43  8.00526e+06
8541.5  1650.49  8.00691e+06
8542.5  1650.56  8.00856e+06
8543.5  1650.63  8.01021e+06
8544.5  1650.7  8.01186e+06
8545.5  1650.77  8.01351e+06
8546.5  1650.83  8.01516e+06
8547.5  1650.9  8.01681e+06
8548.5  1650.97  8.01846e+06
8549.5  1651.04  8.02011e+06
8550.5  1651.1  8.02176e+06
8551.5  1651.17  8.02341e+06
8552.5  1651.24  8.02507e+06
8553.5  1651.31  8.02672e+06
8554.5  1651.37  8.02837e+06
8555.5  1651.44  8.03002e+06
8556.5  1651.51  8.03167e+06
8557.5  1651.58  8.03332e+06
8558.5  1651.64  8.03497e+06
8559.5  1651.71  8.03663e+06
8560.5  1651.78  8.03828e+06
8561.5  1651.85  8.03993e+06
8562.5  1651.91  8.04158e+06
8563.5  1651.98  8.04323e+06
8564.5  1652.05  8.04489e+06
8565.5  1652.12  8.04654e+06
8566.5  1652.18  8.04819e+06
8567.5  1652.25  8.04984e+06
8568.5  1652.32  8.05149e+06
8569.5  1652.39  8.05315e+06
8570.5  1652.45  8.0548e+06
8571.5  1652.52  8.05645e+06
8572.5  1652.59  8.0581e+06
8573.5  1652.65  8.05976e+06
8574.5  1652.72  8.06141e+06
8575.5  1652.79  8.06306e+06
8576.5  1652.86  8.06472e+06
8577.5  1652.92  8.06637e+06
8578.5  1652.99  8.06802e+06
8579.5  1653.06  8.06967e+06
8580.5  1653.12  8.07133e+06
8581.5  1653.19  8.07298e+06
8582.5  1653.26  8.07463e+06
8583.5  1653.32  8.07629e+06
8584.5  1653.39  8.07794e+06
8585.5  1653.46  8.07959e+06
8586.5  1653.53  8.08125e+06
8587.5  1653.59  8.0829e+06
8588.5  1653.66  8.08456e+06
8589.5  1653.73  8.08621e+06
8590.5  1653.79  8.08786e+06
8591.5  1653.86  8.08952e+06
8592.5  1653.93  8.09117e+06
8593.5  1653.99  8.09282e+06
8594.5  1654.06  8.09448e+06
8595.5  1654.13  8.09613e+06
8596.5  1654.19  8.09779e+06
8597.5  1654.26  8.09944e+06
8598.5  1654.33  8.1011e+06
8599.5  1654.39  8.10275e+06
8600.5  1654.46  8.1044e+06
8601.5  1654.52  8.10606e+06
8602.5  1654.59  8.10771e+06
8603.5  1654.66  8.10937e+06
8604.5  1654.72  8.11102e+06
8605.5  1654.79  8.11268e+06
8606.5  1654.86  8.11433e+06
8607.5  1654.92  8.11599e+06
8608.5  1654.99  8.11764e+06
8609.5  1655.06  8.1193e+06
8610.5  1655.12  8.12095e+06
8611.5  1655.19  8.12261e+06
8612.5  1655.25  8.12426e+06
8613.5  1655.32  8.12592e+06
8614.5  1655.39  8.12757e+06
8615.5  1655.45  8.12923e+06
8616.5  1655.52  8.13088e+06
8617.5  1655.59  8.13254e+06
8618.5  1655.65  8.1342e+06
8619.5  1655.72  8.13585e+06
8620.5  1655.78  8.13751e+06
8621.5  1655.85  8.13916e+06
8622.5  1655.92  8.14082e+06
8623.5  1655.98  8.14248e+06
8624.5  1656.05  8.14413e+06
8625.5  1656.11  8.14579e+06
8626.5  1656.18  8.14744e+06
8627.5  1656.24  8.1491e+06
8628.5  1656.31  8.15076e+06
8629.5  1656.38  8.15241e+06
8630.5  1656.44  8.15407e+06
8631.5  1656.51  8.15573e+06
8632.5  1656.57  8.15738e+06
8633.5  1656.64  8.15904e+06
8634.5  1656.7  8.1607e+06
8635.5  1656.77  8.16235e+06
8636.5  1656.84  8.16401e+06
8637.5  1656.9  8.16567e+06
8638.5  1656.97  8.16732e+06
8639.5  1657.03  8.16898e+06
8640.5  1657.1  8.17064e+06
8641.5  1657.16  8.17229e+06
8642.5  1657.23  8.17395e+06
8643.5  1657.29  8.17561e+06
8644.5  1657.36  8.17727e+06
8645.5  1657.43  8.17892e+06
8646.5  1657.49  8.18058e+06
8647.5  1657.56  8.18224e+06
8648.5  1657.62  8.1839e+06
8649.5  1657.69  8.18555e+06
8650.5  1657.75  8.18721e+06
8651.5  1657.82  8.18887e+06
8652.5  1657.88  8.19053e+06
8653.5  1657.95  8.19219e+06
8654.5  1658.01  8.19384e+06
8655.5  1658.08  8.1955e+06
8656.5  1658.14  8.19716e+06
8657.5  1658.21  8.19882e+06
8658.5  1658.27  8.20048e+06
8659.5  1658.34  8.20213e+06
8660.5  1658.4  8.20379e+06
8661.5  1658.47  8.20545e+06
8662.5  1658.53  8.20711e+06
8663.5  1658.6  8.20877e+06
8664.5  1658.66  8.21043e+06
8665.5  1658.73  8.21209e+06
8666.5  1658.79  8.21374e+06
8667.5  1658.86  8.2154e+06
8668.5  1658.92  8.21706e+06
8669.5  1658.99  8.21872e+06
8670.5  1659.05  8.22038e+06
8671.5  1659.12  8.22204e+06
8672.5  1659.18  8.2237e+06
8673.5  1659.25  8.22536e+06
8674.5  1659.31  8.22702e+06
8675.5  1659.38  8.22868e+06
8676.5  1659.44  8.23034e+06
8677.5  1659.51  8.232e+06
8678.5  1659.57  8.23365e+06
8679.5  1659.64  8.23531e+06
8680.5  1659.7  8.23697e+06
8681.5  1659.76  8.23863e+06
8682.5  1659.83  8.24029e+06
8683.5  1659.89  8.24195e+06
8684.5  1659.96  8.24361e+06
8685.5  1660.02  8.24527e+06
8686.5  1660.09  8.24693e+06
8687.5  1660.15  8.24859e+06
8688.5  1660.22  8.25025e+06
8689.5  1660.28  8.25191e+06
8690.5  1660.34  8.25357e+06
8691.5  1660.41  8.25524e+06
8692.5  1660.47  8.2569e+06
8693.5  1660.54  8.25856e+06
8694.5  1660.6  8.26022e+06
8695.5  1660.67  8.26188e+06
8696.5  1660.73  8.26354e+06
8697.5  1660.79  8.2652e+06
8698.5  1660.86  8.26686e+06
8699.5  1660.92  8.26852e+06
8700.5  1660.99  8.27018e+06
8701.5  1661.05  8.27184e+06
8702.5  1661.12  8.2735e+06
8703.5  1661.18  8.27517e+06
8704.5  1661.24  8.27683e+06
8705.5  1661.31  8.27849e+06
8706.5  1661.37  8.28015e+06
8707.5  1661.44  8.28181e+06
8708.5  1661.5  8.28347e+06
8709.5  1661.56  8.28513e+06
8710.5  1661.63  8.2868e+06
8711.5  1661.69  8.28846e+06
8712.5  1661.75  8.29012e+06
8713.5  1661.82  8.29178e+06
8714.5  1661.88  8.29344e+06
8715.5  1661.95  8.2951e+06
8716.5  1662.01  8.29677e+06
8717.5  1662.07  8.29843e+06
8718.5  1662.14  8.30009e+06
8719.5  1662.2  8.30175e+06
8720.5  1662.26  8.30341e+06
8721.5  1662.33  8.30508e+06
8722.5  1662.39  8.30674e+06
8723.5  1662.46  8.3084e+06
8724.5  1662.52  8.31006e+06
8725.5  1662.58  8.31173e+06
8726.5  1662.65  8.31339e+06
8727.5  1662.71  8.31505e+06
8728.5  1662.77  8.31672e+06
8729.5  1662.84  8.31838e+06
8730.5  1662.9  8.32004e+06
8731.5  1662.96  8.3217e+06
8732.5  1663.03  8.32337e+06
8733.5  1663.09  8.32503e+06
8734.5  1663.15  8.32669e+06
8735.5  1663.22  8.32836e+06
8736.5  1663.28  8.33002e+06
8737.5  1663.34  8.33168e+06
8738.5  1663.41  8.33335e+06
8739.5  1663.47  8.33501e+06
8740.5  1663.53  8.33667e+06
8741.5  1663.6  8.33834e+06
8742.5  1663.66  8.34e+06
8743.5  1663.72  8.34166e+06
8744.5  1663.78  8.34333e+06
8745.5  1663.85  8.34499e+06
8746.5  1663.91  8.34666e+06
8747.5  1663.97  8.34832e+06
8748.5  1664.04  8.34998e+06
8749.5  1664.1  8.35165e+06
8750.5  1664.16  8.35331e+06
8751.5  1664.23  8.35498e+06
8752.5  1664.29  8.35664e+06
8753.5  1664.35  8.35831e+06
8754.5  1664.41  8.35997e+06
8755.5  1664.48  8.36163e+06
8756.5  1664.54  8.3633e+06
8757.5  1664.6  8.36496e+06
8758.5  1664.67  8.36663e+06
8759.5  1664.73  8.36829e+06
8760.5  1664.79  8.36996e+06
8761.5  1664.85  8.37162e+06
8762.5  1664.92  8.37329e+06
8763.5  1664.98  8.37495e+06
8764.5  1665.04  8.37662e+06
8765.5  1665.1  8.37828e+06
8766.5  1665.17  8.37995e+06
8767.5  1665.23  8.38161e+06
8768.5  1665.29  8.38328e+06
8769.5  1665.35  8.38494e+06
8770.5  1665.42  8.38661e+06
8771.5  1665.48  8.38827e+06
8772.5  1665.54  8.38994e+06
8773.5  1665.6  8.39161e+06
8774.5  1665.67  8.39327e+06
8775.5  1665.73  8.39494e+06
8776.5  1665.79  8.3966e+06
8777.5  1665.85  8.39827e+06
8778.5  1665.92  8.39993e+06
8779.5  1665.98  8.4016e+06
8780.5  1666.04  8.40327e+06
8781.5  1666.1  8.40493e+06
8782.5  1666.16  8.4066e+06
8783.5  1666.23  8.40826e+06
8784.5  1666.29  8.40993e+06
8785.5  1666.35  8.4116e+06
8786.5  1666.41  8.41326e+06
8787.5  1666.48  8.41493e+06
8788.5  1666.54  8.4166e+06
8789.5  1666.6  8.41826e+06
8790.5  1666.66  8.41993e+06
8791.5  1666.72  8.4216e+06
8792.5  1666.79  8.42326e+06
8793.5  1666.85  8.42493e+06
8794.5  1666.91  8.4266e+06
8795.5  1666.97  8.42826e+06
8796.5  1667.03  8.42993e+06
8797.5  1667.09  8.4316e+06
8798.5  1667.16  8.43327e+06
8799.5  1667.22  8.43493e+06
8800.5  1667.28  8.4366e+06
8801.5  1667.34  8.43827e+06
8802.5  1667.4  8.43994e+06
8803.5  1667.47  8.4416e+06
8804.5  1667.53  8.44327e+06
8805.5  1667.59  8.44494e+06
8806.5  1667.65  8.44661e+06
8807.5  1667.71  8.44827e+06
8808.5  1667.77  8.44994e+06
8809.5  1667.84  8.45161e+06
8810.5  1667.9  8.45328e+06
8811.5  1667.96  8.45494e+06
8812.5  1668.02  8.45661e+06
8813.5  1668.08  8.45828e+06
8814.5  1668.14  8.45995e+06
8815.5  1668.2  8.46162e+06
8816.5  1668.27  8.46329e+06
8817.5  1668.33  8.46495e+06
8818.5  1668.39  8.46662e+06
8819.5  1668.45  8.46829e+06
8820.5  1668.51  8.46996e+06
8821.5  1668.57  8.47163e+06
8822.5  1668.63  8.4733e+06
8823.5  1668.69  8.47496e+06
8824.5  1668.76  8.47663e+06
8825.5  1668.82  8.4783e+06
8826.5  1668.88  8.47997e+06
8827.5  1668.94  8.48164e+06
8828.5  1669  8.48331e+06
8829.5  1669.06  8.48498e+06
8830.5  1669.12  8.48665e+06
8831.5  1669.18  8.48832e+06
8832.5  1669.24  8.48999e+06
8833.5  1669.31  8.49166e+06
8834.5  1669.37  8.49332e+06
8835.5  1669.43  8.49499e+06
8836.5  1669.49  8.49666e+06
8837.5  1669.55  8.49833e+06
8838.5  1669.61  8.5e+06
8839.5  1669.67  8.50167e+06
8840.5  1669.73  8.50334e+06
8841.5  1669.79  8.50501e+06
8842.5  1669.85  8.50668e+06
8843.5  1669.91  8.50835e+06
8844.5  1669.98  8.51002e+06
8845.5  1670.04  8.51169e+06
8846.5  1670.1  8.51336e+06
8847.5  1670.16  8.51503e+06
8848.5  1670.22  8.5167e+06
8849.5  1670.28  8.51837e+06
8850.5  1670.34  8.52004e+06
8851.5  1670.4  8.52171e+06
8852.5  1670.46  8.52338e+06
8853.5  1670.52  8.52505e+06
8854.5  1670.58  8.52672e+06
8855.5  1670.64  8.5284e+06
8856.5  1670.7  8.53007e+06
8857.5  1670.76  8.53174e+06
8858.5  1670.82  8.53341e+06
8859.5  1670.88  8.53508e+06
8860.5  1670.94  8.53675e+06
8861.5  1671.01  8.53842e+06
8862.5  1671.07  8.54009e+06
8863.5  1671.13  8.54176e+06
8864.5  1671.19  8.54343e+06
8865.5  1671.25  8.5451e+06
8866.5  1671.31  8.54678e+06
8867.5  1671.37  8.54845e+06
8868.5  1671.43  8.55012e+06
8869.5  1671.49  8.55179e+06
8870.5  1671.55  8.55346e+06
8871.5  1671.61  8.55513e+06
8872.5  1671.67  8.55681e+06
8873.5  1671.73  8.55848e+06
8874.5  1671.79  8.56015e+06
8875.5  1671.85  8.56182e+06
8876.5  1671.91  8.56349e+06
8877.5  1671.97  8.56516e+06
8878.5  1672.03  8.56684e+06
8879.5  1672.09  8.56851e+06
8880.5  1672.15  8.57018e+06
8881.5  1672.21  8.57185e+06
8882.5  1672.27  8.57353e+06
8883.5  1672.33  8.5752e+06
8884.5  1672.39  8.57687e+06
8885.5  1672.45  8.57854e+06
8886.5  1672.51  8.58021e+06
8887.5  1672.57  8.58189e+06
8888.5  1672.63  8.58356e+06
8889.5  1672.69  8.58523e+06
8890.5  1672.75  8.58691e+06
8891.5  1672.81  8.58858e+06
8892.5  1672.87  8.59025e+06
8893.5  1672.93  8.59192e+06
8894.5  1672.99  8.5936e+06
8895.5  1673.04  8.59527e+06
8896.5  1673.1  8.59694e+06
8897.5  1673.16  8.59862e+06
8898.5  1673.22  8.60029e+06
8899.5  1673.28  8.60196e+06
8900.5  1673.34  8.60364e+06
8901.5  1673.4  8.60531e+06
8902.5  1673.46  8.60698e+06
8903.5  1673.52  8.60866e+06
8904.5  1673.58  8.61033e+06
8905.5  1673.64  8.612e+06
8906.5  1673.7  8.61368e+06
8907.5  1673.76  8.61535e+06
8908.5  1673.82  8.61703e+06
8909.5  1673.88  8.6187e+06
8910.5  1673.94  8.62037e+06
8911.5  1674  8.62205e+06
8912.5  1674.05  8.62372e+06
8913.5  1674.11  8.6254e+06
8914.5  1674.17  8.62707e+06
8915.5  1674.23  8.62874e+06
8916.5  1674.29  8.63042e+06
8917.5  1674.35  8.63209e+06
8918.5  1674.41  8.63377e+06
8919.5  1674.47  8.63544e+06
8920.5  1674.53  8.63712e+06
8921.5  1674.59  8.63879e+06
8922.5  1674.65  8.64046e+06
8923.5  1674.7  8.64214e+06
8924.5  1674.76  8.64381e+06
8925.5  1674.82  8.64549e+06
8926.5  1674.88  8.64716e+06
8927.5  1674.94  8.64884e+06
8928.5  1675  8.65051e+06
8929.5  1675.06  8.65219e+06
8930.5  1675.12  8.65386e+06
8931.5  1675.18  8.65554e+06
8932.5  1675.23  8.65721e+06
8933.5  1675.29  8.65889e+06
8934.5  1675.35  8.66057e+06
8935.5  1675.41  8.66224e+06
8936.5  1675.47  8.66392e+06
8937.5  1675.53  8.66559e+06
8938.5  1675.59  8.66727e+06
8939.5  1675.65  8.66894e+06
8940.5  1675.7  8.67062e+06
8941.5  1675.76  8.67229e+06
8942.5  1675.82  8.67397e+06
8943.5  1675.88  8.67565e+06
8944.5  1675.94  8.67732e+06
8945.5  1676  8.679e+06
8946.5  1676.06  8.68067e+06
8947.5  1676.11  8.68235e+06
8948.5  1676.17  8.68403e+06
8949.5  1676.23  8.6857e+06
8950.5  1676.29  8.68738e+06
8951.5  1676.35  8.68906e+06
8952.5  1676.41  8.69073e+06
8953.5  1676.46  8.69241e+06
8954.5  1676.52  8.69408e+06
8955.5  1676.58  8.69576e+06
8956.5  1676.64  8.69744e+06
8957.5  1676.7  8.69911e+06
8958.5  1676.76  8.70079e+06
8959.5  1676.81  8.70247e+06
8960.5  1676.87  8.70414e+06
8961.5  1676.93  8.70582e+06
8962.5  1676.99  8.7075e+06
8963.5  1677.05  8.70918e+06
8964.5  1677.1  8.71085e+06
8965.5  1677.16  8.71253e+06
8966.5  1677.22  8.71421e+06
8967.5  1677.28  8.71588e+06
8968.5  1677.34  8.71756e+06
8969.5  1677.39  8.71924e+06
8970.5  1677.45  8.72092e+06
8971.5  1677.51  8.72259e+06
8972.5  1677.57  8.72427e+06
8973.5  1677.63  8.72595e+06
8974.5  1677.68  8.72763e+06
8975.5  1677.74  8.7293e+06
8976.5  1677.8  8.73098e+06
8977.5  1677.86  8.73266e+06
8978.5  1677.91  8.73434e+06
8979.5  1677.97  8.73602e+06
8980.5  1678.03  8.73769e+06
8981.5  1678.09  8.73937e+06
8982.5  1678.15  8.74105e+06
8983.5  1678.2  8.74273e+06
8984.5  1678.26  8.74441e+06
8985.5  1678.32  8.74609e+06
8986.5  1678.38  8.74776e+06
8987.5  1678.43  8.74944e+06
8988.5  1678.49  8.75112e+06
8989.5  1678.55  8.7528e+06
8990.5  1678.61  8.75448e+06
8991.5  1678.66  8.75616e+06
8992.5  1678.72  8.75784e+06
8993.5  1678.78  8.75951e+06
8994.5  1678.84  8.76119e+06
8995.5  1678.89  8.76287e+06
8996.5  1678.95  8.76455e+06
8997.5  1679.01  8.76623e+06
8998.5  1679.07  8.76791e+06
8999.5  1679.12  8.76959e+06
9000.5  1679.18  8.77127e+06
9001.5  1679.24  8.77295e+06
9002.5  1679.29  8.77463e+06
9003.5  1679.35  8.77631e+06
9004.5  1679.41  8.77798e+06
9005.5  1679.47  8.77966e+06
9006.5  1679.52  8.78134e+06
9007.5  1679.58  8.78302e+06
9008.5  1679.64  8.7847e+06
9009.5  1679.69  8.78638e+06
9010.5  1679.75  8.78806e+06
9011.5  1679.81  8.78974e+06
9012.5  1679.87  8.79142e+06
9013.5  1679.92  8.7931e+06
9014.5  1679.98  8.79478e+06
9015.5  1680.04  8.79646e+06
9016.5  1680.09  8.79814e+06
9017.5  1680.15  8.79982e+06
9018.5  1680.21  8.8015e+06
9019.5  1680.26  8.80318e+06
9020.5  1680.32  8.80486e+06
9021.5  1680.38  8.80654e+06
9022.5  1680.43  8.80822e+06
9023.5  1680.49  8.8099e+06
9024.5  1680.55  8.81158e+06
9025.5  1680.6  8.81327e+06
9026.5  1680.66  8.81495e+06
9027.5  1680.72  8.81663e+06
9028.5  1680.77  8.81831e+06
9029.5  1680.83  8.81999e+06
9030.5  1680.89  8.82167e+06
9031.5  1680.94  8.82335e+06
9032.5  1681  8.82503e+06
9033.5  1681.06  8.82671e+06
9034.5  1681.11  8.82839e+06
9035.5  1681.17  8.83007e+06
9036.5  1681.23  8.83176e+06
9037.5  1681.28  8.83344e+06
9038.5  1681.34  8.83512e+06
9039.5  1681.4  8.8368e+06
9040.5  1681.45  8.83848e+06
9041.5  1681.51  8.84016e+06
9042.5  1681.57  8.84184e+06
9043.5  1681.62  8.84353e+06
9044.5  1681.68  8.84521e+06
9045.5  1681.73  8.84689e+06
9046.5  1681.79  8.84857e+06
9047.5  1681.85  8.85025e+06
9048.5  1681.9  8.85193e+06
9049.5  1681.96  8.85362e+06
9050.5  1682.02  8.8553e+06
9051.5  1682.07  8.85698e+06
9052.5  1682.13  8.85866e+06
9053.5  1682.18  8.86035e+06
9054.5  1682.24  8.86203e+06
9055.5  1682.3  8.86371e+06
9056.5  1682.35  8.86539e+06
9057.5  1682.41  8.86707e+06
9058.5  1682.46  8.86876e+06
9059.5  1682.52  8.87044e+06
9060.5  1682.58  8.87212e+06
9061.5  1682.63  8.8738e+06
9062.5  1682.69  8.87549e+06
9063.5  1682.74  8.87717e+06
9064.5  1682.8  8.87885e+06
9065.5  1682.86  8.88054e+06
9066.5  1682.91  8.88222e+06
9067.5  1682.97  8.8839e+06
9068.5  1683.02  8.88558e+06
9069.5  1683.08  8.88727e+06
9070.5  1683.13  8.88895e+06
9071.5  1683.19  8.89063e+06
9072.5  1683.25  8.89232e+06
9073.5  1683.3  8.894e+06
9074.5  1683.36  8.89568e+06
9075.5  1683.41  8.89737e+06
9076.5  1683.47  8.89905e+06
9077.5  1683.52  8.90073e+06
9078.5  1683.58  8.90242e+06
9079.5  1683.63  8.9041e+06
9080.5  1683.69  8.90579e+06
9081.5  1683.75  8.90747e+06
9082.5  1683.8  8.90915e+06
9083.5  1683.86  8.91084e+06
9084.5  1683.91  8.91252e+06
9085.5  1683.97  8.9142e+06
9086.5  1684.02  8.91589e+06
9087.5  1684.08  8.91757e+06
9088.5  1684.13  8.91926e+06
9089.5  1684.19  8.92094e+06
9090.5  1684.24  8.92263e+06
9091.5  1684.3  8.92431e+06
9092.5  1684.36  8.92599e+06
9093.5  1684.41  8.92768e+06
9094.5  1684.47  8.92936e+06
9095.5  1684.52  8.93105e+06
9096.5  1684.58  8.93273e+06
9097.5  1684.63  8.93442e+06
9098.5  1684.69  8.9361e+06
9099.5  1684.74  8.93779e+06
9100.5  1684.8  8.93947e+06
9101.5  1684.85  8.94116e+06
9102.5  1684.91  8.94284e+06
9103.5  1684.96  8.94453e+06
9104.5  1685.02  8.94621e+06
9105.5  1685.07  8.9479e+06
9106.5  1685.13  8.94958e+06
9107.5  1685.18  8.95127e+06
9108.5  1685.24  8.95295e+06
9109.5  1685.29  8.95464e+06
9110.5  1685.35  8.95632e+06
9111.5  1685.4  8.95801e+06
9112.5  1685.46  8.95969e+06
9113.5  1685.51  8.96138e+06
9114.5  1685.57  8.96306e+06
9115.5  1685.62  8.96475e+06
9116.5  1685.68  8.96643e+06
9117.5  1685.73  8.96812e+06
9118.5  1685.78  8.96981e+06
9119.5  1685.84  8.97149e+06
9120.5  1685.89  8.97318e+06
9121.5  1685.95  8.97486e+06
9122.5  1686  8.97655e+06
9123.5  1686.06  8.97824e+06
9124.5  1686.11  8.97992e+06
9125.5  1686.17  8.98161e+06
9126.5  1686.22  8.98329e+06
9127.5  1686.28  8.98498e+06
9128.5  1686.33  8.98667e+06
9129.5  1686.38  8.98835e+06
9130.5  1686.44  8.99004e+06
9131.5  1686.49  8.99173e+06
9132.5  1686.55  8.99341e+06
9133.5  1686.6  8.9951e+06
9134.5  1686.66  8.99679e+06
9135.5  1686.71  8.99847e+06
9136.5  1686.77  9.00016e+06
9137.5  1686.82  9.00185e+06
9138.5  1686.87  9.00353e+06
9139.5  1686.93  9.00522e+06
9140.5  1686.98  9.00691e+06
9141.5  1687.04  9.00859e+06
9142.5  1687.09  9.01028e+06
9143.5  1687.15  9.01197e+06
9144.5  1687.2  9.01366e+06
9145.5  1687.25  9.01534e+06
9146.5  1687.31  9.01703e+06
9147.5  1687.36  9.01872e+06
9148.5  1687.42  9.02041e+06
9149.5  1687.47  9.02209e+06
9150.5  1687.52  9.02378e+06
9151.5  1687.58  9.02547e+06
9152.5  1687.63  9.02716e+06
9153.5  1687.69  9.02884e+06
9154.5  1687.74  9.03053e+06
9155.5  1687.79  9.03222e+06
9156.5  1687.85  9.03391e+06
9157.5  1687.9  9.03559e+06
9158.5  1687.96  9.03728e+06
9159.5  1688.01  9.03897e+06
9160.5  1688.06  9.04066e+06
9161.5  1688.12  9.04235e+06
9162.5  1688.17  9.04403e+06
9163.5  1688.22  9.04572e+06
9164.5  1688.28  9.04741e+06
9165.5  1688.33  9.0491e+06
9166.5  1688.39  9.05079e+06
9167.5  1688.44  9.05248e+06
9168.5  1688.49  9.05416e+06
9169.5  1688.55  9.05585e+06
9170.5  1688.6  9.05754e+06
9171.5  1688.65  9.05923e+06
9172.5  1688.71  9.06092e+06
9173.5  1688.76  9.06261e+06
9174.5  1688.81  9.0643e+06
9175.5  1688.87  9.06599e+06
9176.5  1688.92  9.06767e+06
9177.5  1688.97  9.06936e+06
9178.5  1689.03  9.07105e+06
9179.5  1689.08  9.07274e+06
9180.5  1689.13  9.07443e+06
9181.5  1689.19  9.07612e+06
9182.5  1689.24  9.07781e+06
9183.5  1689.29  9.0795e+06
9184.5  1689.35  9.08119e+06
9185.5  1689.4  9.08288e+06
9186.5  1689.45  9.08457e+06
9187.5  1689.51  9.08626e+06
9188.5  1689.56  9.08795e+06
9189.5  1689.61  9.08964e+06
9190.5  1689.67  9.09133e+06
9191.5  1689.72  9.09301e+06
9192.5  1689.77  9.0947e+06
9193.5  1689.83  9.09639e+06
9194.5  1689.88  9.09808e+06
9195.5  1689.93  9.09977e+06
9196.5  1689.99  9.10146e+06
9197.5  1690.04  9.10315e+06
9198.5  1690.09  9.10484e+06
9199.5  1690.14  9.10653e+06
9200.5  1690.2  9.10822e+06
9201.5  1690.25  9.10992e+06
9202.5  1690.3  9.11161e+06
9203.5  1690.36  9.1133e+06
9204.5  1690.41  9.11499e+06
9205.5  1690.46  9.11668e+06
9206.5  1690.51  9.11837e+06
9207.5  1690.57  9.12006e+06
9208.5  1690.62  9.12175e+06
9209.5  1690.67  9.12344e+06
9210.5  1690.73  9.12513e+06
9211.5  1690.78  9.12682e+06
9212.5  1690.83  9.12851e+06
9213.5  1690.88  9.1302e+06
9214.5  1690.94  9.13189e+06
9215.5  1690.99  9.13358e+06
9216.5  1691.04  9.13528e+06
9217.5  1691.09  9.13697e+06
9218.5  1691.15  9.13866e+06
9219.5  1691.2  9.14035e+06
9220.5  1691.25  9.14204e+06
9221.5  1691.3  9.14373e+06
9222.5  1691.36  9.14542e+06
9223.5  1691.41  9.14711e+06
9224.5  1691.46  9.14881e+06
9225.5  1691.51  9.1505e+06
9226.5  1691.57  9.15219e+06
9227.5  1691.62  9.15388e+06
9228.5  1691.67  9.15557e+06
9229.5  1691.72  9.15726e+06
9230.5  1691.78  9.15896e+06
9231.5  1691.83  9.16065e+06
9232.5  1691.88  9.16234e+06
9233.5  1691.93  9.16403e+06
9234.5  1691.99  9.16572e+06
9235.5  1692.04  9.16741e+06
9236.5  1692.09  9.16911e+06
9237.5  1692.14  9.1708e+06
9238.5  1692.19  9.17249e+06
9239.5  1692.25  9.17418e+06
9240.5  1692.3  9.17588e+06
9241.5  1692.35  9.17757e+06
9242.5  1692.4  9.17926e+06
9243.5  1692.46  9.18095e+06
9244.5  1692.51  9.18265e+06
9245.5  1692.56  9.18434e+06
9246.5  1692.61  9.18603e+06
9247.5  1692.66  9.18772e+06
9248.5  1692.72  9.18942e+06
9249.5  1692.77  9.19111e+06
9250.5  1692.82  9.1928e+06
9251.5  1692.87  9.19449e+06
9252.5  1692.92  9.19619e+06
9253.5  1692.97  9.19788e+06
9254.5  1693.03  9.19957e+06
9255.5  1693.08  9.20127e+06
9256.5  1693.13  9.20296e+06
9257.5  1693.18  9.20465e+06
9258.5  1693.23  9.20635e+06
9259.5  1693.29  9.20804e+06
9260.5  1693.34  9.20973e+06
9261.5  1693.39  9.21143e+06
9262.5  1693.44  9.21312e+06
9263.5  1693.49  9.21481e+06
9264.5  1693.54  9.21651e+06
9265.5  1693.6  9.2182e+06
9266.5  1693.65  9.21989e+06
9267.5  1693.7  9.22159e+06
9268.5  1693.75  9.22328e+06
9269.5  1693.8  9.22498e+06
9270.5  1693.85  9.22667e+06
9271.5  1693.9  9.22836e+06
9272.5  1693.96  9.23006e+06
9273.5  1694.01  9.23175e+06
9274.5  1694.06  9.23344e+06
9275.5  1694.11  9.23514e+06
9276.5  1694.16  9.23683e+06
9277.5  1694.21  9.23853e+06
9278.5  1694.26  9.24022e+06
9279.5  1694.32  9.24192e+06
9280.5  1694.37  9.24361e+06
9281.5  1694.42  9.2453e+06
9282.5  1694.47  9.247e+06
9283.5  1694.52  9.24869e+06
9284.5  1694.57  9.25039e+06
9285.5  1694.62  9.25208e+06
9286.5  1694.67  9.25378e+06
9287.5  1694.72  9.25547e+06
9288.5  1694.78  9.25717e+06
9289.5  1694.83  9.25886e+06
9290.5  1694.88  9.26056e+06
9291.5  1694.93  9.26225e+06
9292.5  1694.98  9.26395e+06
9293.5  1695.03  9.26564e+06
9294.5  1695.08  9.26734e+06
9295.5  1695.13  9.26903e+06
9296.5  1695.18  9.27073e+06
9297.5  1695.24  9.27242e+06
9298.5  1695.29  9.27412e+06
9299.5  1695.34  9.27581e+06
9300.5  1695.39  9.27751e+06
9301.5  1695.44  9.2792e+06
9302.5  1695.49  9.2809e+06
9303.5  1695.54  9.28259e+06
9304.5  1695.59  9.28429e+06
9305.5  1695.64  9.28599e+06
9306.5  1695.69  9.28768e+06
9307.5  1695.74  9.28938e+06
9308.5  1695.79  9.29107e+06
9309.5  1695.84  9.29277e+06
9310.5  1695.9  9.29447e+06
9311.5  1695.95  9.29616e+06
9312.5  1696  9.29786e+06
9313.5  1696.05  9.29955e+06
9314.5  1696.1  9.30125e+06
9315.5  1696.15  9.30295e+06
9316.5  1696.2  9.30464e+06
9317.5  1696.25  9.30634e+06
9318.5  1696.3  9.30803e+06
9319.5  1696.35  9.30973e+06
9320.5  1696.4  9.31143e+06
9321.5  1696.45  9.31312e+06
9322.5  1696.5  9.31482e+06
9323.5  1696.55  9.31652e+06
9324.5  1696.6  9.31821e+06
9325.5  1696.65  9.31991e+06
9326.5  1696.7  9.32161e+06
9327.5  1696.75  9.3233e+06
9328.5  1696.8  9.325e+06
9329.5  1696.85  9.3267e+06
9330.5  1696.9  9.32839e+06
9331.5  1696.95  9.33009e+06
9332.5  1697.01  9.33179e+06
9333.5  1697.06  9.33348e+06
9334.5  1697.11  9.33518e+06
9335.5  1697.16  9.33688e+06
9336.5  1697.21  9.33858e+06
9337.5  1697.26  9.34027e+06
9338.5  1697.31  9.34197e+06
9339.5  1697.36  9.34367e+06
9340.5  1697.41  9.34537e+06
9341.5  1697.46  9.34706e+06
9342.5  1697.51  9.34876e+06
9343.5  1697.56  9.35046e+06
9344.5  1697.61  9.35216e+06
9345.5  1697.66  9.35385e+06
9346.5  1697.71  9.35555e+06
9347.5  1697.76  9.35725e+06
9348.5  1697.81  9.35895e+06
9349.5  1697.86  9.36064e+06
9350.5  1697.91  9.36234e+06
9351.5  1697.96  9.36404e+06
9352.5  1698.01  9.36574e+06
9353.5  1698.05  9.36744e+06
9354.5  1698.1  9.36913e+06
9355.5  1698.15  9.37083e+06
9356.5  1698.2  9.37253e+06
9357.5  1698.25  9.37423e+06
9358.5  1698.3  9.37593e+06
9359.5  1698.35  9.37763e+06
9360.5  1698.4  9.37932e+06
9361.5  1698.45  9.38102e+06
9362.5  1698.5  9.38272e+06
9363.5  1698.55  9.38442e+06
9364.5  1698.6  9.38612e+06
9365.5  1698.65  9.38782e+06
9366.5  1698.7  9.38952e+06
9367.5  1698.75  9.39121e+06
9368.5  1698.8  9.39291e+06
9369.5  1698.85  9.39461e+06
9370.5  1698.9  9.39631e+06
9371.5  1698.95  9.39801e+06
9372.5  1699  9.39971e+06
9373.5  1699.05  9.40141e+06
9374.5  1699.1  9.40311e+06
9375.5  1699.15  9.40481e+06
9376.5  1699.19  9.40651e+06
9377.5  1699.24  9.4082e+06
9378.5  1699.29  9.4099e+06
9379.5  1699.34  9.4116e+06
9380.5  1699.39  9.4133e+06
9381.5  1699.44  9.415e+06
9382.5  1699.49  9.4167e+06
9383.5  1699.54  9.4184e+06
9384.5  1699.59  9.4201e+06
9385.5  1699.64  9.4218e+06
9386.5  1699.69  9.4235e+06
9387.5  1699.74  9.4252e+06
9388.5  1699.78  9.4269e+06
9389.5  1699.83  9.4286e+06
9390.5  1699.88  9.4303e+06
9391.5  1699.93  9.432e+06
9392.5  1699.98  9.4337e+06
9393.5  1700.03  9.4354e+06
9394.5  1700.08  9.4371e+06
9395.5  1700.13  9.4388e+06
9396.5  1700.18  9.4405e+06
9397.5  1700.23  9.4422e+06
9398.5  1700.27  9.4439e+06
9399.5  1700.32  9.4456e+06
9400.5  1700.37  9.4473e+06
9401.5  1700.42  9.449e+06
9402.5  1700.47  9.4507e+06
9403.5  1700.52  9.4524e+06
9404.5  1700.57  9.4541e+06
9405.5  1700.62  9.4558e+06
9406.5  1700.66  9.4575e+06
9407.5  1700.71  9.4592e+06
9408.5  1700.76  9.46091e+06
9409.5  1700.81  9.46261e+06
9410.5  1700.86  9.46431e+06
9411.5  1700.91  9.46601e+06
9412.5  1700.96  9.46771e+06
9413.5  1701.01  9.46941e+06
9414.5  1701.05  9.47111e+06
9415.5  1701.1  9.47281e+06
9416.5  1701.15  9.47451e+06
9417.5  1701.2  9.47621e+06
9418.5  1701.25  9.47792e+06
9419.5  1701.3  9.47962e+06
9420.5  1701.34  9.48132e+06
9421.5  1701.39  9.48302e+06
9422.5  1701.44  9.48472e+06
9423.5  1701.49  9.48642e+06
9424.5  1701.54  9.48812e+06
9425.5  1701.59  9.48983e+06
9426.5  1701.63  9.49153e+06
9427.5  1701.68  9.49323e+06
9428.5  1701.73  9.49493e+06
9429.5  1701.78  9.49663e+06
9430.5  1701.83  9.49833e+06
9431.5  1701.88  9.50004e+06
9432.5  1701.92  9.50174e+06
9433.5  1701.97  9.50344e+06
9434.5  1702.02  9.50514e+06
9435.5  1702.07  9.50684e+06
9436.5  1702.12  9.50855e+06
9437.5  1702.16  9.51025e+06
9438.5  1702.21  9.51195e+06
9439.5  1702.26  9.51365e+06
9440.5  1702.31  9.51536e+06
9441.5  1702.36  9.51706e+06
9442.5  1702.41  9.51876e+06
9443.5  1702.45  9.52046e+06
9444.5  1702.5  9.52217e+06
9445.5  1702.55  9.52387e+06
9446.5  1702.6  9.52557e+06
9447.5  1702.64  9.52727e+06
9448.5  1702.69  9.52898e+06
9449.5  1702.74  9.53068e+06
9450.5  1702.79  9.53238e+06
9451.5  1702.84  9.53408e+06
9452.5  1702.88  9.53579e+06
9453.5  1702.93  9.53749e+06
9454.5  1702.98  9.53919e+06
9455.5  1703.03  9.5409e+06
9456.5  1703.07  9.5426e+06
9457.5  1703.12  9.5443e+06
9458.5  1703.17  9.54601e+06
9459.5  1703.22  9.54771e+06
9460.5  1703.27  9.54941e+06
9461.5  1703.31  9.55111e+06
9462.5  1703.36  9.55282e+06
9463.5  1703.41  9.55452e+06
9464.5  1703.46  9.55623e+06
9465.5  1703.5  9.55793e+06
9466.5  1703.55  9.55963e+06
9467.5  1703.6  9.56134e+06
9468.5  1703.65  9.56304e+06
9469.5  1703.69  9.56474e+06
9470.5  1703.74  9.56645e+06
9471.5  1703.79  9.56815e+06
9472.5  1703.84  9.56985e+06
9473.5  1703.88  9.57156e+06
9474.5  1703.93  9.57326e+06
9475.5  1703.98  9.57497e+06
9476.5  1704.03  9.57667e+06
9477.5  1704.07  9.57837e+06
9478.5  1704.12  9.58008e+06
9479.5  1704.17  9.58178e+06
9480.5  1704.21  9.58349e+06
9481.5  1704.26  9.58519e+06
9482.5  1704.31  9.5869e+06
9483.5  1704.36  9.5886e+06
9484.5  1704.4  9.5903e+06
9485.5  1704.45  9.59201e+06
9486.5  1704.5  9.59371e+06
9487.5  1704.54  9.59542e+06
9488.5  1704.59  9.59712e+06
9489.5  1704.64  9.59883e+06
9490.5  1704.69  9.60053e+06
9491.5  1704.73  9.60224e+06
9492.5  1704.78  9.60394e+06
9493.5  1704.83  9.60565e+06
9494.5  1704.87  9.60735e+06
9495.5  1704.92  9.60906e+06
9496.5  1704.97  9.61076e+06
9497.5  1705.01  9.61247e+06
9498.5  1705.06  9.61417e+06
9499.5  1705.11  9.61588e+06
9500.5  1705.15  9.61758e+06
9501.5  1705.2  9.61929e+06
9502.5  1705.25  9.62099e+06
9503.5  1705.3  9.6227e+06
9504.5  1705.34  9.6244e+06
9505.5  1705.39  9.62611e+06
9506.5  1705.44  9.62781e+06
9507.5  1705.48  9.62952e+06
9508.5  1705.53  9.63122e+06
9509.5  1705.58  9.63293e+06
9510.5  1705.62  9.63464e+06
9511.5  1705.67  9.63634e+06
9512.5  1705.72  9.63805e+06
9513.5  1705.76  9.63975e+06
9514.5  1705.81  9.64146e+06
9515.5  1705.86  9.64316e+06
9516.5  1705.9  9.64487e+06
9517.5  1705.95  9.64658e+06
9518.5  1705.99  9.64828e+06
9519.5  1706.04  9.64999e+06
9520.5  1706.09  9.65169e+06
9521.5  1706.13  9.6534e+06
9522.5  1706.18  9.65511e+06
9523.5  1706.23  9.65681e+06
9524.5  1706.27  9.65852e+06
9525.5  1706.32  9.66023e+06
9526.5  1706.37  9.66193e+06
9527.5  1706.41  9.66364e+06
9528.5  1706.46  9.66534e+06
9529.5  1706.5  9.66705e+06
9530.5  1706.55  9.66876e+06
9531.5  1706.6  9.67046e+06
9532.5  1706.64  9.67217e+06
9533.5  1706.69  9.67388e+06
9534.5  1706.74  9.67558e+06
9535.5  1706.78  9.67729e+06
9536.5  1706.83  9.679e+06
9537.5  1706.87  9.6807e+06
9538.5  1706.92  9.68241e+06
9539.5  1706.97  9.68412e+06
9540.5  1707.01  9.68583e+06
9541.5  1707.06  9.68753e+06
9542.5  1707.1  9.68924e+06
9543.5  1707.15  9.69095e+06
9544.5  1707.2  9.69265e+06
9545.5  1707.24  9.69436e+06
9546.5  1707.29  9.69607e+06
9547.5  1707.33  9.69778e+06
9548.5  1707.38  9.69948e+06
9549.5  1707.43  9.70119e+06
9550.5  1707.47  9.7029e+06
9551.5  1707.52  9.70461e+06
9552.5  1707.56  9.70631e+06
9553.5  1707.61  9.70802e+06
9554.5  1707.66  9.70973e+06
9555.5  1707.7  9.71144e+06
9556.5  1707.75  9.71314e+06
9557.5  1707.79  9.71485e+06
9558.5  1707.84  9.71656e+06
9559.5  1707.88  9.71827e+06
9560.5  1707.93  9.71998e+06
9561.5  1707.98  9.72168e+06
9562.5  1708.02  9.72339e+06
9563.5  1708.07  9.7251e+06
9564.5  1708.11  9.72681e+06
9565.5  1708.16  9.72852e+06
9566.5  1708.2  9.73022e+06
9567.5  1708.25  9.73193e+06
9568.5  1708.29  9.73364e+06
9569.5  1708.34  9.73535e+06
9570.5  1708.38  9.73706e+06
9571.5  1708.43  9.73877e+06
9572.5  1708.48  9.74047e+06
9573.5  1708.52  9.74218e+06
9574.5  1708.57  9.74389e+06
9575.5  1708.61  9.7456e+06
9576.5  1708.66  9.74731e+06
9577.5  1708.7  9.74902e+06
9578.5  1708.75  9.75073e+06
9579.5  1708.79  9.75243e+06
9580.5  1708.84  9.75414e+06
9581.5  1708.88  9.75585e+06
9582.5  1708.93  9.75756e+06
9583.5  1708.97  9.75927e+06
9584.5  1709.02  9.76098e+06
9585.5  1709.06  9.76269e+06
9586.5  1709.11  9.7644e+06
9587.5  1709.16  9.76611e+06
9588.5  1709.2  9.76782e+06
9589.5  1709.25  9.76953e+06
9590.5  1709.29  9.77123e+06
9591.5  1709.34  9.77294e+06
9592.5  1709.38  9.77465e+06
9593.5  1709.43  9.77636e+06
9594.5  1709.47  9.77807e+06
9595.5  1709.52  9.77978e+06
9596.5  1709.56  9.78149e+06
9597.5  1709.61  9.7832e+06
9598.5  1709.65  9.78491e+06
9599.5  1709.7  9.78662e+06
9600.5  1709.74  9.78833e+06
9601.5  1709.79  9.79004e+06
9602.5  1709.83  9.79175e+06
9603.5  1709.87  9.79346e+06
9604.5  1709.92  9.79517e+06
9605.5  1709.96  9.79688e+06
9606.5  1710.01  9.79859e+06
9607.5  1710.05  9.8003e+06
9608.5  1710.1  9.80201e+06
9609.5  1710.14  9.80372e+06
9610.5  1710.19  9.80543e+06
9611.5  1710.23  9.80714e+06
9612.5  1710.28  9.80885e+06
9613.5  1710.32  9.81056e+06
9614.5  1710.37  9.81227e+06
9615.5  1710.41  9.81398e+06
9616.5  1710.46  9.81569e+06
9617.5  1710.5  9.8174e+06
9618.5  1710.54  9.81911e+06
9619.5  1710.59  9.82082e+06
9620.5  1710.63  9.82253e+06
9621.5  1710.68  9.82424e+06
9622.5  1710.72  9.82596e+06
9623.5  1710.77  9.82767e+06
9624.5  1710.81  9.82938e+06
9625.5  1710.86  9.83109e+06
9626.5  1710.9  9.8328e+06
9627.5  1710.95  9.83451e+06
9628.5  1710.99  9.83622e+06
9629.5  1711.03  9.83793e+06
9630.5  1711.08  9.83964e+06
9631.5  1711.12  9.84135e+06
9632.5  1711.17  9.84306e+06
9633.5  1711.21  9.84478e+06
9634.5  1711.26  9.84649e+06
9635.5  1711.3  9.8482e+06
9636.5  1711.34  9.84991e+06
9637.5  1711.39  9.85162e+06
9638.5  1711.43  9.85333e+06
9639.5  1711.48  9.85504e+06
9640.5  1711.52  9.85676e+06
9641.5  1711.56  9.85847e+06
9642.5  1711.61  9.86018e+06
9643.5  1711.65  9.86189e+06
9644.5  1711.7  9.8636e+06
9645.5  1711.74  9.86531e+06
9646.5  1711.78  9.86703e+06
9647.5  1711.83  9.86874e+06
9648.5  1711.87  9.87045e+06
9649.5  1711.92  9.87216e+06
9650.5  1711.96  9.87387e+06
9651.5  1712  9.87559e+06
9652.5  1712.05  9.8773e+06
9653.5  1712.09  9.87901e+06
9654.5  1712.14  9.88072e+06
9655.5  1712.18  9.88243e+06
9656.5  1712.22  9.88415e+06
9657.5  1712.27  9.88586e+06
9658.5  1712.31  9.88757e+06
9659.5  1712.35  9.88928e+06
9660.5  1712.4  9.891e+06
9661.5  1712.44  9.89271e+06
9662.5  1712.49  9.89442e+06
9663.5  1712.53  9.89613e+06
9664.5  1712.57  9.89785e+06
9665.5  1712.62  9.89956e+06
9666.5  1712.66  9.90127e+06
9667.5  1712.7  9.90298e+06
9668.5  1712.75  9.9047e+06
9669.5  1712.79  9.90641e+06
9670.5  1712.84  9.90812e+06
9671.5  1712.88  9.90983e+06
9672.5  1712.92  9.91155e+06
9673.5  1712.97  9.91326e+06
9674.5  1713.01  9.91497e+06
9675.5  1713.05  9.91669e+06
9676.5  1713.1  9.9184e+06
9677.5  1713.14  9.92011e+06
9678.5  1713.18  9.92183e+06
9679.5  1713.23  9.92354e+06
9680.5  1713.27  9.92525e+06
9681.5  1713.31  9.92697e+06
9682.5  1713.36  9.92868e+06
9683.5  1713.4  9.93039e+06
9684.5  1713.44  9.93211e+06
9685.5  1713.49  9.93382e+06
9686.5  1713.53  9.93553e+06
9687.5  1713.57  9.93725e+06
9688.5  1713.62  9.93896e+06
9689.5  1713.66  9.94067e+06
9690.5  1713.7  9.94239e+06
9691.5  1713.75  9.9441e+06
9692.5  1713.79  9.94582e+06
9693.5  1713.83  9.94753e+06
9694.5  1713.87  9.94924e+06
9695.5  1713.92  9.95096e+06
9696.5  1713.96  9.95267e+06
9697.5  1714  9.95438e+06
9698.5  1714.05  9.9561e+06
9699.5  1714.09  9.95781e+06
9700.5  1714.13  9.95953e+06
9701.5  1714.18  9.96124e+06
9702.5  1714.22  9.96296e+06
9703.5  1714.26  9.96467e+06
9704.5  1714.3  9.96638e+06
9705.5  1714.35  9.9681e+06
9706.5  1714.39  9.96981e+06
9707.5  1714.43  9.97153e+06
9708.5  1714.48  9.97324e+06
9709.5  1714.52  9.97496e+06
9710.5  1714.56  9.97667e+06
9711.5  1714.6  9.97839e+06
9712.5  1714.65  9.9801e+06
9713.5  1714.69  9.98181e+06
9714.5  1714.73  9.98353e+06
9715.5  1714.78  9.98524e+06
9716.5  1714.82  9.98696e+06
9717.5  1714.86  9.98867e+06
9718.5  1714.9  9.99039e+06
9719.5  1714.95  9.9921e+06
9720.5  1714.99  9.99382e+06
9721.5  1715.03  9.99553e+06
9722.5  1715.07  9.99725e+06
9723.5  1715.12  9.99896e+06
9724.5  1715.16  1.00007e+07
9725.5  1715.2  1.00024e+07
9726.5  1715.24  1.00041e+07
9727.5  1715.29  1.00058e+07
9728.5  1715.33  1.00075e+07
9729.5  1715.37  1.00093e+07
9730.5  1715.41  1.0011e+07
9731.5  1715.46  1.00127e+07
9732.5  1715.5  1.00144e+07
9733.5  1715.54  1.00161e+07
9734.5  1715.58  1.00178e+07
9735.5  1715.63  1.00195e+07
9736.5  1715.67  1.00213e+07
9737.5  1715.71  1.0023e+07
9738.5  1715.75  1.00247e+07
9739.5  1715.79  1.00264e+07
9740.5  1715.84  1.00281e+07
9741.5  1715.88  1.00298e+07
9742.5  1715.92  1.00316e+07
9743.5  1715.96  1.00333e+07
9744.5  1716.01  1.0035e+07
9745.5  1716.05  1.00367e+07
9746.5  1716.09  1.00384e+07
9747.5  1716.13  1.00401e+07
9748.5  1716.17  1.00419e+07
9749.5  1716.22  1.00436e+07
9750.5  1716.26  1.00453e+07
9751.5  1716.3  1.0047e+07
9752.5  1716.34  1.00487e+07
9753.5  1716.38  1.00504e+07
9754.5  1716.43  1.00522e+07
9755.5  1716.47  1.00539e+07
9756.5  1716.51  1.00556e+07
9757.5  1716.55  1.00573e+07
9758.5  1716.59  1.0059e+07
9759.5  1716.64  1.00607e+07
9760.5  1716.68  1.00625e+07
9761.5  1716.72  1.00642e+07
9762.5  1716.76  1.00659e+07
9763.5  1716.8  1.00676e+07
9764.5  1716.84  1.00693e+07
9765.5  1716.89  1.0071e+07
9766.5  1716.93  1.00728e+07
9767.5  1716.97  1.00745e+07
9768.5  1717.01  1.00762e+07
9769.5  1717.05  1.00779e+07
9770.5  1717.1  1.00796e+07
9771.5  1717.14  1.00813e+07
9772.5  1717.18  1.00831e+07
9773.5  1717.22  1.00848e+07
9774.5  1717.26  1.00865e+07
9775.5  1717.3  1.00882e+07
9776.5  1717.34  1.00899e+07
9777.5  1717.39  1.00916e+07
9778.5  1717.43  1.00934e+07
9779.5  1717.47  1.00951e+07
9780.5  1717.51  1.00968e+07
9781.5  1717.55  1.00985e+07
9782.5  1717.59  1.01002e+07
9783.5  1717.64  1.01019e+07
9784.5  1717.68  1.01037e+07
9785.5  1717.72  1.01054e+07
9786.5  1717.76  1.01071e+07
9787.5  1717.8  1.01088e+07
9788.5  1717.84  1.01105e+07
9789.5  1717.88  1.01123e+07
9790.5  1717.92  1.0114e+07
9791.5  1717.97  1.01157e+07
9792.5  1718.01  1.01174e+07
9793.5  1718.05  1.01191e+07
9794.5  1718.09  1.01208e+07
9795.5  1718.13  1.01226e+07
9796.5  1718.17  1.01243e+07
9797.5  1718.21  1.0126e+07
9798.5  1718.25  1.01277e+07
9799.5  1718.3  1.01294e+07
9800.5  1718.34  1.01312e+07
9801.5  1718.38  1.01329e+07
9802.5  1718.42  1.01346e+07
9803.5  1718.46  1.01363e+07
9804.5  1718.5  1.0138e+07
9805.5  1718.54  1.01397e+07
9806.5  1718.58  1.01415e+07
9807.5  1718.62  1.01432e+07
9808.5  1718.67  1.01449e+07
9809.5  1718.71  1.01466e+07
9810.5  1718.75  1.01483e+07
9811.5  1718.79  1.01501e+07
9812.5  1718.83  1.01518e+07
9813.5  1718.87  1.01535e+07
9814.5  1718.91  1.01552e+07
9815.5  1718.95  1.01569e+07
9816.5  1718.99  1.01587e+07
9817.5  1719.03  1.01604e+07
9818.5  1719.07  1.01621e+07
9819.5  1719.11  1.01638e+07
9820.5  1719.16  1.01655e+07
9821.5  1719.2  1.01672e+07
9822.5  1719.24  1.0169e+07
9823.5  1719.28  1.01707e+07
9824.5  1719.32  1.01724e+07
9825.5  1719.36  1.01741e+07
9826.5  1719.4  1.01758e+07
9827.5  1719.44  1.01776e+07
9828.5  1719.48  1.01793e+07
9829.5  1719.52  1.0181e+07
9830.5  1719.56  1.01827e+07
9831.5  1719.6  1.01844e+07
9832.5  1719.64  1.01862e+07
9833.5  1719.68  1.01879e+07
9834.5  1719.72  1.01896e+07
9835.5  1719.76  1.01913e+07
9836.5  1719.81  1.0193e+07
9837.5  1719.85  1.01948e+07
9838.5  1719.89  1.01965e+07
9839.5  1719.93  1.01982e+07
9840.5  1719.97  1.01999e+07
9841.5  1720.01  1.02016e+07
9842.5  1720.05  1.02034e+07
9843.5  1720.09  1.02051e+07
9844.5  1720.13  1.02068e+07
9845.5  1720.17  1.02085e+07
9846.5  1720.21  1.02102e+07
9847.5  1720.25  1.0212e+07
9848.5  1720.29  1.02137e+07
9849.5  1720.33  1.02154e+07
9850.5  1720.37  1.02171e+07
9851.5  1720.41  1.02188e+07
9852.5  1720.45  1.02206e+07
9853.5  1720.49  1.02223e+07
9854.5  1720.53  1.0224e+07
9855.5  1720.57  1.02257e+07
9856.5  1720.61  1.02274e+07
9857.5  1720.65  1.02292e+07
9858.5  1720.69  1.02309e+07
9859.5  1720.73  1.02326e+07
9860.5  1720.77  1.02343e+07
9861.5  1720.81  1.0236e+07
9862.5  1720.85  1.02378e+07
9863.5  1720.89  1.02395e+07
9864.5  1720.93  1.02412e+07
9865.5  1720.97  1.02429e+07
9866.5  1721.01  1.02447e+07
9867.5  1721.05  1.02464e+07
9868.5  1721.09  1.02481e+07
9869.5  1721.13  1.02498e+07
9870.5  1721.17  1.02515e+07
9871.5  1721.21  1.02533e+07
9872.5  1721.25  1.0255e+07
9873.5  1721.29  1.02567e+07
9874.5  1721.33  1.02584e+07
9875.5  1721.37  1.02601e+07
9876.5  1721.41  1.02619e+07
9877.5  1721.45  1.02636e+07
9878.5  1721.49  1.02653e+07
9879.5  1721.53  1.0267e+07
9880.5  1721.57  1.02688e+07
9881.5  1721.61  1.02705e+07
9882.5  1721.65  1.02722e+07
9883.5  1721.69  1.02739e+07
9884.5  1721.73  1.02756e+07
9885.5  1721.77  1.02774e+07
9886.5  1721.81  1.02791e+07
9887.5  1721.84  1.02808e+07
9888.5  1721.88  1.02825e+07
9889.5  1721.92  1.02842e+07
9890.5  1721.96  1.0286e+07
9891.5  1722  1.02877e+07
9892.5  1722.04  1.02894e+07
9893.5  1722.08  1.02911e+07
9894.5  1722.12  1.02929e+07
9895.5  1722.16  1.02946e+07
9896.5  1722.2  1.02963e+07
9897.5  1722.24  1.0298e+07
9898.5  1722.28  1.02997e+07
9899.5  1722.32  1.03015e+07
9900.5  1722.36  1.03032e+07
9901.5  1722.4  1.03049e+07
9902.5  1722.44  1.03066e+07
9903.5  1722.47  1.03084e+07
9904.5  1722.51  1.03101e+07
9905.5  1722.55  1.03118e+07
9906.5  1722.59  1.03135e+07
9907.5  1722.63  1.03153e+07
9908.5  1722.67  1.0317e+07
9909.5  1722.71  1.03187e+07
9910.5  1722.75  1.03204e+07
9911.5  1722.79  1.03221e+07
9912.5  1722.83  1.03239e+07
9913.5  1722.87  1.03256e+07
9914.5  1722.91  1.03273e+07
9915.5  1722.94  1.0329e+07
9916.5  1722.98  1.03308e+07
9917.5  1723.02  1.03325e+07
9918.5  1723.06  1.03342e+07
9919.5  1723.1  1.03359e+07
9920.5  1723.14  1.03376e+07
9921.5  1723.18  1.03394e+07
9922.5  1723.22  1.03411e+07
9923.5  1723.26  1.03428e+07
9924.5  1723.29  1.03445e+07
9925.5  1723.33  1.03463e+07
9926.5  1723.37  1.0348e+07
9927.5  1723.41  1.03497e+07
9928.5  1723.45  1.03514e+07
9929.5  1723.49  1.03532e+07
9930.5  1723.53  1.03549e+07
9931.5  1723.57  1.03566e+07
9932.5  1723.61  1.03583e+07
9933.5  1723.64  1.03601e+07
9934.5  1723.68  1.03618e+07
9935.5  1723.72  1.03635e+07
9936.5  1723.76  1.03652e+07
9937.5  1723.8  1.03669e+07
9938.5  1723.84  1.03687e+07
9939.5  1723.88  1.03704e+07
9940.5  1723.91  1.03721e+07
9941.5  1723.95  1.03738e+07
9942.5  1723.99  1.03756e+07
9943.5  1724.03  1.03773e+07
9944.5  1724.07  1.0379e+07
9945.5  1724.11  1.03807e+07
9946.5  1724.15  1.03825e+07
9947.5  1724.18  1.03842e+07
9948.5  1724.22  1.03859e+07
9949.5  1724.26  1.03876e+07
9950.5  1724.3  1.03894e+07
9951.5  1724.34  1.03911e+07
9952.5  1724.38  1.03928e+07
9953.5  1724.41  1.03945e+07
9954.5  1724.45  1.03963e+07
9955.5  1724.49  1.0398e+07
9956.5  1724.53  1.03997e+07
9957.5  1724.57  1.04014e+07
9958.5  1724.61  1.04032e+07
9959.5  1724.64  1.04049e+07
9960.5  1724.68  1.04066e+07
9961.5  1724.72  1.04083e+07
9962.5  1724.76  1.04101e+07
9963.5  1724.8  1.04118e+07
9964.5  1724.83  1.04135e+07
9965.5  1724.87  1.04152e+07
9966.5  1724.91  1.0417e+07
9967.5  1724.95  1.04187e+07
9968.5  1724.99  1.04204e+07
9969.5  1725.03  1.04221e+07
9970.5  1725.06  1.04239e+07
9971.5  1725.1  1.04256e+07
9972.5  1725.14  1.04273e+07
9973.5  1725.18  1.0429e+07
9974.5  1725.22  1.04308e+07
9975.5  1725.25  1.04325e+07
9976.5  1725.29  1.04342e+07
9977.5  1725.33  1.04359e+07
9978.5  1725.37  1.04377e+07
9979.5  1725.41  1.04394e+07
9980.5  1725.44  1.04411e+07
9981.5  1725.48  1.04428e+07
9982.5  1725.52  1.04446e+07
9983.5  1725.56  1.04463e+07
9984.5  1725.59  1.0448e+07
9985.5  1725.63  1.04497e+07
9986.5  1725.67  1.04515e+07
9987.5  1725.71  1.04532e+07
9988.5  1725.75  1.04549e+07
9989.5  1725.78  1.04566e+07
9990.5  1725.82  1.04584e+07
9991.5  1725.86  1.04601e+07
9992.5  1725.9  1.04618e+07
9993.5  1725.93  1.04635e+07
9994.5  1725.97  1.04653e+07
9995.5  1726.01  1.0467e+07
9996.5  1726.05  1.04687e+07
9997.5  1726.08  1.04704e+07
9998.5  1726.12  1.04722e+07
9999.5  1726.16  1.04739e+07
10005  1726.37  1.04912e+07
10015  1726.74  1.05084e+07
10025  1727.11  1.05257e+07
10035  1727.48  1.0543e+07
10045  1727.85  1.05603e+07
10055  1728.21  1.05775e+07
10065  1728.58  1.05948e+07
10075  1728.94  1.06121e+07
10085  1729.3  1.06294e+07
10095  1729.66  1.06467e+07
10105  1730.02  1.0664e+07
10115  1730.38  1.06813e+07
10125  1730.73  1.06986e+07
10135  1731.08  1.07159e+07
10145  1731.43  1.07332e+07
10155  1731.78  1.07506e+07
10165  1732.13  1.07679e+07
10175  1732.48  1.07852e+07
10185  1732.82  1.08025e+07
10195  1733.16  1.08199e+07
10205  1733.5  1.08372e+07
10215  1733.84  1.08545e+07
10225  1734.18  1.08719e+07
10235  1734.52  1.08892e+07
10245  1734.85  1.09066e+07
10255  1735.18  1.09239e+07
10265  1735.51  1.09413e+07
10275  1735.84  1.09586e+07
10285  1736.17  1.0976e+07
10295  1736.5  1.09934e+07
10305  1736.82  1.10107e+07
10315  1737.14  1.10281e+07
10325  1737.46  1.10455e+07
10335  1737.78  1.10629e+07
10345  1738.1  1.10802e+07
10355  1738.42  1.10976e+07
10365  1738.73  1.1115e+07
10375  1739.04  1.11324e+07
10385  1739.35  1.11498e+07
10395  1739.66  1.11672e+07
10405  1739.97  1.11846e+07
10415  1740.28  1.1202e+07
10425  1740.58  1.12194e+07
10435  1740.88  1.12368e+07
10445  1741.19  1.12542e+07
10455  1741.49  1.12716e+07
10465  1741.78  1.1289e+07
10475  1742.08  1.13065e+07
10485  1742.38  1.13239e+07
10495  1742.67  1.13413e+07
10505  1742.96  1.13587e+07
10515  1743.25  1.13762e+07
10525  1743.54  1.13936e+07
10535  1743.83  1.14111e+07
10545  1744.11  1.14285e+07
10555  1744.4  1.14459e+07
10565  1744.68  1.14634e+07
10575  1744.96  1.14808e+07
10585  1745.24  1.14983e+07
10595  1745.52  1.15157e+07
10605  1745.79  1.15332e+07
10615  1746.07  1.15507e+07
10625  1746.34  1.15681e+07
10635  1746.61  1.15856e+07
10645  1746.88  1.16031e+07
10655  1747.15  1.16205e+07
10665  1747.42  1.1638e+07
10675  1747.68  1.16555e+07
10685  1747.95  1.1673e+07
10695  1748.21  1.16904e+07
10705  1748.47  1.17079e+07
10715  1748.73  1.17254e+07
10725  1748.99  1.17429e+07
10735  1749.25  1.17604e+07
10745  1749.5  1.17779e+07
10755  1749.76  1.17954e+07
10765  1750.01  1.18129e+07
10775  1750.26  1.18304e+07
10785  1750.51  1.18479e+07
10795  1750.76  1.18654e+07
10805  1751  1.18829e+07
10815  1751.25  1.19004e+07
10825  1751.49  1.19179e+07
10835  1751.73  1.19355e+07
10845  1751.97  1.1953e+07
10855  1752.21  1.19705e+07
10865  1752.45  1.1988e+07
10875  1752.68  1.20056e+07
10885  1752.92  1.20231e+07
10895  1753.15  1.20406e+07
10905  1753.38  1.20581e+07
10915  1753.61  1.20757e+07
10925  1753.84  1.20932e+07
10935  1754.07  1.21108e+07
10945  1754.3  1.21283e+07
10955  1754.52  1.21459e+07
10965  1754.74  1.21634e+07
10975  1754.97  1.2181e+07
10985  1755.19  1.21985e+07
10995  1755.4  1.22161e+07
11005  1755.62  1.22336e+07
11015  1755.84  1.22512e+07
11025  1756.05  1.22687e+07
11035  1756.27  1.22863e+07
11045  1756.48  1.23039e+07
11055  1756.69  1.23214e+07
11065  1756.9  1.2339e+07
11075  1757.11  1.23566e+07
11085  1757.31  1.23741e+07
11095  1757.52  1.23917e+07
11105  1757.72  1.24093e+07
11115  1757.92  1.24269e+07
11125  1758.12  1.24445e+07
11135  1758.32  1.2462e+07
11145  1758.52  1.24796e+07
11155  1758.72  1.24972e+07
11165  1758.91  1.25148e+07
11175  1759.11  1.25324e+07
11185  1759.3  1.255e+07
11195  1759.49  1.25676e+07
11205  1759.68  1.25852e+07
11215  1759.87  1.26028e+07
11225  1760.06  1.26204e+07
11235  1760.24  1.2638e+07
11245  1760.43  1.26556e+07
11255  1760.61  1.26732e+07
11265  1760.79  1.26908e+07
11275  1760.97  1.27084e+07
11285  1761.15  1.2726e+07
11295  1761.33  1.27436e+07
11305  1761.51  1.27612e+07
11315  1761.68  1.27789e+07
11325  1761.86  1.27965e+07
11335  1762.03  1.28141e+07
11345  1762.2  1.28317e+07
11355  1762.37  1.28493e+07
11365  1762.54  1.2867e+07
11375  1762.71  1.28846e+07
11385  1762.88  1.29022e+07
11395  1763.04  1.29199e+07
11405  1763.2  1.29375e+07
11415  1763.37  1.29551e+07
11425  1763.53  1.29728e+07
11435  1763.69  1.29904e+07
11445  1763.85  1.3008e+07
11455  1764  1.30257e+07
11465  1764.16  1.30433e+07
11475  1764.31  1.3061e+07
11485  1764.47  1.30786e+07
11495  1764.62  1.30962e+07
11505  1764.77  1.31139e+07
11515  1764.92  1.31315e+07
11525  1765.07  1.31492e+07
11535  1765.22  1.31668e+07
11545  1765.36  1.31845e+07
11555  1765.51  1.32022e+07
11565  1765.65  1.32198e+07
11575  1765.79  1.32375e+07
11585  1765.94  1.32551e+07
11595  1766.08  1.32728e+07
11605  1766.21  1.32905e+07
11615  1766.35  1.33081e+07
11625  1766.49  1.33258e+07
11635  1766.62  1.33434e+07
11645  1766.76  1.33611e+07
11655  1766.89  1.33788e+07
11665  1767.02  1.33965e+07
11675  1767.15  1.34141e+07
11685  1767.28  1.34318e+07
11695  1767.41  1.34495e+07
11705  1767.53  1.34671e+07
11715  1767.66  1.34848e+07
11725  1767.78  1.35025e+07
11735  1767.91  1.35202e+07
11745  1768.03  1.35379e+07
11755  1768.15  1.35555e+07
11765  1768.27  1.35732e+07
11775  1768.39  1.35909e+07
11785  1768.5  1.36086e+07
11795  1768.62  1.36263e+07
11805  1768.73  1.3644e+07
11815  1768.85  1.36617e+07
11825  1768.96  1.36793e+07
11835  1769.07  1.3697e+07
11845  1769.18  1.37147e+07
11855  1769.29  1.37324e+07
11865  1769.4  1.37501e+07
11875  1769.51  1.37678e+07
11885  1769.61  1.37855e+07
11895  1769.72  1.38032e+07
11905  1769.82  1.38209e+07
11915  1769.92  1.38386e+07
11925  1770.02  1.38563e+07
11935  1770.12  1.3874e+07
11945  1770.22  1.38917e+07
11955  1770.32  1.39094e+07
11965  1770.41  1.39271e+07
11975  1770.51  1.39448e+07
11985  1770.6  1.39625e+07
11995  1770.7  1.39802e+07
12005  1770.79  1.39979e+07
12015  1770.88  1.40156e+07
12025  1770.97  1.40334e+07
12035  1771.06  1.40511e+07
12045  1771.14  1.40688e+07
12055  1771.23  1.40865e+07
12065  1771.32  1.41042e+07
12075  1771.4  1.41219e+07
12085  1771.48  1.41396e+07
12095  1771.56  1.41573e+07
12105  1771.65  1.41751e+07
12115  1771.73  1.41928e+07
12125  1771.8  1.42105e+07
12135  1771.88  1.42282e+07
12145  1771.96  1.42459e+07
12155  1772.03  1.42637e+07
12165  1772.11  1.42814e+07
12175  1772.18  1.42991e+07
12185  1772.25  1.43168e+07
12195  1772.32  1.43345e+07
12205  1772.39  1.43523e+07
12215  1772.46  1.437e+07
12225  1772.53  1.43877e+07
12235  1772.6  1.44054e+07
12245  1772.66  1.44232e+07
12255  1772.73  1.44409e+07
12265  1772.79  1.44586e+07
12275  1772.85  1.44764e+07
12285  1772.92  1.44941e+07
12295  1772.98  1.45118e+07
12305  1773.04  1.45295e+07
12315  1773.09  1.45473e+07
12325  1773.15  1.4565e+07
12335  1773.21  1.45827e+07
12345  1773.26  1.46005e+07
12355  1773.32  1.46182e+07
12365  1773.37  1.46359e+07
12375  1773.42  1.46537e+07
12385  1773.47  1.46714e+07
12395  1773.52  1.46891e+07
12405  1773.57  1.47069e+07
12415  1773.62  1.47246e+07
12425  1773.67  1.47424e+07
12435  1773.72  1.47601e+07
12445  1773.76  1.47778e+07
12455  1773.8  1.47956e+07
12465  1773.85  1.48133e+07
12475  1773.89  1.4831e+07
12485  1773.93  1.48488e+07
12495  1773.97  1.48665e+07
12505  1774.01  1.48843e+07
12515  1774.05  1.4902e+07
12525  1774.08  1.49197e+07
12535  1774.12  1.49375e+07
12545  1774.16  1.49552e+07
12555  1774.19  1.4973e+07
12565  1774.22  1.49907e+07
12575  1774.26  1.50085e+07
12585  1774.29  1.50262e+07
12595  1774.32  1.50439e+07
12605  1774.35  1.50617e+07
12615  1774.37  1.50794e+07
12625  1774.4  1.50972e+07
12635  1774.43  1.51149e+07
12645  1774.45  1.51327e+07
12655  1774.48  1.51504e+07
12665  1774.5  1.51681e+07
12675  1774.52  1.51859e+07
12685  1774.55  1.52036e+07
12695  1774.57  1.52214e+07
12705  1774.59  1.52391e+07
12715  1774.6  1.52569e+07
12725  1774.62  1.52746e+07
12735  1774.64  1.52924e+07
12745  1774.65  1.53101e+07
12755  1774.67  1.53279e+07
12765  1774.68  1.53456e+07
12775  1774.7  1.53634e+07
12785  1774.71  1.53811e+07
12795  1774.72  1.53989e+07
12805  1774.73  1.54166e+07
12815  1774.74  1.54343e+07
12825  1774.75  1.54521e+07
12835  1774.75  1.54698e+07
12845  1774.76  1.54876e+07
12855  1774.77  1.55053e+07
12865  1774.77  1.55231e+07
12875  1774.78  1.55408e+07
12885  1774.78  1.55586e+07
12895  1774.78  1.55763e+07
12905  1774.78  1.55941e+07
12915  1774.78  1.56118e+07
12925  1774.78  1.56296e+07
12935  1774.78  1.56473e+07
12945  1774.78  1.56651e+07
12955  1774.77  1.56828e+07
12965  1774.77  1.57006e+07
12975  1774.76  1.57183e+07
12985  1774.76  1.57361e+07
12995  1774.75  1.57538e+07
13005  1774.74  1.57716e+07
13015  1774.73  1.57893e+07
13025  1774.72  1.5807e+07
13035  1774.71  1.58248e+07
13045  1774.7  1.58425e+07
13055  1774.69  1.58603e+07
13065  1774.68  1.5878e+07
13075  1774.66  1.58958e+07
13085  1774.65  1.59135e+07
13095  1774.63  1.59313e+07
13105  1774.61  1.5949e+07
13115  1774.6  1.59668e+07
13125  1774.58  1.59845e+07
13135  1774.56  1.60023e+07
13145  1774.54  1.602e+07
13155  1774.52  1.60377e+07
13165  1774.5  1.60555e+07
13175  1774.47  1.60732e+07
13185  1774.45  1.6091e+07
13195  1774.42  1.61087e+07
13205  1774.4  1.61265e+07
13215  1774.37  1.61442e+07
13225  1774.35  1.6162e+07
13235  1774.32  1.61797e+07
13245  1774.29  1.61974e+07
13255  1774.26  1.62152e+07
13265  1774.23  1.62329e+07
13275  1774.2  1.62507e+07
13285  1774.17  1.62684e+07
13295  1774.13  1.62862e+07
13305  1774.1  1.63039e+07
13315  1774.07  1.63216e+07
13325  1774.03  1.63394e+07
13335  1773.99  1.63571e+07
13345  1773.96  1.63749e+07
13355  1773.92  1.63926e+07
13365  1773.88  1.64103e+07
13375  1773.84  1.64281e+07
13385  1773.8  1.64458e+07
13395  1773.76  1.64635e+07
13405  1773.72  1.64813e+07
13415  1773.68  1.6499e+07
13425  1773.63  1.65168e+07
13435  1773.59  1.65345e+07
13445  1773.54  1.65522e+07
13455  1773.5  1.657e+07
13465  1773.45  1.65877e+07
13475  1773.4  1.66054e+07
13485  1773.35  1.66232e+07
13495  1773.31  1.66409e+07
13505  1773.26  1.66586e+07
13515  1773.2  1.66764e+07
13525  1773.15  1.66941e+07
13535  1773.1  1.67118e+07
13545  1773.05  1.67296e+07
13555  1772.99  1.67473e+07
13565  1772.94  1.6765e+07
13575  1772.88  1.67827e+07
13585  1772.83  1.68005e+07
13595  1772.77  1.68182e+07
13605  1772.71  1.68359e+07
13615  1772.66  1.68537e+07
13625  1772.6  1.68714e+07
13635  1772.54  1.68891e+07
13645  1772.48  1.69068e+07
13655  1772.41  1.69246e+07
13665  1772.35  1.69423e+07
13675  1772.29  1.696e+07
13685  1772.23  1.69777e+07
13695  1772.16  1.69954e+07
13705  1772.1  1.70132e+07
13715  1772.03  1.70309e+07
13725  1771.96  1.70486e+07
13735  1771.9  1.70663e+07
13745  1771.83  1.7084e+07
13755  1771.76  1.71018e+07
13765  1771.69  1.71195e+07
13775  1771.62  1.71372e+07
13785  1771.55  1.71549e+07
13795  1771.48  1.71726e+07
13805  1771.4  1.71903e+07
13815  1771.33  1.72081e+07
13825  1771.25  1.72258e+07
13835  1771.18  1.72435e+07
13845  1771.1  1.72612e+07
13855  1771.03  1.72789e+07
13865  1770.95  1.72966e+07
13875  1770.87  1.73143e+07
13885  1770.79  1.7332e+07
13895  1770.72  1.73497e+07
13905  1770.64  1.73674e+07
13915  1770.55  1.73851e+07
13925  1770.47  1.74028e+07
13935  1770.39  1.74206e+07
13945  1770.31  1.74383e+07
13955  1770.22  1.7456e+07
13965  1770.14  1.74737e+07
13975  1770.06  1.74914e+07
13985  1769.97  1.75091e+07
13995  1769.88  1.75268e+07
14005  1769.8  1.75445e+07
14015  1769.71  1.75622e+07
14025  1769.62  1.75798e+07
14035  1769.53  1.75975e+07
14045  1769.44  1.76152e+07
14055  1769.35  1.76329e+07
14065  1769.26  1.76506e+07
14075  1769.17  1.76683e+07
14085  1769.07  1.7686e+07
14095  1768.98  1.77037e+07
14105  1768.89  1.77214e+07
14115  1768.79  1.77391e+07
14125  1768.7  1.77568e+07
14135  1768.6  1.77744e+07
14145  1768.5  1.77921e+07
14155  1768.41  1.78098e+07
14165  1768.31  1.78275e+07
14175  1768.21  1.78452e+07
14185  1768.11  1.78629e+07
14195  1768.01  1.78805e+07
14205  1767.91  1.78982e+07
14215  1767.81  1.79159e+07
14225  1767.71  1.79336e+07
14235  1767.6  1.79513e+07
14245  1767.5  1.79689e+07
14255  1767.4  1.79866e+07
14265  1767.29  1.80043e+07
14275  1767.19  1.80219e+07
14285  1767.08  1.80396e+07
14295  1766.97  1.80573e+07
14305  1766.87  1.8075e+07
14315  1766.76  1.80926e+07
14325  1766.65  1.81103e+07
14335  1766.54  1.8128e+07
14345  1766.43  1.81456e+07
14355  1766.32  1.81633e+07
14365  1766.21  1.81809e+07
14375  1766.1  1.81986e+07
14385  1765.98  1.82163e+07
14395  1765.87  1.82339e+07
14405  1765.76  1.82516e+07
14415  1765.64  1.82692e+07
14425  1765.53  1.82869e+07
14435  1765.41  1.83045e+07
14445  1765.3  1.83222e+07
14455  1765.18  1.83399e+07
14465  1765.06  1.83575e+07
14475  1764.94  1.83752e+07
14485  1764.82  1.83928e+07
14495  1764.7  1.84104e+07
14505  1764.58  1.84281e+07
14515  1764.46  1.84457e+07
14525  1764.34  1.84634e+07
14535  1764.22  1.8481e+07
14545  1764.1  1.84987e+07
14555  1763.97  1.85163e+07
14565  1763.85  1.85339e+07
14575  1763.73  1.85516e+07
14585  1763.6  1.85692e+07
14595  1763.47  1.85868e+07
14605  1763.35  1.86045e+07
14615  1763.22  1.86221e+07
14625  1763.09  1.86397e+07
14635  1762.97  1.86574e+07
14645  1762.84  1.8675e+07
14655  1762.71  1.86926e+07
14665  1762.58  1.87103e+07
14675  1762.45  1.87279e+07
14685  1762.32  1.87455e+07
14695  1762.18  1.87631e+07
14705  1762.05  1.87807e+07
14715  1761.92  1.87984e+07
14725  1761.79  1.8816e+07
14735  1761.65  1.88336e+07
14745  1761.52  1.88512e+07
14755  1761.38  1.88688e+07
14765  1761.25  1.88864e+07
14775  1761.11  1.89041e+07
14785  1760.97  1.89217e+07
14795  1760.83  1.89393e+07
14805  1760.7  1.89569e+07
14815  1760.56  1.89745e+07
14825  1760.42  1.89921e+07
14835  1760.28  1.90097e+07
14845  1760.14  1.90273e+07
14855  1760  1.90449e+07
14865  1759.86  1.90625e+07
14875  1759.71  1.90801e+07
14885  1759.57  1.90977e+07
14895  1759.43  1.91153e+07
14905  1759.28  1.91329e+07
14915  1759.14  1.91505e+07
14925  1758.99  1.91681e+07
14935  1758.85  1.91856e+07
14945  1758.7  1.92032e+07
14955  1758.56  1.92208e+07
14965  1758.41  1.92384e+07
14975  1758.26  1.9256e+07
14985  1758.11  1.92736e+07
14995  1757.96  1.92911e+07
15005  1757.81  1.93087e+07
15015  1757.66  1.93263e+07
15025  1757.51  1.93439e+07
15035  1757.36  1.93614e+07
15045  1757.21  1.9379e+07
15055  1757.06  1.93966e+07
15065  1756.91  1.94142e+07
15075  1756.75  1.94317e+07
15085  1756.6  1.94493e+07
15095  1756.44  1.94669e+07
15105  1756.29  1.94844e+07
15115  1756.13  1.9502e+07
15125  1755.98  1.95195e+07
15135  1755.82  1.95371e+07
15145  1755.66  1.95547e+07
15155  1755.51  1.95722e+07
15165  1755.35  1.95898e+07
15175  1755.19  1.96073e+07
15185  1755.03  1.96249e+07
15195  1754.87  1.96424e+07
15205  1754.71  1.966e+07
15215  1754.55  1.96775e+07
15225  1754.39  1.9695e+07
15235  1754.23  1.97126e+07
15245  1754.06  1.97301e+07
15255  1753.9  1.97477e+07
15265  1753.74  1.97652e+07
15275  1753.57  1.97827e+07
15285  1753.41  1.98003e+07
15295  1753.24  1.98178e+07
15305  1753.08  1.98353e+07
15315  1752.91  1.98529e+07
15325  1752.75  1.98704e+07
15335  1752.58  1.98879e+07
15345  1752.41  1.99054e+07
15355  1752.24  1.9923e+07
15365  1752.07  1.99405e+07
15375  1751.91  1.9958e+07
15385  1751.74  1.99755e+07
15395  1751.57  1.9993e+07
15405  1751.4  2.00106e+07
15415  1751.22  2.00281e+07
15425  1751.05  2.00456e+07
15435  1750.88  2.00631e+07
15445  1750.71  2.00806e+07
15455  1750.54  2.00981e+07
15465  1750.36  2.01156e+07
15475  1750.19  2.01331e+07
15485  1750.01  2.01506e+07
15495  1749.84  2.01681e+07
15505  1749.66  2.01856e+07
15515  1749.49  2.02031e+07
15525  1749.31  2.02206e+07
15535  1749.13  2.02381e+07
15545  1748.96  2.02556e+07
15555  1748.78  2.02731e+07
15565  1748.6  2.02905e+07
15575  1748.42  2.0308e+07
15585  1748.24  2.03255e+07
15595  1748.06  2.0343e+07
15605  1747.88  2.03605e+07
15615  1747.7  2.03779e+07
15625  1747.52  2.03954e+07
15635  1747.34  2.04129e+07
15645  1747.16  2.04304e+07
15655  1746.97  2.04478e+07
15665  1746.79  2.04653e+07
15675  1746.61  2.04828e+07
15685  1746.42  2.05002e+07
15695  1746.24  2.05177e+07
15705  1746.05  2.05352e+07
15715  1745.87  2.05526e+07
15725  1745.68  2.05701e+07
15735  1745.49  2.05875e+07
15745  1745.31  2.0605e+07
15755  1745.12  2.06224e+07
15765  1744.93  2.06399e+07
15775  1744.74  2.06573e+07
15785  1744.56  2.06748e+07
15795  1744.37  2.06922e+07
15805  1744.18  2.07097e+07
15815  1743.99  2.07271e+07
15825  1743.8  2.07445e+07
15835  1743.61  2.0762e+07
15845  1743.41  2.07794e+07
15855  1743.22  2.07968e+07
15865  1743.03  2.08143e+07
15875  1742.84  2.08317e+07
15885  1742.64  2.08491e+07
15895  1742.45  2.08666e+07
15905  1742.26  2.0884e+07
15915  1742.06  2.09014e+07
15925  1741.87  2.09188e+07
15935  1741.67  2.09362e+07
15945  1741.48  2.09536e+07
15955  1741.28  2.09711e+07
15965  1741.08  2.09885e+07
15975  1740.89  2.10059e+07
15985  1740.69  2.10233e+07
15995  1740.49  2.10407e+07
16005  1740.29  2.10581e+07
16015  1740.09  2.10755e+07
16025  1739.89  2.10929e+07
16035  1739.69  2.11103e+07
16045  1739.49  2.11277e+07
16055  1739.29  2.11451e+07
16065  1739.09  2.11625e+07
16075  1738.89  2.11799e+07
16085  1738.69  2.11972e+07
16095  1738.49  2.12146e+07
16105  1738.28  2.1232e+07
16115  1738.08  2.12494e+07
16125  1737.88  2.12668e+07
16135  1737.67  2.12841e+07
16145  1737.47  2.13015e+07
16155  1737.26  2.13189e+07
16165  1737.06  2.13363e+07
16175  1736.85  2.13536e+07
16185  1736.65  2.1371e+07
16195  1736.44  2.13884e+07
16205  1736.23  2.14057e+07
16215  1736.03  2.14231e+07
16225  1735.82  2.14404e+07
16235  1735.61  2.14578e+07
16245  1735.4  2.14752e+07
16255  1735.19  2.14925e+07
16265  1734.98  2.15099e+07
16275  1734.77  2.15272e+07
16285  1734.56  2.15445e+07
16295  1734.35  2.15619e+07
16305  1734.14  2.15792e+07
16315  1733.93  2.15966e+07
16325  1733.72  2.16139e+07
16335  1733.51  2.16312e+07
16345  1733.29  2.16486e+07
16355  1733.08  2.16659e+07
16365  1732.87  2.16832e+07
16375  1732.65  2.17006e+07
16385  1732.44  2.17179e+07
16395  1732.23  2.17352e+07
16405  1732.01  2.17525e+07
16415  1731.8  2.17698e+07
16425  1731.58  2.17872e+07
16435  1731.36  2.18045e+07
16445  1731.15  2.18218e+07
16455  1730.93  2.18391e+07
16465  1730.71  2.18564e+07
16475  1730.5  2.18737e+07
16485  1730.28  2.1891e+07
16495  1730.06  2.19083e+07
16505  1729.84  2.19256e+07
16515  1729.62  2.19429e+07
16525  1729.4  2.19602e+07
16535  1729.18  2.19775e+07
16545  1728.96  2.19948e+07
16555  1728.74  2.20121e+07
16565  1728.52  2.20294e+07
16575  1728.3  2.20466e+07
16585  1728.08  2.20639e+07
16595  1727.85  2.20812e+07
16605  1727.63  2.20985e+07
16615  1727.41  2.21158e+07
16625  1727.19  2.2133e+07
16635  1726.96  2.21503e+07
16645  1726.74  2.21676e+07
16655  1726.51  2.21848e+07
16665  1726.29  2.22021e+07
16675  1726.06  2.22193e+07
16685  1725.84  2.22366e+07
16695  1725.61  2.22539e+07
16705  1725.39  2.22711e+07
16715  1725.16  2.22884e+07
16725  1724.93  2.23056e+07
16735  1724.71  2.23229e+07
16745  1724.48  2.23401e+07
16755  1724.25  2.23574e+07
16765  1724.02  2.23746e+07
16775  1723.79  2.23918e+07
16785  1723.56  2.24091e+07
16795  1723.34  2.24263e+07
16805  1723.11  2.24435e+07
16815  1722.88  2.24608e+07
16825  1722.65  2.2478e+07
16835  1722.41  2.24952e+07
16845  1722.18  2.25124e+07
16855  1721.95  2.25297e+07
16865  1721.72  2.25469e+07
16875  1721.49  2.25641e+07
16885  1721.26  2.25813e+07
16895  1721.02  2.25985e+07
16905  1720.79  2.26157e+07
16915  1720.56  2.26329e+07
16925  1720.32  2.26501e+07
16935  1720.09  2.26673e+07
16945  1719.85  2.26845e+07
16955  1719.62  2.27017e+07
16965  1719.38  2.27189e+07
16975  1719.15  2.27361e+07
16985  1718.91  2.27533e+07
16995  1718.68  2.27705e+07
17005  1718.44  2.27877e+07
17015  1718.2  2.28048e+07
17025  1717.96  2.2822e+07
17035  1717.73  2.28392e+07
17045  1717.49  2.28564e+07
17055  1717.25  2.28735e+07
17065  1717.01  2.28907e+07
17075  1716.77  2.29079e+07
17085  1716.53  2.29251e+07
17095  1716.29  2.29422e+07
17105  1716.05  2.29594e+07
17115  1715.81  2.29765e+07
17125  1715.57  2.29937e+07
17135  1715.33  2.30108e+07
17145  1715.09  2.3028e+07
17155  1714.85  2.30451e+07
17165  1714.61  2.30623e+07
17175  1714.37  2.30794e+07
17185  1714.12  2.30966e+07
17195  1713.88  2.31137e+07
17205  1713.64  2.31308e+07
17215  1713.39  2.3148e+07
17225  1713.15  2.31651e+07
17235  1712.91  2.31822e+07
17245  1712.66  2.31994e+07
17255  1712.42  2.32165e+07
17265  1712.17  2.32336e+07
17275  1711.93  2.32507e+07
17285  1711.68  2.32679e+07
17295  1711.44  2.3285e+07
17305  1711.19  2.33021e+07
17315  1710.94  2.33192e+07
17325  1710.7  2.33363e+07
17335  1710.45  2.33534e+07
17345  1710.2  2.33705e+07
17355  1709.95  2.33876e+07
17365  1709.71  2.34047e+07
17375  1709.46  2.34218e+07
17385  1709.21  2.34389e+07
17395  1708.96  2.3456e+07
17405  1708.71  2.34731e+07
17415  1708.46  2.34901e+07
17425  1708.21  2.35072e+07
17435  1707.96  2.35243e+07
17445  1707.71  2.35414e+07
17455  1707.46  2.35585e+07
17465  1707.21  2.35755e+07
17475  1706.96  2.35926e+07
17485  1706.71  2.36097e+07
17495  1706.45  2.36267e+07
17505  1706.2  2.36438e+07
17515  1705.95  2.36609e+07
17525  1705.7  2.36779e+07
17535  1705.44  2.3695e+07
17545  1705.19  2.3712e+07
17555  1704.94  2.37291e+07
17565  1704.68  2.37461e+07
17575  1704.43  2.37632e+07
17585  1704.17  2.37802e+07
17595  1703.92  2.37972e+07
17605  1703.66  2.38143e+07
17615  1703.41  2.38313e+07
17625  1703.15  2.38483e+07
17635  1702.9  2.38654e+07
17645  1702.64  2.38824e+07
17655  1702.38  2.38994e+07
17665  1702.13  2.39164e+07
17675  1701.87  2.39335e+07
17685  1701.61  2.39505e+07
17695  1701.36  2.39675e+07
17705  1701.1  2.39845e+07
17715  1700.84  2.40015e+07
17725  1700.58  2.40185e+07
17735  1700.32  2.40355e+07
17745  1700.06  2.40525e+07
17755  1699.8  2.40695e+07
17765  1699.54  2.40865e+07
17775  1699.28  2.41035e+07
17785  1699.02  2.41205e+07
17795  1698.76  2.41375e+07
17805  1698.5  2.41545e+07
17815  1698.24  2.41715e+07
17825  1697.98  2.41884e+07
17835  1697.72  2.42054e+07
17845  1697.46  2.42224e+07
17855  1697.2  2.42394e+07
17865  1696.93  2.42563e+07
17875  1696.67  2.42733e+07
17885  1696.41  2.42903e+07
17895  1696.14  2.43072e+07
17905  1695.88  2.43242e+07
17915  1695.62  2.43411e+07
17925  1695.35  2.43581e+07
17935  1695.09  2.4375e+07
17945  1694.83  2.4392e+07
17955  1694.56  2.44089e+07
17965  1694.3  2.44259e+07
17975  1694.03  2.44428e+07
17985  1693.77  2.44597e+07
17995  1693.5  2.44767e+07
18005  1693.23  2.44936e+07
18015  1692.97  2.45105e+07
18025  1692.7  2.45275e+07
18035  1692.43  2.45444e+07
18045  1692.17  2.45613e+07
18055  1691.9  2.45782e+07
18065  1691.63  2.45952e+07
18075  1691.37  2.46121e+07
18085  1691.1  2.4629e+07
18095  1690.83  2.46459e+07
18105  1690.56  2.46628e+07
18115  1690.29  2.46797e+07
18125  1690.02  2.46966e+07
18135  1689.75  2.47135e+07
18145  1689.49  2.47304e+07
18155  1689.22  2.47473e+07
18165  1688.95  2.47642e+07
18175  1688.68  2.47811e+07
18185  1688.41  2.47979e+07
18195  1688.13  2.48148e+07
18205  1687.86  2.48317e+07
18215  1687.59  2.48486e+07
18225  1687.32  2.48655e+07
18235  1687.05  2.48823e+07
18245  1686.78  2.48992e+07
18255  1686.51  2.49161e+07
18265  1686.23  2.49329e+07
18275  1685.96  2.49498e+07
18285  1685.69  2.49666e+07
18295  1685.42  2.49835e+07
18305  1685.14  2.50003e+07
18315  1684.87  2.50172e+07
18325  1684.59  2.5034e+07
18335  1684.32  2.50509e+07
18345  1684.05  2.50677e+07
18355  1683.77  2.50846e+07
18365  1683.5  2.51014e+07
18375  1683.22  2.51182e+07
18385  1682.95  2.51351e+07
18395  1682.67  2.51519e+07
18405  1682.4  2.51687e+07
18415  1682.12  2.51855e+07
18425  1681.84  2.52023e+07
18435  1681.57  2.52192e+07
18445  1681.29  2.5236e+07
18455  1681.02  2.52528e+07
18465  1680.74  2.52696e+07
18475  1680.46  2.52864e+07
18485  1680.18  2.53032e+07
18495  1679.91  2.532e+07
18505  1679.63  2.53368e+07
18515  1679.35  2.53536e+07
18525  1679.07  2.53704e+07
18535  1678.79  2.53872e+07
18545  1678.52  2.54039e+07
18555  1678.24  2.54207e+07
18565  1677.96  2.54375e+07
18575  1677.68  2.54543e+07
18585  1677.4  2.54711e+07
18595  1677.12  2.54878e+07
18605  1676.84  2.55046e+07
18615  1676.56  2.55214e+07
18625  1676.28  2.55381e+07
18635  1676  2.55549e+07
18645  1675.72  2.55716e+07
18655  1675.44  2.55884e+07
18665  1675.15  2.56052e+07
18675  1674.87  2.56219e+07
18685  1674.59  2.56386e+07
18695  1674.31  2.56554e+07
18705  1674.03  2.56721e+07
18715  1673.74  2.56889e+07
18725  1673.46  2.57056e+07
18735  1673.18  2.57223e+07
18745  1672.9  2.57391e+07
18755  1672.61  2.57558e+07
18765  1672.33  2.57725e+07
18775  1672.05  2.57892e+07
18785  1671.76  2.58059e+07
18795  1671.48  2.58227e+07
18805  1671.19  2.58394e+07
18815  1670.91  2.58561e+07
18825  1670.63  2.58728e+07
18835  1670.34  2.58895e+07
18845  1670.06  2.59062e+07
18855  1669.77  2.59229e+07
18865  1669.49  2.59396e+07
18875  1669.2  2.59563e+07
18885  1668.91  2.5973e+07
18895  1668.63  2.59897e+07
18905  1668.34  2.60063e+07
18915  1668.06  2.6023e+07
18925  1667.77  2.60397e+07
18935  1667.48  2.60564e+07
18945  1667.2  2.6073e+07
18955  1666.91  2.60897e+07
18965  1666.62  2.61064e+07
18975  1666.33  2.6123e+07
18985  1666.05  2.61397e+07
18995  1665.76  2.61564e+07
19005  1665.47  2.6173e+07
19015  1665.18  2.61897e+07
19025  1664.89  2.62063e+07
19035  1664.6  2.6223e+07
19045  1664.32  2.62396e+07
19055  1664.03  2.62562e+07
19065  1663.74  2.62729e+07
19075  1663.45  2.62895e+07
19085  1663.16  2.63061e+07
19095  1662.87  2.63228e+07
19105  1662.58  2.63394e+07
19115  1662.29  2.6356e+07
19125  1662  2.63726e+07
19135  1661.71  2.63893e+07
19145  1661.42  2.64059e+07
19155  1661.13  2.64225e+07
19165  1660.83  2.64391e+07
19175  1660.54  2.64557e+07
19185  1660.25  2.64723e+07
19195  1659.96  2.64889e+07
19205  1659.67  2.65055e+07
19215  1659.38  2.65221e+07
19225  1659.08  2.65387e+07
19235  1658.79  2.65553e+07
19245  1658.5  2.65719e+07
19255  1658.21  2.65884e+07
19265  1657.91  2.6605e+07
19275  1657.62  2.66216e+07
19285  1657.33  2.66382e+07
19295  1657.03  2.66547e+07
19305  1656.74  2.66713e+07
19315  1656.45  2.66879e+07
19325  1656.15  2.67044e+07
19335  1655.86  2.6721e+07
19345  1655.56  2.67375e+07
19355  1655.27  2.67541e+07
19365  1654.98  2.67706e+07
19375  1654.68  2.67872e+07
19385  1654.39  2.68037e+07
19395  1654.09  2.68203e+07
19405  1653.8  2.68368e+07
19415  1653.5  2.68534e+07
19425  1653.2  2.68699e+07
19435  1652.91  2.68864e+07
19445  1652.61  2.69029e+07
19455  1652.32  2.69195e+07
19465  1652.02  2.6936e+07
19475  1651.72  2.69525e+07
19485  1651.43  2.6969e+07
19495  1651.13  2.69855e+07
19505  1650.83  2.7002e+07
19515  1650.54  2.70185e+07
19525  1650.24  2.7035e+07
19535  1649.94  2.70515e+07
19545  1649.64  2.7068e+07
19555  1649.35  2.70845e+07
19565  1649.05  2.7101e+07
19575  1648.75  2.71175e+07
19585  1648.45  2.7134e+07
19595  1648.15  2.71505e+07
19605  1647.86  2.7167e+07
19615  1647.56  2.71834e+07
19625  1647.26  2.71999e+07
19635  1646.96  2.72164e+07
19645  1646.66  2.72328e+07
19655  1646.36  2.72493e+07
19665  1646.06  2.72658e+07
19675  1645.76  2.72822e+07
19685  1645.46  2.72987e+07
19695  1645.16  2.73151e+07
19705  1644.86  2.73316e+07
19715  1644.56  2.7348e+07
19725  1644.26  2.73645e+07
19735  1643.96  2.73809e+07
19745  1643.66  2.73973e+07
19755  1643.36  2.74138e+07
19765  1643.06  2.74302e+07
19775  1642.76  2.74466e+07
19785  1642.45  2.74631e+07
19795  1642.15  2.74795e+07
19805  1641.85  2.74959e+07
19815  1641.55  2.75123e+07
19825  1641.25  2.75287e+07
19835  1640.95  2.75451e+07
19845  1640.64  2.75615e+07
19855  1640.34  2.75779e+07
19865  1640.04  2.75943e+07
19875  1639.74  2.76107e+07
19885  1639.43  2.76271e+07
19895  1639.13  2.76435e+07
19905  1638.83  2.76599e+07
19915  1638.52  2.76763e+07
19925  1638.22  2.76927e+07
19935  1637.92  2.77091e+07
19945  1637.61  2.77254e+07
19955  1637.31  2.77418e+07
19965  1637.01  2.77582e+07
19975  1636.7  2.77745e+07
19985  1636.4  2.77909e+07
19995  1636.09  2.78073e+07
20005  1635.79  2.78236e+07
20015  1635.48  2.784e+07
20025  1635.18  2.78563e+07
20035  1634.87  2.78727e+07
20045  1634.57  2.7889e+07
20055  1634.26  2.79054e+07
20065  1633.96  2.79217e+07
20075  1633.65  2.79381e+07
20085  1633.35  2.79544e+07
20095  1633.04  2.79707e+07
20105  1632.74  2.7987e+07
20115  1632.43  2.80034e+07
20125  1632.12  2.80197e+07
20135  1631.82  2.8036e+07
20145  1631.51  2.80523e+07
20155  1631.2  2.80686e+07
20165  1630.9  2.80849e+07
20175  1630.59  2.81012e+07
20185  1630.28  2.81176e+07
20195  1629.98  2.81339e+07
20205  1629.67  2.81501e+07
20215  1629.36  2.81664e+07
20225  1629.05  2.81827e+07
20235  1628.75  2.8199e+07
20245  1628.44  2.82153e+07
20255  1628.13  2.82316e+07
20265  1627.82  2.82479e+07
20275  1627.52  2.82641e+07
20285  1627.21  2.82804e+07
20295  1626.9  2.82967e+07
20305  1626.59  2.83129e+07
20315  1626.28  2.83292e+07
20325  1625.97  2.83455e+07
20335  1625.66  2.83617e+07
20345  1625.36  2.8378e+07
20355  1625.05  2.83942e+07
20365  1624.74  2.84105e+07
20375  1624.43  2.84267e+07
20385  1624.12  2.8443e+07
20395  1623.81  2.84592e+07
20405  1623.5  2.84754e+07
20415  1623.19  2.84917e+07
20425  1622.88  2.85079e+07
20435  1622.57  2.85241e+07
20445  1622.26  2.85403e+07
20455  1621.95  2.85566e+07
20465  1621.64  2.85728e+07
20475  1621.33  2.8589e+07
20485  1621.02  2.86052e+07
20495  1620.71  2.86214e+07
20505  1620.4  2.86376e+07
20515  1620.08  2.86538e+07
20525  1619.77  2.867e+07
20535  1619.46  2.86862e+07
20545  1619.15  2.87024e+07
20555  1618.84  2.87186e+07
20565  1618.53  2.87348e+07
20575  1618.22  2.8751e+07
20585  1617.9  2.87671e+07
20595  1617.59  2.87833e+07
20605  1617.28  2.87995e+07
20615  1616.97  2.88157e+07
20625  1616.66  2.88318e+07
20635  1616.34  2.8848e+07
20645  1616.03  2.88641e+07
20655  1615.72  2.88803e+07
20665  1615.41  2.88965e+07
20675  1615.09  2.89126e+07
20685  1614.78  2.89288e+07
20695  1614.47  2.89449e+07
20705  1614.15  2.8961e+07
20715  1613.84  2.89772e+07
20725  1613.53  2.89933e+07
20735  1613.21  2.90094e+07
20745  1612.9  2.90256e+07
20755  1612.59  2.90417e+07
20765  1612.27  2.90578e+07
20775  1611.96  2.90739e+07
20785  1611.64  2.90901e+07
20795  1611.33  2.91062e+07
20805  1611.02  2.91223e+07
20815  1610.7  2.91384e+07
20825  1610.39  2.91545e+07
20835  1610.07  2.91706e+07
20845  1609.76  2.91867e+07
20855  1609.44  2.92028e+07
20865  1609.13  2.92189e+07
20875  1608.81  2.9235e+07
20885  1608.5  2.9251e+07
20895  1608.18  2.92671e+07
20905  1607.87  2.92832e+07
20915  1607.55  2.92993e+07
20925  1607.24  2.93154e+07
20935  1606.92  2.93314e+07
20945  1606.61  2.93475e+07
20955  1606.29  2.93636e+07
20965  1605.98  2.93796e+07
20975  1605.66  2.93957e+07
20985  1605.34  2.94117e+07
20995  1605.03  2.94278e+07
21005  1604.71  2.94438e+07
21015  1604.39  2.94599e+07
21025  1604.08  2.94759e+07
21035  1603.76  2.94919e+07
21045  1603.45  2.9508e+07
21055  1603.13  2.9524e+07
21065  1602.81  2.954e+07
21075  1602.5  2.95561e+07
21085  1602.18  2.95721e+07
21095  1601.86  2.95881e+07
21105  1601.54  2.96041e+07
21115  1601.23  2.96201e+07
21125  1600.91  2.96361e+07
21135  1600.59  2.96521e+07
21145  1600.27  2.96682e+07
21155  1599.96  2.96842e+07
21165  1599.64  2.97001e+07
21175  1599.32  2.97161e+07
21185  1599  2.97321e+07
21195  1598.69  2.97481e+07
21205  1598.37  2.97641e+07
21215  1598.05  2.97801e+07
21225  1597.73  2.97961e+07
21235  1597.41  2.9812e+07
21245  1597.09  2.9828e+07
21255  1596.78  2.9844e+07
21265  1596.46  2.98599e+07
21275  1596.14  2.98759e+07
21285  1595.82  2.98919e+07
21295  1595.5  2.99078e+07
21305  1595.18  2.99238e+07
21315  1594.86  2.99397e+07
21325  1594.54  2.99557e+07
21335  1594.22  2.99716e+07
21345  1593.9  2.99875e+07
21355  1593.59  3.00035e+07
21365  1593.27  3.00194e+07
21375  1592.95  3.00353e+07
21385  1592.63  3.00513e+07
21395  1592.31  3.00672e+07
21405  1591.99  3.00831e+07
21415  1591.67  3.0099e+07
21425  1591.35  3.01149e+07
21435  1591.03  3.01308e+07
21445  1590.71  3.01468e+07
21455  1590.39  3.01627e+07
21465  1590.07  3.01786e+07
21475  1589.75  3.01945e+07
21485  1589.43  3.02103e+07
21495  1589.11  3.02262e+07
21505  1588.79  3.02421e+07
21515  1588.46  3.0258e+07
21525  1588.14  3.02739e+07
21535  1587.82  3.02898e+07
21545  1587.5  3.03056e+07
21555  1587.18  3.03215e+07
21565  1586.86  3.03374e+07
21575  1586.54  3.03533e+07
21585  1586.22  3.03691e+07
21595  1585.9  3.0385e+07
21605  1585.58  3.04008e+07
21615  1585.25  3.04167e+07
21625  1584.93  3.04325e+07
21635  1584.61  3.04484e+07
21645  1584.29  3.04642e+07
21655  1583.97  3.04801e+07
21665  1583.65  3.04959e+07
21675  1583.32  3.05117e+07
21685  1583  3.05276e+07
21695  1582.68  3.05434e+07
21705  1582.36  3.05592e+07
21715  1582.04  3.0575e+07
21725  1581.71  3.05908e+07
21735  1581.39  3.06067e+07
21745  1581.07  3.06225e+07
21755  1580.75  3.06383e+07
21765  1580.42  3.06541e+07
21775  1580.1  3.06699e+07
21785  1579.78  3.06857e+07
21795  1579.46  3.07015e+07
21805  1579.13  3.07173e+07
21815  1578.81  3.07331e+07
21825  1578.49  3.07488e+07
21835  1578.16  3.07646e+07
21845  1577.84  3.07804e+07
21855  1577.52  3.07962e+07
21865  1577.19  3.08119e+07
21875  1576.87  3.08277e+07
21885  1576.55  3.08435e+07
21895  1576.22  3.08592e+07
21905  1575.9  3.0875e+07
21915  1575.58  3.08908e+07
21925  1575.25  3.09065e+07
21935  1574.93  3.09223e+07
21945  1574.61  3.0938e+07
21955  1574.28  3.09538e+07
21965  1573.96  3.09695e+07
21975  1573.63  3.09852e+07
21985  1573.31  3.1001e+07
21995  1572.99  3.10167e+07
22005  1572.66  3.10324e+07
22015  1572.34  3.10481e+07
22025  1572.01  3.10639e+07
22035  1571.69  3.10796e+07
22045  1571.37  3.10953e+07
22055  1571.04  3.1111e+07
22065  1570.72  3.11267e+07
22075  1570.39  3.11424e+07
22085  1570.07  3.11581e+07
22095  1569.74  3.11738e+07
22105  1569.42  3.11895e+07
22115  1569.09  3.12052e+07
22125  1568.77  3.12209e+07
22135  1568.44  3.12366e+07
22145  1568.12  3.12522e+07
22155  1567.79  3.12679e+07
22165  1567.47  3.12836e+07
22175  1567.14  3.12993e+07
22185  1566.82  3.13149e+07
22195  1566.49  3.13306e+07
22205  1566.17  3.13463e+07
22215  1565.84  3.13619e+07
22225  1565.52  3.13776e+07
22235  1565.19  3.13932e+07
22245  1564.87  3.14089e+07
22255  1564.54  3.14245e+07
22265  1564.22  3.14402e+07
22275  1563.89  3.14558e+07
22285  1563.56  3.14714e+07
22295  1563.24  3.14871e+07
22305  1562.91  3.15027e+07
22315  1562.59  3.15183e+07
22325  1562.26  3.1534e+07
22335  1561.93  3.15496e+07
22345  1561.61  3.15652e+07
22355  1561.28  3.15808e+07
22365  1560.96  3.15964e+07
22375  1560.63  3.1612e+07
22385  1560.3  3.16276e+07
22395  1559.98  3.16432e+07
22405  1559.65  3.16588e+07
22415  1559.32  3.16744e+07
22425  1559  3.169e+07
22435  1558.67  3.17056e+07
22445  1558.34  3.17212e+07
22455  1558.02  3.17367e+07
22465  1557.69  3.17523e+07
22475  1557.36  3.17679e+07
22485  1557.04  3.17835e+07
22495  1556.71  3.1799e+07
22505  1556.38  3.18146e+07
22515  1556.06  3.18302e+07
22525  1555.73  3.18457e+07
22535  1555.4  3.18613e+07
22545  1555.08  3.18768e+07
22555  1554.75  3.18924e+07
22565  1554.42  3.19079e+07
22575  1554.1  3.19235e+07
22585  1553.77  3.1939e+07
22595  1553.44  3.19545e+07
22605  1553.11  3.19701e+07
22615  1552.79  3.19856e+07
22625  1552.46  3.20011e+07
22635  1552.13  3.20166e+07
22645  1551.8  3.20322e+07
22655  1551.48  3.20477e+07
22665  1551.15  3.20632e+07
22675  1550.82  3.20787e+07
22685  1550.49  3.20942e+07
22695  1550.17  3.21097e+07
22705  1549.84  3.21252e+07
22715  1549.51  3.21407e+07
22725  1549.18  3.21562e+07
22735  1548.85  3.21717e+07
22745  1548.53  3.21872e+07
22755  1548.2  3.22026e+07
22765  1547.87  3.22181e+07
22775  1547.54  3.22336e+07
22785  1547.21  3.22491e+07
22795  1546.89  3.22645e+07
22805  1546.56  3.228e+07
22815  1546.23  3.22955e+07
22825  1545.9  3.23109e+07
22835  1545.57  3.23264e+07
22845  1545.25  3.23418e+07
22855  1544.92  3.23573e+07
22865  1544.59  3.23727e+07
22875  1544.26  3.23882e+07
22885  1543.93  3.24036e+07
22895  1543.6  3.2419e+07
22905  1543.27  3.24345e+07
22915  1542.95  3.24499e+07
22925  1542.62  3.24653e+07
22935  1542.29  3.24807e+07
22945  1541.96  3.24962e+07
22955  1541.63  3.25116e+07
22965  1541.3  3.2527e+07
22975  1540.97  3.25424e+07
22985  1540.64  3.25578e+07
22995  1540.32  3.25732e+07
23005  1539.99  3.25886e+07
23015  1539.66  3.2604e+07
23025  1539.33  3.26194e+07
23035  1539  3.26348e+07
23045  1538.67  3.26502e+07
23055  1538.34  3.26656e+07
23065  1538.01  3.26809e+07
23075  1537.68  3.26963e+07
23085  1537.35  3.27117e+07
23095  1537.03  3.27271e+07
23105  1536.7  3.27424e+07
23115  1536.37  3.27578e+07
23125  1536.04  3.27732e+07
23135  1535.71  3.27885e+07
23145  1535.38  3.28039e+07
23155  1535.05  3.28192e+07
23165  1534.72  3.28346e+07
23175  1534.39  3.28499e+07
23185  1534.06  3.28653e+07
23195  1533.73  3.28806e+07
23205  1533.4  3.28959e+07
23215  1533.07  3.29113e+07
23225  1532.74  3.29266e+07
23235  1532.41  3.29419e+07
23245  1532.08  3.29572e+07
23255  1531.75  3.29725e+07
23265  1531.42  3.29879e+07
23275  1531.09  3.30032e+07
23285  1530.77  3.30185e+07
23295  1530.44  3.30338e+07
23305  1530.11  3.30491e+07
23315  1529.78  3.30644e+07
23325  1529.45  3.30797e+07
23335  1529.12  3.3095e+07
23345  1528.79  3.31103e+07
23355  1528.46  3.31255e+07
23365  1528.13  3.31408e+07
23375  1527.8  3.31561e+07
23385  1527.47  3.31714e+07
23395  1527.14  3.31866e+07
23405  1526.81  3.32019e+07
23415  1526.48  3.32172e+07
23425  1526.15  3.32324e+07
23435  1525.82  3.32477e+07
23445  1525.49  3.3263e+07
23455  1525.16  3.32782e+07
23465  1524.82  3.32935e+07
23475  1524.49  3.33087e+07
23485  1524.16  3.33239e+07
23495  1523.83  3.33392e+07
23505  1523.5  3.33544e+07
23515  1523.17  3.33696e+07
23525  1522.84  3.33849e+07
23535  1522.51  3.34001e+07
23545  1522.18  3.34153e+07
23555  1521.85  3.34305e+07
23565  1521.52  3.34458e+07
23575  1521.19  3.3461e+07
23585  1520.86  3.34762e+07
23595  1520.53  3.34914e+07
23605  1520.2  3.35066e+07
23615  1519.87  3.35218e+07
23625  1519.54  3.3537e+07
23635  1519.21  3.35522e+07
23645  1518.88  3.35674e+07
23655  1518.55  3.35825e+07
23665  1518.22  3.35977e+07
23675  1517.89  3.36129e+07
23685  1517.55  3.36281e+07
23695  1517.22  3.36432e+07
23705  1516.89  3.36584e+07
23715  1516.56  3.36736e+07
23725  1516.23  3.36887e+07
23735  1515.9  3.37039e+07
23745  1515.57  3.37191e+07
23755  1515.24  3.37342e+07
23765  1514.91  3.37494e+07
23775  1514.58  3.37645e+07
23785  1514.25  3.37796e+07
23795  1513.92  3.37948e+07
23805  1513.59  3.38099e+07
23815  1513.25  3.38251e+07
23825  1512.92  3.38402e+07
23835  1512.59  3.38553e+07
23845  1512.26  3.38704e+07
23855  1511.93  3.38856e+07
23865  1511.6  3.39007e+07
23875  1511.27  3.39158e+07
23885  1510.94  3.39309e+07
23895  1510.61  3.3946e+07
23905  1510.28  3.39611e+07
23915  1509.94  3.39762e+07
23925  1509.61  3.39913e+07
23935  1509.28  3.40064e+07
23945  1508.95  3.40215e+07
23955  1508.62  3.40366e+07
23965  1508.29  3.40516e+07
23975  1507.96  3.40667e+07
23985  1507.63  3.40818e+07
23995  1507.3  3.40969e+07
24005  1506.96  3.41119e+07
24015  1506.63  3.4127e+07
24025  1506.3  3.41421e+07
24035  1505.97  3.41571e+07
24045  1505.64  3.41722e+07
24055  1505.31  3.41872e+07
24065  1504.98  3.42023e+07
24075  1504.65  3.42173e+07
24085  1504.31  3.42324e+07
24095  1503.98  3.42474e+07
24105  1503.65  3.42625e+07
24115  1503.32  3.42775e+07
24125  1502.99  3.42925e+07
24135  1502.66  3.43076e+07
24145  1502.33  3.43226e+07
24155  1502  3.43376e+07
24165  1501.66  3.43526e+07
24175  1501.33  3.43676e+07
24185  1501  3.43826e+07
24195  1500.67  3.43976e+07
24205  1500.34  3.44126e+07
24215  1500.01  3.44276e+07
24225  1499.68  3.44426e+07
24235  1499.34  3.44576e+07
24245  1499.01  3.44726e+07
24255  1498.68  3.44876e+07
24265  1498.35  3.45026e+07
24275  1498.02  3.45176e+07
24285  1497.69  3.45326e+07
24295  1497.36  3.45475e+07
24305  1497.02  3.45625e+07
24315  1496.69  3.45775e+07
24325  1496.36  3.45924e+07
24335  1496.03  3.46074e+07
24345  1495.7  3.46223e+07
24355  1495.37  3.46373e+07
24365  1495.04  3.46522e+07
24375  1494.7  3.46672e+07
24385  1494.37  3.46821e+07
24395  1494.04  3.46971e+07
24405  1493.71  3.4712e+07
24415  1493.38  3.47269e+07
24425  1493.05  3.47419e+07
24435  1492.72  3.47568e+07
24445  1492.38  3.47717e+07
24455  1492.05  3.47867e+07
24465  1491.72  3.48016e+07
24475  1491.39  3.48165e+07
24485  1491.06  3.48314e+07
24495  1490.73  3.48463e+07
24505  1490.4  3.48612e+07
24515  1490.06  3.48761e+07
24525  1489.73  3.4891e+07
24535  1489.4  3.49059e+07
24545  1489.07  3.49208e+07
24555  1488.74  3.49357e+07
24565  1488.41  3.49506e+07
24575  1488.07  3.49654e+07
24585  1487.74  3.49803e+07
24595  1487.41  3.49952e+07
24605  1487.08  3.50101e+07
24615  1486.75  3.50249e+07
24625  1486.42  3.50398e+07
24635  1486.09  3.50547e+07
24645  1485.75  3.50695e+07
24655  1485.42  3.50844e+07
24665  1485.09  3.50992e+07
24675  1484.76  3.51141e+07
24685  1484.43  3.51289e+07
24695  1484.1  3.51437e+07
24705  1483.76  3.51586e+07
24715  1483.43  3.51734e+07
24725  1483.1  3.51883e+07
24735  1482.77  3.52031e+07
24745  1482.44  3.52179e+07
24755  1482.11  3.52327e+07
24765  1481.78  3.52475e+07
24775  1481.44  3.52624e+07
24785  1481.11  3.52772e+07
24795  1480.78  3.5292e+07
24805  1480.45  3.53068e+07
24815  1480.12  3.53216e+07
24825  1479.79  3.53364e+07
24835  1479.46  3.53512e+07
24845  1479.12  3.5366e+07
24855  1478.79  3.53808e+07
24865  1478.46  3.53955e+07
24875  1478.13  3.54103e+07
24885  1477.8  3.54251e+07
24895  1477.47  3.54399e+07
24905  1477.13  3.54546e+07
24915  1476.8  3.54694e+07
24925  1476.47  3.54842e+07
24935  1476.14  3.54989e+07
24945  1475.81  3.55137e+07
24955  1475.48  3.55285e+07
24965  1475.15  3.55432e+07
24975  1474.81  3.5558e+07
24985  1474.48  3.55727e+07
24995  1474.15  3.55874e+07
25005  1473.82  3.56022e+07
25015  1473.49  3.56169e+07
25025  1473.16  3.56316e+07
25035  1472.83  3.56464e+07
25045  1472.5  3.56611e+07
25055  1472.16  3.56758e+07
25065  1471.83  3.56905e+07
25075  1471.5  3.57052e+07
25085  1471.17  3.572e+07
25095  1470.84  3.57347e+07
25105  1470.51  3.57494e+07
25115  1470.18  3.57641e+07
25125  1469.84  3.57788e+07
25135  1469.51  3.57935e+07
25145  1469.18  3.58082e+07
25155  1468.85  3.58229e+07
25165  1468.52  3.58375e+07
25175  1468.19  3.58522e+07
25185  1467.86  3.58669e+07
25195  1467.53  3.58816e+07
25205  1467.19  3.58962e+07
25215  1466.86  3.59109e+07
25225  1466.53  3.59256e+07
25235  1466.2  3.59402e+07
25245  1465.87  3.59549e+07
25255  1465.54  3.59696e+07
25265  1465.21  3.59842e+07
25275  1464.88  3.59989e+07
25285  1464.54  3.60135e+07
25295  1464.21  3.60281e+07
25305  1463.88  3.60428e+07
25315  1463.55  3.60574e+07
25325  1463.22  3.6072e+07
25335  1462.89  3.60867e+07
25345  1462.56  3.61013e+07
25355  1462.23  3.61159e+07
25365  1461.9  3.61305e+07
25375  1461.56  3.61452e+07
25385  1461.23  3.61598e+07
25395  1460.9  3.61744e+07
25405  1460.57  3.6189e+07
25415  1460.24  3.62036e+07
25425  1459.91  3.62182e+07
25435  1459.58  3.62328e+07
25445  1459.25  3.62474e+07
25455  1458.92  3.6262e+07
25465  1458.59  3.62766e+07
25475  1458.25  3.62911e+07
25485  1457.92  3.63057e+07
25495  1457.59  3.63203e+07
25505  1457.26  3.63349e+07
25515  1456.93  3.63494e+07
25525  1456.6  3.6364e+07
25535  1456.27  3.63786e+07
25545  1455.94  3.63931e+07
25555  1455.61  3.64077e+07
25565  1455.28  3.64222e+07
25575  1454.95  3.64368e+07
25585  1454.62  3.64513e+07
25595  1454.28  3.64659e+07
25605  1453.95  3.64804e+07
25615  1453.62  3.64949e+07
25625  1453.29  3.65095e+07
25635  1452.96  3.6524e+07
25645  1452.63  3.65385e+07
25655  1452.3  3.65531e+07
25665  1451.97  3.65676e+07
25675  1451.64  3.65821e+07
25685  1451.31  3.65966e+07
25695  1450.98  3.66111e+07
25705  1450.65  3.66256e+07
25715  1450.32  3.66401e+07
25725  1449.99  3.66546e+07
25735  1449.66  3.66691e+07
25745  1449.33  3.66836e+07
25755  1449  3.66981e+07
25765  1448.66  3.67126e+07
25775  1448.33  3.67271e+07
25785  1448  3.67416e+07
25795  1447.67  3.6756e+07
25805  1447.34  3.67705e+07
25815  1447.01  3.6785e+07
25825  1446.68  3.67994e+07
25835  1446.35  3.68139e+07
25845  1446.02  3.68284e+07
25855  1445.69  3.68428e+07
25865  1445.36  3.68573e+07
25875  1445.03  3.68717e+07
25885  1444.7  3.68862e+07
25895  1444.37  3.69006e+07
25905  1444.04  3.69151e+07
25915  1443.71  3.69295e+07
25925  1443.38  3.69439e+07
25935  1443.05  3.69584e+07
25945  1442.72  3.69728e+07
25955  1442.39  3.69872e+07
25965  1442.06  3.70016e+07
25975  1441.73  3.7016e+07
25985  1441.4  3.70305e+07
25995  1441.07  3.70449e+07
26005  1440.74  3.70593e+07
26015  1440.41  3.70737e+07
26025  1440.08  3.70881e+07
26035  1439.75  3.71025e+07
26045  1439.42  3.71169e+07
26055  1439.09  3.71313e+07
26065  1438.76  3.71457e+07
26075  1438.43  3.716e+07
26085  1438.1  3.71744e+07
26095  1437.77  3.71888e+07
26105  1437.44  3.72032e+07
26115  1437.11  3.72175e+07
26125  1436.78  3.72319e+07
26135  1436.45  3.72463e+07
26145  1436.12  3.72606e+07
26155  1435.79  3.7275e+07
26165  1435.46  3.72893e+07
26175  1435.13  3.73037e+07
26185  1434.8  3.7318e+07
26195  1434.47  3.73324e+07
26205  1434.14  3.73467e+07
26215  1433.81  3.73611e+07
26225  1433.49  3.73754e+07
26235  1433.16  3.73897e+07
26245  1432.83  3.74041e+07
26255  1432.5  3.74184e+07
26265  1432.17  3.74327e+07
26275  1431.84  3.7447e+07
26285  1431.51  3.74613e+07
26295  1431.18  3.74757e+07
26305  1430.85  3.749e+07
26315  1430.52  3.75043e+07
26325  1430.19  3.75186e+07
26335  1429.86  3.75329e+07
26345  1429.53  3.75472e+07
26355  1429.2  3.75615e+07
26365  1428.87  3.75757e+07
26375  1428.55  3.759e+07
26385  1428.22  3.76043e+07
26395  1427.89  3.76186e+07
26405  1427.56  3.76329e+07
26415  1427.23  3.76471e+07
26425  1426.9  3.76614e+07
26435  1426.57  3.76757e+07
26445  1426.24  3.76899e+07
26455  1425.91  3.77042e+07
26465  1425.58  3.77185e+07
26475  1425.26  3.77327e+07
26485  1424.93  3.7747e+07
26495  1424.6  3.77612e+07
26505  1424.27  3.77754e+07
26515  1423.94  3.77897e+07
26525  1423.61  3.78039e+07
26535  1423.28  3.78182e+07
26545  1422.95  3.78324e+07
26555  1422.63  3.78466e+07
26565  1422.3  3.78608e+07
26575  1421.97  3.78751e+07
26585  1421.64  3.78893e+07
26595  1421.31  3.79035e+07
26605  1420.98  3.79177e+07
26615  1420.65  3.79319e+07
26625  1420.33  3.79461e+07
26635  1420  3.79603e+07
26645  1419.67  3.79745e+07
26655  1419.34  3.79887e+07
26665  1419.01  3.80029e+07
26675  1418.68  3.80171e+07
26685  1418.36  3.80313e+07
26695  1418.03  3.80454e+07
26705  1417.7  3.80596e+07
26715  1417.37  3.80738e+07
26725  1417.04  3.8088e+07
26735  1416.72  3.81021e+07
26745  1416.39  3.81163e+07
26755  1416.06  3.81304e+07
26765  1415.73  3.81446e+07
26775  1415.4  3.81588e+07
26785  1415.08  3.81729e+07
26795  1414.75  3.81871e+07
26805  1414.42  3.82012e+07
26815  1414.09  3.82153e+07
26825  1413.76  3.82295e+07
26835  1413.44  3.82436e+07
26845  1413.11  3.82577e+07
26855  1412.78  3.82719e+07
26865  1412.45  3.8286e+07
26875  1412.13  3.83001e+07
26885  1411.8  3.83142e+07
26895  1411.47  3.83283e+07
26905  1411.14  3.83425e+07
26915  1410.81  3.83566e+07
26925  1410.49  3.83707e+07
26935  1410.16  3.83848e+07
26945  1409.83  3.83989e+07
26955  1409.5  3.8413e+07
26965  1409.18  3.84271e+07
26975  1408.85  3.84411e+07
26985  1408.52  3.84552e+07
26995  1408.2  3.84693e+07
27005  1407.87  3.84834e+07
27015  1407.54  3.84975e+07
27025  1407.21  3.85115e+07
27035  1406.89  3.85256e+07
27045  1406.56  3.85397e+07
27055  1406.23  3.85537e+07
27065  1405.91  3.85678e+07
27075  1405.58  3.85819e+07
27085  1405.25  3.85959e+07
27095  1404.92  3.861e+07
27105  1404.6  3.8624e+07
27115  1404.27  3.8638e+07
27125  1403.94  3.86521e+07
27135  1403.62  3.86661e+07
27145  1403.29  3.86802e+07
27155  1402.96  3.86942e+07
27165  1402.64  3.87082e+07
27175  1402.31  3.87222e+07
27185  1401.98  3.87363e+07
27195  1401.66  3.87503e+07
27205  1401.33  3.87643e+07
27215  1401  3.87783e+07
27225  1400.68  3.87923e+07
27235  1400.35  3.88063e+07
27245  1400.02  3.88203e+07
27255  1399.7  3.88343e+07
27265  1399.37  3.88483e+07
27275  1399.04  3.88623e+07
27285  1398.72  3.88763e+07
27295  1398.39  3.88903e+07
27305  1398.07  3.89042e+07
27315  1397.74  3.89182e+07
27325  1397.41  3.89322e+07
27335  1397.09  3.89462e+07
27345  1396.76  3.89601e+07
27355  1396.44  3.89741e+07
27365  1396.11  3.8988e+07
27375  1395.78  3.9002e+07
27385  1395.46  3.9016e+07
27395  1395.13  3.90299e+07
27405  1394.81  3.90439e+07
27415  1394.48  3.90578e+07
27425  1394.15  3.90717e+07
27435  1393.83  3.90857e+07
27445  1393.5  3.90996e+07
27455  1393.18  3.91136e+07
27465  1392.85  3.91275e+07
27475  1392.53  3.91414e+07
27485  1392.2  3.91553e+07
27495  1391.87  3.91692e+07
27505  1391.55  3.91832e+07
27515  1391.22  3.91971e+07
27525  1390.9  3.9211e+07
27535  1390.57  3.92249e+07
27545  1390.25  3.92388e+07
27555  1389.92  3.92527e+07
27565  1389.6  3.92666e+07
27575  1389.27  3.92805e+07
27585  1388.95  3.92944e+07
27595  1388.62  3.93083e+07
27605  1388.3  3.93221e+07
27615  1387.97  3.9336e+07
27625  1387.65  3.93499e+07
27635  1387.32  3.93638e+07
27645  1387  3.93776e+07
27655  1386.67  3.93915e+07
27665  1386.35  3.94054e+07
27675  1386.02  3.94192e+07
27685  1385.7  3.94331e+07
27695  1385.37  3.94469e+07
27705  1385.05  3.94608e+07
27715  1384.72  3.94746e+07
27725  1384.4  3.94885e+07
27735  1384.07  3.95023e+07
27745  1383.75  3.95162e+07
27755  1383.42  3.953e+07
27765  1383.1  3.95438e+07
27775  1382.78  3.95577e+07
27785  1382.45  3.95715e+07
27795  1382.13  3.95853e+07
27805  1381.8  3.95991e+07
27815  1381.48  3.96129e+07
27825  1381.15  3.96267e+07
27835  1380.83  3.96406e+07
27845  1380.51  3.96544e+07
27855  1380.18  3.96682e+07
27865  1379.86  3.9682e+07
27875  1379.53  3.96958e+07
27885  1379.21  3.97095e+07
27895  1378.89  3.97233e+07
27905  1378.56  3.97371e+07
27915  1378.24  3.97509e+07
27925  1377.91  3.97647e+07
27935  1377.59  3.97785e+07
27945  1377.27  3.97922e+07
27955  1376.94  3.9806e+07
27965  1376.62  3.98198e+07
27975  1376.3  3.98335e+07
27985  1375.97  3.98473e+07
27995  1375.65  3.9861e+07
28005  1375.33  3.98748e+07
28015  1375  3.98885e+07
28025  1374.68  3.99023e+07
28035  1374.35  3.9916e+07
28045  1374.03  3.99298e+07
28055  1373.71  3.99435e+07
28065  1373.39  3.99572e+07
28075  1373.06  3.9971e+07
28085  1372.74  3.99847e+07
28095  1372.42  3.99984e+07
28105  1372.09  4.00122e+07
28115  1371.77  4.00259e+07
28125  1371.45  4.00396e+07
28135  1371.12  4.00533e+07
28145  1370.8  4.0067e+07
28155  1370.48  4.00807e+07
28165  1370.16  4.00944e+07
28175  1369.83  4.01081e+07
28185  1369.51  4.01218e+07
28195  1369.19  4.01355e+07
28205  1368.86  4.01492e+07
28215  1368.54  4.01629e+07
28225  1368.22  4.01766e+07
28235  1367.9  4.01902e+07
28245  1367.57  4.02039e+07
28255  1367.25  4.02176e+07
28265  1366.93  4.02312e+07
28275  1366.61  4.02449e+07
28285  1366.29  4.02586e+07
28295  1365.96  4.02722e+07
28305  1365.64  4.02859e+07
28315  1365.32  4.02995e+07
28325  1365  4.03132e+07
28335  1364.67  4.03268e+07
28345  1364.35  4.03405e+07
28355  1364.03  4.03541e+07
28365  1363.71  4.03678e+07
28375  1363.39  4.03814e+07
28385  1363.07  4.0395e+07
28395  1362.74  4.04087e+07
28405  1362.42  4.04223e+07
28415  1362.1  4.04359e+07
28425  1361.78  4.04495e+07
28435  1361.46  4.04631e+07
28445  1361.14  4.04767e+07
28455  1360.81  4.04904e+07
28465  1360.49  4.0504e+07
28475  1360.17  4.05176e+07
28485  1359.85  4.05312e+07
28495  1359.53  4.05448e+07
28505  1359.21  4.05583e+07
28515  1358.89  4.05719e+07
28525  1358.56  4.05855e+07
28535  1358.24  4.05991e+07
28545  1357.92  4.06127e+07
28555  1357.6  4.06263e+07
28565  1357.28  4.06398e+07
28575  1356.96  4.06534e+07
28585  1356.64  4.0667e+07
28595  1356.32  4.06805e+07
28605  1356  4.06941e+07
28615  1355.68  4.07076e+07
28625  1355.36  4.07212e+07
28635  1355.03  4.07347e+07
28645  1354.71  4.07483e+07
28655  1354.39  4.07618e+07
28665  1354.07  4.07754e+07
28675  1353.75  4.07889e+07
28685  1353.43  4.08025e+07
28695  1353.11  4.0816e+07
28705  1352.79  4.08295e+07
28715  1352.47  4.0843e+07
28725  1352.15  4.08566e+07
28735  1351.83  4.08701e+07
28745  1351.51  4.08836e+07
28755  1351.19  4.08971e+07
28765  1350.87  4.09106e+07
28775  1350.55  4.09241e+07
28785  1350.23  4.09376e+07
28795  1349.91  4.09511e+07
28805  1349.59  4.09646e+07
28815  1349.27  4.09781e+07
28825  1348.95  4.09916e+07
28835  1348.63  4.10051e+07
28845  1348.31  4.10186e+07
28855  1347.99  4.1032e+07
28865  1347.67  4.10455e+07
28875  1347.35  4.1059e+07
28885  1347.03  4.10725e+07
28895  1346.71  4.10859e+07
28905  1346.4  4.10994e+07
28915  1346.08  4.11129e+07
28925  1345.76  4.11263e+07
28935  1345.44  4.11398e+07
28945  1345.12  4.11532e+07
28955  1344.8  4.11667e+07
28965  1344.48  4.11801e+07
28975  1344.16  4.11936e+07
28985  1343.84  4.1207e+07
28995  1343.52  4.12204e+07
29005  1343.2  4.12339e+07
29015  1342.89  4.12473e+07
29025  1342.57  4.12607e+07
29035  1342.25  4.12741e+07
29045  1341.93  4.12876e+07
29055  1341.61  4.1301e+07
29065  1341.29  4.13144e+07
29075  1340.97  4.13278e+07
29085  1340.66  4.13412e+07
29095  1340.34  4.13546e+07
29105  1340.02  4.1368e+07
29115  1339.7  4.13814e+07
29125  1339.38  4.13948e+07
29135  1339.06  4.14082e+07
29145  1338.75  4.14216e+07
29155  1338.43  4.1435e+07
29165  1338.11  4.14483e+07
29175  1337.79  4.14617e+07
29185  1337.47  4.14751e+07
29195  1337.16  4.14885e+07
29205  1336.84  4.15018e+07
29215  1336.52  4.15152e+07
29225  1336.2  4.15286e+07
29235  1335.88  4.15419e+07
29245  1335.57  4.15553e+07
29255  1335.25  4.15686e+07
29265  1334.93  4.1582e+07
29275  1334.61  4.15953e+07
29285  1334.3  4.16087e+07
29295  1333.98  4.1622e+07
29305  1333.66  4.16353e+07
29315  1333.35  4.16487e+07
29325  1333.03  4.1662e+07
29335  1332.71  4.16753e+07
29345  1332.39  4.16887e+07
29355  1332.08  4.1702e+07
29365  1331.76  4.17153e+07
29375  1331.44  4.17286e+07
29385  1331.13  4.17419e+07
29395  1330.81  4.17552e+07
29405  1330.49  4.17685e+07
29415  1330.18  4.17818e+07
29425  1329.86  4.17951e+07
29435  1329.54  4.18084e+07
29445  1329.23  4.18217e+07
29455  1328.91  4.1835e+07
29465  1328.59  4.18483e+07
29475  1328.28  4.18616e+07
29485  1327.96  4.18749e+07
29495  1327.64  4.18881e+07
29505  1327.33  4.19014e+07
29515  1327.01  4.19147e+07
29525  1326.69  4.19279e+07
29535  1326.38  4.19412e+07
29545  1326.06  4.19545e+07
29555  1325.75  4.19677e+07
29565  1325.43  4.1981e+07
29575  1325.11  4.19942e+07
29585  1324.8  4.20075e+07
29595  1324.48  4.20207e+07
29605  1324.17  4.2034e+07
29615  1323.85  4.20472e+07
29625  1323.54  4.20604e+07
29635  1323.22  4.20737e+07
29645  1322.9  4.20869e+07
29655  1322.59  4.21001e+07
29665  1322.27  4.21134e+07
29675  1321.96  4.21266e+07
29685  1321.64  4.21398e+07
29695  1321.33  4.2153e+07
29705  1321.01  4.21662e+07
29715  1320.7  4.21794e+07
29725  1320.38  4.21926e+07
29735  1320.07  4.22058e+07
29745  1319.75  4.2219e+07
29755  1319.44  4.22322e+07
29765  1319.12  4.22454e+07
29775  1318.81  4.22586e+07
29785  1318.49  4.22718e+07
29795  1318.18  4.2285e+07
29805  1317.86  4.22981e+07
29815  1317.55  4.23113e+07
29825  1317.23  4.23245e+07
29835  1316.92  4.23377e+07
29845  1316.6  4.23508e+07
29855  1316.29  4.2364e+07
29865  1315.98  4.23771e+07
29875  1315.66  4.23903e+07
29885  1315.35  4.24035e+07
29895  1315.03  4.24166e+07
29905  1314.72  4.24298e+07
29915  1314.4  4.24429e+07
29925  1314.09  4.2456e+07
29935  1313.78  4.24692e+07
29945  1313.46  4.24823e+07
29955  1313.15  4.24954e+07
29965  1312.84  4.25086e+07
29975  1312.52  4.25217e+07
29985  1312.21  4.25348e+07
29995  1311.89  4.25479e+07
30005  1311.58  4.25611e+07
30015  1311.27  4.25742e+07
30025  1310.95  4.25873e+07
30035  1310.64  4.26004e+07
30045  1310.33  4.26135e+07
30055  1310.01  4.26266e+07
30065  1309.7  4.26397e+07
30075  1309.39  4.26528e+07
30085  1309.07  4.26659e+07
30095  1308.76  4.2679e+07
30105  1308.45  4.2692e+07
30115  1308.13  4.27051e+07
30125  1307.82  4.27182e+07
30135  1307.51  4.27313e+07
30145  1307.2  4.27443e+07
30155  1306.88  4.27574e+07
30165  1306.57  4.27705e+07
30175  1306.26  4.27835e+07
30185  1305.95  4.27966e+07
30195  1305.63  4.28097e+07
30205  1305.32  4.28227e+07
30215  1305.01  4.28358e+07
30225  1304.7  4.28488e+07
30235  1304.38  4.28619e+07
30245  1304.07  4.28749e+07
30255  1303.76  4.28879e+07
30265  1303.45  4.2901e+07
30275  1303.13  4.2914e+07
30285  1302.82  4.2927e+07
30295  1302.51  4.294e+07
30305  1302.2  4.29531e+07
30315  1301.89  4.29661e+07
30325  1301.58  4.29791e+07
30335  1301.26  4.29921e+07
30345  1300.95  4.30051e+07
30355  1300.64  4.30181e+07
30365  1300.33  4.30311e+07
30375  1300.02  4.30441e+07
30385  1299.71  4.30571e+07
30395  1299.39  4.30701e+07
30405  1299.08  4.30831e+07
30415  1298.77  4.30961e+07
30425  1298.46  4.31091e+07
30435  1298.15  4.31221e+07
30445  1297.84  4.31351e+07
30455  1297.53  4.3148e+07
30465  1297.22  4.3161e+07
30475  1296.91  4.3174e+07
30485  1296.59  4.31869e+07
30495  1296.28  4.31999e+07
30505  1295.97  4.32129e+07
30515  1295.66  4.32258e+07
30525  1295.35  4.32388e+07
30535  1295.04  4.32517e+07
30545  1294.73  4.32647e+07
30555  1294.42  4.32776e+07
30565  1294.11  4.32906e+07
30575  1293.8  4.33035e+07
30585  1293.49  4.33164e+07
30595  1293.18  4.33294e+07
30605  1292.87  4.33423e+07
30615  1292.56  4.33552e+07
30625  1292.25  4.33681e+07
30635  1291.94  4.33811e+07
30645  1291.63  4.3394e+07
30655  1291.32  4.34069e+07
30665  1291.01  4.34198e+07
30675  1290.7  4.34327e+07
30685  1290.39  4.34456e+07
30695  1290.08  4.34585e+07
30705  1289.77  4.34714e+07
30715  1289.46  4.34843e+07
30725  1289.15  4.34972e+07
30735  1288.84  4.35101e+07
30745  1288.53  4.3523e+07
30755  1288.22  4.35358e+07
30765  1287.91  4.35487e+07
30775  1287.61  4.35616e+07
30785  1287.3  4.35745e+07
30795  1286.99  4.35873e+07
30805  1286.68  4.36002e+07
30815  1286.37  4.36131e+07
30825  1286.06  4.36259e+07
30835  1285.75  4.36388e+07
30845  1285.44  4.36516e+07
30855  1285.13  4.36645e+07
30865  1284.83  4.36773e+07
30875  1284.52  4.36902e+07
30885  1284.21  4.3703e+07
30895  1283.9  4.37159e+07
30905  1283.59  4.37287e+07
30915  1283.28  4.37415e+07
30925  1282.97  4.37544e+07
30935  1282.67  4.37672e+07
30945  1282.36  4.378e+07
30955  1282.05  4.37928e+07
30965  1281.74  4.38057e+07
30975  1281.43  4.38185e+07
30985  1281.13  4.38313e+07
30995  1280.82  4.38441e+07
31005  1280.51  4.38569e+07
31015  1280.2  4.38697e+07
31025  1279.9  4.38825e+07
31035  1279.59  4.38953e+07
31045  1279.28  4.39081e+07
31055  1278.97  4.39209e+07
31065  1278.67  4.39337e+07
31075  1278.36  4.39464e+07
31085  1278.05  4.39592e+07
31095  1277.74  4.3972e+07
31105  1277.44  4.39848e+07
31115  1277.13  4.39975e+07
31125  1276.82  4.40103e+07
31135  1276.51  4.40231e+07
31145  1276.21  4.40358e+07
31155  1275.9  4.40486e+07
31165  1275.59  4.40614e+07
31175  1275.29  4.40741e+07
31185  1274.98  4.40869e+07
31195  1274.67  4.40996e+07
31205  1274.37  4.41124e+07
31215  1274.06  4.41251e+07
31225  1273.75  4.41378e+07
31235  1273.45  4.41506e+07
31245  1273.14  4.41633e+07
31255  1272.84  4.4176e+07
31265  1272.53  4.41887e+07
31275  1272.22  4.42015e+07
31285  1271.92  4.42142e+07
31295  1271.61  4.42269e+07
31305  1271.3  4.42396e+07
31315  1271  4.42523e+07
31325  1270.69  4.4265e+07
31335  1270.39  4.42777e+07
31345  1270.08  4.42904e+07
31355  1269.78  4.43031e+07
31365  1269.47  4.43158e+07
31375  1269.16  4.43285e+07
31385  1268.86  4.43412e+07
31395  1268.55  4.43539e+07
31405  1268.25  4.43666e+07
31415  1267.94  4.43793e+07
31425  1267.64  4.43919e+07
31435  1267.33  4.44046e+07
31445  1267.03  4.44173e+07
31455  1266.72  4.44299e+07
31465  1266.42  4.44426e+07
31475  1266.11  4.44553e+07
31485  1265.81  4.44679e+07
31495  1265.5  4.44806e+07
31505  1265.2  4.44932e+07
31515  1264.89  4.45059e+07
31525  1264.59  4.45185e+07
31535  1264.28  4.45312e+07
31545  1263.98  4.45438e+07
31555  1263.68  4.45565e+07
31565  1263.37  4.45691e+07
31575  1263.07  4.45817e+07
31585  1262.76  4.45943e+07
31595  1262.46  4.4607e+07
31605  1262.15  4.46196e+07
31615  1261.85  4.46322e+07
31625  1261.55  4.46448e+07
31635  1261.24  4.46574e+07
31645  1260.94  4.467e+07
31655  1260.63  4.46827e+07
31665  1260.33  4.46953e+07
31675  1260.03  4.47079e+07
31685  1259.72  4.47205e+07
31695  1259.42  4.4733e+07
31705  1259.12  4.47456e+07
31715  1258.81  4.47582e+07
31725  1258.51  4.47708e+07
31735  1258.21  4.47834e+07
31745  1257.9  4.4796e+07
31755  1257.6  4.48085e+07
31765  1257.3  4.48211e+07
31775  1256.99  4.48337e+07
31785  1256.69  4.48463e+07
31795  1256.39  4.48588e+07
31805  1256.08  4.48714e+07
31815  1255.78  4.48839e+07
31825  1255.48  4.48965e+07
31835  1255.18  4.4909e+07
31845  1254.87  4.49216e+07
31855  1254.57  4.49341e+07
31865  1254.27  4.49467e+07
31875  1253.97  4.49592e+07
31885  1253.66  4.49718e+07
31895  1253.36  4.49843e+07
31905  1253.06  4.49968e+07
31915  1252.76  4.50094e+07
31925  1252.45  4.50219e+07
31935  1252.15  4.50344e+07
31945  1251.85  4.50469e+07
31955  1251.55  4.50594e+07
31965  1251.25  4.50719e+07
31975  1250.94  4.50845e+07
31985  1250.64  4.5097e+07
31995  1250.34  4.51095e+07
32005  1250.04  4.5122e+07
32015  1249.74  4.51345e+07
32025  1249.44  4.5147e+07
32035  1249.13  4.51594e+07
32045  1248.83  4.51719e+07
32055  1248.53  4.51844e+07
32065  1248.23  4.51969e+07
32075  1247.93  4.52094e+07
32085  1247.63  4.52219e+07
32095  1247.33  4.52343e+07
32105  1247.03  4.52468e+07
32115  1246.73  4.52593e+07
32125  1246.42  4.52717e+07
32135  1246.12  4.52842e+07
32145  1245.82  4.52967e+07
32155  1245.52  4.53091e+07
32165  1245.22  4.53216e+07
32175  1244.92  4.5334e+07
32185  1244.62  4.53465e+07
32195  1244.32  4.53589e+07
32205  1244.02  4.53713e+07
32215  1243.72  4.53838e+07
32225  1243.42  4.53962e+07
32235  1243.12  4.54086e+07
32245  1242.82  4.54211e+07
32255  1242.52  4.54335e+07
32265  1242.22  4.54459e+07
32275  1241.92  4.54583e+07
32285  1241.62  4.54708e+07
32295  1241.32  4.54832e+07
32305  1241.02  4.54956e+07
32315  1240.72  4.5508e+07
32325  1240.42  4.55204e+07
32335  1240.12  4.55328e+07
32345  1239.82  4.55452e+07
32355  1239.52  4.55576e+07
32365  1239.22  4.557e+07
32375  1238.92  4.55824e+07
32385  1238.62  4.55948e+07
32395  1238.33  4.56071e+07
32405  1238.03  4.56195e+07
32415  1237.73  4.56319e+07
32425  1237.43  4.56443e+07
32435  1237.13  4.56566e+07
32445  1236.83  4.5669e+07
32455  1236.53  4.56814e+07
32465  1236.23  4.56937e+07
32475  1235.93  4.57061e+07
32485  1235.64  4.57184e+07
32495  1235.34  4.57308e+07
32505  1235.04  4.57432e+07
32515  1234.74  4.57555e+07
32525  1234.44  4.57678e+07
32535  1234.14  4.57802e+07
32545  1233.85  4.57925e+07
32555  1233.55  4.58049e+07
32565  1233.25  4.58172e+07
32575  1232.95  4.58295e+07
32585  1232.65  4.58418e+07
32595  1232.36  4.58542e+07
32605  1232.06  4.58665e+07
32615  1231.76  4.58788e+07
32625  1231.46  4.58911e+07
32635  1231.16  4.59034e+07
32645  1230.87  4.59157e+07
32655  1230.57  4.59281e+07
32665  1230.27  4.59404e+07
32675  1229.97  4.59527e+07
32685  1229.68  4.5965e+07
32695  1229.38  4.59772e+07
32705  1229.08  4.59895e+07
32715  1228.79  4.60018e+07
32725  1228.49  4.60141e+07
32735  1228.19  4.60264e+07
32745  1227.9  4.60387e+07
32755  1227.6  4.60509e+07
32765  1227.3  4.60632e+07
32775  1227.01  4.60755e+07
32785  1226.71  4.60878e+07
32795  1226.41  4.61e+07
32805  1226.12  4.61123e+07
32815  1225.82  4.61245e+07
32825  1225.52  4.61368e+07
32835  1225.23  4.6149e+07
32845  1224.93  4.61613e+07
32855  1224.63  4.61735e+07
32865  1224.34  4.61858e+07
32875  1224.04  4.6198e+07
32885  1223.75  4.62103e+07
32895  1223.45  4.62225e+07
32905  1223.15  4.62347e+07
32915  1222.86  4.6247e+07
32925  1222.56  4.62592e+07
32935  1222.27  4.62714e+07
32945  1221.97  4.62836e+07
32955  1221.68  4.62958e+07
32965  1221.38  4.63081e+07
32975  1221.08  4.63203e+07
32985  1220.79  4.63325e+07
32995  1220.49  4.63447e+07
33005  1220.2  4.63569e+07
33015  1219.9  4.63691e+07
33025  1219.61  4.63813e+07
33035  1219.31  4.63935e+07
33045  1219.02  4.64057e+07
33055  1218.72  4.64178e+07
33065  1218.43  4.643e+07
33075  1218.13  4.64422e+07
33085  1217.84  4.64544e+07
33095  1217.55  4.64666e+07
33105  1217.25  4.64787e+07
33115  1216.96  4.64909e+07
33125  1216.66  4.65031e+07
33135  1216.37  4.65152e+07
33145  1216.07  4.65274e+07
33155  1215.78  4.65396e+07
33165  1215.48  4.65517e+07
33175  1215.19  4.65639e+07
33185  1214.9  4.6576e+07
33195  1214.6  4.65882e+07
33205  1214.31  4.66003e+07
33215  1214.02  4.66124e+07
33225  1213.72  4.66246e+07
33235  1213.43  4.66367e+07
33245  1213.13  4.66488e+07
33255  1212.84  4.6661e+07
33265  1212.55  4.66731e+07
33275  1212.25  4.66852e+07
33285  1211.96  4.66973e+07
33295  1211.67  4.67095e+07
33305  1211.37  4.67216e+07
33315  1211.08  4.67337e+07
33325  1210.79  4.67458e+07
33335  1210.49  4.67579e+07
33345  1210.2  4.677e+07
33355  1209.91  4.67821e+07
33365  1209.62  4.67942e+07
33375  1209.32  4.68063e+07
33385  1209.03  4.68184e+07
33395  1208.74  4.68305e+07
33405  1208.45  4.68425e+07
33415  1208.15  4.68546e+07
33425  1207.86  4.68667e+07
33435  1207.57  4.68788e+07
33445  1207.28  4.68909e+07
33455  1206.98  4.69029e+07
33465  1206.69  4.6915e+07
33475  1206.4  4.69271e+07
33485  1206.11  4.69391e+07
33495  1205.82  4.69512e+07
33505  1205.52  4.69632e+07
33515  1205.23  4.69753e+07
33525  1204.94  4.69873e+07
33535  1204.65  4.69994e+07
33545  1204.36  4.70114e+07
33555  1204.06  4.70235e+07
33565  1203.77  4.70355e+07
33575  1203.48  4.70475e+07
33585  1203.19  4.70596e+07
33595  1202.9  4.70716e+07
33605  1202.61  4.70836e+07
33615  1202.32  4.70956e+07
33625  1202.03  4.71077e+07
33635  1201.73  4.71197e+07
33645  1201.44  4.71317e+07
33655  1201.15  4.71437e+07
33665  1200.86  4.71557e+07
33675  1200.57  4.71677e+07
33685  1200.28  4.71797e+07
33695  1199.99  4.71917e+07
33705  1199.7  4.72037e+07
33715  1199.41  4.72157e+07
33725  1199.12  4.72277e+07
33735  1198.83  4.72397e+07
33745  1198.54  4.72517e+07
33755  1198.25  4.72637e+07
33765  1197.96  4.72756e+07
33775  1197.67  4.72876e+07
33785  1197.38  4.72996e+07
33795  1197.09  4.73116e+07
33805  1196.8  4.73235e+07
33815  1196.51  4.73355e+07
33825  1196.22  4.73475e+07
33835  1195.93  4.73594e+07
33845  1195.64  4.73714e+07
33855  1195.35  4.73833e+07
33865  1195.06  4.73953e+07
33875  1194.77  4.74072e+07
33885  1194.48  4.74192e+07
33895  1194.19  4.74311e+07
33905  1193.9  4.74431e+07
33915  1193.61  4.7455e+07
33925  1193.32  4.74669e+07
33935  1193.03  4.74789e+07
33945  1192.75  4.74908e+07
33955  1192.46  4.75027e+07
33965  1192.17  4.75146e+07
33975  1191.88  4.75265e+07
33985  1191.59  4.75385e+07
33995  1191.3  4.75504e+07
34005  1191.01  4.75623e+07
34015  1190.73  4.75742e+07
34025  1190.44  4.75861e+07
34035  1190.15  4.7598e+07
34045  1189.86  4.76099e+07
34055  1189.57  4.76218e+07
34065  1189.28  4.76337e+07
34075  1189  4.76456e+07
34085  1188.71  4.76575e+07
34095  1188.42  4.76693e+07
34105  1188.13  4.76812e+07
34115  1187.84  4.76931e+07
34125  1187.56  4.7705e+07
34135  1187.27  4.77169e+07
34145  1186.98  4.77287e+07
34155  1186.69  4.77406e+07
34165  1186.41  4.77525e+07
34175  1186.12  4.77643e+07
34185  1185.83  4.77762e+07
34195  1185.54  4.7788e+07
34205  1185.26  4.77999e+07
34215  1184.97  4.78117e+07
34225  1184.68  4.78236e+07
34235  1184.4  4.78354e+07
34245  1184.11  4.78473e+07
34255  1183.82  4.78591e+07
34265  1183.53  4.78709e+07
34275  1183.25  4.78828e+07
34285  1182.96  4.78946e+07
34295  1182.67  4.79064e+07
34305  1182.39  4.79183e+07
34315  1182.1  4.79301e+07
34325  1181.82  4.79419e+07
34335  1181.53  4.79537e+07
34345  1181.24  4.79655e+07
34355  1180.96  4.79773e+07
34365  1180.67  4.79891e+07
34375  1180.38  4.80009e+07
34385  1180.1  4.80127e+07
34395  1179.81  4.80245e+07
34405  1179.53  4.80363e+07
34415  1179.24  4.80481e+07
34425  1178.96  4.80599e+07
34435  1178.67  4.80717e+07
34445  1178.38  4.80835e+07
34455  1178.1  4.80953e+07
34465  1177.81  4.8107e+07
34475  1177.53  4.81188e+07
34485  1177.24  4.81306e+07
34495  1176.96  4.81424e+07
34505  1176.67  4.81541e+07
34515  1176.39  4.81659e+07
34525  1176.1  4.81777e+07
34535  1175.82  4.81894e+07
34545  1175.53  4.82012e+07
34555  1175.25  4.82129e+07
34565  1174.96  4.82247e+07
34575  1174.68  4.82364e+07
34585  1174.39  4.82482e+07
34595  1174.11  4.82599e+07
34605  1173.82  4.82716e+07
34615  1173.54  4.82834e+07
34625  1173.25  4.82951e+07
34635  1172.97  4.83068e+07
34645  1172.69  4.83186e+07
34655  1172.4  4.83303e+07
34665  1172.12  4.8342e+07
34675  1171.83  4.83537e+07
34685  1171.55  4.83654e+07
34695  1171.27  4.83772e+07
34705  1170.98  4.83889e+07
34715  1170.7  4.84006e+07
34725  1170.41  4.84123e+07
34735  1170.13  4.8424e+07
34745  1169.85  4.84357e+07
34755  1169.56  4.84474e+07
34765  1169.28  4.84591e+07
34775  1169  4.84708e+07
34785  1168.71  4.84824e+07
34795  1168.43  4.84941e+07
34805  1168.15  4.85058e+07
34815  1167.86  4.85175e+07
34825  1167.58  4.85292e+07
34835  1167.3  4.85408e+07
34845  1167.02  4.85525e+07
34855  1166.73  4.85642e+07
34865  1166.45  4.85758e+07
34875  1166.17  4.85875e+07
34885  1165.88  4.85992e+07
34895  1165.6  4.86108e+07
34905  1165.32  4.86225e+07
34915  1165.04  4.86341e+07
34925  1164.76  4.86458e+07
34935  1164.47  4.86574e+07
34945  1164.19  4.86691e+07
34955  1163.91  4.86807e+07
34965  1163.63  4.86923e+07
34975  1163.34  4.8704e+07
34985  1163.06  4.87156e+07
34995  1162.78  4.87272e+07
35005  1162.5  4.87388e+07
35015  1162.22  4.87505e+07
35025  1161.94  4.87621e+07
35035  1161.65  4.87737e+07
35045  1161.37  4.87853e+07
35055  1161.09  4.87969e+07
35065  1160.81  4.88085e+07
35075  1160.53  4.88201e+07
35085  1160.25  4.88317e+07
35095  1159.97  4.88433e+07
35105  1159.68  4.88549e+07
35115  1159.4  4.88665e+07
35125  1159.12  4.88781e+07
35135  1158.84  4.88897e+07
35145  1158.56  4.89013e+07
35155  1158.28  4.89129e+07
35165  1158  4.89245e+07
35175  1157.72  4.8936e+07
35185  1157.44  4.89476e+07
35195  1157.16  4.89592e+07
35205  1156.88  4.89708e+07
35215  1156.6  4.89823e+07
35225  1156.32  4.89939e+07
35235  1156.04  4.90054e+07
35245  1155.76  4.9017e+07
35255  1155.48  4.90286e+07
35265  1155.2  4.90401e+07
35275  1154.92  4.90517e+07
35285  1154.64  4.90632e+07
35295  1154.36  4.90747e+07
35305  1154.08  4.90863e+07
35315  1153.8  4.90978e+07
35325  1153.52  4.91094e+07
35335  1153.24  4.91209e+07
35345  1152.96  4.91324e+07
35355  1152.68  4.91439e+07
35365  1152.4  4.91555e+07
35375  1152.12  4.9167e+07
35385  1151.84  4.91785e+07
35395  1151.56  4.919e+07
35405  1151.28  4.92015e+07
35415  1151  4.92131e+07
35425  1150.73  4.92246e+07
35435  1150.45  4.92361e+07
35445  1150.17  4.92476e+07
35455  1149.89  4.92591e+07
35465  1149.61  4.92706e+07
35475  1149.33  4.92821e+07
35485  1149.05  4.92935e+07
35495  1148.77  4.9305e+07
35505  1148.5  4.93165e+07
35515  1148.22  4.9328e+07
35525  1147.94  4.93395e+07
35535  1147.66  4.9351e+07
35545  1147.38  4.93624e+07
35555  1147.11  4.93739e+07
35565  1146.83  4.93854e+07
35575  1146.55  4.93968e+07
35585  1146.27  4.94083e+07
35595  1145.99  4.94198e+07
35605  1145.72  4.94312e+07
35615  1145.44  4.94427e+07
35625  1145.16  4.94541e+07
35635  1144.88  4.94656e+07
35645  1144.61  4.9477e+07
35655  1144.33  4.94885e+07
35665  1144.05  4.94999e+07
35675  1143.77  4.95113e+07
35685  1143.5  4.95228e+07
35695  1143.22  4.95342e+07
35705  1142.94  4.95456e+07
35715  1142.67  4.95571e+07
35725  1142.39  4.95685e+07
35735  1142.11  4.95799e+07
35745  1141.84  4.95913e+07
35755  1141.56  4.96027e+07
35765  1141.28  4.96142e+07
35775  1141.01  4.96256e+07
35785  1140.73  4.9637e+07
35795  1140.45  4.96484e+07
35805  1140.18  4.96598e+07
35815  1139.9  4.96712e+07
35825  1139.62  4.96826e+07
35835  1139.35  4.9694e+07
35845  1139.07  4.97054e+07
35855  1138.8  4.97167e+07
35865  1138.52  4.97281e+07
35875  1138.24  4.97395e+07
35885  1137.97  4.97509e+07
35895  1137.69  4.97623e+07
35905  1137.42  4.97736e+07
35915  1137.14  4.9785e+07
35925  1136.87  4.97964e+07
35935  1136.59  4.98077e+07
35945  1136.32  4.98191e+07
35955  1136.04  4.98305e+07
35965  1135.76  4.98418e+07
35975  1135.49  4.98532e+07
35985  1135.21  4.98645e+07
35995  1134.94  4.98759e+07
36005  1134.66  4.98872e+07
36015  1134.39  4.98986e+07
36025  1134.11  4.99099e+07
36035  1133.84  4.99213e+07
36045  1133.57  4.99326e+07
36055  1133.29  4.99439e+07
36065  1133.02  4.99553e+07
36075  1132.74  4.99666e+07
36085  1132.47  4.99779e+07
36095  1132.19  4.99892e+07
36105  1131.92  5.00005e+07
36115  1131.64  5.00119e+07
36125  1131.37  5.00232e+07
36135  1131.1  5.00345e+07
36145  1130.82  5.00458e+07
36155  1130.55  5.00571e+07
36165  1130.27  5.00684e+07
36175  1130  5.00797e+07
36185  1129.73  5.0091e+07
36195  1129.45  5.01023e+07
36205  1129.18  5.01136e+07
36215  1128.91  5.01249e+07
36225  1128.63  5.01362e+07
36235  1128.36  5.01474e+07
36245  1128.09  5.01587e+07
36255  1127.81  5.017e+07
36265  1127.54  5.01813e+07
36275  1127.27  5.01926e+07
36285  1126.99  5.02038e+07
36295  1126.72  5.02151e+07
36305  1126.45  5.02264e+07
36315  1126.17  5.02376e+07
36325  1125.9  5.02489e+07
36335  1125.63  5.02601e+07
36345  1125.36  5.02714e+07
36355  1125.08  5.02826e+07
36365  1124.81  5.02939e+07
36375  1124.54  5.03051e+07
36385  1124.27  5.03164e+07
36395  1123.99  5.03276e+07
36405  1123.72  5.03388e+07
36415  1123.45  5.03501e+07
36425  1123.18  5.03613e+07
36435  1122.91  5.03725e+07
36445  1122.63  5.03838e+07
36455  1122.36  5.0395e+07
36465  1122.09  5.04062e+07
36475  1121.82  5.04174e+07
36485  1121.55  5.04286e+07
36495  1121.28  5.04399e+07
36505  1121  5.04511e+07
36515  1120.73  5.04623e+07
36525  1120.46  5.04735e+07
36535  1120.19  5.04847e+07
36545  1119.92  5.04959e+07
36555  1119.65  5.05071e+07
36565  1119.38  5.05183e+07
36575  1119.11  5.05295e+07
36585  1118.83  5.05407e+07
36595  1118.56  5.05518e+07
36605  1118.29  5.0563e+07
36615  1118.02  5.05742e+07
36625  1117.75  5.05854e+07
36635  1117.48  5.05966e+07
36645  1117.21  5.06077e+07
36655  1116.94  5.06189e+07
36665  1116.67  5.06301e+07
36675  1116.4  5.06412e+07
36685  1116.13  5.06524e+07
36695  1115.86  5.06635e+07
36705  1115.59  5.06747e+07
36715  1115.32  5.06859e+07
36725  1115.05  5.0697e+07
36735  1114.78  5.07082e+07
36745  1114.51  5.07193e+07
36755  1114.24  5.07304e+07
36765  1113.97  5.07416e+07
36775  1113.7  5.07527e+07
36785  1113.43  5.07639e+07
36795  1113.16  5.0775e+07
36805  1112.89  5.07861e+07
36815  1112.62  5.07972e+07
36825  1112.35  5.08084e+07
36835  1112.08  5.08195e+07
36845  1111.81  5.08306e+07
36855  1111.54  5.08417e+07
36865  1111.27  5.08528e+07
36875  1111.01  5.08639e+07
36885  1110.74  5.0875e+07
36895  1110.47  5.08862e+07
36905  1110.2  5.08973e+07
36915  1109.93  5.09084e+07
36925  1109.66  5.09195e+07
36935  1109.39  5.09305e+07
36945  1109.12  5.09416e+07
36955  1108.86  5.09527e+07
36965  1108.59  5.09638e+07
36975  1108.32  5.09749e+07
36985  1108.05  5.0986e+07
36995  1107.78  5.09971e+07
37005  1107.52  5.10081e+07
37015  1107.25  5.10192e+07
37025  1106.98  5.10303e+07
37035  1106.71  5.10413e+07
37045  1106.44  5.10524e+07
37055  1106.18  5.10635e+07
37065  1105.91  5.10745e+07
37075  1105.64  5.10856e+07
37085  1105.37  5.10966e+07
37095  1105.11  5.11077e+07
37105  1104.84  5.11187e+07
37115  1104.57  5.11298e+07
37125  1104.3  5.11408e+07
37135  1104.04  5.11519e+07
37145  1103.77  5.11629e+07
37155  1103.5  5.11739e+07
37165  1103.23  5.1185e+07
37175  1102.97  5.1196e+07
37185  1102.7  5.1207e+07
37195  1102.43  5.1218e+07
37205  1102.17  5.12291e+07
37215  1101.9  5.12401e+07
37225  1101.63  5.12511e+07
37235  1101.37  5.12621e+07
37245  1101.1  5.12731e+07
37255  1100.83  5.12841e+07
37265  1100.57  5.12951e+07
37275  1100.3  5.13061e+07
37285  1100.04  5.13171e+07
37295  1099.77  5.13281e+07
37305  1099.5  5.13391e+07
37315  1099.24  5.13501e+07
37325  1098.97  5.13611e+07
37335  1098.71  5.13721e+07
37345  1098.44  5.13831e+07
37355  1098.17  5.13941e+07
37365  1097.91  5.14051e+07
37375  1097.64  5.1416e+07
37385  1097.38  5.1427e+07
37395  1097.11  5.1438e+07
37405  1096.85  5.14489e+07
37415  1096.58  5.14599e+07
37425  1096.32  5.14709e+07
37435  1096.05  5.14818e+07
37445  1095.79  5.14928e+07
37455  1095.52  5.15037e+07
37465  1095.26  5.15147e+07
37475  1094.99  5.15256e+07
37485  1094.73  5.15366e+07
37495  1094.46  5.15475e+07
37505  1094.2  5.15585e+07
37515  1093.93  5.15694e+07
37525  1093.67  5.15804e+07
37535  1093.4  5.15913e+07
37545  1093.14  5.16022e+07
37555  1092.87  5.16132e+07
37565  1092.61  5.16241e+07
37575  1092.35  5.1635e+07
37585  1092.08  5.16459e+07
37595  1091.82  5.16568e+07
37605  1091.55  5.16678e+07
37615  1091.29  5.16787e+07
37625  1091.03  5.16896e+07
37635  1090.76  5.17005e+07
37645  1090.5  5.17114e+07
37655  1090.24  5.17223e+07
37665  1089.97  5.17332e+07
37675  1089.71  5.17441e+07
37685  1089.44  5.1755e+07
37695  1089.18  5.17659e+07
37705  1088.92  5.17768e+07
37715  1088.65  5.17877e+07
37725  1088.39  5.17985e+07
37735  1088.13  5.18094e+07
37745  1087.87  5.18203e+07
37755  1087.6  5.18312e+07
37765  1087.34  5.1842e+07
37775  1087.08  5.18529e+07
37785  1086.81  5.18638e+07
37795  1086.55  5.18747e+07
37805  1086.29  5.18855e+07
37815  1086.03  5.18964e+07
37825  1085.76  5.19072e+07
37835  1085.5  5.19181e+07
37845  1085.24  5.19289e+07
37855  1084.98  5.19398e+07
37865  1084.71  5.19506e+07
37875  1084.45  5.19615e+07
37885  1084.19  5.19723e+07
37895  1083.93  5.19832e+07
37905  1083.67  5.1994e+07
37915  1083.4  5.20048e+07
37925  1083.14  5.20157e+07
37935  1082.88  5.20265e+07
37945  1082.62  5.20373e+07
37955  1082.36  5.20481e+07
37965  1082.1  5.2059e+07
37975  1081.83  5.20698e+07
37985  1081.57  5.20806e+07
37995  1081.31  5.20914e+07
38005  1081.05  5.21022e+07
38015  1080.79  5.2113e+07
38025  1080.53  5.21238e+07
38035  1080.27  5.21346e+07
38045  1080.01  5.21454e+07
38055  1079.75  5.21562e+07
38065  1079.48  5.2167e+07
38075  1079.22  5.21778e+07
38085  1078.96  5.21886e+07
38095  1078.7  5.21994e+07
38105  1078.44  5.22102e+07
38115  1078.18  5.2221e+07
38125  1077.92  5.22317e+07
38135  1077.66  5.22425e+07
38145  1077.4  5.22533e+07
38155  1077.14  5.22641e+07
38165  1076.88  5.22748e+07
38175  1076.62  5.22856e+07
38185  1076.36  5.22964e+07
38195  1076.1  5.23071e+07
38205  1075.84  5.23179e+07
38215  1075.58  5.23286e+07
38225  1075.32  5.23394e+07
38235  1075.06  5.23501e+07
38245  1074.8  5.23609e+07
38255  1074.54  5.23716e+07
38265  1074.28  5.23824e+07
38275  1074.02  5.23931e+07
38285  1073.76  5.24039e+07
38295  1073.5  5.24146e+07
38305  1073.24  5.24253e+07
38315  1072.99  5.24361e+07
38325  1072.73  5.24468e+07
38335  1072.47  5.24575e+07
38345  1072.21  5.24682e+07
38355  1071.95  5.24789e+07
38365  1071.69  5.24897e+07
38375  1071.43  5.25004e+07
38385  1071.17  5.25111e+07
38395  1070.91  5.25218e+07
38405  1070.66  5.25325e+07
38415  1070.4  5.25432e+07
38425  1070.14  5.25539e+07
38435  1069.88  5.25646e+07
38445  1069.62  5.25753e+07
38455  1069.36  5.2586e+07
38465  1069.11  5.25967e+07
38475  1068.85  5.26074e+07
38485  1068.59  5.26181e+07
38495  1068.33  5.26287e+07
38505  1068.07  5.26394e+07
38515  1067.82  5.26501e+07
38525  1067.56  5.26608e+07
38535  1067.3  5.26715e+07
38545  1067.04  5.26821e+07
38555  1066.79  5.26928e+07
38565  1066.53  5.27035e+07
38575  1066.27  5.27141e+07
38585  1066.01  5.27248e+07
38595  1065.76  5.27354e+07
38605  1065.5  5.27461e+07
38615  1065.24  5.27567e+07
38625  1064.99  5.27674e+07
38635  1064.73  5.2778e+07
38645  1064.47  5.27887e+07
38655  1064.21  5.27993e+07
38665  1063.96  5.281e+07
38675  1063.7  5.28206e+07
38685  1063.44  5.28312e+07
38695  1063.19  5.28419e+07
38705  1062.93  5.28525e+07
38715  1062.67  5.28631e+07
38725  1062.42  5.28738e+07
38735  1062.16  5.28844e+07
38745  1061.91  5.2895e+07
38755  1061.65  5.29056e+07
38765  1061.39  5.29162e+07
38775  1061.14  5.29268e+07
38785  1060.88  5.29374e+07
38795  1060.63  5.29481e+07
38805  1060.37  5.29587e+07
38815  1060.11  5.29693e+07
38825  1059.86  5.29799e+07
38835  1059.6  5.29905e+07
38845  1059.35  5.3001e+07
38855  1059.09  5.30116e+07
38865  1058.84  5.30222e+07
38875  1058.58  5.30328e+07
38885  1058.33  5.30434e+07
38895  1058.07  5.3054e+07
38905  1057.82  5.30646e+07
38915  1057.56  5.30751e+07
38925  1057.31  5.30857e+07
38935  1057.05  5.30963e+07
38945  1056.8  5.31068e+07
38955  1056.54  5.31174e+07
38965  1056.29  5.3128e+07
38975  1056.03  5.31385e+07
38985  1055.78  5.31491e+07
38995  1055.52  5.31596e+07
39005  1055.27  5.31702e+07
39015  1055.01  5.31807e+07
39025  1054.76  5.31913e+07
39035  1054.5  5.32018e+07
39045  1054.25  5.32124e+07
39055  1054  5.32229e+07
39065  1053.74  5.32335e+07
39075  1053.49  5.3244e+07
39085  1053.23  5.32545e+07
39095  1052.98  5.32651e+07
39105  1052.73  5.32756e+07
39115  1052.47  5.32861e+07
39125  1052.22  5.32966e+07
39135  1051.97  5.33071e+07
39145  1051.71  5.33177e+07
39155  1051.46  5.33282e+07
39165  1051.21  5.33387e+07
39175  1050.95  5.33492e+07
39185  1050.7  5.33597e+07
39195  1050.45  5.33702e+07
39205  1050.19  5.33807e+07
39215  1049.94  5.33912e+07
39225  1049.69  5.34017e+07
39235  1049.43  5.34122e+07
39245  1049.18  5.34227e+07
39255  1048.93  5.34332e+07
39265  1048.68  5.34437e+07
39275  1048.42  5.34542e+07
39285  1048.17  5.34646e+07
39295  1047.92  5.34751e+07
39305  1047.66  5.34856e+07
39315  1047.41  5.34961e+07
39325  1047.16  5.35065e+07
39335  1046.91  5.3517e+07
39345  1046.66  5.35275e+07
39355  1046.4  5.35379e+07
39365  1046.15  5.35484e+07
39375  1045.9  5.35589e+07
39385  1045.65  5.35693e+07
39395  1045.4  5.35798e+07
39405  1045.14  5.35902e+07
39415  1044.89  5.36007e+07
39425  1044.64  5.36111e+07
39435  1044.39  5.36216e+07
39445  1044.14  5.3632e+07
39455  1043.89  5.36424e+07
39465  1043.63  5.36529e+07
39475  1043.38  5.36633e+07
39485  1043.13  5.36737e+07
39495  1042.88  5.36842e+07
39505  1042.63  5.36946e+07
39515  1042.38  5.3705e+07
39525  1042.13  5.37154e+07
39535  1041.88  5.37259e+07
39545  1041.63  5.37363e+07
39555  1041.38  5.37467e+07
39565  1041.12  5.37571e+07
39575  1040.87  5.37675e+07
39585  1040.62  5.37779e+07
39595  1040.37  5.37883e+07
39605  1040.12  5.37987e+07
39615  1039.87  5.38091e+07
39625  1039.62  5.38195e+07
39635  1039.37  5.38299e+07
39645  1039.12  5.38403e+07
39655  1038.87  5.38507e+07
39665  1038.62  5.38611e+07
39675  1038.37  5.38715e+07
39685  1038.12  5.38818e+07
39695  1037.87  5.38922e+07
39705  1037.62  5.39026e+07
39715  1037.37  5.3913e+07
39725  1037.12  5.39233e+07
39735  1036.87  5.39337e+07
39745  1036.62  5.39441e+07
39755  1036.37  5.39544e+07
39765  1036.13  5.39648e+07
39775  1035.88  5.39752e+07
39785  1035.63  5.39855e+07
39795  1035.38  5.39959e+07
39805  1035.13  5.40062e+07
39815  1034.88  5.40166e+07
39825  1034.63  5.40269e+07
39835  1034.38  5.40373e+07
39845  1034.13  5.40476e+07
39855  1033.88  5.40579e+07
39865  1033.64  5.40683e+07
39875  1033.39  5.40786e+07
39885  1033.14  5.40889e+07
39895  1032.89  5.40993e+07
39905  1032.64  5.41096e+07
39915  1032.39  5.41199e+07
39925  1032.14  5.41302e+07
39935  1031.9  5.41406e+07
39945  1031.65  5.41509e+07
39955  1031.4  5.41612e+07
39965  1031.15  5.41715e+07
39975  1030.9  5.41818e+07
39985  1030.66  5.41921e+07
39995  1030.41  5.42024e+07
40005  1030.16  5.42127e+07
40015  1029.91  5.4223e+07
40025  1029.67  5.42333e+07
40035  1029.42  5.42436e+07
40045  1029.17  5.42539e+07
40055  1028.92  5.42642e+07
40065  1028.68  5.42745e+07
40075  1028.43  5.42848e+07
40085  1028.18  5.42951e+07
40095  1027.93  5.43053e+07
40105  1027.69  5.43156e+07
40115  1027.44  5.43259e+07
40125  1027.19  5.43362e+07
40135  1026.95  5.43464e+07
40145  1026.7  5.43567e+07
40155  1026.45  5.4367e+07
40165  1026.21  5.43772e+07
40175  1025.96  5.43875e+07
40185  1025.71  5.43977e+07
40195  1025.47  5.4408e+07
40205  1025.22  5.44182e+07
40215  1024.97  5.44285e+07
40225  1024.73  5.44387e+07
40235  1024.48  5.4449e+07
40245  1024.23  5.44592e+07
40255  1023.99  5.44695e+07
40265  1023.74  5.44797e+07
40275  1023.5  5.44899e+07
40285  1023.25  5.45002e+07
40295  1023  5.45104e+07
40305  1022.76  5.45206e+07
40315  1022.51  5.45309e+07
40325  1022.27  5.45411e+07
40335  1022.02  5.45513e+07
40345  1021.78  5.45615e+07
40355  1021.53  5.45717e+07
40365  1021.29  5.45819e+07
40375  1021.04  5.45922e+07
40385  1020.8  5.46024e+07
40395  1020.55  5.46126e+07
40405  1020.3  5.46228e+07
40415  1020.06  5.4633e+07
40425  1019.81  5.46432e+07
40435  1019.57  5.46534e+07
40445  1019.33  5.46636e+07
40455  1019.08  5.46737e+07
40465  1018.84  5.46839e+07
40475  1018.59  5.46941e+07
40485  1018.35  5.47043e+07
40495  1018.1  5.47145e+07
40505  1017.86  5.47247e+07
40515  1017.61  5.47348e+07
40525  1017.37  5.4745e+07
40535  1017.12  5.47552e+07
40545  1016.88  5.47654e+07
40555  1016.64  5.47755e+07
40565  1016.39  5.47857e+07
40575  1016.15  5.47958e+07
40585  1015.9  5.4806e+07
40595  1015.66  5.48162e+07
40605  1015.42  5.48263e+07
40615  1015.17  5.48365e+07
40625  1014.93  5.48466e+07
40635  1014.69  5.48568e+07
40645  1014.44  5.48669e+07
40655  1014.2  5.4877e+07
40665  1013.96  5.48872e+07
40675  1013.71  5.48973e+07
40685  1013.47  5.49075e+07
40695  1013.23  5.49176e+07
40705  1012.98  5.49277e+07
40715  1012.74  5.49378e+07
40725  1012.5  5.4948e+07
40735  1012.25  5.49581e+07
40745  1012.01  5.49682e+07
40755  1011.77  5.49783e+07
40765  1011.53  5.49884e+07
40775  1011.28  5.49986e+07
40785  1011.04  5.50087e+07
40795  1010.8  5.50188e+07
40805  1010.56  5.50289e+07
40815  1010.31  5.5039e+07
40825  1010.07  5.50491e+07
40835  1009.83  5.50592e+07
40845  1009.59  5.50693e+07
40855  1009.34  5.50794e+07
40865  1009.1  5.50895e+07
40875  1008.86  5.50996e+07
40885  1008.62  5.51096e+07
40895  1008.38  5.51197e+07
40905  1008.13  5.51298e+07
40915  1007.89  5.51399e+07
40925  1007.65  5.515e+07
40935  1007.41  5.516e+07
40945  1007.17  5.51701e+07
40955  1006.93  5.51802e+07
40965  1006.69  5.51902e+07
40975  1006.44  5.52003e+07
40985  1006.2  5.52104e+07
40995  1005.96  5.52204e+07
41005  1005.72  5.52305e+07
41015  1005.48  5.52405e+07
41025  1005.24  5.52506e+07
41035  1005  5.52606e+07
41045  1004.76  5.52707e+07
41055  1004.52  5.52807e+07
41065  1004.28  5.52908e+07
41075  1004.03  5.53008e+07
41085  1003.79  5.53109e+07
41095  1003.55  5.53209e+07
41105  1003.31  5.53309e+07
41115  1003.07  5.5341e+07
41125  1002.83  5.5351e+07
41135  1002.59  5.5361e+07
41145  1002.35  5.5371e+07
41155  1002.11  5.53811e+07
41165  1001.87  5.53911e+07
41175  1001.63  5.54011e+07
41185  1001.39  5.54111e+07
41195  1001.15  5.54211e+07
41205  1000.91  5.54311e+07
41215  1000.67  5.54411e+07
41225  1000.43  5.54511e+07
41235  1000.19  5.54611e+07
41245  999.953  5.54711e+07
41255  999.714  5.54811e+07
41265  999.474  5.54911e+07
41275  999.235  5.55011e+07
41285  998.995  5.55111e+07
41295  998.756  5.55211e+07
41305  998.517  5.55311e+07
41315  998.278  5.55411e+07
41325  998.039  5.55511e+07
41335  997.8  5.5561e+07
41345  997.561  5.5571e+07
41355  997.322  5.5581e+07
41365  997.083  5.55909e+07
41375  996.845  5.56009e+07
41385  996.606  5.56109e+07
41395  996.368  5.56208e+07
41405  996.129  5.56308e+07
41415  995.891  5.56408e+07
41425  995.652  5.56507e+07
41435  995.414  5.56607e+07
41445  995.176  5.56706e+07
41455  994.937  5.56806e+07
41465  994.699  5.56905e+07
41475  994.461  5.57005e+07
41485  994.223  5.57104e+07
41495  993.985  5.57204e+07
41505  993.748  5.57303e+07
41515  993.51  5.57402e+07
41525  993.272  5.57502e+07
41535  993.034  5.57601e+07
41545  992.797  5.577e+07
41555  992.559  5.57799e+07
41565  992.322  5.57899e+07
41575  992.084  5.57998e+07
41585  991.847  5.58097e+07
41595  991.61  5.58196e+07
41605  991.373  5.58295e+07
41615  991.135  5.58394e+07
41625  990.898  5.58494e+07
41635  990.661  5.58593e+07
41645  990.424  5.58692e+07
41655  990.187  5.58791e+07
41665  989.951  5.5889e+07
41675  989.714  5.58989e+07
41685  989.477  5.59088e+07
41695  989.241  5.59187e+07
41705  989.004  5.59285e+07
41715  988.768  5.59384e+07
41725  988.531  5.59483e+07
41735  988.295  5.59582e+07
41745  988.058  5.59681e+07
41755  987.822  5.5978e+07
41765  987.586  5.59878e+07
41775  987.35  5.59977e+07
41785  987.114  5.60076e+07
41795  986.878  5.60174e+07
41805  986.642  5.60273e+07
41815  986.406  5.60372e+07
41825  986.17  5.6047e+07
41835  985.935  5.60569e+07
41845  985.699  5.60668e+07
41855  985.463  5.60766e+07
41865  985.228  5.60865e+07
41875  984.992  5.60963e+07
41885  984.757  5.61062e+07
41895  984.522  5.6116e+07
41905  984.286  5.61258e+07
41915  984.051  5.61357e+07
41925  983.816  5.61455e+07
41935  983.581  5.61554e+07
41945  983.346  5.61652e+07
41955  983.111  5.6175e+07
41965  982.876  5.61849e+07
41975  982.641  5.61947e+07
41985  982.407  5.62045e+07
41995  982.172  5.62143e+07
42005  981.937  5.62241e+07
42015  981.703  5.6234e+07
42025  981.468  5.62438e+07
42035  981.234  5.62536e+07
42045  981  5.62634e+07
42055  980.765  5.62732e+07
42065  980.531  5.6283e+07
42075  980.297  5.62928e+07
42085  980.063  5.63026e+07
42095  979.829  5.63124e+07
42105  979.595  5.63222e+07
42115  979.361  5.6332e+07
42125  979.127  5.63418e+07
42135  978.893  5.63516e+07
42145  978.66  5.63614e+07
42155  978.426  5.63712e+07
42165  978.192  5.63809e+07
42175  977.959  5.63907e+07
42185  977.725  5.64005e+07
42195  977.492  5.64103e+07
42205  977.259  5.642e+07
42215  977.025  5.64298e+07
42225  976.792  5.64396e+07
42235  976.559  5.64493e+07
42245  976.326  5.64591e+07
42255  976.093  5.64689e+07
42265  975.86  5.64786e+07
42275  975.627  5.64884e+07
42285  975.394  5.64981e+07
42295  975.162  5.65079e+07
42305  974.929  5.65176e+07
42315  974.696  5.65274e+07
42325  974.464  5.65371e+07
42335  974.231  5.65469e+07
42345  973.999  5.65566e+07
42355  973.766  5.65664e+07
42365  973.534  5.65761e+07
42375  973.302  5.65858e+07
42385  973.07  5.65955e+07
42395  972.838  5.66053e+07
42405  972.606  5.6615e+07
42415  972.374  5.66247e+07
42425  972.142  5.66344e+07
42435  971.91  5.66442e+07
42445  971.678  5.66539e+07
42455  971.446  5.66636e+07
42465  971.215  5.66733e+07
42475  970.983  5.6683e+07
42485  970.752  5.66927e+07
42495  970.52  5.67024e+07
42505  970.289  5.67121e+07
42515  970.057  5.67218e+07
42525  969.826  5.67315e+07
42535  969.595  5.67412e+07
42545  969.364  5.67509e+07
42555  969.133  5.67606e+07
42565  968.902  5.67703e+07
42575  968.671  5.678e+07
42585  968.44  5.67897e+07
42595  968.209  5.67994e+07
42605  967.978  5.6809e+07
42615  967.748  5.68187e+07
42625  967.517  5.68284e+07
42635  967.286  5.68381e+07
42645  967.056  5.68477e+07
42655  966.825  5.68574e+07
42665  966.595  5.68671e+07
42675  966.365  5.68767e+07
42685  966.134  5.68864e+07
42695  965.904  5.68961e+07
42705  965.674  5.69057e+07
42715  965.444  5.69154e+07
42725  965.214  5.6925e+07
42735  964.984  5.69347e+07
42745  964.754  5.69443e+07
42755  964.524  5.6954e+07
42765  964.295  5.69636e+07
42775  964.065  5.69732e+07
42785  963.835  5.69829e+07
42795  963.606  5.69925e+07
42805  963.376  5.70022e+07
42815  963.147  5.70118e+07
42825  962.918  5.70214e+07
42835  962.688  5.7031e+07
42845  962.459  5.70407e+07
42855  962.23  5.70503e+07
42865  962.001  5.70599e+07
42875  961.772  5.70695e+07
42885  961.543  5.70791e+07
42895  961.314  5.70888e+07
42905  961.085  5.70984e+07
42915  960.856  5.7108e+07
42925  960.627  5.71176e+07
42935  960.399  5.71272e+07
42945  960.17  5.71368e+07
42955  959.942  5.71464e+07
42965  959.713  5.7156e+07
42975  959.485  5.71656e+07
42985  959.256  5.71752e+07
42995  959.028  5.71848e+07
43005  958.8  5.71943e+07
43015  958.572  5.72039e+07
43025  958.344  5.72135e+07
43035  958.116  5.72231e+07
43045  957.888  5.72327e+07
43055  957.66  5.72423e+07
43065  957.432  5.72518e+07
43075  957.204  5.72614e+07
43085  956.976  5.7271e+07
43095  956.749  5.72805e+07
43105  956.521  5.72901e+07
43115  956.294  5.72997e+07
43125  956.066  5.73092e+07
43135  955.839  5.73188e+07
43145  955.611  5.73283e+07
43155  955.384  5.73379e+07
43165  955.157  5.73474e+07
43175  954.93  5.7357e+07
43185  954.703  5.73665e+07
43195  954.476  5.73761e+07
43205  954.249  5.73856e+07
43215  954.022  5.73952e+07
43225  953.795  5.74047e+07
43235  953.568  5.74142e+07
43245  953.341  5.74238e+07
43255  953.115  5.74333e+07
43265  952.888  5.74428e+07
43275  952.662  5.74524e+07
43285  952.435  5.74619e+07
43295  952.209  5.74714e+07
43305  951.983  5.74809e+07
43315  951.756  5.74904e+07
43325  951.53  5.75e+07
43335  951.304  5.75095e+07
43345  951.078  5.7519e+07
43355  950.852  5.75285e+07
43365  950.626  5.7538e+07
43375  950.4  5.75475e+07
43385  950.174  5.7557e+07
43395  949.948  5.75665e+07
43405  949.723  5.7576e+07
43415  949.497  5.75855e+07
43425  949.271  5.7595e+07
43435  949.046  5.76045e+07
43445  948.82  5.7614e+07
43455  948.595  5.76235e+07
43465  948.37  5.76329e+07
43475  948.144  5.76424e+07
43485  947.919  5.76519e+07
43495  947.694  5.76614e+07
43505  947.469  5.76708e+07
43515  947.244  5.76803e+07
43525  947.019  5.76898e+07
43535  946.794  5.76993e+07
43545  946.569  5.77087e+07
43555  946.345  5.77182e+07
43565  946.12  5.77277e+07
43575  945.895  5.77371e+07
43585  945.671  5.77466e+07
43595  945.446  5.7756e+07
43605  945.222  5.77655e+07
43615  944.997  5.77749e+07
43625  944.773  5.77844e+07
43635  944.549  5.77938e+07
43645  944.325  5.78033e+07
43655  944.1  5.78127e+07
43665  943.876  5.78221e+07
43675  943.652  5.78316e+07
43685  943.428  5.7841e+07
43695  943.205  5.78504e+07
43705  942.981  5.78599e+07
43715  942.757  5.78693e+07
43725  942.533  5.78787e+07
43735  942.31  5.78881e+07
43745  942.086  5.78976e+07
43755  941.863  5.7907e+07
43765  941.639  5.79164e+07
43775  941.416  5.79258e+07
43785  941.192  5.79352e+07
43795  940.969  5.79446e+07
43805  940.746  5.7954e+07
43815  940.523  5.79635e+07
43825  940.3  5.79729e+07
43835  940.077  5.79823e+07
43845  939.854  5.79917e+07
43855  939.631  5.80011e+07
43865  939.408  5.80104e+07
43875  939.185  5.80198e+07
43885  938.962  5.80292e+07
43895  938.74  5.80386e+07
43905  938.517  5.8048e+07
43915  938.295  5.80574e+07
43925  938.072  5.80668e+07
43935  937.85  5.80761e+07
43945  937.628  5.80855e+07
43955  937.405  5.80949e+07
43965  937.183  5.81043e+07
43975  936.961  5.81136e+07
43985  936.739  5.8123e+07
43995  936.517  5.81324e+07
44005  936.295  5.81417e+07
44015  936.073  5.81511e+07
44025  935.851  5.81604e+07
44035  935.629  5.81698e+07
44045  935.408  5.81792e+07
44055  935.186  5.81885e+07
44065  934.964  5.81979e+07
44075  934.743  5.82072e+07
44085  934.521  5.82166e+07
44095  934.3  5.82259e+07
44105  934.079  5.82352e+07
44115  933.857  5.82446e+07
44125  933.636  5.82539e+07
44135  933.415  5.82632e+07
44145  933.194  5.82726e+07
44155  932.973  5.82819e+07
44165  932.752  5.82912e+07
44175  932.531  5.83006e+07
44185  932.31  5.83099e+07
44195  932.089  5.83192e+07
44205  931.869  5.83285e+07
44215  931.648  5.83378e+07
44225  931.427  5.83472e+07
44235  931.207  5.83565e+07
44245  930.986  5.83658e+07
44255  930.766  5.83751e+07
44265  930.546  5.83844e+07
44275  930.325  5.83937e+07
44285  930.105  5.8403e+07
44295  929.885  5.84123e+07
44305  929.665  5.84216e+07
44315  929.445  5.84309e+07
44325  929.225  5.84402e+07
44335  929.005  5.84495e+07
44345  928.785  5.84588e+07
44355  928.565  5.8468e+07
44365  928.345  5.84773e+07
44375  928.126  5.84866e+07
44385  927.906  5.84959e+07
44395  927.686  5.85052e+07
44405  927.467  5.85144e+07
44415  927.248  5.85237e+07
44425  927.028  5.8533e+07
44435  926.809  5.85422e+07
44445  926.59  5.85515e+07
44455  926.37  5.85608e+07
44465  926.151  5.857e+07
44475  925.932  5.85793e+07
44485  925.713  5.85886e+07
44495  925.494  5.85978e+07
44505  925.275  5.86071e+07
44515  925.057  5.86163e+07
44525  924.838  5.86256e+07
44535  924.619  5.86348e+07
44545  924.4  5.8644e+07
44555  924.182  5.86533e+07
44565  923.963  5.86625e+07
44575  923.745  5.86718e+07
44585  923.526  5.8681e+07
44595  923.308  5.86902e+07
44605  923.09  5.86995e+07
44615  922.872  5.87087e+07
44625  922.654  5.87179e+07
44635  922.435  5.87271e+07
44645  922.217  5.87364e+07
44655  921.999  5.87456e+07
44665  921.782  5.87548e+07
44675  921.564  5.8764e+07
44685  921.346  5.87732e+07
44695  921.128  5.87824e+07
44705  920.911  5.87917e+07
44715  920.693  5.88009e+07
44725  920.475  5.88101e+07
44735  920.258  5.88193e+07
44745  920.04  5.88285e+07
44755  919.823  5.88377e+07
44765  919.606  5.88469e+07
44775  919.389  5.88561e+07
44785  919.171  5.88652e+07
44795  918.954  5.88744e+07
44805  918.737  5.88836e+07
44815  918.52  5.88928e+07
44825  918.303  5.8902e+07
44835  918.086  5.89112e+07
44845  917.87  5.89204e+07
44855  917.653  5.89295e+07
44865  917.436  5.89387e+07
44875  917.22  5.89479e+07
44885  917.003  5.8957e+07
44895  916.786  5.89662e+07
44905  916.57  5.89754e+07
44915  916.354  5.89845e+07
44925  916.137  5.89937e+07
44935  915.921  5.90029e+07
44945  915.705  5.9012e+07
44955  915.489  5.90212e+07
44965  915.273  5.90303e+07
44975  915.057  5.90395e+07
44985  914.841  5.90486e+07
44995  914.625  5.90578e+07
45005  914.409  5.90669e+07
45015  914.193  5.90761e+07
45025  913.977  5.90852e+07
45035  913.762  5.90943e+07
45045  913.546  5.91035e+07
45055  913.331  5.91126e+07
45065  913.115  5.91217e+07
45075  912.9  5.91309e+07
45085  912.684  5.914e+07
45095  912.469  5.91491e+07
45105  912.254  5.91582e+07
45115  912.039  5.91674e+07
45125  911.824  5.91765e+07
45135  911.608  5.91856e+07
45145  911.393  5.91947e+07
45155  911.179  5.92038e+07
45165  910.964  5.92129e+07
45175  910.749  5.9222e+07
45185  910.534  5.92311e+07
45195  910.319  5.92402e+07
45205  910.105  5.92493e+07
45215  909.89  5.92584e+07
45225  909.676  5.92675e+07
45235  909.461  5.92766e+07
45245  909.247  5.92857e+07
45255  909.032  5.92948e+07
45265  908.818  5.93039e+07
45275  908.604  5.9313e+07
45285  908.39  5.93221e+07
45295  908.176  5.93312e+07
45305  907.962  5.93402e+07
45315  907.748  5.93493e+07
45325  907.534  5.93584e+07
45335  907.32  5.93675e+07
45345  907.106  5.93765e+07
45355  906.892  5.93856e+07
45365  906.679  5.93947e+07
45375  906.465  5.94037e+07
45385  906.252  5.94128e+07
45395  906.038  5.94219e+07
45405  905.825  5.94309e+07
45415  905.611  5.944e+07
45425  905.398  5.9449e+07
45435  905.185  5.94581e+07
45445  904.972  5.94671e+07
45455  904.758  5.94762e+07
45465  904.545  5.94852e+07
45475  904.332  5.94943e+07
45485  904.119  5.95033e+07
45495  903.906  5.95123e+07
45505  903.694  5.95214e+07
45515  903.481  5.95304e+07
45525  903.268  5.95395e+07
45535  903.055  5.95485e+07
45545  902.843  5.95575e+07
45555  902.63  5.95665e+07
45565  902.418  5.95756e+07
45575  902.205  5.95846e+07
45585  901.993  5.95936e+07
45595  901.781  5.96026e+07
45605  901.569  5.96116e+07
45615  901.356  5.96207e+07
45625  901.144  5.96297e+07
45635  900.932  5.96387e+07
45645  900.72  5.96477e+07
45655  900.508  5.96567e+07
45665  900.296  5.96657e+07
45675  900.085  5.96747e+07
45685  899.873  5.96837e+07
45695  899.661  5.96927e+07
45705  899.449  5.97017e+07
45715  899.238  5.97107e+07
45725  899.026  5.97197e+07
45735  898.815  5.97286e+07
45745  898.603  5.97376e+07
45755  898.392  5.97466e+07
45765  898.181  5.97556e+07
45775  897.97  5.97646e+07
45785  897.758  5.97736e+07
45795  897.547  5.97825e+07
45805  897.336  5.97915e+07
45815  897.125  5.98005e+07
45825  896.914  5.98094e+07
45835  896.703  5.98184e+07
45845  896.493  5.98274e+07
45855  896.282  5.98363e+07
45865  896.071  5.98453e+07
45875  895.861  5.98543e+07
45885  895.65  5.98632e+07
45895  895.44  5.98722e+07
45905  895.229  5.98811e+07
45915  895.019  5.98901e+07
45925  894.808  5.9899e+07
45935  894.598  5.9908e+07
45945  894.388  5.99169e+07
45955  894.178  5.99259e+07
45965  893.968  5.99348e+07
45975  893.758  5.99437e+07
45985  893.548  5.99527e+07
45995  893.338  5.99616e+07
46005  893.128  5.99705e+07
46015  892.918  5.99795e+07
46025  892.708  5.99884e+07
46035  892.498  5.99973e+07
46045  892.289  6.00062e+07
46055  892.079  6.00152e+07
46065  891.87  6.00241e+07
46075  891.66  6.0033e+07
46085  891.451  6.00419e+07
46095  891.242  6.00508e+07
46105  891.032  6.00597e+07
46115  890.823  6.00686e+07
46125  890.614  6.00775e+07
46135  890.405  6.00864e+07
46145  890.196  6.00953e+07
46155  889.987  6.01042e+07
46165  889.778  6.01131e+07
46175  889.569  6.0122e+07
46185  889.36  6.01309e+07
46195  889.151  6.01398e+07
46205  888.943  6.01487e+07
46215  888.734  6.01576e+07
46225  888.526  6.01665e+07
46235  888.317  6.01754e+07
46245  888.109  6.01843e+07
46255  887.9  6.01931e+07
46265  887.692  6.0202e+07
46275  887.484  6.02109e+07
46285  887.275  6.02198e+07
46295  887.067  6.02286e+07
46305  886.859  6.02375e+07
46315  886.651  6.02464e+07
46325  886.443  6.02552e+07
46335  886.235  6.02641e+07
46345  886.027  6.0273e+07
46355  885.82  6.02818e+07
46365  885.612  6.02907e+07
46375  885.404  6.02995e+07
46385  885.196  6.03084e+07
46395  884.989  6.03172e+07
46405  884.781  6.03261e+07
46415  884.574  6.03349e+07
46425  884.366  6.03438e+07
46435  884.159  6.03526e+07
46445  883.952  6.03614e+07
46455  883.745  6.03703e+07
46465  883.537  6.03791e+07
46475  883.33  6.03879e+07
46485  883.123  6.03968e+07
46495  882.916  6.04056e+07
46505  882.709  6.04144e+07
46515  882.503  6.04233e+07
46525  882.296  6.04321e+07
46535  882.089  6.04409e+07
46545  881.882  6.04497e+07
46555  881.676  6.04585e+07
46565  881.469  6.04674e+07
46575  881.262  6.04762e+07
46585  881.056  6.0485e+07
46595  880.85  6.04938e+07
46605  880.643  6.05026e+07
46615  880.437  6.05114e+07
46625  880.231  6.05202e+07
46635  880.025  6.0529e+07
46645  879.818  6.05378e+07
46655  879.612  6.05466e+07
46665  879.406  6.05554e+07
46675  879.2  6.05642e+07
46685  878.995  6.0573e+07
46695  878.789  6.05818e+07
46705  878.583  6.05905e+07
46715  878.377  6.05993e+07
46725  878.172  6.06081e+07
46735  877.966  6.06169e+07
46745  877.76  6.06257e+07
46755  877.555  6.06344e+07
46765  877.35  6.06432e+07
46775  877.144  6.0652e+07
46785  876.939  6.06608e+07
46795  876.734  6.06695e+07
46805  876.528  6.06783e+07
46815  876.323  6.0687e+07
46825  876.118  6.06958e+07
46835  875.913  6.07046e+07
46845  875.708  6.07133e+07
46855  875.503  6.07221e+07
46865  875.298  6.07308e+07
46875  875.094  6.07396e+07
46885  874.889  6.07483e+07
46895  874.684  6.07571e+07
46905  874.48  6.07658e+07
46915  874.275  6.07746e+07
46925  874.071  6.07833e+07
46935  873.866  6.0792e+07
46945  873.662  6.08008e+07
46955  873.457  6.08095e+07
46965  873.253  6.08183e+07
46975  873.049  6.0827e+07
46985  872.845  6.08357e+07
46995  872.641  6.08444e+07
47005  872.437  6.08532e+07
47015  872.233  6.08619e+07
47025  872.029  6.08706e+07
47035  871.825  6.08793e+07
47045  871.621  6.0888e+07
47055  871.417  6.08968e+07
47065  871.214  6.09055e+07
47075  871.01  6.09142e+07
47085  870.806  6.09229e+07
47095  870.603  6.09316e+07
47105  870.4  6.09403e+07
47115  870.196  6.0949e+07
47125  869.993  6.09577e+07
47135  869.789  6.09664e+07
47145  869.586  6.09751e+07
47155  869.383  6.09838e+07
47165  869.18  6.09925e+07
47175  868.977  6.10012e+07
47185  868.774  6.10099e+07
47195  868.571  6.10185e+07
47205  868.368  6.10272e+07
47215  868.165  6.10359e+07
47225  867.962  6.10446e+07
47235  867.76  6.10533e+07
47245  867.557  6.10619e+07
47255  867.354  6.10706e+07
47265  867.152  6.10793e+07
47275  866.949  6.1088e+07
47285  866.747  6.10966e+07
47295  866.545  6.11053e+07
47305  866.342  6.11139e+07
47315  866.14  6.11226e+07
47325  865.938  6.11313e+07
47335  865.736  6.11399e+07
47345  865.534  6.11486e+07
47355  865.332  6.11572e+07
47365  865.13  6.11659e+07
47375  864.928  6.11745e+07
47385  864.726  6.11832e+07
47395  864.524  6.11918e+07
47405  864.322  6.12005e+07
47415  864.121  6.12091e+07
47425  863.919  6.12178e+07
47435  863.717  6.12264e+07
47445  863.516  6.1235e+07
47455  863.314  6.12437e+07
47465  863.113  6.12523e+07
47475  862.912  6.12609e+07
47485  862.71  6.12695e+07
47495  862.509  6.12782e+07
47505  862.308  6.12868e+07
47515  862.107  6.12954e+07
47525  861.906  6.1304e+07
47535  861.705  6.13126e+07
47545  861.504  6.13213e+07
47555  861.303  6.13299e+07
47565  861.102  6.13385e+07
47575  860.901  6.13471e+07
47585  860.7  6.13557e+07
47595  860.5  6.13643e+07
47605  860.299  6.13729e+07
47615  860.099  6.13815e+07
47625  859.898  6.13901e+07
47635  859.698  6.13987e+07
47645  859.497  6.14073e+07
47655  859.297  6.14159e+07
47665  859.097  6.14245e+07
47675  858.896  6.14331e+07
47685  858.696  6.14417e+07
47695  858.496  6.14502e+07
47705  858.296  6.14588e+07
47715  858.096  6.14674e+07
47725  857.896  6.1476e+07
47735  857.696  6.14846e+07
47745  857.497  6.14931e+07
47755  857.297  6.15017e+07
47765  857.097  6.15103e+07
47775  856.897  6.15189e+07
47785  856.698  6.15274e+07
47795  856.498  6.1536e+07
47805  856.299  6.15446e+07
47815  856.099  6.15531e+07
47825  855.9  6.15617e+07
47835  855.701  6.15702e+07
47845  855.501  6.15788e+07
47855  855.302  6.15873e+07
47865  855.103  6.15959e+07
47875  854.904  6.16044e+07
47885  854.705  6.1613e+07
47895  854.506  6.16215e+07
47905  854.307  6.16301e+07
47915  854.108  6.16386e+07
47925  853.909  6.16472e+07
47935  853.711  6.16557e+07
47945  853.512  6.16642e+07
47955  853.313  6.16728e+07
47965  853.115  6.16813e+07
47975  852.916  6.16898e+07
47985  852.718  6.16983e+07
47995  852.519  6.17069e+07
48005  852.321  6.17154e+07
48015  852.123  6.17239e+07
48025  851.924  6.17324e+07
48035  851.726  6.1741e+07
48045  851.528  6.17495e+07
48055  851.33  6.1758e+07
48065  851.132  6.17665e+07
48075  850.934  6.1775e+07
48085  850.736  6.17835e+07
48095  850.538  6.1792e+07
48105  850.34  6.18005e+07
48115  850.143  6.1809e+07
48125  849.945  6.18175e+07
48135  849.747  6.1826e+07
48145  849.55  6.18345e+07
48155  849.352  6.1843e+07
48165  849.155  6.18515e+07
48175  848.957  6.186e+07
48185  848.76  6.18685e+07
48195  848.563  6.1877e+07
48205  848.365  6.18854e+07
48215  848.168  6.18939e+07
48225  847.971  6.19024e+07
48235  847.774  6.19109e+07
48245  847.577  6.19194e+07
48255  847.38  6.19278e+07
48265  847.183  6.19363e+07
48275  846.986  6.19448e+07
48285  846.789  6.19532e+07
48295  846.593  6.19617e+07
48305  846.396  6.19702e+07
48315  846.199  6.19786e+07
48325  846.003  6.19871e+07
48335  845.806  6.19955e+07
48345  845.61  6.2004e+07
48355  845.413  6.20125e+07
48365  845.217  6.20209e+07
48375  845.021  6.20294e+07
48385  844.825  6.20378e+07
48395  844.628  6.20463e+07
48405  844.432  6.20547e+07
48415  844.236  6.20631e+07
48425  844.04  6.20716e+07
48435  843.844  6.208e+07
48445  843.648  6.20885e+07
48455  843.452  6.20969e+07
48465  843.257  6.21053e+07
48475  843.061  6.21138e+07
48485  842.865  6.21222e+07
48495  842.669  6.21306e+07
48505  842.474  6.2139e+07
48515  842.278  6.21475e+07
48525  842.083  6.21559e+07
48535  841.888  6.21643e+07
48545  841.692  6.21727e+07
48555  841.497  6.21811e+07
48565  841.302  6.21895e+07
48575  841.106  6.2198e+07
48585  840.911  6.22064e+07
48595  840.716  6.22148e+07
48605  840.521  6.22232e+07
48615  840.326  6.22316e+07
48625  840.131  6.224e+07
48635  839.936  6.22484e+07
48645  839.742  6.22568e+07
48655  839.547  6.22652e+07
48665  839.352  6.22736e+07
48675  839.158  6.2282e+07
48685  838.963  6.22903e+07
48695  838.768  6.22987e+07
48705  838.574  6.23071e+07
48715  838.379  6.23155e+07
48725  838.185  6.23239e+07
48735  837.991  6.23323e+07
48745  837.797  6.23406e+07
48755  837.602  6.2349e+07
48765  837.408  6.23574e+07
48775  837.214  6.23658e+07
48785  837.02  6.23741e+07
48795  836.826  6.23825e+07
48805  836.632  6.23909e+07
48815  836.438  6.23992e+07
48825  836.244  6.24076e+07
48835  836.051  6.2416e+07
48845  835.857  6.24243e+07
48855  835.663  6.24327e+07
48865  835.47  6.2441e+07
48875  835.276  6.24494e+07
48885  835.083  6.24577e+07
48895  834.889  6.24661e+07
48905  834.696  6.24744e+07
48915  834.503  6.24828e+07
48925  834.309  6.24911e+07
48935  834.116  6.24995e+07
48945  833.923  6.25078e+07
48955  833.73  6.25161e+07
48965  833.537  6.25245e+07
48975  833.344  6.25328e+07
48985  833.151  6.25411e+07
48995  832.958  6.25495e+07
49005  832.765  6.25578e+07
49015  832.572  6.25661e+07
49025  832.38  6.25744e+07
49035  832.187  6.25828e+07
49045  831.994  6.25911e+07
49055  831.802  6.25994e+07
49065  831.609  6.26077e+07
49075  831.417  6.2616e+07
49085  831.224  6.26243e+07
49095  831.032  6.26327e+07
49105  830.84  6.2641e+07
49115  830.647  6.26493e+07
49125  830.455  6.26576e+07
49135  830.263  6.26659e+07
49145  830.071  6.26742e+07
49155  829.879  6.26825e+07
49165  829.687  6.26908e+07
49175  829.495  6.26991e+07
49185  829.303  6.27074e+07
49195  829.112  6.27157e+07
49205  828.92  6.27239e+07
49215  828.728  6.27322e+07
49225  828.536  6.27405e+07
49235  828.345  6.27488e+07
49245  828.153  6.27571e+07
49255  827.962  6.27654e+07
49265  827.77  6.27736e+07
49275  827.579  6.27819e+07
49285  827.388  6.27902e+07
49295  827.196  6.27985e+07
49305  827.005  6.28067e+07
49315  826.814  6.2815e+07
49325  826.623  6.28233e+07
49335  826.432  6.28315e+07
49345  826.241  6.28398e+07
49355  826.05  6.2848e+07
49365  825.859  6.28563e+07
49375  825.668  6.28646e+07
49385  825.478  6.28728e+07
49395  825.287  6.28811e+07
49405  825.096  6.28893e+07
49415  824.906  6.28976e+07
49425  824.715  6.29058e+07
49435  824.524  6.29141e+07
49445  824.334  6.29223e+07
49455  824.144  6.29305e+07
49465  823.953  6.29388e+07
49475  823.763  6.2947e+07
49485  823.573  6.29553e+07
49495  823.383  6.29635e+07
49505  823.192  6.29717e+07
49515  823.002  6.298e+07
49525  822.812  6.29882e+07
49535  822.622  6.29964e+07
49545  822.432  6.30046e+07
49555  822.243  6.30129e+07
49565  822.053  6.30211e+07
49575  821.863  6.30293e+07
49585  821.673  6.30375e+07
49595  821.484  6.30457e+07
49605  821.294  6.30539e+07
49615  821.105  6.30622e+07
49625  820.915  6.30704e+07
49635  820.726  6.30786e+07
49645  820.536  6.30868e+07
49655  820.347  6.3095e+07
49665  820.158  6.31032e+07
49675  819.968  6.31114e+07
49685  819.779  6.31196e+07
49695  819.59  6.31278e+07
49705  819.401  6.3136e+07
49715  819.212  6.31442e+07
49725  819.023  6.31523e+07
49735  818.834  6.31605e+07
49745  818.645  6.31687e+07
49755  818.457  6.31769e+07
49765  818.268  6.31851e+07
49775  818.079  6.31933e+07
49785  817.891  6.32015e+07
49795  817.702  6.32096e+07
49805  817.513  6.32178e+07
49815  817.325  6.3226e+07
49825  817.137  6.32341e+07
49835  816.948  6.32423e+07
49845  816.76  6.32505e+07
49855  816.572  6.32587e+07
49865  816.383  6.32668e+07
49875  816.195  6.3275e+07
49885  816.007  6.32831e+07
49895  815.819  6.32913e+07
49905  815.631  6.32995e+07
49915  815.443  6.33076e+07
49925  815.255  6.33158e+07
49935  815.068  6.33239e+07
49945  814.88  6.33321e+07
49955  814.692  6.33402e+07
49965  814.504  6.33484e+07
49975  814.317  6.33565e+07
49985  814.129  6.33646e+07
49995  813.942  6.33728e+07
50005  813.754  6.33809e+07
50015  813.567  6.3389e+07
50025  813.379  6.33972e+07
50035  813.192  6.34053e+07
50045  813.005  6.34134e+07
50055  812.818  6.34216e+07
50065  812.631  6.34297e+07
50075  812.443  6.34378e+07
50085  812.256  6.34459e+07
50095  812.069  6.34541e+07
50105  811.882  6.34622e+07
50115  811.696  6.34703e+07
50125  811.509  6.34784e+07
50135  811.322  6.34865e+07
50145  811.135  6.34946e+07
50155  810.949  6.35028e+07
50165  810.762  6.35109e+07
50175  810.575  6.3519e+07
50185  810.389  6.35271e+07
50195  810.202  6.35352e+07
50205  810.016  6.35433e+07
50215  809.83  6.35514e+07
50225  809.643  6.35595e+07
50235  809.457  6.35676e+07
50245  809.271  6.35757e+07
50255  809.085  6.35837e+07
50265  808.899  6.35918e+07
50275  808.713  6.35999e+07
50285  808.527  6.3608e+07
50295  808.341  6.36161e+07
50305  808.155  6.36242e+07
50315  807.969  6.36322e+07
50325  807.783  6.36403e+07
50335  807.598  6.36484e+07
50345  807.412  6.36565e+07
50355  807.226  6.36645e+07
50365  807.041  6.36726e+07
50375  806.855  6.36807e+07
50385  806.67  6.36888e+07
50395  806.484  6.36968e+07
50405  806.299  6.37049e+07
50415  806.114  6.37129e+07
50425  805.928  6.3721e+07
50435  805.743  6.37291e+07
50445  805.558  6.37371e+07
50455  805.373  6.37452e+07
50465  805.188  6.37532e+07
50475  805.003  6.37613e+07
50485  804.818  6.37693e+07
50495  804.633  6.37774e+07
50505  804.448  6.37854e+07
50515  804.264  6.37935e+07
50525  804.079  6.38015e+07
50535  803.894  6.38095e+07
50545  803.709  6.38176e+07
50555  803.525  6.38256e+07
50565  803.34  6.38336e+07
50575  803.156  6.38417e+07
50585  802.972  6.38497e+07
50595  802.787  6.38577e+07
50605  802.603  6.38658e+07
50615  802.419  6.38738e+07
50625  802.234  6.38818e+07
50635  802.05  6.38898e+07
50645  801.866  6.38978e+07
50655  801.682  6.39059e+07
50665  801.498  6.39139e+07
50675  801.314  6.39219e+07
50685  801.13  6.39299e+07
50695  800.946  6.39379e+07
50705  800.763  6.39459e+07
50715  800.579  6.39539e+07
50725  800.395  6.39619e+07
50735  800.212  6.39699e+07
50745  800.028  6.39779e+07
50755  799.844  6.39859e+07
50765  799.661  6.39939e+07
50775  799.478  6.40019e+07
50785  799.294  6.40099e+07
50795  799.111  6.40179e+07
50805  798.928  6.40259e+07
50815  798.744  6.40339e+07
50825  798.561  6.40419e+07
50835  798.378  6.40498e+07
50845  798.195  6.40578e+07
50855  798.012  6.40658e+07
50865  797.829  6.40738e+07
50875  797.646  6.40818e+07
50885  797.463  6.40897e+07
50895  797.28  6.40977e+07
50905  797.098  6.41057e+07
50915  796.915  6.41136e+07
50925  796.732  6.41216e+07
50935  796.55  6.41296e+07
50945  796.367  6.41375e+07
50955  796.185  6.41455e+07
50965  796.002  6.41535e+07
50975  795.82  6.41614e+07
50985  795.638  6.41694e+07
50995  795.455  6.41773e+07
51005  795.273  6.41853e+07
51015  795.091  6.41932e+07
51025  794.909  6.42012e+07
51035  794.727  6.42091e+07
51045  794.545  6.42171e+07
51055  794.363  6.4225e+07
51065  794.181  6.4233e+07
51075  793.999  6.42409e+07
51085  793.817  6.42488e+07
51095  793.635  6.42568e+07
51105  793.453  6.42647e+07
51115  793.272  6.42726e+07
51125  793.09  6.42806e+07
51135  792.909  6.42885e+07
51145  792.727  6.42964e+07
51155  792.546  6.43044e+07
51165  792.364  6.43123e+07
51175  792.183  6.43202e+07
51185  792.001  6.43281e+07
51195  791.82  6.4336e+07
51205  791.639  6.4344e+07
51215  791.458  6.43519e+07
51225  791.277  6.43598e+07
51235  791.096  6.43677e+07
51245  790.915  6.43756e+07
51255  790.734  6.43835e+07
51265  790.553  6.43914e+07
51275  790.372  6.43993e+07
51285  790.191  6.44072e+07
51295  790.01  6.44151e+07
51305  789.83  6.4423e+07
51315  789.649  6.44309e+07
51325  789.468  6.44388e+07
51335  789.288  6.44467e+07
51345  789.107  6.44546e+07
51355  788.927  6.44625e+07
51365  788.747  6.44704e+07
51375  788.566  6.44783e+07
51385  788.386  6.44861e+07
51395  788.206  6.4494e+07
51405  788.025  6.45019e+07
51415  787.845  6.45098e+07
51425  787.665  6.45177e+07
51435  787.485  6.45255e+07
51445  787.305  6.45334e+07
51455  787.125  6.45413e+07
51465  786.945  6.45492e+07
51475  786.766  6.4557e+07
51485  786.586  6.45649e+07
51495  786.406  6.45728e+07
51505  786.226  6.45806e+07
51515  786.047  6.45885e+07
51525  785.867  6.45963e+07
51535  785.688  6.46042e+07
51545  785.508  6.4612e+07
51555  785.329  6.46199e+07
51565  785.149  6.46277e+07
51575  784.97  6.46356e+07
51585  784.791  6.46434e+07
51595  784.611  6.46513e+07
51605  784.432  6.46591e+07
51615  784.253  6.4667e+07
51625  784.074  6.46748e+07
51635  783.895  6.46827e+07
51645  783.716  6.46905e+07
51655  783.537  6.46983e+07
51665  783.358  6.47062e+07
51675  783.179  6.4714e+07
51685  783.001  6.47218e+07
51695  782.822  6.47297e+07
51705  782.643  6.47375e+07
51715  782.465  6.47453e+07
51725  782.286  6.47531e+07
51735  782.108  6.4761e+07
51745  781.929  6.47688e+07
51755  781.751  6.47766e+07
51765  781.572  6.47844e+07
51775  781.394  6.47922e+07
51785  781.216  6.48e+07
51795  781.038  6.48078e+07
51805  780.859  6.48156e+07
51815  780.681  6.48235e+07
51825  780.503  6.48313e+07
51835  780.325  6.48391e+07
51845  780.147  6.48469e+07
51855  779.969  6.48547e+07
51865  779.791  6.48625e+07
51875  779.614  6.48703e+07
51885  779.436  6.48781e+07
51895  779.258  6.48858e+07
51905  779.08  6.48936e+07
51915  778.903  6.49014e+07
51925  778.725  6.49092e+07
51935  778.548  6.4917e+07
51945  778.37  6.49248e+07
51955  778.193  6.49326e+07
51965  778.015  6.49403e+07
51975  777.838  6.49481e+07
51985  777.661  6.49559e+07
51995  777.484  6.49637e+07
52005  777.307  6.49714e+07
52015  777.129  6.49792e+07
52025  776.952  6.4987e+07
52035  776.775  6.49948e+07
52045  776.598  6.50025e+07
52055  776.421  6.50103e+07
52065  776.245  6.5018e+07
52075  776.068  6.50258e+07
52085  775.891  6.50336e+07
52095  775.714  6.50413e+07
52105  775.538  6.50491e+07
52115  775.361  6.50568e+07
52125  775.184  6.50646e+07
52135  775.008  6.50723e+07
52145  774.831  6.50801e+07
52155  774.655  6.50878e+07
52165  774.479  6.50956e+07
52175  774.302  6.51033e+07
52185  774.126  6.51111e+07
52195  773.95  6.51188e+07
52205  773.774  6.51265e+07
52215  773.598  6.51343e+07
52225  773.421  6.5142e+07
52235  773.245  6.51497e+07
52245  773.07  6.51575e+07
52255  772.894  6.51652e+07
52265  772.718  6.51729e+07
52275  772.542  6.51807e+07
52285  772.366  6.51884e+07
52295  772.19  6.51961e+07
52305  772.015  6.52038e+07
52315  771.839  6.52115e+07
52325  771.664  6.52193e+07
52335  771.488  6.5227e+07
52345  771.313  6.52347e+07
52355  771.137  6.52424e+07
52365  770.962  6.52501e+07
52375  770.786  6.52578e+07
52385  770.611  6.52655e+07
52395  770.436  6.52732e+07
52405  770.261  6.52809e+07
52415  770.086  6.52886e+07
52425  769.911  6.52963e+07
52435  769.735  6.5304e+07
52445  769.56  6.53117e+07
52455  769.386  6.53194e+07
52465  769.211  6.53271e+07
52475  769.036  6.53348e+07
52485  768.861  6.53425e+07
52495  768.686  6.53502e+07
52505  768.512  6.53579e+07
52515  768.337  6.53655e+07
52525  768.162  6.53732e+07
52535  767.988  6.53809e+07
52545  767.813  6.53886e+07
52555  767.639  6.53963e+07
52565  767.465  6.54039e+07
52575  767.29  6.54116e+07
52585  767.116  6.54193e+07
52595  766.942  6.54269e+07
52605  766.768  6.54346e+07
52615  766.593  6.54423e+07
52625  766.419  6.54499e+07
52635  766.245  6.54576e+07
52645  766.071  6.54653e+07
52655  765.897  6.54729e+07
52665  765.723  6.54806e+07
52675  765.55  6.54882e+07
52685  765.376  6.54959e+07
52695  765.202  6.55035e+07
52705  765.028  6.55112e+07
52715  764.855  6.55188e+07
52725  764.681  6.55265e+07
52735  764.507  6.55341e+07
52745  764.334  6.55418e+07
52755  764.161  6.55494e+07
52765  763.987  6.55571e+07
52775  763.814  6.55647e+07
52785  763.64  6.55723e+07
52795  763.467  6.558e+07
52805  763.294  6.55876e+07
52815  763.121  6.55952e+07
52825  762.948  6.56029e+07
52835  762.775  6.56105e+07
52845  762.602  6.56181e+07
52855  762.429  6.56257e+07
52865  762.256  6.56334e+07
52875  762.083  6.5641e+07
52885  761.91  6.56486e+07
52895  761.737  6.56562e+07
52905  761.564  6.56638e+07
52915  761.392  6.56714e+07
52925  761.219  6.56791e+07
52935  761.047  6.56867e+07
52945  760.874  6.56943e+07
52955  760.702  6.57019e+07
52965  760.529  6.57095e+07
52975  760.357  6.57171e+07
52985  760.184  6.57247e+07
52995  760.012  6.57323e+07
53005  759.84  6.57399e+07
53015  759.668  6.57475e+07
53025  759.496  6.57551e+07
53035  759.323  6.57627e+07
53045  759.151  6.57703e+07
53055  758.979  6.57779e+07
53065  758.807  6.57854e+07
53075  758.636  6.5793e+07
53085  758.464  6.58006e+07
53095  758.292  6.58082e+07
53105  758.12  6.58158e+07
53115  757.948  6.58234e+07
53125  757.777  6.58309e+07
53135  757.605  6.58385e+07
53145  757.434  6.58461e+07
53155  757.262  6.58537e+07
53165  757.091  6.58612e+07
53175  756.919  6.58688e+07
53185  756.748  6.58764e+07
53195  756.577  6.58839e+07
53205  756.405  6.58915e+07
53215  756.234  6.58991e+07
53225  756.063  6.59066e+07
53235  755.892  6.59142e+07
53245  755.721  6.59217e+07
53255  755.55  6.59293e+07
53265  755.379  6.59368e+07
53275  755.208  6.59444e+07
53285  755.037  6.59519e+07
53295  754.866  6.59595e+07
53305  754.695  6.5967e+07
53315  754.524  6.59746e+07
53325  754.354  6.59821e+07
53335  754.183  6.59897e+07
53345  754.013  6.59972e+07
53355  753.842  6.60048e+07
53365  753.671  6.60123e+07
53375  753.501  6.60198e+07
53385  753.331  6.60274e+07
53395  753.16  6.60349e+07
53405  752.99  6.60424e+07
53415  752.82  6.60499e+07
53425  752.649  6.60575e+07
53435  752.479  6.6065e+07
53445  752.309  6.60725e+07
53455  752.139  6.608e+07
53465  751.969  6.60876e+07
53475  751.799  6.60951e+07
53485  751.629  6.61026e+07
53495  751.459  6.61101e+07
53505  751.289  6.61176e+07
53515  751.12  6.61251e+07
53525  750.95  6.61326e+07
53535  750.78  6.61402e+07
53545  750.611  6.61477e+07
53555  750.441  6.61552e+07
53565  750.271  6.61627e+07
53575  750.102  6.61702e+07
53585  749.933  6.61777e+07
53595  749.763  6.61852e+07
53605  749.594  6.61927e+07
53615  749.424  6.62002e+07
53625  749.255  6.62076e+07
53635  749.086  6.62151e+07
53645  748.917  6.62226e+07
53655  748.748  6.62301e+07
53665  748.579  6.62376e+07
53675  748.41  6.62451e+07
53685  748.241  6.62526e+07
53695  748.072  6.626e+07
53705  747.903  6.62675e+07
53715  747.734  6.6275e+07
53725  747.565  6.62825e+07
53735  747.396  6.629e+07
53745  747.228  6.62974e+07
53755  747.059  6.63049e+07
53765  746.891  6.63124e+07
53775  746.722  6.63198e+07
53785  746.553  6.63273e+07
53795  746.385  6.63348e+07
53805  746.217  6.63422e+07
53815  746.048  6.63497e+07
53825  745.88  6.63571e+07
53835  745.712  6.63646e+07
53845  745.543  6.63721e+07
53855  745.375  6.63795e+07
53865  745.207  6.6387e+07
53875  745.039  6.63944e+07
53885  744.871  6.64019e+07
53895  744.703  6.64093e+07
53905  744.535  6.64168e+07
53915  744.367  6.64242e+07
53925  744.199  6.64316e+07
53935  744.032  6.64391e+07
53945  743.864  6.64465e+07
53955  743.696  6.6454e+07
53965  743.529  6.64614e+07
53975  743.361  6.64688e+07
53985  743.193  6.64763e+07
53995  743.026  6.64837e+07
54005  742.858  6.64911e+07
54015  742.691  6.64985e+07
54025  742.524  6.6506e+07
54035  742.356  6.65134e+07
54045  742.189  6.65208e+07
54055  742.022  6.65282e+07
54065  741.855  6.65357e+07
54075  741.688  6.65431e+07
54085  741.52  6.65505e+07
54095  741.353  6.65579e+07
54105  741.186  6.65653e+07
54115  741.02  6.65727e+07
54125  740.853  6.65801e+07
54135  740.686  6.65875e+07
54145  740.519  6.65949e+07
54155  740.352  6.66023e+07
54165  740.186  6.66097e+07
54175  740.019  6.66171e+07
54185  739.852  6.66245e+07
54195  739.686  6.66319e+07
54205  739.519  6.66393e+07
54215  739.353  6.66467e+07
54225  739.186  6.66541e+07
54235  739.02  6.66615e+07
54245  738.854  6.66689e+07
54255  738.687  6.66763e+07
54265  738.521  6.66837e+07
54275  738.355  6.66911e+07
54285  738.189  6.66984e+07
54295  738.023  6.67058e+07
54305  737.857  6.67132e+07
54315  737.69  6.67206e+07
54325  737.525  6.67279e+07
54335  737.359  6.67353e+07
54345  737.193  6.67427e+07
54355  737.027  6.67501e+07
54365  736.861  6.67574e+07
54375  736.695  6.67648e+07
54385  736.53  6.67722e+07
54395  736.364  6.67795e+07
54405  736.199  6.67869e+07
54415  736.033  6.67943e+07
54425  735.867  6.68016e+07
54435  735.702  6.6809e+07
54445  735.537  6.68163e+07
54455  735.371  6.68237e+07
54465  735.206  6.6831e+07
54475  735.041  6.68384e+07
54485  734.875  6.68457e+07
54495  734.71  6.68531e+07
54505  734.545  6.68604e+07
54515  734.38  6.68678e+07
54525  734.215  6.68751e+07
54535  734.05  6.68824e+07
54545  733.885  6.68898e+07
54555  733.72  6.68971e+07
54565  733.555  6.69045e+07
54575  733.391  6.69118e+07
54585  733.226  6.69191e+07
54595  733.061  6.69265e+07
54605  732.897  6.69338e+07
54615  732.732  6.69411e+07
54625  732.567  6.69484e+07
54635  732.403  6.69558e+07
54645  732.238  6.69631e+07
54655  732.074  6.69704e+07
54665  731.91  6.69777e+07
54675  731.745  6.6985e+07
54685  731.581  6.69924e+07
54695  731.417  6.69997e+07
54705  731.252  6.7007e+07
54715  731.088  6.70143e+07
54725  730.924  6.70216e+07
54735  730.76  6.70289e+07
54745  730.596  6.70362e+07
54755  730.432  6.70435e+07
54765  730.268  6.70508e+07
54775  730.104  6.70581e+07
54785  729.941  6.70654e+07
54795  729.777  6.70727e+07
54805  729.613  6.708e+07
54815  729.449  6.70873e+07
54825  729.286  6.70946e+07
54835  729.122  6.71019e+07
54845  728.958  6.71092e+07
54855  728.795  6.71165e+07
54865  728.632  6.71238e+07
54875  728.468  6.7131e+07
54885  728.305  6.71383e+07
54895  728.141  6.71456e+07
54905  727.978  6.71529e+07
54915  727.815  6.71602e+07
54925  727.652  6.71674e+07
54935  727.489  6.71747e+07
54945  727.325  6.7182e+07
54955  727.162  6.71893e+07
54965  726.999  6.71965e+07
54975  726.836  6.72038e+07
54985  726.674  6.72111e+07
54995  726.511  6.72183e+07
55005  726.348  6.72256e+07
55015  726.185  6.72329e+07
55025  726.022  6.72401e+07
55035  725.86  6.72474e+07
55045  725.697  6.72546e+07
55055  725.534  6.72619e+07
55065  725.372  6.72691e+07
55075  725.209  6.72764e+07
55085  725.047  6.72836e+07
55095  724.884  6.72909e+07
55105  724.722  6.72981e+07
55115  724.56  6.73054e+07
55125  724.398  6.73126e+07
55135  724.235  6.73199e+07
55145  724.073  6.73271e+07
55155  723.911  6.73344e+07
55165  723.749  6.73416e+07
55175  723.587  6.73488e+07
55185  723.425  6.73561e+07
55195  723.263  6.73633e+07
55205  723.101  6.73705e+07
55215  722.939  6.73778e+07
55225  722.777  6.7385e+07
55235  722.616  6.73922e+07
55245  722.454  6.73994e+07
55255  722.292  6.74067e+07
55265  722.13  6.74139e+07
55275  721.969  6.74211e+07
55285  721.807  6.74283e+07
55295  721.646  6.74355e+07
55305  721.484  6.74427e+07
55315  721.323  6.745e+07
55325  721.162  6.74572e+07
55335  721  6.74644e+07
55345  720.839  6.74716e+07
55355  720.678  6.74788e+07
55365  720.517  6.7486e+07
55375  720.355  6.74932e+07
55385  720.194  6.75004e+07
55395  720.033  6.75076e+07
55405  719.872  6.75148e+07
55415  719.711  6.7522e+07
55425  719.55  6.75292e+07
55435  719.389  6.75364e+07
55445  719.229  6.75436e+07
55455  719.068  6.75508e+07
55465  718.907  6.7558e+07
55475  718.746  6.75652e+07
55485  718.586  6.75723e+07
55495  718.425  6.75795e+07
55505  718.265  6.75867e+07
55515  718.104  6.75939e+07
55525  717.944  6.76011e+07
55535  717.783  6.76082e+07
55545  717.623  6.76154e+07
55555  717.463  6.76226e+07
55565  717.302  6.76298e+07
55575  717.142  6.76369e+07
55585  716.982  6.76441e+07
55595  716.822  6.76513e+07
55605  716.662  6.76584e+07
55615  716.501  6.76656e+07
55625  716.341  6.76728e+07
55635  716.182  6.76799e+07
55645  716.022  6.76871e+07
55655  715.862  6.76943e+07
55665  715.702  6.77014e+07
55675  715.542  6.77086e+07
55685  715.382  6.77157e+07
55695  715.223  6.77229e+07
55705  715.063  6.773e+07
55715  714.903  6.77372e+07
55725  714.744  6.77443e+07
55735  714.584  6.77515e+07
[truncated: 11,124,963 more chars]
