# Supplementary material for: Victory Tax: A Holistic Income Tax System
Source: Entropy (Basel). 2021 Nov 11;23(11):1492. doi: 10.3390/e23111492 (PMC8624733; doi:10.3390/e23111492)
Supplement: Supplementary file 1 [file entropy-23-01492-s001.zip › bundle/results_to_give_away/data4VTpaper/fit2IRSdata/FITprocess/ddd.cmd]

earnings_models -nE=112100000 -tR=1952929045000 -aE=75300 -dm=lognormal -sig=112700 -name=ddd 
