# Supplementary material for: Victory Tax: A Holistic Income Tax System
Source: Entropy (Basel). 2021 Nov 11;23(11):1492. doi: 10.3390/e23111492 (PMC8624733; doi:10.3390/e23111492)
Supplement: Supplementary file 1 [file entropy-23-01492-s001.zip › bundle/results_to_give_away/data4VTpaper/fit2IRSdata/FITprocess/opt.in]

#   112100000   number of earners 
#   75300       average market income for all earners 
#   10,30,50,70,90,110 => 1st,2nd,3rd,4th,5th quintiles, top 1%
10  7400        
30  31000       
50  54800       
70  85100       
90  211000      
110 1170100     
