# Supplementary material for: Victory Tax: A Holistic Income Tax System
Source: Entropy (Basel). 2021 Nov 11;23(11):1492. doi: 10.3390/e23111492 (PMC8624733; doi:10.3390/e23111492)
Supplement: Supplementary file 1 [file entropy-23-01492-s001.zip › bundle/results_to_give_away/data4VTpaper/fit2IRSdata/FITprocess/sweep3_LSE.dat]

1.05  0.4  512.999
1.05  0.43  314.778
1.05  0.46  216.34
1.05  0.49  212.446
1.05  0.52  287.695
1.05  0.55  426.834
1.05  0.58  642.58
1.05  0.61  1022
1.05  0.64  1832.04
1.05  0.67  3648.21
1.05  0.7  7516.77
1.07  0.4  616.688
1.07  0.43  370.769
1.07  0.46  223.314
1.07  0.49  173.046
1.07  0.52  206.564
1.07  0.55  303.407
1.07  0.58  458.023
1.07  0.61  719.063
1.07  0.64  1240.5
1.07  0.67  2416.63
1.07  0.7  5018.75
1.09  0.4  751.448
1.09  0.43  456.214
1.09  0.46  259.433
1.09  0.49  162.248
1.09  0.52  153.67
1.09  0.55  214.979
1.09  0.58  329.912
1.09  0.61  513.326
1.09  0.64  853.501
1.09  0.67  1606.99
1.09  0.7  3328.56
1.11  0.4  926.688
1.11  0.43  578.688
1.11  0.46  328.417
1.11  0.49  180.692
1.11  0.52  127.652
1.11  0.55  152.463
1.11  0.58  234.575
1.11  0.61  365.759
1.11  0.64  597.423
1.11  0.67  1082.13
1.11  0.7  2203.11
1.13  0.4  1157.72
1.13  0.43  749.565
1.13  0.46  439.455
1.13  0.49  234.812
1.13  0.52  131.492
1.13  0.55  115.072
1.13  0.58  165.01
1.13  0.61  261.934
1.13  0.64  424.247
1.13  0.67  739.216
1.13  0.7  1462.9
1.15  0.4  1464.15
1.15  0.43  985.27
1.15  0.46  605.508
1.15  0.49  334.862
1.15  0.52  173.619
1.15  0.55  107.811
1.15  0.58  120.021
1.15  0.61  186.07
1.15  0.64  302.658
1.15  0.67  512.167
1.15  0.7  978.821
1.17  0.4  1868.22
1.17  0.43  1307.43
1.17  0.46  849.448
1.17  0.49  499.934
1.17  0.52  267.451
1.17  0.55  141.587
1.17  0.58  105.511
1.17  0.61  135.76
1.17  0.64  214.505
1.17  0.67  359.888
1.17  0.7  660.931
1.19  0.4  2401.11
1.19  0.43  1748.51
1.19  0.46  1194.25
1.19  0.49  754.017
1.19  0.52  434.147
1.19  0.55  231.588
1.19  0.58  133.186
1.19  0.61  118.105
1.19  0.64  159.764
1.19  0.67  256.165
1.19  0.7  453.19
1.21  0.4  3111.95
1.21  0.43  2341.26
1.21  0.46  1668.27
1.21  0.49  1114.42
1.21  0.52  688.962
1.21  0.55  397.406
1.21  0.58  222.075
1.21  0.61  142.228
1.21  0.64  139.56
1.21  0.67  190.062
1.21  0.7  315.971
1.23  0.4  4028.73
1.23  0.43  3133.42
1.23  0.46  2319.67
1.23  0.49  1625.7
1.23  0.52  1080.36
1.23  0.55  662.854
1.23  0.58  393.062
1.23  0.61  232.226
1.23  0.64  164.121
1.23  0.67  166.295
1.23  0.7  232.998
1.25  0.4  5224.03
1.25  0.43  4135.38
1.25  0.46  3174.99
1.25  0.49  2315.06
1.25  0.52  1617.52
1.25  0.55  1066.45
1.25  0.58  672.107
1.25  0.61  403.169
1.25  0.64  254.333
1.25  0.67  194.149
1.25  0.7  199.417
