# Supplementary material for: Victory Tax: A Holistic Income Tax System
Source: Entropy (Basel). 2021 Nov 11;23(11):1492. doi: 10.3390/e23111492 (PMC8624733; doi:10.3390/e23111492)
Supplement: Supplementary file 1 [file entropy-23-01492-s001.zip › bundle/results_to_give_away/data4VTpaper/fit2IRSdata/FITprocess/sweep5_LSE.dat]

1.13  0.55  115.072
1.13  0.555  119.557
1.13  0.56  125.29
1.13  0.565  133.131
1.13  0.57  142.409
1.13  0.575  152.753
1.13  0.58  165.01
1.13  0.585  177.616
1.13  0.59  192.778
1.13  0.595  208.091
1.13  0.6  224.776
1.137  0.55  108.92
1.137  0.555  110.836
1.137  0.56  114.849
1.137  0.565  120.138
1.137  0.57  126.969
1.137  0.575  135.766
1.137  0.58  146.107
1.137  0.585  157.314
1.137  0.59  169.991
1.137  0.595  183.706
1.137  0.6  198.847
1.144  0.55  106.779
1.144  0.555  106.137
1.144  0.56  107.567
1.144  0.565  111.056
1.144  0.57  115.847
1.144  0.575  122.479
1.144  0.58  130.222
1.144  0.585  140.068
1.144  0.59  150.288
1.144  0.595  162.934
1.144  0.6  176.133
1.151  0.55  108.244
1.151  0.555  105.078
1.151  0.56  104.088
1.151  0.565  105.252
1.151  0.57  108.196
1.151  0.575  112.419
1.151  0.58  118.112
1.151  0.585  125.879
1.151  0.59  134.713
1.151  0.595  144.644
1.151  0.6  156.444
1.158  0.55  115.85
1.158  0.555  109.874
1.158  0.56  105.932
1.158  0.565  104.099
1.158  0.57  104.598
1.158  0.575  105.815
1.158  0.58  109.984
1.158  0.585  114.783
1.158  0.59  121.916
1.158  0.595  130.377
1.158  0.6  139.426
1.165  0.55  129.119
1.165  0.555  119.7
1.165  0.56  111.806
1.165  0.565  107.38
1.165  0.57  104.847
1.165  0.575  104.655
1.165  0.58  105.106
1.165  0.585  108.632
1.165  0.59  112.69
1.165  0.595  119.217
1.165  0.6  126.705
1.172  0.55  147.611
1.172  0.555  134.721
1.172  0.56  124.62
1.172  0.565  116.873
1.172  0.57  111.646
1.172  0.575  107.095
1.172  0.58  106.115
1.172  0.585  106.693
1.172  0.59  108.518
1.172  0.595  111.771
1.172  0.6  117.912
1.179  0.55  172.829
1.179  0.555  156.466
1.179  0.56  142.732
1.179  0.565  131.522
1.179  0.57  123.018
1.179  0.575  116.611
1.179  0.58  111.183
1.179  0.585  109.388
1.179  0.59  109.418
1.179  0.595  110.074
1.179  0.6  112.445
1.186  0.55  208.316
1.186  0.555  187.719
1.186  0.56  170.043
1.186  0.565  154.932
1.186  0.57  140.836
1.186  0.575  131.159
1.186  0.58  123.854
1.186  0.585  117.269
1.186  0.59  114.467
1.186  0.595  112.081
1.186  0.6  113.006
1.193  0.55  250.649
1.193  0.555  225.686
1.193  0.56  203.621
1.193  0.565  184.551
1.193  0.57  168.201
1.193  0.575  152.62
1.193  0.58  141.798
1.193  0.585  133.451
1.193  0.59  125.63
1.193  0.595  121.616
1.193  0.6  118.197
1.2  0.55  303.074
1.2  0.555  272.962
1.2  0.56  246.289
1.2  0.565  222.662
1.2  0.57  202.278
1.2  0.575  184.702
1.2  0.58  167.211
1.2  0.585  155.109
1.2  0.59  145.541
1.2  0.595  136.186
1.2  0.6  129.257
