# Supplementary material for: Victory Tax: A Holistic Income Tax System
Source: Entropy (Basel). 2021 Nov 11;23(11):1492. doi: 10.3390/e23111492 (PMC8624733; doi:10.3390/e23111492)
Supplement: Supplementary file 1 [file entropy-23-01492-s001.zip › bundle/results_to_give_away/data4VTpaper/fit2IRSdata/FITprocess/sweep4_LSE.dat]

1.1  0.5  147.667
1.1  0.515  136.371
1.1  0.53  144.435
1.1  0.545  168.68
1.1  0.56  208.1
1.1  0.575  258.917
1.1  0.59  321.576
1.1  0.605  401.119
1.1  0.62  507.937
1.1  0.635  650.026
1.1  0.65  861.975
1.11  0.5  152.869
1.11  0.515  130.123
1.11  0.53  128.034
1.11  0.545  144.062
1.11  0.56  174.459
1.11  0.575  217.608
1.11  0.59  272.465
1.11  0.605  339.627
1.11  0.62  429.844
1.11  0.635  547.473
1.11  0.65  716.975
1.12  0.5  166.793
1.12  0.515  132.252
1.12  0.53  119.006
1.12  0.545  124.472
1.12  0.56  146.604
1.12  0.575  182.364
1.12  0.59  228.939
1.12  0.605  287.9
1.12  0.62  361.247
1.12  0.635  461.813
1.12  0.65  600.222
1.13  0.5  190.048
1.13  0.515  142.399
1.13  0.53  117.462
1.13  0.545  112.613
1.13  0.56  125.29
1.13  0.575  152.753
1.13  0.59  192.778
1.13  0.605  242.556
1.13  0.62  305.447
1.13  0.635  390.156
1.13  0.65  503.803
1.14  0.5  223.054
1.14  0.515  162.326
1.14  0.53  124.429
1.14  0.545  108.296
1.14  0.56  111.179
1.14  0.575  129.542
1.14  0.59  161.358
1.14  0.605  204.609
1.14  0.62  258.864
1.14  0.635  330.705
1.14  0.65  423.3
1.15  0.5  269.45
1.15  0.515  193.135
1.15  0.53  141.998
1.15  0.545  112.684
1.15  0.56  104.461
1.15  0.575  113.389
1.15  0.59  136.736
1.15  0.605  172.168
1.15  0.62  217.808
1.15  0.635  276.187
1.15  0.65  357.778
1.16  0.5  331.856
1.16  0.515  238.024
1.16  0.53  170.206
1.16  0.545  127.82
1.16  0.56  106.954
1.16  0.575  104.884
1.16  0.59  119.22
1.16  0.605  146.057
1.16  0.62  184.234
1.16  0.635  234.216
1.16  0.65  301.63
1.17  0.5  409.634
1.17  0.515  297.375
1.17  0.53  214.209
1.17  0.545  155.94
1.17  0.56  120.864
1.17  0.575  105.722
1.17  0.59  109.569
1.17  0.605  127.531
1.17  0.62  157.054
1.17  0.635  198.6
1.17  0.65  252.16
1.18  0.5  507.549
1.18  0.515  377.993
1.18  0.53  272.883
1.18  0.545  196.983
1.18  0.56  145.688
1.18  0.575  118.411
1.18  0.59  109.749
1.18  0.605  117.046
1.18  0.62  137.653
1.18  0.635  170.229
1.18  0.65  214.429
1.19  0.5  633.898
1.19  0.515  477.547
1.19  0.53  353.692
1.19  0.545  257.905
1.19  0.56  188.18
1.19  0.575  142.503
1.19  0.59  119.961
1.19  0.605  115.144
1.19  0.62  126.36
1.19  0.635  148.627
1.19  0.65  184.636
1.2  0.5  777.773
1.2  0.515  601.471
1.2  0.53  454.849
1.2  0.545  336.565
1.2  0.56  246.289
1.2  0.575  184.702
1.2  0.59  145.541
1.2  0.605  126.312
1.2  0.62  124.263
1.2  0.635  137.375
1.2  0.65  162.46
