# Supplementary material for: Victory Tax: A Holistic Income Tax System
Source: Entropy (Basel). 2021 Nov 11;23(11):1492. doi: 10.3390/e23111492 (PMC8624733; doi:10.3390/e23111492)
Supplement: Supplementary file 1 [file entropy-23-01492-s001.zip › bundle/results_to_give_away/data4VTpaper/fit2IRSdata/FITprocess/sweep2_LSE.sort]

1.16  0.55  118.535
1.2  0.6  129.257
1.12  0.55  130.573
1.16  0.6  135.663
1.08  0.5  159.032
1.2  0.65  162.46
1.12  0.5  166.793
1.24  0.65  183.894
1.24  0.7  209.106
1.04  0.45  237.468
1.08  0.55  255.472
1.28  0.7  265.08
1.12  0.6  266.928
1.04  0.5  269.112
1.08  0.45  284.032
1.28  0.75  292.084
1.16  0.65  301.63
1.2  0.55  303.074
1  0.45  326.015
1.16  0.5  331.856
1.32  0.75  360.7
1.24  0.6  363.729
1.2  0.7  376.87
1  0.4  378.339
1.32  0.8  449
1.12  0.45  459.714
1.04  0.4  471.245
1.36  0.8  483.044
1.28  0.65  488.773
1.04  0.55  504.921
1.08  0.6  521.258
1  0.5  538.037
1.24  0.75  545.185
1.12  0.65  600.222
1.4  0.85  656.995
1.32  0.7  661.603
1.08  0.4  680.825
1.36  0.85  749.571
1.2  0.5  777.773
1.16  0.7  802.238
1.36  0.75  841.866
1.16  0.45  842.007
1.24  0.55  849.57
1.28  0.8  893.352
1  0.55  1000.18
1.4  0.8  1026.34
1.04  0.6  1033.23
1.12  0.4  1033.92
1.28  0.6  1041.19
1.2  0.75  1235.27
1.08  0.65  1258.1
1.4  0.9  1303.71
1.32  0.65  1313.58
1.32  0.85  1548.57
1.2  0.45  1601.55
1.36  0.7  1630.54
1.16  0.4  1649.95
1.24  0.5  1733.08
1.12  0.7  1795.18
1.4  0.75  1959.29
1.28  0.55  2000.33
1.24  0.8  2049.36
1  0.6  2176.31
1.32  0.6  2414.85
1.36  0.9  2679.19
1.2  0.4  2739.69
1.04  0.65  2803.23
1.16  0.75  2822.25
1.36  0.65  2932.02
1.24  0.45  2989.07
1.28  0.85  3443.71
1.28  0.5  3464.09
1.4  0.7  3483.62
1.08  0.7  4091.55
1.32  0.55  4103.88
1.2  0.8  4573.77
1.24  0.4  4588.73
1.36  0.6  4864.98
1.28  0.45  5365.53
1.32  0.9  5669.83
1.4  0.65  5761.05
1.12  0.75  6312.13
1.32  0.5  6335.08
1  0.65  6335.66
1.24  0.85  7337.61
1.36  0.55  7545.43
1.28  0.4  7609.47
1.4  0.6  8857.34
1.32  0.45  9078.02
1.04  0.7  9163.49
1.16  0.8  9785.81
1.36  0.5  10839.8
1.28  0.9  11460.2
1.32  0.4  12160.2
1.4  0.55  12680.6
1.08  0.75  13571.6
1.36  0.45  14602.6
1.2  0.85  14895.3
1.4  0.5  17324.3
1.36  0.4  18757.9
1  0.7  19632.9
1.12  0.8  19970.6
1.24  0.9  22103.1
1.4  0.45  22434.4
1.04  0.75  27703.5
1.4  0.4  28095
1.16  0.85  28830.8
1.08  0.8  38638.8
1.2  0.9  40741.1
1.12  0.85  53027.9
1  0.75  53193
1.04  0.8  70446.2
1.16  0.9  71626.7
1.08  0.85  92210.4
1.12  0.9  119612
1  0.8  119927
1.04  0.85  150378
1.08  0.9  188237
1  0.85  227214
1.04  0.9  276353
1  0.9  372977
