# Supplementary material for: Victory Tax: A Holistic Income Tax System
Source: Entropy (Basel). 2021 Nov 11;23(11):1492. doi: 10.3390/e23111492 (PMC8624733; doi:10.3390/e23111492)
Supplement: Supplementary file 1 [file entropy-23-01492-s001.zip › bundle/results_to_give_away/data4VTpaper/fit2IRSdata/FITprocess/ddd_En.dat]

# tot_earnings = 8.44113e+12
# max_earnings = 2.44667e+08
# ave_earnings = 75300
# std_earnings = 112700
# min_earnings = 0
# num_earners  = 1.121e+08
# ------------------------------- 
6.84065e-23  560502  7.66839e-17
5.43713e-19  1.68151e+06  1.82813e-12
2.60259e-17  2.80251e+06  1.41609e-10
3.25556e-16  3.92351e+06  2.29634e-09
2.14734e-15  5.04452e+06  1.7906e-08
9.61474e-15  6.16552e+06  9.09083e-08
3.31609e-14  7.28652e+06  3.47773e-07
9.48255e-14  8.40753e+06  1.08828e-06
2.35572e-13  9.52853e+06  2.93125e-06
5.24673e-13  1.06495e+07  7.02905e-06
1.07114e-12  1.17705e+07  1.53642e-05
2.03708e-12  1.28915e+07  3.11401e-05
3.65292e-12  1.40125e+07  5.92766e-05
6.23431e-12  1.51335e+07  0.00010702
1.02006e-11  1.62545e+07  0.000184679
1.60944e-11  1.73756e+07  0.000306483
2.46032e-11  1.84966e+07  0.000491588
3.6581e-11  1.96176e+07  0.000765213
5.30715e-11  2.07386e+07  0.00115993
7.53322e-11  2.18596e+07  0.0017171
1.04859e-10  2.29806e+07  0.00248844
1.43411e-10  2.41016e+07  0.00353779
1.93036e-10  2.52226e+07  0.00494297
2.56097e-10  2.63436e+07  0.00679786
3.35299e-10  2.74646e+07  0.00921454
4.33714e-10  2.85856e+07  0.0123257
5.54807e-10  2.97066e+07  0.0162871
7.02465e-10  3.08276e+07  0.0212801
8.81021e-10  3.19486e+07  0.0275148
1.09528e-09  3.30696e+07  0.0352325
1.35056e-09  3.41906e+07  0.0447092
1.65268e-09  3.53116e+07  0.0562585
2.00803e-09  3.64326e+07  0.0702353
2.42358e-09  3.75536e+07  0.0870388
2.90687e-09  3.86746e+07  0.107117
3.46612e-09  3.97956e+07  0.130968
4.11016e-09  4.09166e+07  0.159149
4.84851e-09  4.20376e+07  0.192273
5.6914e-09  4.31586e+07  0.231021
6.64976e-09  4.42796e+07  0.276138
7.73529e-09  4.54006e+07  0.328446
8.96044e-09  4.65216e+07  0.388839
1.03385e-08  4.76426e+07  0.458296
1.18834e-08  4.87636e+07  0.537881
1.36102e-08  4.98846e+07  0.628749
1.55346e-08  5.10057e+07  0.732149
1.76732e-08  5.21267e+07  0.849433
2.00436e-08  5.32477e+07  0.982056
2.26641e-08  5.43687e+07  1.13159
2.55541e-08  5.54897e+07  1.29971
2.8734e-08  5.66107e+07  1.48822
3.2225e-08  5.77317e+07  1.69906
3.60494e-08  5.88527e+07  1.93428
4.02304e-08  5.99737e+07  2.19608
4.47925e-08  6.10947e+07  2.48682
4.97608e-08  6.22157e+07  2.80896
5.51617e-08  6.33367e+07  3.16517
6.10228e-08  6.44577e+07  3.55824
6.73724e-08  6.55787e+07  3.99113
7.42402e-08  6.66997e+07  4.467
8.1657e-08  6.78207e+07  4.98916
8.96545e-08  6.89417e+07  5.5611
9.82658e-08  7.00627e+07  6.18651
1.07525e-07  7.11837e+07  6.86928
1.17467e-07  7.23047e+07  7.61349
1.28129e-07  7.34257e+07  8.42342
1.39547e-07  7.45467e+07  9.30359
1.51762e-07  7.56677e+07  10.2587
1.64813e-07  7.67887e+07  11.2937
1.78741e-07  7.79097e+07  12.4138
1.93588e-07  7.90307e+07  13.6244
2.09398e-07  8.01517e+07  14.9311
2.26217e-07  8.12727e+07  16.3399
2.44089e-07  8.23937e+07  17.8569
2.63063e-07  8.35147e+07  19.4885
2.83188e-07  8.46358e+07  21.2414
3.04512e-07  8.57568e+07  23.1227
3.27088e-07  8.68778e+07  25.1395
3.50967e-07  8.79988e+07  27.2993
3.76203e-07  8.91198e+07  29.6101
4.02852e-07  9.02408e+07  32.0799
4.3097e-07  9.13618e+07  34.7172
4.60614e-07  9.24828e+07  37.5307
4.91843e-07  9.36038e+07  40.5294
5.24718e-07  9.47248e+07  43.7228
5.59299e-07  9.58458e+07  47.1206
5.95651e-07  9.69668e+07  50.7328
6.33836e-07  9.80878e+07  54.5699
6.73921e-07  9.92088e+07  58.6425
7.15972e-07  1.0033e+08  62.9618
7.60058e-07  1.01451e+08  67.5393
8.06247e-07  1.02572e+08  72.3868
8.54612e-07  1.03693e+08  77.5164
9.05223e-07  1.04814e+08  82.9408
9.58155e-07  1.05935e+08  88.673
1.01348e-06  1.07056e+08  94.7264
1.07128e-06  1.08177e+08  101.115
1.13163e-06  1.09298e+08  107.852
1.1946e-06  1.10419e+08  114.953
1.26029e-06  1.1154e+08  122.432
1.32876e-06  1.12661e+08  130.306
1.40011e-06  1.13782e+08  138.59
1.47441e-06  1.14903e+08  147.3
1.55175e-06  1.16024e+08  156.453
1.63223e-06  1.17145e+08  166.066
1.71592e-06  1.18266e+08  176.156
1.80292e-06  1.19387e+08  186.743
1.89332e-06  1.20508e+08  197.844
1.9872e-06  1.21629e+08  209.479
2.08468e-06  1.2275e+08  221.666
2.18583e-06  1.23871e+08  234.427
2.29076e-06  1.24992e+08  247.781
2.39956e-06  1.26113e+08  261.75
2.51233e-06  1.27234e+08  276.354
2.62918e-06  1.28355e+08  291.616
2.7502e-06  1.29476e+08  307.559
2.8755e-06  1.30597e+08  324.206
3.00517e-06  1.31718e+08  341.579
3.13934e-06  1.32839e+08  359.703
3.2781e-06  1.3396e+08  378.603
3.42157e-06  1.35081e+08  398.303
3.56985e-06  1.36202e+08  418.831
3.72305e-06  1.37323e+08  440.21
3.88128e-06  1.38444e+08  462.47
4.04467e-06  1.39565e+08  485.636
4.21332e-06  1.40686e+08  509.737
4.38735e-06  1.41807e+08  534.801
4.56688e-06  1.42928e+08  560.858
4.75202e-06  1.44049e+08  587.937
4.9429e-06  1.4517e+08  616.068
5.13964e-06  1.46291e+08  645.282
5.34237e-06  1.47412e+08  675.611
5.55119e-06  1.48533e+08  707.087
5.76625e-06  1.49654e+08  739.741
5.98766e-06  1.50775e+08  773.609
6.21556e-06  1.51896e+08  808.723
6.45007e-06  1.53017e+08  845.118
6.69132e-06  1.54138e+08  882.829
6.93945e-06  1.55259e+08  921.892
7.19458e-06  1.5638e+08  962.343
7.45686e-06  1.57501e+08  1004.22
7.72642e-06  1.58622e+08  1047.56
8.00339e-06  1.59743e+08  1092.4
8.28791e-06  1.60864e+08  1138.78
8.58012e-06  1.61985e+08  1186.75
8.88016e-06  1.63106e+08  1236.33
9.18818e-06  1.64227e+08  1287.57
9.50431e-06  1.65348e+08  1340.52
9.8287e-06  1.66469e+08  1395.22
1.01615e-05  1.6759e+08  1451.7
1.05028e-05  1.68711e+08  1510.02
1.08529e-05  1.69832e+08  1570.21
1.12118e-05  1.70953e+08  1632.32
1.15796e-05  1.72074e+08  1696.41
1.19567e-05  1.73195e+08  1762.51
1.2343e-05  1.74316e+08  1830.67
1.27388e-05  1.75437e+08  1900.94
1.31442e-05  1.76558e+08  1973.37
1.35593e-05  1.77679e+08  2048.01
1.39844e-05  1.788e+08  2124.9
1.44196e-05  1.79921e+08  2204.11
1.4865e-05  1.81042e+08  2285.68
1.53207e-05  1.82163e+08  2369.66
1.57871e-05  1.83284e+08  2456.11
1.62642e-05  1.84405e+08  2545.08
1.67521e-05  1.85526e+08  2636.62
1.72511e-05  1.86647e+08  2730.8
1.77613e-05  1.87768e+08  2827.66
1.82829e-05  1.88889e+08  2927.27
1.88161e-05  1.9001e+08  3029.68
1.93609e-05  1.91131e+08  3134.95
1.99177e-05  1.92252e+08  3243.14
2.04865e-05  1.93373e+08  3354.31
2.10676e-05  1.94494e+08  3468.52
2.16611e-05  1.95615e+08  3585.83
2.22671e-05  1.96736e+08  3706.31
2.28859e-05  1.97857e+08  3830.02
2.35177e-05  1.98978e+08  3957.02
2.41625e-05  2.00099e+08  4087.37
2.48207e-05  2.0122e+08  4221.15
2.54923e-05  2.02341e+08  4358.42
2.61775e-05  2.03462e+08  4499.24
2.68766e-05  2.04583e+08  4643.69
2.75898e-05  2.05704e+08  4791.84
2.83171e-05  2.06825e+08  4943.74
2.90588e-05  2.07946e+08  5099.48
2.98151e-05  2.09067e+08  5259.13
3.05861e-05  2.10188e+08  5422.75
3.13721e-05  2.11309e+08  5590.43
3.21732e-05  2.1243e+08  5762.22
3.29896e-05  2.13551e+08  5938.22
3.38216e-05  2.14672e+08  6118.5
3.46693e-05  2.15793e+08  6303.12
3.55328e-05  2.16914e+08  6492.18
3.64125e-05  2.18035e+08  6685.74
3.73085e-05  2.19156e+08  6883.89
3.82209e-05  2.20277e+08  7086.71
3.915e-05  2.21398e+08  7294.27
4.0096e-05  2.22519e+08  7506.66
4.10591e-05  2.2364e+08  7723.96
4.20394e-05  2.24761e+08  7946.26
4.30373e-05  2.25882e+08  8173.64
4.40528e-05  2.27003e+08  8406.18
4.50862e-05  2.28124e+08  8643.97
4.61376e-05  2.29245e+08  8887.1
4.72074e-05  2.30366e+08  9135.65
4.82956e-05  2.31487e+08  9389.72
4.94026e-05  2.32608e+08  9649.39
5.05284e-05  2.33729e+08  9914.76
5.16734e-05  2.3485e+08  10185.9
5.28377e-05  2.35971e+08  10462.9
5.40215e-05  2.37092e+08  10745.9
5.5225e-05  2.38213e+08  11035
5.64485e-05  2.39334e+08  11330.2
5.76922e-05  2.40455e+08  11631.7
5.89562e-05  2.41576e+08  11939.5
6.02408e-05  2.42697e+08  12253.8
6.15463e-05  2.43818e+08  12574.7
6.28727e-05  2.44939e+08  12902.1
6.42204e-05  2.4606e+08  13236.4
6.55895e-05  2.47181e+08  13577.5
6.69803e-05  2.48302e+08  13925.5
6.83929e-05  2.49423e+08  14280.6
6.98277e-05  2.50544e+08  14642.8
7.12848e-05  2.51665e+08  15012.4
7.27644e-05  2.52786e+08  15389.3
7.42668e-05  2.53907e+08  15773.6
7.57922e-05  2.55028e+08  16165.6
7.73408e-05  2.56149e+08  16565.3
7.89128e-05  2.5727e+08  16972.7
8.05085e-05  2.58391e+08  17388.1
8.21281e-05  2.59512e+08  17811.5
8.37718e-05  2.60633e+08  18243.1
8.54398e-05  2.61754e+08  18682.9
8.71324e-05  2.62875e+08  19131.1
8.88497e-05  2.63996e+08  19587.7
9.05921e-05  2.65117e+08  20053
9.23597e-05  2.66238e+08  20527
9.41528e-05  2.67359e+08  21009.8
9.59717e-05  2.6848e+08  21501.6
9.78164e-05  2.69601e+08  22002.5
9.96874e-05  2.70722e+08  22512.5
0.000101585  2.71843e+08  23031.9
0.000103509  2.72964e+08  23560.7
0.00010546  2.74085e+08  24099.1
0.000107437  2.75206e+08  24647.2
0.000109443  2.76327e+08  25205.1
0.000111476  2.77448e+08  25773
0.000113536  2.78569e+08  26350.9
0.000115625  2.7969e+08  26939.1
0.000117742  2.80811e+08  27537.6
0.000119888  2.81932e+08  28146.5
0.000122062  2.83053e+08  28766.1
0.000124265  2.84174e+08  29396.3
0.000126498  2.85295e+08  30037.5
0.00012876  2.86416e+08  30689.6
0.000131052  2.87537e+08  31352.9
0.000133374  2.88658e+08  32027.5
0.000135726  2.89779e+08  32713.4
0.000138108  2.909e+08  33411
0.000140522  2.92021e+08  34120.2
0.000142966  2.93142e+08  34841.2
0.000145441  2.94263e+08  35574.2
0.000147948  2.95384e+08  36319.4
0.000150487  2.96505e+08  37076.8
0.000153057  2.97626e+08  37846.6
0.00015566  2.98747e+08  38629
0.000158295  2.99868e+08  39424
0.000160962  3.00989e+08  40231.9
0.000163663  3.0211e+08  41052.8
0.000166397  3.03231e+08  41886.9
0.000169164  3.04352e+08  42734.2
0.000171965  3.05473e+08  43595
0.0001748  3.06594e+08  44469.4
0.00017767  3.07715e+08  45357.6
0.000180573  3.08836e+08  46259.7
0.000183511  3.09957e+08  47175.8
0.000186485  3.11078e+08  48106.2
0.000189493  3.12199e+08  49050.9
0.000192537  3.1332e+08  50010.2
0.000195617  3.14441e+08  50984.2
0.000198732  3.15562e+08  51973
0.000201884  3.16683e+08  52976.9
0.000205072  3.17804e+08  53996
0.000208297  3.18925e+08  55030.4
0.000211559  3.20046e+08  56080.4
0.000214859  3.21167e+08  57146
0.000218195  3.22288e+08  58227.5
0.00022157  3.23409e+08  59325
0.000224983  3.2453e+08  60438.6
0.000228433  3.25651e+08  61568.7
0.000231923  3.26772e+08  62715.3
0.000235451  3.27893e+08  63878.6
0.000239019  3.29014e+08  65058.7
0.000242625  3.30135e+08  66255.9
0.000246271  3.31256e+08  67470.4
0.000249958  3.32377e+08  68702.2
0.000253684  3.33498e+08  69951.6
0.000257451  3.34619e+08  71218.8
0.000261258  3.35741e+08  72503.9
0.000265106  3.36862e+08  73807.1
0.000268996  3.37983e+08  75128.7
0.000272926  3.39104e+08  76468.7
0.000276899  3.40225e+08  77827.4
0.000280913  3.41346e+08  79204.9
0.00028497  3.42467e+08  80601.5
0.00028907  3.43588e+08  82017.3
0.000293212  3.44709e+08  83452.5
0.000297397  3.4583e+08  84907.3
0.000301625  3.46951e+08  86381.9
0.000305897  3.48072e+08  87876.5
0.000310213  3.49193e+08  89391.2
0.000314573  3.50314e+08  90926.3
0.000318978  3.51435e+08  92482
0.000323427  3.52556e+08  94058.4
0.000327921  3.53677e+08  95655.8
0.00033246  3.54798e+08  97274.4
0.000337044  3.55919e+08  98914.2
0.000341675  3.5704e+08  100576
0.000346351  3.58161e+08  102259
0.000351074  3.59282e+08  103964
0.000355843  3.60403e+08  105691
0.000360659  3.61524e+08  107441
0.000365522  3.62645e+08  109213
0.000370433  3.63766e+08  111008
0.000375391  3.64887e+08  112826
0.000380397  3.66008e+08  114667
0.000385451  3.67129e+08  116531
0.000390554  3.6825e+08  118419
0.000395705  3.69371e+08  120331
0.000400906  3.70492e+08  122267
0.000406156  3.71613e+08  124227
0.000411455  3.72734e+08  126212
0.000416804  3.73855e+08  128221
0.000422204  3.74976e+08  130255
0.000427653  3.76097e+08  132314
0.000433154  3.77218e+08  134398
0.000438705  3.78339e+08  136508
0.000444308  3.7946e+08  138644
0.000449962  3.80581e+08  140806
0.000455668  3.81702e+08  142993
0.000461425  3.82823e+08  145208
0.000467236  3.83944e+08  147449
0.000473099  3.85065e+08  149716
0.000479014  3.86186e+08  152011
0.000484983  3.87307e+08  154333
0.000491005  3.88428e+08  156683
0.000497082  3.89549e+08  159060
0.000503212  3.9067e+08  161466
0.000509396  3.91791e+08  163899
0.000515635  3.92912e+08  166361
0.000521929  3.94033e+08  168852
0.000528278  3.95154e+08  171372
0.000534682  3.96275e+08  173921
0.000541142  3.97396e+08  176499
0.000547658  3.98517e+08  179107
0.00055423  3.99638e+08  181745
0.000560859  4.00759e+08  184413
0.000567545  4.0188e+08  187111
0.000574287  4.03001e+08  189840
0.000581087  4.04122e+08  192599
0.000587945  4.05243e+08  195390
0.000594861  4.06364e+08  198212
0.000601835  4.07485e+08  201066
0.000608867  4.08606e+08  203951
0.000615958  4.09727e+08  206869
0.000623108  4.10848e+08  209819
0.000630318  4.11969e+08  212801
0.000637587  4.1309e+08  215816
0.000644916  4.14211e+08  218864
0.000652306  4.15332e+08  221946
0.000659755  4.16453e+08  225061
0.000667266  4.17574e+08  228210
0.000674838  4.18695e+08  231393
0.000682471  4.19816e+08  234611
0.000690165  4.20937e+08  237863
0.000697922  4.22058e+08  241149
0.000705741  4.23179e+08  244471
0.000713622  4.243e+08  247829
0.000721566  4.25421e+08  251221
0.000729573  4.26542e+08  254650
0.000737644  4.27663e+08  258115
0.000745778  4.28784e+08  261617
0.000753975  4.29905e+08  265155
0.000762238  4.31026e+08  268730
0.000770564  4.32147e+08  272342
0.000778956  4.33268e+08  275992
0.000787412  4.34389e+08  279679
0.000795934  4.3551e+08  283405
0.000804521  4.36631e+08  287169
0.000813174  4.37752e+08  290971
0.000821894  4.38873e+08  294813
0.00083068  4.39994e+08  298693
0.000839533  4.41115e+08  302613
0.000848452  4.42236e+08  306572
0.00085744  4.43357e+08  310572
0.000866494  4.44478e+08  314612
0.000875617  4.45599e+08  318692
0.000884808  4.4672e+08  322813
0.000894067  4.47841e+08  326975
0.000903395  4.48962e+08  331178
0.000912793  4.50083e+08  335423
0.000922259  4.51204e+08  339710
0.000931795  4.52325e+08  344040
0.000941401  4.53446e+08  348411
0.000951078  4.54567e+08  352826
0.000960825  4.55688e+08  357284
0.000970642  4.56809e+08  361785
0.000980531  4.5793e+08  366329
0.000990491  4.59051e+08  370918
0.00100052  4.60172e+08  375551
0.00101063  4.61293e+08  380228
0.0010208  4.62414e+08  384950
0.00103105  4.63535e+08  389718
0.00104137  4.64656e+08  394530
0.00105177  4.65777e+08  399389
0.00106223  4.66898e+08  404293
0.00107278  4.68019e+08  409244
0.00108339  4.6914e+08  414242
0.00109408  4.70261e+08  419286
0.00110484  4.71382e+08  424378
0.00111568  4.72503e+08  429517
0.0011266  4.73624e+08  434704
0.00113759  4.74745e+08  439939
0.00114865  4.75866e+08  445223
0.00115979  4.76987e+08  450555
0.00117101  4.78108e+08  455936
0.00118231  4.79229e+08  461367
0.00119368  4.8035e+08  466848
0.00120512  4.81471e+08  472378
0.00121665  4.82592e+08  477959
0.00122825  4.83713e+08  483590
0.00123993  4.84834e+08  489273
0.00125169  4.85955e+08  495006
0.00126353  4.87076e+08  500791
0.00127545  4.88197e+08  506628
0.00128744  4.89318e+08  512518
0.00129952  4.90439e+08  518459
0.00131167  4.9156e+08  524454
0.00132391  4.92681e+08  530502
0.00133622  4.93802e+08  536603
0.00134862  4.94923e+08  542758
0.0013611  4.96044e+08  548967
0.00137366  4.97165e+08  555231
0.0013863  4.98286e+08  561549
0.00139902  4.99407e+08  567923
0.00141182  5.00528e+08  574352
0.00142471  5.01649e+08  580837
0.00143767  5.0277e+08  587378
0.00145073  5.03891e+08  593975
0.00146386  5.05012e+08  600629
0.00147708  5.06133e+08  607340
0.00149038  5.07254e+08  614109
0.00150377  5.08375e+08  620935
0.00151724  5.09496e+08  627820
0.00153079  5.10617e+08  634763
0.00154443  5.11738e+08  641764
0.00155815  5.12859e+08  648825
0.00157196  5.1398e+08  655945
0.00158586  5.15101e+08  663125
0.00159984  5.16222e+08  670366
0.00161391  5.17343e+08  677666
0.00162807  5.18464e+08  685028
0.00164231  5.19585e+08  692450
0.00165664  5.20706e+08  699935
0.00167106  5.21827e+08  707481
0.00168556  5.22948e+08  715089
0.00170015  5.24069e+08  722760
0.00171483  5.2519e+08  730493
0.0017296  5.26311e+08  738290
0.00174446  5.27432e+08  746151
0.00175941  5.28553e+08  754075
0.00177445  5.29674e+08  762064
0.00178958  5.30795e+08  770117
0.00180479  5.31916e+08  778236
0.0018201  5.33037e+08  786420
0.0018355  5.34158e+08  794669
0.00185099  5.35279e+08  802985
0.00186657  5.364e+08  811367
0.00188224  5.37521e+08  819816
0.00189801  5.38642e+08  828332
0.00191386  5.39763e+08  836915
0.00192981  5.40884e+08  845566
0.00194585  5.42005e+08  854286
0.00196199  5.43126e+08  863074
0.00197821  5.44247e+08  871932
0.00199454  5.45368e+08  880858
0.00201095  5.46489e+08  889854
0.00202746  5.4761e+08  898921
0.00204406  5.48731e+08  908058
0.00206076  5.49852e+08  917265
0.00207755  5.50973e+08  926544
0.00209444  5.52094e+08  935894
0.00211143  5.53215e+08  945316
0.00212851  5.54336e+08  954811
0.00214568  5.55457e+08  964378
0.00216295  5.56578e+08  974018
0.00218032  5.57699e+08  983732
0.00219779  5.5882e+08  993520
0.00221535  5.59941e+08  1.00338e+06
0.00223301  5.61062e+08  1.01332e+06
0.00225077  5.62183e+08  1.02333e+06
0.00226863  5.63304e+08  1.03341e+06
0.00228658  5.64425e+08  1.04358e+06
0.00230464  5.65546e+08  1.05382e+06
0.00232279  5.66667e+08  1.06413e+06
0.00234104  5.67788e+08  1.07452e+06
0.00235939  5.68909e+08  1.08499e+06
0.00237785  5.7003e+08  1.09554e+06
0.0023964  5.71151e+08  1.10616e+06
0.00241505  5.72272e+08  1.11686e+06
0.0024338  5.73393e+08  1.12764e+06
0.00245265  5.74514e+08  1.13851e+06
0.00247161  5.75635e+08  1.14945e+06
0.00249067  5.76756e+08  1.16047e+06
0.00250982  5.77877e+08  1.17157e+06
0.00252908  5.78998e+08  1.18275e+06
0.00254845  5.80119e+08  1.19401e+06
0.00256791  5.8124e+08  1.20535e+06
0.00258748  5.82361e+08  1.21678e+06
0.00260715  5.83482e+08  1.22829e+06
0.00262693  5.84603e+08  1.23988e+06
0.0026468  5.85724e+08  1.25155e+06
0.00266679  5.86845e+08  1.26331e+06
0.00268687  5.87966e+08  1.27515e+06
0.00270707  5.89087e+08  1.28708e+06
0.00272736  5.90208e+08  1.29909e+06
0.00274776  5.91329e+08  1.31118e+06
0.00276827  5.9245e+08  1.32336e+06
0.00278888  5.93571e+08  1.33563e+06
0.0028096  5.94692e+08  1.34798e+06
0.00283043  5.95813e+08  1.36042e+06
0.00285136  5.96934e+08  1.37295e+06
0.0028724  5.98055e+08  1.38556e+06
0.00289355  5.99176e+08  1.39826e+06
0.0029148  6.00297e+08  1.41106e+06
0.00293616  6.01418e+08  1.42393e+06
0.00295763  6.02539e+08  1.4369e+06
0.00297921  6.0366e+08  1.44996e+06
0.00300089  6.04781e+08  1.46311e+06
0.00302269  6.05902e+08  1.47635e+06
0.00304459  6.07023e+08  1.48968e+06
0.0030666  6.08144e+08  1.5031e+06
0.00308873  6.09265e+08  1.51661e+06
0.00311096  6.10386e+08  1.53021e+06
0.0031333  6.11507e+08  1.54391e+06
0.00315576  6.12628e+08  1.5577e+06
0.00317832  6.13749e+08  1.57158e+06
0.003201  6.1487e+08  1.58556e+06
0.00322378  6.15991e+08  1.59963e+06
0.00324668  6.17112e+08  1.6138e+06
0.00326969  6.18233e+08  1.62806e+06
0.00329282  6.19354e+08  1.64241e+06
0.00331605  6.20475e+08  1.65687e+06
0.0033394  6.21596e+08  1.67141e+06
0.00336286  6.22717e+08  1.68606e+06
0.00338643  6.23838e+08  1.7008e+06
0.00341012  6.24959e+08  1.71564e+06
0.00343392  6.2608e+08  1.73058e+06
0.00345784  6.27201e+08  1.74561e+06
0.00348187  6.28322e+08  1.76075e+06
0.00350601  6.29443e+08  1.77598e+06
0.00353027  6.30564e+08  1.79131e+06
0.00355465  6.31685e+08  1.80675e+06
0.00357914  6.32806e+08  1.82228e+06
0.00360374  6.33927e+08  1.83792e+06
0.00362847  6.35048e+08  1.85365e+06
0.00365331  6.36169e+08  1.86949e+06
0.00367826  6.3729e+08  1.88543e+06
0.00370333  6.38411e+08  1.90148e+06
0.00372852  6.39532e+08  1.91762e+06
0.00375383  6.40653e+08  1.93388e+06
0.00377925  6.41774e+08  1.95023e+06
0.0038048  6.42895e+08  1.96669e+06
0.00383046  6.44016e+08  1.98325e+06
0.00385624  6.45137e+08  1.99992e+06
0.00388213  6.46258e+08  2.0167e+06
0.00390815  6.47379e+08  2.03358e+06
0.00393429  6.485e+08  2.05057e+06
0.00396054  6.49621e+08  2.06766e+06
0.00398692  6.50742e+08  2.08487e+06
0.00401341  6.51863e+08  2.10218e+06
0.00404003  6.52984e+08  2.1196e+06
0.00406677  6.54105e+08  2.13712e+06
0.00409363  6.55226e+08  2.15476e+06
0.00412061  6.56347e+08  2.17251e+06
0.00414771  6.57468e+08  2.19037e+06
0.00417493  6.58589e+08  2.20834e+06
0.00420227  6.5971e+08  2.22642e+06
0.00422974  6.60831e+08  2.24461e+06
0.00425733  6.61952e+08  2.26291e+06
0.00428504  6.63073e+08  2.28133e+06
0.00431288  6.64194e+08  2.29986e+06
0.00434084  6.65315e+08  2.3185e+06
0.00436892  6.66436e+08  2.33726e+06
0.00439713  6.67557e+08  2.35613e+06
0.00442546  6.68678e+08  2.37511e+06
0.00445392  6.69799e+08  2.39422e+06
0.0044825  6.70921e+08  2.41343e+06
0.0045112  6.72042e+08  2.43277e+06
0.00454003  6.73163e+08  2.45222e+06
0.00456899  6.74284e+08  2.47178e+06
0.00459807  6.75405e+08  2.49147e+06
0.00462728  6.76526e+08  2.51127e+06
0.00465661  6.77647e+08  2.53119e+06
0.00468607  6.78768e+08  2.55123e+06
0.00471566  6.79889e+08  2.57139e+06
0.00474538  6.8101e+08  2.59167e+06
0.00477522  6.82131e+08  2.61207e+06
0.00480519  6.83252e+08  2.63259e+06
0.00483529  6.84373e+08  2.65324e+06
0.00486552  6.85494e+08  2.674e+06
0.00489587  6.86615e+08  2.69489e+06
0.00492636  6.87736e+08  2.7159e+06
0.00495697  6.88857e+08  2.73703e+06
0.00498771  6.89978e+08  2.75828e+06
0.00501858  6.91099e+08  2.77966e+06
0.00504958  6.9222e+08  2.80117e+06
0.00508072  6.93341e+08  2.8228e+06
0.00511198  6.94462e+08  2.84456e+06
0.00514337  6.95583e+08  2.86644e+06
0.0051749  6.96704e+08  2.88845e+06
0.00520655  6.97825e+08  2.91058e+06
0.00523834  6.98946e+08  2.93284e+06
0.00527026  7.00067e+08  2.95524e+06
0.00530231  7.01188e+08  2.97775e+06
0.00533449  7.02309e+08  3.0004e+06
0.0053668  7.0343e+08  3.02318e+06
0.00539925  7.04551e+08  3.04609e+06
0.00543183  7.05672e+08  3.06913e+06
0.00546454  7.06793e+08  3.0923e+06
0.00549739  7.07914e+08  3.1156e+06
0.00553037  7.09035e+08  3.13903e+06
0.00556349  7.10156e+08  3.16259e+06
0.00559674  7.11277e+08  3.18629e+06
0.00563012  7.12398e+08  3.21012e+06
0.00566364  7.13519e+08  3.23409e+06
0.00569729  7.1464e+08  3.25818e+06
0.00573108  7.15761e+08  3.28242e+06
0.00576501  7.16882e+08  3.30679e+06
0.00579907  7.18003e+08  3.33129e+06
0.00583327  7.19124e+08  3.35593e+06
0.0058676  7.20245e+08  3.38071e+06
0.00590207  7.21366e+08  3.40562e+06
0.00593668  7.22487e+08  3.43068e+06
0.00597142  7.23608e+08  3.45587e+06
0.0060063  7.24729e+08  3.4812e+06
0.00604132  7.2585e+08  3.50667e+06
0.00607648  7.26971e+08  3.53227e+06
0.00611177  7.28092e+08  3.55802e+06
0.00614721  7.29213e+08  3.58391e+06
0.00618278  7.30334e+08  3.60994e+06
0.00621849  7.31455e+08  3.63612e+06
0.00625434  7.32576e+08  3.66243e+06
0.00629033  7.33697e+08  3.68889e+06
0.00632646  7.34818e+08  3.71549e+06
0.00636273  7.35939e+08  3.74223e+06
0.00639914  7.3706e+08  3.76912e+06
0.0064357  7.38181e+08  3.79615e+06
0.00647239  7.39302e+08  3.82333e+06
0.00650922  7.40423e+08  3.85066e+06
0.00654619  7.41544e+08  3.87813e+06
0.00658331  7.42665e+08  3.90574e+06
0.00662057  7.43786e+08  3.93351e+06
0.00665797  7.44907e+08  3.96142e+06
0.00669551  7.46028e+08  3.98948e+06
0.00673319  7.47149e+08  4.01769e+06
0.00677102  7.4827e+08  4.04605e+06
0.00680899  7.49391e+08  4.07456e+06
0.0068471  7.50512e+08  4.10321e+06
0.00688536  7.51633e+08  4.13202e+06
0.00692376  7.52754e+08  4.16098e+06
0.00696231  7.53875e+08  4.1901e+06
0.007001  7.54996e+08  4.21936e+06
0.00703983  7.56117e+08  4.24878e+06
0.00707881  7.57238e+08  4.27835e+06
0.00711793  7.58359e+08  4.30807e+06
0.0071572  7.5948e+08  4.33795e+06
0.00719662  7.60601e+08  4.36799e+06
0.00723618  7.61722e+08  4.39818e+06
0.00727588  7.62843e+08  4.42852e+06
0.00731574  7.63964e+08  4.45903e+06
0.00735574  7.65085e+08  4.48969e+06
0.00739588  7.66206e+08  4.5205e+06
0.00743618  7.67327e+08  4.55148e+06
0.00747662  7.68448e+08  4.58261e+06
0.00751721  7.69569e+08  4.6139e+06
0.00755794  7.7069e+08  4.64536e+06
0.00759883  7.71811e+08  4.67697e+06
0.00763986  7.72932e+08  4.70874e+06
0.00768104  7.74053e+08  4.74067e+06
0.00772237  7.75174e+08  4.77277e+06
0.00776385  7.76295e+08  4.80503e+06
0.00780548  7.77416e+08  4.83745e+06
0.00784726  7.78537e+08  4.87003e+06
0.00788918  7.79658e+08  4.90278e+06
0.00793126  7.80779e+08  4.93569e+06
0.00797349  7.819e+08  4.96877e+06
0.00801587  7.83021e+08  5.00201e+06
0.0080584  7.84142e+08  5.03542e+06
0.00810108  7.85263e+08  5.069e+06
0.00814391  7.86384e+08  5.10274e+06
0.0081869  7.87505e+08  5.13665e+06
0.00823003  7.88626e+08  5.17073e+06
0.00827332  7.89747e+08  5.20497e+06
0.00831676  7.90868e+08  5.23939e+06
0.00836035  7.91989e+08  5.27397e+06
0.0084041  7.9311e+08  5.30873e+06
0.00844799  7.94231e+08  5.34365e+06
0.00849205  7.95352e+08  5.37875e+06
0.00853625  7.96473e+08  5.41402e+06
0.00858061  7.97594e+08  5.44946e+06
0.00862512  7.98715e+08  5.48508e+06
0.00866979  7.99836e+08  5.52086e+06
0.00871461  8.00957e+08  5.55683e+06
0.00875959  8.02078e+08  5.59296e+06
0.00880472  8.03199e+08  5.62927e+06
0.00885  8.0432e+08  5.66576e+06
0.00889544  8.05441e+08  5.70242e+06
0.00894104  8.06562e+08  5.73926e+06
0.00898679  8.07683e+08  5.77628e+06
0.0090327  8.08804e+08  5.81348e+06
0.00907877  8.09925e+08  5.85085e+06
0.00912499  8.11046e+08  5.8884e+06
0.00917137  8.12167e+08  5.92613e+06
0.00921791  8.13288e+08  5.96404e+06
0.0092646  8.14409e+08  6.00213e+06
0.00931145  8.1553e+08  6.04041e+06
0.00935846  8.16651e+08  6.07886e+06
0.00940563  8.17772e+08  6.1175e+06
0.00945295  8.18893e+08  6.15632e+06
0.00950044  8.20014e+08  6.19532e+06
0.00954808  8.21135e+08  6.23451e+06
0.00959588  8.22256e+08  6.27388e+06
0.00964384  8.23377e+08  6.31343e+06
0.00969196  8.24498e+08  6.35317e+06
0.00974024  8.25619e+08  6.3931e+06
0.00978868  8.2674e+08  6.43321e+06
0.00983728  8.27861e+08  6.47352e+06
0.00988604  8.28982e+08  6.514e+06
0.00993497  8.30103e+08  6.55468e+06
0.00998405  8.31224e+08  6.59555e+06
0.0100333  8.32345e+08  6.6366e+06
0.0100827  8.33466e+08  6.67785e+06
0.0101323  8.34587e+08  6.71928e+06
0.010182  8.35708e+08  6.76091e+06
0.0102319  8.36829e+08  6.80272e+06
0.0102819  8.3795e+08  6.84473e+06
0.0103322  8.39071e+08  6.88694e+06
0.0103825  8.40192e+08  6.92933e+06
0.0104331  8.41313e+08  6.97192e+06
0.0104838  8.42434e+08  7.01471e+06
0.0105346  8.43555e+08  7.05768e+06
0.0105857  8.44676e+08  7.10086e+06
0.0106369  8.45797e+08  7.14423e+06
0.0106882  8.46918e+08  7.1878e+06
0.0107398  8.48039e+08  7.23156e+06
0.0107914  8.4916e+08  7.27552e+06
0.0108433  8.50281e+08  7.31968e+06
0.0108953  8.51402e+08  7.36404e+06
0.0109475  8.52523e+08  7.4086e+06
0.0109998  8.53644e+08  7.45336e+06
0.0110524  8.54765e+08  7.49832e+06
0.011105  8.55886e+08  7.54348e+06
0.0111579  8.57007e+08  7.58884e+06
0.0112109  8.58128e+08  7.6344e+06
0.0112641  8.59249e+08  7.68017e+06
0.0113174  8.6037e+08  7.72614e+06
0.0113709  8.61491e+08  7.77232e+06
0.0114246  8.62612e+08  7.8187e+06
0.0114785  8.63733e+08  7.86528e+06
0.0115325  8.64854e+08  7.91207e+06
0.0115867  8.65975e+08  7.95907e+06
0.011641  8.67096e+08  8.00627e+06
0.0116956  8.68217e+08  8.05368e+06
0.0117503  8.69338e+08  8.1013e+06
0.0118051  8.70459e+08  8.14913e+06
0.0118601  8.7158e+08  8.19716e+06
0.0119153  8.72701e+08  8.24541e+06
0.0119707  8.73822e+08  8.29386e+06
0.0120262  8.74943e+08  8.34253e+06
0.012082  8.76064e+08  8.39141e+06
0.0121378  8.77185e+08  8.4405e+06
0.0121939  8.78306e+08  8.48981e+06
0.0122501  8.79427e+08  8.53932e+06
0.0123065  8.80548e+08  8.58905e+06
0.0123631  8.81669e+08  8.639e+06
0.0124198  8.8279e+08  8.68916e+06
0.0124767  8.83911e+08  8.73953e+06
0.0125338  8.85032e+08  8.79012e+06
0.012591  8.86153e+08  8.84093e+06
0.0126484  8.87274e+08  8.89196e+06
0.012706  8.88395e+08  8.9432e+06
0.0127638  8.89516e+08  8.99466e+06
0.0128217  8.90637e+08  9.04634e+06
0.0128799  8.91758e+08  9.09824e+06
0.0129381  8.92879e+08  9.15036e+06
0.0129966  8.94e+08  9.20271e+06
0.0130552  8.95121e+08  9.25527e+06
0.0131141  8.96242e+08  9.30805e+06
0.013173  8.97363e+08  9.36106e+06
0.0132322  8.98484e+08  9.41429e+06
0.0132915  8.99605e+08  9.46774e+06
0.013351  9.00726e+08  9.52142e+06
0.0134107  9.01847e+08  9.57533e+06
0.0134706  9.02968e+08  9.62945e+06
0.0135306  9.04089e+08  9.68381e+06
0.0135908  9.0521e+08  9.73839e+06
0.0136512  9.06331e+08  9.7932e+06
0.0137118  9.07452e+08  9.84824e+06
0.0137725  9.08573e+08  9.9035e+06
0.0138334  9.09694e+08  9.959e+06
0.0138945  9.10815e+08  1.00147e+07
0.0139558  9.11936e+08  1.00707e+07
0.0140172  9.13057e+08  1.01269e+07
0.0140788  9.14178e+08  1.01833e+07
0.0141406  9.15299e+08  1.02399e+07
0.0142026  9.1642e+08  1.02968e+07
0.0142648  9.17541e+08  1.03539e+07
0.0143271  9.18662e+08  1.04113e+07
0.0143896  9.19783e+08  1.04688e+07
0.0144523  9.20904e+08  1.05267e+07
0.0145152  9.22025e+08  1.05847e+07
0.0145783  9.23146e+08  1.0643e+07
0.0146415  9.24267e+08  1.07015e+07
0.0147049  9.25388e+08  1.07603e+07
0.0147685  9.26509e+08  1.08193e+07
0.0148323  9.2763e+08  1.08785e+07
0.0148962  9.28751e+08  1.0938e+07
0.0149603  9.29872e+08  1.09977e+07
0.0150247  9.30993e+08  1.10577e+07
0.0150891  9.32114e+08  1.11179e+07
0.0151538  9.33235e+08  1.11783e+07
0.0152187  9.34356e+08  1.1239e+07
0.0152837  9.35477e+08  1.12999e+07
0.0153489  9.36598e+08  1.13611e+07
0.0154143  9.37719e+08  1.14225e+07
0.0154799  9.3884e+08  1.14842e+07
0.0155457  9.39961e+08  1.15461e+07
0.0156116  9.41082e+08  1.16082e+07
0.0156778  9.42203e+08  1.16706e+07
0.0157441  9.43324e+08  1.17333e+07
0.0158106  9.44445e+08  1.17962e+07
0.0158773  9.45566e+08  1.18593e+07
0.0159441  9.46687e+08  1.19227e+07
0.0160112  9.47808e+08  1.19863e+07
0.0160784  9.48929e+08  1.20502e+07
0.0161458  9.5005e+08  1.21144e+07
0.0162134  9.51171e+08  1.21788e+07
0.0162812  9.52292e+08  1.22434e+07
0.0163492  9.53413e+08  1.23083e+07
0.0164174  9.54534e+08  1.23734e+07
0.0164857  9.55655e+08  1.24388e+07
0.0165542  9.56776e+08  1.25045e+07
0.016623  9.57897e+08  1.25704e+07
0.0166919  9.59018e+08  1.26366e+07
0.0167609  9.60139e+08  1.2703e+07
0.0168302  9.6126e+08  1.27697e+07
0.0168997  9.62381e+08  1.28366e+07
0.0169693  9.63502e+08  1.29038e+07
0.0170392  9.64623e+08  1.29713e+07
0.0171092  9.65744e+08  1.3039e+07
0.0171794  9.66865e+08  1.3107e+07
0.0172498  9.67986e+08  1.31752e+07
0.0173204  9.69107e+08  1.32437e+07
0.0173911  9.70228e+08  1.33124e+07
0.0174621  9.71349e+08  1.33815e+07
0.0175332  9.7247e+08  1.34507e+07
0.0176046  9.73591e+08  1.35203e+07
0.0176761  9.74712e+08  1.35901e+07
0.0177478  9.75833e+08  1.36602e+07
0.0178197  9.76954e+08  1.37305e+07
0.0178918  9.78075e+08  1.38011e+07
0.0179641  9.79196e+08  1.3872e+07
0.0180366  9.80317e+08  1.39431e+07
0.0181092  9.81438e+08  1.40145e+07
0.0181821  9.82559e+08  1.40862e+07
0.0182551  9.8368e+08  1.41582e+07
0.0183284  9.84801e+08  1.42304e+07
0.0184018  9.85922e+08  1.43029e+07
0.0184754  9.87043e+08  1.43756e+07
0.0185492  9.88164e+08  1.44486e+07
0.0186232  9.89285e+08  1.45219e+07
0.0186974  9.90406e+08  1.45955e+07
0.0187718  9.91527e+08  1.46694e+07
0.0188464  9.92648e+08  1.47435e+07
0.0189211  9.93769e+08  1.48179e+07
0.0189961  9.9489e+08  1.48926e+07
0.0190712  9.96011e+08  1.49675e+07
0.0191466  9.97132e+08  1.50427e+07
0.0192221  9.98253e+08  1.51182e+07
0.0192979  9.99374e+08  1.5194e+07
0.0193738  1.0005e+09  1.52701e+07
0.0194499  1.00162e+09  1.53464e+07
0.0195262  1.00274e+09  1.5423e+07
0.0196027  1.00386e+09  1.54999e+07
0.0196794  1.00498e+09  1.55771e+07
0.0197563  1.0061e+09  1.56546e+07
0.0198334  1.00722e+09  1.57323e+07
0.0199107  1.00834e+09  1.58103e+07
0.0199882  1.00946e+09  1.58886e+07
0.0200658  1.01058e+09  1.59672e+07
0.0201437  1.01171e+09  1.60461e+07
0.0202218  1.01283e+09  1.61253e+07
0.0203  1.01395e+09  1.62047e+07
0.0203785  1.01507e+09  1.62845e+07
0.0204571  1.01619e+09  1.63645e+07
0.020536  1.01731e+09  1.64448e+07
0.020615  1.01843e+09  1.65254e+07
0.0206943  1.01955e+09  1.66063e+07
0.0207737  1.02067e+09  1.66875e+07
0.0208533  1.02179e+09  1.6769e+07
0.0209332  1.02292e+09  1.68507e+07
0.0210132  1.02404e+09  1.69328e+07
0.0210934  1.02516e+09  1.70151e+07
0.0211739  1.02628e+09  1.70978e+07
0.0212545  1.0274e+09  1.71807e+07
0.0213353  1.02852e+09  1.72639e+07
0.0214163  1.02964e+09  1.73474e+07
0.0214975  1.03076e+09  1.74313e+07
0.021579  1.03188e+09  1.75154e+07
0.0216606  1.033e+09  1.75998e+07
0.0217424  1.03413e+09  1.76845e+07
0.0218244  1.03525e+09  1.77695e+07
0.0219066  1.03637e+09  1.78548e+07
0.021989  1.03749e+09  1.79404e+07
0.0220717  1.03861e+09  1.80263e+07
0.0221545  1.03973e+09  1.81125e+07
0.0222375  1.04085e+09  1.81991e+07
0.0223207  1.04197e+09  1.82859e+07
0.0224041  1.04309e+09  1.8373e+07
0.0224877  1.04421e+09  1.84604e+07
0.0225715  1.04534e+09  1.85481e+07
0.0226556  1.04646e+09  1.86361e+07
0.0227398  1.04758e+09  1.87245e+07
0.0228242  1.0487e+09  1.88131e+07
0.0229088  1.04982e+09  1.89021e+07
0.0229937  1.05094e+09  1.89913e+07
0.0230787  1.05206e+09  1.90809e+07
0.0231639  1.05318e+09  1.91707e+07
0.0232493  1.0543e+09  1.92609e+07
0.023335  1.05542e+09  1.93514e+07
0.0234208  1.05655e+09  1.94422e+07
0.0235069  1.05767e+09  1.95333e+07
0.0235931  1.05879e+09  1.96247e+07
0.0236795  1.05991e+09  1.97165e+07
0.0237662  1.06103e+09  1.98085e+07
0.023853  1.06215e+09  1.99009e+07
0.0239401  1.06327e+09  1.99936e+07
0.0240274  1.06439e+09  2.00865e+07
0.0241148  1.06551e+09  2.01798e+07
0.0242025  1.06663e+09  2.02735e+07
0.0242904  1.06776e+09  2.03674e+07
0.0243785  1.06888e+09  2.04617e+07
0.0244667  1.07e+09  2.05562e+07
0.0245552  1.07112e+09  2.06511e+07
0.0246439  1.07224e+09  2.07463e+07
0.0247328  1.07336e+09  2.08419e+07
0.0248219  1.07448e+09  2.09377e+07
0.0249112  1.0756e+09  2.10339e+07
0.0250008  1.07672e+09  2.11304e+07
0.0250905  1.07784e+09  2.12272e+07
0.0251804  1.07897e+09  2.13244e+07
0.0252706  1.08009e+09  2.14218e+07
0.0253609  1.08121e+09  2.15196e+07
0.0254515  1.08233e+09  2.16178e+07
0.0255422  1.08345e+09  2.17162e+07
0.0256332  1.08457e+09  2.1815e+07
0.0257244  1.08569e+09  2.19141e+07
0.0258157  1.08681e+09  2.20135e+07
0.0259073  1.08793e+09  2.21132e+07
0.0259991  1.08905e+09  2.22133e+07
0.0260911  1.09018e+09  2.23137e+07
0.0261833  1.0913e+09  2.24145e+07
0.0262758  1.09242e+09  2.25156e+07
0.0263684  1.09354e+09  2.2617e+07
0.0264612  1.09466e+09  2.27187e+07
0.0265543  1.09578e+09  2.28208e+07
0.0266475  1.0969e+09  2.29232e+07
0.026741  1.09802e+09  2.3026e+07
0.0268347  1.09914e+09  2.3129e+07
0.0269286  1.10026e+09  2.32324e+07
0.0270227  1.10139e+09  2.33362e+07
0.027117  1.10251e+09  2.34403e+07
0.0272115  1.10363e+09  2.35447e+07
0.0273062  1.10475e+09  2.36495e+07
0.0274012  1.10587e+09  2.37546e+07
0.0274963  1.10699e+09  2.386e+07
0.0275917  1.10811e+09  2.39658e+07
0.0276872  1.10923e+09  2.40719e+07
0.027783  1.11035e+09  2.41784e+07
0.027879  1.11147e+09  2.42852e+07
0.0279752  1.1126e+09  2.43924e+07
0.0280716  1.11372e+09  2.44999e+07
0.0281683  1.11484e+09  2.46077e+07
0.0282651  1.11596e+09  2.47159e+07
0.0283622  1.11708e+09  2.48244e+07
0.0284594  1.1182e+09  2.49333e+07
0.0285569  1.11932e+09  2.50426e+07
0.0286546  1.12044e+09  2.51521e+07
0.0287525  1.12156e+09  2.52621e+07
0.0288506  1.12268e+09  2.53723e+07
0.0289489  1.12381e+09  2.5483e+07
0.0290475  1.12493e+09  2.55939e+07
0.0291462  1.12605e+09  2.57053e+07
0.0292452  1.12717e+09  2.58169e+07
0.0293444  1.12829e+09  2.5929e+07
0.0294438  1.12941e+09  2.60414e+07
0.0295434  1.13053e+09  2.61541e+07
0.0296432  1.13165e+09  2.62672e+07
0.0297433  1.13277e+09  2.63806e+07
0.0298435  1.13389e+09  2.64944e+07
0.029944  1.13502e+09  2.66086e+07
0.0300447  1.13614e+09  2.67231e+07
0.0301456  1.13726e+09  2.6838e+07
0.0302467  1.13838e+09  2.69532e+07
0.0303481  1.1395e+09  2.70688e+07
0.0304496  1.14062e+09  2.71848e+07
0.0305514  1.14174e+09  2.73011e+07
0.0306534  1.14286e+09  2.74177e+07
0.0307555  1.14398e+09  2.75348e+07
0.030858  1.1451e+09  2.76522e+07
0.0309606  1.14623e+09  2.77699e+07
0.0310634  1.14735e+09  2.78881e+07
0.0311665  1.14847e+09  2.80066e+07
0.0312698  1.14959e+09  2.81254e+07
0.0313733  1.15071e+09  2.82446e+07
0.031477  1.15183e+09  2.83642e+07
0.0315809  1.15295e+09  2.84842e+07
0.0316851  1.15407e+09  2.86045e+07
0.0317895  1.15519e+09  2.87252e+07
0.031894  1.15631e+09  2.88463e+07
0.0319988  1.15744e+09  2.89677e+07
0.0321039  1.15856e+09  2.90895e+07
0.0322091  1.15968e+09  2.92117e+07
0.0323146  1.1608e+09  2.93342e+07
0.0324203  1.16192e+09  2.94571e+07
0.0325262  1.16304e+09  2.95804e+07
0.0326323  1.16416e+09  2.97041e+07
0.0327386  1.16528e+09  2.98281e+07
0.0328452  1.1664e+09  2.99526e+07
0.0329519  1.16752e+09  3.00773e+07
0.0330589  1.16865e+09  3.02025e+07
0.0331662  1.16977e+09  3.03281e+07
0.0332736  1.17089e+09  3.0454e+07
0.0333812  1.17201e+09  3.05803e+07
0.0334891  1.17313e+09  3.0707e+07
0.0335972  1.17425e+09  3.0834e+07
0.0337055  1.17537e+09  3.09615e+07
0.0338141  1.17649e+09  3.10893e+07
0.0339228  1.17761e+09  3.12175e+07
0.0340318  1.17874e+09  3.13461e+07
0.034141  1.17986e+09  3.14751e+07
0.0342504  1.18098e+09  3.16044e+07
0.0343601  1.1821e+09  3.17342e+07
0.03447  1.18322e+09  3.18643e+07
0.03458  1.18434e+09  3.19948e+07
0.0346904  1.18546e+09  3.21257e+07
0.0348009  1.18658e+09  3.2257e+07
0.0349116  1.1877e+09  3.23887e+07
0.0350226  1.18882e+09  3.25207e+07
0.0351338  1.18995e+09  3.26532e+07
0.0352452  1.19107e+09  3.27861e+07
0.0353569  1.19219e+09  3.29193e+07
0.0354688  1.19331e+09  3.30529e+07
0.0355809  1.19443e+09  3.31869e+07
0.0356932  1.19555e+09  3.33214e+07
0.0358057  1.19667e+09  3.34562e+07
0.0359185  1.19779e+09  3.35914e+07
0.0360315  1.19891e+09  3.3727e+07
0.0361447  1.20003e+09  3.3863e+07
0.0362581  1.20116e+09  3.39993e+07
0.0363718  1.20228e+09  3.41361e+07
0.0364857  1.2034e+09  3.42733e+07
0.0365998  1.20452e+09  3.44109e+07
0.0367141  1.20564e+09  3.45489e+07
0.0368287  1.20676e+09  3.46873e+07
0.0369435  1.20788e+09  3.4826e+07
0.0370585  1.209e+09  3.49652e+07
0.0371737  1.21012e+09  3.51048e+07
0.0372892  1.21124e+09  3.52448e+07
0.0374048  1.21237e+09  3.53852e+07
0.0375208  1.21349e+09  3.5526e+07
0.0376369  1.21461e+09  3.56672e+07
0.0377533  1.21573e+09  3.58088e+07
0.0378699  1.21685e+09  3.59508e+07
0.0379867  1.21797e+09  3.60932e+07
0.0381037  1.21909e+09  3.62361e+07
0.038221  1.22021e+09  3.63793e+07
0.0383385  1.22133e+09  3.65229e+07
0.0384562  1.22245e+09  3.6667e+07
0.0385742  1.22358e+09  3.68114e+07
0.0386923  1.2247e+09  3.69563e+07
0.0388108  1.22582e+09  3.71016e+07
0.0389294  1.22694e+09  3.72473e+07
0.0390482  1.22806e+09  3.73934e+07
0.0391673  1.22918e+09  3.75399e+07
0.0392867  1.2303e+09  3.76869e+07
0.0394062  1.23142e+09  3.78342e+07
0.039526  1.23254e+09  3.7982e+07
0.039646  1.23366e+09  3.81302e+07
0.0397662  1.23479e+09  3.82788e+07
0.0398867  1.23591e+09  3.84278e+07
0.0400074  1.23703e+09  3.85772e+07
0.0401283  1.23815e+09  3.87271e+07
0.0402494  1.23927e+09  3.88774e+07
0.0403708  1.24039e+09  3.90281e+07
0.0404924  1.24151e+09  3.91792e+07
0.0406142  1.24263e+09  3.93307e+07
0.0407363  1.24375e+09  3.94827e+07
0.0408586  1.24487e+09  3.96351e+07
0.0409811  1.246e+09  3.97879e+07
0.0411039  1.24712e+09  3.99411e+07
0.0412269  1.24824e+09  4.00948e+07
0.0413501  1.24936e+09  4.02489e+07
0.0414735  1.25048e+09  4.04034e+07
0.0415972  1.2516e+09  4.05583e+07
0.0417211  1.25272e+09  4.07137e+07
0.0418453  1.25384e+09  4.08695e+07
0.0419696  1.25496e+09  4.10257e+07
0.0420942  1.25608e+09  4.11824e+07
0.0422191  1.25721e+09  4.13394e+07
0.0423441  1.25833e+09  4.1497e+07
0.0424694  1.25945e+09  4.16549e+07
0.042595  1.26057e+09  4.18133e+07
0.0427207  1.26169e+09  4.19721e+07
0.0428467  1.26281e+09  4.21314e+07
0.0429729  1.26393e+09  4.22911e+07
0.0430994  1.26505e+09  4.24512e+07
0.0432261  1.26617e+09  4.26117e+07
0.043353  1.26729e+09  4.27727e+07
0.0434802  1.26842e+09  4.29342e+07
0.0436076  1.26954e+09  4.3096e+07
0.0437352  1.27066e+09  4.32584e+07
0.043863  1.27178e+09  4.34211e+07
0.0439911  1.2729e+09  4.35843e+07
0.0441195  1.27402e+09  4.37479e+07
0.044248  1.27514e+09  4.3912e+07
0.0443768  1.27626e+09  4.40765e+07
0.0445058  1.27738e+09  4.42415e+07
0.0446351  1.2785e+09  4.44069e+07
0.0447646  1.27963e+09  4.45727e+07
0.0448943  1.28075e+09  4.4739e+07
0.0450243  1.28187e+09  4.49058e+07
0.0451544  1.28299e+09  4.5073e+07
0.0452849  1.28411e+09  4.52406e+07
0.0454155  1.28523e+09  4.54087e+07
0.0455464  1.28635e+09  4.55772e+07
0.0456776  1.28747e+09  4.57462e+07
0.0458089  1.28859e+09  4.59156e+07
0.0459405  1.28971e+09  4.60855e+07
0.0460724  1.29084e+09  4.62559e+07
0.0462045  1.29196e+09  4.64266e+07
0.0463368  1.29308e+09  4.65979e+07
0.0464693  1.2942e+09  4.67696e+07
0.0466021  1.29532e+09  4.69417e+07
0.0467351  1.29644e+09  4.71143e+07
0.0468684  1.29756e+09  4.72874e+07
0.0470019  1.29868e+09  4.74609e+07
0.0471356  1.2998e+09  4.76349e+07
0.0472696  1.30092e+09  4.78093e+07
0.0474038  1.30205e+09  4.79842e+07
0.0475382  1.30317e+09  4.81596e+07
0.0476729  1.30429e+09  4.83354e+07
0.0478078  1.30541e+09  4.85116e+07
0.0479429  1.30653e+09  4.86884e+07
0.0480783  1.30765e+09  4.88656e+07
0.048214  1.30877e+09  4.90432e+07
0.0483498  1.30989e+09  4.92214e+07
0.0484859  1.31101e+09  4.93999e+07
0.0486223  1.31213e+09  4.9579e+07
0.0487588  1.31326e+09  4.97585e+07
0.0488957  1.31438e+09  4.99385e+07
0.0490327  1.3155e+09  5.01189e+07
0.04917  1.31662e+09  5.02999e+07
0.0493075  1.31774e+09  5.04812e+07
0.0494453  1.31886e+09  5.06631e+07
0.0495833  1.31998e+09  5.08454e+07
0.0497216  1.3211e+09  5.10282e+07
0.04986  1.32222e+09  5.12115e+07
0.0499988  1.32334e+09  5.13952e+07
0.0501377  1.32447e+09  5.15794e+07
0.0502769  1.32559e+09  5.17641e+07
0.0504164  1.32671e+09  5.19493e+07
0.0505561  1.32783e+09  5.21349e+07
0.050696  1.32895e+09  5.2321e+07
0.0508361  1.33007e+09  5.25076e+07
0.0509766  1.33119e+09  5.26947e+07
0.0511172  1.33231e+09  5.28822e+07
0.0512581  1.33343e+09  5.30702e+07
0.0513992  1.33455e+09  5.32587e+07
0.0515406  1.33568e+09  5.34477e+07
0.0516822  1.3368e+09  5.36372e+07
0.051824  1.33792e+09  5.38271e+07
0.0519661  1.33904e+09  5.40175e+07
0.0521084  1.34016e+09  5.42084e+07
0.052251  1.34128e+09  5.43998e+07
0.0523938  1.3424e+09  5.45917e+07
0.0525369  1.34352e+09  5.47841e+07
0.0526802  1.34464e+09  5.49769e+07
0.0528237  1.34576e+09  5.51702e+07
0.0529675  1.34689e+09  5.5364e+07
0.0531115  1.34801e+09  5.55583e+07
0.0532558  1.34913e+09  5.57531e+07
0.0534003  1.35025e+09  5.59484e+07
0.053545  1.35137e+09  5.61442e+07
0.05369  1.35249e+09  5.63404e+07
0.0538352  1.35361e+09  5.65372e+07
0.0539807  1.35473e+09  5.67344e+07
0.0541264  1.35585e+09  5.69322e+07
0.0542724  1.35697e+09  5.71304e+07
0.0544186  1.3581e+09  5.73291e+07
0.054565  1.35922e+09  5.75283e+07
0.0547117  1.36034e+09  5.7728e+07
0.0548586  1.36146e+09  5.79283e+07
0.0550058  1.36258e+09  5.8129e+07
0.0551532  1.3637e+09  5.83302e+07
0.0553009  1.36482e+09  5.85319e+07
0.0554488  1.36594e+09  5.87341e+07
0.0555969  1.36706e+09  5.89367e+07
0.0557453  1.36818e+09  5.91399e+07
0.055894  1.36931e+09  5.93436e+07
0.0560429  1.37043e+09  5.95478e+07
0.056192  1.37155e+09  5.97525e+07
0.0563414  1.37267e+09  5.99578e+07
0.056491  1.37379e+09  6.01635e+07
0.0566408  1.37491e+09  6.03697e+07
0.0567909  1.37603e+09  6.05764e+07
0.0569413  1.37715e+09  6.07836e+07
0.0570919  1.37827e+09  6.09913e+07
0.0572427  1.37939e+09  6.11996e+07
0.0573938  1.38052e+09  6.14083e+07
0.0575451  1.38164e+09  6.16176e+07
0.0576967  1.38276e+09  6.18273e+07
0.0578485  1.38388e+09  6.20376e+07
0.0580006  1.385e+09  6.22484e+07
0.0581529  1.38612e+09  6.24597e+07
0.0583055  1.38724e+09  6.26715e+07
0.0584583  1.38836e+09  6.28838e+07
0.0586113  1.38948e+09  6.30967e+07
0.0587646  1.3906e+09  6.331e+07
0.0589182  1.39173e+09  6.35239e+07
0.059072  1.39285e+09  6.37383e+07
0.059226  1.39397e+09  6.39532e+07
0.0593803  1.39509e+09  6.41686e+07
0.0595348  1.39621e+09  6.43845e+07
0.0596896  1.39733e+09  6.4601e+07
0.0598446  1.39845e+09  6.48179e+07
0.0599999  1.39957e+09  6.50354e+07
0.0601554  1.40069e+09  6.52534e+07
0.0603112  1.40181e+09  6.5472e+07
0.0604672  1.40294e+09  6.5691e+07
0.0606235  1.40406e+09  6.59106e+07
0.06078  1.40518e+09  6.61307e+07
0.0609368  1.4063e+09  6.63513e+07
0.0610938  1.40742e+09  6.65725e+07
0.061251  1.40854e+09  6.67941e+07
0.0614085  1.40966e+09  6.70163e+07
0.0615663  1.41078e+09  6.72391e+07
0.0617243  1.4119e+09  6.74623e+07
0.0618825  1.41302e+09  6.76861e+07
0.062041  1.41415e+09  6.79104e+07
0.0621998  1.41527e+09  6.81353e+07
0.0623588  1.41639e+09  6.83607e+07
0.062518  1.41751e+09  6.85866e+07
0.0626775  1.41863e+09  6.8813e+07
0.0628373  1.41975e+09  6.904e+07
0.0629972  1.42087e+09  6.92675e+07
0.0631575  1.42199e+09  6.94955e+07
0.063318  1.42311e+09  6.97241e+07
0.0634787  1.42423e+09  6.99532e+07
0.0636397  1.42536e+09  7.01828e+07
0.0638009  1.42648e+09  7.0413e+07
0.0639624  1.4276e+09  7.06438e+07
0.0641242  1.42872e+09  7.0875e+07
0.0642862  1.42984e+09  7.11068e+07
0.0644484  1.43096e+09  7.13391e+07
0.0646109  1.43208e+09  7.1572e+07
0.0647736  1.4332e+09  7.18054e+07
0.0649366  1.43432e+09  7.20394e+07
0.0650999  1.43544e+09  7.22739e+07
0.0652634  1.43657e+09  7.2509e+07
0.0654271  1.43769e+09  7.27446e+07
0.0655911  1.43881e+09  7.29807e+07
0.0657554  1.43993e+09  7.32174e+07
0.0659199  1.44105e+09  7.34546e+07
0.0660846  1.44217e+09  7.36924e+07
0.0662496  1.44329e+09  7.39307e+07
0.0664149  1.44441e+09  7.41696e+07
0.0665804  1.44553e+09  7.4409e+07
0.0667461  1.44665e+09  7.4649e+07
0.0669121  1.44778e+09  7.48895e+07
0.0670784  1.4489e+09  7.51306e+07
0.0672449  1.45002e+09  7.53722e+07
0.0674117  1.45114e+09  7.56144e+07
0.0675787  1.45226e+09  7.58571e+07
0.0677459  1.45338e+09  7.61004e+07
0.0679135  1.4545e+09  7.63443e+07
0.0680812  1.45562e+09  7.65886e+07
0.0682493  1.45674e+09  7.68336e+07
0.0684175  1.45786e+09  7.70791e+07
0.0685861  1.45899e+09  7.73252e+07
0.0687548  1.46011e+09  7.75718e+07
0.0689239  1.46123e+09  7.7819e+07
0.0690932  1.46235e+09  7.80667e+07
0.0692627  1.46347e+09  7.8315e+07
0.0694325  1.46459e+09  7.85639e+07
0.0696026  1.46571e+09  7.88133e+07
0.0697729  1.46683e+09  7.90633e+07
0.0699434  1.46795e+09  7.93139e+07
0.0701142  1.46907e+09  7.9565e+07
0.0702853  1.4702e+09  7.98167e+07
0.0704566  1.47132e+09  8.00689e+07
0.0706282  1.47244e+09  8.03218e+07
0.0708  1.47356e+09  8.05752e+07
0.0709721  1.47468e+09  8.08291e+07
0.0711444  1.4758e+09  8.10836e+07
0.071317  1.47692e+09  8.13387e+07
0.0714899  1.47804e+09  8.15944e+07
0.071663  1.47916e+09  8.18506e+07
0.0718363  1.48028e+09  8.21074e+07
0.0720099  1.48141e+09  8.23648e+07
0.0721838  1.48253e+09  8.26227e+07
0.0723579  1.48365e+09  8.28812e+07
0.0725323  1.48477e+09  8.31403e+07
0.0727069  1.48589e+09  8.34e+07
0.0728818  1.48701e+09  8.36602e+07
0.0730569  1.48813e+09  8.39211e+07
0.0732323  1.48925e+09  8.41825e+07
0.073408  1.49037e+09  8.44444e+07
0.0735839  1.49149e+09  8.4707e+07
0.07376  1.49262e+09  8.49701e+07
0.0739365  1.49374e+09  8.52338e+07
0.0741131  1.49486e+09  8.54981e+07
0.0742901  1.49598e+09  8.5763e+07
0.0744672  1.4971e+09  8.60285e+07
0.0746447  1.49822e+09  8.62945e+07
0.0748224  1.49934e+09  8.65611e+07
0.0750003  1.50046e+09  8.68283e+07
0.0751786  1.50158e+09  8.70961e+07
0.075357  1.5027e+09  8.73645e+07
0.0755357  1.50383e+09  8.76335e+07
0.0757147  1.50495e+09  8.7903e+07
0.075894  1.50607e+09  8.81732e+07
0.0760735  1.50719e+09  8.84439e+07
0.0762532  1.50831e+09  8.87152e+07
0.0764332  1.50943e+09  8.89871e+07
0.0766135  1.51055e+09  8.92596e+07
0.076794  1.51167e+09  8.95327e+07
0.0769748  1.51279e+09  8.98064e+07
0.0771558  1.51392e+09  9.00806e+07
0.0773371  1.51504e+09  9.03555e+07
0.0775187  1.51616e+09  9.0631e+07
0.0777005  1.51728e+09  9.0907e+07
0.0778826  1.5184e+09  9.11837e+07
0.0780649  1.51952e+09  9.14609e+07
0.0782475  1.52064e+09  9.17388e+07
0.0784303  1.52176e+09  9.20172e+07
0.0786134  1.52288e+09  9.22962e+07
0.0787968  1.524e+09  9.25759e+07
0.0789804  1.52513e+09  9.28561e+07
0.0791643  1.52625e+09  9.3137e+07
0.0793484  1.52737e+09  9.34184e+07
0.0795328  1.52849e+09  9.37004e+07
0.0797175  1.52961e+09  9.39831e+07
0.0799024  1.53073e+09  9.42663e+07
0.0800876  1.53185e+09  9.45502e+07
0.080273  1.53297e+09  9.48347e+07
0.0804587  1.53409e+09  9.51197e+07
0.0806446  1.53521e+09  9.54054e+07
0.0808308  1.53634e+09  9.56917e+07
0.0810173  1.53746e+09  9.59785e+07
0.081204  1.53858e+09  9.6266e+07
0.081391  1.5397e+09  9.65541e+07
0.0815783  1.54082e+09  9.68429e+07
0.0817658  1.54194e+09  9.71322e+07
0.0819535  1.54306e+09  9.74221e+07
0.0821416  1.54418e+09  9.77127e+07
0.0823298  1.5453e+09  9.80038e+07
0.0825184  1.54642e+09  9.82956e+07
0.0827072  1.54755e+09  9.8588e+07
0.0828963  1.54867e+09  9.8881e+07
0.0830856  1.54979e+09  9.91746e+07
0.0832752  1.55091e+09  9.94688e+07
0.083465  1.55203e+09  9.97637e+07
0.0836551  1.55315e+09  1.00059e+08
0.0838455  1.55427e+09  1.00355e+08
0.0840361  1.55539e+09  1.00652e+08
0.084227  1.55651e+09  1.00949e+08
0.0844182  1.55763e+09  1.01247e+08
0.0846096  1.55876e+09  1.01546e+08
0.0848013  1.55988e+09  1.01845e+08
0.0849932  1.561e+09  1.02145e+08
0.0851854  1.56212e+09  1.02445e+08
0.0853779  1.56324e+09  1.02746e+08
0.0855706  1.56436e+09  1.03048e+08
0.0857636  1.56548e+09  1.0335e+08
0.0859568  1.5666e+09  1.03653e+08
0.0861503  1.56772e+09  1.03957e+08
0.0863441  1.56884e+09  1.04261e+08
0.0865381  1.56997e+09  1.04566e+08
0.0867324  1.57109e+09  1.04871e+08
0.0869269  1.57221e+09  1.05177e+08
0.0871218  1.57333e+09  1.05484e+08
0.0873168  1.57445e+09  1.05791e+08
0.0875122  1.57557e+09  1.06099e+08
0.0877078  1.57669e+09  1.06408e+08
0.0879036  1.57781e+09  1.06717e+08
0.0880998  1.57893e+09  1.07027e+08
0.0882961  1.58005e+09  1.07338e+08
0.0884928  1.58118e+09  1.07649e+08
0.0886897  1.5823e+09  1.07961e+08
0.0888869  1.58342e+09  1.08273e+08
0.0890843  1.58454e+09  1.08586e+08
0.089282  1.58566e+09  1.089e+08
0.08948  1.58678e+09  1.09214e+08
0.0896782  1.5879e+09  1.09529e+08
0.0898767  1.58902e+09  1.09845e+08
0.0900755  1.59014e+09  1.10161e+08
0.0902745  1.59126e+09  1.10478e+08
0.0904738  1.59239e+09  1.10795e+08
0.0906733  1.59351e+09  1.11114e+08
0.0908731  1.59463e+09  1.11432e+08
0.0910732  1.59575e+09  1.11752e+08
0.0912735  1.59687e+09  1.12072e+08
0.0914741  1.59799e+09  1.12393e+08
0.091675  1.59911e+09  1.12714e+08
0.0918761  1.60023e+09  1.13036e+08
0.0920775  1.60135e+09  1.13359e+08
0.0922792  1.60247e+09  1.13682e+08
0.0924811  1.6036e+09  1.14006e+08
0.0926833  1.60472e+09  1.14331e+08
0.0928857  1.60584e+09  1.14656e+08
0.0930885  1.60696e+09  1.14982e+08
0.0932914  1.60808e+09  1.15309e+08
0.0934947  1.6092e+09  1.15636e+08
0.0936982  1.61032e+09  1.15964e+08
0.093902  1.61144e+09  1.16293e+08
0.094106  1.61256e+09  1.16622e+08
0.0943103  1.61368e+09  1.16952e+08
0.0945149  1.61481e+09  1.17282e+08
0.0947197  1.61593e+09  1.17614e+08
0.0949248  1.61705e+09  1.17945e+08
0.0951302  1.61817e+09  1.18278e+08
0.0953358  1.61929e+09  1.18611e+08
0.0955417  1.62041e+09  1.18945e+08
0.0957478  1.62153e+09  1.1928e+08
0.0959543  1.62265e+09  1.19615e+08
0.096161  1.62377e+09  1.19951e+08
0.0963679  1.62489e+09  1.20287e+08
0.0965751  1.62602e+09  1.20624e+08
0.0967826  1.62714e+09  1.20962e+08
0.0969904  1.62826e+09  1.21301e+08
0.0971984  1.62938e+09  1.2164e+08
0.0974067  1.6305e+09  1.2198e+08
0.0976152  1.63162e+09  1.2232e+08
0.0978241  1.63274e+09  1.22661e+08
0.0980332  1.63386e+09  1.23003e+08
0.0982425  1.63498e+09  1.23346e+08
0.0984521  1.6361e+09  1.23689e+08
0.098662  1.63723e+09  1.24033e+08
0.0988722  1.63835e+09  1.24377e+08
0.0990826  1.63947e+09  1.24722e+08
0.0992933  1.64059e+09  1.25068e+08
0.0995042  1.64171e+09  1.25415e+08
0.0997154  1.64283e+09  1.25762e+08
0.0999269  1.64395e+09  1.2611e+08
0.100139  1.64507e+09  1.26458e+08
0.100351  1.64619e+09  1.26808e+08
0.100563  1.64731e+09  1.27157e+08
0.100776  1.64844e+09  1.27508e+08
0.100988  1.64956e+09  1.27859e+08
0.101201  1.65068e+09  1.28211e+08
0.101415  1.6518e+09  1.28564e+08
0.101628  1.65292e+09  1.28917e+08
0.101842  1.65404e+09  1.29271e+08
0.102056  1.65516e+09  1.29626e+08
0.102271  1.65628e+09  1.29981e+08
0.102486  1.6574e+09  1.30337e+08
0.102701  1.65852e+09  1.30694e+08
0.102916  1.65965e+09  1.31052e+08
0.103131  1.66077e+09  1.3141e+08
0.103347  1.66189e+09  1.31768e+08
0.103563  1.66301e+09  1.32128e+08
0.103779  1.66413e+09  1.32488e+08
0.103996  1.66525e+09  1.32849e+08
0.104213  1.66637e+09  1.33211e+08
0.10443  1.66749e+09  1.33573e+08
0.104647  1.66861e+09  1.33936e+08
0.104865  1.66973e+09  1.34299e+08
0.105083  1.67086e+09  1.34664e+08
0.105301  1.67198e+09  1.35029e+08
0.105519  1.6731e+09  1.35394e+08
0.105738  1.67422e+09  1.35761e+08
0.105957  1.67534e+09  1.36128e+08
0.106176  1.67646e+09  1.36496e+08
0.106396  1.67758e+09  1.36864e+08
0.106616  1.6787e+09  1.37233e+08
0.106836  1.67982e+09  1.37603e+08
0.107056  1.68094e+09  1.37974e+08
0.107277  1.68207e+09  1.38345e+08
0.107498  1.68319e+09  1.38717e+08
0.107719  1.68431e+09  1.3909e+08
0.10794  1.68543e+09  1.39463e+08
0.108162  1.68655e+09  1.39837e+08
0.108384  1.68767e+09  1.40212e+08
0.108606  1.68879e+09  1.40588e+08
0.108828  1.68991e+09  1.40964e+08
0.109051  1.69103e+09  1.41341e+08
0.109274  1.69215e+09  1.41718e+08
0.109498  1.69328e+09  1.42097e+08
0.109721  1.6944e+09  1.42476e+08
0.109945  1.69552e+09  1.42856e+08
0.110169  1.69664e+09  1.43236e+08
0.110393  1.69776e+09  1.43617e+08
0.110618  1.69888e+09  1.43999e+08
0.110843  1.7e+09  1.44382e+08
0.111068  1.70112e+09  1.44765e+08
0.111294  1.70224e+09  1.45149e+08
0.111519  1.70336e+09  1.45534e+08
0.111745  1.70449e+09  1.45919e+08
0.111972  1.70561e+09  1.46305e+08
0.112198  1.70673e+09  1.46692e+08
0.112425  1.70785e+09  1.4708e+08
0.112652  1.70897e+09  1.47468e+08
0.112879  1.71009e+09  1.47857e+08
0.113107  1.71121e+09  1.48247e+08
0.113335  1.71233e+09  1.48637e+08
0.113563  1.71345e+09  1.49029e+08
0.113792  1.71457e+09  1.4942e+08
0.11402  1.7157e+09  1.49813e+08
0.114249  1.71682e+09  1.50206e+08
0.114479  1.71794e+09  1.50601e+08
0.114708  1.71906e+09  1.50995e+08
0.114938  1.72018e+09  1.51391e+08
0.115168  1.7213e+09  1.51787e+08
0.115398  1.72242e+09  1.52184e+08
0.115629  1.72354e+09  1.52582e+08
0.11586  1.72466e+09  1.5298e+08
0.116091  1.72578e+09  1.53379e+08
0.116322  1.72691e+09  1.53779e+08
0.116554  1.72803e+09  1.5418e+08
0.116786  1.72915e+09  1.54581e+08
0.117018  1.73027e+09  1.54983e+08
0.117251  1.73139e+09  1.55386e+08
0.117484  1.73251e+09  1.5579e+08
0.117717  1.73363e+09  1.56194e+08
0.11795  1.73475e+09  1.56599e+08
0.118184  1.73587e+09  1.57005e+08
0.118417  1.73699e+09  1.57411e+08
0.118652  1.73812e+09  1.57818e+08
0.118886  1.73924e+09  1.58226e+08
0.119121  1.74036e+09  1.58635e+08
0.119356  1.74148e+09  1.59044e+08
0.119591  1.7426e+09  1.59455e+08
0.119826  1.74372e+09  1.59865e+08
0.120062  1.74484e+09  1.60277e+08
0.120298  1.74596e+09  1.60689e+08
0.120535  1.74708e+09  1.61103e+08
0.120771  1.7482e+09  1.61516e+08
0.121008  1.74933e+09  1.61931e+08
0.121245  1.75045e+09  1.62346e+08
0.121483  1.75157e+09  1.62762e+08
0.12172  1.75269e+09  1.63179e+08
0.121958  1.75381e+09  1.63597e+08
0.122196  1.75493e+09  1.64015e+08
0.122435  1.75605e+09  1.64434e+08
0.122674  1.75717e+09  1.64854e+08
0.122913  1.75829e+09  1.65275e+08
0.123152  1.75941e+09  1.65696e+08
0.123392  1.76054e+09  1.66118e+08
0.123632  1.76166e+09  1.66541e+08
0.123872  1.76278e+09  1.66965e+08
0.124112  1.7639e+09  1.67389e+08
0.124353  1.76502e+09  1.67814e+08
0.124594  1.76614e+09  1.6824e+08
0.124835  1.76726e+09  1.68666e+08
0.125077  1.76838e+09  1.69094e+08
0.125318  1.7695e+09  1.69522e+08
0.125561  1.77062e+09  1.69951e+08
0.125803  1.77175e+09  1.7038e+08
0.126045  1.77287e+09  1.70811e+08
0.126288  1.77399e+09  1.71242e+08
0.126532  1.77511e+09  1.71674e+08
0.126775  1.77623e+09  1.72106e+08
0.127019  1.77735e+09  1.7254e+08
0.127263  1.77847e+09  1.72974e+08
0.127507  1.77959e+09  1.73409e+08
0.127751  1.78071e+09  1.73845e+08
0.127996  1.78183e+09  1.74281e+08
0.128241  1.78296e+09  1.74718e+08
0.128487  1.78408e+09  1.75156e+08
0.128732  1.7852e+09  1.75595e+08
0.128978  1.78632e+09  1.76034e+08
0.129224  1.78744e+09  1.76475e+08
0.129471  1.78856e+09  1.76916e+08
0.129718  1.78968e+09  1.77358e+08
0.129965  1.7908e+09  1.778e+08
0.130212  1.79192e+09  1.78244e+08
0.13046  1.79304e+09  1.78688e+08
0.130707  1.79417e+09  1.79133e+08
0.130955  1.79529e+09  1.79578e+08
0.131204  1.79641e+09  1.80025e+08
0.131453  1.79753e+09  1.80472e+08
0.131701  1.79865e+09  1.8092e+08
0.131951  1.79977e+09  1.81369e+08
0.1322  1.80089e+09  1.81818e+08
0.13245  1.80201e+09  1.82269e+08
0.1327  1.80313e+09  1.8272e+08
0.13295  1.80425e+09  1.83172e+08
0.133201  1.80538e+09  1.83624e+08
0.133452  1.8065e+09  1.84078e+08
0.133703  1.80762e+09  1.84532e+08
0.133954  1.80874e+09  1.84987e+08
0.134206  1.80986e+09  1.85443e+08
0.134458  1.81098e+09  1.85899e+08
0.13471  1.8121e+09  1.86357e+08
0.134963  1.81322e+09  1.86815e+08
0.135215  1.81434e+09  1.87274e+08
0.135469  1.81546e+09  1.87733e+08
0.135722  1.81659e+09  1.88194e+08
0.135976  1.81771e+09  1.88655e+08
0.136229  1.81883e+09  1.89117e+08
0.136484  1.81995e+09  1.8958e+08
0.136738  1.82107e+09  1.90044e+08
0.136993  1.82219e+09  1.90508e+08
0.137248  1.82331e+09  1.90973e+08
0.137503  1.82443e+09  1.91439e+08
0.137759  1.82555e+09  1.91906e+08
0.138014  1.82667e+09  1.92374e+08
0.138271  1.8278e+09  1.92842e+08
0.138527  1.82892e+09  1.93311e+08
0.138784  1.83004e+09  1.93781e+08
0.139041  1.83116e+09  1.94252e+08
0.139298  1.83228e+09  1.94723e+08
0.139555  1.8334e+09  1.95196e+08
0.139813  1.83452e+09  1.95669e+08
0.140071  1.83564e+09  1.96143e+08
0.140329  1.83676e+09  1.96618e+08
0.140588  1.83788e+09  1.97093e+08
0.140847  1.83901e+09  1.97569e+08
0.141106  1.84013e+09  1.98047e+08
0.141366  1.84125e+09  1.98524e+08
0.141625  1.84237e+09  1.99003e+08
0.141885  1.84349e+09  1.99483e+08
0.142145  1.84461e+09  1.99963e+08
0.142406  1.84573e+09  2.00444e+08
0.142667  1.84685e+09  2.00926e+08
0.142928  1.84797e+09  2.01409e+08
0.143189  1.8491e+09  2.01893e+08
0.143451  1.85022e+09  2.02377e+08
0.143713  1.85134e+09  2.02862e+08
0.143975  1.85246e+09  2.03348e+08
0.144238  1.85358e+09  2.03835e+08
0.1445  1.8547e+09  2.04322e+08
0.144763  1.85582e+09  2.04811e+08
0.145027  1.85694e+09  2.053e+08
0.14529  1.85806e+09  2.0579e+08
0.145554  1.85918e+09  2.06281e+08
0.145818  1.86031e+09  2.06773e+08
0.146083  1.86143e+09  2.07265e+08
0.146347  1.86255e+09  2.07758e+08
0.146612  1.86367e+09  2.08253e+08
0.146878  1.86479e+09  2.08747e+08
0.147143  1.86591e+09  2.09243e+08
0.147409  1.86703e+09  2.0974e+08
0.147675  1.86815e+09  2.10237e+08
0.147942  1.86927e+09  2.10735e+08
0.148208  1.87039e+09  2.11234e+08
0.148475  1.87152e+09  2.11734e+08
0.148742  1.87264e+09  2.12235e+08
0.14901  1.87376e+09  2.12736e+08
0.149278  1.87488e+09  2.13239e+08
0.149546  1.876e+09  2.13742e+08
0.149814  1.87712e+09  2.14246e+08
0.150083  1.87824e+09  2.1475e+08
0.150352  1.87936e+09  2.15256e+08
0.150621  1.88048e+09  2.15762e+08
0.15089  1.8816e+09  2.1627e+08
0.15116  1.88273e+09  2.16778e+08
0.15143  1.88385e+09  2.17287e+08
0.1517  1.88497e+09  2.17796e+08
0.151971  1.88609e+09  2.18307e+08
0.152241  1.88721e+09  2.18818e+08
0.152513  1.88833e+09  2.19331e+08
0.152784  1.88945e+09  2.19844e+08
0.153056  1.89057e+09  2.20357e+08
0.153328  1.89169e+09  2.20872e+08
0.1536  1.89281e+09  2.21388e+08
0.153872  1.89394e+09  2.21904e+08
0.154145  1.89506e+09  2.22421e+08
0.154418  1.89618e+09  2.22939e+08
0.154692  1.8973e+09  2.23458e+08
0.154965  1.89842e+09  2.23978e+08
0.155239  1.89954e+09  2.24499e+08
0.155513  1.90066e+09  2.2502e+08
0.155788  1.90178e+09  2.25542e+08
0.156062  1.9029e+09  2.26065e+08
0.156338  1.90402e+09  2.26589e+08
0.156613  1.90515e+09  2.27114e+08
0.156888  1.90627e+09  2.27639e+08
0.157164  1.90739e+09  2.28166e+08
0.15744  1.90851e+09  2.28693e+08
0.157717  1.90963e+09  2.29221e+08
0.157994  1.91075e+09  2.2975e+08
0.15827  1.91187e+09  2.3028e+08
0.158548  1.91299e+09  2.30811e+08
0.158825  1.91411e+09  2.31342e+08
0.159103  1.91523e+09  2.31875e+08
0.159381  1.91636e+09  2.32408e+08
0.15966  1.91748e+09  2.32942e+08
0.159938  1.9186e+09  2.33477e+08
0.160217  1.91972e+09  2.34013e+08
0.160496  1.92084e+09  2.34549e+08
0.160776  1.92196e+09  2.35087e+08
0.161056  1.92308e+09  2.35625e+08
0.161336  1.9242e+09  2.36164e+08
0.161616  1.92532e+09  2.36704e+08
0.161897  1.92644e+09  2.37245e+08
0.162178  1.92757e+09  2.37787e+08
0.162459  1.92869e+09  2.38329e+08
0.16274  1.92981e+09  2.38873e+08
0.163022  1.93093e+09  2.39417e+08
0.163304  1.93205e+09  2.39962e+08
0.163586  1.93317e+09  2.40508e+08
0.163869  1.93429e+09  2.41055e+08
0.164152  1.93541e+09  2.41603e+08
0.164435  1.93653e+09  2.42151e+08
0.164718  1.93765e+09  2.42701e+08
0.165002  1.93878e+09  2.43251e+08
0.165286  1.9399e+09  2.43802e+08
0.16557  1.94102e+09  2.44354e+08
0.165855  1.94214e+09  2.44907e+08
0.16614  1.94326e+09  2.45461e+08
0.166425  1.94438e+09  2.46016e+08
0.16671  1.9455e+09  2.46571e+08
0.166996  1.94662e+09  2.47128e+08
0.167282  1.94774e+09  2.47685e+08
0.167568  1.94886e+09  2.48243e+08
0.167855  1.94999e+09  2.48802e+08
0.168141  1.95111e+09  2.49362e+08
0.168428  1.95223e+09  2.49922e+08
0.168716  1.95335e+09  2.50484e+08
0.169003  1.95447e+09  2.51046e+08
0.169291  1.95559e+09  2.5161e+08
0.16958  1.95671e+09  2.52174e+08
0.169868  1.95783e+09  2.52739e+08
0.170157  1.95895e+09  2.53305e+08
0.170446  1.96007e+09  2.53872e+08
0.170735  1.9612e+09  2.54439e+08
0.171025  1.96232e+09  2.55008e+08
0.171315  1.96344e+09  2.55577e+08
0.171605  1.96456e+09  2.56148e+08
0.171895  1.96568e+09  2.56719e+08
0.172186  1.9668e+09  2.57291e+08
0.172477  1.96792e+09  2.57864e+08
0.172768  1.96904e+09  2.58438e+08
0.17306  1.97016e+09  2.59013e+08
0.173352  1.97128e+09  2.59588e+08
0.173644  1.97241e+09  2.60165e+08
0.173936  1.97353e+09  2.60742e+08
0.174229  1.97465e+09  2.6132e+08
0.174522  1.97577e+09  2.619e+08
0.174815  1.97689e+09  2.6248e+08
0.175109  1.97801e+09  2.6306e+08
0.175403  1.97913e+09  2.63642e+08
0.175697  1.98025e+09  2.64225e+08
0.175991  1.98137e+09  2.64809e+08
0.176286  1.98249e+09  2.65393e+08
0.176581  1.98362e+09  2.65978e+08
0.176876  1.98474e+09  2.66565e+08
0.177171  1.98586e+09  2.67152e+08
0.177467  1.98698e+09  2.6774e+08
0.177763  1.9881e+09  2.68329e+08
0.17806  1.98922e+09  2.68919e+08
0.178356  1.99034e+09  2.69509e+08
0.178653  1.99146e+09  2.70101e+08
0.178951  1.99258e+09  2.70693e+08
0.179248  1.9937e+09  2.71287e+08
0.179546  1.99483e+09  2.71881e+08
0.179844  1.99595e+09  2.72476e+08
0.180142  1.99707e+09  2.73072e+08
0.180441  1.99819e+09  2.73669e+08
0.18074  1.99931e+09  2.74267e+08
0.181039  2.00043e+09  2.74866e+08
0.181338  2.00155e+09  2.75466e+08
0.181638  2.00267e+09  2.76066e+08
0.181938  2.00379e+09  2.76668e+08
0.182238  2.00491e+09  2.7727e+08
0.182539  2.00604e+09  2.77873e+08
0.18284  2.00716e+09  2.78478e+08
0.183141  2.00828e+09  2.79083e+08
0.183443  2.0094e+09  2.79689e+08
0.183744  2.01052e+09  2.80296e+08
0.184046  2.01164e+09  2.80904e+08
0.184349  2.01276e+09  2.81512e+08
0.184651  2.01388e+09  2.82122e+08
0.184954  2.015e+09  2.82732e+08
0.185257  2.01612e+09  2.83344e+08
0.185561  2.01725e+09  2.83956e+08
0.185864  2.01837e+09  2.8457e+08
0.186168  2.01949e+09  2.85184e+08
0.186473  2.02061e+09  2.85799e+08
0.186777  2.02173e+09  2.86415e+08
0.187082  2.02285e+09  2.87032e+08
0.187387  2.02397e+09  2.8765e+08
0.187693  2.02509e+09  2.88268e+08
0.187998  2.02621e+09  2.88888e+08
0.188304  2.02733e+09  2.89509e+08
0.18861  2.02846e+09  2.9013e+08
0.188917  2.02958e+09  2.90753e+08
0.189224  2.0307e+09  2.91376e+08
0.189531  2.03182e+09  2.92e+08
0.189838  2.03294e+09  2.92626e+08
0.190146  2.03406e+09  2.93252e+08
0.190454  2.03518e+09  2.93879e+08
0.190762  2.0363e+09  2.94507e+08
0.191071  2.03742e+09  2.95135e+08
0.19138  2.03854e+09  2.95765e+08
0.191689  2.03967e+09  2.96396e+08
0.191998  2.04079e+09  2.97028e+08
0.192308  2.04191e+09  2.9766e+08
0.192618  2.04303e+09  2.98294e+08
0.192928  2.04415e+09  2.98928e+08
0.193238  2.04527e+09  2.99564e+08
0.193549  2.04639e+09  3.002e+08
0.19386  2.04751e+09  3.00837e+08
0.194171  2.04863e+09  3.01475e+08
0.194483  2.04975e+09  3.02114e+08
0.194795  2.05088e+09  3.02754e+08
0.195107  2.052e+09  3.03395e+08
0.19542  2.05312e+09  3.04037e+08
0.195733  2.05424e+09  3.0468e+08
0.196046  2.05536e+09  3.05324e+08
0.196359  2.05648e+09  3.05968e+08
0.196673  2.0576e+09  3.06614e+08
0.196986  2.05872e+09  3.0726e+08
0.197301  2.05984e+09  3.07908e+08
0.197615  2.06096e+09  3.08556e+08
0.19793  2.06209e+09  3.09206e+08
0.198245  2.06321e+09  3.09856e+08
0.19856  2.06433e+09  3.10507e+08
0.198876  2.06545e+09  3.11159e+08
0.199192  2.06657e+09  3.11812e+08
0.199508  2.06769e+09  3.12466e+08
0.199824  2.06881e+09  3.13121e+08
0.200141  2.06993e+09  3.13777e+08
0.200458  2.07105e+09  3.14434e+08
0.200775  2.07217e+09  3.15092e+08
0.201093  2.0733e+09  3.15751e+08
0.201411  2.07442e+09  3.16411e+08
0.201729  2.07554e+09  3.17071e+08
0.202048  2.07666e+09  3.17733e+08
0.202366  2.07778e+09  3.18395e+08
0.202685  2.0789e+09  3.19059e+08
0.203005  2.08002e+09  3.19723e+08
0.203324  2.08114e+09  3.20389e+08
0.203644  2.08226e+09  3.21055e+08
0.203964  2.08338e+09  3.21722e+08
0.204285  2.08451e+09  3.22391e+08
0.204605  2.08563e+09  3.2306e+08
0.204926  2.08675e+09  3.2373e+08
0.205248  2.08787e+09  3.24401e+08
0.205569  2.08899e+09  3.25073e+08
0.205891  2.09011e+09  3.25746e+08
0.206213  2.09123e+09  3.2642e+08
0.206536  2.09235e+09  3.27095e+08
0.206858  2.09347e+09  3.27771e+08
0.207181  2.09459e+09  3.28448e+08
0.207505  2.09572e+09  3.29126e+08
0.207828  2.09684e+09  3.29804e+08
0.208152  2.09796e+09  3.30484e+08
0.208476  2.09908e+09  3.31165e+08
0.208801  2.1002e+09  3.31846e+08
0.209125  2.10132e+09  3.32529e+08
0.20945  2.10244e+09  3.33212e+08
0.209776  2.10356e+09  3.33897e+08
0.210101  2.10468e+09  3.34583e+08
0.210427  2.1058e+09  3.35269e+08
0.210753  2.10693e+09  3.35956e+08
0.211079  2.10805e+09  3.36645e+08
0.211406  2.10917e+09  3.37334e+08
0.211733  2.11029e+09  3.38024e+08
0.21206  2.11141e+09  3.38716e+08
0.212388  2.11253e+09  3.39408e+08
0.212716  2.11365e+09  3.40101e+08
0.213044  2.11477e+09  3.40795e+08
0.213372  2.11589e+09  3.41491e+08
0.213701  2.11701e+09  3.42187e+08
0.21403  2.11814e+09  3.42884e+08
0.214359  2.11926e+09  3.43582e+08
0.214689  2.12038e+09  3.44281e+08
0.215019  2.1215e+09  3.44981e+08
0.215349  2.12262e+09  3.45682e+08
0.215679  2.12374e+09  3.46384e+08
0.21601  2.12486e+09  3.47087e+08
0.216341  2.12598e+09  3.47791e+08
0.216672  2.1271e+09  3.48496e+08
0.217004  2.12822e+09  3.49202e+08
0.217335  2.12935e+09  3.49908e+08
0.217667  2.13047e+09  3.50616e+08
0.218  2.13159e+09  3.51325e+08
0.218333  2.13271e+09  3.52035e+08
0.218665  2.13383e+09  3.52746e+08
0.218999  2.13495e+09  3.53457e+08
0.219332  2.13607e+09  3.5417e+08
0.219666  2.13719e+09  3.54884e+08
0.22  2.13831e+09  3.55599e+08
0.220335  2.13943e+09  3.56314e+08
0.220669  2.14056e+09  3.57031e+08
0.221004  2.14168e+09  3.57749e+08
0.221339  2.1428e+09  3.58467e+08
0.221675  2.14392e+09  3.59187e+08
0.222011  2.14504e+09  3.59908e+08
0.222347  2.14616e+09  3.60629e+08
0.222683  2.14728e+09  3.61352e+08
0.22302  2.1484e+09  3.62075e+08
0.223357  2.14952e+09  3.628e+08
0.223694  2.15064e+09  3.63526e+08
0.224032  2.15177e+09  3.64252e+08
0.224369  2.15289e+09  3.6498e+08
0.224707  2.15401e+09  3.65708e+08
0.225046  2.15513e+09  3.66438e+08
0.225384  2.15625e+09  3.67168e+08
0.225723  2.15737e+09  3.679e+08
0.226063  2.15849e+09  3.68632e+08
0.226402  2.15961e+09  3.69366e+08
0.226742  2.16073e+09  3.70101e+08
0.227082  2.16185e+09  3.70836e+08
0.227422  2.16298e+09  3.71573e+08
0.227763  2.1641e+09  3.7231e+08
0.228104  2.16522e+09  3.73049e+08
0.228445  2.16634e+09  3.73788e+08
0.228787  2.16746e+09  3.74529e+08
0.229129  2.16858e+09  3.7527e+08
0.229471  2.1697e+09  3.76013e+08
0.229813  2.17082e+09  3.76756e+08
0.230156  2.17194e+09  3.77501e+08
0.230499  2.17306e+09  3.78246e+08
0.230842  2.17419e+09  3.78993e+08
0.231185  2.17531e+09  3.7974e+08
0.231529  2.17643e+09  3.80489e+08
0.231873  2.17755e+09  3.81239e+08
0.232218  2.17867e+09  3.81989e+08
0.232562  2.17979e+09  3.82741e+08
0.232907  2.18091e+09  3.83493e+08
0.233252  2.18203e+09  3.84247e+08
0.233598  2.18315e+09  3.85002e+08
0.233944  2.18428e+09  3.85757e+08
0.23429  2.1854e+09  3.86514e+08
0.234636  2.18652e+09  3.87271e+08
0.234983  2.18764e+09  3.8803e+08
0.23533  2.18876e+09  3.8879e+08
0.235677  2.18988e+09  3.89551e+08
0.236025  2.191e+09  3.90312e+08
0.236372  2.19212e+09  3.91075e+08
0.23672  2.19324e+09  3.91839e+08
0.237069  2.19436e+09  3.92603e+08
0.237417  2.19549e+09  3.93369e+08
0.237766  2.19661e+09  3.94136e+08
0.238116  2.19773e+09  3.94904e+08
0.238465  2.19885e+09  3.95673e+08
0.238815  2.19997e+09  3.96443e+08
0.239165  2.20109e+09  3.97213e+08
0.239515  2.20221e+09  3.97985e+08
0.239866  2.20333e+09  3.98758e+08
0.240217  2.20445e+09  3.99532e+08
0.240568  2.20557e+09  4.00307e+08
0.24092  2.2067e+09  4.01083e+08
0.241271  2.20782e+09  4.0186e+08
0.241624  2.20894e+09  4.02638e+08
0.241976  2.21006e+09  4.03417e+08
0.242329  2.21118e+09  4.04197e+08
0.242682  2.2123e+09  4.04978e+08
0.243035  2.21342e+09  4.05761e+08
0.243388  2.21454e+09  4.06544e+08
0.243742  2.21566e+09  4.07328e+08
0.244096  2.21678e+09  4.08113e+08
0.244451  2.21791e+09  4.089e+08
0.244805  2.21903e+09  4.09687e+08
0.24516  2.22015e+09  4.10475e+08
0.245515  2.22127e+09  4.11265e+08
0.245871  2.22239e+09  4.12055e+08
0.246227  2.22351e+09  4.12846e+08
0.246583  2.22463e+09  4.13639e+08
0.246939  2.22575e+09  4.14432e+08
0.247296  2.22687e+09  4.15227e+08
0.247653  2.22799e+09  4.16022e+08
0.24801  2.22912e+09  4.16819e+08
0.248367  2.23024e+09  4.17617e+08
0.248725  2.23136e+09  4.18415e+08
0.249083  2.23248e+09  4.19215e+08
0.249442  2.2336e+09  4.20016e+08
0.2498  2.23472e+09  4.20818e+08
0.250159  2.23584e+09  4.21621e+08
0.250519  2.23696e+09  4.22425e+08
0.250878  2.23808e+09  4.2323e+08
0.251238  2.2392e+09  4.24036e+08
0.251598  2.24033e+09  4.24843e+08
0.251958  2.24145e+09  4.25651e+08
0.252319  2.24257e+09  4.2646e+08
0.25268  2.24369e+09  4.2727e+08
0.253041  2.24481e+09  4.28081e+08
0.253403  2.24593e+09  4.28893e+08
0.253764  2.24705e+09  4.29707e+08
0.254127  2.24817e+09  4.30521e+08
0.254489  2.24929e+09  4.31337e+08
0.254852  2.25041e+09  4.32153e+08
0.255215  2.25154e+09  4.3297e+08
0.255578  2.25266e+09  4.33789e+08
0.255941  2.25378e+09  4.34609e+08
0.256305  2.2549e+09  4.35429e+08
0.256669  2.25602e+09  4.36251e+08
0.257034  2.25714e+09  4.37074e+08
0.257398  2.25826e+09  4.37898e+08
0.257763  2.25938e+09  4.38723e+08
0.258128  2.2605e+09  4.39549e+08
0.258494  2.26162e+09  4.40376e+08
0.25886  2.26275e+09  4.41204e+08
0.259226  2.26387e+09  4.42033e+08
0.259592  2.26499e+09  4.42863e+08
0.259959  2.26611e+09  4.43694e+08
0.260326  2.26723e+09  4.44526e+08
0.260693  2.26835e+09  4.4536e+08
0.261061  2.26947e+09  4.46194e+08
0.261428  2.27059e+09  4.4703e+08
0.261797  2.27171e+09  4.47866e+08
0.262165  2.27283e+09  4.48704e+08
0.262534  2.27396e+09  4.49543e+08
0.262903  2.27508e+09  4.50382e+08
0.263272  2.2762e+09  4.51223e+08
0.263641  2.27732e+09  4.52065e+08
0.264011  2.27844e+09  4.52908e+08
0.264381  2.27956e+09  4.53752e+08
0.264752  2.28068e+09  4.54597e+08
0.265122  2.2818e+09  4.55443e+08
0.265493  2.28292e+09  4.5629e+08
0.265865  2.28404e+09  4.57139e+08
0.266236  2.28517e+09  4.57988e+08
0.266608  2.28629e+09  4.58838e+08
0.26698  2.28741e+09  4.5969e+08
0.267352  2.28853e+09  4.60542e+08
0.267725  2.28965e+09  4.61396e+08
0.268098  2.29077e+09  4.62251e+08
0.268471  2.29189e+09  4.63106e+08
0.268845  2.29301e+09  4.63963e+08
0.269219  2.29413e+09  4.64821e+08
0.269593  2.29525e+09  4.6568e+08
0.269967  2.29638e+09  4.6654e+08
0.270342  2.2975e+09  4.67402e+08
0.270717  2.29862e+09  4.68264e+08
0.271092  2.29974e+09  4.69127e+08
0.271468  2.30086e+09  4.69992e+08
0.271844  2.30198e+09  4.70857e+08
0.27222  2.3031e+09  4.71724e+08
0.272596  2.30422e+09  4.72591e+08
0.272973  2.30534e+09  4.7346e+08
0.27335  2.30646e+09  4.7433e+08
0.273727  2.30759e+09  4.75201e+08
0.274104  2.30871e+09  4.76073e+08
0.274482  2.30983e+09  4.76946e+08
0.27486  2.31095e+09  4.7782e+08
0.275239  2.31207e+09  4.78695e+08
0.275618  2.31319e+09  4.79571e+08
0.275997  2.31431e+09  4.80449e+08
0.276376  2.31543e+09  4.81327e+08
0.276755  2.31655e+09  4.82207e+08
0.277135  2.31767e+09  4.83088e+08
0.277515  2.3188e+09  4.83969e+08
0.277896  2.31992e+09  4.84852e+08
0.278276  2.32104e+09  4.85736e+08
0.278657  2.32216e+09  4.86621e+08
0.279039  2.32328e+09  4.87507e+08
0.27942  2.3244e+09  4.88395e+08
0.279802  2.32552e+09  4.89283e+08
0.280184  2.32664e+09  4.90172e+08
0.280567  2.32776e+09  4.91063e+08
0.280949  2.32888e+09  4.91954e+08
0.281332  2.33001e+09  4.92847e+08
0.281716  2.33113e+09  4.93741e+08
0.282099  2.33225e+09  4.94636e+08
0.282483  2.33337e+09  4.95532e+08
0.282867  2.33449e+09  4.96429e+08
0.283252  2.33561e+09  4.97327e+08
0.283636  2.33673e+09  4.98226e+08
0.284021  2.33785e+09  4.99127e+08
0.284407  2.33897e+09  5.00028e+08
0.284792  2.34009e+09  5.00931e+08
0.285178  2.34122e+09  5.01835e+08
0.285564  2.34234e+09  5.02739e+08
0.285951  2.34346e+09  5.03645e+08
0.286337  2.34458e+09  5.04552e+08
0.286724  2.3457e+09  5.0546e+08
0.287112  2.34682e+09  5.0637e+08
0.287499  2.34794e+09  5.0728e+08
0.287887  2.34906e+09  5.08191e+08
0.288275  2.35018e+09  5.09104e+08
0.288664  2.3513e+09  5.10018e+08
0.289052  2.35243e+09  5.10932e+08
0.289441  2.35355e+09  5.11848e+08
0.289831  2.35467e+09  5.12765e+08
0.29022  2.35579e+09  5.13683e+08
0.29061  2.35691e+09  5.14603e+08
0.291  2.35803e+09  5.15523e+08
0.291391  2.35915e+09  5.16444e+08
0.291781  2.36027e+09  5.17367e+08
0.292172  2.36139e+09  5.18291e+08
0.292564  2.36251e+09  5.19215e+08
0.292955  2.36364e+09  5.20141e+08
0.293347  2.36476e+09  5.21068e+08
0.293739  2.36588e+09  5.21996e+08
0.294132  2.367e+09  5.22926e+08
0.294524  2.36812e+09  5.23856e+08
0.294917  2.36924e+09  5.24787e+08
0.295311  2.37036e+09  5.2572e+08
0.295704  2.37148e+09  5.26654e+08
0.296098  2.3726e+09  5.27589e+08
0.296492  2.37372e+09  5.28525e+08
0.296887  2.37485e+09  5.29462e+08
0.297281  2.37597e+09  5.304e+08
0.297677  2.37709e+09  5.31339e+08
0.298072  2.37821e+09  5.3228e+08
0.298467  2.37933e+09  5.33221e+08
0.298863  2.38045e+09  5.34164e+08
0.299259  2.38157e+09  5.35108e+08
0.299656  2.38269e+09  5.36053e+08
0.300053  2.38381e+09  5.36999e+08
0.30045  2.38493e+09  5.37946e+08
0.300847  2.38606e+09  5.38894e+08
0.301245  2.38718e+09  5.39844e+08
0.301642  2.3883e+09  5.40794e+08
0.302041  2.38942e+09  5.41746e+08
0.302439  2.39054e+09  5.42699e+08
0.302838  2.39166e+09  5.43653e+08
0.303237  2.39278e+09  5.44608e+08
0.303636  2.3939e+09  5.45564e+08
0.304036  2.39502e+09  5.46522e+08
0.304436  2.39614e+09  5.4748e+08
0.304836  2.39727e+09  5.4844e+08
0.305236  2.39839e+09  5.49401e+08
0.305637  2.39951e+09  5.50363e+08
0.306038  2.40063e+09  5.51326e+08
0.306439  2.40175e+09  5.5229e+08
0.306841  2.40287e+09  5.53255e+08
0.307243  2.40399e+09  5.54222e+08
0.307645  2.40511e+09  5.55189e+08
0.308047  2.40623e+09  5.56158e+08
0.30845  2.40735e+09  5.57128e+08
0.308853  2.40848e+09  5.58099e+08
0.309257  2.4096e+09  5.59071e+08
0.30966  2.41072e+09  5.60045e+08
0.310064  2.41184e+09  5.61019e+08
0.310468  2.41296e+09  5.61995e+08
0.310873  2.41408e+09  5.62971e+08
0.311277  2.4152e+09  5.63949e+08
0.311683  2.41632e+09  5.64928e+08
0.312088  2.41744e+09  5.65909e+08
0.312493  2.41856e+09  5.6689e+08
0.312899  2.41969e+09  5.67872e+08
0.313306  2.42081e+09  5.68856e+08
0.313712  2.42193e+09  5.69841e+08
0.314119  2.42305e+09  5.70827e+08
0.314526  2.42417e+09  5.71814e+08
0.314933  2.42529e+09  5.72802e+08
0.315341  2.42641e+09  5.73792e+08
0.315749  2.42753e+09  5.74782e+08
0.316157  2.42865e+09  5.75774e+08
0.316565  2.42977e+09  5.76767e+08
0.316974  2.4309e+09  5.77761e+08
0.317383  2.43202e+09  5.78756e+08
0.317792  2.43314e+09  5.79752e+08
0.318202  2.43426e+09  5.8075e+08
0.318612  2.43538e+09  5.81748e+08
0.319022  2.4365e+09  5.82748e+08
0.319433  2.43762e+09  5.83749e+08
0.319843  2.43874e+09  5.84751e+08
0.320254  2.43986e+09  5.85754e+08
0.320666  2.44098e+09  5.86759e+08
0.321077  2.44211e+09  5.87764e+08
0.321489  2.44323e+09  5.88771e+08
0.321901  2.44435e+09  5.89779e+08
0.322314  2.44547e+09  5.90788e+08
0.322727  2.44659e+09  5.91798e+08
0.32314  2.44771e+09  5.92809e+08
0.323553  2.44883e+09  5.93822e+08
0.323967  2.44995e+09  5.94836e+08
0.324381  2.45107e+09  5.95851e+08
0.324795  2.45219e+09  5.96867e+08
0.325209  2.45332e+09  5.97884e+08
0.325624  2.45444e+09  5.98902e+08
0.326039  2.45556e+09  5.99922e+08
0.326454  2.45668e+09  6.00942e+08
0.32687  2.4578e+09  6.01964e+08
0.327286  2.45892e+09  6.02987e+08
0.327702  2.46004e+09  6.04012e+08
0.328119  2.46116e+09  6.05037e+08
0.328535  2.46228e+09  6.06064e+08
0.328953  2.4634e+09  6.07091e+08
0.32937  2.46453e+09  6.0812e+08
0.329787  2.46565e+09  6.0915e+08
0.330205  2.46677e+09  6.10181e+08
0.330624  2.46789e+09  6.11214e+08
0.331042  2.46901e+09  6.12247e+08
0.331461  2.47013e+09  6.13282e+08
0.33188  2.47125e+09  6.14318e+08
0.332299  2.47237e+09  6.15355e+08
0.332719  2.47349e+09  6.16394e+08
0.333139  2.47461e+09  6.17433e+08
0.333559  2.47574e+09  6.18474e+08
0.333979  2.47686e+09  6.19516e+08
0.3344  2.47798e+09  6.20559e+08
0.334821  2.4791e+09  6.21603e+08
0.335243  2.48022e+09  6.22648e+08
0.335664  2.48134e+09  6.23695e+08
0.336086  2.48246e+09  6.24743e+08
0.336508  2.48358e+09  6.25791e+08
0.336931  2.4847e+09  6.26842e+08
0.337354  2.48582e+09  6.27893e+08
0.337777  2.48695e+09  6.28945e+08
0.3382  2.48807e+09  6.29999e+08
0.338624  2.48919e+09  6.31054e+08
0.339048  2.49031e+09  6.3211e+08
0.339472  2.49143e+09  6.33167e+08
0.339896  2.49255e+09  6.34226e+08
0.340321  2.49367e+09  6.35285e+08
0.340746  2.49479e+09  6.36346e+08
0.341171  2.49591e+09  6.37408e+08
0.341597  2.49703e+09  6.38471e+08
0.342023  2.49816e+09  6.39535e+08
0.342449  2.49928e+09  6.40601e+08
0.342876  2.5004e+09  6.41668e+08
0.343302  2.50152e+09  6.42736e+08
0.34373  2.50264e+09  6.43805e+08
0.344157  2.50376e+09  6.44875e+08
0.344585  2.50488e+09  6.45947e+08
0.345012  2.506e+09  6.47019e+08
0.345441  2.50712e+09  6.48093e+08
0.345869  2.50824e+09  6.49168e+08
0.346298  2.50937e+09  6.50245e+08
0.346727  2.51049e+09  6.51322e+08
0.347156  2.51161e+09  6.52401e+08
0.347586  2.51273e+09  6.53481e+08
0.348016  2.51385e+09  6.54562e+08
0.348446  2.51497e+09  6.55644e+08
0.348877  2.51609e+09  6.56728e+08
0.349307  2.51721e+09  6.57812e+08
0.349738  2.51833e+09  6.58898e+08
0.35017  2.51946e+09  6.59985e+08
0.350601  2.52058e+09  6.61074e+08
0.351033  2.5217e+09  6.62163e+08
0.351465  2.52282e+09  6.63254e+08
0.351898  2.52394e+09  6.64346e+08
0.352331  2.52506e+09  6.65439e+08
0.352764  2.52618e+09  6.66533e+08
0.353197  2.5273e+09  6.67629e+08
0.353631  2.52842e+09  6.68726e+08
0.354065  2.52954e+09  6.69824e+08
0.354499  2.53067e+09  6.70923e+08
0.354933  2.53179e+09  6.72023e+08
0.355368  2.53291e+09  6.73125e+08
0.355803  2.53403e+09  6.74228e+08
0.356238  2.53515e+09  6.75332e+08
0.356674  2.53627e+09  6.76437e+08
0.35711  2.53739e+09  6.77543e+08
0.357546  2.53851e+09  6.78651e+08
0.357983  2.53963e+09  6.7976e+08
0.358419  2.54075e+09  6.8087e+08
0.358857  2.54188e+09  6.81981e+08
0.359294  2.543e+09  6.83094e+08
0.359731  2.54412e+09  6.84207e+08
0.360169  2.54524e+09  6.85322e+08
0.360608  2.54636e+09  6.86438e+08
0.361046  2.54748e+09  6.87556e+08
0.361485  2.5486e+09  6.88674e+08
0.361924  2.54972e+09  6.89794e+08
0.362363  2.55084e+09  6.90915e+08
0.362803  2.55196e+09  6.92038e+08
0.363243  2.55309e+09  6.93161e+08
0.363683  2.55421e+09  6.94286e+08
0.364123  2.55533e+09  6.95412e+08
0.364564  2.55645e+09  6.96539e+08
0.365005  2.55757e+09  6.97667e+08
0.365447  2.55869e+09  6.98797e+08
0.365888  2.55981e+09  6.99928e+08
0.36633  2.56093e+09  7.0106e+08
0.366772  2.56205e+09  7.02193e+08
0.367215  2.56317e+09  7.03327e+08
0.367657  2.5643e+09  7.04463e+08
0.3681  2.56542e+09  7.056e+08
0.368544  2.56654e+09  7.06738e+08
0.368987  2.56766e+09  7.07878e+08
0.369431  2.56878e+09  7.09018e+08
0.369875  2.5699e+09  7.1016e+08
0.37032  2.57102e+09  7.11303e+08
0.370765  2.57214e+09  7.12447e+08
0.37121  2.57326e+09  7.13593e+08
0.371655  2.57438e+09  7.1474e+08
0.372101  2.57551e+09  7.15888e+08
0.372547  2.57663e+09  7.17037e+08
0.372993  2.57775e+09  7.18188e+08
0.373439  2.57887e+09  7.19339e+08
0.373886  2.57999e+09  7.20492e+08
0.374333  2.58111e+09  7.21646e+08
0.37478  2.58223e+09  7.22802e+08
0.375228  2.58335e+09  7.23959e+08
0.375676  2.58447e+09  7.25116e+08
0.376124  2.58559e+09  7.26276e+08
0.376572  2.58672e+09  7.27436e+08
0.377021  2.58784e+09  7.28598e+08
0.37747  2.58896e+09  7.29761e+08
0.377919  2.59008e+09  7.30925e+08
0.378369  2.5912e+09  7.3209e+08
0.378819  2.59232e+09  7.33257e+08
0.379269  2.59344e+09  7.34424e+08
0.37972  2.59456e+09  7.35593e+08
0.38017  2.59568e+09  7.36764e+08
0.380621  2.5968e+09  7.37935e+08
0.381073  2.59793e+09  7.39108e+08
0.381524  2.59905e+09  7.40282e+08
0.381976  2.60017e+09  7.41458e+08
0.382428  2.60129e+09  7.42634e+08
0.382881  2.60241e+09  7.43812e+08
0.383333  2.60353e+09  7.44991e+08
0.383786  2.60465e+09  7.46171e+08
0.38424  2.60577e+09  7.47353e+08
0.384693  2.60689e+09  7.48536e+08
0.385147  2.60801e+09  7.4972e+08
0.385601  2.60914e+09  7.50905e+08
0.386056  2.61026e+09  7.52091e+08
0.38651  2.61138e+09  7.53279e+08
0.386965  2.6125e+09  7.54468e+08
0.387421  2.61362e+09  7.55659e+08
0.387876  2.61474e+09  7.5685e+08
0.388332  2.61586e+09  7.58043e+08
0.388788  2.61698e+09  7.59237e+08
0.389245  2.6181e+09  7.60432e+08
0.389701  2.61922e+09  7.61629e+08
0.390158  2.62035e+09  7.62827e+08
0.390616  2.62147e+09  7.64026e+08
0.391073  2.62259e+09  7.65226e+08
0.391531  2.62371e+09  7.66428e+08
0.391989  2.62483e+09  7.67631e+08
0.392447  2.62595e+09  7.68835e+08
0.392906  2.62707e+09  7.7004e+08
0.393365  2.62819e+09  7.71247e+08
0.393824  2.62931e+09  7.72455e+08
0.394284  2.63043e+09  7.73664e+08
0.394744  2.63156e+09  7.74875e+08
0.395204  2.63268e+09  7.76086e+08
0.395664  2.6338e+09  7.77299e+08
0.396125  2.63492e+09  7.78513e+08
0.396586  2.63604e+09  7.79729e+08
0.397047  2.63716e+09  7.80946e+08
0.397509  2.63828e+09  7.82164e+08
0.397971  2.6394e+09  7.83383e+08
0.398433  2.64052e+09  7.84604e+08
0.398895  2.64164e+09  7.85825e+08
0.399358  2.64277e+09  7.87049e+08
0.399821  2.64389e+09  7.88273e+08
0.400284  2.64501e+09  7.89499e+08
0.400747  2.64613e+09  7.90725e+08
0.401211  2.64725e+09  7.91954e+08
0.401675  2.64837e+09  7.93183e+08
0.40214  2.64949e+09  7.94414e+08
0.402604  2.65061e+09  7.95646e+08
0.403069  2.65173e+09  7.96879e+08
0.403535  2.65285e+09  7.98114e+08
0.404  2.65398e+09  7.9935e+08
0.404466  2.6551e+09  8.00587e+08
0.404932  2.65622e+09  8.01825e+08
0.405398  2.65734e+09  8.03065e+08
0.405865  2.65846e+09  8.04306e+08
0.406332  2.65958e+09  8.05548e+08
0.406799  2.6607e+09  8.06791e+08
0.407267  2.66182e+09  8.08036e+08
0.407734  2.66294e+09  8.09282e+08
0.408202  2.66406e+09  8.10529e+08
0.408671  2.66519e+09  8.11778e+08
0.409139  2.66631e+09  8.13028e+08
0.409608  2.66743e+09  8.14279e+08
0.410078  2.66855e+09  8.15532e+08
0.410547  2.66967e+09  8.16785e+08
0.411017  2.67079e+09  8.1804e+08
0.411487  2.67191e+09  8.19297e+08
0.411957  2.67303e+09  8.20554e+08
0.412428  2.67415e+09  8.21813e+08
0.412899  2.67527e+09  8.23073e+08
0.41337  2.6764e+09  8.24335e+08
0.413841  2.67752e+09  8.25598e+08
0.414313  2.67864e+09  8.26862e+08
0.414785  2.67976e+09  8.28127e+08
0.415257  2.68088e+09  8.29393e+08
0.41573  2.682e+09  8.30661e+08
0.416203  2.68312e+09  8.31931e+08
0.416676  2.68424e+09  8.33201e+08
0.41715  2.68536e+09  8.34473e+08
0.417623  2.68648e+09  8.35746e+08
0.418097  2.68761e+09  8.3702e+08
0.418572  2.68873e+09  8.38296e+08
0.419046  2.68985e+09  8.39573e+08
0.419521  2.69097e+09  8.40851e+08
0.419996  2.69209e+09  8.42131e+08
0.420472  2.69321e+09  8.43411e+08
0.420947  2.69433e+09  8.44693e+08
0.421423  2.69545e+09  8.45977e+08
0.4219  2.69657e+09  8.47262e+08
0.422376  2.69769e+09  8.48548e+08
0.422853  2.69882e+09  8.49835e+08
0.42333  2.69994e+09  8.51124e+08
0.423808  2.70106e+09  8.52413e+08
0.424285  2.70218e+09  8.53705e+08
0.424763  2.7033e+09  8.54997e+08
0.425241  2.70442e+09  8.56291e+08
0.42572  2.70554e+09  8.57586e+08
0.426199  2.70666e+09  8.58882e+08
0.426678  2.70778e+09  8.6018e+08
0.427157  2.7089e+09  8.61479e+08
0.427637  2.71003e+09  8.6278e+08
0.428117  2.71115e+09  8.64081e+08
0.428597  2.71227e+09  8.65384e+08
0.429078  2.71339e+09  8.66688e+08
0.429559  2.71451e+09  8.67994e+08
0.43004  2.71563e+09  8.69301e+08
0.430521  2.71675e+09  8.70609e+08
0.431003  2.71787e+09  8.71918e+08
0.431485  2.71899e+09  8.73229e+08
0.431967  2.72011e+09  8.74541e+08
0.432449  2.72124e+09  8.75855e+08
0.432932  2.72236e+09  8.77169e+08
0.433415  2.72348e+09  8.78485e+08
0.433899  2.7246e+09  8.79803e+08
0.434382  2.72572e+09  8.81121e+08
0.434866  2.72684e+09  8.82441e+08
0.43535  2.72796e+09  8.83763e+08
0.435835  2.72908e+09  8.85085e+08
0.43632  2.7302e+09  8.86409e+08
0.436805  2.73132e+09  8.87734e+08
0.43729  2.73245e+09  8.89061e+08
0.437776  2.73357e+09  8.90389e+08
0.438262  2.73469e+09  8.91718e+08
0.438748  2.73581e+09  8.93048e+08
0.439234  2.73693e+09  8.9438e+08
0.439721  2.73805e+09  8.95713e+08
0.440208  2.73917e+09  8.97048e+08
0.440695  2.74029e+09  8.98383e+08
0.441183  2.74141e+09  8.9972e+08
0.441671  2.74253e+09  9.01059e+08
0.442159  2.74366e+09  9.02399e+08
0.442647  2.74478e+09  9.0374e+08
0.443136  2.7459e+09  9.05082e+08
0.443625  2.74702e+09  9.06426e+08
0.444114  2.74814e+09  9.07771e+08
0.444604  2.74926e+09  9.09117e+08
0.445094  2.75038e+09  9.10465e+08
0.445584  2.7515e+09  9.11814e+08
0.446074  2.75262e+09  9.13164e+08
0.446565  2.75374e+09  9.14515e+08
0.447056  2.75487e+09  9.15868e+08
0.447547  2.75599e+09  9.17223e+08
0.448039  2.75711e+09  9.18578e+08
0.448531  2.75823e+09  9.19935e+08
0.449023  2.75935e+09  9.21294e+08
0.449515  2.76047e+09  9.22653e+08
0.450008  2.76159e+09  9.24014e+08
0.450501  2.76271e+09  9.25376e+08
0.450994  2.76383e+09  9.2674e+08
0.451487  2.76495e+09  9.28105e+08
0.451981  2.76608e+09  9.29471e+08
0.452475  2.7672e+09  9.30839e+08
0.45297  2.76832e+09  9.32208e+08
0.453464  2.76944e+09  9.33578e+08
0.453959  2.77056e+09  9.3495e+08
0.454454  2.77168e+09  9.36323e+08
0.45495  2.7728e+09  9.37697e+08
0.455446  2.77392e+09  9.39072e+08
0.455942  2.77504e+09  9.40449e+08
0.456438  2.77616e+09  9.41828e+08
0.456935  2.77729e+09  9.43207e+08
0.457432  2.77841e+09  9.44588e+08
0.457929  2.77953e+09  9.45971e+08
0.458426  2.78065e+09  9.47354e+08
0.458924  2.78177e+09  9.48739e+08
0.459422  2.78289e+09  9.50125e+08
0.45992  2.78401e+09  9.51513e+08
0.460419  2.78513e+09  9.52902e+08
0.460918  2.78625e+09  9.54293e+08
0.461417  2.78737e+09  9.55684e+08
0.461916  2.7885e+09  9.57077e+08
0.462416  2.78962e+09  9.58472e+08
0.462916  2.79074e+09  9.59867e+08
0.463416  2.79186e+09  9.61264e+08
0.463917  2.79298e+09  9.62663e+08
0.464418  2.7941e+09  9.64063e+08
0.464919  2.79522e+09  9.65464e+08
0.46542  2.79634e+09  9.66866e+08
0.465922  2.79746e+09  9.6827e+08
0.466424  2.79858e+09  9.69675e+08
0.466926  2.79971e+09  9.71082e+08
0.467428  2.80083e+09  9.7249e+08
0.467931  2.80195e+09  9.73899e+08
0.468434  2.80307e+09  9.75309e+08
0.468938  2.80419e+09  9.76721e+08
0.469441  2.80531e+09  9.78135e+08
0.469945  2.80643e+09  9.79549e+08
0.470449  2.80755e+09  9.80965e+08
0.470954  2.80867e+09  9.82383e+08
0.471459  2.80979e+09  9.83801e+08
0.471964  2.81092e+09  9.85221e+08
0.472469  2.81204e+09  9.86643e+08
0.472975  2.81316e+09  9.88065e+08
0.473481  2.81428e+09  9.8949e+08
0.473987  2.8154e+09  9.90915e+08
0.474493  2.81652e+09  9.92342e+08
0.475  2.81764e+09  9.9377e+08
0.475507  2.81876e+09  9.952e+08
0.476014  2.81988e+09  9.9663e+08
0.476522  2.821e+09  9.98063e+08
0.47703  2.82213e+09  9.99496e+08
0.477538  2.82325e+09  1.00093e+09
0.478046  2.82437e+09  1.00237e+09
0.478555  2.82549e+09  1.00381e+09
0.479064  2.82661e+09  1.00524e+09
0.479573  2.82773e+09  1.00668e+09
0.480083  2.82885e+09  1.00813e+09
0.480593  2.82997e+09  1.00957e+09
0.481103  2.83109e+09  1.01101e+09
0.481613  2.83221e+09  1.01246e+09
0.482124  2.83334e+09  1.01391e+09
0.482635  2.83446e+09  1.01536e+09
0.483146  2.83558e+09  1.01681e+09
0.483657  2.8367e+09  1.01826e+09
0.484169  2.83782e+09  1.01971e+09
0.484681  2.83894e+09  1.02116e+09
0.485194  2.84006e+09  1.02262e+09
0.485706  2.84118e+09  1.02408e+09
0.486219  2.8423e+09  1.02554e+09
0.486732  2.84342e+09  1.02699e+09
0.487246  2.84455e+09  1.02846e+09
0.487759  2.84567e+09  1.02992e+09
0.488274  2.84679e+09  1.03138e+09
0.488788  2.84791e+09  1.03285e+09
0.489302  2.84903e+09  1.03431e+09
0.489817  2.85015e+09  1.03578e+09
0.490332  2.85127e+09  1.03725e+09
0.490848  2.85239e+09  1.03872e+09
0.491364  2.85351e+09  1.04019e+09
0.49188  2.85464e+09  1.04167e+09
0.492396  2.85576e+09  1.04314e+09
0.492912  2.85688e+09  1.04462e+09
0.493429  2.858e+09  1.04609e+09
0.493946  2.85912e+09  1.04757e+09
0.494464  2.86024e+09  1.04905e+09
0.494981  2.86136e+09  1.05054e+09
0.495499  2.86248e+09  1.05202e+09
0.496017  2.8636e+09  1.0535e+09
0.496536  2.86472e+09  1.05499e+09
0.497055  2.86585e+09  1.05648e+09
0.497574  2.86697e+09  1.05796e+09
0.498093  2.86809e+09  1.05945e+09
0.498613  2.86921e+09  1.06095e+09
0.499133  2.87033e+09  1.06244e+09
0.499653  2.87145e+09  1.06393e+09
0.500173  2.87257e+09  1.06543e+09
0.500694  2.87369e+09  1.06692e+09
0.501215  2.87481e+09  1.06842e+09
0.501736  2.87593e+09  1.06992e+09
0.502258  2.87706e+09  1.07142e+09
0.50278  2.87818e+09  1.07293e+09
0.503302  2.8793e+09  1.07443e+09
0.503824  2.88042e+09  1.07593e+09
0.504347  2.88154e+09  1.07744e+09
0.50487  2.88266e+09  1.07895e+09
0.505393  2.88378e+09  1.08046e+09
0.505917  2.8849e+09  1.08197e+09
0.506441  2.88602e+09  1.08348e+09
0.506965  2.88714e+09  1.08499e+09
0.507489  2.88827e+09  1.08651e+09
0.508014  2.88939e+09  1.08803e+09
0.508539  2.89051e+09  1.08954e+09
0.509064  2.89163e+09  1.09106e+09
0.509589  2.89275e+09  1.09258e+09
0.510115  2.89387e+09  1.09411e+09
0.510641  2.89499e+09  1.09563e+09
0.511167  2.89611e+09  1.09715e+09
0.511694  2.89723e+09  1.09868e+09
0.512221  2.89835e+09  1.10021e+09
0.512748  2.89948e+09  1.10174e+09
0.513276  2.9006e+09  1.10327e+09
0.513803  2.90172e+09  1.1048e+09
0.514331  2.90284e+09  1.10633e+09
0.51486  2.90396e+09  1.10787e+09
0.515388  2.90508e+09  1.1094e+09
0.515917  2.9062e+09  1.11094e+09
0.516446  2.90732e+09  1.11248e+09
0.516975  2.90844e+09  1.11402e+09
0.517505  2.90956e+09  1.11556e+09
0.518035  2.91069e+09  1.1171e+09
0.518565  2.91181e+09  1.11865e+09
0.519096  2.91293e+09  1.12019e+09
0.519627  2.91405e+09  1.12174e+09
0.520158  2.91517e+09  1.12329e+09
0.520689  2.91629e+09  1.12484e+09
0.521221  2.91741e+09  1.12639e+09
0.521752  2.91853e+09  1.12794e+09
0.522285  2.91965e+09  1.1295e+09
0.522817  2.92077e+09  1.13105e+09
0.52335  2.9219e+09  1.13261e+09
0.523883  2.92302e+09  1.13417e+09
0.524416  2.92414e+09  1.13573e+09
0.52495  2.92526e+09  1.13729e+09
0.525483  2.92638e+09  1.13885e+09
0.526018  2.9275e+09  1.14041e+09
0.526552  2.92862e+09  1.14198e+09
0.527087  2.92974e+09  1.14355e+09
0.527622  2.93086e+09  1.14511e+09
0.528157  2.93198e+09  1.14668e+09
0.528692  2.93311e+09  1.14826e+09
0.529228  2.93423e+09  1.14983e+09
0.529764  2.93535e+09  1.1514e+09
0.530301  2.93647e+09  1.15298e+09
0.530837  2.93759e+09  1.15455e+09
0.531374  2.93871e+09  1.15613e+09
0.531911  2.93983e+09  1.15771e+09
0.532449  2.94095e+09  1.15929e+09
0.532986  2.94207e+09  1.16088e+09
0.533524  2.94319e+09  1.16246e+09
0.534063  2.94432e+09  1.16404e+09
0.534601  2.94544e+09  1.16563e+09
0.53514  2.94656e+09  1.16722e+09
0.535679  2.94768e+09  1.16881e+09
0.536219  2.9488e+09  1.1704e+09
0.536758  2.94992e+09  1.17199e+09
0.537298  2.95104e+09  1.17359e+09
0.537839  2.95216e+09  1.17518e+09
0.538379  2.95328e+09  1.17678e+09
0.53892  2.9544e+09  1.17838e+09
0.539461  2.95553e+09  1.17998e+09
0.540002  2.95665e+09  1.18158e+09
0.540544  2.95777e+09  1.18318e+09
0.541086  2.95889e+09  1.18478e+09
0.541628  2.96001e+09  1.18639e+09
0.54217  2.96113e+09  1.188e+09
0.542713  2.96225e+09  1.1896e+09
0.543256  2.96337e+09  1.19121e+09
0.543799  2.96449e+09  1.19282e+09
0.544343  2.96561e+09  1.19444e+09
0.544887  2.96674e+09  1.19605e+09
0.545431  2.96786e+09  1.19767e+09
0.545975  2.96898e+09  1.19928e+09
0.54652  2.9701e+09  1.2009e+09
0.547065  2.97122e+09  1.20252e+09
0.54761  2.97234e+09  1.20414e+09
0.548156  2.97346e+09  1.20576e+09
0.548701  2.97458e+09  1.20739e+09
0.549248  2.9757e+09  1.20901e+09
0.549794  2.97682e+09  1.21064e+09
0.55034  2.97795e+09  1.21227e+09
0.550887  2.97907e+09  1.2139e+09
0.551434  2.98019e+09  1.21553e+09
0.551982  2.98131e+09  1.21716e+09
0.55253  2.98243e+09  1.21879e+09
0.553078  2.98355e+09  1.22043e+09
0.553626  2.98467e+09  1.22207e+09
0.554174  2.98579e+09  1.2237e+09
0.554723  2.98691e+09  1.22534e+09
0.555272  2.98803e+09  1.22699e+09
0.555822  2.98916e+09  1.22863e+09
0.556371  2.99028e+09  1.23027e+09
0.556921  2.9914e+09  1.23192e+09
0.557472  2.99252e+09  1.23356e+09
0.558022  2.99364e+09  1.23521e+09
0.558573  2.99476e+09  1.23686e+09
0.559124  2.99588e+09  1.23851e+09
0.559675  2.997e+09  1.24017e+09
0.560227  2.99812e+09  1.24182e+09
0.560779  2.99924e+09  1.24348e+09
0.561331  3.00037e+09  1.24513e+09
0.561883  3.00149e+09  1.24679e+09
0.562436  3.00261e+09  1.24845e+09
0.562989  3.00373e+09  1.25011e+09
0.563542  3.00485e+09  1.25178e+09
0.564096  3.00597e+09  1.25344e+09
0.564649  3.00709e+09  1.25511e+09
0.565203  3.00821e+09  1.25677e+09
0.565758  3.00933e+09  1.25844e+09
0.566312  3.01045e+09  1.26011e+09
0.566867  3.01158e+09  1.26178e+09
0.567422  3.0127e+09  1.26346e+09
0.567978  3.01382e+09  1.26513e+09
0.568534  3.01494e+09  1.26681e+09
0.56909  3.01606e+09  1.26848e+09
0.569646  3.01718e+09  1.27016e+09
0.570202  3.0183e+09  1.27184e+09
0.570759  3.01942e+09  1.27352e+09
0.571316  3.02054e+09  1.27521e+09
0.571874  3.02166e+09  1.27689e+09
0.572431  3.02279e+09  1.27858e+09
0.572989  3.02391e+09  1.28027e+09
0.573548  3.02503e+09  1.28196e+09
0.574106  3.02615e+09  1.28365e+09
0.574665  3.02727e+09  1.28534e+09
0.575224  3.02839e+09  1.28703e+09
0.575783  3.02951e+09  1.28873e+09
0.576343  3.03063e+09  1.29042e+09
0.576903  3.03175e+09  1.29212e+09
0.577463  3.03287e+09  1.29382e+09
0.578023  3.034e+09  1.29552e+09
0.578584  3.03512e+09  1.29722e+09
0.579145  3.03624e+09  1.29893e+09
0.579706  3.03736e+09  1.30063e+09
0.580268  3.03848e+09  1.30234e+09
0.580829  3.0396e+09  1.30405e+09
0.581391  3.04072e+09  1.30576e+09
0.581954  3.04184e+09  1.30747e+09
0.582516  3.04296e+09  1.30918e+09
0.583079  3.04408e+09  1.31089e+09
0.583642  3.04521e+09  1.31261e+09
0.584206  3.04633e+09  1.31432e+09
0.584769  3.04745e+09  1.31604e+09
0.585333  3.04857e+09  1.31776e+09
0.585898  3.04969e+09  1.31948e+09
0.586462  3.05081e+09  1.32121e+09
0.587027  3.05193e+09  1.32293e+09
0.587592  3.05305e+09  1.32466e+09
0.588158  3.05417e+09  1.32638e+09
0.588723  3.05529e+09  1.32811e+09
0.589289  3.05642e+09  1.32984e+09
0.589855  3.05754e+09  1.33157e+09
0.590422  3.05866e+09  1.33331e+09
0.590988  3.05978e+09  1.33504e+09
0.591555  3.0609e+09  1.33678e+09
0.592123  3.06202e+09  1.33851e+09
0.59269  3.06314e+09  1.34025e+09
0.593258  3.06426e+09  1.34199e+09
0.593826  3.06538e+09  1.34374e+09
0.594395  3.0665e+09  1.34548e+09
0.594963  3.06763e+09  1.34722e+09
0.595532  3.06875e+09  1.34897e+09
0.596101  3.06987e+09  1.35072e+09
0.596671  3.07099e+09  1.35247e+09
0.597241  3.07211e+09  1.35422e+09
0.597811  3.07323e+09  1.35597e+09
0.598381  3.07435e+09  1.35772e+09
0.598952  3.07547e+09  1.35948e+09
0.599522  3.07659e+09  1.36124e+09
0.600094  3.07771e+09  1.36299e+09
0.600665  3.07884e+09  1.36475e+09
0.601237  3.07996e+09  1.36652e+09
0.601809  3.08108e+09  1.36828e+09
0.602381  3.0822e+09  1.37004e+09
0.602953  3.08332e+09  1.37181e+09
0.603526  3.08444e+09  1.37357e+09
0.604099  3.08556e+09  1.37534e+09
0.604672  3.08668e+09  1.37711e+09
0.605246  3.0878e+09  1.37888e+09
0.60582  3.08892e+09  1.38066e+09
0.606394  3.09005e+09  1.38243e+09
0.606968  3.09117e+09  1.38421e+09
0.607543  3.09229e+09  1.38599e+09
0.608118  3.09341e+09  1.38776e+09
0.608693  3.09453e+09  1.38955e+09
0.609269  3.09565e+09  1.39133e+09
0.609844  3.09677e+09  1.39311e+09
0.610421  3.09789e+09  1.3949e+09
0.610997  3.09901e+09  1.39668e+09
0.611573  3.10013e+09  1.39847e+09
0.61215  3.10126e+09  1.40026e+09
0.612727  3.10238e+09  1.40205e+09
0.613305  3.1035e+09  1.40384e+09
0.613883  3.10462e+09  1.40564e+09
0.614461  3.10574e+09  1.40743e+09
0.615039  3.10686e+09  1.40923e+09
0.615617  3.10798e+09  1.41103e+09
0.616196  3.1091e+09  1.41283e+09
0.616775  3.11022e+09  1.41463e+09
0.617354  3.11134e+09  1.41643e+09
0.617934  3.11247e+09  1.41824e+09
0.618514  3.11359e+09  1.42004e+09
0.619094  3.11471e+09  1.42185e+09
0.619674  3.11583e+09  1.42366e+09
0.620255  3.11695e+09  1.42547e+09
0.620836  3.11807e+09  1.42728e+09
0.621417  3.11919e+09  1.42909e+09
0.621999  3.12031e+09  1.43091e+09
0.622581  3.12143e+09  1.43273e+09
0.623163  3.12255e+09  1.43454e+09
0.623745  3.12368e+09  1.43636e+09
0.624328  3.1248e+09  1.43818e+09
0.624911  3.12592e+09  1.44001e+09
0.625494  3.12704e+09  1.44183e+09
0.626077  3.12816e+09  1.44366e+09
0.626661  3.12928e+09  1.44548e+09
0.627245  3.1304e+09  1.44731e+09
0.627829  3.13152e+09  1.44914e+09
0.628413  3.13264e+09  1.45097e+09
0.628998  3.13376e+09  1.45281e+09
0.629583  3.13489e+09  1.45464e+09
0.630169  3.13601e+09  1.45648e+09
0.630754  3.13713e+09  1.45831e+09
0.63134  3.13825e+09  1.46015e+09
0.631926  3.13937e+09  1.46199e+09
0.632513  3.14049e+09  1.46384e+09
0.633099  3.14161e+09  1.46568e+09
0.633686  3.14273e+09  1.46752e+09
0.634274  3.14385e+09  1.46937e+09
0.634861  3.14497e+09  1.47122e+09
0.635449  3.1461e+09  1.47307e+09
0.636037  3.14722e+09  1.47492e+09
0.636625  3.14834e+09  1.47677e+09
0.637214  3.14946e+09  1.47863e+09
0.637803  3.15058e+09  1.48048e+09
0.638392  3.1517e+09  1.48234e+09
0.638981  3.15282e+09  1.4842e+09
0.639571  3.15394e+09  1.48606e+09
0.640161  3.15506e+09  1.48792e+09
0.640751  3.15618e+09  1.48978e+09
0.641342  3.15731e+09  1.49165e+09
0.641932  3.15843e+09  1.49351e+09
0.642523  3.15955e+09  1.49538e+09
0.643115  3.16067e+09  1.49725e+09
0.643706  3.16179e+09  1.49912e+09
0.644298  3.16291e+09  1.50099e+09
0.64489  3.16403e+09  1.50287e+09
0.645483  3.16515e+09  1.50474e+09
0.646075  3.16627e+09  1.50662e+09
0.646668  3.16739e+09  1.5085e+09
0.647261  3.16852e+09  1.51038e+09
0.647855  3.16964e+09  1.51226e+09
0.648449  3.17076e+09  1.51414e+09
0.649043  3.17188e+09  1.51603e+09
0.649637  3.173e+09  1.51791e+09
0.650232  3.17412e+09  1.5198e+09
0.650826  3.17524e+09  1.52169e+09
0.651421  3.17636e+09  1.52358e+09
0.652017  3.17748e+09  1.52547e+09
0.652612  3.1786e+09  1.52737e+09
0.653208  3.17973e+09  1.52926e+09
0.653805  3.18085e+09  1.53116e+09
0.654401  3.18197e+09  1.53306e+09
0.654998  3.18309e+09  1.53496e+09
0.655595  3.18421e+09  1.53686e+09
0.656192  3.18533e+09  1.53876e+09
0.65679  3.18645e+09  1.54067e+09
0.657387  3.18757e+09  1.54257e+09
0.657985  3.18869e+09  1.54448e+09
0.658584  3.18982e+09  1.54639e+09
0.659182  3.19094e+09  1.5483e+09
0.659781  3.19206e+09  1.55021e+09
0.660381  3.19318e+09  1.55213e+09
0.66098  3.1943e+09  1.55404e+09
0.66158  3.19542e+09  1.55596e+09
0.66218  3.19654e+09  1.55788e+09
0.66278  3.19766e+09  1.5598e+09
0.66338  3.19878e+09  1.56172e+09
0.663981  3.1999e+09  1.56364e+09
0.664582  3.20103e+09  1.56557e+09
0.665184  3.20215e+09  1.56749e+09
0.665785  3.20327e+09  1.56942e+09
0.666387  3.20439e+09  1.57135e+09
0.666989  3.20551e+09  1.57328e+09
0.667592  3.20663e+09  1.57521e+09
0.668194  3.20775e+09  1.57714e+09
0.668797  3.20887e+09  1.57908e+09
0.6694  3.20999e+09  1.58102e+09
0.670004  3.21111e+09  1.58295e+09
0.670608  3.21224e+09  1.58489e+09
0.671212  3.21336e+09  1.58684e+09
0.671816  3.21448e+09  1.58878e+09
0.672421  3.2156e+09  1.59072e+09
0.673025  3.21672e+09  1.59267e+09
0.673631  3.21784e+09  1.59462e+09
0.674236  3.21896e+09  1.59657e+09
0.674842  3.22008e+09  1.59852e+09
0.675448  3.2212e+09  1.60047e+09
0.676054  3.22232e+09  1.60242e+09
0.67666  3.22345e+09  1.60438e+09
0.677267  3.22457e+09  1.60633e+09
0.677874  3.22569e+09  1.60829e+09
0.678481  3.22681e+09  1.61025e+09
0.679089  3.22793e+09  1.61221e+09
0.679697  3.22905e+09  1.61418e+09
0.680305  3.23017e+09  1.61614e+09
0.680913  3.23129e+09  1.61811e+09
0.681522  3.23241e+09  1.62008e+09
0.68213  3.23353e+09  1.62205e+09
0.68274  3.23466e+09  1.62402e+09
0.683349  3.23578e+09  1.62599e+09
0.683959  3.2369e+09  1.62796e+09
0.684569  3.23802e+09  1.62994e+09
0.685179  3.23914e+09  1.63192e+09
0.685789  3.24026e+09  1.63389e+09
0.6864  3.24138e+09  1.63587e+09
0.687011  3.2425e+09  1.63786e+09
0.687622  3.24362e+09  1.63984e+09
0.688234  3.24474e+09  1.64182e+09
0.688846  3.24587e+09  1.64381e+09
0.689458  3.24699e+09  1.6458e+09
0.69007  3.24811e+09  1.64779e+09
0.690683  3.24923e+09  1.64978e+09
0.691296  3.25035e+09  1.65177e+09
0.691909  3.25147e+09  1.65377e+09
0.692523  3.25259e+09  1.65576e+09
0.693136  3.25371e+09  1.65776e+09
0.69375  3.25483e+09  1.65976e+09
0.694365  3.25595e+09  1.66176e+09
0.694979  3.25708e+09  1.66376e+09
0.695594  3.2582e+09  1.66576e+09
0.696209  3.25932e+09  1.66777e+09
0.696824  3.26044e+09  1.66978e+09
0.69744  3.26156e+09  1.67178e+09
0.698056  3.26268e+09  1.67379e+09
0.698672  3.2638e+09  1.6758e+09
0.699288  3.26492e+09  1.67782e+09
0.699905  3.26604e+09  1.67983e+09
0.700522  3.26716e+09  1.68185e+09
0.701139  3.26829e+09  1.68387e+09
0.701757  3.26941e+09  1.68589e+09
0.702374  3.27053e+09  1.68791e+09
0.702992  3.27165e+09  1.68993e+09
0.703611  3.27277e+09  1.69195e+09
0.704229  3.27389e+09  1.69398e+09
0.704848  3.27501e+09  1.696e+09
0.705467  3.27613e+09  1.69803e+09
0.706086  3.27725e+09  1.70006e+09
0.706706  3.27837e+09  1.7021e+09
0.707326  3.2795e+09  1.70413e+09
0.707946  3.28062e+09  1.70616e+09
0.708566  3.28174e+09  1.7082e+09
0.709187  3.28286e+09  1.71024e+09
0.709808  3.28398e+09  1.71228e+09
0.710429  3.2851e+09  1.71432e+09
0.711051  3.28622e+09  1.71636e+09
0.711673  3.28734e+09  1.71841e+09
0.712295  3.28846e+09  1.72045e+09
0.712917  3.28958e+09  1.7225e+09
0.713539  3.29071e+09  1.72455e+09
0.714162  3.29183e+09  1.7266e+09
0.714785  3.29295e+09  1.72865e+09
0.715409  3.29407e+09  1.73071e+09
0.716032  3.29519e+09  1.73276e+09
0.716656  3.29631e+09  1.73482e+09
0.71728  3.29743e+09  1.73688e+09
0.717905  3.29855e+09  1.73894e+09
0.71853  3.29967e+09  1.741e+09
0.719155  3.30079e+09  1.74306e+09
0.71978  3.30192e+09  1.74513e+09
0.720405  3.30304e+09  1.74719e+09
0.721031  3.30416e+09  1.74926e+09
0.721657  3.30528e+09  1.75133e+09
0.722283  3.3064e+09  1.7534e+09
0.72291  3.30752e+09  1.75548e+09
0.723537  3.30864e+09  1.75755e+09
0.724164  3.30976e+09  1.75963e+09
0.724791  3.31088e+09  1.7617e+09
0.725419  3.312e+09  1.76378e+09
0.726047  3.31313e+09  1.76586e+09
0.726675  3.31425e+09  1.76795e+09
0.727303  3.31537e+09  1.77003e+09
0.727932  3.31649e+09  1.77211e+09
0.728561  3.31761e+09  1.7742e+09
0.72919  3.31873e+09  1.77629e+09
0.72982  3.31985e+09  1.77838e+09
0.73045  3.32097e+09  1.78047e+09
0.73108  3.32209e+09  1.78257e+09
0.73171  3.32321e+09  1.78466e+09
0.73234  3.32434e+09  1.78676e+09
0.732971  3.32546e+09  1.78886e+09
0.733602  3.32658e+09  1.79096e+09
0.734234  3.3277e+09  1.79306e+09
0.734865  3.32882e+09  1.79516e+09
0.735497  3.32994e+09  1.79727e+09
0.736129  3.33106e+09  1.79937e+09
0.736762  3.33218e+09  1.80148e+09
0.737395  3.3333e+09  1.80359e+09
0.738027  3.33442e+09  1.8057e+09
0.738661  3.33555e+09  1.80781e+09
0.739294  3.33667e+09  1.80993e+09
0.739928  3.33779e+09  1.81204e+09
0.740562  3.33891e+09  1.81416e+09
0.741196  3.34003e+09  1.81628e+09
0.741831  3.34115e+09  1.8184e+09
0.742466  3.34227e+09  1.82052e+09
0.743101  3.34339e+09  1.82265e+09
0.743736  3.34451e+09  1.82477e+09
0.744372  3.34563e+09  1.8269e+09
0.745008  3.34676e+09  1.82903e+09
0.745644  3.34788e+09  1.83116e+09
0.74628  3.349e+09  1.83329e+09
0.746917  3.35012e+09  1.83542e+09
0.747554  3.35124e+09  1.83756e+09
0.748191  3.35236e+09  1.83969e+09
0.748828  3.35348e+09  1.84183e+09
0.749466  3.3546e+09  1.84397e+09
0.750104  3.35572e+09  1.84611e+09
0.750742  3.35684e+09  1.84826e+09
0.751381  3.35797e+09  1.8504e+09
0.75202  3.35909e+09  1.85255e+09
0.752659  3.36021e+09  1.85469e+09
0.753298  3.36133e+09  1.85684e+09
0.753938  3.36245e+09  1.85899e+09
0.754578  3.36357e+09  1.86115e+09
0.755218  3.36469e+09  1.8633e+09
0.755858  3.36581e+09  1.86546e+09
0.756499  3.36693e+09  1.86761e+09
0.75714  3.36805e+09  1.86977e+09
0.757781  3.36918e+09  1.87193e+09
0.758422  3.3703e+09  1.8741e+09
0.759064  3.37142e+09  1.87626e+09
0.759706  3.37254e+09  1.87843e+09
0.760348  3.37366e+09  1.88059e+09
0.760991  3.37478e+09  1.88276e+09
0.761633  3.3759e+09  1.88493e+09
0.762276  3.37702e+09  1.8871e+09
0.76292  3.37814e+09  1.88928e+09
0.763563  3.37926e+09  1.89145e+09
0.764207  3.38039e+09  1.89363e+09
0.764851  3.38151e+09  1.89581e+09
0.765496  3.38263e+09  1.89799e+09
0.76614  3.38375e+09  1.90017e+09
0.766785  3.38487e+09  1.90235e+09
0.76743  3.38599e+09  1.90454e+09
0.768076  3.38711e+09  1.90672e+09
0.768721  3.38823e+09  1.90891e+09
0.769367  3.38935e+09  1.9111e+09
0.770013  3.39047e+09  1.91329e+09
0.77066  3.3916e+09  1.91549e+09
0.771307  3.39272e+09  1.91768e+09
0.771954  3.39384e+09  1.91988e+09
0.772601  3.39496e+09  1.92208e+09
0.773248  3.39608e+09  1.92428e+09
0.773896  3.3972e+09  1.92648e+09
0.774544  3.39832e+09  1.92868e+09
0.775193  3.39944e+09  1.93088e+09
0.775841  3.40056e+09  1.93309e+09
0.77649  3.40168e+09  1.9353e+09
0.777139  3.40281e+09  1.93751e+09
0.777788  3.40393e+09  1.93972e+09
0.778438  3.40505e+09  1.94193e+09
0.779088  3.40617e+09  1.94414e+09
0.779738  3.40729e+09  1.94636e+09
0.780388  3.40841e+09  1.94858e+09
0.781039  3.40953e+09  1.9508e+09
0.78169  3.41065e+09  1.95302e+09
0.782341  3.41177e+09  1.95524e+09
0.782993  3.41289e+09  1.95746e+09
0.783645  3.41402e+09  1.95969e+09
0.784296  3.41514e+09  1.96191e+09
0.784949  3.41626e+09  1.96414e+09
0.785601  3.41738e+09  1.96637e+09
0.786254  3.4185e+09  1.96861e+09
0.786907  3.41962e+09  1.97084e+09
0.78756  3.42074e+09  1.97307e+09
0.788214  3.42186e+09  1.97531e+09
0.788868  3.42298e+09  1.97755e+09
0.789522  3.4241e+09  1.97979e+09
0.790176  3.42523e+09  1.98203e+09
0.790831  3.42635e+09  1.98428e+09
0.791486  3.42747e+09  1.98652e+09
0.792141  3.42859e+09  1.98877e+09
0.792796  3.42971e+09  1.99102e+09
0.793452  3.43083e+09  1.99327e+09
0.794108  3.43195e+09  1.99552e+09
0.794764  3.43307e+09  1.99777e+09
0.795421  3.43419e+09  2.00002e+09
0.796077  3.43531e+09  2.00228e+09
0.796734  3.43644e+09  2.00454e+09
0.797392  3.43756e+09  2.0068e+09
0.798049  3.43868e+09  2.00906e+09
0.798707  3.4398e+09  2.01132e+09
0.799365  3.44092e+09  2.01359e+09
0.800023  3.44204e+09  2.01585e+09
0.800682  3.44316e+09  2.01812e+09
0.801341  3.44428e+09  2.02039e+09
0.802  3.4454e+09  2.02266e+09
0.802659  3.44652e+09  2.02494e+09
0.803319  3.44765e+09  2.02721e+09
0.803978  3.44877e+09  2.02949e+09
0.804639  3.44989e+09  2.03176e+09
0.805299  3.45101e+09  2.03404e+09
0.80596  3.45213e+09  2.03633e+09
0.80662  3.45325e+09  2.03861e+09
0.807282  3.45437e+09  2.04089e+09
0.807943  3.45549e+09  2.04318e+09
0.808605  3.45661e+09  2.04547e+09
0.809267  3.45773e+09  2.04776e+09
0.809929  3.45886e+09  2.05005e+09
0.810591  3.45998e+09  2.05234e+09
0.811254  3.4611e+09  2.05463e+09
0.811917  3.46222e+09  2.05693e+09
0.81258  3.46334e+09  2.05923e+09
0.813244  3.46446e+09  2.06153e+09
0.813908  3.46558e+09  2.06383e+09
0.814572  3.4667e+09  2.06613e+09
0.815236  3.46782e+09  2.06843e+09
0.815901  3.46894e+09  2.07074e+09
0.816566  3.47007e+09  2.07305e+09
0.817231  3.47119e+09  2.07536e+09
0.817896  3.47231e+09  2.07767e+09
0.818562  3.47343e+09  2.07998e+09
0.819227  3.47455e+09  2.08229e+09
0.819894  3.47567e+09  2.08461e+09
0.82056  3.47679e+09  2.08693e+09
0.821227  3.47791e+09  2.08925e+09
0.821894  3.47903e+09  2.09157e+09
0.822561  3.48015e+09  2.09389e+09
0.823228  3.48128e+09  2.09621e+09
0.823896  3.4824e+09  2.09854e+09
0.824564  3.48352e+09  2.10087e+09
0.825232  3.48464e+09  2.10319e+09
0.825901  3.48576e+09  2.10553e+09
0.826569  3.48688e+09  2.10786e+09
0.827238  3.488e+09  2.11019e+09
0.827908  3.48912e+09  2.11253e+09
0.828577  3.49024e+09  2.11486e+09
0.829247  3.49136e+09  2.1172e+09
0.829917  3.49249e+09  2.11954e+09
0.830587  3.49361e+09  2.12189e+09
0.831258  3.49473e+09  2.12423e+09
0.831929  3.49585e+09  2.12658e+09
0.8326  3.49697e+09  2.12892e+09
0.833271  3.49809e+09  2.13127e+09
0.833943  3.49921e+09  2.13362e+09
0.834614  3.50033e+09  2.13597e+09
0.835287  3.50145e+09  2.13833e+09
0.835959  3.50257e+09  2.14068e+09
0.836632  3.5037e+09  2.14304e+09
0.837305  3.50482e+09  2.1454e+09
0.837978  3.50594e+09  2.14776e+09
0.838651  3.50706e+09  2.15012e+09
0.839325  3.50818e+09  2.15249e+09
0.839999  3.5093e+09  2.15485e+09
0.840673  3.51042e+09  2.15722e+09
0.841347  3.51154e+09  2.15959e+09
0.842022  3.51266e+09  2.16196e+09
0.842697  3.51378e+09  2.16433e+09
0.843372  3.51491e+09  2.1667e+09
0.844048  3.51603e+09  2.16908e+09
0.844724  3.51715e+09  2.17146e+09
0.8454  3.51827e+09  2.17384e+09
0.846076  3.51939e+09  2.17622e+09
0.846752  3.52051e+09  2.1786e+09
0.847429  3.52163e+09  2.18098e+09
0.848106  3.52275e+09  2.18337e+09
0.848784  3.52387e+09  2.18576e+09
0.849461  3.525e+09  2.18814e+09
0.850139  3.52612e+09  2.19053e+09
0.850817  3.52724e+09  2.19293e+09
0.851495  3.52836e+09  2.19532e+09
0.852174  3.52948e+09  2.19772e+09
0.852853  3.5306e+09  2.20011e+09
0.853532  3.53172e+09  2.20251e+09
0.854211  3.53284e+09  2.20491e+09
0.854891  3.53396e+09  2.20732e+09
0.855571  3.53508e+09  2.20972e+09
0.856251  3.53621e+09  2.21212e+09
0.856931  3.53733e+09  2.21453e+09
0.857612  3.53845e+09  2.21694e+09
0.858293  3.53957e+09  2.21935e+09
0.858974  3.54069e+09  2.22176e+09
0.859656  3.54181e+09  2.22418e+09
0.860337  3.54293e+09  2.22659e+09
0.861019  3.54405e+09  2.22901e+09
0.861702  3.54517e+09  2.23143e+09
0.862384  3.54629e+09  2.23385e+09
0.863067  3.54742e+09  2.23627e+09
0.86375  3.54854e+09  2.2387e+09
0.864433  3.54966e+09  2.24112e+09
0.865117  3.55078e+09  2.24355e+09
0.8658  3.5519e+09  2.24598e+09
0.866484  3.55302e+09  2.24841e+09
0.867169  3.55414e+09  2.25084e+09
0.867853  3.55526e+09  2.25328e+09
0.868538  3.55638e+09  2.25571e+09
0.869223  3.5575e+09  2.25815e+09
0.869908  3.55863e+09  2.26059e+09
0.870594  3.55975e+09  2.26303e+09
0.87128  3.56087e+09  2.26547e+09
0.871966  3.56199e+09  2.26792e+09
0.872652  3.56311e+09  2.27036e+09
0.873339  3.56423e+09  2.27281e+09
0.874026  3.56535e+09  2.27526e+09
0.874713  3.56647e+09  2.27771e+09
0.8754  3.56759e+09  2.28017e+09
0.876088  3.56871e+09  2.28262e+09
0.876776  3.56984e+09  2.28508e+09
0.877464  3.57096e+09  2.28753e+09
0.878152  3.57208e+09  2.28999e+09
0.878841  3.5732e+09  2.29245e+09
0.87953  3.57432e+09  2.29492e+09
0.880219  3.57544e+09  2.29738e+09
0.880909  3.57656e+09  2.29985e+09
0.881598  3.57768e+09  2.30232e+09
0.882288  3.5788e+09  2.30479e+09
0.882978  3.57992e+09  2.30726e+09
0.883669  3.58105e+09  2.30973e+09
0.88436  3.58217e+09  2.3122e+09
0.885051  3.58329e+09  2.31468e+09
0.885742  3.58441e+09  2.31716e+09
0.886433  3.58553e+09  2.31964e+09
0.887125  3.58665e+09  2.32212e+09
0.887817  3.58777e+09  2.3246e+09
0.888509  3.58889e+09  2.32709e+09
0.889202  3.59001e+09  2.32958e+09
0.889895  3.59113e+09  2.33206e+09
0.890588  3.59226e+09  2.33455e+09
0.891281  3.59338e+09  2.33705e+09
0.891975  3.5945e+09  2.33954e+09
0.892668  3.59562e+09  2.34203e+09
0.893362  3.59674e+09  2.34453e+09
0.894057  3.59786e+09  2.34703e+09
0.894751  3.59898e+09  2.34953e+09
0.895446  3.6001e+09  2.35203e+09
0.896141  3.60122e+09  2.35453e+09
0.896837  3.60234e+09  2.35704e+09
0.897532  3.60347e+09  2.35955e+09
0.898228  3.60459e+09  2.36206e+09
0.898924  3.60571e+09  2.36457e+09
0.89962  3.60683e+09  2.36708e+09
0.900317  3.60795e+09  2.36959e+09
0.901014  3.60907e+09  2.37211e+09
0.901711  3.61019e+09  2.37463e+09
0.902408  3.61131e+09  2.37714e+09
0.903106  3.61243e+09  2.37966e+09
0.903804  3.61355e+09  2.38219e+09
0.904502  3.61468e+09  2.38471e+09
0.905201  3.6158e+09  2.38724e+09
0.905899  3.61692e+09  2.38976e+09
0.906598  3.61804e+09  2.39229e+09
0.907297  3.61916e+09  2.39482e+09
0.907997  3.62028e+09  2.39736e+09
0.908696  3.6214e+09  2.39989e+09
0.909396  3.62252e+09  2.40243e+09
0.910097  3.62364e+09  2.40497e+09
0.910797  3.62476e+09  2.4075e+09
0.911498  3.62589e+09  2.41005e+09
0.912199  3.62701e+09  2.41259e+09
0.9129  3.62813e+09  2.41513e+09
0.913601  3.62925e+09  2.41768e+09
0.914303  3.63037e+09  2.42023e+09
0.915005  3.63149e+09  2.42278e+09
0.915707  3.63261e+09  2.42533e+09
0.91641  3.63373e+09  2.42788e+09
0.917113  3.63485e+09  2.43044e+09
0.917816  3.63597e+09  2.43299e+09
0.918519  3.6371e+09  2.43555e+09
0.919222  3.63822e+09  2.43811e+09
0.919926  3.63934e+09  2.44067e+09
0.92063  3.64046e+09  2.44324e+09
0.921334  3.64158e+09  2.4458e+09
0.922039  3.6427e+09  2.44837e+09
0.922744  3.64382e+09  2.45094e+09
0.923449  3.64494e+09  2.45351e+09
0.924154  3.64606e+09  2.45608e+09
0.92486  3.64718e+09  2.45865e+09
0.925565  3.64831e+09  2.46123e+09
0.926271  3.64943e+09  2.46381e+09
0.926978  3.65055e+09  2.46638e+09
0.927684  3.65167e+09  2.46896e+09
0.928391  3.65279e+09  2.47155e+09
0.929098  3.65391e+09  2.47413e+09
0.929805  3.65503e+09  2.47672e+09
0.930513  3.65615e+09  2.4793e+09
0.931221  3.65727e+09  2.48189e+09
0.931929  3.65839e+09  2.48448e+09
0.932637  3.65952e+09  2.48708e+09
0.933346  3.66064e+09  2.48967e+09
0.934055  3.66176e+09  2.49227e+09
0.934764  3.66288e+09  2.49487e+09
0.935473  3.664e+09  2.49747e+09
0.936183  3.66512e+09  2.50007e+09
0.936893  3.66624e+09  2.50267e+09
0.937603  3.66736e+09  2.50527e+09
0.938313  3.66848e+09  2.50788e+09
0.939024  3.6696e+09  2.51049e+09
0.939735  3.67073e+09  2.5131e+09
0.940446  3.67185e+09  2.51571e+09
0.941157  3.67297e+09  2.51832e+09
0.941869  3.67409e+09  2.52094e+09
0.942581  3.67521e+09  2.52356e+09
0.943293  3.67633e+09  2.52617e+09
0.944005  3.67745e+09  2.52879e+09
0.944718  3.67857e+09  2.53142e+09
0.945431  3.67969e+09  2.53404e+09
0.946144  3.68081e+09  2.53667e+09
0.946857  3.68194e+09  2.53929e+09
0.947571  3.68306e+09  2.54192e+09
0.948285  3.68418e+09  2.54455e+09
0.948999  3.6853e+09  2.54718e+09
0.949714  3.68642e+09  2.54982e+09
0.950428  3.68754e+09  2.55245e+09
0.951143  3.68866e+09  2.55509e+09
0.951858  3.68978e+09  2.55773e+09
0.952574  3.6909e+09  2.56037e+09
0.953289  3.69202e+09  2.56302e+09
0.954005  3.69315e+09  2.56566e+09
0.954722  3.69427e+09  2.56831e+09
0.955438  3.69539e+09  2.57095e+09
0.956155  3.69651e+09  2.5736e+09
0.956872  3.69763e+09  2.57626e+09
0.957589  3.69875e+09  2.57891e+09
0.958306  3.69987e+09  2.58156e+09
0.959024  3.70099e+09  2.58422e+09
0.959742  3.70211e+09  2.58688e+09
0.96046  3.70323e+09  2.58954e+09
0.961179  3.70436e+09  2.5922e+09
0.961897  3.70548e+09  2.59486e+09
0.962616  3.7066e+09  2.59753e+09
0.963336  3.70772e+09  2.6002e+09
0.964055  3.70884e+09  2.60287e+09
0.964775  3.70996e+09  2.60554e+09
0.965495  3.71108e+09  2.60821e+09
0.966215  3.7122e+09  2.61088e+09
0.966935  3.71332e+09  2.61356e+09
0.967656  3.71444e+09  2.61624e+09
0.968377  3.71557e+09  2.61892e+09
0.969098  3.71669e+09  2.6216e+09
0.96982  3.71781e+09  2.62428e+09
0.970542  3.71893e+09  2.62696e+09
0.971264  3.72005e+09  2.62965e+09
0.971986  3.72117e+09  2.63234e+09
0.972708  3.72229e+09  2.63503e+09
0.973431  3.72341e+09  2.63772e+09
0.974154  3.72453e+09  2.64041e+09
0.974877  3.72565e+09  2.64311e+09
0.975601  3.72678e+09  2.6458e+09
0.976324  3.7279e+09  2.6485e+09
0.977048  3.72902e+09  2.6512e+09
0.977773  3.73014e+09  2.65391e+09
0.978497  3.73126e+09  2.65661e+09
0.979222  3.73238e+09  2.65931e+09
0.979947  3.7335e+09  2.66202e+09
0.980672  3.73462e+09  2.66473e+09
0.981398  3.73574e+09  2.66744e+09
0.982123  3.73686e+09  2.67015e+09
0.982849  3.73799e+09  2.67287e+09
0.983576  3.73911e+09  2.67558e+09
0.984302  3.74023e+09  2.6783e+09
0.985029  3.74135e+09  2.68102e+09
0.985756  3.74247e+09  2.68374e+09
0.986483  3.74359e+09  2.68647e+09
0.987211  3.74471e+09  2.68919e+09
0.987938  3.74583e+09  2.69192e+09
0.988667  3.74695e+09  2.69465e+09
0.989395  3.74807e+09  2.69738e+09
0.990123  3.7492e+09  2.70011e+09
0.990852  3.75032e+09  2.70284e+09
0.991581  3.75144e+09  2.70558e+09
0.99231  3.75256e+09  2.70831e+09
0.99304  3.75368e+09  2.71105e+09
0.99377  3.7548e+09  2.71379e+09
0.9945  3.75592e+09  2.71654e+09
0.99523  3.75704e+09  2.71928e+09
0.99596  3.75816e+09  2.72202e+09
0.996691  3.75928e+09  2.72477e+09
0.997422  3.76041e+09  2.72752e+09
0.998153  3.76153e+09  2.73027e+09
0.998885  3.76265e+09  2.73303e+09
0.999617  3.76377e+09  2.73578e+09
1.00035  3.76489e+09  2.73854e+09
1.00108  3.76601e+09  2.7413e+09
1.00181  3.76713e+09  2.74406e+09
1.00255  3.76825e+09  2.74682e+09
1.00328  3.76937e+09  2.74958e+09
1.00401  3.77049e+09  2.75235e+09
1.00475  3.77162e+09  2.75511e+09
1.00548  3.77274e+09  2.75788e+09
1.00621  3.77386e+09  2.76065e+09
1.00695  3.77498e+09  2.76342e+09
1.00768  3.7761e+09  2.7662e+09
1.00842  3.77722e+09  2.76897e+09
1.00915  3.77834e+09  2.77175e+09
1.00989  3.77946e+09  2.77453e+09
1.01062  3.78058e+09  2.77731e+09
1.01136  3.7817e+09  2.78009e+09
1.01209  3.78283e+09  2.78288e+09
1.01283  3.78395e+09  2.78567e+09
1.01357  3.78507e+09  2.78845e+09
1.0143  3.78619e+09  2.79124e+09
1.01504  3.78731e+09  2.79404e+09
1.01578  3.78843e+09  2.79683e+09
1.01652  3.78955e+09  2.79962e+09
1.01725  3.79067e+09  2.80242e+09
1.01799  3.79179e+09  2.80522e+09
1.01873  3.79291e+09  2.80802e+09
1.01947  3.79404e+09  2.81082e+09
1.02021  3.79516e+09  2.81363e+09
1.02095  3.79628e+09  2.81643e+09
1.02169  3.7974e+09  2.81924e+09
1.02242  3.79852e+09  2.82205e+09
1.02316  3.79964e+09  2.82486e+09
1.0239  3.80076e+09  2.82767e+09
1.02464  3.80188e+09  2.83049e+09
1.02539  3.803e+09  2.83331e+09
1.02613  3.80412e+09  2.83612e+09
1.02687  3.80525e+09  2.83894e+09
1.02761  3.80637e+09  2.84177e+09
1.02835  3.80749e+09  2.84459e+09
1.02909  3.80861e+09  2.84741e+09
1.02983  3.80973e+09  2.85024e+09
1.03058  3.81085e+09  2.85307e+09
1.03132  3.81197e+09  2.8559e+09
1.03206  3.81309e+09  2.85873e+09
1.0328  3.81421e+09  2.86157e+09
1.03355  3.81533e+09  2.8644e+09
1.03429  3.81646e+09  2.86724e+09
1.03503  3.81758e+09  2.87008e+09
1.03578  3.8187e+09  2.87292e+09
1.03652  3.81982e+09  2.87577e+09
1.03727  3.82094e+09  2.87861e+09
1.03801  3.82206e+09  2.88146e+09
1.03876  3.82318e+09  2.88431e+09
1.0395  3.8243e+09  2.88716e+09
1.04025  3.82542e+09  2.89001e+09
1.04099  3.82654e+09  2.89286e+09
1.04174  3.82767e+09  2.89572e+09
1.04248  3.82879e+09  2.89858e+09
1.04323  3.82991e+09  2.90143e+09
1.04398  3.83103e+09  2.9043e+09
1.04472  3.83215e+09  2.90716e+09
1.04547  3.83327e+09  2.91002e+09
1.04622  3.83439e+09  2.91289e+09
1.04697  3.83551e+09  2.91576e+09
1.04771  3.83663e+09  2.91863e+09
1.04846  3.83775e+09  2.9215e+09
1.04921  3.83888e+09  2.92437e+09
1.04996  3.84e+09  2.92725e+09
1.05071  3.84112e+09  2.93012e+09
1.05146  3.84224e+09  2.933e+09
1.05221  3.84336e+09  2.93588e+09
1.05296  3.84448e+09  2.93877e+09
1.05371  3.8456e+09  2.94165e+09
1.05446  3.84672e+09  2.94454e+09
1.05521  3.84784e+09  2.94742e+09
1.05596  3.84896e+09  2.95031e+09
1.05671  3.85009e+09  2.95321e+09
1.05746  3.85121e+09  2.9561e+09
1.05821  3.85233e+09  2.95899e+09
1.05896  3.85345e+09  2.96189e+09
1.05971  3.85457e+09  2.96479e+09
1.06047  3.85569e+09  2.96769e+09
1.06122  3.85681e+09  2.97059e+09
1.06197  3.85793e+09  2.97349e+09
1.06272  3.85905e+09  2.9764e+09
1.06348  3.86018e+09  2.97931e+09
1.06423  3.8613e+09  2.98222e+09
1.06498  3.86242e+09  2.98513e+09
1.06574  3.86354e+09  2.98804e+09
1.06649  3.86466e+09  2.99096e+09
1.06725  3.86578e+09  2.99387e+09
1.068  3.8669e+09  2.99679e+09
1.06876  3.86802e+09  2.99971e+09
1.06951  3.86914e+09  3.00263e+09
1.07027  3.87026e+09  3.00556e+09
1.07102  3.87139e+09  3.00848e+09
1.07178  3.87251e+09  3.01141e+09
1.07253  3.87363e+09  3.01434e+09
1.07329  3.87475e+09  3.01727e+09
1.07405  3.87587e+09  3.0202e+09
1.0748  3.87699e+09  3.02314e+09
1.07556  3.87811e+09  3.02607e+09
1.07632  3.87923e+09  3.02901e+09
1.07708  3.88035e+09  3.03195e+09
1.07783  3.88147e+09  3.03489e+09
1.07859  3.8826e+09  3.03783e+09
1.07935  3.88372e+09  3.04078e+09
1.08011  3.88484e+09  3.04373e+09
1.08087  3.88596e+09  3.04668e+09
1.08163  3.88708e+09  3.04963e+09
1.08238  3.8882e+09  3.05258e+09
1.08314  3.88932e+09  3.05553e+09
1.0839  3.89044e+09  3.05849e+09
1.08466  3.89156e+09  3.06145e+09
1.08542  3.89268e+09  3.06441e+09
1.08618  3.89381e+09  3.06737e+09
1.08694  3.89493e+09  3.07033e+09
1.08771  3.89605e+09  3.0733e+09
1.08847  3.89717e+09  3.07626e+09
1.08923  3.89829e+09  3.07923e+09
1.08999  3.89941e+09  3.0822e+09
1.09075  3.90053e+09  3.08517e+09
1.09151  3.90165e+09  3.08815e+09
1.09228  3.90277e+09  3.09112e+09
1.09304  3.90389e+09  3.0941e+09
1.0938  3.90502e+09  3.09708e+09
1.09456  3.90614e+09  3.10006e+09
1.09533  3.90726e+09  3.10305e+09
1.09609  3.90838e+09  3.10603e+09
1.09686  3.9095e+09  3.10902e+09
1.09762  3.91062e+09  3.11201e+09
1.09838  3.91174e+09  3.115e+09
1.09915  3.91286e+09  3.11799e+09
1.09991  3.91398e+09  3.12098e+09
1.10068  3.9151e+09  3.12398e+09
1.10144  3.91623e+09  3.12698e+09
1.10221  3.91735e+09  3.12998e+09
1.10298  3.91847e+09  3.13298e+09
1.10374  3.91959e+09  3.13598e+09
1.10451  3.92071e+09  3.13899e+09
1.10527  3.92183e+09  3.14199e+09
1.10604  3.92295e+09  3.145e+09
1.10681  3.92407e+09  3.14801e+09
1.10758  3.92519e+09  3.15102e+09
1.10834  3.92631e+09  3.15404e+09
1.10911  3.92744e+09  3.15705e+09
1.10988  3.92856e+09  3.16007e+09
1.11065  3.92968e+09  3.16309e+09
1.11142  3.9308e+09  3.16611e+09
1.11218  3.93192e+09  3.16913e+09
1.11295  3.93304e+09  3.17216e+09
1.11372  3.93416e+09  3.17519e+09
1.11449  3.93528e+09  3.17821e+09
1.11526  3.9364e+09  3.18124e+09
1.11603  3.93752e+09  3.18428e+09
1.1168  3.93865e+09  3.18731e+09
1.11757  3.93977e+09  3.19035e+09
1.11834  3.94089e+09  3.19338e+09
1.11911  3.94201e+09  3.19642e+09
1.11988  3.94313e+09  3.19946e+09
1.12066  3.94425e+09  3.20251e+09
1.12143  3.94537e+09  3.20555e+09
1.1222  3.94649e+09  3.2086e+09
1.12297  3.94761e+09  3.21165e+09
1.12374  3.94873e+09  3.2147e+09
1.12452  3.94986e+09  3.21775e+09
1.12529  3.95098e+09  3.2208e+09
1.12606  3.9521e+09  3.22386e+09
1.12684  3.95322e+09  3.22692e+09
1.12761  3.95434e+09  3.22998e+09
1.12838  3.95546e+09  3.23304e+09
1.12916  3.95658e+09  3.2361e+09
1.12993  3.9577e+09  3.23917e+09
1.13071  3.95882e+09  3.24223e+09
1.13148  3.95994e+09  3.2453e+09
1.13226  3.96107e+09  3.24837e+09
1.13303  3.96219e+09  3.25144e+09
1.13381  3.96331e+09  3.25452e+09
1.13458  3.96443e+09  3.25759e+09
1.13536  3.96555e+09  3.26067e+09
1.13613  3.96667e+09  3.26375e+09
1.13691  3.96779e+09  3.26683e+09
1.13769  3.96891e+09  3.26992e+09
1.13846  3.97003e+09  3.273e+09
1.13924  3.97115e+09  3.27609e+09
1.14002  3.97228e+09  3.27918e+09
1.1408  3.9734e+09  3.28227e+09
1.14158  3.97452e+09  3.28536e+09
1.14235  3.97564e+09  3.28845e+09
1.14313  3.97676e+09  3.29155e+09
1.14391  3.97788e+09  3.29465e+09
1.14469  3.979e+09  3.29775e+09
1.14547  3.98012e+09  3.30085e+09
1.14625  3.98124e+09  3.30395e+09
1.14703  3.98236e+09  3.30706e+09
1.14781  3.98349e+09  3.31016e+09
1.14859  3.98461e+09  3.31327e+09
1.14937  3.98573e+09  3.31638e+09
1.15015  3.98685e+09  3.3195e+09
1.15093  3.98797e+09  3.32261e+09
1.15171  3.98909e+09  3.32573e+09
1.15249  3.99021e+09  3.32884e+09
1.15327  3.99133e+09  3.33196e+09
1.15405  3.99245e+09  3.33509e+09
1.15484  3.99357e+09  3.33821e+09
1.15562  3.9947e+09  3.34133e+09
1.1564  3.99582e+09  3.34446e+09
1.15718  3.99694e+09  3.34759e+09
1.15797  3.99806e+09  3.35072e+09
1.15875  3.99918e+09  3.35385e+09
1.15953  4.0003e+09  3.35699e+09
1.16032  4.00142e+09  3.36013e+09
1.1611  4.00254e+09  3.36326e+09
1.16189  4.00366e+09  3.3664e+09
1.16267  4.00478e+09  3.36955e+09
1.16345  4.00591e+09  3.37269e+09
1.16424  4.00703e+09  3.37584e+09
1.16502  4.00815e+09  3.37898e+09
1.16581  4.00927e+09  3.38213e+09
1.1666  4.01039e+09  3.38528e+09
1.16738  4.01151e+09  3.38844e+09
1.16817  4.01263e+09  3.39159e+09
1.16895  4.01375e+09  3.39475e+09
1.16974  4.01487e+09  3.39791e+09
1.17053  4.01599e+09  3.40107e+09
1.17131  4.01712e+09  3.40423e+09
1.1721  4.01824e+09  3.40739e+09
1.17289  4.01936e+09  3.41056e+09
1.17368  4.02048e+09  3.41373e+09
1.17447  4.0216e+09  3.4169e+09
1.17525  4.02272e+09  3.42007e+09
1.17604  4.02384e+09  3.42324e+09
1.17683  4.02496e+09  3.42642e+09
1.17762  4.02608e+09  3.42959e+09
1.17841  4.0272e+09  3.43277e+09
1.1792  4.02833e+09  3.43595e+09
1.17999  4.02945e+09  3.43913e+09
1.18078  4.03057e+09  3.44232e+09
1.18157  4.03169e+09  3.44551e+09
1.18236  4.03281e+09  3.44869e+09
1.18315  4.03393e+09  3.45188e+09
1.18394  4.03505e+09  3.45507e+09
1.18473  4.03617e+09  3.45827e+09
1.18552  4.03729e+09  3.46146e+09
1.18631  4.03841e+09  3.46466e+09
1.18711  4.03954e+09  3.46786e+09
1.1879  4.04066e+09  3.47106e+09
1.18869  4.04178e+09  3.47426e+09
1.18948  4.0429e+09  3.47747e+09
1.19028  4.04402e+09  3.48068e+09
1.19107  4.04514e+09  3.48388e+09
1.19186  4.04626e+09  3.48709e+09
1.19266  4.04738e+09  3.49031e+09
1.19345  4.0485e+09  3.49352e+09
1.19424  4.04962e+09  3.49674e+09
1.19504  4.05075e+09  3.49995e+09
1.19583  4.05187e+09  3.50317e+09
1.19663  4.05299e+09  3.50639e+09
1.19742  4.05411e+09  3.50962e+09
1.19822  4.05523e+09  3.51284e+09
1.19901  4.05635e+09  3.51607e+09
1.19981  4.05747e+09  3.5193e+09
1.2006  4.05859e+09  3.52253e+09
1.2014  4.05971e+09  3.52576e+09
1.2022  4.06083e+09  3.529e+09
1.20299  4.06196e+09  3.53223e+09
1.20379  4.06308e+09  3.53547e+09
1.20459  4.0642e+09  3.53871e+09
1.20538  4.06532e+09  3.54195e+09
1.20618  4.06644e+09  3.5452e+09
1.20698  4.06756e+09  3.54844e+09
1.20778  4.06868e+09  3.55169e+09
1.20858  4.0698e+09  3.55494e+09
1.20937  4.07092e+09  3.55819e+09
1.21017  4.07204e+09  3.56144e+09
1.21097  4.07317e+09  3.5647e+09
1.21177  4.07429e+09  3.56795e+09
1.21257  4.07541e+09  3.57121e+09
1.21337  4.07653e+09  3.57447e+09
1.21417  4.07765e+09  3.57774e+09
1.21497  4.07877e+09  3.581e+09
1.21577  4.07989e+09  3.58427e+09
1.21657  4.08101e+09  3.58753e+09
1.21737  4.08213e+09  3.5908e+09
1.21817  4.08325e+09  3.59407e+09
1.21897  4.08438e+09  3.59735e+09
1.21978  4.0855e+09  3.60062e+09
1.22058  4.08662e+09  3.6039e+09
1.22138  4.08774e+09  3.60718e+09
1.22218  4.08886e+09  3.61046e+09
1.22298  4.08998e+09  3.61374e+09
1.22379  4.0911e+09  3.61703e+09
1.22459  4.09222e+09  3.62031e+09
1.22539  4.09334e+09  3.6236e+09
1.2262  4.09446e+09  3.62689e+09
1.227  4.09559e+09  3.63019e+09
1.22781  4.09671e+09  3.63348e+09
1.22861  4.09783e+09  3.63678e+09
1.22941  4.09895e+09  3.64007e+09
1.23022  4.10007e+09  3.64337e+09
1.23102  4.10119e+09  3.64667e+09
1.23183  4.10231e+09  3.64998e+09
1.23263  4.10343e+09  3.65328e+09
1.23344  4.10455e+09  3.65659e+09
1.23425  4.10567e+09  3.6599e+09
1.23505  4.1068e+09  3.66321e+09
1.23586  4.10792e+09  3.66652e+09
1.23666  4.10904e+09  3.66984e+09
1.23747  4.11016e+09  3.67315e+09
1.23828  4.11128e+09  3.67647e+09
1.23909  4.1124e+09  3.67979e+09
1.23989  4.11352e+09  3.68311e+09
1.2407  4.11464e+09  3.68644e+09
1.24151  4.11576e+09  3.68976e+09
1.24232  4.11688e+09  3.69309e+09
1.24312  4.11801e+09  3.69642e+09
1.24393  4.11913e+09  3.69975e+09
1.24474  4.12025e+09  3.70309e+09
1.24555  4.12137e+09  3.70642e+09
1.24636  4.12249e+09  3.70976e+09
1.24717  4.12361e+09  3.7131e+09
1.24798  4.12473e+09  3.71644e+09
1.24879  4.12585e+09  3.71978e+09
1.2496  4.12697e+09  3.72313e+09
1.25041  4.12809e+09  3.72647e+09
1.25122  4.12922e+09  3.72982e+09
1.25203  4.13034e+09  3.73317e+09
1.25284  4.13146e+09  3.73652e+09
1.25366  4.13258e+09  3.73988e+09
1.25447  4.1337e+09  3.74323e+09
1.25528  4.13482e+09  3.74659e+09
1.25609  4.13594e+09  3.74995e+09
1.2569  4.13706e+09  3.75331e+09
1.25772  4.13818e+09  3.75668e+09
1.25853  4.1393e+09  3.76004e+09
1.25934  4.14043e+09  3.76341e+09
1.26016  4.14155e+09  3.76678e+09
1.26097  4.14267e+09  3.77015e+09
1.26178  4.14379e+09  3.77352e+09
1.2626  4.14491e+09  3.7769e+09
1.26341  4.14603e+09  3.78027e+09
1.26423  4.14715e+09  3.78365e+09
1.26504  4.14827e+09  3.78703e+09
1.26586  4.14939e+09  3.79041e+09
1.26667  4.15051e+09  3.7938e+09
1.26749  4.15164e+09  3.79718e+09
1.2683  4.15276e+09  3.80057e+09
1.26912  4.15388e+09  3.80396e+09
1.26993  4.155e+09  3.80735e+09
1.27075  4.15612e+09  3.81075e+09
1.27157  4.15724e+09  3.81414e+09
1.27238  4.15836e+09  3.81754e+09
1.2732  4.15948e+09  3.82094e+09
1.27402  4.1606e+09  3.82434e+09
1.27484  4.16172e+09  3.82774e+09
1.27565  4.16285e+09  3.83115e+09
1.27647  4.16397e+09  3.83455e+09
1.27729  4.16509e+09  3.83796e+09
1.27811  4.16621e+09  3.84137e+09
1.27893  4.16733e+09  3.84479e+09
1.27975  4.16845e+09  3.8482e+09
1.28057  4.16957e+09  3.85162e+09
1.28139  4.17069e+09  3.85503e+09
1.28221  4.17181e+09  3.85845e+09
1.28303  4.17293e+09  3.86188e+09
1.28385  4.17406e+09  3.8653e+09
1.28467  4.17518e+09  3.86873e+09
1.28549  4.1763e+09  3.87215e+09
1.28631  4.17742e+09  3.87558e+09
1.28713  4.17854e+09  3.87901e+09
1.28795  4.17966e+09  3.88245e+09
1.28877  4.18078e+09  3.88588e+09
1.28959  4.1819e+09  3.88932e+09
1.29041  4.18302e+09  3.89276e+09
1.29124  4.18414e+09  3.8962e+09
1.29206  4.18527e+09  3.89964e+09
1.29288  4.18639e+09  3.90309e+09
1.29371  4.18751e+09  3.90653e+09
1.29453  4.18863e+09  3.90998e+09
1.29535  4.18975e+09  3.91343e+09
1.29618  4.19087e+09  3.91688e+09
1.297  4.19199e+09  3.92034e+09
1.29782  4.19311e+09  3.92379e+09
1.29865  4.19423e+09  3.92725e+09
1.29947  4.19536e+09  3.93071e+09
1.3003  4.19648e+09  3.93417e+09
1.30112  4.1976e+09  3.93764e+09
1.30195  4.19872e+09  3.9411e+09
1.30277  4.19984e+09  3.94457e+09
1.3036  4.20096e+09  3.94804e+09
1.30442  4.20208e+09  3.95151e+09
1.30525  4.2032e+09  3.95498e+09
1.30608  4.20432e+09  3.95846e+09
1.3069  4.20544e+09  3.96194e+09
1.30773  4.20657e+09  3.96541e+09
1.30856  4.20769e+09  3.9689e+09
1.30939  4.20881e+09  3.97238e+09
1.31021  4.20993e+09  3.97586e+09
1.31104  4.21105e+09  3.97935e+09
1.31187  4.21217e+09  3.98284e+09
1.3127  4.21329e+09  3.98633e+09
1.31353  4.21441e+09  3.98982e+09
1.31435  4.21553e+09  3.99331e+09
1.31518  4.21665e+09  3.99681e+09
1.31601  4.21778e+09  4.00031e+09
1.31684  4.2189e+09  4.00381e+09
1.31767  4.22002e+09  4.00731e+09
1.3185  4.22114e+09  4.01081e+09
1.31933  4.22226e+09  4.01432e+09
1.32016  4.22338e+09  4.01783e+09
1.32099  4.2245e+09  4.02133e+09
1.32182  4.22562e+09  4.02485e+09
1.32265  4.22674e+09  4.02836e+09
1.32349  4.22786e+09  4.03187e+09
1.32432  4.22899e+09  4.03539e+09
1.32515  4.23011e+09  4.03891e+09
1.32598  4.23123e+09  4.04243e+09
1.32681  4.23235e+09  4.04595e+09
1.32765  4.23347e+09  4.04948e+09
1.32848  4.23459e+09  4.053e+09
1.32931  4.23571e+09  4.05653e+09
1.33014  4.23683e+09  4.06006e+09
1.33098  4.23795e+09  4.06359e+09
1.33181  4.23907e+09  4.06713e+09
1.33264  4.2402e+09  4.07066e+09
1.33348  4.24132e+09  4.0742e+09
1.33431  4.24244e+09  4.07774e+09
1.33515  4.24356e+09  4.08128e+09
1.33598  4.24468e+09  4.08483e+09
1.33682  4.2458e+09  4.08837e+09
1.33765  4.24692e+09  4.09192e+09
1.33849  4.24804e+09  4.09547e+09
1.33932  4.24916e+09  4.09902e+09
1.34016  4.25028e+09  4.10257e+09
1.341  4.25141e+09  4.10613e+09
1.34183  4.25253e+09  4.10969e+09
1.34267  4.25365e+09  4.11325e+09
1.3435  4.25477e+09  4.11681e+09
1.34434  4.25589e+09  4.12037e+09
1.34518  4.25701e+09  4.12393e+09
1.34602  4.25813e+09  4.1275e+09
1.34685  4.25925e+09  4.13107e+09
1.34769  4.26037e+09  4.13464e+09
1.34853  4.26149e+09  4.13821e+09
1.34937  4.26262e+09  4.14179e+09
1.35021  4.26374e+09  4.14536e+09
1.35105  4.26486e+09  4.14894e+09
1.35189  4.26598e+09  4.15252e+09
1.35272  4.2671e+09  4.1561e+09
1.35356  4.26822e+09  4.15969e+09
1.3544  4.26934e+09  4.16327e+09
1.35524  4.27046e+09  4.16686e+09
1.35608  4.27158e+09  4.17045e+09
1.35692  4.2727e+09  4.17404e+09
1.35777  4.27383e+09  4.17763e+09
1.35861  4.27495e+09  4.18123e+09
1.35945  4.27607e+09  4.18483e+09
1.36029  4.27719e+09  4.18843e+09
1.36113  4.27831e+09  4.19203e+09
1.36197  4.27943e+09  4.19563e+09
1.36281  4.28055e+09  4.19924e+09
1.36366  4.28167e+09  4.20284e+09
1.3645  4.28279e+09  4.20645e+09
1.36534  4.28391e+09  4.21006e+09
1.36619  4.28504e+09  4.21367e+09
1.36703  4.28616e+09  4.21729e+09
1.36787  4.28728e+09  4.22091e+09
1.36872  4.2884e+09  4.22452e+09
1.36956  4.28952e+09  4.22814e+09
1.3704  4.29064e+09  4.23177e+09
1.37125  4.29176e+09  4.23539e+09
1.37209  4.29288e+09  4.23902e+09
1.37294  4.294e+09  4.24265e+09
1.37378  4.29512e+09  4.24628e+09
1.37463  4.29625e+09  4.24991e+09
1.37547  4.29737e+09  4.25354e+09
1.37632  4.29849e+09  4.25718e+09
1.37716  4.29961e+09  4.26081e+09
1.37801  4.30073e+09  4.26445e+09
1.37886  4.30185e+09  4.2681e+09
1.3797  4.30297e+09  4.27174e+09
1.38055  4.30409e+09  4.27538e+09
1.3814  4.30521e+09  4.27903e+09
1.38224  4.30633e+09  4.28268e+09
1.38309  4.30746e+09  4.28633e+09
1.38394  4.30858e+09  4.28999e+09
1.38479  4.3097e+09  4.29364e+09
1.38564  4.31082e+09  4.2973e+09
1.38648  4.31194e+09  4.30096e+09
1.38733  4.31306e+09  4.30462e+09
1.38818  4.31418e+09  4.30828e+09
1.38903  4.3153e+09  4.31195e+09
1.38988  4.31642e+09  4.31561e+09
1.39073  4.31754e+09  4.31928e+09
1.39158  4.31867e+09  4.32295e+09
1.39243  4.31979e+09  4.32662e+09
1.39328  4.32091e+09  4.3303e+09
1.39413  4.32203e+09  4.33397e+09
1.39498  4.32315e+09  4.33765e+09
1.39583  4.32427e+09  4.34133e+09
1.39668  4.32539e+09  4.34501e+09
1.39754  4.32651e+09  4.3487e+09
1.39839  4.32763e+09  4.35238e+09
1.39924  4.32875e+09  4.35607e+09
1.40009  4.32988e+09  4.35976e+09
1.40094  4.331e+09  4.36345e+09
1.4018  4.33212e+09  4.36715e+09
1.40265  4.33324e+09  4.37084e+09
1.4035  4.33436e+09  4.37454e+09
1.40435  4.33548e+09  4.37824e+09
1.40521  4.3366e+09  4.38194e+09
1.40606  4.33772e+09  4.38565e+09
1.40692  4.33884e+09  4.38935e+09
1.40777  4.33996e+09  4.39306e+09
1.40862  4.34109e+09  4.39677e+09
1.40948  4.34221e+09  4.40048e+09
1.41033  4.34333e+09  4.40419e+09
1.41119  4.34445e+09  4.40791e+09
1.41204  4.34557e+09  4.41162e+09
1.4129  4.34669e+09  4.41534e+09
1.41375  4.34781e+09  4.41906e+09
1.41461  4.34893e+09  4.42279e+09
1.41547  4.35005e+09  4.42651e+09
1.41632  4.35117e+09  4.43024e+09
1.41718  4.3523e+09  4.43397e+09
1.41804  4.35342e+09  4.4377e+09
1.41889  4.35454e+09  4.44143e+09
1.41975  4.35566e+09  4.44516e+09
1.42061  4.35678e+09  4.4489e+09
1.42147  4.3579e+09  4.45264e+09
1.42232  4.35902e+09  4.45638e+09
1.42318  4.36014e+09  4.46012e+09
1.42404  4.36126e+09  4.46387e+09
1.4249  4.36238e+09  4.46761e+09
1.42576  4.36351e+09  4.47136e+09
1.42662  4.36463e+09  4.47511e+09
1.42748  4.36575e+09  4.47886e+09
1.42834  4.36687e+09  4.48262e+09
1.4292  4.36799e+09  4.48637e+09
1.43006  4.36911e+09  4.49013e+09
1.43092  4.37023e+09  4.49389e+09
1.43178  4.37135e+09  4.49765e+09
1.43264  4.37247e+09  4.50142e+09
1.4335  4.37359e+09  4.50518e+09
1.43436  4.37472e+09  4.50895e+09
1.43522  4.37584e+09  4.51272e+09
1.43608  4.37696e+09  4.51649e+09
1.43694  4.37808e+09  4.52026e+09
1.43781  4.3792e+09  4.52404e+09
1.43867  4.38032e+09  4.52782e+09
1.43953  4.38144e+09  4.53159e+09
1.44039  4.38256e+09  4.53538e+09
1.44126  4.38368e+09  4.53916e+09
1.44212  4.3848e+09  4.54294e+09
1.44298  4.38593e+09  4.54673e+09
1.44385  4.38705e+09  4.55052e+09
1.44471  4.38817e+09  4.55431e+09
1.44557  4.38929e+09  4.5581e+09
1.44644  4.39041e+09  4.5619e+09
1.4473  4.39153e+09  4.5657e+09
1.44817  4.39265e+09  4.56949e+09
1.44903  4.39377e+09  4.5733e+09
1.4499  4.39489e+09  4.5771e+09
1.45076  4.39601e+09  4.5809e+09
1.45163  4.39714e+09  4.58471e+09
1.45249  4.39826e+09  4.58852e+09
1.45336  4.39938e+09  4.59233e+09
1.45423  4.4005e+09  4.59614e+09
1.45509  4.40162e+09  4.59996e+09
1.45596  4.40274e+09  4.60377e+09
1.45683  4.40386e+09  4.60759e+09
1.45769  4.40498e+09  4.61141e+09
1.45856  4.4061e+09  4.61523e+09
1.45943  4.40722e+09  4.61906e+09
1.4603  4.40835e+09  4.62288e+09
1.46116  4.40947e+09  4.62671e+09
1.46203  4.41059e+09  4.63054e+09
1.4629  4.41171e+09  4.63437e+09
1.46377  4.41283e+09  4.63821e+09
1.46464  4.41395e+09  4.64204e+09
1.46551  4.41507e+09  4.64588e+09
1.46638  4.41619e+09  4.64972e+09
1.46725  4.41731e+09  4.65356e+09
1.46812  4.41843e+09  4.65741e+09
1.46899  4.41956e+09  4.66125e+09
1.46986  4.42068e+09  4.6651e+09
1.47073  4.4218e+09  4.66895e+09
1.4716  4.42292e+09  4.6728e+09
1.47247  4.42404e+09  4.67665e+09
1.47334  4.42516e+09  4.68051e+09
1.47421  4.42628e+09  4.68437e+09
1.47508  4.4274e+09  4.68823e+09
1.47596  4.42852e+09  4.69209e+09
1.47683  4.42964e+09  4.69595e+09
1.4777  4.43077e+09  4.69982e+09
1.47857  4.43189e+09  4.70368e+09
1.47944  4.43301e+09  4.70755e+09
1.48032  4.43413e+09  4.71142e+09
1.48119  4.43525e+09  4.7153e+09
1.48206  4.43637e+09  4.71917e+09
1.48294  4.43749e+09  4.72305e+09
1.48381  4.43861e+09  4.72693e+09
1.48469  4.43973e+09  4.73081e+09
1.48556  4.44085e+09  4.73469e+09
1.48643  4.44198e+09  4.73858e+09
1.48731  4.4431e+09  4.74246e+09
1.48818  4.44422e+09  4.74635e+09
1.48906  4.44534e+09  4.75024e+09
1.48993  4.44646e+09  4.75414e+09
1.49081  4.44758e+09  4.75803e+09
1.49169  4.4487e+09  4.76193e+09
1.49256  4.44982e+09  4.76583e+09
1.49344  4.45094e+09  4.76973e+09
1.49431  4.45206e+09  4.77363e+09
1.49519  4.45319e+09  4.77754e+09
1.49607  4.45431e+09  4.78144e+09
1.49695  4.45543e+09  4.78535e+09
1.49782  4.45655e+09  4.78926e+09
1.4987  4.45767e+09  4.79317e+09
1.49958  4.45879e+09  4.79709e+09
1.50046  4.45991e+09  4.801e+09
1.50133  4.46103e+09  4.80492e+09
1.50221  4.46215e+09  4.80884e+09
1.50309  4.46327e+09  4.81277e+09
1.50397  4.4644e+09  4.81669e+09
1.50485  4.46552e+09  4.82062e+09
1.50573  4.46664e+09  4.82455e+09
1.50661  4.46776e+09  4.82848e+09
1.50749  4.46888e+09  4.83241e+09
1.50837  4.47e+09  4.83634e+09
1.50925  4.47112e+09  4.84028e+09
1.51013  4.47224e+09  4.84422e+09
1.51101  4.47336e+09  4.84816e+09
1.51189  4.47448e+09  4.8521e+09
1.51277  4.47561e+09  4.85604e+09
1.51365  4.47673e+09  4.85999e+09
1.51454  4.47785e+09  4.86394e+09
1.51542  4.47897e+09  4.86789e+09
1.5163  4.48009e+09  4.87184e+09
1.51718  4.48121e+09  4.87579e+09
1.51806  4.48233e+09  4.87975e+09
1.51895  4.48345e+09  4.88371e+09
1.51983  4.48457e+09  4.88767e+09
1.52071  4.48569e+09  4.89163e+09
1.5216  4.48682e+09  4.89559e+09
1.52248  4.48794e+09  4.89956e+09
1.52336  4.48906e+09  4.90353e+09
1.52425  4.49018e+09  4.90749e+09
1.52513  4.4913e+09  4.91147e+09
1.52602  4.49242e+09  4.91544e+09
1.5269  4.49354e+09  4.91942e+09
1.52779  4.49466e+09  4.92339e+09
1.52867  4.49578e+09  4.92737e+09
1.52956  4.4969e+09  4.93135e+09
1.53044  4.49803e+09  4.93534e+09
1.53133  4.49915e+09  4.93932e+09
1.53221  4.50027e+09  4.94331e+09
1.5331  4.50139e+09  4.9473e+09
1.53399  4.50251e+09  4.95129e+09
1.53487  4.50363e+09  4.95529e+09
1.53576  4.50475e+09  4.95928e+09
1.53665  4.50587e+09  4.96328e+09
1.53753  4.50699e+09  4.96728e+09
1.53842  4.50811e+09  4.97128e+09
1.53931  4.50924e+09  4.97528e+09
1.5402  4.51036e+09  4.97929e+09
1.54108  4.51148e+09  4.9833e+09
1.54197  4.5126e+09  4.98731e+09
1.54286  4.51372e+09  4.99132e+09
1.54375  4.51484e+09  4.99533e+09
1.54464  4.51596e+09  4.99935e+09
1.54553  4.51708e+09  5.00336e+09
1.54642  4.5182e+09  5.00738e+09
1.54731  4.51932e+09  5.0114e+09
1.5482  4.52045e+09  5.01543e+09
1.54909  4.52157e+09  5.01945e+09
1.54998  4.52269e+09  5.02348e+09
1.55087  4.52381e+09  5.02751e+09
1.55176  4.52493e+09  5.03154e+09
1.55265  4.52605e+09  5.03557e+09
1.55354  4.52717e+09  5.03961e+09
1.55443  4.52829e+09  5.04365e+09
1.55532  4.52941e+09  5.04768e+09
1.55622  4.53054e+09  5.05173e+09
1.55711  4.53166e+09  5.05577e+09
1.558  4.53278e+09  5.05981e+09
1.55889  4.5339e+09  5.06386e+09
1.55979  4.53502e+09  5.06791e+09
1.56068  4.53614e+09  5.07196e+09
1.56157  4.53726e+09  5.07601e+09
1.56247  4.53838e+09  5.08007e+09
1.56336  4.5395e+09  5.08413e+09
1.56425  4.54062e+09  5.08819e+09
1.56515  4.54175e+09  5.09225e+09
1.56604  4.54287e+09  5.09631e+09
1.56694  4.54399e+09  5.10037e+09
1.56783  4.54511e+09  5.10444e+09
1.56873  4.54623e+09  5.10851e+09
1.56962  4.54735e+09  5.11258e+09
1.57052  4.54847e+09  5.11665e+09
1.57141  4.54959e+09  5.12073e+09
1.57231  4.55071e+09  5.12481e+09
1.5732  4.55183e+09  5.12888e+09
1.5741  4.55296e+09  5.13297e+09
1.575  4.55408e+09  5.13705e+09
1.57589  4.5552e+09  5.14113e+09
1.57679  4.55632e+09  5.14522e+09
1.57769  4.55744e+09  5.14931e+09
1.57858  4.55856e+09  5.1534e+09
1.57948  4.55968e+09  5.15749e+09
1.58038  4.5608e+09  5.16159e+09
1.58128  4.56192e+09  5.16569e+09
1.58218  4.56304e+09  5.16978e+09
1.58307  4.56417e+09  5.17389e+09
1.58397  4.56529e+09  5.17799e+09
1.58487  4.56641e+09  5.18209e+09
1.58577  4.56753e+09  5.1862e+09
1.58667  4.56865e+09  5.19031e+09
1.58757  4.56977e+09  5.19442e+09
1.58847  4.57089e+09  5.19853e+09
1.58937  4.57201e+09  5.20265e+09
1.59027  4.57313e+09  5.20676e+09
1.59117  4.57425e+09  5.21088e+09
1.59207  4.57538e+09  5.215e+09
1.59297  4.5765e+09  5.21913e+09
1.59387  4.57762e+09  5.22325e+09
1.59477  4.57874e+09  5.22738e+09
1.59567  4.57986e+09  5.23151e+09
1.59658  4.58098e+09  5.23564e+09
1.59748  4.5821e+09  5.23977e+09
1.59838  4.58322e+09  5.24391e+09
1.59928  4.58434e+09  5.24804e+09
1.60018  4.58546e+09  5.25218e+09
1.60109  4.58659e+09  5.25632e+09
1.60199  4.58771e+09  5.26047e+09
1.60289  4.58883e+09  5.26461e+09
1.6038  4.58995e+09  5.26876e+09
1.6047  4.59107e+09  5.27291e+09
1.6056  4.59219e+09  5.27706e+09
1.60651  4.59331e+09  5.28121e+09
1.60741  4.59443e+09  5.28536e+09
1.60832  4.59555e+09  5.28952e+09
1.60922  4.59667e+09  5.29368e+09
1.61013  4.5978e+09  5.29784e+09
1.61103  4.59892e+09  5.302e+09
1.61194  4.60004e+09  5.30617e+09
1.61284  4.60116e+09  5.31034e+09
1.61375  4.60228e+09  5.3145e+09
1.61465  4.6034e+09  5.31868e+09
1.61556  4.60452e+09  5.32285e+09
1.61647  4.60564e+09  5.32702e+09
1.61737  4.60676e+09  5.3312e+09
1.61828  4.60788e+09  5.33538e+09
1.61919  4.60901e+09  5.33956e+09
1.62009  4.61013e+09  5.34374e+09
1.621  4.61125e+09  5.34793e+09
1.62191  4.61237e+09  5.35212e+09
1.62282  4.61349e+09  5.3563e+09
1.62372  4.61461e+09  5.3605e+09
1.62463  4.61573e+09  5.36469e+09
1.62554  4.61685e+09  5.36888e+09
1.62645  4.61797e+09  5.37308e+09
1.62736  4.61909e+09  5.37728e+09
1.62827  4.62022e+09  5.38148e+09
1.62918  4.62134e+09  5.38568e+09
1.63009  4.62246e+09  5.38989e+09
1.631  4.62358e+09  5.3941e+09
1.63191  4.6247e+09  5.3983e+09
1.63282  4.62582e+09  5.40252e+09
1.63373  4.62694e+09  5.40673e+09
1.63464  4.62806e+09  5.41094e+09
1.63555  4.62918e+09  5.41516e+09
1.63646  4.6303e+09  5.41938e+09
1.63737  4.63143e+09  5.4236e+09
1.63828  4.63255e+09  5.42782e+09
1.6392  4.63367e+09  5.43205e+09
1.64011  4.63479e+09  5.43628e+09
1.64102  4.63591e+09  5.44051e+09
1.64193  4.63703e+09  5.44474e+09
1.64284  4.63815e+09  5.44897e+09
1.64376  4.63927e+09  5.45321e+09
1.64467  4.64039e+09  5.45744e+09
1.64558  4.64151e+09  5.46168e+09
1.6465  4.64264e+09  5.46592e+09
1.64741  4.64376e+09  5.47017e+09
1.64832  4.64488e+09  5.47441e+09
1.64924  4.646e+09  5.47866e+09
1.65015  4.64712e+09  5.48291e+09
1.65107  4.64824e+09  5.48716e+09
1.65198  4.64936e+09  5.49141e+09
1.6529  4.65048e+09  5.49567e+09
1.65381  4.6516e+09  5.49993e+09
1.65473  4.65272e+09  5.50419e+09
1.65564  4.65385e+09  5.50845e+09
1.65656  4.65497e+09  5.51271e+09
1.65747  4.65609e+09  5.51698e+09
1.65839  4.65721e+09  5.52124e+09
1.65931  4.65833e+09  5.52551e+09
1.66022  4.65945e+09  5.52978e+09
1.66114  4.66057e+09  5.53406e+09
1.66206  4.66169e+09  5.53833e+09
1.66297  4.66281e+09  5.54261e+09
1.66389  4.66393e+09  5.54689e+09
1.66481  4.66506e+09  5.55117e+09
1.66573  4.66618e+09  5.55546e+09
1.66665  4.6673e+09  5.55974e+09
1.66756  4.66842e+09  5.56403e+09
1.66848  4.66954e+09  5.56832e+09
1.6694  4.67066e+09  5.57261e+09
1.67032  4.67178e+09  5.5769e+09
1.67124  4.6729e+09  5.5812e+09
1.67216  4.67402e+09  5.5855e+09
1.67308  4.67514e+09  5.5898e+09
1.674  4.67627e+09  5.5941e+09
1.67492  4.67739e+09  5.5984e+09
1.67584  4.67851e+09  5.60271e+09
1.67676  4.67963e+09  5.60702e+09
1.67768  4.68075e+09  5.61133e+09
1.6786  4.68187e+09  5.61564e+09
1.67952  4.68299e+09  5.61995e+09
1.68044  4.68411e+09  5.62427e+09
1.68136  4.68523e+09  5.62859e+09
1.68229  4.68635e+09  5.63291e+09
1.68321  4.68748e+09  5.63723e+09
1.68413  4.6886e+09  5.64155e+09
1.68505  4.68972e+09  5.64588e+09
1.68598  4.69084e+09  5.65021e+09
1.6869  4.69196e+09  5.65454e+09
1.68782  4.69308e+09  5.65887e+09
1.68874  4.6942e+09  5.6632e+09
1.68967  4.69532e+09  5.66754e+09
1.69059  4.69644e+09  5.67188e+09
1.69152  4.69756e+09  5.67622e+09
1.69244  4.69869e+09  5.68056e+09
1.69336  4.69981e+09  5.6849e+09
1.69429  4.70093e+09  5.68925e+09
1.69521  4.70205e+09  5.6936e+09
1.69614  4.70317e+09  5.69795e+09
1.69706  4.70429e+09  5.7023e+09
1.69799  4.70541e+09  5.70666e+09
1.69891  4.70653e+09  5.71101e+09
1.69984  4.70765e+09  5.71537e+09
1.70077  4.70877e+09  5.71973e+09
1.70169  4.7099e+09  5.7241e+09
1.70262  4.71102e+09  5.72846e+09
1.70354  4.71214e+09  5.73283e+09
1.70447  4.71326e+09  5.7372e+09
1.7054  4.71438e+09  5.74157e+09
1.70633  4.7155e+09  5.74594e+09
1.70725  4.71662e+09  5.75031e+09
1.70818  4.71774e+09  5.75469e+09
1.70911  4.71886e+09  5.75907e+09
1.71004  4.71998e+09  5.76345e+09
1.71096  4.72111e+09  5.76783e+09
1.71189  4.72223e+09  5.77222e+09
1.71282  4.72335e+09  5.77661e+09
1.71375  4.72447e+09  5.78099e+09
1.71468  4.72559e+09  5.78539e+09
1.71561  4.72671e+09  5.78978e+09
1.71654  4.72783e+09  5.79417e+09
1.71747  4.72895e+09  5.79857e+09
1.7184  4.73007e+09  5.80297e+09
1.71933  4.73119e+09  5.80737e+09
1.72026  4.73232e+09  5.81177e+09
1.72119  4.73344e+09  5.81618e+09
1.72212  4.73456e+09  5.82059e+09
1.72305  4.73568e+09  5.825e+09
1.72398  4.7368e+09  5.82941e+09
1.72491  4.73792e+09  5.83382e+09
1.72585  4.73904e+09  5.83824e+09
1.72678  4.74016e+09  5.84265e+09
1.72771  4.74128e+09  5.84707e+09
1.72864  4.7424e+09  5.8515e+09
1.72957  4.74353e+09  5.85592e+09
1.73051  4.74465e+09  5.86034e+09
1.73144  4.74577e+09  5.86477e+09
1.73237  4.74689e+09  5.8692e+09
1.73331  4.74801e+09  5.87363e+09
1.73424  4.74913e+09  5.87807e+09
1.73517  4.75025e+09  5.8825e+09
1.73611  4.75137e+09  5.88694e+09
1.73704  4.75249e+09  5.89138e+09
1.73798  4.75361e+09  5.89582e+09
1.73891  4.75474e+09  5.90027e+09
1.73984  4.75586e+09  5.90471e+09
1.74078  4.75698e+09  5.90916e+09
1.74172  4.7581e+09  5.91361e+09
1.74265  4.75922e+09  5.91806e+09
1.74359  4.76034e+09  5.92252e+09
1.74452  4.76146e+09  5.92697e+09
1.74546  4.76258e+09  5.93143e+09
1.74639  4.7637e+09  5.93589e+09
1.74733  4.76482e+09  5.94035e+09
1.74827  4.76595e+09  5.94482e+09
1.7492  4.76707e+09  5.94929e+09
1.75014  4.76819e+09  5.95375e+09
1.75108  4.76931e+09  5.95822e+09
1.75202  4.77043e+09  5.9627e+09
1.75295  4.77155e+09  5.96717e+09
1.75389  4.77267e+09  5.97165e+09
1.75483  4.77379e+09  5.97613e+09
1.75577  4.77491e+09  5.98061e+09
1.75671  4.77603e+09  5.98509e+09
1.75764  4.77716e+09  5.98958e+09
1.75858  4.77828e+09  5.99406e+09
1.75952  4.7794e+09  5.99855e+09
1.76046  4.78052e+09  6.00304e+09
1.7614  4.78164e+09  6.00754e+09
1.76234  4.78276e+09  6.01203e+09
1.76328  4.78388e+09  6.01653e+09
1.76422  4.785e+09  6.02103e+09
1.76516  4.78612e+09  6.02553e+09
1.7661  4.78724e+09  6.03003e+09
1.76704  4.78837e+09  6.03454e+09
1.76798  4.78949e+09  6.03904e+09
1.76893  4.79061e+09  6.04355e+09
1.76987  4.79173e+09  6.04806e+09
1.77081  4.79285e+09  6.05258e+09
1.77175  4.79397e+09  6.05709e+09
1.77269  4.79509e+09  6.06161e+09
1.77363  4.79621e+09  6.06613e+09
1.77458  4.79733e+09  6.07065e+09
1.77552  4.79845e+09  6.07518e+09
1.77646  4.79958e+09  6.0797e+09
1.77741  4.8007e+09  6.08423e+09
1.77835  4.80182e+09  6.08876e+09
1.77929  4.80294e+09  6.09329e+09
1.78024  4.80406e+09  6.09783e+09
1.78118  4.80518e+09  6.10236e+09
1.78212  4.8063e+09  6.1069e+09
1.78307  4.80742e+09  6.11144e+09
1.78401  4.80854e+09  6.11598e+09
1.78496  4.80966e+09  6.12053e+09
1.7859  4.81079e+09  6.12507e+09
1.78685  4.81191e+09  6.12962e+09
1.78779  4.81303e+09  6.13417e+09
1.78874  4.81415e+09  6.13872e+09
1.78968  4.81527e+09  6.14328e+09
1.79063  4.81639e+09  6.14784e+09
1.79158  4.81751e+09  6.15239e+09
1.79252  4.81863e+09  6.15695e+09
1.79347  4.81975e+09  6.16152e+09
1.79442  4.82087e+09  6.16608e+09
1.79536  4.822e+09  6.17065e+09
1.79631  4.82312e+09  6.17522e+09
1.79726  4.82424e+09  6.17979e+09
1.79821  4.82536e+09  6.18436e+09
1.79915  4.82648e+09  6.18894e+09
1.8001  4.8276e+09  6.19351e+09
1.80105  4.82872e+09  6.19809e+09
1.802  4.82984e+09  6.20267e+09
1.80295  4.83096e+09  6.20726e+09
1.8039  4.83208e+09  6.21184e+09
1.80484  4.83321e+09  6.21643e+09
1.80579  4.83433e+09  6.22102e+09
1.80674  4.83545e+09  6.22561e+09
1.80769  4.83657e+09  6.2302e+09
1.80864  4.83769e+09  6.2348e+09
1.80959  4.83881e+09  6.2394e+09
1.81054  4.83993e+09  6.244e+09
1.81149  4.84105e+09  6.2486e+09
1.81244  4.84217e+09  6.2532e+09
1.81339  4.84329e+09  6.25781e+09
1.81435  4.84442e+09  6.26242e+09
1.8153  4.84554e+09  6.26703e+09
1.81625  4.84666e+09  6.27164e+09
1.8172  4.84778e+09  6.27625e+09
1.81815  4.8489e+09  6.28087e+09
1.8191  4.85002e+09  6.28549e+09
1.82006  4.85114e+09  6.29011e+09
1.82101  4.85226e+09  6.29473e+09
1.82196  4.85338e+09  6.29936e+09
1.82291  4.8545e+09  6.30398e+09
1.82387  4.85563e+09  6.30861e+09
1.82482  4.85675e+09  6.31324e+09
1.82577  4.85787e+09  6.31787e+09
1.82673  4.85899e+09  6.32251e+09
1.82768  4.86011e+09  6.32715e+09
1.82864  4.86123e+09  6.33178e+09
1.82959  4.86235e+09  6.33642e+09
1.83055  4.86347e+09  6.34107e+09
1.8315  4.86459e+09  6.34571e+09
1.83246  4.86572e+09  6.35036e+09
1.83341  4.86684e+09  6.35501e+09
1.83437  4.86796e+09  6.35966e+09
1.83532  4.86908e+09  6.36431e+09
1.83628  4.8702e+09  6.36897e+09
1.83723  4.87132e+09  6.37363e+09
1.83819  4.87244e+09  6.37829e+09
1.83915  4.87356e+09  6.38295e+09
1.8401  4.87468e+09  6.38761e+09
1.84106  4.8758e+09  6.39228e+09
1.84202  4.87693e+09  6.39694e+09
1.84297  4.87805e+09  6.40161e+09
1.84393  4.87917e+09  6.40629e+09
1.84489  4.88029e+09  6.41096e+09
1.84585  4.88141e+09  6.41564e+09
1.8468  4.88253e+09  6.42031e+09
1.84776  4.88365e+09  6.42499e+09
1.84872  4.88477e+09  6.42968e+09
1.84968  4.88589e+09  6.43436e+09
1.85064  4.88701e+09  6.43905e+09
1.8516  4.88814e+09  6.44374e+09
1.85256  4.88926e+09  6.44843e+09
1.85352  4.89038e+09  6.45312e+09
1.85448  4.8915e+09  6.45781e+09
1.85544  4.89262e+09  6.46251e+09
1.8564  4.89374e+09  6.46721e+09
1.85736  4.89486e+09  6.47191e+09
1.85832  4.89598e+09  6.47661e+09
1.85928  4.8971e+09  6.48132e+09
1.86024  4.89822e+09  6.48603e+09
1.8612  4.89935e+09  6.49073e+09
1.86216  4.90047e+09  6.49545e+09
1.86312  4.90159e+09  6.50016e+09
1.86408  4.90271e+09  6.50487e+09
1.86505  4.90383e+09  6.50959e+09
1.86601  4.90495e+09  6.51431e+09
1.86697  4.90607e+09  6.51903e+09
1.86793  4.90719e+09  6.52376e+09
1.8689  4.90831e+09  6.52848e+09
1.86986  4.90943e+09  6.53321e+09
1.87082  4.91056e+09  6.53794e+09
1.87178  4.91168e+09  6.54267e+09
1.87275  4.9128e+09  6.54741e+09
1.87371  4.91392e+09  6.55214e+09
1.87468  4.91504e+09  6.55688e+09
1.87564  4.91616e+09  6.56162e+09
1.8766  4.91728e+09  6.56636e+09
1.87757  4.9184e+09  6.57111e+09
1.87853  4.91952e+09  6.57585e+09
1.8795  4.92064e+09  6.5806e+09
1.88046  4.92177e+09  6.58535e+09
1.88143  4.92289e+09  6.5901e+09
1.88239  4.92401e+09  6.59486e+09
1.88336  4.92513e+09  6.59962e+09
1.88433  4.92625e+09  6.60438e+09
1.88529  4.92737e+09  6.60914e+09
1.88626  4.92849e+09  6.6139e+09
1.88722  4.92961e+09  6.61866e+09
1.88819  4.93073e+09  6.62343e+09
1.88916  4.93185e+09  6.6282e+09
1.89013  4.93298e+09  6.63297e+09
1.89109  4.9341e+09  6.63775e+09
1.89206  4.93522e+09  6.64252e+09
1.89303  4.93634e+09  6.6473e+09
1.894  4.93746e+09  6.65208e+09
1.89496  4.93858e+09  6.65686e+09
1.89593  4.9397e+09  6.66164e+09
1.8969  4.94082e+09  6.66643e+09
1.89787  4.94194e+09  6.67122e+09
1.89884  4.94306e+09  6.67601e+09
1.89981  4.94419e+09  6.6808e+09
1.90078  4.94531e+09  6.68559e+09
1.90175  4.94643e+09  6.69039e+09
1.90272  4.94755e+09  6.69519e+09
1.90369  4.94867e+09  6.69999e+09
1.90466  4.94979e+09  6.70479e+09
1.90563  4.95091e+09  6.7096e+09
1.9066  4.95203e+09  6.7144e+09
1.90757  4.95315e+09  6.71921e+09
1.90854  4.95427e+09  6.72402e+09
1.90951  4.9554e+09  6.72884e+09
1.91048  4.95652e+09  6.73365e+09
1.91145  4.95764e+09  6.73847e+09
1.91242  4.95876e+09  6.74329e+09
1.9134  4.95988e+09  6.74811e+09
1.91437  4.961e+09  6.75293e+09
1.91534  4.96212e+09  6.75776e+09
1.91631  4.96324e+09  6.76258e+09
1.91729  4.96436e+09  6.76741e+09
1.91826  4.96548e+09  6.77225e+09
1.91923  4.96661e+09  6.77708e+09
1.92021  4.96773e+09  6.78192e+09
1.92118  4.96885e+09  6.78675e+09
1.92215  4.96997e+09  6.79159e+09
1.92313  4.97109e+09  6.79644e+09
1.9241  4.97221e+09  6.80128e+09
1.92508  4.97333e+09  6.80613e+09
1.92605  4.97445e+09  6.81097e+09
1.92703  4.97557e+09  6.81582e+09
1.928  4.97669e+09  6.82068e+09
1.92898  4.97782e+09  6.82553e+09
1.92995  4.97894e+09  6.83039e+09
1.93093  4.98006e+09  6.83525e+09
1.9319  4.98118e+09  6.84011e+09
1.93288  4.9823e+09  6.84497e+09
1.93385  4.98342e+09  6.84984e+09
1.93483  4.98454e+09  6.8547e+09
1.93581  4.98566e+09  6.85957e+09
1.93678  4.98678e+09  6.86444e+09
1.93776  4.9879e+09  6.86932e+09
1.93874  4.98903e+09  6.87419e+09
1.93972  4.99015e+09  6.87907e+09
1.94069  4.99127e+09  6.88395e+09
1.94167  4.99239e+09  6.88883e+09
1.94265  4.99351e+09  6.89372e+09
1.94363  4.99463e+09  6.8986e+09
1.9446  4.99575e+09  6.90349e+09
1.94558  4.99687e+09  6.90838e+09
1.94656  4.99799e+09  6.91327e+09
1.94754  4.99911e+09  6.91817e+09
1.94852  5.00024e+09  6.92306e+09
1.9495  5.00136e+09  6.92796e+09
1.95048  5.00248e+09  6.93286e+09
1.95146  5.0036e+09  6.93776e+09
1.95244  5.00472e+09  6.94267e+09
1.95342  5.00584e+09  6.94758e+09
1.9544  5.00696e+09  6.95248e+09
1.95538  5.00808e+09  6.9574e+09
1.95636  5.0092e+09  6.96231e+09
1.95734  5.01032e+09  6.96722e+09
1.95832  5.01145e+09  6.97214e+09
1.9593  5.01257e+09  6.97706e+09
1.96029  5.01369e+09  6.98198e+09
1.96127  5.01481e+09  6.9869e+09
1.96225  5.01593e+09  6.99183e+09
1.96323  5.01705e+09  6.99676e+09
1.96421  5.01817e+09  7.00169e+09
1.9652  5.01929e+09  7.00662e+09
1.96618  5.02041e+09  7.01155e+09
1.96716  5.02153e+09  7.01649e+09
1.96814  5.02266e+09  7.02143e+09
1.96913  5.02378e+09  7.02637e+09
1.97011  5.0249e+09  7.03131e+09
1.97109  5.02602e+09  7.03626e+09
1.97208  5.02714e+09  7.0412e+09
1.97306  5.02826e+09  7.04615e+09
1.97405  5.02938e+09  7.0511e+09
1.97503  5.0305e+09  7.05605e+09
1.97602  5.03162e+09  7.06101e+09
1.977  5.03274e+09  7.06597e+09
1.97799  5.03387e+09  7.07093e+09
1.97897  5.03499e+09  7.07589e+09
1.97996  5.03611e+09  7.08085e+09
1.98094  5.03723e+09  7.08582e+09
1.98193  5.03835e+09  7.09078e+09
1.98291  5.03947e+09  7.09575e+09
1.9839  5.04059e+09  7.10072e+09
1.98489  5.04171e+09  7.1057e+09
1.98587  5.04283e+09  7.11067e+09
1.98686  5.04395e+09  7.11565e+09
1.98785  5.04508e+09  7.12063e+09
1.98883  5.0462e+09  7.12561e+09
1.98982  5.04732e+09  7.1306e+09
1.99081  5.04844e+09  7.13559e+09
1.9918  5.04956e+09  7.14057e+09
1.99279  5.05068e+09  7.14556e+09
1.99377  5.0518e+09  7.15056e+09
1.99476  5.05292e+09  7.15555e+09
1.99575  5.05404e+09  7.16055e+09
1.99674  5.05516e+09  7.16555e+09
1.99773  5.05629e+09  7.17055e+09
1.99872  5.05741e+09  7.17555e+09
1.99971  5.05853e+09  7.18056e+09
2.0007  5.05965e+09  7.18557e+09
2.00169  5.06077e+09  7.19058e+09
2.00268  5.06189e+09  7.19559e+09
2.00367  5.06301e+09  7.2006e+09
2.00466  5.06413e+09  7.20562e+09
2.00565  5.06525e+09  7.21063e+09
2.00664  5.06637e+09  7.21565e+09
2.00763  5.0675e+09  7.22068e+09
2.00862  5.06862e+09  7.2257e+09
2.00961  5.06974e+09  7.23073e+09
2.0106  5.07086e+09  7.23576e+09
2.0116  5.07198e+09  7.24079e+09
2.01259  5.0731e+09  7.24582e+09
2.01358  5.07422e+09  7.25085e+09
2.01457  5.07534e+09  7.25589e+09
2.01556  5.07646e+09  7.26093e+09
2.01656  5.07758e+09  7.26597e+09
2.01755  5.07871e+09  7.27101e+09
2.01854  5.07983e+09  7.27606e+09
2.01954  5.08095e+09  7.28111e+09
2.02053  5.08207e+09  7.28616e+09
2.02152  5.08319e+09  7.29121e+09
2.02252  5.08431e+09  7.29626e+09
2.02351  5.08543e+09  7.30132e+09
2.02451  5.08655e+09  7.30637e+09
2.0255  5.08767e+09  7.31143e+09
2.02649  5.08879e+09  7.3165e+09
2.02749  5.08992e+09  7.32156e+09
2.02848  5.09104e+09  7.32663e+09
2.02948  5.09216e+09  7.3317e+09
2.03048  5.09328e+09  7.33677e+09
2.03147  5.0944e+09  7.34184e+09
2.03247  5.09552e+09  7.34691e+09
2.03346  5.09664e+09  7.35199e+09
2.03446  5.09776e+09  7.35707e+09
2.03546  5.09888e+09  7.36215e+09
2.03645  5.1e+09  7.36723e+09
2.03745  5.10113e+09  7.37232e+09
2.03845  5.10225e+09  7.37741e+09
2.03944  5.10337e+09  7.3825e+09
2.04044  5.10449e+09  7.38759e+09
2.04144  5.10561e+09  7.39268e+09
2.04244  5.10673e+09  7.39778e+09
2.04343  5.10785e+09  7.40288e+09
2.04443  5.10897e+09  7.40798e+09
2.04543  5.11009e+09  7.41308e+09
2.04643  5.11121e+09  7.41818e+09
2.04743  5.11234e+09  7.42329e+09
2.04843  5.11346e+09  7.4284e+09
2.04943  5.11458e+09  7.43351e+09
2.05042  5.1157e+09  7.43862e+09
2.05142  5.11682e+09  7.44374e+09
2.05242  5.11794e+09  7.44885e+09
2.05342  5.11906e+09  7.45397e+09
2.05442  5.12018e+09  7.45909e+09
2.05542  5.1213e+09  7.46422e+09
2.05642  5.12242e+09  7.46934e+09
2.05743  5.12355e+09  7.47447e+09
2.05843  5.12467e+09  7.4796e+09
2.05943  5.12579e+09  7.48473e+09
2.06043  5.12691e+09  7.48986e+09
2.06143  5.12803e+09  7.495e+09
2.06243  5.12915e+09  7.50014e+09
2.06343  5.13027e+09  7.50528e+09
2.06444  5.13139e+09  7.51042e+09
2.06544  5.13251e+09  7.51557e+09
2.06644  5.13363e+09  7.52071e+09
2.06744  5.13476e+09  7.52586e+09
2.06845  5.13588e+09  7.53101e+09
2.06945  5.137e+09  7.53616e+09
2.07045  5.13812e+09  7.54132e+09
2.07146  5.13924e+09  7.54648e+09
2.07246  5.14036e+09  7.55164e+09
2.07346  5.14148e+09  7.5568e+09
2.07447  5.1426e+09  7.56196e+09
2.07547  5.14372e+09  7.56713e+09
2.07648  5.14484e+09  7.57229e+09
2.07748  5.14597e+09  7.57746e+09
2.07848  5.14709e+09  7.58264e+09
2.07949  5.14821e+09  7.58781e+09
2.08049  5.14933e+09  7.59299e+09
2.0815  5.15045e+09  7.59816e+09
2.08251  5.15157e+09  7.60335e+09
2.08351  5.15269e+09  7.60853e+09
2.08452  5.15381e+09  7.61371e+09
2.08552  5.15493e+09  7.6189e+09
2.08653  5.15605e+09  7.62409e+09
2.08754  5.15718e+09  7.62928e+09
2.08854  5.1583e+09  7.63447e+09
2.08955  5.15942e+09  7.63967e+09
2.09056  5.16054e+09  7.64487e+09
2.09156  5.16166e+09  7.65006e+09
2.09257  5.16278e+09  7.65527e+09
2.09358  5.1639e+09  7.66047e+09
2.09459  5.16502e+09  7.66568e+09
2.09559  5.16614e+09  7.67088e+09
2.0966  5.16726e+09  7.67609e+09
2.09761  5.16839e+09  7.68131e+09
2.09862  5.16951e+09  7.68652e+09
2.09963  5.17063e+09  7.69174e+09
2.10064  5.17175e+09  7.69696e+09
2.10165  5.17287e+09  7.70218e+09
2.10266  5.17399e+09  7.7074e+09
2.10367  5.17511e+09  7.71262e+09
2.10468  5.17623e+09  7.71785e+09
2.10568  5.17735e+09  7.72308e+09
2.1067  5.17847e+09  7.72831e+09
2.10771  5.1796e+09  7.73354e+09
2.10872  5.18072e+09  7.73878e+09
2.10973  5.18184e+09  7.74402e+09
2.11074  5.18296e+09  7.74926e+09
2.11175  5.18408e+09  7.7545e+09
2.11276  5.1852e+09  7.75974e+09
2.11377  5.18632e+09  7.76499e+09
2.11478  5.18744e+09  7.77024e+09
2.11579  5.18856e+09  7.77549e+09
2.11681  5.18968e+09  7.78074e+09
2.11782  5.19081e+09  7.786e+09
2.11883  5.19193e+09  7.79125e+09
2.11984  5.19305e+09  7.79651e+09
2.12086  5.19417e+09  7.80177e+09
2.12187  5.19529e+09  7.80704e+09
2.12288  5.19641e+09  7.8123e+09
2.1239  5.19753e+09  7.81757e+09
2.12491  5.19865e+09  7.82284e+09
2.12592  5.19977e+09  7.82811e+09
2.12694  5.2009e+09  7.83338e+09
2.12795  5.20202e+09  7.83866e+09
2.12897  5.20314e+09  7.84394e+09
2.12998  5.20426e+09  7.84922e+09
2.13099  5.20538e+09  7.8545e+09
2.13201  5.2065e+09  7.85978e+09
2.13302  5.20762e+09  7.86507e+09
2.13404  5.20874e+09  7.87036e+09
2.13506  5.20986e+09  7.87565e+09
2.13607  5.21098e+09  7.88094e+09
2.13709  5.21211e+09  7.88624e+09
2.1381  5.21323e+09  7.89154e+09
2.13912  5.21435e+09  7.89684e+09
2.14014  5.21547e+09  7.90214e+09
2.14115  5.21659e+09  7.90744e+09
2.14217  5.21771e+09  7.91275e+09
2.14319  5.21883e+09  7.91805e+09
2.1442  5.21995e+09  7.92336e+09
2.14522  5.22107e+09  7.92868e+09
2.14624  5.22219e+09  7.93399e+09
2.14726  5.22332e+09  7.93931e+09
2.14827  5.22444e+09  7.94463e+09
2.14929  5.22556e+09  7.94995e+09
2.15031  5.22668e+09  7.95527e+09
2.15133  5.2278e+09  7.96059e+09
2.15235  5.22892e+09  7.96592e+09
2.15337  5.23004e+09  7.97125e+09
2.15439  5.23116e+09  7.97658e+09
2.1554  5.23228e+09  7.98191e+09
2.15642  5.2334e+09  7.98725e+09
2.15744  5.23453e+09  7.99259e+09
2.15846  5.23565e+09  7.99793e+09
2.15948  5.23677e+09  8.00327e+09
2.1605  5.23789e+09  8.00861e+09
2.16152  5.23901e+09  8.01396e+09
2.16254  5.24013e+09  8.01931e+09
2.16356  5.24125e+09  8.02466e+09
2.16459  5.24237e+09  8.03001e+09
2.16561  5.24349e+09  8.03537e+09
2.16663  5.24461e+09  8.04072e+09
2.16765  5.24574e+09  8.04608e+09
2.16867  5.24686e+09  8.05144e+09
2.16969  5.24798e+09  8.05681e+09
2.17072  5.2491e+09  8.06217e+09
2.17174  5.25022e+09  8.06754e+09
2.17276  5.25134e+09  8.07291e+09
2.17378  5.25246e+09  8.07828e+09
2.17481  5.25358e+09  8.08365e+09
2.17583  5.2547e+09  8.08903e+09
2.17685  5.25582e+09  8.09441e+09
2.17788  5.25695e+09  8.09979e+09
2.1789  5.25807e+09  8.10517e+09
2.17992  5.25919e+09  8.11056e+09
2.18095  5.26031e+09  8.11594e+09
2.18197  5.26143e+09  8.12133e+09
2.18299  5.26255e+09  8.12672e+09
2.18402  5.26367e+09  8.13212e+09
2.18504  5.26479e+09  8.13751e+09
2.18607  5.26591e+09  8.14291e+09
2.18709  5.26703e+09  8.14831e+09
2.18812  5.26816e+09  8.15371e+09
2.18914  5.26928e+09  8.15911e+09
2.19017  5.2704e+09  8.16452e+09
2.1912  5.27152e+09  8.16993e+09
2.19222  5.27264e+09  8.17534e+09
2.19325  5.27376e+09  8.18075e+09
2.19427  5.27488e+09  8.18617e+09
2.1953  5.276e+09  8.19158e+09
2.19633  5.27712e+09  8.197e+09
2.19736  5.27824e+09  8.20242e+09
2.19838  5.27937e+09  8.20785e+09
2.19941  5.28049e+09  8.21327e+09
2.20044  5.28161e+09  8.2187e+09
2.20146  5.28273e+09  8.22413e+09
2.20249  5.28385e+09  8.22956e+09
2.20352  5.28497e+09  8.23499e+09
2.20455  5.28609e+09  8.24043e+09
2.20558  5.28721e+09  8.24587e+09
2.20661  5.28833e+09  8.25131e+09
2.20763  5.28945e+09  8.25675e+09
2.20866  5.29058e+09  8.26219e+09
2.20969  5.2917e+09  8.26764e+09
2.21072  5.29282e+09  8.27309e+09
2.21175  5.29394e+09  8.27854e+09
2.21278  5.29506e+09  8.28399e+09
2.21381  5.29618e+09  8.28945e+09
2.21484  5.2973e+09  8.29491e+09
2.21587  5.29842e+09  8.30037e+09
2.2169  5.29954e+09  8.30583e+09
2.21793  5.30066e+09  8.31129e+09
2.21896  5.30179e+09  8.31676e+09
2.22  5.30291e+09  8.32222e+09
2.22103  5.30403e+09  8.3277e+09
2.22206  5.30515e+09  8.33317e+09
2.22309  5.30627e+09  8.33864e+09
2.22412  5.30739e+09  8.34412e+09
2.22515  5.30851e+09  8.3496e+09
2.22619  5.30963e+09  8.35508e+09
2.22722  5.31075e+09  8.36056e+09
2.22825  5.31187e+09  8.36605e+09
2.22928  5.313e+09  8.37153e+09
2.23032  5.31412e+09  8.37702e+09
2.23135  5.31524e+09  8.38252e+09
2.23238  5.31636e+09  8.38801e+09
2.23342  5.31748e+09  8.3935e+09
2.23445  5.3186e+09  8.399e+09
2.23548  5.31972e+09  8.4045e+09
2.23652  5.32084e+09  8.41001e+09
2.23755  5.32196e+09  8.41551e+09
2.23859  5.32308e+09  8.42102e+09
2.23962  5.32421e+09  8.42653e+09
2.24066  5.32533e+09  8.43204e+09
2.24169  5.32645e+09  8.43755e+09
2.24273  5.32757e+09  8.44307e+09
2.24376  5.32869e+09  8.44858e+09
2.2448  5.32981e+09  8.4541e+09
2.24583  5.33093e+09  8.45962e+09
2.24687  5.33205e+09  8.46515e+09
2.2479  5.33317e+09  8.47067e+09
2.24894  5.33429e+09  8.4762e+09
2.24998  5.33542e+09  8.48173e+09
2.25101  5.33654e+09  8.48726e+09
2.25205  5.33766e+09  8.4928e+09
2.25309  5.33878e+09  8.49834e+09
2.25412  5.3399e+09  8.50387e+09
2.25516  5.34102e+09  8.50942e+09
2.2562  5.34214e+09  8.51496e+09
2.25724  5.34326e+09  8.5205e+09
2.25827  5.34438e+09  8.52605e+09
2.25931  5.3455e+09  8.5316e+09
2.26035  5.34663e+09  8.53715e+09
2.26139  5.34775e+09  8.54271e+09
2.26243  5.34887e+09  8.54826e+09
2.26347  5.34999e+09  8.55382e+09
2.26451  5.35111e+09  8.55938e+09
2.26555  5.35223e+09  8.56494e+09
2.26658  5.35335e+09  8.57051e+09
2.26762  5.35447e+09  8.57608e+09
2.26866  5.35559e+09  8.58165e+09
2.2697  5.35671e+09  8.58722e+09
2.27074  5.35784e+09  8.59279e+09
2.27178  5.35896e+09  8.59836e+09
2.27282  5.36008e+09  8.60394e+09
2.27387  5.3612e+09  8.60952e+09
2.27491  5.36232e+09  8.6151e+09
2.27595  5.36344e+09  8.62069e+09
2.27699  5.36456e+09  8.62627e+09
2.27803  5.36568e+09  8.63186e+09
2.27907  5.3668e+09  8.63745e+09
2.28011  5.36792e+09  8.64305e+09
2.28116  5.36905e+09  8.64864e+09
2.2822  5.37017e+09  8.65424e+09
2.28324  5.37129e+09  8.65984e+09
2.28428  5.37241e+09  8.66544e+09
2.28533  5.37353e+09  8.67104e+09
2.28637  5.37465e+09  8.67665e+09
2.28741  5.37577e+09  8.68226e+09
2.28845  5.37689e+09  8.68787e+09
2.2895  5.37801e+09  8.69348e+09
2.29054  5.37913e+09  8.69909e+09
2.29159  5.38026e+09  8.70471e+09
2.29263  5.38138e+09  8.71033e+09
2.29367  5.3825e+09  8.71595e+09
2.29472  5.38362e+09  8.72157e+09
2.29576  5.38474e+09  8.72719e+09
2.29681  5.38586e+09  8.73282e+09
2.29785  5.38698e+09  8.73845e+09
2.2989  5.3881e+09  8.74408e+09
2.29994  5.38922e+09  8.74972e+09
2.30099  5.39034e+09  8.75535e+09
2.30203  5.39147e+09  8.76099e+09
2.30308  5.39259e+09  8.76663e+09
2.30412  5.39371e+09  8.77227e+09
2.30517  5.39483e+09  8.77792e+09
2.30622  5.39595e+09  8.78356e+09
2.30726  5.39707e+09  8.78921e+09
2.30831  5.39819e+09  8.79486e+09
2.30936  5.39931e+09  8.80052e+09
2.3104  5.40043e+09  8.80617e+09
2.31145  5.40155e+09  8.81183e+09
2.3125  5.40268e+09  8.81749e+09
2.31355  5.4038e+09  8.82315e+09
2.31459  5.40492e+09  8.82881e+09
2.31564  5.40604e+09  8.83448e+09
2.31669  5.40716e+09  8.84015e+09
2.31774  5.40828e+09  8.84582e+09
2.31879  5.4094e+09  8.85149e+09
2.31984  5.41052e+09  8.85717e+09
2.32089  5.41164e+09  8.86284e+09
2.32193  5.41276e+09  8.86852e+09
2.32298  5.41389e+09  8.8742e+09
2.32403  5.41501e+09  8.87989e+09
2.32508  5.41613e+09  8.88557e+09
2.32613  5.41725e+09  8.89126e+09
2.32718  5.41837e+09  8.89695e+09
2.32823  5.41949e+09  8.90264e+09
2.32928  5.42061e+09  8.90833e+09
2.33033  5.42173e+09  8.91403e+09
2.33138  5.42285e+09  8.91973e+09
2.33244  5.42397e+09  8.92543e+09
2.33349  5.4251e+09  8.93113e+09
2.33454  5.42622e+09  8.93684e+09
2.33559  5.42734e+09  8.94254e+09
2.33664  5.42846e+09  8.94825e+09
2.33769  5.42958e+09  8.95396e+09
2.33874  5.4307e+09  8.95968e+09
2.3398  5.43182e+09  8.96539e+09
2.34085  5.43294e+09  8.97111e+09
2.3419  5.43406e+09  8.97683e+09
2.34295  5.43518e+09  8.98255e+09
2.34401  5.43631e+09  8.98828e+09
2.34506  5.43743e+09  8.994e+09
2.34611  5.43855e+09  8.99973e+09
2.34717  5.43967e+09  9.00546e+09
2.34822  5.44079e+09  9.0112e+09
2.34927  5.44191e+09  9.01693e+09
2.35033  5.44303e+09  9.02267e+09
2.35138  5.44415e+09  9.02841e+09
2.35244  5.44527e+09  9.03415e+09
2.35349  5.44639e+09  9.03989e+09
2.35455  5.44752e+09  9.04564e+09
2.3556  5.44864e+09  9.05139e+09
2.35666  5.44976e+09  9.05714e+09
2.35771  5.45088e+09  9.06289e+09
2.35877  5.452e+09  9.06865e+09
2.35982  5.45312e+09  9.0744e+09
2.36088  5.45424e+09  9.08016e+09
2.36193  5.45536e+09  9.08592e+09
2.36299  5.45648e+09  9.09169e+09
2.36405  5.4576e+09  9.09745e+09
2.3651  5.45873e+09  9.10322e+09
2.36616  5.45985e+09  9.10899e+09
2.36722  5.46097e+09  9.11476e+09
2.36827  5.46209e+09  9.12054e+09
2.36933  5.46321e+09  9.12631e+09
2.37039  5.46433e+09  9.13209e+09
2.37145  5.46545e+09  9.13787e+09
2.3725  5.46657e+09  9.14365e+09
2.37356  5.46769e+09  9.14944e+09
2.37462  5.46881e+09  9.15523e+09
2.37568  5.46994e+09  9.16102e+09
2.37674  5.47106e+09  9.16681e+09
2.3778  5.47218e+09  9.1726e+09
2.37885  5.4733e+09  9.1784e+09
2.37991  5.47442e+09  9.18419e+09
2.38097  5.47554e+09  9.18999e+09
2.38203  5.47666e+09  9.1958e+09
2.38309  5.47778e+09  9.2016e+09
2.38415  5.4789e+09  9.20741e+09
2.38521  5.48002e+09  9.21322e+09
2.38627  5.48115e+09  9.21903e+09
2.38733  5.48227e+09  9.22484e+09
2.38839  5.48339e+09  9.23066e+09
2.38945  5.48451e+09  9.23647e+09
2.39051  5.48563e+09  9.24229e+09
2.39157  5.48675e+09  9.24812e+09
2.39264  5.48787e+09  9.25394e+09
2.3937  5.48899e+09  9.25977e+09
2.39476  5.49011e+09  9.26559e+09
2.39582  5.49123e+09  9.27142e+09
2.39688  5.49236e+09  9.27726e+09
2.39794  5.49348e+09  9.28309e+09
2.39901  5.4946e+09  9.28893e+09
2.40007  5.49572e+09  9.29477e+09
2.40113  5.49684e+09  9.30061e+09
2.40219  5.49796e+09  9.30645e+09
2.40326  5.49908e+09  9.3123e+09
2.40432  5.5002e+09  9.31815e+09
2.40538  5.50132e+09  9.324e+09
2.40645  5.50244e+09  9.32985e+09
2.40751  5.50357e+09  9.3357e+09
2.40857  5.50469e+09  9.34156e+09
2.40964  5.50581e+09  9.34742e+09
2.4107  5.50693e+09  9.35328e+09
2.41177  5.50805e+09  9.35914e+09
2.41283  5.50917e+09  9.36501e+09
2.4139  5.51029e+09  9.37088e+09
2.41496  5.51141e+09  9.37675e+09
2.41603  5.51253e+09  9.38262e+09
2.41709  5.51365e+09  9.38849e+09
2.41816  5.51478e+09  9.39437e+09
2.41922  5.5159e+09  9.40025e+09
2.42029  5.51702e+09  9.40613e+09
2.42135  5.51814e+09  9.41201e+09
2.42242  5.51926e+09  9.4179e+09
2.42349  5.52038e+09  9.42378e+09
2.42455  5.5215e+09  9.42967e+09
2.42562  5.52262e+09  9.43556e+09
2.42669  5.52374e+09  9.44146e+09
2.42775  5.52486e+09  9.44735e+09
2.42882  5.52599e+09  9.45325e+09
2.42989  5.52711e+09  9.45915e+09
2.43096  5.52823e+09  9.46505e+09
2.43202  5.52935e+09  9.47096e+09
2.43309  5.53047e+09  9.47686e+09
2.43416  5.53159e+09  9.48277e+09
2.43523  5.53271e+09  9.48868e+09
2.4363  5.53383e+09  9.4946e+09
2.43737  5.53495e+09  9.50051e+09
2.43843  5.53608e+09  9.50643e+09
2.4395  5.5372e+09  9.51235e+09
2.44057  5.53832e+09  9.51827e+09
2.44164  5.53944e+09  9.5242e+09
2.44271  5.54056e+09  9.53012e+09
2.44378  5.54168e+09  9.53605e+09
2.44485  5.5428e+09  9.54198e+09
2.44592  5.54392e+09  9.54791e+09
2.44699  5.54504e+09  9.55385e+09
2.44806  5.54616e+09  9.55979e+09
2.44913  5.54729e+09  9.56572e+09
2.4502  5.54841e+09  9.57167e+09
2.45127  5.54953e+09  9.57761e+09
2.45234  5.55065e+09  9.58356e+09
2.45342  5.55177e+09  9.5895e+09
2.45449  5.55289e+09  9.59545e+09
2.45556  5.55401e+09  9.60141e+09
2.45663  5.55513e+09  9.60736e+09
2.4577  5.55625e+09  9.61332e+09
2.45878  5.55737e+09  9.61928e+09
2.45985  5.5585e+09  9.62524e+09
2.46092  5.55962e+09  9.6312e+09
2.46199  5.56074e+09  9.63717e+09
2.46307  5.56186e+09  9.64313e+09
2.46414  5.56298e+09  9.6491e+09
2.46521  5.5641e+09  9.65508e+09
2.46629  5.56522e+09  9.66105e+09
2.46736  5.56634e+09  9.66703e+09
2.46843  5.56746e+09  9.67301e+09
2.46951  5.56858e+09  9.67899e+09
2.47058  5.56971e+09  9.68497e+09
2.47166  5.57083e+09  9.69095e+09
2.47273  5.57195e+09  9.69694e+09
2.4738  5.57307e+09  9.70293e+09
2.47488  5.57419e+09  9.70892e+09
2.47595  5.57531e+09  9.71492e+09
2.47703  5.57643e+09  9.72091e+09
2.4781  5.57755e+09  9.72691e+09
2.47918  5.57867e+09  9.73291e+09
2.48026  5.57979e+09  9.73891e+09
2.48133  5.58092e+09  9.74492e+09
2.48241  5.58204e+09  9.75093e+09
2.48348  5.58316e+09  9.75694e+09
2.48456  5.58428e+09  9.76295e+09
2.48564  5.5854e+09  9.76896e+09
2.48671  5.58652e+09  9.77498e+09
2.48779  5.58764e+09  9.78099e+09
2.48887  5.58876e+09  9.78701e+09
2.48994  5.58988e+09  9.79304e+09
2.49102  5.591e+09  9.79906e+09
2.4921  5.59213e+09  9.80509e+09
2.49318  5.59325e+09  9.81112e+09
2.49426  5.59437e+09  9.81715e+09
2.49533  5.59549e+09  9.82318e+09
2.49641  5.59661e+09  9.82922e+09
2.49749  5.59773e+09  9.83525e+09
2.49857  5.59885e+09  9.84129e+09
2.49965  5.59997e+09  9.84733e+09
2.50073  5.60109e+09  9.85338e+09
2.50181  5.60221e+09  9.85943e+09
2.50289  5.60334e+09  9.86547e+09
2.50396  5.60446e+09  9.87152e+09
2.50504  5.60558e+09  9.87758e+09
2.50612  5.6067e+09  9.88363e+09
2.5072  5.60782e+09  9.88969e+09
2.50828  5.60894e+09  9.89575e+09
2.50937  5.61006e+09  9.90181e+09
2.51045  5.61118e+09  9.90787e+09
2.51153  5.6123e+09  9.91394e+09
2.51261  5.61342e+09  9.92001e+09
2.51369  5.61455e+09  9.92608e+09
2.51477  5.61567e+09  9.93215e+09
2.51585  5.61679e+09  9.93823e+09
2.51693  5.61791e+09  9.9443e+09
2.51801  5.61903e+09  9.95038e+09
2.5191  5.62015e+09  9.95646e+09
2.52018  5.62127e+09  9.96255e+09
2.52126  5.62239e+09  9.96863e+09
2.52234  5.62351e+09  9.97472e+09
2.52343  5.62463e+09  9.98081e+09
2.52451  5.62576e+09  9.9869e+09
2.52559  5.62688e+09  9.993e+09
2.52668  5.628e+09  9.99909e+09
2.52776  5.62912e+09  1.00052e+10
2.52884  5.63024e+09  1.00113e+10
2.52993  5.63136e+09  1.00174e+10
2.53101  5.63248e+09  1.00235e+10
2.53209  5.6336e+09  1.00296e+10
2.53318  5.63472e+09  1.00357e+10
2.53426  5.63584e+09  1.00418e+10
2.53535  5.63697e+09  1.00479e+10
2.53643  5.63809e+09  1.00541e+10
2.53752  5.63921e+09  1.00602e+10
2.5386  5.64033e+09  1.00663e+10
2.53969  5.64145e+09  1.00724e+10
2.54077  5.64257e+09  1.00785e+10
2.54186  5.64369e+09  1.00847e+10
2.54294  5.64481e+09  1.00908e+10
2.54403  5.64593e+09  1.00969e+10
2.54512  5.64705e+09  1.01031e+10
2.5462  5.64818e+09  1.01092e+10
2.54729  5.6493e+09  1.01153e+10
2.54838  5.65042e+09  1.01215e+10
2.54946  5.65154e+09  1.01276e+10
2.55055  5.65266e+09  1.01338e+10
2.55164  5.65378e+09  1.01399e+10
2.55272  5.6549e+09  1.01461e+10
2.55381  5.65602e+09  1.01522e+10
2.5549  5.65714e+09  1.01584e+10
2.55599  5.65826e+09  1.01645e+10
2.55707  5.65939e+09  1.01707e+10
2.55816  5.66051e+09  1.01768e+10
2.55925  5.66163e+09  1.0183e+10
2.56034  5.66275e+09  1.01892e+10
2.56143  5.66387e+09  1.01953e+10
2.56252  5.66499e+09  1.02015e+10
2.56361  5.66611e+09  1.02077e+10
2.5647  5.66723e+09  1.02139e+10
2.56579  5.66835e+09  1.022e+10
2.56687  5.66947e+09  1.02262e+10
2.56796  5.6706e+09  1.02324e+10
2.56905  5.67172e+09  1.02386e+10
2.57014  5.67284e+09  1.02448e+10
2.57123  5.67396e+09  1.02509e+10
2.57233  5.67508e+09  1.02571e+10
2.57342  5.6762e+09  1.02633e+10
2.57451  5.67732e+09  1.02695e+10
2.5756  5.67844e+09  1.02757e+10
2.57669  5.67956e+09  1.02819e+10
2.57778  5.68068e+09  1.02881e+10
2.57887  5.68181e+09  1.02943e+10
2.57996  5.68293e+09  1.03005e+10
2.58105  5.68405e+09  1.03067e+10
2.58215  5.68517e+09  1.03129e+10
2.58324  5.68629e+09  1.03191e+10
2.58433  5.68741e+09  1.03254e+10
2.58542  5.68853e+09  1.03316e+10
2.58652  5.68965e+09  1.03378e+10
2.58761  5.69077e+09  1.0344e+10
2.5887  5.69189e+09  1.03502e+10
2.5898  5.69302e+09  1.03565e+10
2.59089  5.69414e+09  1.03627e+10
2.59198  5.69526e+09  1.03689e+10
2.59308  5.69638e+09  1.03751e+10
2.59417  5.6975e+09  1.03814e+10
2.59526  5.69862e+09  1.03876e+10
2.59636  5.69974e+09  1.03938e+10
2.59745  5.70086e+09  1.04001e+10
2.59855  5.70198e+09  1.04063e+10
2.59964  5.7031e+09  1.04126e+10
2.60074  5.70423e+09  1.04188e+10
2.60183  5.70535e+09  1.04251e+10
2.60293  5.70647e+09  1.04313e+10
2.60402  5.70759e+09  1.04376e+10
2.60512  5.70871e+09  1.04438e+10
2.60621  5.70983e+09  1.04501e+10
2.60731  5.71095e+09  1.04563e+10
2.60841  5.71207e+09  1.04626e+10
2.6095  5.71319e+09  1.04689e+10
2.6106  5.71431e+09  1.04751e+10
2.61169  5.71544e+09  1.04814e+10
2.61279  5.71656e+09  1.04877e+10
2.61389  5.71768e+09  1.04939e+10
2.61499  5.7188e+09  1.05002e+10
2.61608  5.71992e+09  1.05065e+10
2.61718  5.72104e+09  1.05128e+10
2.61828  5.72216e+09  1.0519e+10
2.61938  5.72328e+09  1.05253e+10
2.62047  5.7244e+09  1.05316e+10
2.62157  5.72552e+09  1.05379e+10
2.62267  5.72665e+09  1.05442e+10
2.62377  5.72777e+09  1.05505e+10
2.62487  5.72889e+09  1.05568e+10
2.62597  5.73001e+09  1.05631e+10
2.62706  5.73113e+09  1.05694e+10
2.62816  5.73225e+09  1.05757e+10
2.62926  5.73337e+09  1.0582e+10
2.63036  5.73449e+09  1.05883e+10
2.63146  5.73561e+09  1.05946e+10
2.63256  5.73673e+09  1.06009e+10
2.63366  5.73786e+09  1.06072e+10
2.63476  5.73898e+09  1.06135e+10
2.63586  5.7401e+09  1.06198e+10
2.63696  5.74122e+09  1.06262e+10
2.63806  5.74234e+09  1.06325e+10
2.63916  5.74346e+09  1.06388e+10
2.64026  5.74458e+09  1.06451e+10
2.64137  5.7457e+09  1.06515e+10
2.64247  5.74682e+09  1.06578e+10
2.64357  5.74794e+09  1.06641e+10
2.64467  5.74907e+09  1.06705e+10
2.64577  5.75019e+09  1.06768e+10
2.64687  5.75131e+09  1.06831e+10
2.64798  5.75243e+09  1.06895e+10
2.64908  5.75355e+09  1.06958e+10
2.65018  5.75467e+09  1.07022e+10
2.65128  5.75579e+09  1.07085e+10
2.65239  5.75691e+09  1.07149e+10
2.65349  5.75803e+09  1.07212e+10
2.65459  5.75915e+09  1.07276e+10
2.6557  5.76028e+09  1.07339e+10
2.6568  5.7614e+09  1.07403e+10
2.6579  5.76252e+09  1.07466e+10
2.65901  5.76364e+09  1.0753e+10
2.66011  5.76476e+09  1.07594e+10
2.66122  5.76588e+09  1.07657e+10
2.66232  5.767e+09  1.07721e+10
2.66342  5.76812e+09  1.07785e+10
2.66453  5.76924e+09  1.07848e+10
2.66563  5.77036e+09  1.07912e+10
2.66674  5.77149e+09  1.07976e+10
2.66784  5.77261e+09  1.0804e+10
2.66895  5.77373e+09  1.08104e+10
2.67006  5.77485e+09  1.08167e+10
2.67116  5.77597e+09  1.08231e+10
2.67227  5.77709e+09  1.08295e+10
2.67337  5.77821e+09  1.08359e+10
2.67448  5.77933e+09  1.08423e+10
2.67559  5.78045e+09  1.08487e+10
2.67669  5.78157e+09  1.08551e+10
2.6778  5.7827e+09  1.08615e+10
2.67891  5.78382e+09  1.08679e+10
2.68001  5.78494e+09  1.08743e+10
2.68112  5.78606e+09  1.08807e+10
2.68223  5.78718e+09  1.08871e+10
2.68333  5.7883e+09  1.08935e+10
2.68444  5.78942e+09  1.08999e+10
2.68555  5.79054e+09  1.09064e+10
2.68666  5.79166e+09  1.09128e+10
2.68777  5.79278e+09  1.09192e+10
2.68887  5.79391e+09  1.09256e+10
2.68998  5.79503e+09  1.0932e+10
2.69109  5.79615e+09  1.09385e+10
2.6922  5.79727e+09  1.09449e+10
2.69331  5.79839e+09  1.09513e+10
2.69442  5.79951e+09  1.09578e+10
2.69553  5.80063e+09  1.09642e+10
2.69664  5.80175e+09  1.09706e+10
2.69775  5.80287e+09  1.09771e+10
2.69886  5.80399e+09  1.09835e+10
2.69997  5.80512e+09  1.099e+10
2.70108  5.80624e+09  1.09964e+10
2.70219  5.80736e+09  1.10029e+10
2.7033  5.80848e+09  1.10093e+10
2.70441  5.8096e+09  1.10158e+10
2.70552  5.81072e+09  1.10222e+10
2.70663  5.81184e+09  1.10287e+10
2.70774  5.81296e+09  1.10351e+10
2.70885  5.81408e+09  1.10416e+10
2.70997  5.8152e+09  1.10481e+10
2.71108  5.81633e+09  1.10545e+10
2.71219  5.81745e+09  1.1061e+10
2.7133  5.81857e+09  1.10675e+10
2.71441  5.81969e+09  1.10739e+10
2.71553  5.82081e+09  1.10804e+10
2.71664  5.82193e+09  1.10869e+10
2.71775  5.82305e+09  1.10934e+10
2.71886  5.82417e+09  1.10999e+10
2.71998  5.82529e+09  1.11063e+10
2.72109  5.82641e+09  1.11128e+10
2.7222  5.82754e+09  1.11193e+10
2.72332  5.82866e+09  1.11258e+10
2.72443  5.82978e+09  1.11323e+10
2.72554  5.8309e+09  1.11388e+10
2.72666  5.83202e+09  1.11453e+10
2.72777  5.83314e+09  1.11518e+10
2.72889  5.83426e+09  1.11583e+10
2.73  5.83538e+09  1.11648e+10
2.73112  5.8365e+09  1.11713e+10
2.73223  5.83762e+09  1.11778e+10
2.73335  5.83875e+09  1.11843e+10
2.73446  5.83987e+09  1.11908e+10
2.73558  5.84099e+09  1.11974e+10
2.73669  5.84211e+09  1.12039e+10
2.73781  5.84323e+09  1.12104e+10
2.73892  5.84435e+09  1.12169e+10
2.74004  5.84547e+09  1.12234e+10
2.74116  5.84659e+09  1.123e+10
2.74227  5.84771e+09  1.12365e+10
2.74339  5.84883e+09  1.1243e+10
2.74451  5.84996e+09  1.12496e+10
2.74562  5.85108e+09  1.12561e+10
2.74674  5.8522e+09  1.12626e+10
2.74786  5.85332e+09  1.12692e+10
2.74897  5.85444e+09  1.12757e+10
2.75009  5.85556e+09  1.12823e+10
2.75121  5.85668e+09  1.12888e+10
2.75233  5.8578e+09  1.12953e+10
2.75344  5.85892e+09  1.13019e+10
2.75456  5.86004e+09  1.13085e+10
2.75568  5.86117e+09  1.1315e+10
2.7568  5.86229e+09  1.13216e+10
2.75792  5.86341e+09  1.13281e+10
2.75904  5.86453e+09  1.13347e+10
2.76016  5.86565e+09  1.13413e+10
2.76128  5.86677e+09  1.13478e+10
2.76239  5.86789e+09  1.13544e+10
2.76351  5.86901e+09  1.1361e+10
2.76463  5.87013e+09  1.13675e+10
2.76575  5.87126e+09  1.13741e+10
2.76687  5.87238e+09  1.13807e+10
2.76799  5.8735e+09  1.13873e+10
2.76911  5.87462e+09  1.13938e+10
2.77023  5.87574e+09  1.14004e+10
2.77135  5.87686e+09  1.1407e+10
2.77248  5.87798e+09  1.14136e+10
2.7736  5.8791e+09  1.14202e+10
2.77472  5.88022e+09  1.14268e+10
2.77584  5.88134e+09  1.14334e+10
2.77696  5.88247e+09  1.144e+10
2.77808  5.88359e+09  1.14466e+10
2.7792  5.88471e+09  1.14532e+10
2.78033  5.88583e+09  1.14598e+10
2.78145  5.88695e+09  1.14664e+10
2.78257  5.88807e+09  1.1473e+10
2.78369  5.88919e+09  1.14796e+10
2.78481  5.89031e+09  1.14862e+10
2.78594  5.89143e+09  1.14928e+10
2.78706  5.89255e+09  1.14995e+10
2.78818  5.89368e+09  1.15061e+10
2.78931  5.8948e+09  1.15127e+10
2.79043  5.89592e+09  1.15193e+10
2.79155  5.89704e+09  1.15259e+10
2.79268  5.89816e+09  1.15326e+10
2.7938  5.89928e+09  1.15392e+10
2.79493  5.9004e+09  1.15458e+10
2.79605  5.90152e+09  1.15525e+10
2.79717  5.90264e+09  1.15591e+10
2.7983  5.90376e+09  1.15657e+10
2.79942  5.90489e+09  1.15724e+10
2.80055  5.90601e+09  1.1579e+10
2.80167  5.90713e+09  1.15857e+10
2.8028  5.90825e+09  1.15923e+10
2.80392  5.90937e+09  1.1599e+10
2.80505  5.91049e+09  1.16056e+10
2.80618  5.91161e+09  1.16123e+10
2.8073  5.91273e+09  1.16189e+10
2.80843  5.91385e+09  1.16256e+10
2.80955  5.91497e+09  1.16323e+10
2.81068  5.9161e+09  1.16389e+10
2.81181  5.91722e+09  1.16456e+10
2.81293  5.91834e+09  1.16523e+10
2.81406  5.91946e+09  1.16589e+10
2.81519  5.92058e+09  1.16656e+10
2.81631  5.9217e+09  1.16723e+10
2.81744  5.92282e+09  1.1679e+10
2.81857  5.92394e+09  1.16856e+10
2.8197  5.92506e+09  1.16923e+10
2.82082  5.92618e+09  1.1699e+10
2.82195  5.92731e+09  1.17057e+10
2.82308  5.92843e+09  1.17124e+10
2.82421  5.92955e+09  1.17191e+10
2.82534  5.93067e+09  1.17258e+10
2.82647  5.93179e+09  1.17325e+10
2.82759  5.93291e+09  1.17392e+10
2.82872  5.93403e+09  1.17459e+10
2.82985  5.93515e+09  1.17526e+10
2.83098  5.93627e+09  1.17593e+10
2.83211  5.93739e+09  1.1766e+10
2.83324  5.93852e+09  1.17727e+10
2.83437  5.93964e+09  1.17794e+10
2.8355  5.94076e+09  1.17861e+10
2.83663  5.94188e+09  1.17928e+10
2.83776  5.943e+09  1.17995e+10
2.83889  5.94412e+09  1.18063e+10
2.84002  5.94524e+09  1.1813e+10
2.84115  5.94636e+09  1.18197e+10
2.84228  5.94748e+09  1.18264e+10
2.84341  5.9486e+09  1.18332e+10
2.84454  5.94973e+09  1.18399e+10
2.84568  5.95085e+09  1.18466e+10
2.84681  5.95197e+09  1.18533e+10
2.84794  5.95309e+09  1.18601e+10
2.84907  5.95421e+09  1.18668e+10
2.8502  5.95533e+09  1.18736e+10
2.85134  5.95645e+09  1.18803e+10
2.85247  5.95757e+09  1.18871e+10
2.8536  5.95869e+09  1.18938e+10
2.85473  5.95981e+09  1.19006e+10
2.85587  5.96094e+09  1.19073e+10
2.857  5.96206e+09  1.19141e+10
2.85813  5.96318e+09  1.19208e+10
2.85926  5.9643e+09  1.19276e+10
2.8604  5.96542e+09  1.19343e+10
2.86153  5.96654e+09  1.19411e+10
2.86267  5.96766e+09  1.19479e+10
2.8638  5.96878e+09  1.19546e+10
2.86493  5.9699e+09  1.19614e+10
2.86607  5.97102e+09  1.19682e+10
2.8672  5.97215e+09  1.1975e+10
2.86834  5.97327e+09  1.19817e+10
2.86947  5.97439e+09  1.19885e+10
2.87061  5.97551e+09  1.19953e+10
2.87174  5.97663e+09  1.20021e+10
2.87288  5.97775e+09  1.20089e+10
2.87401  5.97887e+09  1.20157e+10
2.87515  5.97999e+09  1.20225e+10
2.87628  5.98111e+09  1.20292e+10
2.87742  5.98223e+09  1.2036e+10
2.87855  5.98336e+09  1.20428e+10
2.87969  5.98448e+09  1.20496e+10
2.88083  5.9856e+09  1.20564e+10
2.88196  5.98672e+09  1.20632e+10
2.8831  5.98784e+09  1.20701e+10
2.88424  5.98896e+09  1.20769e+10
2.88537  5.99008e+09  1.20837e+10
2.88651  5.9912e+09  1.20905e+10
2.88765  5.99232e+09  1.20973e+10
2.88879  5.99344e+09  1.21041e+10
2.88992  5.99457e+09  1.21109e+10
2.89106  5.99569e+09  1.21178e+10
2.8922  5.99681e+09  1.21246e+10
2.89334  5.99793e+09  1.21314e+10
2.89448  5.99905e+09  1.21382e+10
2.89561  6.00017e+09  1.21451e+10
2.89675  6.00129e+09  1.21519e+10
2.89789  6.00241e+09  1.21587e+10
2.89903  6.00353e+09  1.21656e+10
2.90017  6.00465e+09  1.21724e+10
2.90131  6.00578e+09  1.21793e+10
2.90245  6.0069e+09  1.21861e+10
2.90359  6.00802e+09  1.2193e+10
2.90473  6.00914e+09  1.21998e+10
2.90587  6.01026e+09  1.22067e+10
2.90701  6.01138e+09  1.22135e+10
2.90815  6.0125e+09  1.22204e+10
2.90929  6.01362e+09  1.22272e+10
2.91043  6.01474e+09  1.22341e+10
2.91157  6.01586e+09  1.22409e+10
2.91271  6.01699e+09  1.22478e+10
2.91385  6.01811e+09  1.22547e+10
2.91499  6.01923e+09  1.22615e+10
2.91613  6.02035e+09  1.22684e+10
2.91727  6.02147e+09  1.22753e+10
2.91842  6.02259e+09  1.22822e+10
2.91956  6.02371e+09  1.2289e+10
2.9207  6.02483e+09  1.22959e+10
2.92184  6.02595e+09  1.23028e+10
2.92298  6.02707e+09  1.23097e+10
2.92413  6.0282e+09  1.23166e+10
2.92527  6.02932e+09  1.23235e+10
2.92641  6.03044e+09  1.23304e+10
2.92755  6.03156e+09  1.23372e+10
2.9287  6.03268e+09  1.23441e+10
2.92984  6.0338e+09  1.2351e+10
2.93098  6.03492e+09  1.23579e+10
2.93213  6.03604e+09  1.23648e+10
2.93327  6.03716e+09  1.23717e+10
2.93441  6.03828e+09  1.23787e+10
2.93556  6.03941e+09  1.23856e+10
2.9367  6.04053e+09  1.23925e+10
2.93785  6.04165e+09  1.23994e+10
2.93899  6.04277e+09  1.24063e+10
2.94014  6.04389e+09  1.24132e+10
2.94128  6.04501e+09  1.24201e+10
2.94242  6.04613e+09  1.24271e+10
2.94357  6.04725e+09  1.2434e+10
2.94472  6.04837e+09  1.24409e+10
2.94586  6.04949e+09  1.24478e+10
2.94701  6.05062e+09  1.24548e+10
2.94815  6.05174e+09  1.24617e+10
2.9493  6.05286e+09  1.24686e+10
2.95044  6.05398e+09  1.24756e+10
2.95159  6.0551e+09  1.24825e+10
2.95274  6.05622e+09  1.24895e+10
2.95388  6.05734e+09  1.24964e+10
2.95503  6.05846e+09  1.25034e+10
2.95618  6.05958e+09  1.25103e+10
2.95732  6.0607e+09  1.25173e+10
2.95847  6.06183e+09  1.25242e+10
2.95962  6.06295e+09  1.25312e+10
2.96076  6.06407e+09  1.25381e+10
2.96191  6.06519e+09  1.25451e+10
2.96306  6.06631e+09  1.25521e+10
2.96421  6.06743e+09  1.2559e+10
2.96536  6.06855e+09  1.2566e+10
2.9665  6.06967e+09  1.2573e+10
2.96765  6.07079e+09  1.25799e+10
2.9688  6.07191e+09  1.25869e+10
2.96995  6.07304e+09  1.25939e+10
2.9711  6.07416e+09  1.26009e+10
2.97225  6.07528e+09  1.26078e+10
2.9734  6.0764e+09  1.26148e+10
2.97455  6.07752e+09  1.26218e+10
2.9757  6.07864e+09  1.26288e+10
2.97684  6.07976e+09  1.26358e+10
2.97799  6.08088e+09  1.26428e+10
2.97914  6.082e+09  1.26498e+10
2.98029  6.08312e+09  1.26568e+10
2.98144  6.08425e+09  1.26638e+10
2.9826  6.08537e+09  1.26708e+10
2.98375  6.08649e+09  1.26778e+10
2.9849  6.08761e+09  1.26848e+10
2.98605  6.08873e+09  1.26918e+10
2.9872  6.08985e+09  1.26988e+10
2.98835  6.09097e+09  1.27058e+10
2.9895  6.09209e+09  1.27128e+10
2.99065  6.09321e+09  1.27198e+10
2.9918  6.09433e+09  1.27269e+10
2.99296  6.09546e+09  1.27339e+10
2.99411  6.09658e+09  1.27409e+10
2.99526  6.0977e+09  1.27479e+10
2.99641  6.09882e+09  1.2755e+10
2.99756  6.09994e+09  1.2762e+10
2.99872  6.10106e+09  1.2769e+10
2.99987  6.10218e+09  1.27761e+10
3.00102  6.1033e+09  1.27831e+10
3.00218  6.10442e+09  1.27901e+10
3.00333  6.10554e+09  1.27972e+10
3.00448  6.10667e+09  1.28042e+10
3.00564  6.10779e+09  1.28113e+10
3.00679  6.10891e+09  1.28183e+10
3.00794  6.11003e+09  1.28254e+10
3.0091  6.11115e+09  1.28324e+10
3.01025  6.11227e+09  1.28395e+10
3.01141  6.11339e+09  1.28465e+10
3.01256  6.11451e+09  1.28536e+10
3.01371  6.11563e+09  1.28606e+10
3.01487  6.11675e+09  1.28677e+10
3.01602  6.11788e+09  1.28748e+10
3.01718  6.119e+09  1.28818e+10
3.01833  6.12012e+09  1.28889e+10
3.01949  6.12124e+09  1.2896e+10
3.02065  6.12236e+09  1.29031e+10
3.0218  6.12348e+09  1.29101e+10
3.02296  6.1246e+09  1.29172e+10
3.02411  6.12572e+09  1.29243e+10
3.02527  6.12684e+09  1.29314e+10
3.02643  6.12796e+09  1.29385e+10
3.02758  6.12909e+09  1.29456e+10
3.02874  6.13021e+09  1.29526e+10
3.0299  6.13133e+09  1.29597e+10
3.03105  6.13245e+09  1.29668e+10
3.03221  6.13357e+09  1.29739e+10
3.03337  6.13469e+09  1.2981e+10
3.03452  6.13581e+09  1.29881e+10
3.03568  6.13693e+09  1.29952e+10
3.03684  6.13805e+09  1.30023e+10
3.038  6.13917e+09  1.30095e+10
3.03915  6.1403e+09  1.30166e+10
3.04031  6.14142e+09  1.30237e+10
3.04147  6.14254e+09  1.30308e+10
3.04263  6.14366e+09  1.30379e+10
3.04379  6.14478e+09  1.3045e+10
3.04495  6.1459e+09  1.30522e+10
3.04611  6.14702e+09  1.30593e+10
3.04727  6.14814e+09  1.30664e+10
3.04842  6.14926e+09  1.30735e+10
3.04958  6.15038e+09  1.30807e+10
3.05074  6.15151e+09  1.30878e+10
3.0519  6.15263e+09  1.30949e+10
3.05306  6.15375e+09  1.31021e+10
3.05422  6.15487e+09  1.31092e+10
3.05538  6.15599e+09  1.31164e+10
3.05654  6.15711e+09  1.31235e+10
3.0577  6.15823e+09  1.31306e+10
3.05886  6.15935e+09  1.31378e+10
3.06002  6.16047e+09  1.31449e+10
3.06119  6.16159e+09  1.31521e+10
3.06235  6.16272e+09  1.31593e+10
3.06351  6.16384e+09  1.31664e+10
3.06467  6.16496e+09  1.31736e+10
3.06583  6.16608e+09  1.31807e+10
3.06699  6.1672e+09  1.31879e+10
3.06815  6.16832e+09  1.31951e+10
3.06932  6.16944e+09  1.32022e+10
3.07048  6.17056e+09  1.32094e+10
3.07164  6.17168e+09  1.32166e+10
3.0728  6.1728e+09  1.32238e+10
3.07397  6.17393e+09  1.32309e+10
3.07513  6.17505e+09  1.32381e+10
3.07629  6.17617e+09  1.32453e+10
3.07745  6.17729e+09  1.32525e+10
3.07862  6.17841e+09  1.32597e+10
3.07978  6.17953e+09  1.32669e+10
3.08094  6.18065e+09  1.32741e+10
3.08211  6.18177e+09  1.32812e+10
3.08327  6.18289e+09  1.32884e+10
3.08444  6.18401e+09  1.32956e+10
3.0856  6.18514e+09  1.33028e+10
3.08676  6.18626e+09  1.331e+10
3.08793  6.18738e+09  1.33173e+10
3.08909  6.1885e+09  1.33245e+10
3.09026  6.18962e+09  1.33317e+10
3.09142  6.19074e+09  1.33389e+10
3.09259  6.19186e+09  1.33461e+10
3.09375  6.19298e+09  1.33533e+10
3.09492  6.1941e+09  1.33605e+10
3.09608  6.19522e+09  1.33678e+10
3.09725  6.19635e+09  1.3375e+10
3.09842  6.19747e+09  1.33822e+10
3.09958  6.19859e+09  1.33894e+10
3.10075  6.19971e+09  1.33967e+10
3.10191  6.20083e+09  1.34039e+10
3.10308  6.20195e+09  1.34111e+10
3.10425  6.20307e+09  1.34184e+10
3.10541  6.20419e+09  1.34256e+10
3.10658  6.20531e+09  1.34328e+10
3.10775  6.20644e+09  1.34401e+10
3.10892  6.20756e+09  1.34473e+10
3.11008  6.20868e+09  1.34546e+10
3.11125  6.2098e+09  1.34618e+10
3.11242  6.21092e+09  1.34691e+10
3.11359  6.21204e+09  1.34763e+10
3.11475  6.21316e+09  1.34836e+10
3.11592  6.21428e+09  1.34909e+10
3.11709  6.2154e+09  1.34981e+10
3.11826  6.21652e+09  1.35054e+10
3.11943  6.21765e+09  1.35126e+10
3.1206  6.21877e+09  1.35199e+10
3.12176  6.21989e+09  1.35272e+10
3.12293  6.22101e+09  1.35345e+10
3.1241  6.22213e+09  1.35417e+10
3.12527  6.22325e+09  1.3549e+10
3.12644  6.22437e+09  1.35563e+10
3.12761  6.22549e+09  1.35636e+10
3.12878  6.22661e+09  1.35709e+10
3.12995  6.22773e+09  1.35781e+10
3.13112  6.22886e+09  1.35854e+10
3.13229  6.22998e+09  1.35927e+10
3.13346  6.2311e+09  1.36e+10
3.13463  6.23222e+09  1.36073e+10
3.1358  6.23334e+09  1.36146e+10
3.13697  6.23446e+09  1.36219e+10
3.13814  6.23558e+09  1.36292e+10
3.13931  6.2367e+09  1.36365e+10
3.14049  6.23782e+09  1.36438e+10
3.14166  6.23894e+09  1.36511e+10
3.14283  6.24007e+09  1.36584e+10
3.144  6.24119e+09  1.36657e+10
3.14517  6.24231e+09  1.36731e+10
3.14634  6.24343e+09  1.36804e+10
3.14752  6.24455e+09  1.36877e+10
3.14869  6.24567e+09  1.3695e+10
3.14986  6.24679e+09  1.37024e+10
3.15103  6.24791e+09  1.37097e+10
3.15221  6.24903e+09  1.3717e+10
3.15338  6.25015e+09  1.37243e+10
3.15455  6.25128e+09  1.37317e+10
3.15573  6.2524e+09  1.3739e+10
3.1569  6.25352e+09  1.37463e+10
3.15807  6.25464e+09  1.37537e+10
3.15925  6.25576e+09  1.3761e+10
3.16042  6.25688e+09  1.37684e+10
3.16159  6.258e+09  1.37757e+10
3.16277  6.25912e+09  1.37831e+10
3.16394  6.26024e+09  1.37904e+10
3.16512  6.26136e+09  1.37978e+10
3.16629  6.26249e+09  1.38051e+10
3.16747  6.26361e+09  1.38125e+10
3.16864  6.26473e+09  1.38199e+10
3.16982  6.26585e+09  1.38272e+10
3.17099  6.26697e+09  1.38346e+10
3.17217  6.26809e+09  1.38419e+10
3.17334  6.26921e+09  1.38493e+10
3.17452  6.27033e+09  1.38567e+10
3.17569  6.27145e+09  1.38641e+10
3.17687  6.27257e+09  1.38714e+10
3.17805  6.2737e+09  1.38788e+10
3.17922  6.27482e+09  1.38862e+10
3.1804  6.27594e+09  1.38936e+10
3.18157  6.27706e+09  1.3901e+10
3.18275  6.27818e+09  1.39084e+10
3.18393  6.2793e+09  1.39157e+10
3.18511  6.28042e+09  1.39231e+10
3.18628  6.28154e+09  1.39305e+10
3.18746  6.28266e+09  1.39379e+10
3.18864  6.28378e+09  1.39453e+10
3.18981  6.28491e+09  1.39527e+10
3.19099  6.28603e+09  1.39601e+10
3.19217  6.28715e+09  1.39675e+10
3.19335  6.28827e+09  1.39749e+10
3.19453  6.28939e+09  1.39824e+10
3.1957  6.29051e+09  1.39898e+10
3.19688  6.29163e+09  1.39972e+10
3.19806  6.29275e+09  1.40046e+10
3.19924  6.29387e+09  1.4012e+10
3.20042  6.29499e+09  1.40194e+10
3.2016  6.29612e+09  1.40269e+10
3.20278  6.29724e+09  1.40343e+10
3.20396  6.29836e+09  1.40417e+10
3.20514  6.29948e+09  1.40492e+10
3.20632  6.3006e+09  1.40566e+10
3.2075  6.30172e+09  1.4064e+10
3.20868  6.30284e+09  1.40715e+10
3.20986  6.30396e+09  1.40789e+10
3.21104  6.30508e+09  1.40863e+10
3.21222  6.3062e+09  1.40938e+10
3.2134  6.30733e+09  1.41012e+10
3.21458  6.30845e+09  1.41087e+10
3.21576  6.30957e+09  1.41161e+10
3.21694  6.31069e+09  1.41236e+10
3.21812  6.31181e+09  1.4131e+10
3.2193  6.31293e+09  1.41385e+10
3.22048  6.31405e+09  1.4146e+10
3.22166  6.31517e+09  1.41534e+10
3.22285  6.31629e+09  1.41609e+10
3.22403  6.31741e+09  1.41683e+10
3.22521  6.31854e+09  1.41758e+10
3.22639  6.31966e+09  1.41833e+10
3.22757  6.32078e+09  1.41908e+10
3.22876  6.3219e+09  1.41982e+10
3.22994  6.32302e+09  1.42057e+10
3.23112  6.32414e+09  1.42132e+10
3.23231  6.32526e+09  1.42207e+10
3.23349  6.32638e+09  1.42282e+10
3.23467  6.3275e+09  1.42357e+10
3.23585  6.32862e+09  1.42431e+10
3.23704  6.32975e+09  1.42506e+10
3.23822  6.33087e+09  1.42581e+10
3.23941  6.33199e+09  1.42656e+10
3.24059  6.33311e+09  1.42731e+10
3.24177  6.33423e+09  1.42806e+10
3.24296  6.33535e+09  1.42881e+10
3.24414  6.33647e+09  1.42956e+10
3.24533  6.33759e+09  1.43031e+10
3.24651  6.33871e+09  1.43106e+10
3.2477  6.33983e+09  1.43182e+10
3.24888  6.34096e+09  1.43257e+10
3.25007  6.34208e+09  1.43332e+10
3.25125  6.3432e+09  1.43407e+10
3.25244  6.34432e+09  1.43482e+10
3.25362  6.34544e+09  1.43558e+10
3.25481  6.34656e+09  1.43633e+10
3.25599  6.34768e+09  1.43708e+10
3.25718  6.3488e+09  1.43783e+10
3.25837  6.34992e+09  1.43859e+10
3.25955  6.35104e+09  1.43934e+10
3.26074  6.35217e+09  1.44009e+10
3.26193  6.35329e+09  1.44085e+10
3.26311  6.35441e+09  1.4416e+10
3.2643  6.35553e+09  1.44236e+10
3.26549  6.35665e+09  1.44311e+10
3.26667  6.35777e+09  1.44387e+10
3.26786  6.35889e+09  1.44462e+10
3.26905  6.36001e+09  1.44538e+10
3.27024  6.36113e+09  1.44613e+10
3.27142  6.36225e+09  1.44689e+10
3.27261  6.36338e+09  1.44764e+10
3.2738  6.3645e+09  1.4484e+10
3.27499  6.36562e+09  1.44916e+10
3.27618  6.36674e+09  1.44991e+10
3.27736  6.36786e+09  1.45067e+10
3.27855  6.36898e+09  1.45143e+10
3.27974  6.3701e+09  1.45218e+10
3.28093  6.37122e+09  1.45294e+10
3.28212  6.37234e+09  1.4537e+10
3.28331  6.37346e+09  1.45446e+10
3.2845  6.37459e+09  1.45522e+10
3.28569  6.37571e+09  1.45597e+10
3.28688  6.37683e+09  1.45673e+10
3.28807  6.37795e+09  1.45749e+10
3.28926  6.37907e+09  1.45825e+10
3.29045  6.38019e+09  1.45901e+10
3.29164  6.38131e+09  1.45977e+10
3.29283  6.38243e+09  1.46053e+10
3.29402  6.38355e+09  1.46129e+10
3.29521  6.38467e+09  1.46205e+10
3.2964  6.3858e+09  1.46281e+10
3.29759  6.38692e+09  1.46357e+10
3.29878  6.38804e+09  1.46433e+10
3.29997  6.38916e+09  1.46509e+10
3.30116  6.39028e+09  1.46585e+10
3.30236  6.3914e+09  1.46662e+10
3.30355  6.39252e+09  1.46738e+10
3.30474  6.39364e+09  1.46814e+10
3.30593  6.39476e+09  1.4689e+10
3.30712  6.39588e+09  1.46966e+10
3.30832  6.39701e+09  1.47043e+10
3.30951  6.39813e+09  1.47119e+10
3.3107  6.39925e+09  1.47195e+10
3.31189  6.40037e+09  1.47272e+10
3.31309  6.40149e+09  1.47348e+10
3.31428  6.40261e+09  1.47424e+10
3.31547  6.40373e+09  1.47501e+10
3.31667  6.40485e+09  1.47577e+10
3.31786  6.40597e+09  1.47654e+10
3.31905  6.40709e+09  1.4773e+10
3.32025  6.40822e+09  1.47807e+10
3.32144  6.40934e+09  1.47883e+10
3.32263  6.41046e+09  1.4796e+10
3.32383  6.41158e+09  1.48036e+10
3.32502  6.4127e+09  1.48113e+10
3.32622  6.41382e+09  1.4819e+10
3.32741  6.41494e+09  1.48266e+10
3.32861  6.41606e+09  1.48343e+10
3.3298  6.41718e+09  1.48419e+10
3.331  6.4183e+09  1.48496e+10
3.33219  6.41943e+09  1.48573e+10
3.33339  6.42055e+09  1.4865e+10
3.33458  6.42167e+09  1.48726e+10
3.33578  6.42279e+09  1.48803e+10
3.33697  6.42391e+09  1.4888e+10
3.33817  6.42503e+09  1.48957e+10
3.33937  6.42615e+09  1.49034e+10
3.34056  6.42727e+09  1.49111e+10
3.34176  6.42839e+09  1.49188e+10
3.34295  6.42951e+09  1.49264e+10
3.34415  6.43064e+09  1.49341e+10
3.34535  6.43176e+09  1.49418e+10
3.34654  6.43288e+09  1.49495e+10
3.34774  6.434e+09  1.49572e+10
3.34894  6.43512e+09  1.49649e+10
3.35014  6.43624e+09  1.49727e+10
3.35133  6.43736e+09  1.49804e+10
3.35253  6.43848e+09  1.49881e+10
3.35373  6.4396e+09  1.49958e+10
3.35493  6.44072e+09  1.50035e+10
3.35612  6.44185e+09  1.50112e+10
3.35732  6.44297e+09  1.50189e+10
3.35852  6.44409e+09  1.50267e+10
3.35972  6.44521e+09  1.50344e+10
3.36092  6.44633e+09  1.50421e+10
3.36212  6.44745e+09  1.50498e+10
3.36332  6.44857e+09  1.50576e+10
3.36452  6.44969e+09  1.50653e+10
3.36571  6.45081e+09  1.5073e+10
3.36691  6.45193e+09  1.50808e+10
3.36811  6.45306e+09  1.50885e+10
3.36931  6.45418e+09  1.50963e+10
3.37051  6.4553e+09  1.5104e+10
3.37171  6.45642e+09  1.51118e+10
3.37291  6.45754e+09  1.51195e+10
3.37411  6.45866e+09  1.51273e+10
3.37531  6.45978e+09  1.5135e+10
3.37651  6.4609e+09  1.51428e+10
3.37771  6.46202e+09  1.51505e+10
3.37891  6.46314e+09  1.51583e+10
3.38012  6.46427e+09  1.51661e+10
3.38132  6.46539e+09  1.51738e+10
3.38252  6.46651e+09  1.51816e+10
3.38372  6.46763e+09  1.51894e+10
3.38492  6.46875e+09  1.51971e+10
3.38612  6.46987e+09  1.52049e+10
3.38732  6.47099e+09  1.52127e+10
3.38853  6.47211e+09  1.52205e+10
3.38973  6.47323e+09  1.52282e+10
3.39093  6.47435e+09  1.5236e+10
3.39213  6.47548e+09  1.52438e+10
3.39334  6.4766e+09  1.52516e+10
3.39454  6.47772e+09  1.52594e+10
3.39574  6.47884e+09  1.52672e+10
3.39694  6.47996e+09  1.5275e+10
3.39815  6.48108e+09  1.52828e+10
3.39935  6.4822e+09  1.52906e+10
3.40055  6.48332e+09  1.52984e+10
3.40176  6.48444e+09  1.53062e+10
3.40296  6.48556e+09  1.5314e+10
3.40416  6.48669e+09  1.53218e+10
3.40537  6.48781e+09  1.53296e+10
3.40657  6.48893e+09  1.53374e+10
3.40778  6.49005e+09  1.53452e+10
3.40898  6.49117e+09  1.53531e+10
3.41018  6.49229e+09  1.53609e+10
3.41139  6.49341e+09  1.53687e+10
3.41259  6.49453e+09  1.53765e+10
3.4138  6.49565e+09  1.53844e+10
3.415  6.49677e+09  1.53922e+10
3.41621  6.4979e+09  1.54e+10
3.41741  6.49902e+09  1.54078e+10
3.41862  6.50014e+09  1.54157e+10
3.41983  6.50126e+09  1.54235e+10
3.42103  6.50238e+09  1.54314e+10
3.42224  6.5035e+09  1.54392e+10
3.42344  6.50462e+09  1.54471e+10
3.42465  6.50574e+09  1.54549e+10
3.42586  6.50686e+09  1.54627e+10
3.42706  6.50798e+09  1.54706e+10
3.42827  6.50911e+09  1.54785e+10
3.42948  6.51023e+09  1.54863e+10
3.43068  6.51135e+09  1.54942e+10
3.43189  6.51247e+09  1.5502e+10
3.4331  6.51359e+09  1.55099e+10
3.4343  6.51471e+09  1.55178e+10
3.43551  6.51583e+09  1.55256e+10
3.43672  6.51695e+09  1.55335e+10
3.43793  6.51807e+09  1.55414e+10
3.43913  6.51919e+09  1.55492e+10
3.44034  6.52032e+09  1.55571e+10
3.44155  6.52144e+09  1.5565e+10
3.44276  6.52256e+09  1.55729e+10
3.44397  6.52368e+09  1.55808e+10
3.44518  6.5248e+09  1.55887e+10
3.44638  6.52592e+09  1.55965e+10
3.44759  6.52704e+09  1.56044e+10
3.4488  6.52816e+09  1.56123e+10
3.45001  6.52928e+09  1.56202e+10
3.45122  6.5304e+09  1.56281e+10
3.45243  6.53153e+09  1.5636e+10
3.45364  6.53265e+09  1.56439e+10
3.45485  6.53377e+09  1.56518e+10
3.45606  6.53489e+09  1.56597e+10
3.45727  6.53601e+09  1.56676e+10
3.45848  6.53713e+09  1.56756e+10
3.45969  6.53825e+09  1.56835e+10
3.4609  6.53937e+09  1.56914e+10
3.46211  6.54049e+09  1.56993e+10
3.46332  6.54162e+09  1.57072e+10
3.46453  6.54274e+09  1.57151e+10
3.46574  6.54386e+09  1.57231e+10
3.46695  6.54498e+09  1.5731e+10
3.46816  6.5461e+09  1.57389e+10
3.46938  6.54722e+09  1.57469e+10
3.47059  6.54834e+09  1.57548e+10
3.4718  6.54946e+09  1.57627e+10
3.47301  6.55058e+09  1.57707e+10
3.47422  6.5517e+09  1.57786e+10
3.47544  6.55283e+09  1.57865e+10
3.47665  6.55395e+09  1.57945e+10
3.47786  6.55507e+09  1.58024e+10
3.47907  6.55619e+09  1.58104e+10
3.48028  6.55731e+09  1.58183e+10
3.4815  6.55843e+09  1.58263e+10
3.48271  6.55955e+09  1.58342e+10
3.48392  6.56067e+09  1.58422e+10
3.48514  6.56179e+09  1.58502e+10
3.48635  6.56291e+09  1.58581e+10
3.48756  6.56404e+09  1.58661e+10
3.48878  6.56516e+09  1.58741e+10
3.48999  6.56628e+09  1.5882e+10
3.4912  6.5674e+09  1.589e+10
3.49242  6.56852e+09  1.5898e+10
3.49363  6.56964e+09  1.5906e+10
3.49485  6.57076e+09  1.59139e+10
3.49606  6.57188e+09  1.59219e+10
3.49728  6.573e+09  1.59299e+10
3.49849  6.57412e+09  1.59379e+10
3.49971  6.57525e+09  1.59459e+10
3.50092  6.57637e+09  1.59539e+10
3.50214  6.57749e+09  1.59619e+10
3.50335  6.57861e+09  1.59699e+10
3.50457  6.57973e+09  1.59779e+10
3.50578  6.58085e+09  1.59859e+10
3.507  6.58197e+09  1.59939e+10
3.50821  6.58309e+09  1.60019e+10
3.50943  6.58421e+09  1.60099e+10
3.51065  6.58533e+09  1.60179e+10
3.51186  6.58646e+09  1.60259e+10
3.51308  6.58758e+09  1.60339e+10
3.51429  6.5887e+09  1.60419e+10
3.51551  6.58982e+09  1.60499e+10
3.51673  6.59094e+09  1.6058e+10
3.51795  6.59206e+09  1.6066e+10
3.51916  6.59318e+09  1.6074e+10
3.52038  6.5943e+09  1.6082e+10
3.5216  6.59542e+09  1.60901e+10
3.52281  6.59654e+09  1.60981e+10
3.52403  6.59767e+09  1.61061e+10
3.52525  6.59879e+09  1.61142e+10
3.52647  6.59991e+09  1.61222e+10
3.52769  6.60103e+09  1.61302e+10
3.5289  6.60215e+09  1.61383e+10
3.53012  6.60327e+09  1.61463e+10
3.53134  6.60439e+09  1.61544e+10
3.53256  6.60551e+09  1.61624e+10
3.53378  6.60663e+09  1.61705e+10
3.535  6.60775e+09  1.61785e+10
3.53622  6.60888e+09  1.61866e+10
3.53743  6.61e+09  1.61947e+10
3.53865  6.61112e+09  1.62027e+10
3.53987  6.61224e+09  1.62108e+10
3.54109  6.61336e+09  1.62188e+10
3.54231  6.61448e+09  1.62269e+10
3.54353  6.6156e+09  1.6235e+10
3.54475  6.61672e+09  1.62431e+10
3.54597  6.61784e+09  1.62511e+10
3.54719  6.61896e+09  1.62592e+10
3.54841  6.62009e+09  1.62673e+10
3.54963  6.62121e+09  1.62754e+10
3.55085  6.62233e+09  1.62834e+10
3.55208  6.62345e+09  1.62915e+10
3.5533  6.62457e+09  1.62996e+10
3.55452  6.62569e+09  1.63077e+10
3.55574  6.62681e+09  1.63158e+10
3.55696  6.62793e+09  1.63239e+10
3.55818  6.62905e+09  1.6332e+10
3.5594  6.63017e+09  1.63401e+10
3.56062  6.6313e+09  1.63482e+10
3.56185  6.63242e+09  1.63563e+10
3.56307  6.63354e+09  1.63644e+10
3.56429  6.63466e+09  1.63725e+10
3.56551  6.63578e+09  1.63806e+10
3.56674  6.6369e+09  1.63887e+10
3.56796  6.63802e+09  1.63969e+10
3.56918  6.63914e+09  1.6405e+10
3.5704  6.64026e+09  1.64131e+10
3.57163  6.64138e+09  1.64212e+10
3.57285  6.64251e+09  1.64294e+10
3.57407  6.64363e+09  1.64375e+10
3.5753  6.64475e+09  1.64456e+10
3.57652  6.64587e+09  1.64537e+10
3.57774  6.64699e+09  1.64619e+10
3.57897  6.64811e+09  1.647e+10
3.58019  6.64923e+09  1.64782e+10
3.58142  6.65035e+09  1.64863e+10
3.58264  6.65147e+09  1.64944e+10
3.58386  6.65259e+09  1.65026e+10
3.58509  6.65372e+09  1.65107e+10
3.58631  6.65484e+09  1.65189e+10
3.58754  6.65596e+09  1.6527e+10
3.58876  6.65708e+09  1.65352e+10
3.58999  6.6582e+09  1.65433e+10
3.59121  6.65932e+09  1.65515e+10
3.59244  6.66044e+09  1.65597e+10
3.59366  6.66156e+09  1.65678e+10
3.59489  6.66268e+09  1.6576e+10
3.59612  6.6638e+09  1.65842e+10
3.59734  6.66493e+09  1.65923e+10
3.59857  6.66605e+09  1.66005e+10
3.59979  6.66717e+09  1.66087e+10
3.60102  6.66829e+09  1.66169e+10
3.60225  6.66941e+09  1.6625e+10
3.60347  6.67053e+09  1.66332e+10
3.6047  6.67165e+09  1.66414e+10
3.60593  6.67277e+09  1.66496e+10
3.60715  6.67389e+09  1.66578e+10
3.60838  6.67501e+09  1.6666e+10
3.60961  6.67614e+09  1.66742e+10
3.61083  6.67726e+09  1.66824e+10
3.61206  6.67838e+09  1.66906e+10
3.61329  6.6795e+09  1.66988e+10
3.61452  6.68062e+09  1.6707e+10
3.61575  6.68174e+09  1.67152e+10
3.61697  6.68286e+09  1.67234e+10
3.6182  6.68398e+09  1.67316e+10
3.61943  6.6851e+09  1.67398e+10
3.62066  6.68622e+09  1.6748e+10
3.62189  6.68735e+09  1.67562e+10
3.62312  6.68847e+09  1.67644e+10
3.62434  6.68959e+09  1.67727e+10
3.62557  6.69071e+09  1.67809e+10
3.6268  6.69183e+09  1.67891e+10
3.62803  6.69295e+09  1.67973e+10
3.62926  6.69407e+09  1.68056e+10
3.63049  6.69519e+09  1.68138e+10
3.63172  6.69631e+09  1.6822e+10
3.63295  6.69743e+09  1.68303e+10
3.63418  6.69856e+09  1.68385e+10
3.63541  6.69968e+09  1.68468e+10
3.63664  6.7008e+09  1.6855e+10
3.63787  6.70192e+09  1.68632e+10
3.6391  6.70304e+09  1.68715e+10
3.64033  6.70416e+09  1.68797e+10
3.64156  6.70528e+09  1.6888e+10
3.64279  6.7064e+09  1.68963e+10
3.64402  6.70752e+09  1.69045e+10
3.64526  6.70864e+09  1.69128e+10
3.64649  6.70977e+09  1.6921e+10
3.64772  6.71089e+09  1.69293e+10
3.64895  6.71201e+09  1.69376e+10
3.65018  6.71313e+09  1.69458e+10
3.65141  6.71425e+09  1.69541e+10
3.65264  6.71537e+09  1.69624e+10
3.65388  6.71649e+09  1.69707e+10
3.65511  6.71761e+09  1.69789e+10
3.65634  6.71873e+09  1.69872e+10
3.65757  6.71985e+09  1.69955e+10
3.65881  6.72098e+09  1.70038e+10
3.66004  6.7221e+09  1.70121e+10
3.66127  6.72322e+09  1.70204e+10
3.66251  6.72434e+09  1.70286e+10
3.66374  6.72546e+09  1.70369e+10
3.66497  6.72658e+09  1.70452e+10
3.66621  6.7277e+09  1.70535e+10
3.66744  6.72882e+09  1.70618e+10
3.66867  6.72994e+09  1.70701e+10
3.66991  6.73106e+09  1.70784e+10
3.67114  6.73219e+09  1.70867e+10
3.67237  6.73331e+09  1.70951e+10
3.67361  6.73443e+09  1.71034e+10
3.67484  6.73555e+09  1.71117e+10
3.67608  6.73667e+09  1.712e+10
3.67731  6.73779e+09  1.71283e+10
3.67855  6.73891e+09  1.71366e+10
3.67978  6.74003e+09  1.7145e+10
3.68102  6.74115e+09  1.71533e+10
3.68225  6.74227e+09  1.71616e+10
3.68349  6.7434e+09  1.717e+10
3.68472  6.74452e+09  1.71783e+10
3.68596  6.74564e+09  1.71866e+10
3.68719  6.74676e+09  1.7195e+10
3.68843  6.74788e+09  1.72033e+10
3.68967  6.749e+09  1.72116e+10
3.6909  6.75012e+09  1.722e+10
3.69214  6.75124e+09  1.72283e+10
3.69337  6.75236e+09  1.72367e+10
3.69461  6.75348e+09  1.7245e+10
3.69585  6.75461e+09  1.72534e+10
3.69708  6.75573e+09  1.72617e+10
3.69832  6.75685e+09  1.72701e+10
3.69956  6.75797e+09  1.72785e+10
3.70079  6.75909e+09  1.72868e+10
3.70203  6.76021e+09  1.72952e+10
3.70327  6.76133e+09  1.73035e+10
3.70451  6.76245e+09  1.73119e+10
3.70574  6.76357e+09  1.73203e+10
3.70698  6.76469e+09  1.73287e+10
3.70822  6.76582e+09  1.7337e+10
3.70946  6.76694e+09  1.73454e+10
3.7107  6.76806e+09  1.73538e+10
3.71194  6.76918e+09  1.73622e+10
3.71317  6.7703e+09  1.73706e+10
3.71441  6.77142e+09  1.7379e+10
3.71565  6.77254e+09  1.73873e+10
3.71689  6.77366e+09  1.73957e+10
3.71813  6.77478e+09  1.74041e+10
3.71937  6.7759e+09  1.74125e+10
3.72061  6.77703e+09  1.74209e+10
3.72185  6.77815e+09  1.74293e+10
3.72309  6.77927e+09  1.74377e+10
3.72433  6.78039e+09  1.74461e+10
3.72557  6.78151e+09  1.74545e+10
3.72681  6.78263e+09  1.7463e+10
3.72805  6.78375e+09  1.74714e+10
3.72929  6.78487e+09  1.74798e+10
3.73053  6.78599e+09  1.74882e+10
3.73177  6.78711e+09  1.74966e+10
3.73301  6.78824e+09  1.7505e+10
3.73425  6.78936e+09  1.75135e+10
3.73549  6.79048e+09  1.75219e+10
3.73673  6.7916e+09  1.75303e+10
3.73797  6.79272e+09  1.75388e+10
3.73921  6.79384e+09  1.75472e+10
3.74045  6.79496e+09  1.75556e+10
3.7417  6.79608e+09  1.75641e+10
3.74294  6.7972e+09  1.75725e+10
3.74418  6.79832e+09  1.75809e+10
3.74542  6.79945e+09  1.75894e+10
3.74666  6.80057e+09  1.75978e+10
3.7479  6.80169e+09  1.76063e+10
3.74915  6.80281e+09  1.76147e+10
3.75039  6.80393e+09  1.76232e+10
3.75163  6.80505e+09  1.76316e+10
3.75287  6.80617e+09  1.76401e+10
3.75412  6.80729e+09  1.76486e+10
3.75536  6.80841e+09  1.7657e+10
3.7566  6.80953e+09  1.76655e+10
3.75785  6.81066e+09  1.7674e+10
3.75909  6.81178e+09  1.76824e+10
3.76033  6.8129e+09  1.76909e+10
3.76158  6.81402e+09  1.76994e+10
3.76282  6.81514e+09  1.77079e+10
3.76407  6.81626e+09  1.77163e+10
3.76531  6.81738e+09  1.77248e+10
3.76655  6.8185e+09  1.77333e+10
3.7678  6.81962e+09  1.77418e+10
3.76904  6.82074e+09  1.77503e+10
3.77029  6.82187e+09  1.77588e+10
3.77153  6.82299e+09  1.77673e+10
3.77278  6.82411e+09  1.77758e+10
3.77402  6.82523e+09  1.77843e+10
3.77527  6.82635e+09  1.77927e+10
3.77651  6.82747e+09  1.78013e+10
3.77776  6.82859e+09  1.78098e+10
3.779  6.82971e+09  1.78183e+10
3.78025  6.83083e+09  1.78268e+10
3.78149  6.83195e+09  1.78353e+10
3.78274  6.83308e+09  1.78438e+10
3.78398  6.8342e+09  1.78523e+10
3.78523  6.83532e+09  1.78608e+10
3.78648  6.83644e+09  1.78693e+10
3.78772  6.83756e+09  1.78779e+10
3.78897  6.83868e+09  1.78864e+10
3.79022  6.8398e+09  1.78949e+10
3.79146  6.84092e+09  1.79035e+10
3.79271  6.84204e+09  1.7912e+10
3.79396  6.84316e+09  1.79205e+10
3.7952  6.84429e+09  1.79291e+10
3.79645  6.84541e+09  1.79376e+10
3.7977  6.84653e+09  1.79461e+10
3.79895  6.84765e+09  1.79547e+10
3.80019  6.84877e+09  1.79632e+10
3.80144  6.84989e+09  1.79718e+10
3.80269  6.85101e+09  1.79803e+10
3.80394  6.85213e+09  1.79889e+10
3.80519  6.85325e+09  1.79974e+10
3.80643  6.85437e+09  1.8006e+10
3.80768  6.8555e+09  1.80145e+10
3.80893  6.85662e+09  1.80231e+10
3.81018  6.85774e+09  1.80317e+10
3.81143  6.85886e+09  1.80402e+10
3.81268  6.85998e+09  1.80488e+10
3.81393  6.8611e+09  1.80574e+10
3.81518  6.86222e+09  1.80659e+10
3.81643  6.86334e+09  1.80745e+10
3.81768  6.86446e+09  1.80831e+10
3.81893  6.86558e+09  1.80917e+10
3.82017  6.86671e+09  1.81003e+10
3.82142  6.86783e+09  1.81088e+10
3.82267  6.86895e+09  1.81174e+10
3.82392  6.87007e+09  1.8126e+10
3.82518  6.87119e+09  1.81346e+10
3.82643  6.87231e+09  1.81432e+10
3.82768  6.87343e+09  1.81518e+10
3.82893  6.87455e+09  1.81604e+10
3.83018  6.87567e+09  1.8169e+10
3.83143  6.8768e+09  1.81776e+10
3.83268  6.87792e+09  1.81862e+10
3.83393  6.87904e+09  1.81948e+10
3.83518  6.88016e+09  1.82034e+10
3.83643  6.88128e+09  1.8212e+10
3.83768  6.8824e+09  1.82207e+10
3.83894  6.88352e+09  1.82293e+10
3.84019  6.88464e+09  1.82379e+10
3.84144  6.88576e+09  1.82465e+10
3.84269  6.88688e+09  1.82551e+10
3.84394  6.88801e+09  1.82638e+10
3.8452  6.88913e+09  1.82724e+10
3.84645  6.89025e+09  1.8281e+10
3.8477  6.89137e+09  1.82896e+10
3.84895  6.89249e+09  1.82983e+10
3.85021  6.89361e+09  1.83069e+10
3.85146  6.89473e+09  1.83156e+10
3.85271  6.89585e+09  1.83242e+10
3.85397  6.89697e+09  1.83328e+10
3.85522  6.89809e+09  1.83415e+10
3.85647  6.89922e+09  1.83501e+10
3.85773  6.90034e+09  1.83588e+10
3.85898  6.90146e+09  1.83674e+10
3.86023  6.90258e+09  1.83761e+10
3.86149  6.9037e+09  1.83848e+10
3.86274  6.90482e+09  1.83934e+10
3.864  6.90594e+09  1.84021e+10
3.86525  6.90706e+09  1.84107e+10
3.86651  6.90818e+09  1.84194e+10
3.86776  6.9093e+09  1.84281e+10
3.86902  6.91043e+09  1.84367e+10
3.87027  6.91155e+09  1.84454e+10
3.87153  6.91267e+09  1.84541e+10
3.87278  6.91379e+09  1.84628e+10
3.87404  6.91491e+09  1.84715e+10
3.87529  6.91603e+09  1.84801e+10
3.87655  6.91715e+09  1.84888e+10
3.8778  6.91827e+09  1.84975e+10
3.87906  6.91939e+09  1.85062e+10
3.88031  6.92051e+09  1.85149e+10
3.88157  6.92164e+09  1.85236e+10
3.88283  6.92276e+09  1.85323e+10
3.88408  6.92388e+09  1.8541e+10
3.88534  6.925e+09  1.85497e+10
3.8866  6.92612e+09  1.85584e+10
3.88785  6.92724e+09  1.85671e+10
3.88911  6.92836e+09  1.85758e+10
3.89037  6.92948e+09  1.85845e+10
3.89162  6.9306e+09  1.85932e+10
3.89288  6.93172e+09  1.86019e+10
3.89414  6.93285e+09  1.86107e+10
3.89539  6.93397e+09  1.86194e+10
3.89665  6.93509e+09  1.86281e+10
3.89791  6.93621e+09  1.86368e+10
3.89917  6.93733e+09  1.86455e+10
3.90043  6.93845e+09  1.86543e+10
3.90168  6.93957e+09  1.8663e+10
3.90294  6.94069e+09  1.86717e+10
3.9042  6.94181e+09  1.86805e+10
3.90546  6.94293e+09  1.86892e+10
3.90672  6.94406e+09  1.8698e+10
3.90798  6.94518e+09  1.87067e+10
3.90924  6.9463e+09  1.87154e+10
3.91049  6.94742e+09  1.87242e+10
3.91175  6.94854e+09  1.87329e+10
3.91301  6.94966e+09  1.87417e+10
3.91427  6.95078e+09  1.87504e+10
3.91553  6.9519e+09  1.87592e+10
3.91679  6.95302e+09  1.8768e+10
3.91805  6.95414e+09  1.87767e+10
3.91931  6.95527e+09  1.87855e+10
3.92057  6.95639e+09  1.87942e+10
3.92183  6.95751e+09  1.8803e+10
3.92309  6.95863e+09  1.88118e+10
3.92435  6.95975e+09  1.88206e+10
3.92561  6.96087e+09  1.88293e+10
3.92687  6.96199e+09  1.88381e+10
3.92813  6.96311e+09  1.88469e+10
3.92939  6.96423e+09  1.88557e+10
3.93065  6.96535e+09  1.88645e+10
3.93192  6.96648e+09  1.88732e+10
3.93318  6.9676e+09  1.8882e+10
3.93444  6.96872e+09  1.88908e+10
3.9357  6.96984e+09  1.88996e+10
3.93696  6.97096e+09  1.89084e+10
3.93822  6.97208e+09  1.89172e+10
3.93949  6.9732e+09  1.8926e+10
3.94075  6.97432e+09  1.89348e+10
3.94201  6.97544e+09  1.89436e+10
3.94327  6.97656e+09  1.89524e+10
3.94453  6.97769e+09  1.89612e+10
3.9458  6.97881e+09  1.897e+10
3.94706  6.97993e+09  1.89789e+10
3.94832  6.98105e+09  1.89877e+10
3.94958  6.98217e+09  1.89965e+10
3.95085  6.98329e+09  1.90053e+10
3.95211  6.98441e+09  1.90141e+10
3.95337  6.98553e+09  1.9023e+10
3.95464  6.98665e+09  1.90318e+10
3.9559  6.98777e+09  1.90406e+10
3.95716  6.9889e+09  1.90494e+10
3.95843  6.99002e+09  1.90583e+10
3.95969  6.99114e+09  1.90671e+10
3.96096  6.99226e+09  1.9076e+10
3.96222  6.99338e+09  1.90848e+10
3.96348  6.9945e+09  1.90936e+10
3.96475  6.99562e+09  1.91025e+10
3.96601  6.99674e+09  1.91113e+10
3.96728  6.99786e+09  1.91202e+10
3.96854  6.99898e+09  1.9129e+10
3.96981  7.00011e+09  1.91379e+10
3.97107  7.00123e+09  1.91467e+10
3.97234  7.00235e+09  1.91556e+10
3.9736  7.00347e+09  1.91645e+10
3.97487  7.00459e+09  1.91733e+10
3.97613  7.00571e+09  1.91822e+10
3.9774  7.00683e+09  1.91911e+10
3.97867  7.00795e+09  1.91999e+10
3.97993  7.00907e+09  1.92088e+10
3.9812  7.01019e+09  1.92177e+10
3.98246  7.01132e+09  1.92266e+10
3.98373  7.01244e+09  1.92354e+10
3.985  7.01356e+09  1.92443e+10
3.98626  7.01468e+09  1.92532e+10
3.98753  7.0158e+09  1.92621e+10
3.9888  7.01692e+09  1.9271e+10
3.99006  7.01804e+09  1.92799e+10
3.99133  7.01916e+09  1.92888e+10
3.9926  7.02028e+09  1.92977e+10
3.99386  7.0214e+09  1.93066e+10
3.99513  7.02253e+09  1.93155e+10
3.9964  7.02365e+09  1.93244e+10
3.99767  7.02477e+09  1.93333e+10
3.99894  7.02589e+09  1.93422e+10
4.0002  7.02701e+09  1.93511e+10
4.00147  7.02813e+09  1.936e+10
4.00274  7.02925e+09  1.93689e+10
4.00401  7.03037e+09  1.93778e+10
4.00528  7.03149e+09  1.93868e+10
4.00654  7.03261e+09  1.93957e+10
4.00781  7.03374e+09  1.94046e+10
4.00908  7.03486e+09  1.94135e+10
4.01035  7.03598e+09  1.94225e+10
4.01162  7.0371e+09  1.94314e+10
4.01289  7.03822e+09  1.94403e+10
4.01416  7.03934e+09  1.94493e+10
4.01543  7.04046e+09  1.94582e+10
4.0167  7.04158e+09  1.94671e+10
4.01797  7.0427e+09  1.94761e+10
4.01924  7.04382e+09  1.9485e+10
4.02051  7.04495e+09  1.9494e+10
4.02178  7.04607e+09  1.95029e+10
4.02305  7.04719e+09  1.95119e+10
4.02432  7.04831e+09  1.95208e+10
4.02559  7.04943e+09  1.95298e+10
4.02686  7.05055e+09  1.95387e+10
4.02813  7.05167e+09  1.95477e+10
4.0294  7.05279e+09  1.95567e+10
4.03067  7.05391e+09  1.95656e+10
4.03194  7.05503e+09  1.95746e+10
4.03321  7.05616e+09  1.95836e+10
4.03448  7.05728e+09  1.95925e+10
4.03575  7.0584e+09  1.96015e+10
4.03703  7.05952e+09  1.96105e+10
4.0383  7.06064e+09  1.96195e+10
4.03957  7.06176e+09  1.96284e+10
4.04084  7.06288e+09  1.96374e+10
4.04211  7.064e+09  1.96464e+10
4.04338  7.06512e+09  1.96554e+10
4.04466  7.06624e+09  1.96644e+10
4.04593  7.06737e+09  1.96734e+10
4.0472  7.06849e+09  1.96824e+10
4.04847  7.06961e+09  1.96914e+10
4.04975  7.07073e+09  1.97004e+10
4.05102  7.07185e+09  1.97094e+10
4.05229  7.07297e+09  1.97184e+10
4.05357  7.07409e+09  1.97274e+10
4.05484  7.07521e+09  1.97364e+10
4.05611  7.07633e+09  1.97454e+10
4.05739  7.07745e+09  1.97544e+10
4.05866  7.07858e+09  1.97634e+10
4.05993  7.0797e+09  1.97724e+10
4.06121  7.08082e+09  1.97815e+10
4.06248  7.08194e+09  1.97905e+10
4.06376  7.08306e+09  1.97995e+10
4.06503  7.08418e+09  1.98085e+10
4.0663  7.0853e+09  1.98176e+10
4.06758  7.08642e+09  1.98266e+10
4.06885  7.08754e+09  1.98356e+10
4.07013  7.08866e+09  1.98447e+10
4.0714  7.08979e+09  1.98537e+10
4.07268  7.09091e+09  1.98627e+10
4.07395  7.09203e+09  1.98718e+10
4.07523  7.09315e+09  1.98808e+10
4.0765  7.09427e+09  1.98899e+10
4.07778  7.09539e+09  1.98989e+10
4.07905  7.09651e+09  1.9908e+10
4.08033  7.09763e+09  1.9917e+10
4.0816  7.09875e+09  1.99261e+10
4.08288  7.09987e+09  1.99352e+10
4.08416  7.101e+09  1.99442e+10
4.08543  7.10212e+09  1.99533e+10
4.08671  7.10324e+09  1.99623e+10
4.08799  7.10436e+09  1.99714e+10
4.08926  7.10548e+09  1.99805e+10
4.09054  7.1066e+09  1.99896e+10
4.09182  7.10772e+09  1.99986e+10
4.09309  7.10884e+09  2.00077e+10
4.09437  7.10996e+09  2.00168e+10
4.09565  7.11108e+09  2.00259e+10
4.09692  7.11221e+09  2.0035e+10
4.0982  7.11333e+09  2.0044e+10
4.09948  7.11445e+09  2.00531e+10
4.10076  7.11557e+09  2.00622e+10
4.10203  7.11669e+09  2.00713e+10
4.10331  7.11781e+09  2.00804e+10
4.10459  7.11893e+09  2.00895e+10
4.10587  7.12005e+09  2.00986e+10
4.10715  7.12117e+09  2.01077e+10
4.10842  7.12229e+09  2.01168e+10
4.1097  7.12342e+09  2.01259e+10
4.11098  7.12454e+09  2.0135e+10
4.11226  7.12566e+09  2.01442e+10
4.11354  7.12678e+09  2.01533e+10
4.11482  7.1279e+09  2.01624e+10
4.1161  7.12902e+09  2.01715e+10
4.11738  7.13014e+09  2.01806e+10
4.11866  7.13126e+09  2.01897e+10
4.11993  7.13238e+09  2.01989e+10
4.12121  7.1335e+09  2.0208e+10
4.12249  7.13463e+09  2.02171e+10
4.12377  7.13575e+09  2.02263e+10
4.12505  7.13687e+09  2.02354e+10
4.12633  7.13799e+09  2.02445e+10
4.12761  7.13911e+09  2.02537e+10
4.12889  7.14023e+09  2.02628e+10
4.13017  7.14135e+09  2.0272e+10
4.13145  7.14247e+09  2.02811e+10
4.13274  7.14359e+09  2.02903e+10
4.13402  7.14471e+09  2.02994e+10
4.1353  7.14584e+09  2.03086e+10
4.13658  7.14696e+09  2.03177e+10
4.13786  7.14808e+09  2.03269e+10
4.13914  7.1492e+09  2.0336e+10
4.14042  7.15032e+09  2.03452e+10
4.1417  7.15144e+09  2.03544e+10
4.14298  7.15256e+09  2.03635e+10
4.14427  7.15368e+09  2.03727e+10
4.14555  7.1548e+09  2.03819e+10
4.14683  7.15592e+09  2.0391e+10
4.14811  7.15705e+09  2.04002e+10
4.14939  7.15817e+09  2.04094e+10
4.15068  7.15929e+09  2.04186e+10
4.15196  7.16041e+09  2.04278e+10
4.15324  7.16153e+09  2.04369e+10
4.15452  7.16265e+09  2.04461e+10
4.15581  7.16377e+09  2.04553e+10
4.15709  7.16489e+09  2.04645e+10
4.15837  7.16601e+09  2.04737e+10
4.15966  7.16713e+09  2.04829e+10
4.16094  7.16826e+09  2.04921e+10
4.16222  7.16938e+09  2.05013e+10
4.16351  7.1705e+09  2.05105e+10
4.16479  7.17162e+09  2.05197e+10
4.16607  7.17274e+09  2.05289e+10
4.16736  7.17386e+09  2.05381e+10
4.16864  7.17498e+09  2.05474e+10
4.16993  7.1761e+09  2.05566e+10
4.17121  7.17722e+09  2.05658e+10
4.17249  7.17834e+09  2.0575e+10
4.17378  7.17947e+09  2.05842e+10
4.17506  7.18059e+09  2.05935e+10
4.17635  7.18171e+09  2.06027e+10
4.17763  7.18283e+09  2.06119e+10
4.17892  7.18395e+09  2.06211e+10
4.1802  7.18507e+09  2.06304e+10
4.18149  7.18619e+09  2.06396e+10
4.18277  7.18731e+09  2.06488e+10
4.18406  7.18843e+09  2.06581e+10
4.18534  7.18955e+09  2.06673e+10
4.18663  7.19068e+09  2.06766e+10
4.18792  7.1918e+09  2.06858e+10
4.1892  7.19292e+09  2.06951e+10
4.19049  7.19404e+09  2.07043e+10
4.19177  7.19516e+09  2.07136e+10
4.19306  7.19628e+09  2.07228e+10
4.19435  7.1974e+09  2.07321e+10
4.19563  7.19852e+09  2.07414e+10
4.19692  7.19964e+09  2.07506e+10
4.19821  7.20076e+09  2.07599e+10
4.19949  7.20189e+09  2.07692e+10
4.20078  7.20301e+09  2.07784e+10
4.20207  7.20413e+09  2.07877e+10
4.20336  7.20525e+09  2.0797e+10
4.20464  7.20637e+09  2.08063e+10
4.20593  7.20749e+09  2.08155e+10
4.20722  7.20861e+09  2.08248e+10
4.20851  7.20973e+09  2.08341e+10
4.20979  7.21085e+09  2.08434e+10
4.21108  7.21198e+09  2.08527e+10
4.21237  7.2131e+09  2.0862e+10
4.21366  7.21422e+09  2.08713e+10
4.21495  7.21534e+09  2.08806e+10
4.21623  7.21646e+09  2.08899e+10
4.21752  7.21758e+09  2.08992e+10
4.21881  7.2187e+09  2.09085e+10
4.2201  7.21982e+09  2.09178e+10
4.22139  7.22094e+09  2.09271e+10
4.22268  7.22206e+09  2.09364e+10
4.22397  7.22319e+09  2.09457e+10
4.22526  7.22431e+09  2.0955e+10
4.22655  7.22543e+09  2.09643e+10
4.22783  7.22655e+09  2.09736e+10
4.22912  7.22767e+09  2.0983e+10
4.23041  7.22879e+09  2.09923e+10
4.2317  7.22991e+09  2.10016e+10
4.23299  7.23103e+09  2.10109e+10
4.23428  7.23215e+09  2.10203e+10
4.23557  7.23327e+09  2.10296e+10
4.23686  7.2344e+09  2.10389e+10
4.23815  7.23552e+09  2.10483e+10
4.23945  7.23664e+09  2.10576e+10
4.24074  7.23776e+09  2.1067e+10
4.24203  7.23888e+09  2.10763e+10
4.24332  7.24e+09  2.10856e+10
4.24461  7.24112e+09  2.1095e+10
4.2459  7.24224e+09  2.11043e+10
4.24719  7.24336e+09  2.11137e+10
4.24848  7.24448e+09  2.11231e+10
4.24977  7.24561e+09  2.11324e+10
4.25107  7.24673e+09  2.11418e+10
4.25236  7.24785e+09  2.11511e+10
4.25365  7.24897e+09  2.11605e+10
4.25494  7.25009e+09  2.11699e+10
4.25623  7.25121e+09  2.11792e+10
4.25753  7.25233e+09  2.11886e+10
4.25882  7.25345e+09  2.1198e+10
4.26011  7.25457e+09  2.12074e+10
4.2614  7.25569e+09  2.12167e+10
4.2627  7.25682e+09  2.12261e+10
4.26399  7.25794e+09  2.12355e+10
4.26528  7.25906e+09  2.12449e+10
4.26657  7.26018e+09  2.12543e+10
4.26787  7.2613e+09  2.12637e+10
4.26916  7.26242e+09  2.12731e+10
4.27045  7.26354e+09  2.12825e+10
4.27175  7.26466e+09  2.12918e+10
4.27304  7.26578e+09  2.13012e+10
4.27433  7.2669e+09  2.13107e+10
4.27563  7.26803e+09  2.13201e+10
4.27692  7.26915e+09  2.13295e+10
4.27822  7.27027e+09  2.13389e+10
4.27951  7.27139e+09  2.13483e+10
4.2808  7.27251e+09  2.13577e+10
4.2821  7.27363e+09  2.13671e+10
4.28339  7.27475e+09  2.13765e+10
4.28469  7.27587e+09  2.13859e+10
4.28598  7.27699e+09  2.13954e+10
4.28728  7.27811e+09  2.14048e+10
4.28857  7.27924e+09  2.14142e+10
4.28987  7.28036e+09  2.14236e+10
4.29116  7.28148e+09  2.14331e+10
4.29246  7.2826e+09  2.14425e+10
4.29375  7.28372e+09  2.1452e+10
4.29505  7.28484e+09  2.14614e+10
4.29634  7.28596e+09  2.14708e+10
4.29764  7.28708e+09  2.14803e+10
4.29894  7.2882e+09  2.14897e+10
4.30023  7.28932e+09  2.14992e+10
4.30153  7.29045e+09  2.15086e+10
4.30283  7.29157e+09  2.15181e+10
4.30412  7.29269e+09  2.15275e+10
4.30542  7.29381e+09  2.1537e+10
4.30671  7.29493e+09  2.15464e+10
4.30801  7.29605e+09  2.15559e+10
4.30931  7.29717e+09  2.15654e+10
4.31061  7.29829e+09  2.15748e+10
4.3119  7.29941e+09  2.15843e+10
4.3132  7.30053e+09  2.15938e+10
4.3145  7.30166e+09  2.16032e+10
4.31579  7.30278e+09  2.16127e+10
4.31709  7.3039e+09  2.16222e+10
4.31839  7.30502e+09  2.16317e+10
4.31969  7.30614e+09  2.16412e+10
4.32099  7.30726e+09  2.16506e+10
4.32228  7.30838e+09  2.16601e+10
4.32358  7.3095e+09  2.16696e+10
4.32488  7.31062e+09  2.16791e+10
4.32618  7.31174e+09  2.16886e+10
4.32748  7.31287e+09  2.16981e+10
4.32877  7.31399e+09  2.17076e+10
4.33007  7.31511e+09  2.17171e+10
4.33137  7.31623e+09  2.17266e+10
4.33267  7.31735e+09  2.17361e+10
4.33397  7.31847e+09  2.17456e+10
4.33527  7.31959e+09  2.17551e+10
4.33657  7.32071e+09  2.17646e+10
4.33787  7.32183e+09  2.17741e+10
4.33917  7.32295e+09  2.17837e+10
4.34047  7.32408e+09  2.17932e+10
4.34177  7.3252e+09  2.18027e+10
4.34307  7.32632e+09  2.18122e+10
4.34437  7.32744e+09  2.18218e+10
4.34567  7.32856e+09  2.18313e+10
4.34697  7.32968e+09  2.18408e+10
4.34827  7.3308e+09  2.18503e+10
4.34957  7.33192e+09  2.18599e+10
4.35087  7.33304e+09  2.18694e+10
4.35217  7.33416e+09  2.1879e+10
4.35347  7.33529e+09  2.18885e+10
4.35477  7.33641e+09  2.1898e+10
4.35607  7.33753e+09  2.19076e+10
4.35737  7.33865e+09  2.19171e+10
4.35867  7.33977e+09  2.19267e+10
4.35998  7.34089e+09  2.19362e+10
4.36128  7.34201e+09  2.19458e+10
4.36258  7.34313e+09  2.19554e+10
4.36388  7.34425e+09  2.19649e+10
4.36518  7.34537e+09  2.19745e+10
4.36648  7.3465e+09  2.1984e+10
4.36779  7.34762e+09  2.19936e+10
4.36909  7.34874e+09  2.20032e+10
4.37039  7.34986e+09  2.20128e+10
4.37169  7.35098e+09  2.20223e+10
4.373  7.3521e+09  2.20319e+10
4.3743  7.35322e+09  2.20415e+10
4.3756  7.35434e+09  2.20511e+10
4.3769  7.35546e+09  2.20607e+10
4.37821  7.35658e+09  2.20702e+10
4.37951  7.35771e+09  2.20798e+10
4.38081  7.35883e+09  2.20894e+10
4.38212  7.35995e+09  2.2099e+10
4.38342  7.36107e+09  2.21086e+10
4.38472  7.36219e+09  2.21182e+10
4.38603  7.36331e+09  2.21278e+10
4.38733  7.36443e+09  2.21374e+10
4.38863  7.36555e+09  2.2147e+10
4.38994  7.36667e+09  2.21566e+10
4.39124  7.36779e+09  2.21662e+10
4.39255  7.36892e+09  2.21758e+10
4.39385  7.37004e+09  2.21854e+10
4.39516  7.37116e+09  2.21951e+10
4.39646  7.37228e+09  2.22047e+10
4.39776  7.3734e+09  2.22143e+10
4.39907  7.37452e+09  2.22239e+10
4.40037  7.37564e+09  2.22335e+10
4.40168  7.37676e+09  2.22432e+10
4.40298  7.37788e+09  2.22528e+10
4.40429  7.379e+09  2.22624e+10
4.40559  7.38013e+09  2.22721e+10
4.4069  7.38125e+09  2.22817e+10
4.40821  7.38237e+09  2.22913e+10
4.40951  7.38349e+09  2.2301e+10
4.41082  7.38461e+09  2.23106e+10
4.41212  7.38573e+09  2.23203e+10
4.41343  7.38685e+09  2.23299e+10
4.41474  7.38797e+09  2.23396e+10
4.41604  7.38909e+09  2.23492e+10
4.41735  7.39021e+09  2.23589e+10
4.41865  7.39134e+09  2.23685e+10
4.41996  7.39246e+09  2.23782e+10
4.42127  7.39358e+09  2.23879e+10
4.42257  7.3947e+09  2.23975e+10
4.42388  7.39582e+09  2.24072e+10
4.42519  7.39694e+09  2.24169e+10
4.4265  7.39806e+09  2.24265e+10
4.4278  7.39918e+09  2.24362e+10
4.42911  7.4003e+09  2.24459e+10
4.43042  7.40142e+09  2.24556e+10
4.43173  7.40255e+09  2.24652e+10
4.43303  7.40367e+09  2.24749e+10
4.43434  7.40479e+09  2.24846e+10
4.43565  7.40591e+09  2.24943e+10
4.43696  7.40703e+09  2.2504e+10
4.43827  7.40815e+09  2.25137e+10
4.43957  7.40927e+09  2.25234e+10
4.44088  7.41039e+09  2.25331e+10
4.44219  7.41151e+09  2.25428e+10
4.4435  7.41263e+09  2.25525e+10
4.44481  7.41376e+09  2.25622e+10
4.44612  7.41488e+09  2.25719e+10
4.44743  7.416e+09  2.25816e+10
4.44873  7.41712e+09  2.25913e+10
4.45004  7.41824e+09  2.2601e+10
4.45135  7.41936e+09  2.26107e+10
4.45266  7.42048e+09  2.26204e+10
4.45397  7.4216e+09  2.26301e+10
4.45528  7.42272e+09  2.26399e+10
4.45659  7.42384e+09  2.26496e+10
4.4579  7.42497e+09  2.26593e+10
4.45921  7.42609e+09  2.2669e+10
4.46052  7.42721e+09  2.26788e+10
4.46183  7.42833e+09  2.26885e+10
4.46314  7.42945e+09  2.26982e+10
4.46445  7.43057e+09  2.2708e+10
4.46576  7.43169e+09  2.27177e+10
4.46707  7.43281e+09  2.27275e+10
4.46838  7.43393e+09  2.27372e+10
4.4697  7.43505e+09  2.2747e+10
4.47101  7.43618e+09  2.27567e+10
4.47232  7.4373e+09  2.27665e+10
4.47363  7.43842e+09  2.27762e+10
4.47494  7.43954e+09  2.2786e+10
4.47625  7.44066e+09  2.27957e+10
4.47756  7.44178e+09  2.28055e+10
4.47887  7.4429e+09  2.28152e+10
4.48019  7.44402e+09  2.2825e+10
4.4815  7.44514e+09  2.28348e+10
4.48281  7.44626e+09  2.28446e+10
4.48412  7.44739e+09  2.28543e+10
4.48543  7.44851e+09  2.28641e+10
4.48675  7.44963e+09  2.28739e+10
4.48806  7.45075e+09  2.28837e+10
4.48937  7.45187e+09  2.28934e+10
4.49068  7.45299e+09  2.29032e+10
4.492  7.45411e+09  2.2913e+10
4.49331  7.45523e+09  2.29228e+10
4.49462  7.45635e+09  2.29326e+10
4.49594  7.45747e+09  2.29424e+10
4.49725  7.4586e+09  2.29522e+10
4.49856  7.45972e+09  2.2962e+10
4.49988  7.46084e+09  2.29718e+10
4.50119  7.46196e+09  2.29816e+10
4.5025  7.46308e+09  2.29914e+10
4.50382  7.4642e+09  2.30012e+10
4.50513  7.46532e+09  2.3011e+10
4.50645  7.46644e+09  2.30208e+10
4.50776  7.46756e+09  2.30306e+10
4.50907  7.46868e+09  2.30404e+10
4.51039  7.46981e+09  2.30503e+10
4.5117  7.47093e+09  2.30601e+10
4.51302  7.47205e+09  2.30699e+10
4.51433  7.47317e+09  2.30797e+10
4.51565  7.47429e+09  2.30895e+10
4.51696  7.47541e+09  2.30994e+10
4.51828  7.47653e+09  2.31092e+10
4.51959  7.47765e+09  2.3119e+10
4.52091  7.47877e+09  2.31289e+10
4.52222  7.47989e+09  2.31387e+10
4.52354  7.48102e+09  2.31486e+10
4.52485  7.48214e+09  2.31584e+10
4.52617  7.48326e+09  2.31682e+10
4.52748  7.48438e+09  2.31781e+10
4.5288  7.4855e+09  2.31879e+10
4.53012  7.48662e+09  2.31978e+10
4.53143  7.48774e+09  2.32077e+10
4.53275  7.48886e+09  2.32175e+10
4.53406  7.48998e+09  2.32274e+10
4.53538  7.4911e+09  2.32372e+10
4.5367  7.49223e+09  2.32471e+10
4.53801  7.49335e+09  2.3257e+10
4.53933  7.49447e+09  2.32668e+10
4.54065  7.49559e+09  2.32767e+10
4.54197  7.49671e+09  2.32866e+10
4.54328  7.49783e+09  2.32965e+10
4.5446  7.49895e+09  2.33063e+10
4.54592  7.50007e+09  2.33162e+10
4.54723  7.50119e+09  2.33261e+10
4.54855  7.50231e+09  2.3336e+10
4.54987  7.50344e+09  2.33459e+10
4.55119  7.50456e+09  2.33558e+10
4.55251  7.50568e+09  2.33656e+10
4.55382  7.5068e+09  2.33755e+10
4.55514  7.50792e+09  2.33854e+10
4.55646  7.50904e+09  2.33953e+10
4.55778  7.51016e+09  2.34052e+10
4.5591  7.51128e+09  2.34151e+10
4.56041  7.5124e+09  2.3425e+10
4.56173  7.51352e+09  2.3435e+10
4.56305  7.51465e+09  2.34449e+10
4.56437  7.51577e+09  2.34548e+10
4.56569  7.51689e+09  2.34647e+10
4.56701  7.51801e+09  2.34746e+10
4.56833  7.51913e+09  2.34845e+10
4.56965  7.52025e+09  2.34945e+10
4.57097  7.52137e+09  2.35044e+10
4.57229  7.52249e+09  2.35143e+10
4.57361  7.52361e+09  2.35242e+10
4.57493  7.52473e+09  2.35342e+10
4.57625  7.52586e+09  2.35441e+10
4.57757  7.52698e+09  2.3554e+10
4.57889  7.5281e+09  2.3564e+10
4.58021  7.52922e+09  2.35739e+10
4.58153  7.53034e+09  2.35839e+10
4.58285  7.53146e+09  2.35938e+10
4.58417  7.53258e+09  2.36037e+10
4.58549  7.5337e+09  2.36137e+10
4.58681  7.53482e+09  2.36236e+10
4.58813  7.53594e+09  2.36336e+10
4.58945  7.53707e+09  2.36436e+10
4.59077  7.53819e+09  2.36535e+10
4.59209  7.53931e+09  2.36635e+10
4.59341  7.54043e+09  2.36734e+10
4.59473  7.54155e+09  2.36834e+10
4.59606  7.54267e+09  2.36934e+10
4.59738  7.54379e+09  2.37033e+10
4.5987  7.54491e+09  2.37133e+10
4.60002  7.54603e+09  2.37233e+10
4.60134  7.54716e+09  2.37333e+10
4.60267  7.54828e+09  2.37432e+10
4.60399  7.5494e+09  2.37532e+10
4.60531  7.55052e+09  2.37632e+10
4.60663  7.55164e+09  2.37732e+10
4.60795  7.55276e+09  2.37832e+10
4.60928  7.55388e+09  2.37932e+10
4.6106  7.555e+09  2.38032e+10
4.61192  7.55612e+09  2.38132e+10
4.61325  7.55724e+09  2.38232e+10
4.61457  7.55837e+09  2.38332e+10
4.61589  7.55949e+09  2.38432e+10
4.61721  7.56061e+09  2.38532e+10
4.61854  7.56173e+09  2.38632e+10
4.61986  7.56285e+09  2.38732e+10
4.62118  7.56397e+09  2.38832e+10
4.62251  7.56509e+09  2.38932e+10
4.62383  7.56621e+09  2.39032e+10
4.62516  7.56733e+09  2.39133e+10
4.62648  7.56845e+09  2.39233e+10
4.6278  7.56958e+09  2.39333e+10
4.62913  7.5707e+09  2.39433e+10
4.63045  7.57182e+09  2.39533e+10
4.63178  7.57294e+09  2.39634e+10
4.6331  7.57406e+09  2.39734e+10
4.63443  7.57518e+09  2.39834e+10
4.63575  7.5763e+09  2.39935e+10
4.63708  7.57742e+09  2.40035e+10
4.6384  7.57854e+09  2.40136e+10
4.63973  7.57966e+09  2.40236e+10
4.64105  7.58079e+09  2.40337e+10
4.64238  7.58191e+09  2.40437e+10
4.6437  7.58303e+09  2.40538e+10
4.64503  7.58415e+09  2.40638e+10
4.64635  7.58527e+09  2.40739e+10
4.64768  7.58639e+09  2.40839e+10
4.649  7.58751e+09  2.4094e+10
4.65033  7.58863e+09  2.4104e+10
4.65166  7.58975e+09  2.41141e+10
4.65298  7.59087e+09  2.41242e+10
4.65431  7.592e+09  2.41342e+10
4.65563  7.59312e+09  2.41443e+10
4.65696  7.59424e+09  2.41544e+10
4.65829  7.59536e+09  2.41645e+10
4.65961  7.59648e+09  2.41745e+10
4.66094  7.5976e+09  2.41846e+10
4.66227  7.59872e+09  2.41947e+10
4.6636  7.59984e+09  2.42048e+10
4.66492  7.60096e+09  2.42149e+10
4.66625  7.60208e+09  2.4225e+10
4.66758  7.60321e+09  2.42351e+10
4.6689  7.60433e+09  2.42452e+10
4.67023  7.60545e+09  2.42553e+10
4.67156  7.60657e+09  2.42654e+10
4.67289  7.60769e+09  2.42755e+10
4.67422  7.60881e+09  2.42856e+10
4.67554  7.60993e+09  2.42957e+10
4.67687  7.61105e+09  2.43058e+10
4.6782  7.61217e+09  2.43159e+10
4.67953  7.61329e+09  2.4326e+10
4.68086  7.61442e+09  2.43361e+10
4.68218  7.61554e+09  2.43462e+10
4.68351  7.61666e+09  2.43563e+10
4.68484  7.61778e+09  2.43665e+10
4.68617  7.6189e+09  2.43766e+10
4.6875  7.62002e+09  2.43867e+10
4.68883  7.62114e+09  2.43968e+10
4.69016  7.62226e+09  2.4407e+10
4.69149  7.62338e+09  2.44171e+10
4.69282  7.6245e+09  2.44272e+10
4.69415  7.62563e+09  2.44374e+10
4.69548  7.62675e+09  2.44475e+10
4.6968  7.62787e+09  2.44577e+10
4.69813  7.62899e+09  2.44678e+10
4.69946  7.63011e+09  2.4478e+10
4.70079  7.63123e+09  2.44881e+10
4.70212  7.63235e+09  2.44983e+10
4.70345  7.63347e+09  2.45084e+10
4.70479  7.63459e+09  2.45186e+10
4.70612  7.63571e+09  2.45287e+10
4.70745  7.63684e+09  2.45389e+10
4.70878  7.63796e+09  2.45491e+10
4.71011  7.63908e+09  2.45592e+10
4.71144  7.6402e+09  2.45694e+10
4.71277  7.64132e+09  2.45796e+10
4.7141  7.64244e+09  2.45897e+10
4.71543  7.64356e+09  2.45999e+10
4.71676  7.64468e+09  2.46101e+10
4.71809  7.6458e+09  2.46203e+10
4.71943  7.64692e+09  2.46305e+10
4.72076  7.64805e+09  2.46406e+10
4.72209  7.64917e+09  2.46508e+10
4.72342  7.65029e+09  2.4661e+10
4.72475  7.65141e+09  2.46712e+10
4.72608  7.65253e+09  2.46814e+10
4.72742  7.65365e+09  2.46916e+10
4.72875  7.65477e+09  2.47018e+10
4.73008  7.65589e+09  2.4712e+10
4.73141  7.65701e+09  2.47222e+10
4.73275  7.65813e+09  2.47324e+10
4.73408  7.65926e+09  2.47426e+10
4.73541  7.66038e+09  2.47528e+10
4.73674  7.6615e+09  2.4763e+10
4.73808  7.66262e+09  2.47732e+10
4.73941  7.66374e+09  2.47835e+10
4.74074  7.66486e+09  2.47937e+10
4.74208  7.66598e+09  2.48039e+10
4.74341  7.6671e+09  2.48141e+10
4.74474  7.66822e+09  2.48243e+10
4.74608  7.66934e+09  2.48346e+10
4.74741  7.67047e+09  2.48448e+10
4.74874  7.67159e+09  2.4855e+10
4.75008  7.67271e+09  2.48653e+10
4.75141  7.67383e+09  2.48755e+10
4.75275  7.67495e+09  2.48858e+10
4.75408  7.67607e+09  2.4896e+10
4.75542  7.67719e+09  2.49062e+10
4.75675  7.67831e+09  2.49165e+10
4.75808  7.67943e+09  2.49267e+10
4.75942  7.68055e+09  2.4937e+10
4.76075  7.68168e+09  2.49472e+10
4.76209  7.6828e+09  2.49575e+10
4.76342  7.68392e+09  2.49678e+10
4.76476  7.68504e+09  2.4978e+10
4.76609  7.68616e+09  2.49883e+10
4.76743  7.68728e+09  2.49985e+10
4.76876  7.6884e+09  2.50088e+10
4.7701  7.68952e+09  2.50191e+10
4.77144  7.69064e+09  2.50293e+10
4.77277  7.69176e+09  2.50396e+10
4.77411  7.69289e+09  2.50499e+10
4.77544  7.69401e+09  2.50602e+10
4.77678  7.69513e+09  2.50705e+10
4.77811  7.69625e+09  2.50807e+10
4.77945  7.69737e+09  2.5091e+10
4.78079  7.69849e+09  2.51013e+10
4.78212  7.69961e+09  2.51116e+10
4.78346  7.70073e+09  2.51219e+10
4.7848  7.70185e+09  2.51322e+10
4.78613  7.70297e+09  2.51425e+10
4.78747  7.7041e+09  2.51528e+10
4.78881  7.70522e+09  2.51631e+10
4.79014  7.70634e+09  2.51734e+10
4.79148  7.70746e+09  2.51837e+10
4.79282  7.70858e+09  2.5194e+10
4.79416  7.7097e+09  2.52043e+10
4.79549  7.71082e+09  2.52146e+10
4.79683  7.71194e+09  2.5225e+10
4.79817  7.71306e+09  2.52353e+10
4.79951  7.71418e+09  2.52456e+10
4.80084  7.71531e+09  2.52559e+10
4.80218  7.71643e+09  2.52662e+10
4.80352  7.71755e+09  2.52766e+10
4.80486  7.71867e+09  2.52869e+10
4.8062  7.71979e+09  2.52972e+10
4.80754  7.72091e+09  2.53076e+10
4.80887  7.72203e+09  2.53179e+10
4.81021  7.72315e+09  2.53282e+10
4.81155  7.72427e+09  2.53386e+10
4.81289  7.72539e+09  2.53489e+10
4.81423  7.72652e+09  2.53593e+10
4.81557  7.72764e+09  2.53696e+10
4.81691  7.72876e+09  2.538e+10
4.81825  7.72988e+09  2.53903e+10
4.81959  7.731e+09  2.54007e+10
4.82092  7.73212e+09  2.5411e+10
4.82226  7.73324e+09  2.54214e+10
4.8236  7.73436e+09  2.54317e+10
4.82494  7.73548e+09  2.54421e+10
4.82628  7.7366e+09  2.54525e+10
4.82762  7.73773e+09  2.54628e+10
4.82896  7.73885e+09  2.54732e+10
4.8303  7.73997e+09  2.54836e+10
4.83164  7.74109e+09  2.5494e+10
4.83298  7.74221e+09  2.55043e+10
4.83432  7.74333e+09  2.55147e+10
4.83567  7.74445e+09  2.55251e+10
4.83701  7.74557e+09  2.55355e+10
4.83835  7.74669e+09  2.55459e+10
4.83969  7.74781e+09  2.55563e+10
4.84103  7.74894e+09  2.55667e+10
4.84237  7.75006e+09  2.55771e+10
4.84371  7.75118e+09  2.55874e+10
4.84505  7.7523e+09  2.55978e+10
4.84639  7.75342e+09  2.56082e+10
4.84774  7.75454e+09  2.56187e+10
4.84908  7.75566e+09  2.56291e+10
4.85042  7.75678e+09  2.56395e+10
4.85176  7.7579e+09  2.56499e+10
4.8531  7.75902e+09  2.56603e+10
4.85444  7.76015e+09  2.56707e+10
4.85579  7.76127e+09  2.56811e+10
4.85713  7.76239e+09  2.56915e+10
4.85847  7.76351e+09  2.5702e+10
4.85981  7.76463e+09  2.57124e+10
4.86116  7.76575e+09  2.57228e+10
4.8625  7.76687e+09  2.57332e+10
4.86384  7.76799e+09  2.57437e+10
4.86518  7.76911e+09  2.57541e+10
4.86653  7.77023e+09  2.57645e+10
4.86787  7.77136e+09  2.5775e+10
4.86921  7.77248e+09  2.57854e+10
4.87056  7.7736e+09  2.57959e+10
4.8719  7.77472e+09  2.58063e+10
4.87324  7.77584e+09  2.58167e+10
4.87459  7.77696e+09  2.58272e+10
4.87593  7.77808e+09  2.58376e+10
4.87727  7.7792e+09  2.58481e+10
4.87862  7.78032e+09  2.58586e+10
4.87996  7.78144e+09  2.5869e+10
4.88131  7.78257e+09  2.58795e+10
4.88265  7.78369e+09  2.58899e+10
4.88399  7.78481e+09  2.59004e+10
4.88534  7.78593e+09  2.59109e+10
4.88668  7.78705e+09  2.59213e+10
4.88803  7.78817e+09  2.59318e+10
4.88937  7.78929e+09  2.59423e+10
4.89072  7.79041e+09  2.59528e+10
4.89206  7.79153e+09  2.59632e+10
4.89341  7.79265e+09  2.59737e+10
4.89475  7.79378e+09  2.59842e+10
4.8961  7.7949e+09  2.59947e+10
4.89744  7.79602e+09  2.60052e+10
4.89879  7.79714e+09  2.60157e+10
4.90013  7.79826e+09  2.60262e+10
4.90148  7.79938e+09  2.60367e+10
4.90282  7.8005e+09  2.60472e+10
4.90417  7.80162e+09  2.60577e+10
4.90552  7.80274e+09  2.60682e+10
4.90686  7.80386e+09  2.60787e+10
4.90821  7.80499e+09  2.60892e+10
4.90955  7.80611e+09  2.60997e+10
4.9109  7.80723e+09  2.61102e+10
4.91225  7.80835e+09  2.61207e+10
4.91359  7.80947e+09  2.61312e+10
4.91494  7.81059e+09  2.61417e+10
4.91629  7.81171e+09  2.61523e+10
4.91763  7.81283e+09  2.61628e+10
4.91898  7.81395e+09  2.61733e+10
4.92033  7.81507e+09  2.61838e+10
4.92168  7.8162e+09  2.61944e+10
4.92302  7.81732e+09  2.62049e+10
4.92437  7.81844e+09  2.62154e+10
4.92572  7.81956e+09  2.6226e+10
4.92706  7.82068e+09  2.62365e+10
4.92841  7.8218e+09  2.6247e+10
4.92976  7.82292e+09  2.62576e+10
4.93111  7.82404e+09  2.62681e+10
4.93246  7.82516e+09  2.62787e+10
4.9338  7.82628e+09  2.62892e+10
4.93515  7.82741e+09  2.62998e+10
4.9365  7.82853e+09  2.63103e+10
4.93785  7.82965e+09  2.63209e+10
4.9392  7.83077e+09  2.63315e+10
4.94055  7.83189e+09  2.6342e+10
4.94189  7.83301e+09  2.63526e+10
4.94324  7.83413e+09  2.63632e+10
4.94459  7.83525e+09  2.63737e+10
4.94594  7.83637e+09  2.63843e+10
4.94729  7.83749e+09  2.63949e+10
4.94864  7.83862e+09  2.64054e+10
4.94999  7.83974e+09  2.6416e+10
4.95134  7.84086e+09  2.64266e+10
4.95269  7.84198e+09  2.64372e+10
4.95404  7.8431e+09  2.64478e+10
4.95539  7.84422e+09  2.64584e+10
4.95674  7.84534e+09  2.64689e+10
4.95809  7.84646e+09  2.64795e+10
4.95944  7.84758e+09  2.64901e+10
4.96079  7.8487e+09  2.65007e+10
4.96214  7.84983e+09  2.65113e+10
4.96349  7.85095e+09  2.65219e+10
4.96484  7.85207e+09  2.65325e+10
4.96619  7.85319e+09  2.65431e+10
4.96754  7.85431e+09  2.65537e+10
4.96889  7.85543e+09  2.65644e+10
4.97024  7.85655e+09  2.6575e+10
4.97159  7.85767e+09  2.65856e+10
4.97294  7.85879e+09  2.65962e+10
4.97429  7.85991e+09  2.66068e+10
4.97564  7.86104e+09  2.66174e+10
4.97699  7.86216e+09  2.66281e+10
4.97834  7.86328e+09  2.66387e+10
4.9797  7.8644e+09  2.66493e+10
4.98105  7.86552e+09  2.666e+10
4.9824  7.86664e+09  2.66706e+10
4.98375  7.86776e+09  2.66812e+10
4.9851  7.86888e+09  2.66919e+10
4.98646  7.87e+09  2.67025e+10
4.98781  7.87112e+09  2.67131e+10
4.98916  7.87225e+09  2.67238e+10
4.99051  7.87337e+09  2.67344e+10
4.99186  7.87449e+09  2.67451e+10
4.99322  7.87561e+09  2.67557e+10
4.99457  7.87673e+09  2.67664e+10
4.99592  7.87785e+09  2.6777e+10
4.99727  7.87897e+09  2.67877e+10
4.99863  7.88009e+09  2.67984e+10
4.99998  7.88121e+09  2.6809e+10
5.00133  7.88234e+09  2.68197e+10
5.00269  7.88346e+09  2.68304e+10
5.00404  7.88458e+09  2.6841e+10
5.00539  7.8857e+09  2.68517e+10
5.00675  7.88682e+09  2.68624e+10
5.0081  7.88794e+09  2.68731e+10
5.00945  7.88906e+09  2.68837e+10
5.01081  7.89018e+09  2.68944e+10
5.01216  7.8913e+09  2.69051e+10
5.01351  7.89242e+09  2.69158e+10
5.01487  7.89355e+09  2.69265e+10
5.01622  7.89467e+09  2.69372e+10
5.01758  7.89579e+09  2.69479e+10
5.01893  7.89691e+09  2.69586e+10
5.02029  7.89803e+09  2.69693e+10
5.02164  7.89915e+09  2.698e+10
5.023  7.90027e+09  2.69907e+10
5.02435  7.90139e+09  2.70014e+10
5.0257  7.90251e+09  2.70121e+10
5.02706  7.90363e+09  2.70228e+10
5.02841  7.90476e+09  2.70335e+10
5.02977  7.90588e+09  2.70442e+10
5.03112  7.907e+09  2.70549e+10
5.03248  7.90812e+09  2.70656e+10
5.03384  7.90924e+09  2.70764e+10
5.03519  7.91036e+09  2.70871e+10
5.03655  7.91148e+09  2.70978e+10
5.0379  7.9126e+09  2.71085e+10
5.03926  7.91372e+09  2.71193e+10
5.04061  7.91484e+09  2.713e+10
5.04197  7.91597e+09  2.71407e+10
5.04333  7.91709e+09  2.71515e+10
5.04468  7.91821e+09  2.71622e+10
5.04604  7.91933e+09  2.71729e+10
5.0474  7.92045e+09  2.71837e+10
5.04875  7.92157e+09  2.71944e+10
5.05011  7.92269e+09  2.72052e+10
5.05147  7.92381e+09  2.72159e+10
5.05282  7.92493e+09  2.72267e+10
5.05418  7.92605e+09  2.72374e+10
5.05554  7.92718e+09  2.72482e+10
5.05689  7.9283e+09  2.7259e+10
5.05825  7.92942e+09  2.72697e+10
5.05961  7.93054e+09  2.72805e+10
5.06096  7.93166e+09  2.72913e+10
5.06232  7.93278e+09  2.7302e+10
5.06368  7.9339e+09  2.73128e+10
5.06504  7.93502e+09  2.73236e+10
5.0664  7.93614e+09  2.73343e+10
5.06775  7.93726e+09  2.73451e+10
5.06911  7.93839e+09  2.73559e+10
5.07047  7.93951e+09  2.73667e+10
5.07183  7.94063e+09  2.73775e+10
5.07319  7.94175e+09  2.73883e+10
5.07454  7.94287e+09  2.7399e+10
5.0759  7.94399e+09  2.74098e+10
5.07726  7.94511e+09  2.74206e+10
5.07862  7.94623e+09  2.74314e+10
5.07998  7.94735e+09  2.74422e+10
5.08134  7.94847e+09  2.7453e+10
5.0827  7.9496e+09  2.74638e+10
5.08406  7.95072e+09  2.74746e+10
5.08541  7.95184e+09  2.74854e+10
5.08677  7.95296e+09  2.74963e+10
5.08813  7.95408e+09  2.75071e+10
5.08949  7.9552e+09  2.75179e+10
5.09085  7.95632e+09  2.75287e+10
5.09221  7.95744e+09  2.75395e+10
5.09357  7.95856e+09  2.75503e+10
5.09493  7.95968e+09  2.75612e+10
5.09629  7.96081e+09  2.7572e+10
5.09765  7.96193e+09  2.75828e+10
5.09901  7.96305e+09  2.75937e+10
5.10037  7.96417e+09  2.76045e+10
5.10173  7.96529e+09  2.76153e+10
5.10309  7.96641e+09  2.76262e+10
5.10445  7.96753e+09  2.7637e+10
5.10581  7.96865e+09  2.76478e+10
5.10717  7.96977e+09  2.76587e+10
5.10853  7.97089e+09  2.76695e+10
5.1099  7.97202e+09  2.76804e+10
5.11126  7.97314e+09  2.76912e+10
5.11262  7.97426e+09  2.77021e+10
5.11398  7.97538e+09  2.77129e+10
5.11534  7.9765e+09  2.77238e+10
5.1167  7.97762e+09  2.77347e+10
5.11806  7.97874e+09  2.77455e+10
5.11942  7.97986e+09  2.77564e+10
5.12079  7.98098e+09  2.77673e+10
5.12215  7.9821e+09  2.77781e+10
5.12351  7.98323e+09  2.7789e+10
5.12487  7.98435e+09  2.77999e+10
5.12623  7.98547e+09  2.78108e+10
5.1276  7.98659e+09  2.78216e+10
5.12896  7.98771e+09  2.78325e+10
5.13032  7.98883e+09  2.78434e+10
5.13168  7.98995e+09  2.78543e+10
5.13305  7.99107e+09  2.78652e+10
5.13441  7.99219e+09  2.78761e+10
5.13577  7.99331e+09  2.7887e+10
5.13713  7.99444e+09  2.78979e+10
5.1385  7.99556e+09  2.79088e+10
5.13986  7.99668e+09  2.79197e+10
5.14122  7.9978e+09  2.79306e+10
5.14259  7.99892e+09  2.79415e+10
5.14395  8.00004e+09  2.79524e+10
5.14531  8.00116e+09  2.79633e+10
5.14668  8.00228e+09  2.79742e+10
5.14804  8.0034e+09  2.79851e+10
5.1494  8.00452e+09  2.7996e+10
5.15077  8.00565e+09  2.80069e+10
5.15213  8.00677e+09  2.80179e+10
5.1535  8.00789e+09  2.80288e+10
5.15486  8.00901e+09  2.80397e+10
5.15622  8.01013e+09  2.80506e+10
5.15759  8.01125e+09  2.80616e+10
5.15895  8.01237e+09  2.80725e+10
5.16032  8.01349e+09  2.80834e+10
5.16168  8.01461e+09  2.80944e+10
5.16305  8.01573e+09  2.81053e+10
5.16441  8.01686e+09  2.81162e+10
5.16578  8.01798e+09  2.81272e+10
5.16714  8.0191e+09  2.81381e+10
5.16851  8.02022e+09  2.81491e+10
5.16987  8.02134e+09  2.816e+10
5.17124  8.02246e+09  2.8171e+10
5.1726  8.02358e+09  2.81819e+10
5.17397  8.0247e+09  2.81929e+10
5.17533  8.02582e+09  2.82039e+10
5.1767  8.02694e+09  2.82148e+10
5.17806  8.02807e+09  2.82258e+10
5.17943  8.02919e+09  2.82368e+10
5.1808  8.03031e+09  2.82477e+10
5.18216  8.03143e+09  2.82587e+10
5.18353  8.03255e+09  2.82697e+10
5.18489  8.03367e+09  2.82806e+10
5.18626  8.03479e+09  2.82916e+10
5.18763  8.03591e+09  2.83026e+10
5.18899  8.03703e+09  2.83136e+10
5.19036  8.03815e+09  2.83246e+10
5.19173  8.03928e+09  2.83356e+10
5.19309  8.0404e+09  2.83466e+10
5.19446  8.04152e+09  2.83575e+10
5.19583  8.04264e+09  2.83685e+10
5.19719  8.04376e+09  2.83795e+10
5.19856  8.04488e+09  2.83905e+10
5.19993  8.046e+09  2.84015e+10
5.2013  8.04712e+09  2.84125e+10
5.20266  8.04824e+09  2.84235e+10
5.20403  8.04936e+09  2.84346e+10
5.2054  8.05049e+09  2.84456e+10
5.20677  8.05161e+09  2.84566e+10
5.20813  8.05273e+09  2.84676e+10
5.2095  8.05385e+09  2.84786e+10
5.21087  8.05497e+09  2.84896e+10
5.21224  8.05609e+09  2.85006e+10
5.21361  8.05721e+09  2.85117e+10
5.21497  8.05833e+09  2.85227e+10
5.21634  8.05945e+09  2.85337e+10
5.21771  8.06057e+09  2.85448e+10
5.21908  8.0617e+09  2.85558e+10
5.22045  8.06282e+09  2.85668e+10
5.22182  8.06394e+09  2.85779e+10
5.22319  8.06506e+09  2.85889e+10
5.22455  8.06618e+09  2.85999e+10
5.22592  8.0673e+09  2.8611e+10
5.22729  8.06842e+09  2.8622e+10
5.22866  8.06954e+09  2.86331e+10
5.23003  8.07066e+09  2.86441e+10
5.2314  8.07178e+09  2.86552e+10
5.23277  8.07291e+09  2.86663e+10
5.23414  8.07403e+09  2.86773e+10
5.23551  8.07515e+09  2.86884e+10
5.23688  8.07627e+09  2.86994e+10
5.23825  8.07739e+09  2.87105e+10
5.23962  8.07851e+09  2.87216e+10
5.24099  8.07963e+09  2.87326e+10
5.24236  8.08075e+09  2.87437e+10
5.24373  8.08187e+09  2.87548e+10
5.2451  8.08299e+09  2.87659e+10
5.24647  8.08412e+09  2.87769e+10
5.24784  8.08524e+09  2.8788e+10
5.24921  8.08636e+09  2.87991e+10
5.25058  8.08748e+09  2.88102e+10
5.25195  8.0886e+09  2.88213e+10
5.25332  8.08972e+09  2.88324e+10
5.2547  8.09084e+09  2.88435e+10
5.25607  8.09196e+09  2.88546e+10
5.25744  8.09308e+09  2.88657e+10
5.25881  8.0942e+09  2.88768e+10
5.26018  8.09533e+09  2.88879e+10
5.26155  8.09645e+09  2.8899e+10
5.26292  8.09757e+09  2.89101e+10
5.2643  8.09869e+09  2.89212e+10
5.26567  8.09981e+09  2.89323e+10
5.26704  8.10093e+09  2.89434e+10
5.26841  8.10205e+09  2.89545e+10
5.26978  8.10317e+09  2.89656e+10
5.27116  8.10429e+09  2.89768e+10
5.27253  8.10541e+09  2.89879e+10
5.2739  8.10654e+09  2.8999e+10
5.27527  8.10766e+09  2.90101e+10
5.27664  8.10878e+09  2.90213e+10
5.27802  8.1099e+09  2.90324e+10
5.27939  8.11102e+09  2.90435e+10
5.28076  8.11214e+09  2.90547e+10
5.28214  8.11326e+09  2.90658e+10
5.28351  8.11438e+09  2.9077e+10
5.28488  8.1155e+09  2.90881e+10
5.28626  8.11662e+09  2.90992e+10
5.28763  8.11775e+09  2.91104e+10
5.289  8.11887e+09  2.91215e+10
5.29038  8.11999e+09  2.91327e+10
5.29175  8.12111e+09  2.91439e+10
5.29312  8.12223e+09  2.9155e+10
5.2945  8.12335e+09  2.91662e+10
5.29587  8.12447e+09  2.91773e+10
5.29724  8.12559e+09  2.91885e+10
5.29862  8.12671e+09  2.91997e+10
5.29999  8.12783e+09  2.92108e+10
5.30137  8.12896e+09  2.9222e+10
5.30274  8.13008e+09  2.92332e+10
5.30412  8.1312e+09  2.92444e+10
5.30549  8.13232e+09  2.92555e+10
5.30686  8.13344e+09  2.92667e+10
5.30824  8.13456e+09  2.92779e+10
5.30961  8.13568e+09  2.92891e+10
5.31099  8.1368e+09  2.93003e+10
5.31236  8.13792e+09  2.93115e+10
5.31374  8.13904e+09  2.93226e+10
5.31511  8.14017e+09  2.93338e+10
5.31649  8.14129e+09  2.9345e+10
5.31786  8.14241e+09  2.93562e+10
5.31924  8.14353e+09  2.93674e+10
5.32061  8.14465e+09  2.93786e+10
5.32199  8.14577e+09  2.93898e+10
5.32337  8.14689e+09  2.94011e+10
5.32474  8.14801e+09  2.94123e+10
5.32612  8.14913e+09  2.94235e+10
5.32749  8.15025e+09  2.94347e+10
5.32887  8.15138e+09  2.94459e+10
5.33025  8.1525e+09  2.94571e+10
5.33162  8.15362e+09  2.94683e+10
5.333  8.15474e+09  2.94796e+10
5.33438  8.15586e+09  2.94908e+10
5.33575  8.15698e+09  2.9502e+10
5.33713  8.1581e+09  2.95133e+10
5.3385  8.15922e+09  2.95245e+10
5.33988  8.16034e+09  2.95357e+10
5.34126  8.16146e+09  2.9547e+10
5.34264  8.16259e+09  2.95582e+10
5.34401  8.16371e+09  2.95694e+10
5.34539  8.16483e+09  2.95807e+10
5.34677  8.16595e+09  2.95919e+10
5.34814  8.16707e+09  2.96032e+10
5.34952  8.16819e+09  2.96144e+10
5.3509  8.16931e+09  2.96257e+10
5.35228  8.17043e+09  2.9637e+10
5.35365  8.17155e+09  2.96482e+10
5.35503  8.17267e+09  2.96595e+10
5.35641  8.1738e+09  2.96707e+10
5.35779  8.17492e+09  2.9682e+10
5.35917  8.17604e+09  2.96933e+10
5.36054  8.17716e+09  2.97045e+10
5.36192  8.17828e+09  2.97158e+10
5.3633  8.1794e+09  2.97271e+10
5.36468  8.18052e+09  2.97384e+10
5.36606  8.18164e+09  2.97496e+10
5.36744  8.18276e+09  2.97609e+10
5.36882  8.18388e+09  2.97722e+10
5.37019  8.18501e+09  2.97835e+10
5.37157  8.18613e+09  2.97948e+10
5.37295  8.18725e+09  2.98061e+10
5.37433  8.18837e+09  2.98174e+10
5.37571  8.18949e+09  2.98287e+10
5.37709  8.19061e+09  2.984e+10
5.37847  8.19173e+09  2.98513e+10
5.37985  8.19285e+09  2.98626e+10
5.38123  8.19397e+09  2.98739e+10
5.38261  8.19509e+09  2.98852e+10
5.38399  8.19622e+09  2.98965e+10
5.38537  8.19734e+09  2.99078e+10
5.38675  8.19846e+09  2.99191e+10
5.38813  8.19958e+09  2.99304e+10
5.38951  8.2007e+09  2.99417e+10
5.39089  8.20182e+09  2.99531e+10
5.39227  8.20294e+09  2.99644e+10
5.39365  8.20406e+09  2.99757e+10
5.39503  8.20518e+09  2.9987e+10
5.39641  8.2063e+09  2.99984e+10
5.39779  8.20743e+09  3.00097e+10
5.39917  8.20855e+09  3.0021e+10
5.40055  8.20967e+09  3.00324e+10
5.40193  8.21079e+09  3.00437e+10
5.40331  8.21191e+09  3.0055e+10
5.40469  8.21303e+09  3.00664e+10
5.40608  8.21415e+09  3.00777e+10
5.40746  8.21527e+09  3.00891e+10
5.40884  8.21639e+09  3.01004e+10
5.41022  8.21752e+09  3.01118e+10
5.4116  8.21864e+09  3.01231e+10
5.41298  8.21976e+09  3.01345e+10
5.41437  8.22088e+09  3.01459e+10
5.41575  8.222e+09  3.01572e+10
5.41713  8.22312e+09  3.01686e+10
5.41851  8.22424e+09  3.01799e+10
5.41989  8.22536e+09  3.01913e+10
5.42128  8.22648e+09  3.02027e+10
5.42266  8.2276e+09  3.02141e+10
5.42404  8.22873e+09  3.02254e+10
5.42542  8.22985e+09  3.02368e+10
5.4268  8.23097e+09  3.02482e+10
5.42819  8.23209e+09  3.02596e+10
5.42957  8.23321e+09  3.0271e+10
5.43095  8.23433e+09  3.02823e+10
5.43234  8.23545e+09  3.02937e+10
5.43372  8.23657e+09  3.03051e+10
5.4351  8.23769e+09  3.03165e+10
5.43649  8.23881e+09  3.03279e+10
5.43787  8.23994e+09  3.03393e+10
5.43925  8.24106e+09  3.03507e+10
5.44064  8.24218e+09  3.03621e+10
5.44202  8.2433e+09  3.03735e+10
5.4434  8.24442e+09  3.03849e+10
5.44479  8.24554e+09  3.03963e+10
5.44617  8.24666e+09  3.04078e+10
5.44755  8.24778e+09  3.04192e+10
5.44894  8.2489e+09  3.04306e+10
5.45032  8.25002e+09  3.0442e+10
5.45171  8.25115e+09  3.04534e+10
5.45309  8.25227e+09  3.04649e+10
5.45447  8.25339e+09  3.04763e+10
5.45586  8.25451e+09  3.04877e+10
5.45724  8.25563e+09  3.04991e+10
5.45863  8.25675e+09  3.05106e+10
5.46001  8.25787e+09  3.0522e+10
5.4614  8.25899e+09  3.05334e+10
5.46278  8.26011e+09  3.05449e+10
5.46417  8.26123e+09  3.05563e+10
5.46555  8.26236e+09  3.05678e+10
5.46694  8.26348e+09  3.05792e+10
5.46832  8.2646e+09  3.05907e+10
5.46971  8.26572e+09  3.06021e+10
5.47109  8.26684e+09  3.06136e+10
5.47248  8.26796e+09  3.0625e+10
5.47387  8.26908e+09  3.06365e+10
5.47525  8.2702e+09  3.06479e+10
5.47664  8.27132e+09  3.06594e+10
5.47802  8.27244e+09  3.06709e+10
5.47941  8.27357e+09  3.06823e+10
5.48079  8.27469e+09  3.06938e+10
5.48218  8.27581e+09  3.07053e+10
5.48357  8.27693e+09  3.07168e+10
5.48495  8.27805e+09  3.07282e+10
5.48634  8.27917e+09  3.07397e+10
5.48773  8.28029e+09  3.07512e+10
5.48911  8.28141e+09  3.07627e+10
5.4905  8.28253e+09  3.07742e+10
5.49189  8.28365e+09  3.07856e+10
5.49327  8.28478e+09  3.07971e+10
5.49466  8.2859e+09  3.08086e+10
5.49605  8.28702e+09  3.08201e+10
5.49743  8.28814e+09  3.08316e+10
5.49882  8.28926e+09  3.08431e+10
5.50021  8.29038e+09  3.08546e+10
5.5016  8.2915e+09  3.08661e+10
5.50298  8.29262e+09  3.08776e+10
5.50437  8.29374e+09  3.08891e+10
5.50576  8.29486e+09  3.09007e+10
5.50715  8.29599e+09  3.09122e+10
5.50853  8.29711e+09  3.09237e+10
5.50992  8.29823e+09  3.09352e+10
5.51131  8.29935e+09  3.09467e+10
5.5127  8.30047e+09  3.09582e+10
5.51409  8.30159e+09  3.09698e+10
5.51547  8.30271e+09  3.09813e+10
5.51686  8.30383e+09  3.09928e+10
5.51825  8.30495e+09  3.10044e+10
5.51964  8.30607e+09  3.10159e+10
5.52103  8.3072e+09  3.10274e+10
5.52242  8.30832e+09  3.1039e+10
5.52381  8.30944e+09  3.10505e+10
5.5252  8.31056e+09  3.1062e+10
5.52658  8.31168e+09  3.10736e+10
5.52797  8.3128e+09  3.10851e+10
5.52936  8.31392e+09  3.10967e+10
5.53075  8.31504e+09  3.11082e+10
5.53214  8.31616e+09  3.11198e+10
5.53353  8.31728e+09  3.11313e+10
5.53492  8.31841e+09  3.11429e+10
5.53631  8.31953e+09  3.11545e+10
5.5377  8.32065e+09  3.1166e+10
5.53909  8.32177e+09  3.11776e+10
5.54048  8.32289e+09  3.11892e+10
5.54187  8.32401e+09  3.12007e+10
5.54326  8.32513e+09  3.12123e+10
5.54465  8.32625e+09  3.12239e+10
5.54604  8.32737e+09  3.12355e+10
5.54743  8.32849e+09  3.1247e+10
5.54882  8.32962e+09  3.12586e+10
5.55021  8.33074e+09  3.12702e+10
5.5516  8.33186e+09  3.12818e+10
5.55299  8.33298e+09  3.12934e+10
5.55438  8.3341e+09  3.1305e+10
5.55577  8.33522e+09  3.13166e+10
5.55716  8.33634e+09  3.13282e+10
5.55856  8.33746e+09  3.13398e+10
5.55995  8.33858e+09  3.13514e+10
5.56134  8.3397e+09  3.1363e+10
5.56273  8.34083e+09  3.13746e+10
5.56412  8.34195e+09  3.13862e+10
5.56551  8.34307e+09  3.13978e+10
5.5669  8.34419e+09  3.14094e+10
5.56829  8.34531e+09  3.1421e+10
5.56969  8.34643e+09  3.14326e+10
5.57108  8.34755e+09  3.14442e+10
5.57247  8.34867e+09  3.14559e+10
5.57386  8.34979e+09  3.14675e+10
5.57525  8.35091e+09  3.14791e+10
5.57665  8.35204e+09  3.14907e+10
5.57804  8.35316e+09  3.15024e+10
5.57943  8.35428e+09  3.1514e+10
5.58082  8.3554e+09  3.15256e+10
5.58222  8.35652e+09  3.15373e+10
5.58361  8.35764e+09  3.15489e+10
5.585  8.35876e+09  3.15606e+10
5.58639  8.35988e+09  3.15722e+10
5.58779  8.361e+09  3.15838e+10
5.58918  8.36212e+09  3.15955e+10
5.59057  8.36325e+09  3.16071e+10
5.59197  8.36437e+09  3.16188e+10
5.59336  8.36549e+09  3.16305e+10
5.59475  8.36661e+09  3.16421e+10
5.59615  8.36773e+09  3.16538e+10
5.59754  8.36885e+09  3.16654e+10
5.59893  8.36997e+09  3.16771e+10
5.60033  8.37109e+09  3.16888e+10
5.60172  8.37221e+09  3.17004e+10
5.60311  8.37333e+09  3.17121e+10
5.60451  8.37446e+09  3.17238e+10
5.6059  8.37558e+09  3.17355e+10
5.6073  8.3767e+09  3.17471e+10
5.60869  8.37782e+09  3.17588e+10
5.61008  8.37894e+09  3.17705e+10
5.61148  8.38006e+09  3.17822e+10
5.61287  8.38118e+09  3.17939e+10
5.61427  8.3823e+09  3.18056e+10
5.61566  8.38342e+09  3.18172e+10
5.61706  8.38454e+09  3.18289e+10
5.61845  8.38567e+09  3.18406e+10
5.61985  8.38679e+09  3.18523e+10
5.62124  8.38791e+09  3.1864e+10
5.62264  8.38903e+09  3.18757e+10
5.62403  8.39015e+09  3.18874e+10
5.62543  8.39127e+09  3.18992e+10
5.62682  8.39239e+09  3.19109e+10
5.62822  8.39351e+09  3.19226e+10
5.62961  8.39463e+09  3.19343e+10
5.63101  8.39575e+09  3.1946e+10
5.6324  8.39688e+09  3.19577e+10
5.6338  8.398e+09  3.19694e+10
5.6352  8.39912e+09  3.19812e+10
5.63659  8.40024e+09  3.19929e+10
5.63799  8.40136e+09  3.20046e+10
5.63938  8.40248e+09  3.20164e+10
5.64078  8.4036e+09  3.20281e+10
5.64218  8.40472e+09  3.20398e+10
5.64357  8.40584e+09  3.20516e+10
5.64497  8.40696e+09  3.20633e+10
5.64637  8.40809e+09  3.2075e+10
5.64776  8.40921e+09  3.20868e+10
5.64916  8.41033e+09  3.20985e+10
5.65056  8.41145e+09  3.21103e+10
5.65195  8.41257e+09  3.2122e+10
5.65335  8.41369e+09  3.21338e+10
5.65475  8.41481e+09  3.21455e+10
5.65614  8.41593e+09  3.21573e+10
5.65754  8.41705e+09  3.21691e+10
5.65894  8.41817e+09  3.21808e+10
5.66033  8.4193e+09  3.21926e+10
5.66173  8.42042e+09  3.22044e+10
5.66313  8.42154e+09  3.22161e+10
5.66453  8.42266e+09  3.22279e+10
5.66593  8.42378e+09  3.22397e+10
5.66732  8.4249e+09  3.22515e+10
5.66872  8.42602e+09  3.22632e+10
5.67012  8.42714e+09  3.2275e+10
5.67152  8.42826e+09  3.22868e+10
5.67291  8.42938e+09  3.22986e+10
5.67431  8.43051e+09  3.23104e+10
5.67571  8.43163e+09  3.23222e+10
5.67711  8.43275e+09  3.2334e+10
5.67851  8.43387e+09  3.23457e+10
5.67991  8.43499e+09  3.23575e+10
5.68131  8.43611e+09  3.23693e+10
5.6827  8.43723e+09  3.23811e+10
5.6841  8.43835e+09  3.23929e+10
5.6855  8.43947e+09  3.24048e+10
5.6869  8.44059e+09  3.24166e+10
5.6883  8.44172e+09  3.24284e+10
5.6897  8.44284e+09  3.24402e+10
5.6911  8.44396e+09  3.2452e+10
5.6925  8.44508e+09  3.24638e+10
5.6939  8.4462e+09  3.24756e+10
5.6953  8.44732e+09  3.24875e+10
5.6967  8.44844e+09  3.24993e+10
5.6981  8.44956e+09  3.25111e+10
5.6995  8.45068e+09  3.25229e+10
5.7009  8.4518e+09  3.25348e+10
5.70229  8.45293e+09  3.25466e+10
5.70369  8.45405e+09  3.25584e+10
5.7051  8.45517e+09  3.25703e+10
5.7065  8.45629e+09  3.25821e+10
5.7079  8.45741e+09  3.2594e+10
5.7093  8.45853e+09  3.26058e+10
5.7107  8.45965e+09  3.26177e+10
5.7121  8.46077e+09  3.26295e+10
5.7135  8.46189e+09  3.26414e+10
5.7149  8.46301e+09  3.26532e+10
5.7163  8.46414e+09  3.26651e+10
5.7177  8.46526e+09  3.26769e+10
5.7191  8.46638e+09  3.26888e+10
5.7205  8.4675e+09  3.27007e+10
5.7219  8.46862e+09  3.27125e+10
5.7233  8.46974e+09  3.27244e+10
5.72471  8.47086e+09  3.27363e+10
5.72611  8.47198e+09  3.27481e+10
5.72751  8.4731e+09  3.276e+10
5.72891  8.47422e+09  3.27719e+10
5.73031  8.47535e+09  3.27838e+10
5.73171  8.47647e+09  3.27956e+10
5.73311  8.47759e+09  3.28075e+10
5.73452  8.47871e+09  3.28194e+10
5.73592  8.47983e+09  3.28313e+10
5.73732  8.48095e+09  3.28432e+10
5.73872  8.48207e+09  3.28551e+10
5.74012  8.48319e+09  3.2867e+10
5.74153  8.48431e+09  3.28789e+10
5.74293  8.48543e+09  3.28908e+10
5.74433  8.48656e+09  3.29027e+10
5.74573  8.48768e+09  3.29146e+10
5.74714  8.4888e+09  3.29265e+10
5.74854  8.48992e+09  3.29384e+10
5.74994  8.49104e+09  3.29503e+10
5.75135  8.49216e+09  3.29622e+10
5.75275  8.49328e+09  3.29741e+10
5.75415  8.4944e+09  3.29861e+10
5.75555  8.49552e+09  3.2998e+10
5.75696  8.49664e+09  3.30099e+10
5.75836  8.49777e+09  3.30218e+10
5.75976  8.49889e+09  3.30338e+10
5.76117  8.50001e+09  3.30457e+10
5.76257  8.50113e+09  3.30576e+10
5.76397  8.50225e+09  3.30696e+10
5.76538  8.50337e+09  3.30815e+10
5.76678  8.50449e+09  3.30934e+10
5.76819  8.50561e+09  3.31054e+10
5.76959  8.50673e+09  3.31173e+10
5.77099  8.50785e+09  3.31293e+10
5.7724  8.50898e+09  3.31412e+10
5.7738  8.5101e+09  3.31532e+10
5.77521  8.51122e+09  3.31651e+10
5.77661  8.51234e+09  3.31771e+10
5.77802  8.51346e+09  3.3189e+10
5.77942  8.51458e+09  3.3201e+10
5.78082  8.5157e+09  3.32129e+10
5.78223  8.51682e+09  3.32249e+10
5.78363  8.51794e+09  3.32369e+10
5.78504  8.51906e+09  3.32488e+10
5.78644  8.52019e+09  3.32608e+10
5.78785  8.52131e+09  3.32728e+10
5.78925  8.52243e+09  3.32848e+10
5.79066  8.52355e+09  3.32967e+10
5.79206  8.52467e+09  3.33087e+10
5.79347  8.52579e+09  3.33207e+10
5.79488  8.52691e+09  3.33327e+10
5.79628  8.52803e+09  3.33447e+10
5.79769  8.52915e+09  3.33567e+10
5.79909  8.53027e+09  3.33687e+10
5.8005  8.5314e+09  3.33806e+10
5.8019  8.53252e+09  3.33926e+10
5.80331  8.53364e+09  3.34046e+10
5.80472  8.53476e+09  3.34166e+10
5.80612  8.53588e+09  3.34286e+10
5.80753  8.537e+09  3.34407e+10
5.80893  8.53812e+09  3.34527e+10
5.81034  8.53924e+09  3.34647e+10
5.81175  8.54036e+09  3.34767e+10
5.81315  8.54148e+09  3.34887e+10
5.81456  8.54261e+09  3.35007e+10
5.81597  8.54373e+09  3.35127e+10
5.81737  8.54485e+09  3.35248e+10
5.81878  8.54597e+09  3.35368e+10
5.82019  8.54709e+09  3.35488e+10
5.82159  8.54821e+09  3.35608e+10
5.823  8.54933e+09  3.35729e+10
5.82441  8.55045e+09  3.35849e+10
5.82582  8.55157e+09  3.35969e+10
5.82722  8.5527e+09  3.3609e+10
5.82863  8.55382e+09  3.3621e+10
5.83004  8.55494e+09  3.3633e+10
5.83145  8.55606e+09  3.36451e+10
5.83285  8.55718e+09  3.36571e+10
5.83426  8.5583e+09  3.36692e+10
5.83567  8.55942e+09  3.36812e+10
5.83708  8.56054e+09  3.36933e+10
5.83849  8.56166e+09  3.37053e+10
5.83989  8.56278e+09  3.37174e+10
5.8413  8.56391e+09  3.37295e+10
5.84271  8.56503e+09  3.37415e+10
5.84412  8.56615e+09  3.37536e+10
5.84553  8.56727e+09  3.37657e+10
5.84694  8.56839e+09  3.37777e+10
5.84834  8.56951e+09  3.37898e+10
5.84975  8.57063e+09  3.38019e+10
5.85116  8.57175e+09  3.38139e+10
5.85257  8.57287e+09  3.3826e+10
5.85398  8.57399e+09  3.38381e+10
5.85539  8.57512e+09  3.38502e+10
5.8568  8.57624e+09  3.38623e+10
5.85821  8.57736e+09  3.38744e+10
5.85962  8.57848e+09  3.38864e+10
5.86103  8.5796e+09  3.38985e+10
5.86243  8.58072e+09  3.39106e+10
5.86384  8.58184e+09  3.39227e+10
5.86525  8.58296e+09  3.39348e+10
5.86666  8.58408e+09  3.39469e+10
5.86807  8.5852e+09  3.3959e+10
5.86948  8.58633e+09  3.39711e+10
5.87089  8.58745e+09  3.39832e+10
5.8723  8.58857e+09  3.39954e+10
5.87371  8.58969e+09  3.40075e+10
5.87512  8.59081e+09  3.40196e+10
5.87653  8.59193e+09  3.40317e+10
5.87794  8.59305e+09  3.40438e+10
5.87935  8.59417e+09  3.40559e+10
5.88076  8.59529e+09  3.40681e+10
5.88218  8.59641e+09  3.40802e+10
5.88359  8.59754e+09  3.40923e+10
5.885  8.59866e+09  3.41044e+10
5.88641  8.59978e+09  3.41166e+10
5.88782  8.6009e+09  3.41287e+10
5.88923  8.60202e+09  3.41409e+10
5.89064  8.60314e+09  3.4153e+10
5.89205  8.60426e+09  3.41651e+10
5.89346  8.60538e+09  3.41773e+10
5.89487  8.6065e+09  3.41894e+10
5.89629  8.60762e+09  3.42016e+10
5.8977  8.60875e+09  3.42137e+10
5.89911  8.60987e+09  3.42259e+10
5.90052  8.61099e+09  3.4238e+10
5.90193  8.61211e+09  3.42502e+10
5.90334  8.61323e+09  3.42624e+10
5.90476  8.61435e+09  3.42745e+10
5.90617  8.61547e+09  3.42867e+10
5.90758  8.61659e+09  3.42989e+10
5.90899  8.61771e+09  3.4311e+10
5.9104  8.61883e+09  3.43232e+10
5.91182  8.61996e+09  3.43354e+10
5.91323  8.62108e+09  3.43475e+10
5.91464  8.6222e+09  3.43597e+10
5.91605  8.62332e+09  3.43719e+10
5.91747  8.62444e+09  3.43841e+10
5.91888  8.62556e+09  3.43963e+10
5.92029  8.62668e+09  3.44085e+10
5.9217  8.6278e+09  3.44206e+10
5.92312  8.62892e+09  3.44328e+10
5.92453  8.63004e+09  3.4445e+10
5.92594  8.63117e+09  3.44572e+10
5.92736  8.63229e+09  3.44694e+10
5.92877  8.63341e+09  3.44816e+10
5.93018  8.63453e+09  3.44938e+10
5.9316  8.63565e+09  3.4506e+10
5.93301  8.63677e+09  3.45183e+10
5.93442  8.63789e+09  3.45305e+10
5.93584  8.63901e+09  3.45427e+10
5.93725  8.64013e+09  3.45549e+10
5.93866  8.64125e+09  3.45671e+10
5.94008  8.64238e+09  3.45793e+10
5.94149  8.6435e+09  3.45915e+10
5.94291  8.64462e+09  3.46038e+10
5.94432  8.64574e+09  3.4616e+10
5.94573  8.64686e+09  3.46282e+10
5.94715  8.64798e+09  3.46405e+10
5.94856  8.6491e+09  3.46527e+10
5.94998  8.65022e+09  3.46649e+10
5.95139  8.65134e+09  3.46772e+10
5.95281  8.65246e+09  3.46894e+10
5.95422  8.65359e+09  3.47016e+10
5.95564  8.65471e+09  3.47139e+10
5.95705  8.65583e+09  3.47261e+10
5.95847  8.65695e+09  3.47384e+10
5.95988  8.65807e+09  3.47506e+10
5.9613  8.65919e+09  3.47629e+10
5.96271  8.66031e+09  3.47752e+10
5.96413  8.66143e+09  3.47874e+10
5.96554  8.66255e+09  3.47997e+10
5.96696  8.66367e+09  3.48119e+10
5.96837  8.6648e+09  3.48242e+10
5.96979  8.66592e+09  3.48365e+10
5.9712  8.66704e+09  3.48487e+10
5.97262  8.66816e+09  3.4861e+10
5.97404  8.66928e+09  3.48733e+10
5.97545  8.6704e+09  3.48856e+10
5.97687  8.67152e+09  3.48978e+10
5.97828  8.67264e+09  3.49101e+10
5.9797  8.67376e+09  3.49224e+10
5.98112  8.67488e+09  3.49347e+10
5.98253  8.67601e+09  3.4947e+10
5.98395  8.67713e+09  3.49593e+10
5.98536  8.67825e+09  3.49716e+10
5.98678  8.67937e+09  3.49839e+10
5.9882  8.68049e+09  3.49962e+10
5.98961  8.68161e+09  3.50085e+10
5.99103  8.68273e+09  3.50208e+10
5.99245  8.68385e+09  3.50331e+10
5.99387  8.68497e+09  3.50454e+10
5.99528  8.68609e+09  3.50577e+10
5.9967  8.68722e+09  3.507e+10
5.99812  8.68834e+09  3.50823e+10
5.99953  8.68946e+09  3.50946e+10
6.00095  8.69058e+09  3.51069e+10
6.00237  8.6917e+09  3.51192e+10
6.00379  8.69282e+09  3.51316e+10
6.0052  8.69394e+09  3.51439e+10
6.00662  8.69506e+09  3.51562e+10
6.00804  8.69618e+09  3.51686e+10
6.00946  8.6973e+09  3.51809e+10
6.01087  8.69843e+09  3.51932e+10
6.01229  8.69955e+09  3.52056e+10
6.01371  8.70067e+09  3.52179e+10
6.01513  8.70179e+09  3.52302e+10
6.01655  8.70291e+09  3.52426e+10
6.01796  8.70403e+09  3.52549e+10
6.01938  8.70515e+09  3.52673e+10
6.0208  8.70627e+09  3.52796e+10
6.02222  8.70739e+09  3.5292e+10
6.02364  8.70851e+09  3.53043e+10
6.02506  8.70964e+09  3.53167e+10
6.02648  8.71076e+09  3.5329e+10
6.0279  8.71188e+09  3.53414e+10
6.02931  8.713e+09  3.53538e+10
6.03073  8.71412e+09  3.53661e+10
6.03215  8.71524e+09  3.53785e+10
6.03357  8.71636e+09  3.53909e+10
6.03499  8.71748e+09  3.54032e+10
6.03641  8.7186e+09  3.54156e+10
6.03783  8.71972e+09  3.5428e+10
6.03925  8.72085e+09  3.54404e+10
6.04067  8.72197e+09  3.54527e+10
6.04209  8.72309e+09  3.54651e+10
6.04351  8.72421e+09  3.54775e+10
6.04493  8.72533e+09  3.54899e+10
6.04635  8.72645e+09  3.55023e+10
6.04777  8.72757e+09  3.55147e+10
6.04919  8.72869e+09  3.55271e+10
6.05061  8.72981e+09  3.55395e+10
6.05203  8.73093e+09  3.55519e+10
6.05345  8.73206e+09  3.55643e+10
6.05487  8.73318e+09  3.55767e+10
6.05629  8.7343e+09  3.55891e+10
6.05771  8.73542e+09  3.56015e+10
6.05913  8.73654e+09  3.56139e+10
6.06055  8.73766e+09  3.56263e+10
6.06197  8.73878e+09  3.56387e+10
6.06339  8.7399e+09  3.56512e+10
6.06481  8.74102e+09  3.56636e+10
6.06623  8.74214e+09  3.5676e+10
6.06765  8.74327e+09  3.56884e+10
6.06908  8.74439e+09  3.57009e+10
6.0705  8.74551e+09  3.57133e+10
6.07192  8.74663e+09  3.57257e+10
6.07334  8.74775e+09  3.57381e+10
6.07476  8.74887e+09  3.57506e+10
6.07618  8.74999e+09  3.5763e+10
6.0776  8.75111e+09  3.57755e+10
6.07902  8.75223e+09  3.57879e+10
6.08045  8.75335e+09  3.58004e+10
6.08187  8.75448e+09  3.58128e+10
6.08329  8.7556e+09  3.58252e+10
6.08471  8.75672e+09  3.58377e+10
6.08613  8.75784e+09  3.58502e+10
6.08756  8.75896e+09  3.58626e+10
6.08898  8.76008e+09  3.58751e+10
6.0904  8.7612e+09  3.58875e+10
6.09182  8.76232e+09  3.59e+10
6.09325  8.76344e+09  3.59125e+10
6.09467  8.76456e+09  3.59249e+10
6.09609  8.76569e+09  3.59374e+10
6.09751  8.76681e+09  3.59499e+10
6.09894  8.76793e+09  3.59623e+10
6.10036  8.76905e+09  3.59748e+10
6.10178  8.77017e+09  3.59873e+10
6.1032  8.77129e+09  3.59998e+10
6.10463  8.77241e+09  3.60123e+10
6.10605  8.77353e+09  3.60248e+10
6.10747  8.77465e+09  3.60372e+10
6.1089  8.77577e+09  3.60497e+10
6.11032  8.7769e+09  3.60622e+10
6.11174  8.77802e+09  3.60747e+10
6.11317  8.77914e+09  3.60872e+10
6.11459  8.78026e+09  3.60997e+10
6.11601  8.78138e+09  3.61122e+10
6.11744  8.7825e+09  3.61247e+10
6.11886  8.78362e+09  3.61372e+10
6.12029  8.78474e+09  3.61497e+10
6.12171  8.78586e+09  3.61623e+10
6.12313  8.78698e+09  3.61748e+10
6.12456  8.78811e+09  3.61873e+10
6.12598  8.78923e+09  3.61998e+10
6.12741  8.79035e+09  3.62123e+10
6.12883  8.79147e+09  3.62248e+10
6.13026  8.79259e+09  3.62374e+10
6.13168  8.79371e+09  3.62499e+10
6.1331  8.79483e+09  3.62624e+10
6.13453  8.79595e+09  3.6275e+10
6.13595  8.79707e+09  3.62875e+10
6.13738  8.79819e+09  3.63e+10
6.1388  8.79932e+09  3.63126e+10
6.14023  8.80044e+09  3.63251e+10
6.14165  8.80156e+09  3.63376e+10
6.14308  8.80268e+09  3.63502e+10
6.1445  8.8038e+09  3.63627e+10
6.14593  8.80492e+09  3.63753e+10
6.14735  8.80604e+09  3.63878e+10
6.14878  8.80716e+09  3.64004e+10
6.15021  8.80828e+09  3.6413e+10
6.15163  8.8094e+09  3.64255e+10
6.15306  8.81053e+09  3.64381e+10
6.15448  8.81165e+09  3.64506e+10
6.15591  8.81277e+09  3.64632e+10
6.15733  8.81389e+09  3.64758e+10
6.15876  8.81501e+09  3.64883e+10
6.16019  8.81613e+09  3.65009e+10
6.16161  8.81725e+09  3.65135e+10
6.16304  8.81837e+09  3.65261e+10
6.16447  8.81949e+09  3.65386e+10
6.16589  8.82061e+09  3.65512e+10
6.16732  8.82174e+09  3.65638e+10
6.16874  8.82286e+09  3.65764e+10
6.17017  8.82398e+09  3.6589e+10
6.1716  8.8251e+09  3.66016e+10
6.17302  8.82622e+09  3.66142e+10
6.17445  8.82734e+09  3.66268e+10
6.17588  8.82846e+09  3.66394e+10
6.17731  8.82958e+09  3.6652e+10
6.17873  8.8307e+09  3.66646e+10
6.18016  8.83182e+09  3.66772e+10
6.18159  8.83295e+09  3.66898e+10
6.18301  8.83407e+09  3.67024e+10
6.18444  8.83519e+09  3.6715e+10
6.18587  8.83631e+09  3.67276e+10
6.1873  8.83743e+09  3.67402e+10
6.18872  8.83855e+09  3.67528e+10
6.19015  8.83967e+09  3.67655e+10
6.19158  8.84079e+09  3.67781e+10
6.19301  8.84191e+09  3.67907e+10
6.19443  8.84303e+09  3.68033e+10
6.19586  8.84416e+09  3.6816e+10
6.19729  8.84528e+09  3.68286e+10
6.19872  8.8464e+09  3.68412e+10
6.20015  8.84752e+09  3.68539e+10
6.20158  8.84864e+09  3.68665e+10
6.203  8.84976e+09  3.68791e+10
6.20443  8.85088e+09  3.68918e+10
6.20586  8.852e+09  3.69044e+10
6.20729  8.85312e+09  3.69171e+10
6.20872  8.85424e+09  3.69297e+10
6.21015  8.85537e+09  3.69424e+10
6.21157  8.85649e+09  3.6955e+10
6.213  8.85761e+09  3.69677e+10
6.21443  8.85873e+09  3.69804e+10
6.21586  8.85985e+09  3.6993e+10
6.21729  8.86097e+09  3.70057e+10
6.21872  8.86209e+09  3.70183e+10
6.22015  8.86321e+09  3.7031e+10
6.22158  8.86433e+09  3.70437e+10
6.22301  8.86545e+09  3.70564e+10
6.22444  8.86658e+09  3.7069e+10
6.22587  8.8677e+09  3.70817e+10
6.2273  8.86882e+09  3.70944e+10
6.22873  8.86994e+09  3.71071e+10
6.23016  8.87106e+09  3.71197e+10
6.23159  8.87218e+09  3.71324e+10
6.23302  8.8733e+09  3.71451e+10
6.23445  8.87442e+09  3.71578e+10
6.23588  8.87554e+09  3.71705e+10
6.23731  8.87666e+09  3.71832e+10
6.23874  8.87779e+09  3.71959e+10
6.24017  8.87891e+09  3.72086e+10
6.2416  8.88003e+09  3.72213e+10
6.24303  8.88115e+09  3.7234e+10
6.24446  8.88227e+09  3.72467e+10
6.24589  8.88339e+09  3.72594e+10
6.24732  8.88451e+09  3.72721e+10
6.24875  8.88563e+09  3.72848e+10
6.25018  8.88675e+09  3.72976e+10
6.25161  8.88788e+09  3.73103e+10
6.25304  8.889e+09  3.7323e+10
6.25447  8.89012e+09  3.73357e+10
6.2559  8.89124e+09  3.73484e+10
6.25734  8.89236e+09  3.73612e+10
6.25877  8.89348e+09  3.73739e+10
6.2602  8.8946e+09  3.73866e+10
6.26163  8.89572e+09  3.73994e+10
6.26306  8.89684e+09  3.74121e+10
6.26449  8.89796e+09  3.74248e+10
6.26592  8.89909e+09  3.74376e+10
6.26736  8.90021e+09  3.74503e+10
6.26879  8.90133e+09  3.74631e+10
6.27022  8.90245e+09  3.74758e+10
6.27165  8.90357e+09  3.74886e+10
6.27308  8.90469e+09  3.75013e+10
6.27452  8.90581e+09  3.75141e+10
6.27595  8.90693e+09  3.75268e+10
6.27738  8.90805e+09  3.75396e+10
6.27881  8.90917e+09  3.75524e+10
6.28024  8.9103e+09  3.75651e+10
6.28168  8.91142e+09  3.75779e+10
6.28311  8.91254e+09  3.75906e+10
6.28454  8.91366e+09  3.76034e+10
6.28598  8.91478e+09  3.76162e+10
6.28741  8.9159e+09  3.7629e+10
6.28884  8.91702e+09  3.76417e+10
6.29027  8.91814e+09  3.76545e+10
6.29171  8.91926e+09  3.76673e+10
6.29314  8.92038e+09  3.76801e+10
6.29457  8.92151e+09  3.76929e+10
6.29601  8.92263e+09  3.77057e+10
6.29744  8.92375e+09  3.77184e+10
6.29887  8.92487e+09  3.77312e+10
6.30031  8.92599e+09  3.7744e+10
6.30174  8.92711e+09  3.77568e+10
6.30317  8.92823e+09  3.77696e+10
6.30461  8.92935e+09  3.77824e+10
6.30604  8.93047e+09  3.77952e+10
6.30747  8.93159e+09  3.7808e+10
6.30891  8.93272e+09  3.78209e+10
6.31034  8.93384e+09  3.78337e+10
6.31178  8.93496e+09  3.78465e+10
6.31321  8.93608e+09  3.78593e+10
6.31464  8.9372e+09  3.78721e+10
6.31608  8.93832e+09  3.78849e+10
6.31751  8.93944e+09  3.78978e+10
6.31895  8.94056e+09  3.79106e+10
6.32038  8.94168e+09  3.79234e+10
6.32182  8.9428e+09  3.79362e+10
6.32325  8.94393e+09  3.79491e+10
6.32469  8.94505e+09  3.79619e+10
6.32612  8.94617e+09  3.79747e+10
6.32755  8.94729e+09  3.79876e+10
6.32899  8.94841e+09  3.80004e+10
6.33042  8.94953e+09  3.80133e+10
6.33186  8.95065e+09  3.80261e+10
6.3333  8.95177e+09  3.80389e+10
6.33473  8.95289e+09  3.80518e+10
6.33617  8.95401e+09  3.80646e+10
6.3376  8.95514e+09  3.80775e+10
6.33904  8.95626e+09  3.80904e+10
6.34047  8.95738e+09  3.81032e+10
6.34191  8.9585e+09  3.81161e+10
6.34334  8.95962e+09  3.81289e+10
6.34478  8.96074e+09  3.81418e+10
6.34621  8.96186e+09  3.81547e+10
6.34765  8.96298e+09  3.81675e+10
6.34909  8.9641e+09  3.81804e+10
6.35052  8.96522e+09  3.81933e+10
6.35196  8.96635e+09  3.82062e+10
6.35339  8.96747e+09  3.8219e+10
6.35483  8.96859e+09  3.82319e+10
6.35627  8.96971e+09  3.82448e+10
6.3577  8.97083e+09  3.82577e+10
6.35914  8.97195e+09  3.82706e+10
6.36058  8.97307e+09  3.82835e+10
6.36201  8.97419e+09  3.82964e+10
6.36345  8.97531e+09  3.83093e+10
6.36489  8.97643e+09  3.83222e+10
6.36632  8.97756e+09  3.83351e+10
6.36776  8.97868e+09  3.8348e+10
6.3692  8.9798e+09  3.83609e+10
6.37063  8.98092e+09  3.83738e+10
6.37207  8.98204e+09  3.83867e+10
6.37351  8.98316e+09  3.83996e+10
6.37495  8.98428e+09  3.84125e+10
6.37638  8.9854e+09  3.84254e+10
6.37782  8.98652e+09  3.84383e+10
6.37926  8.98764e+09  3.84513e+10
6.38069  8.98877e+09  3.84642e+10
6.38213  8.98989e+09  3.84771e+10
6.38357  8.99101e+09  3.849e+10
6.38501  8.99213e+09  3.8503e+10
6.38645  8.99325e+09  3.85159e+10
6.38788  8.99437e+09  3.85288e+10
6.38932  8.99549e+09  3.85418e+10
6.39076  8.99661e+09  3.85547e+10
6.3922  8.99773e+09  3.85676e+10
6.39364  8.99885e+09  3.85806e+10
6.39507  8.99998e+09  3.85935e+10
6.39651  9.0011e+09  3.86065e+10
6.39795  9.00222e+09  3.86194e+10
6.39939  9.00334e+09  3.86324e+10
6.40083  9.00446e+09  3.86453e+10
6.40227  9.00558e+09  3.86583e+10
6.40371  9.0067e+09  3.86712e+10
6.40514  9.00782e+09  3.86842e+10
6.40658  9.00894e+09  3.86972e+10
6.40802  9.01006e+09  3.87101e+10
6.40946  9.01119e+09  3.87231e+10
6.4109  9.01231e+09  3.87361e+10
6.41234  9.01343e+09  3.8749e+10
6.41378  9.01455e+09  3.8762e+10
6.41522  9.01567e+09  3.8775e+10
6.41666  9.01679e+09  3.8788e+10
6.4181  9.01791e+09  3.88009e+10
6.41954  9.01903e+09  3.88139e+10
6.42098  9.02015e+09  3.88269e+10
6.42241  9.02127e+09  3.88399e+10
6.42385  9.0224e+09  3.88529e+10
6.42529  9.02352e+09  3.88659e+10
6.42673  9.02464e+09  3.88789e+10
6.42817  9.02576e+09  3.88919e+10
6.42961  9.02688e+09  3.89049e+10
6.43105  9.028e+09  3.89179e+10
6.43249  9.02912e+09  3.89309e+10
6.43393  9.03024e+09  3.89439e+10
6.43537  9.03136e+09  3.89569e+10
6.43681  9.03248e+09  3.89699e+10
6.43826  9.03361e+09  3.89829e+10
6.4397  9.03473e+09  3.89959e+10
6.44114  9.03585e+09  3.90089e+10
6.44258  9.03697e+09  3.9022e+10
6.44402  9.03809e+09  3.9035e+10
6.44546  9.03921e+09  3.9048e+10
6.4469  9.04033e+09  3.9061e+10
6.44834  9.04145e+09  3.90741e+10
6.44978  9.04257e+09  3.90871e+10
6.45122  9.04369e+09  3.91001e+10
6.45266  9.04482e+09  3.91132e+10
6.4541  9.04594e+09  3.91262e+10
6.45555  9.04706e+09  3.91392e+10
6.45699  9.04818e+09  3.91523e+10
6.45843  9.0493e+09  3.91653e+10
6.45987  9.05042e+09  3.91784e+10
6.46131  9.05154e+09  3.91914e+10
6.46275  9.05266e+09  3.92045e+10
6.46419  9.05378e+09  3.92175e+10
6.46564  9.0549e+09  3.92306e+10
6.46708  9.05603e+09  3.92436e+10
6.46852  9.05715e+09  3.92567e+10
6.46996  9.05827e+09  3.92698e+10
6.4714  9.05939e+09  3.92828e+10
6.47285  9.06051e+09  3.92959e+10
6.47429  9.06163e+09  3.9309e+10
6.47573  9.06275e+09  3.9322e+10
6.47717  9.06387e+09  3.93351e+10
6.47862  9.06499e+09  3.93482e+10
6.48006  9.06611e+09  3.93613e+10
6.4815  9.06724e+09  3.93743e+10
6.48294  9.06836e+09  3.93874e+10
6.48439  9.06948e+09  3.94005e+10
6.48583  9.0706e+09  3.94136e+10
6.48727  9.07172e+09  3.94267e+10
6.48871  9.07284e+09  3.94398e+10
6.49016  9.07396e+09  3.94529e+10
6.4916  9.07508e+09  3.9466e+10
6.49304  9.0762e+09  3.94791e+10
6.49449  9.07732e+09  3.94922e+10
6.49593  9.07845e+09  3.95053e+10
6.49737  9.07957e+09  3.95184e+10
6.49882  9.08069e+09  3.95315e+10
6.50026  9.08181e+09  3.95446e+10
6.5017  9.08293e+09  3.95577e+10
6.50315  9.08405e+09  3.95708e+10
6.50459  9.08517e+09  3.95839e+10
6.50604  9.08629e+09  3.9597e+10
6.50748  9.08741e+09  3.96102e+10
6.50892  9.08853e+09  3.96233e+10
6.51037  9.08966e+09  3.96364e+10
6.51181  9.09078e+09  3.96495e+10
6.51325  9.0919e+09  3.96627e+10
6.5147  9.09302e+09  3.96758e+10
6.51614  9.09414e+09  3.96889e+10
6.51759  9.09526e+09  3.97021e+10
6.51903  9.09638e+09  3.97152e+10
6.52048  9.0975e+09  3.97284e+10
6.52192  9.09862e+09  3.97415e+10
6.52337  9.09974e+09  3.97546e+10
6.52481  9.10087e+09  3.97678e+10
6.52626  9.10199e+09  3.97809e+10
6.5277  9.10311e+09  3.97941e+10
6.52914  9.10423e+09  3.98073e+10
6.53059  9.10535e+09  3.98204e+10
6.53203  9.10647e+09  3.98336e+10
6.53348  9.10759e+09  3.98467e+10
6.53492  9.10871e+09  3.98599e+10
6.53637  9.10983e+09  3.98731e+10
6.53782  9.11095e+09  3.98862e+10
6.53926  9.11208e+09  3.98994e+10
6.54071  9.1132e+09  3.99126e+10
6.54215  9.11432e+09  3.99257e+10
6.5436  9.11544e+09  3.99389e+10
6.54504  9.11656e+09  3.99521e+10
6.54649  9.11768e+09  3.99653e+10
6.54793  9.1188e+09  3.99785e+10
6.54938  9.11992e+09  3.99917e+10
6.55083  9.12104e+09  4.00048e+10
6.55227  9.12216e+09  4.0018e+10
6.55372  9.12329e+09  4.00312e+10
6.55516  9.12441e+09  4.00444e+10
6.55661  9.12553e+09  4.00576e+10
6.55806  9.12665e+09  4.00708e+10
6.5595  9.12777e+09  4.0084e+10
6.56095  9.12889e+09  4.00972e+10
6.5624  9.13001e+09  4.01104e+10
6.56384  9.13113e+09  4.01236e+10
6.56529  9.13225e+09  4.01369e+10
6.56674  9.13337e+09  4.01501e+10
6.56818  9.1345e+09  4.01633e+10
6.56963  9.13562e+09  4.01765e+10
6.57108  9.13674e+09  4.01897e+10
6.57252  9.13786e+09  4.02029e+10
6.57397  9.13898e+09  4.02162e+10
6.57542  9.1401e+09  4.02294e+10
6.57687  9.14122e+09  4.02426e+10
6.57831  9.14234e+09  4.02559e+10
6.57976  9.14346e+09  4.02691e+10
6.58121  9.14458e+09  4.02823e+10
6.58265  9.14571e+09  4.02956e+10
6.5841  9.14683e+09  4.03088e+10
6.58555  9.14795e+09  4.03221e+10
6.587  9.14907e+09  4.03353e+10
6.58845  9.15019e+09  4.03485e+10
6.58989  9.15131e+09  4.03618e+10
6.59134  9.15243e+09  4.0375e+10
6.59279  9.15355e+09  4.03883e+10
6.59424  9.15467e+09  4.04016e+10
6.59568  9.15579e+09  4.04148e+10
6.59713  9.15692e+09  4.04281e+10
6.59858  9.15804e+09  4.04413e+10
6.60003  9.15916e+09  4.04546e+10
6.60148  9.16028e+09  4.04679e+10
6.60293  9.1614e+09  4.04811e+10
6.60437  9.16252e+09  4.04944e+10
6.60582  9.16364e+09  4.05077e+10
6.60727  9.16476e+09  4.0521e+10
6.60872  9.16588e+09  4.05342e+10
6.61017  9.167e+09  4.05475e+10
6.61162  9.16813e+09  4.05608e+10
6.61307  9.16925e+09  4.05741e+10
6.61452  9.17037e+09  4.05874e+10
6.61597  9.17149e+09  4.06007e+10
6.61741  9.17261e+09  4.0614e+10
6.61886  9.17373e+09  4.06273e+10
6.62031  9.17485e+09  4.06406e+10
6.62176  9.17597e+09  4.06539e+10
6.62321  9.17709e+09  4.06672e+10
6.62466  9.17821e+09  4.06805e+10
6.62611  9.17934e+09  4.06938e+10
6.62756  9.18046e+09  4.07071e+10
6.62901  9.18158e+09  4.07204e+10
6.63046  9.1827e+09  4.07337e+10
6.63191  9.18382e+09  4.0747e+10
6.63336  9.18494e+09  4.07603e+10
6.63481  9.18606e+09  4.07737e+10
6.63626  9.18718e+09  4.0787e+10
6.63771  9.1883e+09  4.08003e+10
6.63916  9.18942e+09  4.08136e+10
6.64061  9.19055e+09  4.0827e+10
6.64206  9.19167e+09  4.08403e+10
6.64351  9.19279e+09  4.08536e+10
6.64496  9.19391e+09  4.0867e+10
6.64641  9.19503e+09  4.08803e+10
6.64786  9.19615e+09  4.08936e+10
6.64931  9.19727e+09  4.0907e+10
6.65076  9.19839e+09  4.09203e+10
6.65221  9.19951e+09  4.09337e+10
6.65366  9.20063e+09  4.0947e+10
6.65512  9.20176e+09  4.09604e+10
6.65657  9.20288e+09  4.09737e+10
6.65802  9.204e+09  4.09871e+10
6.65947  9.20512e+09  4.10004e+10
6.66092  9.20624e+09  4.10138e+10
6.66237  9.20736e+09  4.10272e+10
6.66382  9.20848e+09  4.10405e+10
6.66527  9.2096e+09  4.10539e+10
6.66672  9.21072e+09  4.10673e+10
6.66818  9.21184e+09  4.10806e+10
6.66963  9.21297e+09  4.1094e+10
6.67108  9.21409e+09  4.11074e+10
6.67253  9.21521e+09  4.11208e+10
6.67398  9.21633e+09  4.11341e+10
6.67544  9.21745e+09  4.11475e+10
6.67689  9.21857e+09  4.11609e+10
6.67834  9.21969e+09  4.11743e+10
6.67979  9.22081e+09  4.11877e+10
6.68124  9.22193e+09  4.12011e+10
6.6827  9.22306e+09  4.12145e+10
6.68415  9.22418e+09  4.12279e+10
6.6856  9.2253e+09  4.12413e+10
6.68705  9.22642e+09  4.12547e+10
6.6885  9.22754e+09  4.12681e+10
6.68996  9.22866e+09  4.12815e+10
6.69141  9.22978e+09  4.12949e+10
6.69286  9.2309e+09  4.13083e+10
6.69432  9.23202e+09  4.13217e+10
6.69577  9.23314e+09  4.13351e+10
6.69722  9.23427e+09  4.13485e+10
6.69867  9.23539e+09  4.13619e+10
6.70013  9.23651e+09  4.13754e+10
6.70158  9.23763e+09  4.13888e+10
6.70303  9.23875e+09  4.14022e+10
6.70449  9.23987e+09  4.14156e+10
6.70594  9.24099e+09  4.14291e+10
6.70739  9.24211e+09  4.14425e+10
6.70885  9.24323e+09  4.14559e+10
6.7103  9.24435e+09  4.14694e+10
6.71175  9.24548e+09  4.14828e+10
6.71321  9.2466e+09  4.14963e+10
6.71466  9.24772e+09  4.15097e+10
6.71611  9.24884e+09  4.15231e+10
6.71757  9.24996e+09  4.15366e+10
6.71902  9.25108e+09  4.155e+10
6.72048  9.2522e+09  4.15635e+10
6.72193  9.25332e+09  4.15769e+10
6.72338  9.25444e+09  4.15904e+10
6.72484  9.25556e+09  4.16039e+10
6.72629  9.25669e+09  4.16173e+10
6.72775  9.25781e+09  4.16308e+10
6.7292  9.25893e+09  4.16443e+10
6.73066  9.26005e+09  4.16577e+10
6.73211  9.26117e+09  4.16712e+10
6.73356  9.26229e+09  4.16847e+10
6.73502  9.26341e+09  4.16981e+10
6.73647  9.26453e+09  4.17116e+10
6.73793  9.26565e+09  4.17251e+10
6.73938  9.26677e+09  4.17386e+10
6.74084  9.2679e+09  4.17521e+10
6.74229  9.26902e+09  4.17655e+10
6.74375  9.27014e+09  4.1779e+10
6.7452  9.27126e+09  4.17925e+10
6.74666  9.27238e+09  4.1806e+10
6.74811  9.2735e+09  4.18195e+10
6.74957  9.27462e+09  4.1833e+10
6.75102  9.27574e+09  4.18465e+10
6.75248  9.27686e+09  4.186e+10
6.75393  9.27798e+09  4.18735e+10
6.75539  9.27911e+09  4.1887e+10
6.75685  9.28023e+09  4.19005e+10
6.7583  9.28135e+09  4.1914e+10
6.75976  9.28247e+09  4.19276e+10
6.76121  9.28359e+09  4.19411e+10
6.76267  9.28471e+09  4.19546e+10
6.76413  9.28583e+09  4.19681e+10
6.76558  9.28695e+09  4.19816e+10
6.76704  9.28807e+09  4.19952e+10
6.76849  9.28919e+09  4.20087e+10
6.76995  9.29032e+09  4.20222e+10
6.77141  9.29144e+09  4.20357e+10
6.77286  9.29256e+09  4.20493e+10
6.77432  9.29368e+09  4.20628e+10
6.77577  9.2948e+09  4.20764e+10
6.77723  9.29592e+09  4.20899e+10
6.77869  9.29704e+09  4.21034e+10
6.78014  9.29816e+09  4.2117e+10
6.7816  9.29928e+09  4.21305e+10
6.78306  9.3004e+09  4.21441e+10
6.78452  9.30153e+09  4.21576e+10
6.78597  9.30265e+09  4.21712e+10
6.78743  9.30377e+09  4.21847e+10
6.78889  9.30489e+09  4.21983e+10
6.79034  9.30601e+09  4.22119e+10
6.7918  9.30713e+09  4.22254e+10
6.79326  9.30825e+09  4.2239e+10
6.79472  9.30937e+09  4.22525e+10
6.79617  9.31049e+09  4.22661e+10
6.79763  9.31161e+09  4.22797e+10
6.79909  9.31274e+09  4.22933e+10
6.80055  9.31386e+09  4.23068e+10
6.802  9.31498e+09  4.23204e+10
6.80346  9.3161e+09  4.2334e+10
6.80492  9.31722e+09  4.23476e+10
6.80638  9.31834e+09  4.23612e+10
6.80783  9.31946e+09  4.23748e+10
6.80929  9.32058e+09  4.23883e+10
6.81075  9.3217e+09  4.24019e+10
6.81221  9.32282e+09  4.24155e+10
6.81367  9.32395e+09  4.24291e+10
6.81512  9.32507e+09  4.24427e+10
6.81658  9.32619e+09  4.24563e+10
6.81804  9.32731e+09  4.24699e+10
6.8195  9.32843e+09  4.24835e+10
6.82096  9.32955e+09  4.24971e+10
6.82242  9.33067e+09  4.25108e+10
6.82388  9.33179e+09  4.25244e+10
6.82533  9.33291e+09  4.2538e+10
6.82679  9.33403e+09  4.25516e+10
6.82825  9.33516e+09  4.25652e+10
6.82971  9.33628e+09  4.25788e+10
6.83117  9.3374e+09  4.25925e+10
6.83263  9.33852e+09  4.26061e+10
6.83409  9.33964e+09  4.26197e+10
6.83555  9.34076e+09  4.26333e+10
6.83701  9.34188e+09  4.2647e+10
6.83847  9.343e+09  4.26606e+10
6.83992  9.34412e+09  4.26742e+10
6.84138  9.34524e+09  4.26879e+10
6.84284  9.34637e+09  4.27015e+10
6.8443  9.34749e+09  4.27152e+10
6.84576  9.34861e+09  4.27288e+10
6.84722  9.34973e+09  4.27425e+10
6.84868  9.35085e+09  4.27561e+10
6.85014  9.35197e+09  4.27698e+10
6.8516  9.35309e+09  4.27834e+10
6.85306  9.35421e+09  4.27971e+10
6.85452  9.35533e+09  4.28107e+10
6.85598  9.35645e+09  4.28244e+10
6.85744  9.35758e+09  4.28381e+10
6.8589  9.3587e+09  4.28517e+10
6.86036  9.35982e+09  4.28654e+10
6.86182  9.36094e+09  4.28791e+10
6.86328  9.36206e+09  4.28927e+10
6.86474  9.36318e+09  4.29064e+10
6.8662  9.3643e+09  4.29201e+10
6.86766  9.36542e+09  4.29338e+10
6.86913  9.36654e+09  4.29474e+10
6.87059  9.36766e+09  4.29611e+10
6.87205  9.36879e+09  4.29748e+10
6.87351  9.36991e+09  4.29885e+10
6.87497  9.37103e+09  4.30022e+10
6.87643  9.37215e+09  4.30159e+10
6.87789  9.37327e+09  4.30296e+10
6.87935  9.37439e+09  4.30433e+10
6.88081  9.37551e+09  4.3057e+10
6.88227  9.37663e+09  4.30707e+10
6.88374  9.37775e+09  4.30844e+10
6.8852  9.37887e+09  4.30981e+10
6.88666  9.38e+09  4.31118e+10
6.88812  9.38112e+09  4.31255e+10
6.88958  9.38224e+09  4.31392e+10
6.89104  9.38336e+09  4.31529e+10
6.8925  9.38448e+09  4.31667e+10
6.89397  9.3856e+09  4.31804e+10
6.89543  9.38672e+09  4.31941e+10
6.89689  9.38784e+09  4.32078e+10
6.89835  9.38896e+09  4.32216e+10
6.89981  9.39008e+09  4.32353e+10
6.90128  9.39121e+09  4.3249e+10
6.90274  9.39233e+09  4.32627e+10
6.9042  9.39345e+09  4.32765e+10
6.90566  9.39457e+09  4.32902e+10
6.90713  9.39569e+09  4.3304e+10
6.90859  9.39681e+09  4.33177e+10
6.91005  9.39793e+09  4.33314e+10
6.91151  9.39905e+09  4.33452e+10
6.91298  9.40017e+09  4.33589e+10
6.91444  9.40129e+09  4.33727e+10
6.9159  9.40242e+09  4.33864e+10
6.91736  9.40354e+09  4.34002e+10
6.91883  9.40466e+09  4.3414e+10
6.92029  9.40578e+09  4.34277e+10
6.92175  9.4069e+09  4.34415e+10
6.92322  9.40802e+09  4.34552e+10
6.92468  9.40914e+09  4.3469e+10
6.92614  9.41026e+09  4.34828e+10
6.9276  9.41138e+09  4.34966e+10
6.92907  9.4125e+09  4.35103e+10
6.93053  9.41363e+09  4.35241e+10
6.93199  9.41475e+09  4.35379e+10
6.93346  9.41587e+09  4.35517e+10
6.93492  9.41699e+09  4.35654e+10
6.93639  9.41811e+09  4.35792e+10
6.93785  9.41923e+09  4.3593e+10
6.93931  9.42035e+09  4.36068e+10
6.94078  9.42147e+09  4.36206e+10
6.94224  9.42259e+09  4.36344e+10
6.9437  9.42371e+09  4.36482e+10
6.94517  9.42484e+09  4.3662e+10
6.94663  9.42596e+09  4.36758e+10
6.9481  9.42708e+09  4.36896e+10
6.94956  9.4282e+09  4.37034e+10
6.95103  9.42932e+09  4.37172e+10
6.95249  9.43044e+09  4.3731e+10
6.95395  9.43156e+09  4.37448e+10
6.95542  9.43268e+09  4.37586e+10
6.95688  9.4338e+09  4.37725e+10
6.95835  9.43492e+09  4.37863e+10
6.95981  9.43605e+09  4.38001e+10
6.96128  9.43717e+09  4.38139e+10
6.96274  9.43829e+09  4.38277e+10
6.96421  9.43941e+09  4.38416e+10
6.96567  9.44053e+09  4.38554e+10
6.96714  9.44165e+09  4.38692e+10
6.9686  9.44277e+09  4.38831e+10
6.97007  9.44389e+09  4.38969e+10
6.97153  9.44501e+09  4.39107e+10
6.973  9.44613e+09  4.39246e+10
6.97446  9.44726e+09  4.39384e+10
6.97593  9.44838e+09  4.39523e+10
6.97739  9.4495e+09  4.39661e+10
6.97886  9.45062e+09  4.398e+10
6.98032  9.45174e+09  4.39938e+10
6.98179  9.45286e+09  4.40077e+10
6.98325  9.45398e+09  4.40215e+10
6.98472  9.4551e+09  4.40354e+10
6.98619  9.45622e+09  4.40492e+10
6.98765  9.45734e+09  4.40631e+10
6.98912  9.45847e+09  4.4077e+10
6.99058  9.45959e+09  4.40908e+10
6.99205  9.46071e+09  4.41047e+10
6.99352  9.46183e+09  4.41186e+10
6.99498  9.46295e+09  4.41325e+10
6.99645  9.46407e+09  4.41463e+10
6.99791  9.46519e+09  4.41602e+10
6.99938  9.46631e+09  4.41741e+10
7.00085  9.46743e+09  4.4188e+10
7.00231  9.46855e+09  4.42019e+10
7.00378  9.46968e+09  4.42157e+10
7.00525  9.4708e+09  4.42296e+10
7.00671  9.47192e+09  4.42435e+10
7.00818  9.47304e+09  4.42574e+10
7.00965  9.47416e+09  4.42713e+10
7.01111  9.47528e+09  4.42852e+10
7.01258  9.4764e+09  4.42991e+10
7.01405  9.47752e+09  4.4313e+10
7.01551  9.47864e+09  4.43269e+10
7.01698  9.47976e+09  4.43408e+10
7.01845  9.48089e+09  4.43547e+10
7.01992  9.48201e+09  4.43687e+10
7.02138  9.48313e+09  4.43826e+10
7.02285  9.48425e+09  4.43965e+10
7.02432  9.48537e+09  4.44104e+10
7.02579  9.48649e+09  4.44243e+10
7.02725  9.48761e+09  4.44383e+10
7.02872  9.48873e+09  4.44522e+10
7.03019  9.48985e+09  4.44661e+10
7.03166  9.49097e+09  4.448e+10
7.03312  9.4921e+09  4.4494e+10
7.03459  9.49322e+09  4.45079e+10
7.03606  9.49434e+09  4.45218e+10
7.03753  9.49546e+09  4.45358e+10
7.039  9.49658e+09  4.45497e+10
7.04046  9.4977e+09  4.45637e+10
7.04193  9.49882e+09  4.45776e+10
7.0434  9.49994e+09  4.45916e+10
7.04487  9.50106e+09  4.46055e+10
7.04634  9.50218e+09  4.46195e+10
7.0478  9.50331e+09  4.46334e+10
7.04927  9.50443e+09  4.46474e+10
7.05074  9.50555e+09  4.46613e+10
7.05221  9.50667e+09  4.46753e+10
7.05368  9.50779e+09  4.46893e+10
7.05515  9.50891e+09  4.47032e+10
7.05662  9.51003e+09  4.47172e+10
7.05809  9.51115e+09  4.47312e+10
7.05955  9.51227e+09  4.47451e+10
7.06102  9.51339e+09  4.47591e+10
7.06249  9.51452e+09  4.47731e+10
7.06396  9.51564e+09  4.47871e+10
7.06543  9.51676e+09  4.48011e+10
7.0669  9.51788e+09  4.4815e+10
7.06837  9.519e+09  4.4829e+10
7.06984  9.52012e+09  4.4843e+10
7.07131  9.52124e+09  4.4857e+10
7.07278  9.52236e+09  4.4871e+10
7.07425  9.52348e+09  4.4885e+10
7.07572  9.5246e+09  4.4899e+10
7.07719  9.52573e+09  4.4913e+10
7.07866  9.52685e+09  4.4927e+10
7.08012  9.52797e+09  4.4941e+10
7.08159  9.52909e+09  4.4955e+10
7.08306  9.53021e+09  4.4969e+10
7.08453  9.53133e+09  4.4983e+10
7.086  9.53245e+09  4.4997e+10
7.08747  9.53357e+09  4.5011e+10
7.08894  9.53469e+09  4.50251e+10
7.09041  9.53581e+09  4.50391e+10
7.09189  9.53694e+09  4.50531e+10
7.09336  9.53806e+09  4.50671e+10
7.09483  9.53918e+09  4.50812e+10
7.0963  9.5403e+09  4.50952e+10
7.09777  9.54142e+09  4.51092e+10
7.09924  9.54254e+09  4.51232e+10
7.10071  9.54366e+09  4.51373e+10
7.10218  9.54478e+09  4.51513e+10
7.10365  9.5459e+09  4.51654e+10
7.10512  9.54702e+09  4.51794e+10
7.10659  9.54815e+09  4.51934e+10
7.10806  9.54927e+09  4.52075e+10
7.10953  9.55039e+09  4.52215e+10
7.111  9.55151e+09  4.52356e+10
7.11247  9.55263e+09  4.52496e+10
7.11395  9.55375e+09  4.52637e+10
7.11542  9.55487e+09  4.52778e+10
7.11689  9.55599e+09  4.52918e+10
7.11836  9.55711e+09  4.53059e+10
7.11983  9.55824e+09  4.53199e+10
7.1213  9.55936e+09  4.5334e+10
7.12277  9.56048e+09  4.53481e+10
7.12425  9.5616e+09  4.53622e+10
7.12572  9.56272e+09  4.53762e+10
7.12719  9.56384e+09  4.53903e+10
7.12866  9.56496e+09  4.54044e+10
7.13013  9.56608e+09  4.54185e+10
7.1316  9.5672e+09  4.54325e+10
7.13308  9.56832e+09  4.54466e+10
7.13455  9.56945e+09  4.54607e+10
7.13602  9.57057e+09  4.54748e+10
7.13749  9.57169e+09  4.54889e+10
7.13896  9.57281e+09  4.5503e+10
7.14044  9.57393e+09  4.55171e+10
7.14191  9.57505e+09  4.55312e+10
7.14338  9.57617e+09  4.55453e+10
7.14485  9.57729e+09  4.55594e+10
7.14633  9.57841e+09  4.55735e+10
7.1478  9.57953e+09  4.55876e+10
7.14927  9.58066e+09  4.56017e+10
7.15074  9.58178e+09  4.56158e+10
7.15222  9.5829e+09  4.56299e+10
7.15369  9.58402e+09  4.5644e+10
7.15516  9.58514e+09  4.56582e+10
7.15664  9.58626e+09  4.56723e+10
7.15811  9.58738e+09  4.56864e+10
7.15958  9.5885e+09  4.57005e+10
7.16106  9.58962e+09  4.57146e+10
7.16253  9.59074e+09  4.57288e+10
7.164  9.59187e+09  4.57429e+10
7.16547  9.59299e+09  4.5757e+10
7.16695  9.59411e+09  4.57712e+10
7.16842  9.59523e+09  4.57853e+10
7.16989  9.59635e+09  4.57995e+10
7.17137  9.59747e+09  4.58136e+10
7.17284  9.59859e+09  4.58277e+10
7.17432  9.59971e+09  4.58419e+10
7.17579  9.60083e+09  4.5856e+10
7.17726  9.60195e+09  4.58702e+10
7.17874  9.60308e+09  4.58843e+10
7.18021  9.6042e+09  4.58985e+10
7.18168  9.60532e+09  4.59127e+10
7.18316  9.60644e+09  4.59268e+10
7.18463  9.60756e+09  4.5941e+10
7.18611  9.60868e+09  4.59551e+10
7.18758  9.6098e+09  4.59693e+10
7.18906  9.61092e+09  4.59835e+10
7.19053  9.61204e+09  4.59977e+10
7.192  9.61316e+09  4.60118e+10
7.19348  9.61429e+09  4.6026e+10
7.19495  9.61541e+09  4.60402e+10
7.19643  9.61653e+09  4.60544e+10
7.1979  9.61765e+09  4.60685e+10
7.19938  9.61877e+09  4.60827e+10
7.20085  9.61989e+09  4.60969e+10
7.20233  9.62101e+09  4.61111e+10
7.2038  9.62213e+09  4.61253e+10
7.20528  9.62325e+09  4.61395e+10
7.20675  9.62437e+09  4.61537e+10
7.20823  9.6255e+09  4.61679e+10
7.2097  9.62662e+09  4.61821e+10
7.21118  9.62774e+09  4.61963e+10
7.21265  9.62886e+09  4.62105e+10
7.21413  9.62998e+09  4.62247e+10
7.2156  9.6311e+09  4.62389e+10
7.21708  9.63222e+09  4.62531e+10
7.21855  9.63334e+09  4.62673e+10
7.22003  9.63446e+09  4.62815e+10
7.2215  9.63558e+09  4.62958e+10
7.22298  9.63671e+09  4.631e+10
7.22445  9.63783e+09  4.63242e+10
7.22593  9.63895e+09  4.63384e+10
7.22741  9.64007e+09  4.63527e+10
7.22888  9.64119e+09  4.63669e+10
7.23036  9.64231e+09  4.63811e+10
7.23183  9.64343e+09  4.63954e+10
7.23331  9.64455e+09  4.64096e+10
7.23479  9.64567e+09  4.64238e+10
7.23626  9.64679e+09  4.64381e+10
7.23774  9.64792e+09  4.64523e+10
7.23921  9.64904e+09  4.64666e+10
7.24069  9.65016e+09  4.64808e+10
7.24217  9.65128e+09  4.64951e+10
7.24364  9.6524e+09  4.65093e+10
7.24512  9.65352e+09  4.65236e+10
7.2466  9.65464e+09  4.65378e+10
7.24807  9.65576e+09  4.65521e+10
7.24955  9.65688e+09  4.65663e+10
7.25103  9.658e+09  4.65806e+10
7.2525  9.65913e+09  4.65949e+10
7.25398  9.66025e+09  4.66091e+10
7.25546  9.66137e+09  4.66234e+10
7.25693  9.66249e+09  4.66377e+10
7.25841  9.66361e+09  4.66519e+10
7.25989  9.66473e+09  4.66662e+10
7.26137  9.66585e+09  4.66805e+10
7.26284  9.66697e+09  4.66948e+10
7.26432  9.66809e+09  4.67091e+10
7.2658  9.66921e+09  4.67233e+10
7.26728  9.67034e+09  4.67376e+10
7.26875  9.67146e+09  4.67519e+10
7.27023  9.67258e+09  4.67662e+10
7.27171  9.6737e+09  4.67805e+10
7.27319  9.67482e+09  4.67948e+10
7.27466  9.67594e+09  4.68091e+10
7.27614  9.67706e+09  4.68234e+10
7.27762  9.67818e+09  4.68377e+10
7.2791  9.6793e+09  4.6852e+10
7.28057  9.68042e+09  4.68663e+10
7.28205  9.68155e+09  4.68806e+10
7.28353  9.68267e+09  4.68949e+10
7.28501  9.68379e+09  4.69092e+10
7.28649  9.68491e+09  4.69236e+10
7.28796  9.68603e+09  4.69379e+10
7.28944  9.68715e+09  4.69522e+10
7.29092  9.68827e+09  4.69665e+10
7.2924  9.68939e+09  4.69808e+10
7.29388  9.69051e+09  4.69952e+10
7.29536  9.69163e+09  4.70095e+10
7.29684  9.69276e+09  4.70238e+10
7.29831  9.69388e+09  4.70382e+10
7.29979  9.695e+09  4.70525e+10
7.30127  9.69612e+09  4.70668e+10
7.30275  9.69724e+09  4.70812e+10
7.30423  9.69836e+09  4.70955e+10
7.30571  9.69948e+09  4.71099e+10
7.30719  9.7006e+09  4.71242e+10
7.30867  9.70172e+09  4.71386e+10
7.31014  9.70284e+09  4.71529e+10
7.31162  9.70397e+09  4.71673e+10
7.3131  9.70509e+09  4.71816e+10
7.31458  9.70621e+09  4.7196e+10
7.31606  9.70733e+09  4.72103e+10
7.31754  9.70845e+09  4.72247e+10
7.31902  9.70957e+09  4.72391e+10
7.3205  9.71069e+09  4.72534e+10
7.32198  9.71181e+09  4.72678e+10
7.32346  9.71293e+09  4.72822e+10
7.32494  9.71405e+09  4.72966e+10
7.32642  9.71518e+09  4.73109e+10
7.3279  9.7163e+09  4.73253e+10
7.32938  9.71742e+09  4.73397e+10
7.33086  9.71854e+09  4.73541e+10
7.33234  9.71966e+09  4.73685e+10
7.33382  9.72078e+09  4.73828e+10
7.3353  9.7219e+09  4.73972e+10
7.33678  9.72302e+09  4.74116e+10
7.33826  9.72414e+09  4.7426e+10
7.33974  9.72526e+09  4.74404e+10
7.34122  9.72639e+09  4.74548e+10
7.3427  9.72751e+09  4.74692e+10
7.34418  9.72863e+09  4.74836e+10
7.34566  9.72975e+09  4.7498e+10
7.34714  9.73087e+09  4.75124e+10
7.34862  9.73199e+09  4.75268e+10
7.3501  9.73311e+09  4.75413e+10
7.35158  9.73423e+09  4.75557e+10
7.35306  9.73535e+09  4.75701e+10
7.35454  9.73647e+09  4.75845e+10
7.35602  9.7376e+09  4.75989e+10
7.35751  9.73872e+09  4.76133e+10
7.35899  9.73984e+09  4.76278e+10
7.36047  9.74096e+09  4.76422e+10
7.36195  9.74208e+09  4.76566e+10
7.36343  9.7432e+09  4.76711e+10
7.36491  9.74432e+09  4.76855e+10
7.36639  9.74544e+09  4.76999e+10
7.36787  9.74656e+09  4.77144e+10
7.36936  9.74768e+09  4.77288e+10
7.37084  9.74881e+09  4.77432e+10
7.37232  9.74993e+09  4.77577e+10
7.3738  9.75105e+09  4.77721e+10
7.37528  9.75217e+09  4.77866e+10
7.37676  9.75329e+09  4.7801e+10
7.37824  9.75441e+09  4.78155e+10
7.37973  9.75553e+09  4.78299e+10
7.38121  9.75665e+09  4.78444e+10
7.38269  9.75777e+09  4.78589e+10
7.38417  9.75889e+09  4.78733e+10
7.38565  9.76002e+09  4.78878e+10
7.38714  9.76114e+09  4.79023e+10
7.38862  9.76226e+09  4.79167e+10
7.3901  9.76338e+09  4.79312e+10
7.39158  9.7645e+09  4.79457e+10
7.39307  9.76562e+09  4.79602e+10
7.39455  9.76674e+09  4.79746e+10
7.39603  9.76786e+09  4.79891e+10
7.39751  9.76898e+09  4.80036e+10
7.39899  9.7701e+09  4.80181e+10
7.40048  9.77123e+09  4.80326e+10
7.40196  9.77235e+09  4.80471e+10
7.40344  9.77347e+09  4.80615e+10
7.40493  9.77459e+09  4.8076e+10
7.40641  9.77571e+09  4.80905e+10
7.40789  9.77683e+09  4.8105e+10
7.40937  9.77795e+09  4.81195e+10
7.41086  9.77907e+09  4.8134e+10
7.41234  9.78019e+09  4.81485e+10
7.41382  9.78131e+09  4.8163e+10
7.41531  9.78244e+09  4.81776e+10
7.41679  9.78356e+09  4.81921e+10
7.41827  9.78468e+09  4.82066e+10
7.41976  9.7858e+09  4.82211e+10
7.42124  9.78692e+09  4.82356e+10
7.42272  9.78804e+09  4.82501e+10
7.42421  9.78916e+09  4.82647e+10
7.42569  9.79028e+09  4.82792e+10
7.42717  9.7914e+09  4.82937e+10
7.42866  9.79252e+09  4.83082e+10
7.43014  9.79365e+09  4.83228e+10
7.43162  9.79477e+09  4.83373e+10
7.43311  9.79589e+09  4.83518e+10
7.43459  9.79701e+09  4.83664e+10
7.43608  9.79813e+09  4.83809e+10
7.43756  9.79925e+09  4.83955e+10
7.43904  9.80037e+09  4.841e+10
7.44053  9.80149e+09  4.84245e+10
7.44201  9.80261e+09  4.84391e+10
7.4435  9.80373e+09  4.84536e+10
7.44498  9.80486e+09  4.84682e+10
7.44647  9.80598e+09  4.84828e+10
7.44795  9.8071e+09  4.84973e+10
7.44943  9.80822e+09  4.85119e+10
7.45092  9.80934e+09  4.85264e+10
7.4524  9.81046e+09  4.8541e+10
7.45389  9.81158e+09  4.85556e+10
7.45537  9.8127e+09  4.85701e+10
7.45686  9.81382e+09  4.85847e+10
7.45834  9.81494e+09  4.85993e+10
7.45983  9.81607e+09  4.86139e+10
7.46131  9.81719e+09  4.86284e+10
7.4628  9.81831e+09  4.8643e+10
7.46428  9.81943e+09  4.86576e+10
7.46577  9.82055e+09  4.86722e+10
7.46725  9.82167e+09  4.86868e+10
7.46874  9.82279e+09  4.87014e+10
7.47022  9.82391e+09  4.8716e+10
7.47171  9.82503e+09  4.87305e+10
7.47319  9.82615e+09  4.87451e+10
7.47468  9.82728e+09  4.87597e+10
7.47616  9.8284e+09  4.87743e+10
7.47765  9.82952e+09  4.87889e+10
7.47914  9.83064e+09  4.88035e+10
7.48062  9.83176e+09  4.88182e+10
7.48211  9.83288e+09  4.88328e+10
7.48359  9.834e+09  4.88474e+10
7.48508  9.83512e+09  4.8862e+10
7.48656  9.83624e+09  4.88766e+10
7.48805  9.83736e+09  4.88912e+10
7.48954  9.83849e+09  4.89058e+10
7.49102  9.83961e+09  4.89205e+10
7.49251  9.84073e+09  4.89351e+10
7.49399  9.84185e+09  4.89497e+10
7.49548  9.84297e+09  4.89643e+10
7.49697  9.84409e+09  4.8979e+10
7.49845  9.84521e+09  4.89936e+10
7.49994  9.84633e+09  4.90082e+10
7.50143  9.84745e+09  4.90229e+10
7.50291  9.84857e+09  4.90375e+10
7.5044  9.8497e+09  4.90522e+10
7.50589  9.85082e+09  4.90668e+10
7.50737  9.85194e+09  4.90814e+10
7.50886  9.85306e+09  4.90961e+10
7.51035  9.85418e+09  4.91107e+10
7.51183  9.8553e+09  4.91254e+10
7.51332  9.85642e+09  4.91401e+10
7.51481  9.85754e+09  4.91547e+10
7.51629  9.85866e+09  4.91694e+10
7.51778  9.85978e+09  4.9184e+10
7.51927  9.86091e+09  4.91987e+10
7.52075  9.86203e+09  4.92134e+10
7.52224  9.86315e+09  4.9228e+10
7.52373  9.86427e+09  4.92427e+10
7.52522  9.86539e+09  4.92574e+10
7.5267  9.86651e+09  4.92721e+10
7.52819  9.86763e+09  4.92867e+10
7.52968  9.86875e+09  4.93014e+10
7.53117  9.86987e+09  4.93161e+10
7.53265  9.87099e+09  4.93308e+10
7.53414  9.87212e+09  4.93455e+10
7.53563  9.87324e+09  4.93601e+10
7.53712  9.87436e+09  4.93748e+10
7.5386  9.87548e+09  4.93895e+10
7.54009  9.8766e+09  4.94042e+10
7.54158  9.87772e+09  4.94189e+10
7.54307  9.87884e+09  4.94336e+10
7.54456  9.87996e+09  4.94483e+10
7.54604  9.88108e+09  4.9463e+10
7.54753  9.8822e+09  4.94777e+10
7.54902  9.88333e+09  4.94924e+10
7.55051  9.88445e+09  4.95072e+10
7.552  9.88557e+09  4.95219e+10
7.55348  9.88669e+09  4.95366e+10
7.55497  9.88781e+09  4.95513e+10
7.55646  9.88893e+09  4.9566e+10
7.55795  9.89005e+09  4.95807e+10
7.55944  9.89117e+09  4.95955e+10
7.56093  9.89229e+09  4.96102e+10
7.56242  9.89342e+09  4.96249e+10
7.5639  9.89454e+09  4.96396e+10
7.56539  9.89566e+09  4.96544e+10
7.56688  9.89678e+09  4.96691e+10
7.56837  9.8979e+09  4.96839e+10
7.56986  9.89902e+09  4.96986e+10
7.57135  9.90014e+09  4.97133e+10
7.57284  9.90126e+09  4.97281e+10
7.57433  9.90238e+09  4.97428e+10
7.57582  9.9035e+09  4.97576e+10
7.57731  9.90463e+09  4.97723e+10
7.57879  9.90575e+09  4.97871e+10
7.58028  9.90687e+09  4.98018e+10
7.58177  9.90799e+09  4.98166e+10
7.58326  9.90911e+09  4.98313e+10
7.58475  9.91023e+09  4.98461e+10
7.58624  9.91135e+09  4.98609e+10
7.58773  9.91247e+09  4.98756e+10
7.58922  9.91359e+09  4.98904e+10
7.59071  9.91471e+09  4.99052e+10
7.5922  9.91584e+09  4.99199e+10
7.59369  9.91696e+09  4.99347e+10
7.59518  9.91808e+09  4.99495e+10
7.59667  9.9192e+09  4.99643e+10
7.59816  9.92032e+09  4.99791e+10
7.59965  9.92144e+09  4.99938e+10
7.60114  9.92256e+09  5.00086e+10
7.60263  9.92368e+09  5.00234e+10
7.60412  9.9248e+09  5.00382e+10
7.60561  9.92592e+09  5.0053e+10
7.6071  9.92705e+09  5.00678e+10
7.60859  9.92817e+09  5.00826e+10
7.61008  9.92929e+09  5.00974e+10
7.61157  9.93041e+09  5.01122e+10
7.61306  9.93153e+09  5.0127e+10
7.61455  9.93265e+09  5.01418e+10
7.61604  9.93377e+09  5.01566e+10
7.61753  9.93489e+09  5.01714e+10
7.61902  9.93601e+09  5.01862e+10
7.62052  9.93713e+09  5.0201e+10
7.62201  9.93826e+09  5.02159e+10
7.6235  9.93938e+09  5.02307e+10
7.62499  9.9405e+09  5.02455e+10
7.62648  9.94162e+09  5.02603e+10
7.62797  9.94274e+09  5.02751e+10
7.62946  9.94386e+09  5.029e+10
7.63095  9.94498e+09  5.03048e+10
7.63244  9.9461e+09  5.03196e+10
7.63394  9.94722e+09  5.03345e+10
7.63543  9.94834e+09  5.03493e+10
7.63692  9.94947e+09  5.03641e+10
7.63841  9.95059e+09  5.0379e+10
7.6399  9.95171e+09  5.03938e+10
7.64139  9.95283e+09  5.04087e+10
7.64288  9.95395e+09  5.04235e+10
7.64438  9.95507e+09  5.04384e+10
7.64587  9.95619e+09  5.04532e+10
7.64736  9.95731e+09  5.04681e+10
7.64885  9.95843e+09  5.04829e+10
7.65034  9.95955e+09  5.04978e+10
7.65183  9.96068e+09  5.05126e+10
7.65333  9.9618e+09  5.05275e+10
7.65482  9.96292e+09  5.05424e+10
7.65631  9.96404e+09  5.05572e+10
7.6578  9.96516e+09  5.05721e+10
7.65929  9.96628e+09  5.0587e+10
7.66079  9.9674e+09  5.06019e+10
7.66228  9.96852e+09  5.06167e+10
7.66377  9.96964e+09  5.06316e+10
7.66526  9.97076e+09  5.06465e+10
7.66676  9.97189e+09  5.06614e+10
7.66825  9.97301e+09  5.06763e+10
7.66974  9.97413e+09  5.06911e+10
7.67123  9.97525e+09  5.0706e+10
7.67273  9.97637e+09  5.07209e+10
7.67422  9.97749e+09  5.07358e+10
7.67571  9.97861e+09  5.07507e+10
7.6772  9.97973e+09  5.07656e+10
7.6787  9.98085e+09  5.07805e+10
7.68019  9.98197e+09  5.07954e+10
7.68168  9.9831e+09  5.08103e+10
7.68318  9.98422e+09  5.08252e+10
7.68467  9.98534e+09  5.08401e+10
7.68616  9.98646e+09  5.08551e+10
7.68766  9.98758e+09  5.087e+10
7.68915  9.9887e+09  5.08849e+10
7.69064  9.98982e+09  5.08998e+10
7.69214  9.99094e+09  5.09147e+10
7.69363  9.99206e+09  5.09296e+10
7.69512  9.99318e+09  5.09446e+10
7.69662  9.99431e+09  5.09595e+10
7.69811  9.99543e+09  5.09744e+10
7.6996  9.99655e+09  5.09894e+10
7.7011  9.99767e+09  5.10043e+10
7.70259  9.99879e+09  5.10192e+10
7.70408  9.99991e+09  5.10342e+10
7.70558  1.0001e+10  5.10491e+10
7.70707  1.00022e+10  5.1064e+10
7.70857  1.00033e+10  5.1079e+10
7.71006  1.00044e+10  5.10939e+10
7.71155  1.00055e+10  5.11089e+10
7.71305  1.00066e+10  5.11238e+10
7.71454  1.00078e+10  5.11388e+10
7.71604  1.00089e+10  5.11537e+10
7.71753  1.001e+10  5.11687e+10
7.71902  1.00111e+10  5.11837e+10
7.72052  1.00122e+10  5.11986e+10
7.72201  1.00134e+10  5.12136e+10
7.72351  1.00145e+10  5.12285e+10
7.725  1.00156e+10  5.12435e+10
7.7265  1.00167e+10  5.12585e+10
7.72799  1.00178e+10  5.12735e+10
7.72949  1.0019e+10  5.12884e+10
7.73098  1.00201e+10  5.13034e+10
7.73248  1.00212e+10  5.13184e+10
7.73397  1.00223e+10  5.13334e+10
7.73547  1.00235e+10  5.13484e+10
7.73696  1.00246e+10  5.13633e+10
7.73846  1.00257e+10  5.13783e+10
7.73995  1.00268e+10  5.13933e+10
7.74145  1.00279e+10  5.14083e+10
7.74294  1.00291e+10  5.14233e+10
7.74444  1.00302e+10  5.14383e+10
7.74593  1.00313e+10  5.14533e+10
7.74743  1.00324e+10  5.14683e+10
7.74892  1.00335e+10  5.14833e+10
7.75042  1.00347e+10  5.14983e+10
7.75191  1.00358e+10  5.15133e+10
7.75341  1.00369e+10  5.15283e+10
7.7549  1.0038e+10  5.15433e+10
7.7564  1.00391e+10  5.15584e+10
7.75789  1.00403e+10  5.15734e+10
7.75939  1.00414e+10  5.15884e+10
7.76089  1.00425e+10  5.16034e+10
7.76238  1.00436e+10  5.16184e+10
7.76388  1.00448e+10  5.16335e+10
7.76537  1.00459e+10  5.16485e+10
7.76687  1.0047e+10  5.16635e+10
7.76837  1.00481e+10  5.16786e+10
7.76986  1.00492e+10  5.16936e+10
7.77136  1.00504e+10  5.17086e+10
7.77285  1.00515e+10  5.17237e+10
7.77435  1.00526e+10  5.17387e+10
7.77585  1.00537e+10  5.17538e+10
7.77734  1.00548e+10  5.17688e+10
7.77884  1.0056e+10  5.17838e+10
7.78034  1.00571e+10  5.17989e+10
7.78183  1.00582e+10  5.18139e+10
7.78333  1.00593e+10  5.1829e+10
7.78482  1.00604e+10  5.18441e+10
7.78632  1.00616e+10  5.18591e+10
7.78782  1.00627e+10  5.18742e+10
7.78931  1.00638e+10  5.18892e+10
7.79081  1.00649e+10  5.19043e+10
7.79231  1.0066e+10  5.19194e+10
7.79381  1.00672e+10  5.19344e+10
7.7953  1.00683e+10  5.19495e+10
7.7968  1.00694e+10  5.19646e+10
7.7983  1.00705e+10  5.19797e+10
7.79979  1.00717e+10  5.19947e+10
7.80129  1.00728e+10  5.20098e+10
7.80279  1.00739e+10  5.20249e+10
7.80428  1.0075e+10  5.204e+10
7.80578  1.00761e+10  5.20551e+10
7.80728  1.00773e+10  5.20702e+10
7.80878  1.00784e+10  5.20853e+10
7.81027  1.00795e+10  5.21004e+10
7.81177  1.00806e+10  5.21154e+10
7.81327  1.00817e+10  5.21305e+10
7.81477  1.00829e+10  5.21456e+10
7.81626  1.0084e+10  5.21607e+10
7.81776  1.00851e+10  5.21759e+10
7.81926  1.00862e+10  5.2191e+10
7.82076  1.00873e+10  5.22061e+10
7.82226  1.00885e+10  5.22212e+10
7.82375  1.00896e+10  5.22363e+10
7.82525  1.00907e+10  5.22514e+10
7.82675  1.00918e+10  5.22665e+10
7.82825  1.0093e+10  5.22816e+10
7.82975  1.00941e+10  5.22968e+10
7.83124  1.00952e+10  5.23119e+10
7.83274  1.00963e+10  5.2327e+10
7.83424  1.00974e+10  5.23422e+10
7.83574  1.00986e+10  5.23573e+10
7.83724  1.00997e+10  5.23724e+10
7.83874  1.01008e+10  5.23876e+10
7.84023  1.01019e+10  5.24027e+10
7.84173  1.0103e+10  5.24178e+10
7.84323  1.01042e+10  5.2433e+10
7.84473  1.01053e+10  5.24481e+10
7.84623  1.01064e+10  5.24633e+10
7.84773  1.01075e+10  5.24784e+10
7.84923  1.01086e+10  5.24936e+10
7.85072  1.01098e+10  5.25087e+10
7.85222  1.01109e+10  5.25239e+10
7.85372  1.0112e+10  5.2539e+10
7.85522  1.01131e+10  5.25542e+10
7.85672  1.01143e+10  5.25693e+10
7.85822  1.01154e+10  5.25845e+10
7.85972  1.01165e+10  5.25997e+10
7.86122  1.01176e+10  5.26148e+10
7.86272  1.01187e+10  5.263e+10
7.86422  1.01199e+10  5.26452e+10
7.86572  1.0121e+10  5.26604e+10
7.86721  1.01221e+10  5.26755e+10
7.86871  1.01232e+10  5.26907e+10
7.87021  1.01243e+10  5.27059e+10
7.87171  1.01255e+10  5.27211e+10
7.87321  1.01266e+10  5.27363e+10
7.87471  1.01277e+10  5.27515e+10
7.87621  1.01288e+10  5.27666e+10
7.87771  1.01299e+10  5.27818e+10
7.87921  1.01311e+10  5.2797e+10
7.88071  1.01322e+10  5.28122e+10
7.88221  1.01333e+10  5.28274e+10
7.88371  1.01344e+10  5.28426e+10
7.88521  1.01356e+10  5.28578e+10
7.88671  1.01367e+10  5.2873e+10
7.88821  1.01378e+10  5.28883e+10
7.88971  1.01389e+10  5.29035e+10
7.89121  1.014e+10  5.29187e+10
7.89271  1.01412e+10  5.29339e+10
7.89421  1.01423e+10  5.29491e+10
7.89571  1.01434e+10  5.29643e+10
7.89721  1.01445e+10  5.29795e+10
7.89871  1.01456e+10  5.29948e+10
7.90021  1.01468e+10  5.301e+10
7.90171  1.01479e+10  5.30252e+10
7.90322  1.0149e+10  5.30404e+10
7.90472  1.01501e+10  5.30557e+10
7.90622  1.01512e+10  5.30709e+10
7.90772  1.01524e+10  5.30862e+10
7.90922  1.01535e+10  5.31014e+10
7.91072  1.01546e+10  5.31166e+10
7.91222  1.01557e+10  5.31319e+10
7.91372  1.01569e+10  5.31471e+10
7.91522  1.0158e+10  5.31624e+10
7.91672  1.01591e+10  5.31776e+10
7.91822  1.01602e+10  5.31929e+10
7.91972  1.01613e+10  5.32081e+10
7.92123  1.01625e+10  5.32234e+10
7.92273  1.01636e+10  5.32386e+10
7.92423  1.01647e+10  5.32539e+10
7.92573  1.01658e+10  5.32692e+10
7.92723  1.01669e+10  5.32844e+10
7.92873  1.01681e+10  5.32997e+10
7.93023  1.01692e+10  5.3315e+10
7.93174  1.01703e+10  5.33302e+10
7.93324  1.01714e+10  5.33455e+10
7.93474  1.01725e+10  5.33608e+10
7.93624  1.01737e+10  5.33761e+10
7.93774  1.01748e+10  5.33913e+10
7.93924  1.01759e+10  5.34066e+10
7.94075  1.0177e+10  5.34219e+10
7.94225  1.01781e+10  5.34372e+10
7.94375  1.01793e+10  5.34525e+10
7.94525  1.01804e+10  5.34678e+10
7.94675  1.01815e+10  5.34831e+10
7.94826  1.01826e+10  5.34984e+10
7.94976  1.01838e+10  5.35137e+10
7.95126  1.01849e+10  5.3529e+10
7.95276  1.0186e+10  5.35443e+10
7.95426  1.01871e+10  5.35596e+10
7.95577  1.01882e+10  5.35749e+10
7.95727  1.01894e+10  5.35902e+10
7.95877  1.01905e+10  5.36055e+10
7.96027  1.01916e+10  5.36208e+10
7.96178  1.01927e+10  5.36361e+10
7.96328  1.01938e+10  5.36514e+10
7.96478  1.0195e+10  5.36668e+10
7.96628  1.01961e+10  5.36821e+10
7.96779  1.01972e+10  5.36974e+10
7.96929  1.01983e+10  5.37127e+10
7.97079  1.01994e+10  5.37281e+10
7.9723  1.02006e+10  5.37434e+10
7.9738  1.02017e+10  5.37587e+10
7.9753  1.02028e+10  5.3774e+10
7.9768  1.02039e+10  5.37894e+10
7.97831  1.02051e+10  5.38047e+10
7.97981  1.02062e+10  5.38201e+10
7.98131  1.02073e+10  5.38354e+10
7.98282  1.02084e+10  5.38508e+10
7.98432  1.02095e+10  5.38661e+10
7.98582  1.02107e+10  5.38815e+10
7.98733  1.02118e+10  5.38968e+10
7.98883  1.02129e+10  5.39122e+10
7.99033  1.0214e+10  5.39275e+10
7.99184  1.02151e+10  5.39429e+10
7.99334  1.02163e+10  5.39582e+10
7.99484  1.02174e+10  5.39736e+10
7.99635  1.02185e+10  5.3989e+10
7.99785  1.02196e+10  5.40043e+10
7.99936  1.02207e+10  5.40197e+10
8.00086  1.02219e+10  5.40351e+10
8.00236  1.0223e+10  5.40504e+10
8.00387  1.02241e+10  5.40658e+10
8.00537  1.02252e+10  5.40812e+10
8.00688  1.02264e+10  5.40966e+10
8.00838  1.02275e+10  5.4112e+10
8.00988  1.02286e+10  5.41274e+10
8.01139  1.02297e+10  5.41427e+10
8.01289  1.02308e+10  5.41581e+10
8.0144  1.0232e+10  5.41735e+10
8.0159  1.02331e+10  5.41889e+10
8.0174  1.02342e+10  5.42043e+10
8.01891  1.02353e+10  5.42197e+10
8.02041  1.02364e+10  5.42351e+10
8.02192  1.02376e+10  5.42505e+10
8.02342  1.02387e+10  5.42659e+10
8.02493  1.02398e+10  5.42813e+10
8.02643  1.02409e+10  5.42967e+10
8.02794  1.0242e+10  5.43121e+10
8.02944  1.02432e+10  5.43276e+10
8.03095  1.02443e+10  5.4343e+10
8.03245  1.02454e+10  5.43584e+10
8.03396  1.02465e+10  5.43738e+10
8.03546  1.02477e+10  5.43892e+10
8.03697  1.02488e+10  5.44047e+10
8.03847  1.02499e+10  5.44201e+10
8.03998  1.0251e+10  5.44355e+10
8.04148  1.02521e+10  5.44509e+10
8.04299  1.02533e+10  5.44664e+10
8.04449  1.02544e+10  5.44818e+10
8.046  1.02555e+10  5.44972e+10
8.0475  1.02566e+10  5.45127e+10
8.04901  1.02577e+10  5.45281e+10
8.05051  1.02589e+10  5.45436e+10
8.05202  1.026e+10  5.4559e+10
8.05352  1.02611e+10  5.45745e+10
8.05503  1.02622e+10  5.45899e+10
8.05653  1.02633e+10  5.46054e+10
8.05804  1.02645e+10  5.46208e+10
8.05955  1.02656e+10  5.46363e+10
8.06105  1.02667e+10  5.46517e+10
8.06256  1.02678e+10  5.46672e+10
8.06406  1.0269e+10  5.46827e+10
8.06557  1.02701e+10  5.46981e+10
8.06707  1.02712e+10  5.47136e+10
8.06858  1.02723e+10  5.47291e+10
8.07009  1.02734e+10  5.47445e+10
8.07159  1.02746e+10  5.476e+10
8.0731  1.02757e+10  5.47755e+10
8.0746  1.02768e+10  5.4791e+10
8.07611  1.02779e+10  5.48065e+10
8.07762  1.0279e+10  5.48219e+10
8.07912  1.02802e+10  5.48374e+10
8.08063  1.02813e+10  5.48529e+10
8.08214  1.02824e+10  5.48684e+10
8.08364  1.02835e+10  5.48839e+10
8.08515  1.02846e+10  5.48994e+10
8.08666  1.02858e+10  5.49149e+10
8.08816  1.02869e+10  5.49304e+10
8.08967  1.0288e+10  5.49459e+10
8.09118  1.02891e+10  5.49614e+10
8.09268  1.02903e+10  5.49769e+10
8.09419  1.02914e+10  5.49924e+10
8.0957  1.02925e+10  5.50079e+10
8.0972  1.02936e+10  5.50234e+10
8.09871  1.02947e+10  5.50389e+10
8.10022  1.02959e+10  5.50544e+10
8.10172  1.0297e+10  5.507e+10
8.10323  1.02981e+10  5.50855e+10
8.10474  1.02992e+10  5.5101e+10
8.10625  1.03003e+10  5.51165e+10
8.10775  1.03015e+10  5.51321e+10
8.10926  1.03026e+10  5.51476e+10
8.11077  1.03037e+10  5.51631e+10
8.11227  1.03048e+10  5.51786e+10
8.11378  1.03059e+10  5.51942e+10
8.11529  1.03071e+10  5.52097e+10
8.1168  1.03082e+10  5.52253e+10
8.1183  1.03093e+10  5.52408e+10
8.11981  1.03104e+10  5.52563e+10
8.12132  1.03115e+10  5.52719e+10
8.12283  1.03127e+10  5.52874e+10
8.12434  1.03138e+10  5.5303e+10
8.12584  1.03149e+10  5.53185e+10
8.12735  1.0316e+10  5.53341e+10
8.12886  1.03172e+10  5.53497e+10
8.13037  1.03183e+10  5.53652e+10
8.13187  1.03194e+10  5.53808e+10
8.13338  1.03205e+10  5.53963e+10
8.13489  1.03216e+10  5.54119e+10
8.1364  1.03228e+10  5.54275e+10
8.13791  1.03239e+10  5.5443e+10
8.13942  1.0325e+10  5.54586e+10
8.14092  1.03261e+10  5.54742e+10
8.14243  1.03272e+10  5.54898e+10
8.14394  1.03284e+10  5.55053e+10
8.14545  1.03295e+10  5.55209e+10
8.14696  1.03306e+10  5.55365e+10
8.14847  1.03317e+10  5.55521e+10
8.14997  1.03328e+10  5.55677e+10
8.15148  1.0334e+10  5.55833e+10
8.15299  1.03351e+10  5.55989e+10
8.1545  1.03362e+10  5.56145e+10
8.15601  1.03373e+10  5.56301e+10
8.15752  1.03385e+10  5.56457e+10
8.15903  1.03396e+10  5.56613e+10
8.16053  1.03407e+10  5.56769e+10
8.16204  1.03418e+10  5.56925e+10
8.16355  1.03429e+10  5.57081e+10
8.16506  1.03441e+10  5.57237e+10
8.16657  1.03452e+10  5.57393e+10
8.16808  1.03463e+10  5.57549e+10
8.16959  1.03474e+10  5.57705e+10
8.1711  1.03485e+10  5.57861e+10
8.17261  1.03497e+10  5.58018e+10
8.17412  1.03508e+10  5.58174e+10
8.17563  1.03519e+10  5.5833e+10
8.17714  1.0353e+10  5.58486e+10
8.17864  1.03541e+10  5.58643e+10
8.18015  1.03553e+10  5.58799e+10
8.18166  1.03564e+10  5.58955e+10
8.18317  1.03575e+10  5.59112e+10
8.18468  1.03586e+10  5.59268e+10
8.18619  1.03598e+10  5.59424e+10
8.1877  1.03609e+10  5.59581e+10
8.18921  1.0362e+10  5.59737e+10
8.19072  1.03631e+10  5.59894e+10
8.19223  1.03642e+10  5.6005e+10
8.19374  1.03654e+10  5.60207e+10
8.19525  1.03665e+10  5.60363e+10
8.19676  1.03676e+10  5.6052e+10
8.19827  1.03687e+10  5.60676e+10
8.19978  1.03698e+10  5.60833e+10
8.20129  1.0371e+10  5.6099e+10
8.2028  1.03721e+10  5.61146e+10
8.20431  1.03732e+10  5.61303e+10
8.20582  1.03743e+10  5.6146e+10
8.20733  1.03754e+10  5.61616e+10
8.20884  1.03766e+10  5.61773e+10
8.21035  1.03777e+10  5.6193e+10
8.21186  1.03788e+10  5.62087e+10
8.21337  1.03799e+10  5.62243e+10
8.21489  1.03811e+10  5.624e+10
8.2164  1.03822e+10  5.62557e+10
8.21791  1.03833e+10  5.62714e+10
8.21942  1.03844e+10  5.62871e+10
8.22093  1.03855e+10  5.63028e+10
8.22244  1.03867e+10  5.63185e+10
8.22395  1.03878e+10  5.63341e+10
8.22546  1.03889e+10  5.63498e+10
8.22697  1.039e+10  5.63655e+10
8.22848  1.03911e+10  5.63812e+10
8.22999  1.03923e+10  5.63969e+10
8.2315  1.03934e+10  5.64127e+10
8.23302  1.03945e+10  5.64284e+10
8.23453  1.03956e+10  5.64441e+10
8.23604  1.03967e+10  5.64598e+10
8.23755  1.03979e+10  5.64755e+10
8.23906  1.0399e+10  5.64912e+10
8.24057  1.04001e+10  5.65069e+10
8.24208  1.04012e+10  5.65226e+10
8.24359  1.04024e+10  5.65384e+10
8.24511  1.04035e+10  5.65541e+10
8.24662  1.04046e+10  5.65698e+10
8.24813  1.04057e+10  5.65856e+10
8.24964  1.04068e+10  5.66013e+10
8.25115  1.0408e+10  5.6617e+10
8.25266  1.04091e+10  5.66328e+10
8.25418  1.04102e+10  5.66485e+10
8.25569  1.04113e+10  5.66642e+10
8.2572  1.04124e+10  5.668e+10
8.25871  1.04136e+10  5.66957e+10
8.26022  1.04147e+10  5.67115e+10
8.26173  1.04158e+10  5.67272e+10
8.26325  1.04169e+10  5.6743e+10
8.26476  1.0418e+10  5.67587e+10
8.26627  1.04192e+10  5.67745e+10
8.26778  1.04203e+10  5.67902e+10
8.26929  1.04214e+10  5.6806e+10
8.27081  1.04225e+10  5.68217e+10
8.27232  1.04236e+10  5.68375e+10
8.27383  1.04248e+10  5.68533e+10
8.27534  1.04259e+10  5.6869e+10
8.27686  1.0427e+10  5.68848e+10
8.27837  1.04281e+10  5.69006e+10
8.27988  1.04293e+10  5.69164e+10
8.28139  1.04304e+10  5.69321e+10
8.28291  1.04315e+10  5.69479e+10
8.28442  1.04326e+10  5.69637e+10
8.28593  1.04337e+10  5.69795e+10
8.28744  1.04349e+10  5.69953e+10
8.28896  1.0436e+10  5.70111e+10
8.29047  1.04371e+10  5.70268e+10
8.29198  1.04382e+10  5.70426e+10
8.2935  1.04393e+10  5.70584e+10
8.29501  1.04405e+10  5.70742e+10
8.29652  1.04416e+10  5.709e+10
8.29804  1.04427e+10  5.71058e+10
8.29955  1.04438e+10  5.71216e+10
8.30106  1.04449e+10  5.71374e+10
8.30257  1.04461e+10  5.71532e+10
8.30409  1.04472e+10  5.7169e+10
8.3056  1.04483e+10  5.71849e+10
8.30711  1.04494e+10  5.72007e+10
8.30863  1.04506e+10  5.72165e+10
8.31014  1.04517e+10  5.72323e+10
8.31165  1.04528e+10  5.72481e+10
8.31317  1.04539e+10  5.72639e+10
8.31468  1.0455e+10  5.72798e+10
8.3162  1.04562e+10  5.72956e+10
8.31771  1.04573e+10  5.73114e+10
8.31922  1.04584e+10  5.73273e+10
8.32074  1.04595e+10  5.73431e+10
8.32225  1.04606e+10  5.73589e+10
8.32376  1.04618e+10  5.73748e+10
8.32528  1.04629e+10  5.73906e+10
8.32679  1.0464e+10  5.74064e+10
8.32831  1.04651e+10  5.74223e+10
8.32982  1.04662e+10  5.74381e+10
8.33133  1.04674e+10  5.7454e+10
8.33285  1.04685e+10  5.74698e+10
8.33436  1.04696e+10  5.74857e+10
8.33588  1.04707e+10  5.75015e+10
8.33739  1.04719e+10  5.75174e+10
8.3389  1.0473e+10  5.75333e+10
8.34042  1.04741e+10  5.75491e+10
8.34193  1.04752e+10  5.7565e+10
8.34345  1.04763e+10  5.75808e+10
8.34496  1.04775e+10  5.75967e+10
8.34648  1.04786e+10  5.76126e+10
8.34799  1.04797e+10  5.76285e+10
8.34951  1.04808e+10  5.76443e+10
8.35102  1.04819e+10  5.76602e+10
8.35253  1.04831e+10  5.76761e+10
8.35405  1.04842e+10  5.7692e+10
8.35556  1.04853e+10  5.77078e+10
8.35708  1.04864e+10  5.77237e+10
8.35859  1.04875e+10  5.77396e+10
8.36011  1.04887e+10  5.77555e+10
8.36162  1.04898e+10  5.77714e+10
8.36314  1.04909e+10  5.77873e+10
8.36465  1.0492e+10  5.78032e+10
8.36617  1.04932e+10  5.78191e+10
8.36768  1.04943e+10  5.7835e+10
8.3692  1.04954e+10  5.78509e+10
8.37071  1.04965e+10  5.78668e+10
8.37223  1.04976e+10  5.78827e+10
8.37374  1.04988e+10  5.78986e+10
8.37526  1.04999e+10  5.79145e+10
8.37678  1.0501e+10  5.79304e+10
8.37829  1.05021e+10  5.79464e+10
8.37981  1.05032e+10  5.79623e+10
8.38132  1.05044e+10  5.79782e+10
8.38284  1.05055e+10  5.79941e+10
8.38435  1.05066e+10  5.801e+10
8.38587  1.05077e+10  5.8026e+10
8.38738  1.05088e+10  5.80419e+10
8.3889  1.051e+10  5.80578e+10
8.39042  1.05111e+10  5.80738e+10
8.39193  1.05122e+10  5.80897e+10
8.39345  1.05133e+10  5.81056e+10
8.39496  1.05145e+10  5.81216e+10
8.39648  1.05156e+10  5.81375e+10
8.39799  1.05167e+10  5.81534e+10
8.39951  1.05178e+10  5.81694e+10
8.40103  1.05189e+10  5.81853e+10
8.40254  1.05201e+10  5.82013e+10
8.40406  1.05212e+10  5.82172e+10
8.40558  1.05223e+10  5.82332e+10
8.40709  1.05234e+10  5.82492e+10
8.40861  1.05245e+10  5.82651e+10
8.41012  1.05257e+10  5.82811e+10
8.41164  1.05268e+10  5.8297e+10
8.41316  1.05279e+10  5.8313e+10
8.41467  1.0529e+10  5.8329e+10
8.41619  1.05301e+10  5.83449e+10
8.41771  1.05313e+10  5.83609e+10
8.41922  1.05324e+10  5.83769e+10
8.42074  1.05335e+10  5.83929e+10
8.42226  1.05346e+10  5.84088e+10
8.42377  1.05357e+10  5.84248e+10
8.42529  1.05369e+10  5.84408e+10
8.42681  1.0538e+10  5.84568e+10
8.42832  1.05391e+10  5.84728e+10
8.42984  1.05402e+10  5.84888e+10
8.43136  1.05414e+10  5.85047e+10
8.43287  1.05425e+10  5.85207e+10
8.43439  1.05436e+10  5.85367e+10
8.43591  1.05447e+10  5.85527e+10
8.43743  1.05458e+10  5.85687e+10
8.43894  1.0547e+10  5.85847e+10
8.44046  1.05481e+10  5.86007e+10
8.44198  1.05492e+10  5.86167e+10
8.44349  1.05503e+10  5.86328e+10
8.44501  1.05514e+10  5.86488e+10
8.44653  1.05526e+10  5.86648e+10
8.44805  1.05537e+10  5.86808e+10
8.44956  1.05548e+10  5.86968e+10
8.45108  1.05559e+10  5.87128e+10
8.4526  1.0557e+10  5.87288e+10
8.45412  1.05582e+10  5.87449e+10
8.45563  1.05593e+10  5.87609e+10
8.45715  1.05604e+10  5.87769e+10
8.45867  1.05615e+10  5.8793e+10
8.46019  1.05627e+10  5.8809e+10
8.46171  1.05638e+10  5.8825e+10
8.46322  1.05649e+10  5.88411e+10
8.46474  1.0566e+10  5.88571e+10
8.46626  1.05671e+10  5.88731e+10
8.46778  1.05683e+10  5.88892e+10
8.4693  1.05694e+10  5.89052e+10
8.47081  1.05705e+10  5.89213e+10
8.47233  1.05716e+10  5.89373e+10
8.47385  1.05727e+10  5.89534e+10
8.47537  1.05739e+10  5.89694e+10
8.47689  1.0575e+10  5.89855e+10
8.4784  1.05761e+10  5.90015e+10
8.47992  1.05772e+10  5.90176e+10
8.48144  1.05783e+10  5.90337e+10
8.48296  1.05795e+10  5.90497e+10
8.48448  1.05806e+10  5.90658e+10
8.486  1.05817e+10  5.90819e+10
8.48751  1.05828e+10  5.90979e+10
8.48903  1.0584e+10  5.9114e+10
8.49055  1.05851e+10  5.91301e+10
8.49207  1.05862e+10  5.91462e+10
8.49359  1.05873e+10  5.91622e+10
8.49511  1.05884e+10  5.91783e+10
8.49663  1.05896e+10  5.91944e+10
8.49815  1.05907e+10  5.92105e+10
8.49966  1.05918e+10  5.92266e+10
8.50118  1.05929e+10  5.92427e+10
8.5027  1.0594e+10  5.92588e+10
8.50422  1.05952e+10  5.92748e+10
8.50574  1.05963e+10  5.92909e+10
8.50726  1.05974e+10  5.9307e+10
8.50878  1.05985e+10  5.93231e+10
8.5103  1.05996e+10  5.93392e+10
8.51182  1.06008e+10  5.93553e+10
8.51334  1.06019e+10  5.93715e+10
8.51486  1.0603e+10  5.93876e+10
8.51638  1.06041e+10  5.94037e+10
8.51789  1.06053e+10  5.94198e+10
8.51941  1.06064e+10  5.94359e+10
8.52093  1.06075e+10  5.9452e+10
8.52245  1.06086e+10  5.94681e+10
8.52397  1.06097e+10  5.94843e+10
8.52549  1.06109e+10  5.95004e+10
8.52701  1.0612e+10  5.95165e+10
8.52853  1.06131e+10  5.95326e+10
8.53005  1.06142e+10  5.95488e+10
8.53157  1.06153e+10  5.95649e+10
8.53309  1.06165e+10  5.9581e+10
8.53461  1.06176e+10  5.95972e+10
8.53613  1.06187e+10  5.96133e+10
8.53765  1.06198e+10  5.96295e+10
8.53917  1.06209e+10  5.96456e+10
8.54069  1.06221e+10  5.96618e+10
8.54221  1.06232e+10  5.96779e+10
8.54373  1.06243e+10  5.96941e+10
8.54525  1.06254e+10  5.97102e+10
8.54677  1.06266e+10  5.97264e+10
8.54829  1.06277e+10  5.97425e+10
8.54981  1.06288e+10  5.97587e+10
8.55133  1.06299e+10  5.97748e+10
8.55285  1.0631e+10  5.9791e+10
8.55437  1.06322e+10  5.98072e+10
8.55589  1.06333e+10  5.98233e+10
8.55741  1.06344e+10  5.98395e+10
8.55893  1.06355e+10  5.98557e+10
8.56045  1.06366e+10  5.98719e+10
8.56198  1.06378e+10  5.9888e+10
8.5635  1.06389e+10  5.99042e+10
8.56502  1.064e+10  5.99204e+10
8.56654  1.06411e+10  5.99366e+10
8.56806  1.06422e+10  5.99528e+10
8.56958  1.06434e+10  5.99689e+10
8.5711  1.06445e+10  5.99851e+10
8.57262  1.06456e+10  6.00013e+10
8.57414  1.06467e+10  6.00175e+10
8.57566  1.06479e+10  6.00337e+10
8.57718  1.0649e+10  6.00499e+10
8.57871  1.06501e+10  6.00661e+10
8.58023  1.06512e+10  6.00823e+10
8.58175  1.06523e+10  6.00985e+10
8.58327  1.06535e+10  6.01147e+10
8.58479  1.06546e+10  6.01309e+10
8.58631  1.06557e+10  6.01471e+10
8.58783  1.06568e+10  6.01634e+10
8.58935  1.06579e+10  6.01796e+10
8.59088  1.06591e+10  6.01958e+10
8.5924  1.06602e+10  6.0212e+10
8.59392  1.06613e+10  6.02282e+10
8.59544  1.06624e+10  6.02444e+10
8.59696  1.06635e+10  6.02607e+10
8.59848  1.06647e+10  6.02769e+10
8.6  1.06658e+10  6.02931e+10
8.60153  1.06669e+10  6.03094e+10
8.60305  1.0668e+10  6.03256e+10
8.60457  1.06691e+10  6.03418e+10
8.60609  1.06703e+10  6.03581e+10
8.60761  1.06714e+10  6.03743e+10
8.60914  1.06725e+10  6.03906e+10
8.61066  1.06736e+10  6.04068e+10
8.61218  1.06748e+10  6.0423e+10
8.6137  1.06759e+10  6.04393e+10
8.61522  1.0677e+10  6.04556e+10
8.61675  1.06781e+10  6.04718e+10
8.61827  1.06792e+10  6.04881e+10
8.61979  1.06804e+10  6.05043e+10
8.62131  1.06815e+10  6.05206e+10
8.62283  1.06826e+10  6.05368e+10
8.62436  1.06837e+10  6.05531e+10
8.62588  1.06848e+10  6.05694e+10
8.6274  1.0686e+10  6.05856e+10
8.62892  1.06871e+10  6.06019e+10
8.63045  1.06882e+10  6.06182e+10
8.63197  1.06893e+10  6.06345e+10
8.63349  1.06904e+10  6.06507e+10
8.63501  1.06916e+10  6.0667e+10
8.63654  1.06927e+10  6.06833e+10
8.63806  1.06938e+10  6.06996e+10
8.63958  1.06949e+10  6.07159e+10
8.64111  1.06961e+10  6.07322e+10
8.64263  1.06972e+10  6.07484e+10
8.64415  1.06983e+10  6.07647e+10
8.64567  1.06994e+10  6.0781e+10
8.6472  1.07005e+10  6.07973e+10
8.64872  1.07017e+10  6.08136e+10
8.65024  1.07028e+10  6.08299e+10
8.65177  1.07039e+10  6.08462e+10
8.65329  1.0705e+10  6.08625e+10
8.65481  1.07061e+10  6.08788e+10
8.65634  1.07073e+10  6.08952e+10
8.65786  1.07084e+10  6.09115e+10
8.65938  1.07095e+10  6.09278e+10
8.66091  1.07106e+10  6.09441e+10
8.66243  1.07117e+10  6.09604e+10
8.66395  1.07129e+10  6.09767e+10
8.66548  1.0714e+10  6.09931e+10
8.667  1.07151e+10  6.10094e+10
8.66852  1.07162e+10  6.10257e+10
8.67005  1.07174e+10  6.1042e+10
8.67157  1.07185e+10  6.10584e+10
8.67309  1.07196e+10  6.10747e+10
8.67462  1.07207e+10  6.1091e+10
8.67614  1.07218e+10  6.11074e+10
8.67766  1.0723e+10  6.11237e+10
8.67919  1.07241e+10  6.114e+10
8.68071  1.07252e+10  6.11564e+10
8.68224  1.07263e+10  6.11727e+10
8.68376  1.07274e+10  6.11891e+10
8.68528  1.07286e+10  6.12054e+10
8.68681  1.07297e+10  6.12218e+10
8.68833  1.07308e+10  6.12381e+10
8.68986  1.07319e+10  6.12545e+10
8.69138  1.0733e+10  6.12709e+10
8.6929  1.07342e+10  6.12872e+10
8.69443  1.07353e+10  6.13036e+10
8.69595  1.07364e+10  6.13199e+10
8.69748  1.07375e+10  6.13363e+10
8.699  1.07387e+10  6.13527e+10
8.70053  1.07398e+10  6.13691e+10
8.70205  1.07409e+10  6.13854e+10
8.70357  1.0742e+10  6.14018e+10
8.7051  1.07431e+10  6.14182e+10
8.70662  1.07443e+10  6.14346e+10
8.70815  1.07454e+10  6.14509e+10
8.70967  1.07465e+10  6.14673e+10
8.7112  1.07476e+10  6.14837e+10
8.71272  1.07487e+10  6.15001e+10
8.71425  1.07499e+10  6.15165e+10
8.71577  1.0751e+10  6.15329e+10
8.7173  1.07521e+10  6.15493e+10
8.71882  1.07532e+10  6.15657e+10
8.72035  1.07543e+10  6.15821e+10
8.72187  1.07555e+10  6.15985e+10
8.7234  1.07566e+10  6.16149e+10
8.72492  1.07577e+10  6.16313e+10
8.72645  1.07588e+10  6.16477e+10
8.72797  1.076e+10  6.16641e+10
8.7295  1.07611e+10  6.16805e+10
8.73102  1.07622e+10  6.16969e+10
8.73255  1.07633e+10  6.17134e+10
8.73407  1.07644e+10  6.17298e+10
8.7356  1.07656e+10  6.17462e+10
8.73712  1.07667e+10  6.17626e+10
8.73865  1.07678e+10  6.1779e+10
8.74017  1.07689e+10  6.17955e+10
8.7417  1.077e+10  6.18119e+10
8.74322  1.07712e+10  6.18283e+10
8.74475  1.07723e+10  6.18448e+10
8.74628  1.07734e+10  6.18612e+10
8.7478  1.07745e+10  6.18776e+10
8.74933  1.07756e+10  6.18941e+10
8.75085  1.07768e+10  6.19105e+10
8.75238  1.07779e+10  6.1927e+10
8.7539  1.0779e+10  6.19434e+10
8.75543  1.07801e+10  6.19599e+10
8.75696  1.07812e+10  6.19763e+10
8.75848  1.07824e+10  6.19928e+10
8.76001  1.07835e+10  6.20092e+10
8.76153  1.07846e+10  6.20257e+10
8.76306  1.07857e+10  6.20421e+10
8.76459  1.07869e+10  6.20586e+10
8.76611  1.0788e+10  6.20751e+10
8.76764  1.07891e+10  6.20915e+10
8.76916  1.07902e+10  6.2108e+10
8.77069  1.07913e+10  6.21245e+10
8.77222  1.07925e+10  6.21409e+10
8.77374  1.07936e+10  6.21574e+10
8.77527  1.07947e+10  6.21739e+10
8.77679  1.07958e+10  6.21904e+10
8.77832  1.07969e+10  6.22068e+10
8.77985  1.07981e+10  6.22233e+10
8.78137  1.07992e+10  6.22398e+10
8.7829  1.08003e+10  6.22563e+10
8.78443  1.08014e+10  6.22728e+10
8.78595  1.08025e+10  6.22893e+10
8.78748  1.08037e+10  6.23058e+10
8.78901  1.08048e+10  6.23223e+10
8.79053  1.08059e+10  6.23388e+10
8.79206  1.0807e+10  6.23553e+10
8.79359  1.08082e+10  6.23718e+10
8.79511  1.08093e+10  6.23883e+10
8.79664  1.08104e+10  6.24048e+10
8.79817  1.08115e+10  6.24213e+10
8.7997  1.08126e+10  6.24378e+10
8.80122  1.08138e+10  6.24543e+10
8.80275  1.08149e+10  6.24708e+10
8.80428  1.0816e+10  6.24873e+10
8.8058  1.08171e+10  6.25039e+10
8.80733  1.08182e+10  6.25204e+10
8.80886  1.08194e+10  6.25369e+10
8.81038  1.08205e+10  6.25534e+10
8.81191  1.08216e+10  6.257e+10
8.81344  1.08227e+10  6.25865e+10
8.81497  1.08238e+10  6.2603e+10
8.81649  1.0825e+10  6.26196e+10
8.81802  1.08261e+10  6.26361e+10
8.81955  1.08272e+10  6.26526e+10
8.82108  1.08283e+10  6.26692e+10
8.8226  1.08295e+10  6.26857e+10
8.82413  1.08306e+10  6.27023e+10
8.82566  1.08317e+10  6.27188e+10
8.82719  1.08328e+10  6.27354e+10
8.82871  1.08339e+10  6.27519e+10
8.83024  1.08351e+10  6.27685e+10
8.83177  1.08362e+10  6.2785e+10
8.8333  1.08373e+10  6.28016e+10
8.83483  1.08384e+10  6.28181e+10
8.83635  1.08395e+10  6.28347e+10
8.83788  1.08407e+10  6.28513e+10
8.83941  1.08418e+10  6.28678e+10
8.84094  1.08429e+10  6.28844e+10
8.84247  1.0844e+10  6.2901e+10
8.84399  1.08451e+10  6.29175e+10
8.84552  1.08463e+10  6.29341e+10
8.84705  1.08474e+10  6.29507e+10
8.84858  1.08485e+10  6.29673e+10
8.85011  1.08496e+10  6.29838e+10
8.85163  1.08508e+10  6.30004e+10
8.85316  1.08519e+10  6.3017e+10
8.85469  1.0853e+10  6.30336e+10
8.85622  1.08541e+10  6.30502e+10
8.85775  1.08552e+10  6.30668e+10
8.85928  1.08564e+10  6.30834e+10
8.86081  1.08575e+10  6.31e+10
8.86233  1.08586e+10  6.31166e+10
8.86386  1.08597e+10  6.31332e+10
8.86539  1.08608e+10  6.31498e+10
8.86692  1.0862e+10  6.31664e+10
8.86845  1.08631e+10  6.3183e+10
8.86998  1.08642e+10  6.31996e+10
8.87151  1.08653e+10  6.32162e+10
8.87303  1.08664e+10  6.32328e+10
8.87456  1.08676e+10  6.32494e+10
8.87609  1.08687e+10  6.32661e+10
8.87762  1.08698e+10  6.32827e+10
8.87915  1.08709e+10  6.32993e+10
8.88068  1.08721e+10  6.33159e+10
8.88221  1.08732e+10  6.33325e+10
8.88374  1.08743e+10  6.33492e+10
8.88527  1.08754e+10  6.33658e+10
8.8868  1.08765e+10  6.33824e+10
8.88833  1.08777e+10  6.33991e+10
8.88985  1.08788e+10  6.34157e+10
8.89138  1.08799e+10  6.34323e+10
8.89291  1.0881e+10  6.3449e+10
8.89444  1.08821e+10  6.34656e+10
8.89597  1.08833e+10  6.34823e+10
8.8975  1.08844e+10  6.34989e+10
8.89903  1.08855e+10  6.35156e+10
8.90056  1.08866e+10  6.35322e+10
8.90209  1.08877e+10  6.35489e+10
8.90362  1.08889e+10  6.35655e+10
8.90515  1.089e+10  6.35822e+10
8.90668  1.08911e+10  6.35988e+10
8.90821  1.08922e+10  6.36155e+10
8.90974  1.08933e+10  6.36322e+10
8.91127  1.08945e+10  6.36488e+10
8.9128  1.08956e+10  6.36655e+10
8.91433  1.08967e+10  6.36822e+10
8.91586  1.08978e+10  6.36989e+10
8.91739  1.0899e+10  6.37155e+10
8.91892  1.09001e+10  6.37322e+10
8.92045  1.09012e+10  6.37489e+10
8.92198  1.09023e+10  6.37656e+10
8.92351  1.09034e+10  6.37822e+10
8.92504  1.09046e+10  6.37989e+10
8.92657  1.09057e+10  6.38156e+10
8.9281  1.09068e+10  6.38323e+10
8.92963  1.09079e+10  6.3849e+10
8.93116  1.0909e+10  6.38657e+10
8.93269  1.09102e+10  6.38824e+10
8.93422  1.09113e+10  6.38991e+10
8.93575  1.09124e+10  6.39158e+10
8.93728  1.09135e+10  6.39325e+10
8.93881  1.09146e+10  6.39492e+10
8.94034  1.09158e+10  6.39659e+10
8.94187  1.09169e+10  6.39826e+10
8.9434  1.0918e+10  6.39993e+10
8.94493  1.09191e+10  6.4016e+10
8.94646  1.09203e+10  6.40328e+10
8.94799  1.09214e+10  6.40495e+10
8.94952  1.09225e+10  6.40662e+10
8.95106  1.09236e+10  6.40829e+10
8.95259  1.09247e+10  6.40996e+10
8.95412  1.09259e+10  6.41164e+10
8.95565  1.0927e+10  6.41331e+10
8.95718  1.09281e+10  6.41498e+10
8.95871  1.09292e+10  6.41666e+10
8.96024  1.09303e+10  6.41833e+10
8.96177  1.09315e+10  6.42e+10
8.9633  1.09326e+10  6.42168e+10
8.96483  1.09337e+10  6.42335e+10
8.96637  1.09348e+10  6.42502e+10
8.9679  1.09359e+10  6.4267e+10
8.96943  1.09371e+10  6.42837e+10
8.97096  1.09382e+10  6.43005e+10
8.97249  1.09393e+10  6.43172e+10
8.97402  1.09404e+10  6.4334e+10
8.97555  1.09416e+10  6.43507e+10
8.97708  1.09427e+10  6.43675e+10
8.97862  1.09438e+10  6.43843e+10
8.98015  1.09449e+10  6.4401e+10
8.98168  1.0946e+10  6.44178e+10
8.98321  1.09472e+10  6.44346e+10
8.98474  1.09483e+10  6.44513e+10
8.98627  1.09494e+10  6.44681e+10
8.98781  1.09505e+10  6.44849e+10
8.98934  1.09516e+10  6.45016e+10
8.99087  1.09528e+10  6.45184e+10
8.9924  1.09539e+10  6.45352e+10
8.99393  1.0955e+10  6.4552e+10
8.99546  1.09561e+10  6.45688e+10
8.997  1.09572e+10  6.45856e+10
8.99853  1.09584e+10  6.46023e+10
9.00006  1.09595e+10  6.46191e+10
9.00159  1.09606e+10  6.46359e+10
9.00312  1.09617e+10  6.46527e+10
9.00466  1.09629e+10  6.46695e+10
9.00619  1.0964e+10  6.46863e+10
9.00772  1.09651e+10  6.47031e+10
9.00925  1.09662e+10  6.47199e+10
9.01078  1.09673e+10  6.47367e+10
9.01232  1.09685e+10  6.47535e+10
9.01385  1.09696e+10  6.47703e+10
9.01538  1.09707e+10  6.47871e+10
9.01691  1.09718e+10  6.4804e+10
9.01845  1.09729e+10  6.48208e+10
9.01998  1.09741e+10  6.48376e+10
9.02151  1.09752e+10  6.48544e+10
9.02304  1.09763e+10  6.48712e+10
9.02458  1.09774e+10  6.48881e+10
9.02611  1.09785e+10  6.49049e+10
9.02764  1.09797e+10  6.49217e+10
9.02917  1.09808e+10  6.49385e+10
9.03071  1.09819e+10  6.49554e+10
9.03224  1.0983e+10  6.49722e+10
9.03377  1.09842e+10  6.4989e+10
9.0353  1.09853e+10  6.50059e+10
9.03684  1.09864e+10  6.50227e+10
9.03837  1.09875e+10  6.50396e+10
9.0399  1.09886e+10  6.50564e+10
9.04144  1.09898e+10  6.50733e+10
9.04297  1.09909e+10  6.50901e+10
9.0445  1.0992e+10  6.5107e+10
9.04604  1.09931e+10  6.51238e+10
9.04757  1.09942e+10  6.51407e+10
9.0491  1.09954e+10  6.51575e+10
9.05063  1.09965e+10  6.51744e+10
9.05217  1.09976e+10  6.51912e+10
9.0537  1.09987e+10  6.52081e+10
9.05523  1.09998e+10  6.5225e+10
9.05677  1.1001e+10  6.52418e+10
9.0583  1.10021e+10  6.52587e+10
9.05983  1.10032e+10  6.52756e+10
9.06137  1.10043e+10  6.52925e+10
9.0629  1.10055e+10  6.53093e+10
9.06444  1.10066e+10  6.53262e+10
9.06597  1.10077e+10  6.53431e+10
9.0675  1.10088e+10  6.536e+10
9.06904  1.10099e+10  6.53769e+10
9.07057  1.10111e+10  6.53937e+10
9.0721  1.10122e+10  6.54106e+10
9.07364  1.10133e+10  6.54275e+10
9.07517  1.10144e+10  6.54444e+10
9.0767  1.10155e+10  6.54613e+10
9.07824  1.10167e+10  6.54782e+10
9.07977  1.10178e+10  6.54951e+10
9.08131  1.10189e+10  6.5512e+10
9.08284  1.102e+10  6.55289e+10
9.08437  1.10211e+10  6.55458e+10
9.08591  1.10223e+10  6.55627e+10
9.08744  1.10234e+10  6.55796e+10
9.08898  1.10245e+10  6.55966e+10
9.09051  1.10256e+10  6.56135e+10
9.09204  1.10267e+10  6.56304e+10
9.09358  1.10279e+10  6.56473e+10
9.09511  1.1029e+10  6.56642e+10
9.09665  1.10301e+10  6.56812e+10
9.09818  1.10312e+10  6.56981e+10
9.09972  1.10324e+10  6.5715e+10
9.10125  1.10335e+10  6.57319e+10
9.10278  1.10346e+10  6.57489e+10
9.10432  1.10357e+10  6.57658e+10
9.10585  1.10368e+10  6.57827e+10
9.10739  1.1038e+10  6.57997e+10
9.10892  1.10391e+10  6.58166e+10
9.11046  1.10402e+10  6.58336e+10
9.11199  1.10413e+10  6.58505e+10
9.11353  1.10424e+10  6.58675e+10
9.11506  1.10436e+10  6.58844e+10
9.1166  1.10447e+10  6.59014e+10
9.11813  1.10458e+10  6.59183e+10
9.11967  1.10469e+10  6.59353e+10
9.1212  1.1048e+10  6.59522e+10
9.12273  1.10492e+10  6.59692e+10
9.12427  1.10503e+10  6.59861e+10
9.1258  1.10514e+10  6.60031e+10
9.12734  1.10525e+10  6.60201e+10
9.12887  1.10537e+10  6.6037e+10
9.13041  1.10548e+10  6.6054e+10
9.13194  1.10559e+10  6.6071e+10
9.13348  1.1057e+10  6.60879e+10
9.13502  1.10581e+10  6.61049e+10
9.13655  1.10593e+10  6.61219e+10
9.13809  1.10604e+10  6.61389e+10
9.13962  1.10615e+10  6.61559e+10
9.14116  1.10626e+10  6.61729e+10
9.14269  1.10637e+10  6.61898e+10
9.14423  1.10649e+10  6.62068e+10
9.14576  1.1066e+10  6.62238e+10
9.1473  1.10671e+10  6.62408e+10
9.14883  1.10682e+10  6.62578e+10
9.15037  1.10693e+10  6.62748e+10
9.1519  1.10705e+10  6.62918e+10
9.15344  1.10716e+10  6.63088e+10
9.15498  1.10727e+10  6.63258e+10
9.15651  1.10738e+10  6.63428e+10
9.15805  1.1075e+10  6.63598e+10
9.15958  1.10761e+10  6.63768e+10
9.16112  1.10772e+10  6.63938e+10
9.16265  1.10783e+10  6.64109e+10
9.16419  1.10794e+10  6.64279e+10
9.16573  1.10806e+10  6.64449e+10
9.16726  1.10817e+10  6.64619e+10
9.1688  1.10828e+10  6.64789e+10
9.17033  1.10839e+10  6.6496e+10
9.17187  1.1085e+10  6.6513e+10
9.17341  1.10862e+10  6.653e+10
9.17494  1.10873e+10  6.6547e+10
9.17648  1.10884e+10  6.65641e+10
9.17801  1.10895e+10  6.65811e+10
9.17955  1.10906e+10  6.65982e+10
9.18109  1.10918e+10  6.66152e+10
9.18262  1.10929e+10  6.66322e+10
9.18416  1.1094e+10  6.66493e+10
9.1857  1.10951e+10  6.66663e+10
9.18723  1.10963e+10  6.66834e+10
9.18877  1.10974e+10  6.67004e+10
9.1903  1.10985e+10  6.67175e+10
9.19184  1.10996e+10  6.67345e+10
9.19338  1.11007e+10  6.67516e+10
9.19491  1.11019e+10  6.67686e+10
9.19645  1.1103e+10  6.67857e+10
9.19799  1.11041e+10  6.68028e+10
9.19952  1.11052e+10  6.68198e+10
9.20106  1.11063e+10  6.68369e+10
9.2026  1.11075e+10  6.6854e+10
9.20413  1.11086e+10  6.6871e+10
9.20567  1.11097e+10  6.68881e+10
9.20721  1.11108e+10  6.69052e+10
9.20874  1.11119e+10  6.69223e+10
9.21028  1.11131e+10  6.69393e+10
9.21182  1.11142e+10  6.69564e+10
9.21336  1.11153e+10  6.69735e+10
9.21489  1.11164e+10  6.69906e+10
9.21643  1.11176e+10  6.70077e+10
9.21797  1.11187e+10  6.70248e+10
9.2195  1.11198e+10  6.70419e+10
9.22104  1.11209e+10  6.7059e+10
9.22258  1.1122e+10  6.70761e+10
9.22411  1.11232e+10  6.70932e+10
9.22565  1.11243e+10  6.71103e+10
9.22719  1.11254e+10  6.71274e+10
9.22873  1.11265e+10  6.71445e+10
9.23026  1.11276e+10  6.71616e+10
9.2318  1.11288e+10  6.71787e+10
9.23334  1.11299e+10  6.71958e+10
9.23488  1.1131e+10  6.72129e+10
9.23641  1.11321e+10  6.723e+10
9.23795  1.11332e+10  6.72471e+10
9.23949  1.11344e+10  6.72643e+10
9.24103  1.11355e+10  6.72814e+10
9.24256  1.11366e+10  6.72985e+10
9.2441  1.11377e+10  6.73156e+10
9.24564  1.11388e+10  6.73328e+10
9.24718  1.114e+10  6.73499e+10
9.24871  1.11411e+10  6.7367e+10
9.25025  1.11422e+10  6.73842e+10
9.25179  1.11433e+10  6.74013e+10
9.25333  1.11445e+10  6.74184e+10
9.25487  1.11456e+10  6.74356e+10
9.2564  1.11467e+10  6.74527e+10
9.25794  1.11478e+10  6.74699e+10
9.25948  1.11489e+10  6.7487e+10
9.26102  1.11501e+10  6.75042e+10
9.26256  1.11512e+10  6.75213e+10
9.26409  1.11523e+10  6.75385e+10
9.26563  1.11534e+10  6.75556e+10
9.26717  1.11545e+10  6.75728e+10
9.26871  1.11557e+10  6.75899e+10
9.27025  1.11568e+10  6.76071e+10
9.27179  1.11579e+10  6.76243e+10
9.27332  1.1159e+10  6.76414e+10
9.27486  1.11601e+10  6.76586e+10
9.2764  1.11613e+10  6.76758e+10
9.27794  1.11624e+10  6.76929e+10
9.27948  1.11635e+10  6.77101e+10
9.28102  1.11646e+10  6.77273e+10
9.28255  1.11658e+10  6.77445e+10
9.28409  1.11669e+10  6.77617e+10
9.28563  1.1168e+10  6.77788e+10
9.28717  1.11691e+10  6.7796e+10
9.28871  1.11702e+10  6.78132e+10
9.29025  1.11714e+10  6.78304e+10
9.29179  1.11725e+10  6.78476e+10
9.29332  1.11736e+10  6.78648e+10
9.29486  1.11747e+10  6.7882e+10
9.2964  1.11758e+10  6.78992e+10
9.29794  1.1177e+10  6.79164e+10
9.29948  1.11781e+10  6.79336e+10
9.30102  1.11792e+10  6.79508e+10
9.30256  1.11803e+10  6.7968e+10
9.3041  1.11814e+10  6.79852e+10
9.30564  1.11826e+10  6.80024e+10
9.30717  1.11837e+10  6.80196e+10
9.30871  1.11848e+10  6.80368e+10
9.31025  1.11859e+10  6.8054e+10
9.31179  1.11871e+10  6.80713e+10
9.31333  1.11882e+10  6.80885e+10
9.31487  1.11893e+10  6.81057e+10
9.31641  1.11904e+10  6.81229e+10
9.31795  1.11915e+10  6.81402e+10
9.31949  1.11927e+10  6.81574e+10
9.32103  1.11938e+10  6.81746e+10
9.32257  1.11949e+10  6.81919e+10
9.32411  1.1196e+10  6.82091e+10
9.32565  1.11971e+10  6.82263e+10
9.32719  1.11983e+10  6.82436e+10
9.32872  1.11994e+10  6.82608e+10
9.33026  1.12005e+10  6.82781e+10
9.3318  1.12016e+10  6.82953e+10
9.33334  1.12027e+10  6.83125e+10
9.33488  1.12039e+10  6.83298e+10
9.33642  1.1205e+10  6.83471e+10
9.33796  1.12061e+10  6.83643e+10
9.3395  1.12072e+10  6.83816e+10
9.34104  1.12084e+10  6.83988e+10
9.34258  1.12095e+10  6.84161e+10
9.35105  1.12156e+10  6.85888e+10
9.36645  1.12268e+10  6.87617e+10
9.38186  1.12381e+10  6.89349e+10
9.39727  1.12493e+10  6.91082e+10
9.41268  1.12605e+10  6.92818e+10
9.42809  1.12717e+10  6.94556e+10
9.44351  1.12829e+10  6.96296e+10
9.45893  1.12941e+10  6.98037e+10
9.47436  1.13053e+10  6.99781e+10
9.48979  1.13165e+10  7.01528e+10
9.50522  1.13277e+10  7.03276e+10
9.52065  1.13389e+10  7.05026e+10
9.53609  1.13502e+10  7.06778e+10
9.55153  1.13614e+10  7.08533e+10
9.56698  1.13726e+10  7.10289e+10
9.58242  1.13838e+10  7.12048e+10
9.59787  1.1395e+10  7.13809e+10
9.61333  1.14062e+10  7.15572e+10
9.62878  1.14174e+10  7.17336e+10
9.64424  1.14286e+10  7.19103e+10
9.6597  1.14398e+10  7.20872e+10
9.67517  1.1451e+10  7.22644e+10
9.69064  1.14623e+10  7.24417e+10
9.70611  1.14735e+10  7.26192e+10
9.72158  1.14847e+10  7.27969e+10
9.73706  1.14959e+10  7.29749e+10
9.75254  1.15071e+10  7.3153e+10
9.76802  1.15183e+10  7.33314e+10
9.78351  1.15295e+10  7.351e+10
9.799  1.15407e+10  7.36887e+10
9.81449  1.15519e+10  7.38677e+10
9.82999  1.15631e+10  7.40469e+10
9.84548  1.15744e+10  7.42263e+10
9.86099  1.15856e+10  7.44059e+10
9.87649  1.15968e+10  7.45857e+10
9.89199  1.1608e+10  7.47657e+10
9.9075  1.16192e+10  7.49459e+10
9.92302  1.16304e+10  7.51264e+10
9.93853  1.16416e+10  7.5307e+10
9.95405  1.16528e+10  7.54878e+10
9.96957  1.1664e+10  7.56689e+10
9.98509  1.16752e+10  7.58501e+10
10.0006  1.16865e+10  7.60316e+10
10.0161  1.16977e+10  7.62132e+10
10.0317  1.17089e+10  7.63951e+10
10.0472  1.17201e+10  7.65772e+10
10.0627  1.17313e+10  7.67595e+10
10.0783  1.17425e+10  7.69419e+10
10.0938  1.17537e+10  7.71246e+10
10.1094  1.17649e+10  7.73075e+10
10.1249  1.17761e+10  7.74906e+10
10.1405  1.17874e+10  7.76739e+10
10.156  1.17986e+10  7.78574e+10
10.1716  1.18098e+10  7.80412e+10
10.1871  1.1821e+10  7.82251e+10
10.2027  1.18322e+10  7.84092e+10
10.2183  1.18434e+10  7.85935e+10
10.2338  1.18546e+10  7.8778e+10
10.2494  1.18658e+10  7.89628e+10
10.265  1.1877e+10  7.91477e+10
10.2805  1.18882e+10  7.93329e+10
10.2961  1.18995e+10  7.95182e+10
10.3117  1.19107e+10  7.97038e+10
10.3273  1.19219e+10  7.98895e+10
10.3428  1.19331e+10  8.00755e+10
10.3584  1.19443e+10  8.02616e+10
10.374  1.19555e+10  8.0448e+10
10.3896  1.19667e+10  8.06346e+10
10.4052  1.19779e+10  8.08213e+10
10.4208  1.19891e+10  8.10083e+10
10.4364  1.20003e+10  8.11955e+10
10.452  1.20116e+10  8.13828e+10
10.4676  1.20228e+10  8.15704e+10
10.4832  1.2034e+10  8.17582e+10
10.4988  1.20452e+10  8.19462e+10
10.5144  1.20564e+10  8.21344e+10
10.53  1.20676e+10  8.23228e+10
10.5456  1.20788e+10  8.25114e+10
10.5612  1.209e+10  8.27002e+10
10.5769  1.21012e+10  8.28891e+10
10.5925  1.21124e+10  8.30783e+10
10.6081  1.21237e+10  8.32677e+10
10.6237  1.21349e+10  8.34573e+10
10.6393  1.21461e+10  8.36471e+10
10.655  1.21573e+10  8.38371e+10
10.6706  1.21685e+10  8.40273e+10
10.6862  1.21797e+10  8.42177e+10
10.7019  1.21909e+10  8.44084e+10
10.7175  1.22021e+10  8.45992e+10
10.7331  1.22133e+10  8.47902e+10
10.7488  1.22245e+10  8.49814e+10
10.7644  1.22358e+10  8.51728e+10
10.7801  1.2247e+10  8.53644e+10
10.7957  1.22582e+10  8.55562e+10
10.8114  1.22694e+10  8.57482e+10
10.827  1.22806e+10  8.59404e+10
10.8427  1.22918e+10  8.61328e+10
10.8583  1.2303e+10  8.63254e+10
10.874  1.23142e+10  8.65182e+10
10.8896  1.23254e+10  8.67112e+10
10.9053  1.23366e+10  8.69045e+10
10.921  1.23479e+10  8.70979e+10
10.9366  1.23591e+10  8.72915e+10
10.9523  1.23703e+10  8.74853e+10
10.968  1.23815e+10  8.76793e+10
10.9836  1.23927e+10  8.78735e+10
10.9993  1.24039e+10  8.80679e+10
11.015  1.24151e+10  8.82625e+10
11.0306  1.24263e+10  8.84573e+10
11.0463  1.24375e+10  8.86523e+10
11.062  1.24487e+10  8.88475e+10
11.0777  1.246e+10  8.90429e+10
11.0934  1.24712e+10  8.92385e+10
11.109  1.24824e+10  8.94342e+10
11.1247  1.24936e+10  8.96302e+10
11.1404  1.25048e+10  8.98264e+10
11.1561  1.2516e+10  9.00228e+10
11.1718  1.25272e+10  9.02194e+10
11.1875  1.25384e+10  9.04162e+10
11.2032  1.25496e+10  9.06131e+10
11.2189  1.25608e+10  9.08103e+10
11.2346  1.25721e+10  9.10077e+10
11.2503  1.25833e+10  9.12052e+10
11.266  1.25945e+10  9.1403e+10
11.2817  1.26057e+10  9.1601e+10
11.2974  1.26169e+10  9.17991e+10
11.3131  1.26281e+10  9.19975e+10
11.3288  1.26393e+10  9.2196e+10
11.3445  1.26505e+10  9.23948e+10
11.3602  1.26617e+10  9.25937e+10
11.3759  1.26729e+10  9.27929e+10
11.3917  1.26842e+10  9.29922e+10
11.4074  1.26954e+10  9.31917e+10
11.4231  1.27066e+10  9.33914e+10
11.4388  1.27178e+10  9.35914e+10
11.4545  1.2729e+10  9.37915e+10
11.4703  1.27402e+10  9.39918e+10
11.486  1.27514e+10  9.41923e+10
11.5017  1.27626e+10  9.4393e+10
11.5174  1.27738e+10  9.45939e+10
11.5332  1.2785e+10  9.4795e+10
11.5489  1.27963e+10  9.49963e+10
11.5646  1.28075e+10  9.51978e+10
11.5804  1.28187e+10  9.53995e+10
11.5961  1.28299e+10  9.56013e+10
11.6118  1.28411e+10  9.58034e+10
11.6276  1.28523e+10  9.60057e+10
11.6433  1.28635e+10  9.62081e+10
11.659  1.28747e+10  9.64108e+10
11.6748  1.28859e+10  9.66136e+10
11.6905  1.28971e+10  9.68166e+10
11.7063  1.29084e+10  9.70199e+10
11.722  1.29196e+10  9.72233e+10
11.7378  1.29308e+10  9.74269e+10
11.7535  1.2942e+10  9.76307e+10
11.7692  1.29532e+10  9.78347e+10
11.785  1.29644e+10  9.80389e+10
11.8008  1.29756e+10  9.82433e+10
11.8165  1.29868e+10  9.84479e+10
11.8323  1.2998e+10  9.86527e+10
11.848  1.30092e+10  9.88577e+10
11.8638  1.30205e+10  9.90628e+10
11.8795  1.30317e+10  9.92682e+10
11.8953  1.30429e+10  9.94737e+10
11.911  1.30541e+10  9.96795e+10
11.9268  1.30653e+10  9.98854e+10
11.9426  1.30765e+10  1.00092e+11
11.9583  1.30877e+10  1.00298e+11
11.9741  1.30989e+10  1.00504e+11
11.9899  1.31101e+10  1.00711e+11
12.0056  1.31213e+10  1.00918e+11
12.0214  1.31326e+10  1.01125e+11
12.0372  1.31438e+10  1.01332e+11
12.0529  1.3155e+10  1.0154e+11
12.0687  1.31662e+10  1.01747e+11
12.0845  1.31774e+10  1.01955e+11
12.1003  1.31886e+10  1.02163e+11
12.116  1.31998e+10  1.02372e+11
12.1318  1.3211e+10  1.0258e+11
12.1476  1.32222e+10  1.02789e+11
12.1634  1.32334e+10  1.02997e+11
12.1791  1.32447e+10  1.03206e+11
12.1949  1.32559e+10  1.03416e+11
12.2107  1.32671e+10  1.03625e+11
12.2265  1.32783e+10  1.03834e+11
12.2423  1.32895e+10  1.04044e+11
12.258  1.33007e+10  1.04254e+11
12.2738  1.33119e+10  1.04464e+11
12.2896  1.33231e+10  1.04675e+11
12.3054  1.33343e+10  1.04885e+11
12.3212  1.33455e+10  1.05096e+11
12.337  1.33568e+10  1.05307e+11
12.3528  1.3368e+10  1.05518e+11
12.3686  1.33792e+10  1.05729e+11
12.3843  1.33904e+10  1.0594e+11
12.4001  1.34016e+10  1.06152e+11
12.4159  1.34128e+10  1.06364e+11
12.4317  1.3424e+10  1.06576e+11
12.4475  1.34352e+10  1.06788e+11
12.4633  1.34464e+10  1.07001e+11
12.4791  1.34576e+10  1.07213e+11
12.4949  1.34689e+10  1.07426e+11
12.5107  1.34801e+10  1.07639e+11
12.5265  1.34913e+10  1.07852e+11
12.5423  1.35025e+10  1.08065e+11
12.5581  1.35137e+10  1.08279e+11
12.5739  1.35249e+10  1.08493e+11
12.5897  1.35361e+10  1.08706e+11
12.6055  1.35473e+10  1.08921e+11
12.6213  1.35585e+10  1.09135e+11
12.6371  1.35697e+10  1.09349e+11
12.6529  1.3581e+10  1.09564e+11
12.6687  1.35922e+10  1.09779e+11
12.6845  1.36034e+10  1.09994e+11
12.7003  1.36146e+10  1.10209e+11
12.7161  1.36258e+10  1.10424e+11
12.732  1.3637e+10  1.1064e+11
12.7478  1.36482e+10  1.10856e+11
12.7636  1.36594e+10  1.11072e+11
12.7794  1.36706e+10  1.11288e+11
12.7952  1.36818e+10  1.11504e+11
12.811  1.36931e+10  1.11721e+11
12.8268  1.37043e+10  1.11937e+11
12.8426  1.37155e+10  1.12154e+11
12.8584  1.37267e+10  1.12371e+11
12.8743  1.37379e+10  1.12589e+11
12.8901  1.37491e+10  1.12806e+11
12.9059  1.37603e+10  1.13024e+11
12.9217  1.37715e+10  1.13241e+11
12.9375  1.37827e+10  1.13459e+11
12.9533  1.37939e+10  1.13678e+11
12.9691  1.38052e+10  1.13896e+11
12.985  1.38164e+10  1.14114e+11
13.0008  1.38276e+10  1.14333e+11
13.0166  1.38388e+10  1.14552e+11
13.0324  1.385e+10  1.14771e+11
13.0482  1.38612e+10  1.1499e+11
13.0641  1.38724e+10  1.1521e+11
13.0799  1.38836e+10  1.1543e+11
13.0957  1.38948e+10  1.15649e+11
13.1115  1.3906e+10  1.15869e+11
13.1273  1.39173e+10  1.1609e+11
13.1432  1.39285e+10  1.1631e+11
13.159  1.39397e+10  1.16531e+11
13.1748  1.39509e+10  1.16751e+11
13.1906  1.39621e+10  1.16972e+11
13.2065  1.39733e+10  1.17193e+11
13.2223  1.39845e+10  1.17415e+11
13.2381  1.39957e+10  1.17636e+11
13.2539  1.40069e+10  1.17858e+11
13.2698  1.40181e+10  1.1808e+11
13.2856  1.40294e+10  1.18302e+11
13.3014  1.40406e+10  1.18524e+11
13.3172  1.40518e+10  1.18746e+11
13.3331  1.4063e+10  1.18969e+11
13.3489  1.40742e+10  1.19192e+11
13.3647  1.40854e+10  1.19414e+11
13.3805  1.40966e+10  1.19638e+11
13.3964  1.41078e+10  1.19861e+11
13.4122  1.4119e+10  1.20084e+11
13.428  1.41302e+10  1.20308e+11
13.4438  1.41415e+10  1.20532e+11
13.4597  1.41527e+10  1.20756e+11
13.4755  1.41639e+10  1.2098e+11
13.4913  1.41751e+10  1.21204e+11
13.5072  1.41863e+10  1.21429e+11
13.523  1.41975e+10  1.21654e+11
13.5388  1.42087e+10  1.21879e+11
13.5547  1.42199e+10  1.22104e+11
13.5705  1.42311e+10  1.22329e+11
13.5863  1.42423e+10  1.22555e+11
13.6021  1.42536e+10  1.2278e+11
13.618  1.42648e+10  1.23006e+11
13.6338  1.4276e+10  1.23232e+11
13.6496  1.42872e+10  1.23458e+11
13.6655  1.42984e+10  1.23685e+11
13.6813  1.43096e+10  1.23911e+11
13.6971  1.43208e+10  1.24138e+11
13.713  1.4332e+10  1.24365e+11
13.7288  1.43432e+10  1.24592e+11
13.7446  1.43544e+10  1.24819e+11
13.7605  1.43657e+10  1.25046e+11
13.7763  1.43769e+10  1.25274e+11
13.7921  1.43881e+10  1.25502e+11
13.808  1.43993e+10  1.2573e+11
13.8238  1.44105e+10  1.25958e+11
13.8396  1.44217e+10  1.26186e+11
13.8554  1.44329e+10  1.26415e+11
13.8713  1.44441e+10  1.26643e+11
13.8871  1.44553e+10  1.26872e+11
13.9029  1.44665e+10  1.27101e+11
13.9188  1.44778e+10  1.27331e+11
13.9346  1.4489e+10  1.2756e+11
13.9504  1.45002e+10  1.2779e+11
13.9663  1.45114e+10  1.28019e+11
13.9821  1.45226e+10  1.28249e+11
13.9979  1.45338e+10  1.28479e+11
14.0138  1.4545e+10  1.2871e+11
14.0296  1.45562e+10  1.2894e+11
14.0454  1.45674e+10  1.29171e+11
14.0613  1.45786e+10  1.29401e+11
14.0771  1.45899e+10  1.29632e+11
14.0929  1.46011e+10  1.29864e+11
14.1088  1.46123e+10  1.30095e+11
14.1246  1.46235e+10  1.30326e+11
14.1404  1.46347e+10  1.30558e+11
14.1563  1.46459e+10  1.3079e+11
14.1721  1.46571e+10  1.31022e+11
14.1879  1.46683e+10  1.31254e+11
14.2037  1.46795e+10  1.31487e+11
14.2196  1.46907e+10  1.31719e+11
14.2354  1.4702e+10  1.31952e+11
14.2512  1.47132e+10  1.32185e+11
14.2671  1.47244e+10  1.32418e+11
14.2829  1.47356e+10  1.32651e+11
14.2987  1.47468e+10  1.32885e+11
14.3146  1.4758e+10  1.33118e+11
14.3304  1.47692e+10  1.33352e+11
14.3462  1.47804e+10  1.33586e+11
14.362  1.47916e+10  1.3382e+11
14.3779  1.48028e+10  1.34054e+11
14.3937  1.48141e+10  1.34289e+11
14.4095  1.48253e+10  1.34524e+11
14.4254  1.48365e+10  1.34758e+11
14.4412  1.48477e+10  1.34993e+11
14.457  1.48589e+10  1.35229e+11
14.4728  1.48701e+10  1.35464e+11
14.4887  1.48813e+10  1.35699e+11
14.5045  1.48925e+10  1.35935e+11
14.5203  1.49037e+10  1.36171e+11
14.5362  1.49149e+10  1.36407e+11
14.552  1.49262e+10  1.36643e+11
14.5678  1.49374e+10  1.3688e+11
14.5836  1.49486e+10  1.37116e+11
14.5995  1.49598e+10  1.37353e+11
14.6153  1.4971e+10  1.3759e+11
14.6311  1.49822e+10  1.37827e+11
14.6469  1.49934e+10  1.38064e+11
14.6627  1.50046e+10  1.38302e+11
14.6786  1.50158e+10  1.38539e+11
14.6944  1.5027e+10  1.38777e+11
14.7102  1.50383e+10  1.39015e+11
14.726  1.50495e+10  1.39253e+11
14.7419  1.50607e+10  1.39491e+11
14.7577  1.50719e+10  1.3973e+11
14.7735  1.50831e+10  1.39968e+11
14.7893  1.50943e+10  1.40207e+11
14.8051  1.51055e+10  1.40446e+11
14.821  1.51167e+10  1.40685e+11
14.8368  1.51279e+10  1.40925e+11
14.8526  1.51392e+10  1.41164e+11
14.8684  1.51504e+10  1.41404e+11
14.8842  1.51616e+10  1.41644e+11
14.9001  1.51728e+10  1.41884e+11
14.9159  1.5184e+10  1.42124e+11
14.9317  1.51952e+10  1.42364e+11
14.9475  1.52064e+10  1.42605e+11
14.9633  1.52176e+10  1.42845e+11
14.9791  1.52288e+10  1.43086e+11
14.9949  1.524e+10  1.43327e+11
15.0108  1.52513e+10  1.43568e+11
15.0266  1.52625e+10  1.4381e+11
15.0424  1.52737e+10  1.44051e+11
15.0582  1.52849e+10  1.44293e+11
15.074  1.52961e+10  1.44535e+11
15.0898  1.53073e+10  1.44777e+11
15.1056  1.53185e+10  1.45019e+11
15.1214  1.53297e+10  1.45261e+11
15.1373  1.53409e+10  1.45504e+11
15.1531  1.53521e+10  1.45746e+11
15.1689  1.53634e+10  1.45989e+11
15.1847  1.53746e+10  1.46232e+11
15.2005  1.53858e+10  1.46476e+11
15.2163  1.5397e+10  1.46719e+11
15.2321  1.54082e+10  1.46962e+11
15.2479  1.54194e+10  1.47206e+11
15.2637  1.54306e+10  1.4745e+11
15.2795  1.54418e+10  1.47694e+11
15.2953  1.5453e+10  1.47938e+11
15.3111  1.54642e+10  1.48183e+11
15.3269  1.54755e+10  1.48427e+11
15.3427  1.54867e+10  1.48672e+11
15.3585  1.54979e+10  1.48917e+11
15.3743  1.55091e+10  1.49162e+11
15.3901  1.55203e+10  1.49407e+11
15.4059  1.55315e+10  1.49652e+11
15.4217  1.55427e+10  1.49898e+11
15.4375  1.55539e+10  1.50144e+11
15.4533  1.55651e+10  1.5039e+11
15.4691  1.55763e+10  1.50636e+11
15.4849  1.55876e+10  1.50882e+11
15.5007  1.55988e+10  1.51128e+11
15.5165  1.561e+10  1.51375e+11
15.5323  1.56212e+10  1.51621e+11
15.5481  1.56324e+10  1.51868e+11
15.5639  1.56436e+10  1.52115e+11
15.5797  1.56548e+10  1.52363e+11
15.5955  1.5666e+10  1.5261e+11
15.6112  1.56772e+10  1.52857e+11
15.627  1.56884e+10  1.53105e+11
15.6428  1.56997e+10  1.53353e+11
15.6586  1.57109e+10  1.53601e+11
15.6744  1.57221e+10  1.53849e+11
15.6902  1.57333e+10  1.54098e+11
15.706  1.57445e+10  1.54346e+11
15.7218  1.57557e+10  1.54595e+11
15.7375  1.57669e+10  1.54844e+11
15.7533  1.57781e+10  1.55093e+11
15.7691  1.57893e+10  1.55342e+11
15.7849  1.58005e+10  1.55591e+11
15.8007  1.58118e+10  1.55841e+11
15.8164  1.5823e+10  1.5609e+11
15.8322  1.58342e+10  1.5634e+11
15.848  1.58454e+10  1.5659e+11
15.8638  1.58566e+10  1.5684e+11
15.8795  1.58678e+10  1.57091e+11
15.8953  1.5879e+10  1.57341e+11
15.9111  1.58902e+10  1.57592e+11
15.9269  1.59014e+10  1.57843e+11
15.9426  1.59126e+10  1.58094e+11
15.9584  1.59239e+10  1.58345e+11
15.9742  1.59351e+10  1.58596e+11
15.99  1.59463e+10  1.58847e+11
16.0057  1.59575e+10  1.59099e+11
16.0215  1.59687e+10  1.59351e+11
16.0373  1.59799e+10  1.59603e+11
16.053  1.59911e+10  1.59855e+11
16.0688  1.60023e+10  1.60107e+11
16.0846  1.60135e+10  1.6036e+11
16.1003  1.60247e+10  1.60612e+11
16.1161  1.6036e+10  1.60865e+11
16.1318  1.60472e+10  1.61118e+11
16.1476  1.60584e+10  1.61371e+11
16.1634  1.60696e+10  1.61624e+11
16.1791  1.60808e+10  1.61878e+11
16.1949  1.6092e+10  1.62131e+11
16.2106  1.61032e+10  1.62385e+11
16.2264  1.61144e+10  1.62639e+11
16.2421  1.61256e+10  1.62893e+11
16.2579  1.61368e+10  1.63147e+11
16.2736  1.61481e+10  1.63401e+11
16.2894  1.61593e+10  1.63656e+11
16.3051  1.61705e+10  1.6391e+11
16.3209  1.61817e+10  1.64165e+11
16.3366  1.61929e+10  1.6442e+11
16.3524  1.62041e+10  1.64675e+11
16.3681  1.62153e+10  1.64931e+11
16.3839  1.62265e+10  1.65186e+11
16.3996  1.62377e+10  1.65442e+11
16.4154  1.62489e+10  1.65698e+11
16.4311  1.62602e+10  1.65954e+11
16.4468  1.62714e+10  1.6621e+11
16.4626  1.62826e+10  1.66466e+11
16.4783  1.62938e+10  1.66722e+11
16.4941  1.6305e+10  1.66979e+11
16.5098  1.63162e+10  1.67236e+11
16.5255  1.63274e+10  1.67493e+11
16.5413  1.63386e+10  1.6775e+11
16.557  1.63498e+10  1.68007e+11
16.5727  1.6361e+10  1.68264e+11
16.5885  1.63723e+10  1.68522e+11
16.6042  1.63835e+10  1.6878e+11
16.6199  1.63947e+10  1.69037e+11
16.6356  1.64059e+10  1.69295e+11
16.6514  1.64171e+10  1.69554e+11
16.6671  1.64283e+10  1.69812e+11
16.6828  1.64395e+10  1.7007e+11
16.6985  1.64507e+10  1.70329e+11
16.7143  1.64619e+10  1.70588e+11
16.73  1.64731e+10  1.70847e+11
16.7457  1.64844e+10  1.71106e+11
16.7614  1.64956e+10  1.71365e+11
16.7771  1.65068e+10  1.71625e+11
16.7929  1.6518e+10  1.71884e+11
16.8086  1.65292e+10  1.72144e+11
16.8243  1.65404e+10  1.72404e+11
16.84  1.65516e+10  1.72664e+11
16.8557  1.65628e+10  1.72924e+11
16.8714  1.6574e+10  1.73184e+11
16.8871  1.65852e+10  1.73445e+11
16.9028  1.65965e+10  1.73706e+11
16.9185  1.66077e+10  1.73966e+11
16.9342  1.66189e+10  1.74227e+11
16.9499  1.66301e+10  1.74489e+11
16.9656  1.66413e+10  1.7475e+11
16.9813  1.66525e+10  1.75011e+11
16.997  1.66637e+10  1.75273e+11
17.0127  1.66749e+10  1.75535e+11
17.0284  1.66861e+10  1.75797e+11
17.0441  1.66973e+10  1.76059e+11
17.0598  1.67086e+10  1.76321e+11
17.0755  1.67198e+10  1.76583e+11
17.0912  1.6731e+10  1.76846e+11
17.1069  1.67422e+10  1.77108e+11
17.1226  1.67534e+10  1.77371e+11
17.1383  1.67646e+10  1.77634e+11
17.154  1.67758e+10  1.77897e+11
17.1697  1.6787e+10  1.78161e+11
17.1853  1.67982e+10  1.78424e+11
17.201  1.68094e+10  1.78688e+11
17.2167  1.68207e+10  1.78952e+11
17.2324  1.68319e+10  1.79215e+11
17.2481  1.68431e+10  1.7948e+11
17.2637  1.68543e+10  1.79744e+11
17.2794  1.68655e+10  1.80008e+11
17.2951  1.68767e+10  1.80273e+11
17.3108  1.68879e+10  1.80537e+11
17.3264  1.68991e+10  1.80802e+11
17.3421  1.69103e+10  1.81067e+11
17.3578  1.69215e+10  1.81332e+11
17.3734  1.69328e+10  1.81598e+11
17.3891  1.6944e+10  1.81863e+11
17.4048  1.69552e+10  1.82129e+11
17.4204  1.69664e+10  1.82394e+11
17.4361  1.69776e+10  1.8266e+11
17.4518  1.69888e+10  1.82926e+11
17.4674  1.7e+10  1.83193e+11
17.4831  1.70112e+10  1.83459e+11
17.4987  1.70224e+10  1.83725e+11
17.5144  1.70336e+10  1.83992e+11
17.53  1.70449e+10  1.84259e+11
17.5457  1.70561e+10  1.84526e+11
17.5614  1.70673e+10  1.84793e+11
17.577  1.70785e+10  1.8506e+11
17.5927  1.70897e+10  1.85328e+11
17.6083  1.71009e+10  1.85595e+11
17.6239  1.71121e+10  1.85863e+11
17.6396  1.71233e+10  1.86131e+11
17.6552  1.71345e+10  1.86399e+11
17.6709  1.71457e+10  1.86667e+11
17.6865  1.7157e+10  1.86935e+11
17.7021  1.71682e+10  1.87204e+11
17.7178  1.71794e+10  1.87472e+11
17.7334  1.71906e+10  1.87741e+11
17.7491  1.72018e+10  1.8801e+11
17.7647  1.7213e+10  1.88279e+11
17.7803  1.72242e+10  1.88548e+11
17.7959  1.72354e+10  1.88818e+11
17.8116  1.72466e+10  1.89087e+11
17.8272  1.72578e+10  1.89357e+11
17.8428  1.72691e+10  1.89626e+11
17.8584  1.72803e+10  1.89896e+11
17.8741  1.72915e+10  1.90167e+11
17.8897  1.73027e+10  1.90437e+11
17.9053  1.73139e+10  1.90707e+11
17.9209  1.73251e+10  1.90978e+11
17.9365  1.73363e+10  1.91248e+11
17.9521  1.73475e+10  1.91519e+11
17.9678  1.73587e+10  1.9179e+11
17.9834  1.73699e+10  1.92061e+11
17.999  1.73812e+10  1.92333e+11
18.0146  1.73924e+10  1.92604e+11
18.0302  1.74036e+10  1.92876e+11
18.0458  1.74148e+10  1.93147e+11
18.0614  1.7426e+10  1.93419e+11
18.077  1.74372e+10  1.93691e+11
18.0926  1.74484e+10  1.93963e+11
18.1082  1.74596e+10  1.94236e+11
18.1238  1.74708e+10  1.94508e+11
18.1394  1.7482e+10  1.94781e+11
18.155  1.74933e+10  1.95054e+11
18.1706  1.75045e+10  1.95327e+11
18.1862  1.75157e+10  1.956e+11
18.2017  1.75269e+10  1.95873e+11
18.2173  1.75381e+10  1.96146e+11
18.2329  1.75493e+10  1.9642e+11
18.2485  1.75605e+10  1.96693e+11
18.2641  1.75717e+10  1.96967e+11
18.2797  1.75829e+10  1.97241e+11
18.2952  1.75941e+10  1.97515e+11
18.3108  1.76054e+10  1.97789e+11
18.3264  1.76166e+10  1.98064e+11
18.342  1.76278e+10  1.98338e+11
18.3575  1.7639e+10  1.98613e+11
18.3731  1.76502e+10  1.98888e+11
18.3887  1.76614e+10  1.99163e+11
18.4042  1.76726e+10  1.99438e+11
18.4198  1.76838e+10  1.99713e+11
18.4354  1.7695e+10  1.99988e+11
18.4509  1.77062e+10  2.00264e+11
18.4665  1.77175e+10  2.00539e+11
18.4821  1.77287e+10  2.00815e+11
18.4976  1.77399e+10  2.01091e+11
18.5132  1.77511e+10  2.01367e+11
18.5287  1.77623e+10  2.01644e+11
18.5443  1.77735e+10  2.0192e+11
18.5598  1.77847e+10  2.02196e+11
18.5754  1.77959e+10  2.02473e+11
18.5909  1.78071e+10  2.0275e+11
18.6065  1.78183e+10  2.03027e+11
18.622  1.78296e+10  2.03304e+11
18.6375  1.78408e+10  2.03581e+11
18.6531  1.7852e+10  2.03859e+11
18.6686  1.78632e+10  2.04136e+11
18.6842  1.78744e+10  2.04414e+11
18.6997  1.78856e+10  2.04692e+11
18.7152  1.78968e+10  2.0497e+11
18.7308  1.7908e+10  2.05248e+11
18.7463  1.79192e+10  2.05526e+11
18.7618  1.79304e+10  2.05804e+11
18.7773  1.79417e+10  2.06083e+11
18.7929  1.79529e+10  2.06362e+11
18.8084  1.79641e+10  2.0664e+11
18.8239  1.79753e+10  2.06919e+11
18.8394  1.79865e+10  2.07198e+11
18.8549  1.79977e+10  2.07478e+11
18.8704  1.80089e+10  2.07757e+11
18.886  1.80201e+10  2.08037e+11
18.9015  1.80313e+10  2.08316e+11
18.917  1.80425e+10  2.08596e+11
18.9325  1.80538e+10  2.08876e+11
18.948  1.8065e+10  2.09156e+11
18.9635  1.80762e+10  2.09436e+11
18.979  1.80874e+10  2.09717e+11
18.9945  1.80986e+10  2.09997e+11
19.01  1.81098e+10  2.10278e+11
19.0255  1.8121e+10  2.10559e+11
19.041  1.81322e+10  2.1084e+11
19.0565  1.81434e+10  2.11121e+11
19.072  1.81546e+10  2.11402e+11
19.0875  1.81659e+10  2.11683e+11
19.1029  1.81771e+10  2.11965e+11
19.1184  1.81883e+10  2.12246e+11
19.1339  1.81995e+10  2.12528e+11
19.1494  1.82107e+10  2.1281e+11
19.1649  1.82219e+10  2.13092e+11
19.1804  1.82331e+10  2.13374e+11
19.1958  1.82443e+10  2.13657e+11
19.2113  1.82555e+10  2.13939e+11
19.2268  1.82667e+10  2.14222e+11
19.2423  1.8278e+10  2.14505e+11
19.2577  1.82892e+10  2.14787e+11
19.2732  1.83004e+10  2.15071e+11
19.2887  1.83116e+10  2.15354e+11
19.3041  1.83228e+10  2.15637e+11
19.3196  1.8334e+10  2.1592e+11
19.335  1.83452e+10  2.16204e+11
19.3505  1.83564e+10  2.16488e+11
19.3659  1.83676e+10  2.16772e+11
19.3814  1.83788e+10  2.17056e+11
19.3969  1.83901e+10  2.1734e+11
19.4123  1.84013e+10  2.17624e+11
19.4277  1.84125e+10  2.17908e+11
19.4432  1.84237e+10  2.18193e+11
19.4586  1.84349e+10  2.18478e+11
19.4741  1.84461e+10  2.18762e+11
19.4895  1.84573e+10  2.19047e+11
19.505  1.84685e+10  2.19333e+11
19.5204  1.84797e+10  2.19618e+11
19.5358  1.8491e+10  2.19903e+11
19.5513  1.85022e+10  2.20189e+11
19.5667  1.85134e+10  2.20474e+11
19.5821  1.85246e+10  2.2076e+11
19.5975  1.85358e+10  2.21046e+11
19.613  1.8547e+10  2.21332e+11
19.6284  1.85582e+10  2.21618e+11
19.6438  1.85694e+10  2.21905e+11
19.6592  1.85806e+10  2.22191e+11
19.6746  1.85918e+10  2.22478e+11
19.6901  1.86031e+10  2.22764e+11
19.7055  1.86143e+10  2.23051e+11
19.7209  1.86255e+10  2.23338e+11
19.7363  1.86367e+10  2.23625e+11
19.7517  1.86479e+10  2.23913e+11
19.7671  1.86591e+10  2.242e+11
19.7825  1.86703e+10  2.24488e+11
19.7979  1.86815e+10  2.24775e+11
19.8133  1.86927e+10  2.25063e+11
19.8287  1.87039e+10  2.25351e+11
19.8441  1.87152e+10  2.25639e+11
19.8595  1.87264e+10  2.25927e+11
19.8749  1.87376e+10  2.26216e+11
19.8903  1.87488e+10  2.26504e+11
19.9057  1.876e+10  2.26793e+11
19.921  1.87712e+10  2.27082e+11
19.9364  1.87824e+10  2.27371e+11
19.9518  1.87936e+10  2.2766e+11
19.9672  1.88048e+10  2.27949e+11
19.9826  1.8816e+10  2.28238e+11
19.9979  1.88273e+10  2.28528e+11
20.0133  1.88385e+10  2.28817e+11
20.0287  1.88497e+10  2.29107e+11
20.044  1.88609e+10  2.29397e+11
20.0594  1.88721e+10  2.29687e+11
20.0748  1.88833e+10  2.29977e+11
20.0901  1.88945e+10  2.30267e+11
20.1055  1.89057e+10  2.30557e+11
20.1209  1.89169e+10  2.30848e+11
20.1362  1.89281e+10  2.31138e+11
20.1516  1.89394e+10  2.31429e+11
20.1669  1.89506e+10  2.3172e+11
20.1823  1.89618e+10  2.32011e+11
20.1976  1.8973e+10  2.32302e+11
20.213  1.89842e+10  2.32594e+11
20.2283  1.89954e+10  2.32885e+11
20.2436  1.90066e+10  2.33177e+11
20.259  1.90178e+10  2.33468e+11
20.2743  1.9029e+10  2.3376e+11
20.2896  1.90402e+10  2.34052e+11
20.305  1.90515e+10  2.34344e+11
20.3203  1.90627e+10  2.34636e+11
20.3356  1.90739e+10  2.34929e+11
20.351  1.90851e+10  2.35221e+11
20.3663  1.90963e+10  2.35514e+11
20.3816  1.91075e+10  2.35807e+11
20.3969  1.91187e+10  2.361e+11
20.4123  1.91299e+10  2.36393e+11
20.4276  1.91411e+10  2.36686e+11
20.4429  1.91523e+10  2.36979e+11
20.4582  1.91636e+10  2.37272e+11
20.4735  1.91748e+10  2.37566e+11
20.4888  1.9186e+10  2.3786e+11
20.5041  1.91972e+10  2.38153e+11
20.5194  1.92084e+10  2.38447e+11
20.5347  1.92196e+10  2.38741e+11
20.55  1.92308e+10  2.39035e+11
20.5653  1.9242e+10  2.3933e+11
20.5806  1.92532e+10  2.39624e+11
20.5959  1.92644e+10  2.39919e+11
20.6112  1.92757e+10  2.40214e+11
20.6265  1.92869e+10  2.40508e+11
20.6418  1.92981e+10  2.40803e+11
20.657  1.93093e+10  2.41098e+11
20.6723  1.93205e+10  2.41394e+11
20.6876  1.93317e+10  2.41689e+11
20.7029  1.93429e+10  2.41984e+11
20.7182  1.93541e+10  2.4228e+11
20.7334  1.93653e+10  2.42576e+11
20.7487  1.93765e+10  2.42872e+11
20.764  1.93878e+10  2.43168e+11
20.7792  1.9399e+10  2.43464e+11
20.7945  1.94102e+10  2.4376e+11
20.8098  1.94214e+10  2.44056e+11
20.825  1.94326e+10  2.44353e+11
20.8403  1.94438e+10  2.4465e+11
20.8555  1.9455e+10  2.44946e+11
20.8708  1.94662e+10  2.45243e+11
20.886  1.94774e+10  2.4554e+11
20.9013  1.94886e+10  2.45837e+11
20.9165  1.94999e+10  2.46135e+11
20.9318  1.95111e+10  2.46432e+11
20.947  1.95223e+10  2.4673e+11
20.9623  1.95335e+10  2.47027e+11
20.9775  1.95447e+10  2.47325e+11
20.9927  1.95559e+10  2.47623e+11
21.008  1.95671e+10  2.47921e+11
21.0232  1.95783e+10  2.48219e+11
21.0384  1.95895e+10  2.48517e+11
21.0536  1.96007e+10  2.48816e+11
21.0689  1.9612e+10  2.49114e+11
21.0841  1.96232e+10  2.49413e+11
21.0993  1.96344e+10  2.49712e+11
21.1145  1.96456e+10  2.50011e+11
21.1297  1.96568e+10  2.5031e+11
21.145  1.9668e+10  2.50609e+11
21.1602  1.96792e+10  2.50908e+11
21.1754  1.96904e+10  2.51208e+11
21.1906  1.97016e+10  2.51507e+11
21.2058  1.97128e+10  2.51807e+11
21.221  1.97241e+10  2.52107e+11
21.2362  1.97353e+10  2.52407e+11
21.2514  1.97465e+10  2.52707e+11
21.2666  1.97577e+10  2.53007e+11
21.2818  1.97689e+10  2.53307e+11
21.297  1.97801e+10  2.53608e+11
21.3121  1.97913e+10  2.53908e+11
21.3273  1.98025e+10  2.54209e+11
21.3425  1.98137e+10  2.5451e+11
21.3577  1.98249e+10  2.54811e+11
21.3729  1.98362e+10  2.55112e+11
21.388  1.98474e+10  2.55413e+11
21.4032  1.98586e+10  2.55714e+11
21.4184  1.98698e+10  2.56016e+11
21.4336  1.9881e+10  2.56317e+11
21.4487  1.98922e+10  2.56619e+11
21.4639  1.99034e+10  2.56921e+11
21.479  1.99146e+10  2.57223e+11
21.4942  1.99258e+10  2.57525e+11
21.5094  1.9937e+10  2.57827e+11
21.5245  1.99483e+10  2.58129e+11
21.5397  1.99595e+10  2.58432e+11
21.5548  1.99707e+10  2.58734e+11
21.57  1.99819e+10  2.59037e+11
21.5851  1.99931e+10  2.5934e+11
21.6003  2.00043e+10  2.59642e+11
21.6154  2.00155e+10  2.59945e+11
21.6305  2.00267e+10  2.60249e+11
21.6457  2.00379e+10  2.60552e+11
21.6608  2.00491e+10  2.60855e+11
21.6759  2.00604e+10  2.61159e+11
21.6911  2.00716e+10  2.61462e+11
21.7062  2.00828e+10  2.61766e+11
21.7213  2.0094e+10  2.6207e+11
21.7364  2.01052e+10  2.62374e+11
21.7516  2.01164e+10  2.62678e+11
21.7667  2.01276e+10  2.62983e+11
21.7818  2.01388e+10  2.63287e+11
21.7969  2.015e+10  2.63591e+11
21.812  2.01612e+10  2.63896e+11
21.8271  2.01725e+10  2.64201e+11
21.8422  2.01837e+10  2.64506e+11
21.8573  2.01949e+10  2.64811e+11
21.8724  2.02061e+10  2.65116e+11
21.8875  2.02173e+10  2.65421e+11
21.9026  2.02285e+10  2.65726e+11
21.9177  2.02397e+10  2.66032e+11
21.9328  2.02509e+10  2.66337e+11
21.9479  2.02621e+10  2.66643e+11
21.963  2.02733e+10  2.66949e+11
21.9781  2.02846e+10  2.67255e+11
21.9932  2.02958e+10  2.67561e+11
22.0082  2.0307e+10  2.67867e+11
22.0233  2.03182e+10  2.68174e+11
22.0384  2.03294e+10  2.6848e+11
22.0535  2.03406e+10  2.68787e+11
22.0685  2.03518e+10  2.69093e+11
22.0836  2.0363e+10  2.694e+11
22.0987  2.03742e+10  2.69707e+11
22.1137  2.03854e+10  2.70014e+11
22.1288  2.03967e+10  2.70321e+11
22.1439  2.04079e+10  2.70628e+11
22.1589  2.04191e+10  2.70936e+11
22.174  2.04303e+10  2.71243e+11
22.189  2.04415e+10  2.71551e+11
22.2041  2.04527e+10  2.71859e+11
22.2191  2.04639e+10  2.72167e+11
22.2342  2.04751e+10  2.72475e+11
22.2492  2.04863e+10  2.72783e+11
22.2642  2.04975e+10  2.73091e+11
22.2793  2.05088e+10  2.73399e+11
22.2943  2.052e+10  2.73708e+11
22.3093  2.05312e+10  2.74016e+11
22.3244  2.05424e+10  2.74325e+11
22.3394  2.05536e+10  2.74634e+11
22.3544  2.05648e+10  2.74943e+11
22.3694  2.0576e+10  2.75252e+11
22.3845  2.05872e+10  2.75561e+11
22.3995  2.05984e+10  2.7587e+11
22.4145  2.06096e+10  2.7618e+11
22.4295  2.06209e+10  2.76489e+11
22.4445  2.06321e+10  2.76799e+11
22.4595  2.06433e+10  2.77109e+11
22.4745  2.06545e+10  2.77419e+11
22.4895  2.06657e+10  2.77729e+11
22.5045  2.06769e+10  2.78039e+11
22.5195  2.06881e+10  2.78349e+11
22.5345  2.06993e+10  2.78659e+11
22.5495  2.07105e+10  2.7897e+11
22.5645  2.07217e+10  2.7928e+11
22.5795  2.0733e+10  2.79591e+11
22.5945  2.07442e+10  2.79902e+11
22.6094  2.07554e+10  2.80213e+11
22.6244  2.07666e+10  2.80524e+11
22.6394  2.07778e+10  2.80835e+11
22.6544  2.0789e+10  2.81146e+11
22.6693  2.08002e+10  2.81458e+11
22.6843  2.08114e+10  2.81769e+11
22.6993  2.08226e+10  2.82081e+11
22.7142  2.08338e+10  2.82392e+11
22.7292  2.08451e+10  2.82704e+11
22.7442  2.08563e+10  2.83016e+11
22.7591  2.08675e+10  2.83328e+11
22.7741  2.08787e+10  2.83641e+11
22.789  2.08899e+10  2.83953e+11
22.804  2.09011e+10  2.84265e+11
22.8189  2.09123e+10  2.84578e+11
22.8339  2.09235e+10  2.84891e+11
22.8488  2.09347e+10  2.85203e+11
22.8638  2.09459e+10  2.85516e+11
22.8787  2.09572e+10  2.85829e+11
22.8936  2.09684e+10  2.86142e+11
22.9086  2.09796e+10  2.86456e+11
22.9235  2.09908e+10  2.86769e+11
22.9384  2.1002e+10  2.87083e+11
22.9533  2.10132e+10  2.87396e+11
22.9683  2.10244e+10  2.8771e+11
22.9832  2.10356e+10  2.88024e+11
22.9981  2.10468e+10  2.88338e+11
23.013  2.1058e+10  2.88652e+11
23.0279  2.10693e+10  2.88966e+11
23.0428  2.10805e+10  2.8928e+11
23.0577  2.10917e+10  2.89594e+11
23.0726  2.11029e+10  2.89909e+11
23.0875  2.11141e+10  2.90223e+11
23.1024  2.11253e+10  2.90538e+11
23.1173  2.11365e+10  2.90853e+11
23.1322  2.11477e+10  2.91168e+11
23.1471  2.11589e+10  2.91483e+11
23.162  2.11701e+10  2.91798e+11
23.1769  2.11814e+10  2.92114e+11
23.1918  2.11926e+10  2.92429e+11
23.2067  2.12038e+10  2.92744e+11
23.2216  2.1215e+10  2.9306e+11
23.2364  2.12262e+10  2.93376e+11
23.2513  2.12374e+10  2.93692e+11
23.2662  2.12486e+10  2.94008e+11
23.281  2.12598e+10  2.94324e+11
23.2959  2.1271e+10  2.9464e+11
23.3108  2.12822e+10  2.94956e+11
23.3256  2.12935e+10  2.95273e+11
23.3405  2.13047e+10  2.95589e+11
23.3553  2.13159e+10  2.95906e+11
23.3702  2.13271e+10  2.96222e+11
23.385  2.13383e+10  2.96539e+11
23.3999  2.13495e+10  2.96856e+11
23.4147  2.13607e+10  2.97173e+11
23.4296  2.13719e+10  2.97491e+11
23.4444  2.13831e+10  2.97808e+11
23.4593  2.13943e+10  2.98125e+11
23.4741  2.14056e+10  2.98443e+11
23.4889  2.14168e+10  2.9876e+11
23.5038  2.1428e+10  2.99078e+11
23.5186  2.14392e+10  2.99396e+11
23.5334  2.14504e+10  2.99714e+11
23.5482  2.14616e+10  3.00032e+11
23.5631  2.14728e+10  3.0035e+11
23.5779  2.1484e+10  3.00669e+11
23.5927  2.14952e+10  3.00987e+11
23.6075  2.15064e+10  3.01306e+11
23.6223  2.15177e+10  3.01624e+11
23.6371  2.15289e+10  3.01943e+11
23.6519  2.15401e+10  3.02262e+11
23.6667  2.15513e+10  3.02581e+11
23.6815  2.15625e+10  3.029e+11
23.6963  2.15737e+10  3.03219e+11
23.7111  2.15849e+10  3.03538e+11
23.7259  2.15961e+10  3.03858e+11
23.7407  2.16073e+10  3.04177e+11
23.7555  2.16185e+10  3.04497e+11
23.7703  2.16298e+10  3.04817e+11
23.785  2.1641e+10  3.05136e+11
23.7998  2.16522e+10  3.05456e+11
23.8146  2.16634e+10  3.05776e+11
23.8294  2.16746e+10  3.06097e+11
23.8441  2.16858e+10  3.06417e+11
23.8589  2.1697e+10  3.06737e+11
23.8737  2.17082e+10  3.07058e+11
23.8884  2.17194e+10  3.07378e+11
23.9032  2.17306e+10  3.07699e+11
23.9179  2.17419e+10  3.0802e+11
23.9327  2.17531e+10  3.08341e+11
23.9474  2.17643e+10  3.08662e+11
23.9622  2.17755e+10  3.08983e+11
23.9769  2.17867e+10  3.09304e+11
23.9917  2.17979e+10  3.09625e+11
24.0064  2.18091e+10  3.09947e+11
24.0212  2.18203e+10  3.10268e+11
24.0359  2.18315e+10  3.1059e+11
24.0506  2.18428e+10  3.10912e+11
24.0654  2.1854e+10  3.11234e+11
24.0801  2.18652e+10  3.11556e+11
24.0948  2.18764e+10  3.11878e+11
24.1095  2.18876e+10  3.122e+11
24.1243  2.18988e+10  3.12522e+11
24.139  2.191e+10  3.12845e+11
24.1537  2.19212e+10  3.13167e+11
24.1684  2.19324e+10  3.1349e+11
24.1831  2.19436e+10  3.13813e+11
24.1978  2.19549e+10  3.14136e+11
24.2125  2.19661e+10  3.14459e+11
24.2272  2.19773e+10  3.14782e+11
24.2419  2.19885e+10  3.15105e+11
24.2566  2.19997e+10  3.15428e+11
24.2713  2.20109e+10  3.15751e+11
24.286  2.20221e+10  3.16075e+11
24.3007  2.20333e+10  3.16399e+11
24.3154  2.20445e+10  3.16722e+11
24.3301  2.20557e+10  3.17046e+11
24.3447  2.2067e+10  3.1737e+11
24.3594  2.20782e+10  3.17694e+11
24.3741  2.20894e+10  3.18018e+11
24.3888  2.21006e+10  3.18342e+11
24.4034  2.21118e+10  3.18667e+11
24.4181  2.2123e+10  3.18991e+11
24.4328  2.21342e+10  3.19316e+11
24.4474  2.21454e+10  3.1964e+11
24.4621  2.21566e+10  3.19965e+11
24.4767  2.21678e+10  3.2029e+11
24.4914  2.21791e+10  3.20615e+11
24.506  2.21903e+10  3.2094e+11
24.5207  2.22015e+10  3.21265e+11
24.5353  2.22127e+10  3.2159e+11
24.55  2.22239e+10  3.21916e+11
24.5646  2.22351e+10  3.22241e+11
24.5792  2.22463e+10  3.22567e+11
24.5939  2.22575e+10  3.22892e+11
24.6085  2.22687e+10  3.23218e+11
24.6231  2.22799e+10  3.23544e+11
24.6378  2.22912e+10  3.2387e+11
24.6524  2.23024e+10  3.24196e+11
24.667  2.23136e+10  3.24523e+11
24.6816  2.23248e+10  3.24849e+11
24.6962  2.2336e+10  3.25175e+11
24.7109  2.23472e+10  3.25502e+11
24.7255  2.23584e+10  3.25828e+11
24.7401  2.23696e+10  3.26155e+11
24.7547  2.23808e+10  3.26482e+11
24.7693  2.2392e+10  3.26809e+11
24.7839  2.24033e+10  3.27136e+11
24.7985  2.24145e+10  3.27463e+11
24.8131  2.24257e+10  3.2779e+11
24.8277  2.24369e+10  3.28118e+11
24.8423  2.24481e+10  3.28445e+11
24.8568  2.24593e+10  3.28773e+11
24.8714  2.24705e+10  3.291e+11
24.886  2.24817e+10  3.29428e+11
24.9006  2.24929e+10  3.29756e+11
24.9152  2.25041e+10  3.30084e+11
24.9297  2.25154e+10  3.30412e+11
24.9443  2.25266e+10  3.3074e+11
24.9589  2.25378e+10  3.31068e+11
24.9734  2.2549e+10  3.31397e+11
24.988  2.25602e+10  3.31725e+11
25.0025  2.25714e+10  3.32054e+11
25.0171  2.25826e+10  3.32382e+11
25.0316  2.25938e+10  3.32711e+11
25.0462  2.2605e+10  3.3304e+11
25.0607  2.26162e+10  3.33369e+11
25.0753  2.26275e+10  3.33698e+11
25.0898  2.26387e+10  3.34027e+11
25.1044  2.26499e+10  3.34357e+11
25.1189  2.26611e+10  3.34686e+11
25.1334  2.26723e+10  3.35015e+11
25.148  2.26835e+10  3.35345e+11
25.1625  2.26947e+10  3.35675e+11
25.177  2.27059e+10  3.36004e+11
25.1915  2.27171e+10  3.36334e+11
25.2061  2.27283e+10  3.36664e+11
25.2206  2.27396e+10  3.36994e+11
25.2351  2.27508e+10  3.37325e+11
25.2496  2.2762e+10  3.37655e+11
25.2641  2.27732e+10  3.37985e+11
25.2786  2.27844e+10  3.38316e+11
25.2931  2.27956e+10  3.38646e+11
25.3076  2.28068e+10  3.38977e+11
25.3221  2.2818e+10  3.39308e+11
25.3366  2.28292e+10  3.39639e+11
25.3511  2.28404e+10  3.3997e+11
25.3656  2.28517e+10  3.40301e+11
25.3801  2.28629e+10  3.40632e+11
25.3946  2.28741e+10  3.40963e+11
25.4091  2.28853e+10  3.41294e+11
25.4235  2.28965e+10  3.41626e+11
25.438  2.29077e+10  3.41958e+11
25.4525  2.29189e+10  3.42289e+11
25.467  2.29301e+10  3.42621e+11
25.4814  2.29413e+10  3.42953e+11
25.4959  2.29525e+10  3.43285e+11
25.5103  2.29638e+10  3.43617e+11
25.5248  2.2975e+10  3.43949e+11
25.5393  2.29862e+10  3.44281e+11
25.5537  2.29974e+10  3.44614e+11
25.5682  2.30086e+10  3.44946e+11
25.5826  2.30198e+10  3.45279e+11
25.5971  2.3031e+10  3.45611e+11
25.6115  2.30422e+10  3.45944e+11
25.6259  2.30534e+10  3.46277e+11
25.6404  2.30646e+10  3.4661e+11
25.6548  2.30759e+10  3.46943e+11
25.6692  2.30871e+10  3.47276e+11
25.6837  2.30983e+10  3.47609e+11
25.6981  2.31095e+10  3.47943e+11
25.7125  2.31207e+10  3.48276e+11
25.7269  2.31319e+10  3.4861e+11
25.7414  2.31431e+10  3.48943e+11
25.7558  2.31543e+10  3.49277e+11
25.7702  2.31655e+10  3.49611e+11
25.7846  2.31767e+10  3.49945e+11
25.799  2.3188e+10  3.50279e+11
25.8134  2.31992e+10  3.50613e+11
25.8278  2.32104e+10  3.50947e+11
25.8422  2.32216e+10  3.51281e+11
25.8566  2.32328e+10  3.51616e+11
25.871  2.3244e+10  3.5195e+11
25.8854  2.32552e+10  3.52285e+11
25.8998  2.32664e+10  3.5262e+11
25.9141  2.32776e+10  3.52954e+11
25.9285  2.32888e+10  3.53289e+11
25.9429  2.33001e+10  3.53624e+11
25.9573  2.33113e+10  3.53959e+11
25.9717  2.33225e+10  3.54294e+11
25.986  2.33337e+10  3.5463e+11
26.0004  2.33449e+10  3.54965e+11
26.0148  2.33561e+10  3.55301e+11
26.0291  2.33673e+10  3.55636e+11
26.0435  2.33785e+10  3.55972e+11
26.0578  2.33897e+10  3.56308e+11
26.0722  2.34009e+10  3.56643e+11
26.0865  2.34122e+10  3.56979e+11
26.1009  2.34234e+10  3.57315e+11
26.1152  2.34346e+10  3.57651e+11
26.1296  2.34458e+10  3.57988e+11
26.1439  2.3457e+10  3.58324e+11
26.1582  2.34682e+10  3.5866e+11
26.1726  2.34794e+10  3.58997e+11
26.1869  2.34906e+10  3.59334e+11
26.2012  2.35018e+10  3.5967e+11
26.2156  2.3513e+10  3.60007e+11
26.2299  2.35243e+10  3.60344e+11
26.2442  2.35355e+10  3.60681e+11
26.2585  2.35467e+10  3.61018e+11
26.2728  2.35579e+10  3.61355e+11
26.2871  2.35691e+10  3.61692e+11
26.3015  2.35803e+10  3.6203e+11
26.3158  2.35915e+10  3.62367e+11
26.3301  2.36027e+10  3.62705e+11
26.3444  2.36139e+10  3.63042e+11
26.3587  2.36251e+10  3.6338e+11
26.3729  2.36364e+10  3.63718e+11
26.3872  2.36476e+10  3.64056e+11
26.4015  2.36588e+10  3.64394e+11
26.4158  2.367e+10  3.64732e+11
26.4301  2.36812e+10  3.6507e+11
26.4444  2.36924e+10  3.65408e+11
26.4587  2.37036e+10  3.65747e+11
26.4729  2.37148e+10  3.66085e+11
26.4872  2.3726e+10  3.66424e+11
26.5015  2.37372e+10  3.66762e+11
26.5157  2.37485e+10  3.67101e+11
26.53  2.37597e+10  3.6744e+11
26.5443  2.37709e+10  3.67779e+11
26.5585  2.37821e+10  3.68118e+11
26.5728  2.37933e+10  3.68457e+11
26.587  2.38045e+10  3.68796e+11
26.6013  2.38157e+10  3.69136e+11
26.6155  2.38269e+10  3.69475e+11
26.6298  2.38381e+10  3.69814e+11
26.644  2.38493e+10  3.70154e+11
26.6582  2.38606e+10  3.70494e+11
26.6725  2.38718e+10  3.70834e+11
26.6867  2.3883e+10  3.71173e+11
26.7009  2.38942e+10  3.71513e+11
26.7152  2.39054e+10  3.71853e+11
26.7294  2.39166e+10  3.72193e+11
26.7436  2.39278e+10  3.72534e+11
26.7578  2.3939e+10  3.72874e+11
26.772  2.39502e+10  3.73214e+11
26.7862  2.39614e+10  3.73555e+11
26.8004  2.39727e+10  3.73895e+11
26.8147  2.39839e+10  3.74236e+11
26.8289  2.39951e+10  3.74577e+11
26.8431  2.40063e+10  3.74918e+11
26.8573  2.40175e+10  3.75259e+11
26.8714  2.40287e+10  3.756e+11
26.8856  2.40399e+10  3.75941e+11
26.8998  2.40511e+10  3.76282e+11
26.914  2.40623e+10  3.76623e+11
26.9282  2.40735e+10  3.76965e+11
26.9424  2.40848e+10  3.77306e+11
26.9566  2.4096e+10  3.77648e+11
26.9707  2.41072e+10  3.7799e+11
26.9849  2.41184e+10  3.78331e+11
26.9991  2.41296e+10  3.78673e+11
27.0132  2.41408e+10  3.79015e+11
27.0274  2.4152e+10  3.79357e+11
27.0416  2.41632e+10  3.79699e+11
27.0557  2.41744e+10  3.80041e+11
27.0699  2.41856e+10  3.80384e+11
27.084  2.41969e+10  3.80726e+11
27.0982  2.42081e+10  3.81069e+11
27.1123  2.42193e+10  3.81411e+11
27.1265  2.42305e+10  3.81754e+11
27.1406  2.42417e+10  3.82097e+11
27.1547  2.42529e+10  3.82439e+11
27.1689  2.42641e+10  3.82782e+11
27.183  2.42753e+10  3.83125e+11
27.1971  2.42865e+10  3.83468e+11
27.2113  2.42977e+10  3.83812e+11
27.2254  2.4309e+10  3.84155e+11
27.2395  2.43202e+10  3.84498e+11
27.2536  2.43314e+10  3.84842e+11
27.2677  2.43426e+10  3.85185e+11
27.2818  2.43538e+10  3.85529e+11
27.2959  2.4365e+10  3.85873e+11
27.3101  2.43762e+10  3.86216e+11
27.3242  2.43874e+10  3.8656e+11
27.3383  2.43986e+10  3.86904e+11
27.3523  2.44098e+10  3.87248e+11
27.3664  2.44211e+10  3.87593e+11
27.3805  2.44323e+10  3.87937e+11
27.3946  2.44435e+10  3.88281e+11
27.4087  2.44547e+10  3.88625e+11
27.4228  2.44659e+10  3.8897e+11
27.4369  2.44771e+10  3.89315e+11
27.4509  2.44883e+10  3.89659e+11
27.465  2.44995e+10  3.90004e+11
27.4791  2.45107e+10  3.90349e+11
27.4932  2.45219e+10  3.90694e+11
27.5072  2.45332e+10  3.91039e+11
27.5213  2.45444e+10  3.91384e+11
27.5353  2.45556e+10  3.91729e+11
27.5494  2.45668e+10  3.92074e+11
27.5635  2.4578e+10  3.9242e+11
27.5775  2.45892e+10  3.92765e+11
27.5916  2.46004e+10  3.93111e+11
27.6056  2.46116e+10  3.93456e+11
27.6196  2.46228e+10  3.93802e+11
27.6337  2.4634e+10  3.94148e+11
27.6477  2.46453e+10  3.94494e+11
27.6618  2.46565e+10  3.9484e+11
27.6758  2.46677e+10  3.95186e+11
27.6898  2.46789e+10  3.95532e+11
27.7038  2.46901e+10  3.95878e+11
27.7179  2.47013e+10  3.96225e+11
27.7319  2.47125e+10  3.96571e+11
27.7459  2.47237e+10  3.96918e+11
27.7599  2.47349e+10  3.97264e+11
27.7739  2.47461e+10  3.97611e+11
27.7879  2.47574e+10  3.97958e+11
27.8019  2.47686e+10  3.98304e+11
27.8159  2.47798e+10  3.98651e+11
27.8299  2.4791e+10  3.98998e+11
27.8439  2.48022e+10  3.99345e+11
27.8579  2.48134e+10  3.99693e+11
27.8719  2.48246e+10  4.0004e+11
27.8859  2.48358e+10  4.00387e+11
27.8999  2.4847e+10  4.00735e+11
27.9139  2.48582e+10  4.01082e+11
27.9278  2.48695e+10  4.0143e+11
27.9418  2.48807e+10  4.01777e+11
27.9558  2.48919e+10  4.02125e+11
27.9698  2.49031e+10  4.02473e+11
27.9837  2.49143e+10  4.02821e+11
27.9977  2.49255e+10  4.03169e+11
28.0116  2.49367e+10  4.03517e+11
28.0256  2.49479e+10  4.03865e+11
28.0396  2.49591e+10  4.04214e+11
28.0535  2.49703e+10  4.04562e+11
28.0675  2.49816e+10  4.0491e+11
28.0814  2.49928e+10  4.05259e+11
28.0954  2.5004e+10  4.05608e+11
28.1093  2.50152e+10  4.05956e+11
28.1232  2.50264e+10  4.06305e+11
28.1372  2.50376e+10  4.06654e+11
28.1511  2.50488e+10  4.07003e+11
28.165  2.506e+10  4.07352e+11
28.179  2.50712e+10  4.07701e+11
28.1929  2.50824e+10  4.0805e+11
28.2068  2.50937e+10  4.08399e+11
28.2207  2.51049e+10  4.08749e+11
28.2346  2.51161e+10  4.09098e+11
28.2485  2.51273e+10  4.09448e+11
28.2624  2.51385e+10  4.09797e+11
28.2764  2.51497e+10  4.10147e+11
28.2903  2.51609e+10  4.10497e+11
28.3042  2.51721e+10  4.10847e+11
28.3181  2.51833e+10  4.11197e+11
28.3319  2.51946e+10  4.11547e+11
28.3458  2.52058e+10  4.11897e+11
28.3597  2.5217e+10  4.12247e+11
28.3736  2.52282e+10  4.12597e+11
28.3875  2.52394e+10  4.12947e+11
28.4014  2.52506e+10  4.13298e+11
28.4153  2.52618e+10  4.13648e+11
28.4291  2.5273e+10  4.13999e+11
28.443  2.52842e+10  4.1435e+11
28.4569  2.52954e+10  4.147e+11
28.4707  2.53067e+10  4.15051e+11
28.4846  2.53179e+10  4.15402e+11
28.4984  2.53291e+10  4.15753e+11
28.5123  2.53403e+10  4.16104e+11
28.5262  2.53515e+10  4.16455e+11
28.54  2.53627e+10  4.16807e+11
28.5539  2.53739e+10  4.17158e+11
28.5677  2.53851e+10  4.17509e+11
28.5815  2.53963e+10  4.17861e+11
28.5954  2.54075e+10  4.18212e+11
28.6092  2.54188e+10  4.18564e+11
28.6231  2.543e+10  4.18916e+11
28.6369  2.54412e+10  4.19268e+11
28.6507  2.54524e+10  4.1962e+11
28.6645  2.54636e+10  4.19972e+11
28.6784  2.54748e+10  4.20324e+11
28.6922  2.5486e+10  4.20676e+11
28.706  2.54972e+10  4.21028e+11
28.7198  2.55084e+10  4.2138e+11
28.7336  2.55196e+10  4.21733e+11
28.7474  2.55309e+10  4.22085e+11
28.7612  2.55421e+10  4.22438e+11
28.775  2.55533e+10  4.2279e+11
28.7888  2.55645e+10  4.23143e+11
28.8026  2.55757e+10  4.23496e+11
28.8164  2.55869e+10  4.23849e+11
28.8302  2.55981e+10  4.24201e+11
28.844  2.56093e+10  4.24554e+11
28.8578  2.56205e+10  4.24908e+11
28.8715  2.56317e+10  4.25261e+11
28.8853  2.5643e+10  4.25614e+11
28.8991  2.56542e+10  4.25967e+11
28.9129  2.56654e+10  4.26321e+11
28.9266  2.56766e+10  4.26674e+11
28.9404  2.56878e+10  4.27028e+11
28.9542  2.5699e+10  4.27381e+11
28.9679  2.57102e+10  4.27735e+11
28.9817  2.57214e+10  4.28089e+11
28.9954  2.57326e+10  4.28443e+11
29.0092  2.57438e+10  4.28797e+11
29.0229  2.57551e+10  4.29151e+11
29.0367  2.57663e+10  4.29505e+11
29.0504  2.57775e+10  4.29859e+11
29.0642  2.57887e+10  4.30213e+11
29.0779  2.57999e+10  4.30568e+11
29.0916  2.58111e+10  4.30922e+11
29.1054  2.58223e+10  4.31277e+11
29.1191  2.58335e+10  4.31631e+11
29.1328  2.58447e+10  4.31986e+11
29.1465  2.58559e+10  4.32341e+11
29.1602  2.58672e+10  4.32696e+11
29.174  2.58784e+10  4.3305e+11
29.1877  2.58896e+10  4.33405e+11
29.2014  2.59008e+10  4.3376e+11
29.2151  2.5912e+10  4.34116e+11
29.2288  2.59232e+10  4.34471e+11
29.2425  2.59344e+10  4.34826e+11
29.2562  2.59456e+10  4.35181e+11
29.2699  2.59568e+10  4.35537e+11
29.2836  2.5968e+10  4.35892e+11
29.2973  2.59793e+10  4.36248e+11
29.311  2.59905e+10  4.36604e+11
29.3246  2.60017e+10  4.36959e+11
29.3383  2.60129e+10  4.37315e+11
29.352  2.60241e+10  4.37671e+11
29.3657  2.60353e+10  4.38027e+11
29.3793  2.60465e+10  4.38383e+11
29.393  2.60577e+10  4.38739e+11
29.4067  2.60689e+10  4.39096e+11
29.4203  2.60801e+10  4.39452e+11
29.434  2.60914e+10  4.39808e+11
29.4477  2.61026e+10  4.40165e+11
29.4613  2.61138e+10  4.40521e+11
29.475  2.6125e+10  4.40878e+11
29.4886  2.61362e+10  4.41234e+11
29.5023  2.61474e+10  4.41591e+11
29.5159  2.61586e+10  4.41948e+11
29.5295  2.61698e+10  4.42305e+11
29.5432  2.6181e+10  4.42662e+11
29.5568  2.61922e+10  4.43019e+11
29.5704  2.62035e+10  4.43376e+11
29.5841  2.62147e+10  4.43733e+11
29.5977  2.62259e+10  4.44091e+11
29.6113  2.62371e+10  4.44448e+11
29.6249  2.62483e+10  4.44805e+11
29.6385  2.62595e+10  4.45163e+11
29.6522  2.62707e+10  4.4552e+11
29.6658  2.62819e+10  4.45878e+11
29.6794  2.62931e+10  4.46236e+11
29.693  2.63043e+10  4.46594e+11
29.7066  2.63156e+10  4.46951e+11
29.7202  2.63268e+10  4.47309e+11
29.7338  2.6338e+10  4.47667e+11
29.7474  2.63492e+10  4.48025e+11
29.761  2.63604e+10  4.48384e+11
29.7745  2.63716e+10  4.48742e+11
29.7881  2.63828e+10  4.491e+11
29.8017  2.6394e+10  4.49459e+11
29.8153  2.64052e+10  4.49817e+11
29.8289  2.64164e+10  4.50176e+11
29.8424  2.64277e+10  4.50534e+11
29.856  2.64389e+10  4.50893e+11
29.8696  2.64501e+10  4.51252e+11
29.8831  2.64613e+10  4.51611e+11
29.8967  2.64725e+10  4.5197e+11
29.9102  2.64837e+10  4.52329e+11
29.9238  2.64949e+10  4.52688e+11
29.9373  2.65061e+10  4.53047e+11
29.9509  2.65173e+10  4.53406e+11
29.9644  2.65285e+10  4.53765e+11
29.978  2.65398e+10  4.54125e+11
29.9915  2.6551e+10  4.54484e+11
30.0051  2.65622e+10  4.54844e+11
30.0186  2.65734e+10  4.55203e+11
30.0321  2.65846e+10  4.55563e+11
30.0456  2.65958e+10  4.55922e+11
30.0592  2.6607e+10  4.56282e+11
30.0727  2.66182e+10  4.56642e+11
30.0862  2.66294e+10  4.57002e+11
30.0997  2.66406e+10  4.57362e+11
30.1132  2.66519e+10  4.57722e+11
30.1267  2.66631e+10  4.58082e+11
30.1402  2.66743e+10  4.58443e+11
30.1538  2.66855e+10  4.58803e+11
30.1673  2.66967e+10  4.59163e+11
30.1808  2.67079e+10  4.59524e+11
30.1942  2.67191e+10  4.59884e+11
30.2077  2.67303e+10  4.60245e+11
30.2212  2.67415e+10  4.60606e+11
30.2347  2.67527e+10  4.60966e+11
30.2482  2.6764e+10  4.61327e+11
30.2617  2.67752e+10  4.61688e+11
30.2752  2.67864e+10  4.62049e+11
30.2886  2.67976e+10  4.6241e+11
30.3021  2.68088e+10  4.62771e+11
30.3156  2.682e+10  4.63132e+11
30.329  2.68312e+10  4.63494e+11
30.3425  2.68424e+10  4.63855e+11
30.356  2.68536e+10  4.64216e+11
30.3694  2.68648e+10  4.64578e+11
30.3829  2.68761e+10  4.64939e+11
30.3963  2.68873e+10  4.65301e+11
30.4098  2.68985e+10  4.65663e+11
30.4232  2.69097e+10  4.66024e+11
30.4366  2.69209e+10  4.66386e+11
30.4501  2.69321e+10  4.66748e+11
30.4635  2.69433e+10  4.6711e+11
30.477  2.69545e+10  4.67472e+11
30.4904  2.69657e+10  4.67834e+11
30.5038  2.69769e+10  4.68196e+11
30.5172  2.69882e+10  4.68558e+11
30.5307  2.69994e+10  4.68921e+11
30.5441  2.70106e+10  4.69283e+11
30.5575  2.70218e+10  4.69646e+11
30.5709  2.7033e+10  4.70008e+11
30.5843  2.70442e+10  4.70371e+11
30.5977  2.70554e+10  4.70733e+11
30.6111  2.70666e+10  4.71096e+11
30.6245  2.70778e+10  4.71459e+11
30.6379  2.7089e+10  4.71822e+11
30.6513  2.71003e+10  4.72185e+11
30.6647  2.71115e+10  4.72548e+11
30.6781  2.71227e+10  4.72911e+11
30.6915  2.71339e+10  4.73274e+11
30.7049  2.71451e+10  4.73637e+11
30.7182  2.71563e+10  4.74001e+11
30.7316  2.71675e+10  4.74364e+11
30.745  2.71787e+10  4.74727e+11
30.7584  2.71899e+10  4.75091e+11
30.7717  2.72011e+10  4.75454e+11
30.7851  2.72124e+10  4.75818e+11
30.7985  2.72236e+10  4.76182e+11
30.8118  2.72348e+10  4.76546e+11
30.8252  2.7246e+10  4.76909e+11
30.8385  2.72572e+10  4.77273e+11
30.8519  2.72684e+10  4.77637e+11
30.8652  2.72796e+10  4.78001e+11
30.8786  2.72908e+10  4.78366e+11
30.8919  2.7302e+10  4.7873e+11
30.9052  2.73132e+10  4.79094e+11
30.9186  2.73245e+10  4.79458e+11
30.9319  2.73357e+10  4.79823e+11
30.9452  2.73469e+10  4.80187e+11
30.9586  2.73581e+10  4.80552e+11
30.9719  2.73693e+10  4.80916e+11
30.9852  2.73805e+10  4.81281e+11
30.9985  2.73917e+10  4.81646e+11
31.0118  2.74029e+10  4.82011e+11
31.0251  2.74141e+10  4.82376e+11
31.0385  2.74253e+10  4.8274e+11
31.0518  2.74366e+10  4.83106e+11
31.0651  2.74478e+10  4.83471e+11
31.0784  2.7459e+10  4.83836e+11
31.0917  2.74702e+10  4.84201e+11
31.105  2.74814e+10  4.84566e+11
31.1182  2.74926e+10  4.84932e+11
31.1315  2.75038e+10  4.85297e+11
31.1448  2.7515e+10  4.85663e+11
31.1581  2.75262e+10  4.86028e+11
31.1714  2.75374e+10  4.86394e+11
31.1847  2.75487e+10  4.86759e+11
31.1979  2.75599e+10  4.87125e+11
31.2112  2.75711e+10  4.87491e+11
31.2245  2.75823e+10  4.87857e+11
31.2377  2.75935e+10  4.88223e+11
31.251  2.76047e+10  4.88589e+11
31.2642  2.76159e+10  4.88955e+11
31.2775  2.76271e+10  4.89321e+11
31.2908  2.76383e+10  4.89687e+11
31.304  2.76495e+10  4.90054e+11
31.3173  2.76608e+10  4.9042e+11
31.3305  2.7672e+10  4.90786e+11
31.3437  2.76832e+10  4.91153e+11
31.357  2.76944e+10  4.9152e+11
31.3702  2.77056e+10  4.91886e+11
31.3834  2.77168e+10  4.92253e+11
31.3967  2.7728e+10  4.9262e+11
31.4099  2.77392e+10  4.92986e+11
31.4231  2.77504e+10  4.93353e+11
31.4363  2.77616e+10  4.9372e+11
31.4496  2.77729e+10  4.94087e+11
31.4628  2.77841e+10  4.94454e+11
31.476  2.77953e+10  4.94822e+11
31.4892  2.78065e+10  4.95189e+11
31.5024  2.78177e+10  4.95556e+11
31.5156  2.78289e+10  4.95924e+11
31.5288  2.78401e+10  4.96291e+11
31.542  2.78513e+10  4.96658e+11
31.5552  2.78625e+10  4.97026e+11
31.5684  2.78737e+10  4.97394e+11
31.5816  2.7885e+10  4.97761e+11
31.5947  2.78962e+10  4.98129e+11
31.6079  2.79074e+10  4.98497e+11
31.6211  2.79186e+10  4.98865e+11
31.6343  2.79298e+10  4.99233e+11
31.6475  2.7941e+10  4.99601e+11
31.6606  2.79522e+10  4.99969e+11
31.6738  2.79634e+10  5.00337e+11
31.687  2.79746e+10  5.00705e+11
31.7001  2.79858e+10  5.01073e+11
31.7133  2.79971e+10  5.01442e+11
31.7264  2.80083e+10  5.0181e+11
31.7396  2.80195e+10  5.02179e+11
31.7527  2.80307e+10  5.02547e+11
31.7659  2.80419e+10  5.02916e+11
31.779  2.80531e+10  5.03284e+11
31.7922  2.80643e+10  5.03653e+11
31.8053  2.80755e+10  5.04022e+11
31.8184  2.80867e+10  5.04391e+11
31.8316  2.80979e+10  5.0476e+11
31.8447  2.81092e+10  5.05129e+11
31.8578  2.81204e+10  5.05498e+11
31.8709  2.81316e+10  5.05867e+11
31.8841  2.81428e+10  5.06236e+11
31.8972  2.8154e+10  5.06605e+11
31.9103  2.81652e+10  5.06974e+11
31.9234  2.81764e+10  5.07344e+11
31.9365  2.81876e+10  5.07713e+11
31.9496  2.81988e+10  5.08083e+11
31.9627  2.821e+10  5.08452e+11
31.9758  2.82213e+10  5.08822e+11
31.9889  2.82325e+10  5.09192e+11
32.002  2.82437e+10  5.09561e+11
32.0151  2.82549e+10  5.09931e+11
32.0282  2.82661e+10  5.10301e+11
32.0413  2.82773e+10  5.10671e+11
32.0543  2.82885e+10  5.11041e+11
32.0674  2.82997e+10  5.11411e+11
32.0805  2.83109e+10  5.11781e+11
32.0936  2.83221e+10  5.12151e+11
32.1066  2.83334e+10  5.12522e+11
32.1197  2.83446e+10  5.12892e+11
32.1328  2.83558e+10  5.13262e+11
32.1458  2.8367e+10  5.13633e+11
32.1589  2.83782e+10  5.14003e+11
32.1719  2.83894e+10  5.14374e+11
32.185  2.84006e+10  5.14744e+11
32.198  2.84118e+10  5.15115e+11
32.2111  2.8423e+10  5.15486e+11
32.2241  2.84342e+10  5.15857e+11
32.2372  2.84455e+10  5.16228e+11
32.2502  2.84567e+10  5.16598e+11
32.2632  2.84679e+10  5.16969e+11
32.2763  2.84791e+10  5.17341e+11
32.2893  2.84903e+10  5.17712e+11
32.3023  2.85015e+10  5.18083e+11
32.3153  2.85127e+10  5.18454e+11
32.3283  2.85239e+10  5.18825e+11
32.3414  2.85351e+10  5.19197e+11
32.3544  2.85464e+10  5.19568e+11
32.3674  2.85576e+10  5.1994e+11
32.3804  2.85688e+10  5.20311e+11
32.3934  2.858e+10  5.20683e+11
32.4064  2.85912e+10  5.21054e+11
32.4194  2.86024e+10  5.21426e+11
32.4324  2.86136e+10  5.21798e+11
32.4454  2.86248e+10  5.2217e+11
32.4584  2.8636e+10  5.22542e+11
32.4714  2.86472e+10  5.22914e+11
32.4843  2.86585e+10  5.23286e+11
32.4973  2.86697e+10  5.23658e+11
32.5103  2.86809e+10  5.2403e+11
32.5233  2.86921e+10  5.24402e+11
32.5362  2.87033e+10  5.24775e+11
32.5492  2.87145e+10  5.25147e+11
32.5622  2.87257e+10  5.25519e+11
32.5751  2.87369e+10  5.25892e+11
32.5881  2.87481e+10  5.26264e+11
32.6011  2.87593e+10  5.26637e+11
32.614  2.87706e+10  5.2701e+11
32.627  2.87818e+10  5.27382e+11
32.6399  2.8793e+10  5.27755e+11
32.6529  2.88042e+10  5.28128e+11
32.6658  2.88154e+10  5.28501e+11
32.6787  2.88266e+10  5.28874e+11
32.6917  2.88378e+10  5.29247e+11
32.7046  2.8849e+10  5.2962e+11
32.7175  2.88602e+10  5.29993e+11
32.7305  2.88714e+10  5.30366e+11
32.7434  2.88827e+10  5.30739e+11
32.7563  2.88939e+10  5.31113e+11
32.7692  2.89051e+10  5.31486e+11
32.7822  2.89163e+10  5.3186e+11
32.7951  2.89275e+10  5.32233e+11
32.808  2.89387e+10  5.32607e+11
32.8209  2.89499e+10  5.3298e+11
32.8338  2.89611e+10  5.33354e+11
32.8467  2.89723e+10  5.33728e+11
32.8596  2.89835e+10  5.34101e+11
32.8725  2.89948e+10  5.34475e+11
32.8854  2.9006e+10  5.34849e+11
32.8983  2.90172e+10  5.35223e+11
32.9111  2.90284e+10  5.35597e+11
32.924  2.90396e+10  5.35971e+11
32.9369  2.90508e+10  5.36345e+11
32.9498  2.9062e+10  5.36719e+11
32.9627  2.90732e+10  5.37094e+11
32.9755  2.90844e+10  5.37468e+11
32.9884  2.90956e+10  5.37842e+11
33.0013  2.91069e+10  5.38217e+11
33.0141  2.91181e+10  5.38591e+11
33.027  2.91293e+10  5.38966e+11
33.0398  2.91405e+10  5.3934e+11
33.0527  2.91517e+10  5.39715e+11
33.0655  2.91629e+10  5.4009e+11
33.0784  2.91741e+10  5.40465e+11
33.0912  2.91853e+10  5.40839e+11
33.1041  2.91965e+10  5.41214e+11
33.1169  2.92077e+10  5.41589e+11
33.1298  2.9219e+10  5.41964e+11
33.1426  2.92302e+10  5.42339e+11
33.1554  2.92414e+10  5.42715e+11
33.1682  2.92526e+10  5.4309e+11
33.1811  2.92638e+10  5.43465e+11
33.1939  2.9275e+10  5.4384e+11
33.2067  2.92862e+10  5.44216e+11
33.2195  2.92974e+10  5.44591e+11
33.2323  2.93086e+10  5.44967e+11
33.2452  2.93198e+10  5.45342e+11
33.258  2.93311e+10  5.45718e+11
33.2708  2.93423e+10  5.46093e+11
33.2836  2.93535e+10  5.46469e+11
33.2964  2.93647e+10  5.46845e+11
33.3092  2.93759e+10  5.47221e+11
33.3219  2.93871e+10  5.47596e+11
33.3347  2.93983e+10  5.47972e+11
33.3475  2.94095e+10  5.48348e+11
33.3603  2.94207e+10  5.48724e+11
33.3731  2.94319e+10  5.49101e+11
33.3859  2.94432e+10  5.49477e+11
33.3986  2.94544e+10  5.49853e+11
33.4114  2.94656e+10  5.50229e+11
33.4242  2.94768e+10  5.50606e+11
33.4369  2.9488e+10  5.50982e+11
33.4497  2.94992e+10  5.51358e+11
33.4625  2.95104e+10  5.51735e+11
33.4752  2.95216e+10  5.52111e+11
33.488  2.95328e+10  5.52488e+11
33.5007  2.9544e+10  5.52865e+11
33.5135  2.95553e+10  5.53241e+11
33.5262  2.95665e+10  5.53618e+11
33.539  2.95777e+10  5.53995e+11
33.5517  2.95889e+10  5.54372e+11
33.5644  2.96001e+10  5.54749e+11
33.5772  2.96113e+10  5.55126e+11
33.5899  2.96225e+10  5.55503e+11
33.6026  2.96337e+10  5.5588e+11
33.6154  2.96449e+10  5.56257e+11
33.6281  2.96561e+10  5.56634e+11
33.6408  2.96674e+10  5.57012e+11
33.6535  2.96786e+10  5.57389e+11
33.6662  2.96898e+10  5.57766e+11
33.6789  2.9701e+10  5.58144e+11
33.6916  2.97122e+10  5.58521e+11
33.7043  2.97234e+10  5.58899e+11
33.717  2.97346e+10  5.59277e+11
33.7297  2.97458e+10  5.59654e+11
33.7424  2.9757e+10  5.60032e+11
33.7551  2.97682e+10  5.6041e+11
33.7678  2.97795e+10  5.60788e+11
33.7805  2.97907e+10  5.61165e+11
33.7932  2.98019e+10  5.61543e+11
33.8059  2.98131e+10  5.61921e+11
33.8185  2.98243e+10  5.62299e+11
33.8312  2.98355e+10  5.62678e+11
33.8439  2.98467e+10  5.63056e+11
33.8566  2.98579e+10  5.63434e+11
33.8692  2.98691e+10  5.63812e+11
33.8819  2.98803e+10  5.64191e+11
33.8945  2.98916e+10  5.64569e+11
33.9072  2.99028e+10  5.64947e+11
33.9199  2.9914e+10  5.65326e+11
33.9325  2.99252e+10  5.65704e+11
33.9452  2.99364e+10  5.66083e+11
33.9578  2.99476e+10  5.66462e+11
33.9704  2.99588e+10  5.6684e+11
33.9831  2.997e+10  5.67219e+11
33.9957  2.99812e+10  5.67598e+11
34.0084  2.99924e+10  5.67977e+11
34.021  3.00037e+10  5.68356e+11
34.0336  3.00149e+10  5.68735e+11
34.0462  3.00261e+10  5.69114e+11
34.0589  3.00373e+10  5.69493e+11
34.0715  3.00485e+10  5.69872e+11
34.0841  3.00597e+10  5.70251e+11
34.0967  3.00709e+10  5.7063e+11
34.1093  3.00821e+10  5.7101e+11
34.1219  3.00933e+10  5.71389e+11
34.1345  3.01045e+10  5.71768e+11
34.1471  3.01158e+10  5.72148e+11
34.1597  3.0127e+10  5.72527e+11
34.1723  3.01382e+10  5.72907e+11
34.1849  3.01494e+10  5.73287e+11
34.1975  3.01606e+10  5.73666e+11
34.2101  3.01718e+10  5.74046e+11
34.2227  3.0183e+10  5.74426e+11
34.2353  3.01942e+10  5.74806e+11
34.2478  3.02054e+10  5.75185e+11
34.2604  3.02166e+10  5.75565e+11
34.273  3.02279e+10  5.75945e+11
34.2856  3.02391e+10  5.76325e+11
34.2981  3.02503e+10  5.76706e+11
34.3107  3.02615e+10  5.77086e+11
34.3232  3.02727e+10  5.77466e+11
34.3358  3.02839e+10  5.77846e+11
34.3484  3.02951e+10  5.78226e+11
34.3609  3.03063e+10  5.78607e+11
34.3735  3.03175e+10  5.78987e+11
34.386  3.03287e+10  5.79368e+11
34.3985  3.034e+10  5.79748e+11
34.4111  3.03512e+10  5.80129e+11
34.4236  3.03624e+10  5.80509e+11
34.4362  3.03736e+10  5.8089e+11
34.4487  3.03848e+10  5.81271e+11
34.4612  3.0396e+10  5.81651e+11
34.4737  3.04072e+10  5.82032e+11
34.4863  3.04184e+10  5.82413e+11
34.4988  3.04296e+10  5.82794e+11
34.5113  3.04408e+10  5.83175e+11
34.5238  3.04521e+10  5.83556e+11
34.5363  3.04633e+10  5.83937e+11
34.5488  3.04745e+10  5.84318e+11
34.5613  3.04857e+10  5.84699e+11
34.5738  3.04969e+10  5.85081e+11
34.5863  3.05081e+10  5.85462e+11
34.5988  3.05193e+10  5.85843e+11
34.6113  3.05305e+10  5.86225e+11
34.6238  3.05417e+10  5.86606e+11
34.6363  3.05529e+10  5.86988e+11
34.6488  3.05642e+10  5.87369e+11
34.6613  3.05754e+10  5.87751e+11
34.6738  3.05866e+10  5.88132e+11
34.6862  3.05978e+10  5.88514e+11
34.6987  3.0609e+10  5.88896e+11
34.7112  3.06202e+10  5.89278e+11
34.7236  3.06314e+10  5.89659e+11
34.7361  3.06426e+10  5.90041e+11
34.7486  3.06538e+10  5.90423e+11
34.761  3.0665e+10  5.90805e+11
34.7735  3.06763e+10  5.91187e+11
34.7859  3.06875e+10  5.91569e+11
34.7984  3.06987e+10  5.91952e+11
34.8108  3.07099e+10  5.92334e+11
34.8233  3.07211e+10  5.92716e+11
34.8357  3.07323e+10  5.93098e+11
34.8482  3.07435e+10  5.93481e+11
34.8606  3.07547e+10  5.93863e+11
34.873  3.07659e+10  5.94246e+11
34.8854  3.07771e+10  5.94628e+11
34.8979  3.07884e+10  5.95011e+11
34.9103  3.07996e+10  5.95393e+11
34.9227  3.08108e+10  5.95776e+11
34.9351  3.0822e+10  5.96159e+11
34.9476  3.08332e+10  5.96541e+11
34.96  3.08444e+10  5.96924e+11
34.9724  3.08556e+10  5.97307e+11
34.9848  3.08668e+10  5.9769e+11
34.9972  3.0878e+10  5.98073e+11
35.0096  3.08892e+10  5.98456e+11
[truncated: 3,074,084 more chars]
