# Supplementary material for: Victory Tax: A Holistic Income Tax System
Source: Entropy (Basel). 2021 Nov 11;23(11):1492. doi: 10.3390/e23111492 (PMC8624733; doi:10.3390/e23111492)
Supplement: Supplementary file 1 [file entropy-23-01492-s001.zip › bundle/results_to_give_away/data4VTpaper/fit2IRSdata/FITprocess/sweep4_LSE.sort]

1.15  0.56  104.461
1.16  0.575  104.884
1.17  0.575  105.722
1.16  0.56  106.954
1.14  0.545  108.296
1.17  0.59  109.569
1.18  0.59  109.749
1.14  0.56  111.179
1.13  0.545  112.613
1.15  0.545  112.684
1.15  0.575  113.389
1.19  0.605  115.144
1.18  0.605  117.046
1.13  0.53  117.462
1.18  0.575  118.411
1.12  0.53  119.006
1.16  0.59  119.22
1.19  0.59  119.961
1.17  0.56  120.864
1.2  0.62  124.263
1.14  0.53  124.429
1.12  0.545  124.472
1.13  0.56  125.29
1.2  0.605  126.312
1.19  0.62  126.36
1.17  0.605  127.531
1.16  0.545  127.82
1.11  0.53  128.034
1.14  0.575  129.542
1.11  0.515  130.123
1.12  0.515  132.252
1.1  0.515  136.371
1.15  0.59  136.736
1.2  0.635  137.375
1.18  0.62  137.653
1.15  0.53  141.998
1.13  0.515  142.399
1.19  0.575  142.503
1.11  0.545  144.062
1.1  0.53  144.435
1.2  0.59  145.541
1.18  0.56  145.688
1.16  0.605  146.057
1.12  0.56  146.604
1.1  0.5  147.667
1.19  0.635  148.627
1.13  0.575  152.753
1.11  0.5  152.869
1.17  0.545  155.94
1.17  0.62  157.054
1.14  0.59  161.358
1.14  0.515  162.326
1.2  0.65  162.46
1.12  0.5  166.793
1.1  0.545  168.68
1.16  0.53  170.206
1.18  0.635  170.229
1.15  0.605  172.168
1.11  0.56  174.459
1.12  0.575  182.364
1.16  0.62  184.234
1.19  0.65  184.636
1.2  0.575  184.702
1.19  0.56  188.18
1.13  0.5  190.048
1.13  0.59  192.778
1.15  0.515  193.135
1.18  0.545  196.983
1.17  0.635  198.6
1.14  0.605  204.609
1.1  0.56  208.1
1.17  0.53  214.209
1.18  0.65  214.429
1.11  0.575  217.608
1.15  0.62  217.808
1.14  0.5  223.054
1.12  0.59  228.939
1.16  0.635  234.216
1.16  0.515  238.024
1.13  0.605  242.556
1.2  0.56  246.289
1.17  0.65  252.16
1.19  0.545  257.905
1.14  0.62  258.864
1.1  0.575  258.917
1.15  0.5  269.45
1.11  0.59  272.465
1.18  0.53  272.883
1.15  0.635  276.187
1.12  0.605  287.9
1.17  0.515  297.375
1.16  0.65  301.63
1.13  0.62  305.447
1.1  0.59  321.576
1.14  0.635  330.705
1.16  0.5  331.856
1.2  0.545  336.565
1.11  0.605  339.627
1.19  0.53  353.692
1.15  0.65  357.778
1.12  0.62  361.247
1.18  0.515  377.993
1.13  0.635  390.156
1.1  0.605  401.119
1.17  0.5  409.634
1.14  0.65  423.3
1.11  0.62  429.844
1.2  0.53  454.849
1.12  0.635  461.813
1.19  0.515  477.547
1.13  0.65  503.803
1.18  0.5  507.549
1.1  0.62  507.937
1.11  0.635  547.473
1.12  0.65  600.222
1.2  0.515  601.471
1.19  0.5  633.898
1.1  0.635  650.026
1.11  0.65  716.975
1.2  0.5  777.773
1.1  0.65  861.975
