# Supplementary material for: Victory Tax: A Holistic Income Tax System
Source: Entropy (Basel). 2021 Nov 11;23(11):1492. doi: 10.3390/e23111492 (PMC8624733; doi:10.3390/e23111492)
Supplement: Supplementary file 1 [file entropy-23-01492-s001.zip › bundle/results_to_give_away/data4VTpaper/fit2IRSdata/FITprocess/sweep5_LSE.sort]

1.151  0.56  104.088
1.158  0.565  104.099
1.158  0.57  104.598
1.165  0.575  104.655
1.165  0.57  104.847
1.151  0.555  105.078
1.165  0.58  105.106
1.151  0.565  105.252
1.158  0.575  105.815
1.158  0.56  105.932
1.172  0.58  106.115
1.144  0.555  106.137
1.172  0.585  106.693
1.144  0.55  106.779
1.172  0.575  107.095
1.165  0.565  107.38
1.144  0.56  107.567
1.151  0.57  108.196
1.151  0.55  108.244
1.172  0.59  108.518
1.165  0.585  108.632
1.137  0.55  108.92
1.179  0.585  109.388
1.179  0.59  109.418
1.158  0.555  109.874
1.158  0.58  109.984
1.179  0.595  110.074
1.137  0.555  110.836
1.144  0.565  111.056
1.179  0.58  111.183
1.172  0.57  111.646
1.172  0.595  111.771
1.165  0.56  111.806
1.186  0.595  112.081
1.151  0.575  112.419
1.179  0.6  112.445
1.165  0.59  112.69
1.186  0.6  113.006
1.186  0.59  114.467
1.158  0.585  114.783
1.137  0.56  114.849
1.13  0.55  115.072
1.144  0.57  115.847
1.158  0.55  115.85
1.179  0.575  116.611
1.172  0.565  116.873
1.186  0.585  117.269
1.172  0.6  117.912
1.151  0.58  118.112
1.193  0.6  118.197
1.165  0.595  119.217
1.13  0.555  119.557
1.165  0.555  119.7
1.137  0.565  120.138
1.193  0.595  121.616
1.158  0.59  121.916
1.144  0.575  122.479
1.179  0.57  123.018
1.186  0.58  123.854
1.172  0.56  124.62
1.13  0.56  125.29
1.193  0.59  125.63
1.151  0.585  125.879
1.165  0.6  126.705
1.137  0.57  126.969
1.165  0.55  129.119
1.2  0.6  129.257
1.144  0.58  130.222
1.158  0.595  130.377
1.186  0.575  131.159
1.179  0.565  131.522
1.13  0.565  133.131
1.193  0.585  133.451
1.151  0.59  134.713
1.172  0.555  134.721
1.137  0.575  135.766
1.2  0.595  136.186
1.158  0.6  139.426
1.144  0.585  140.068
1.186  0.57  140.836
1.193  0.58  141.798
1.13  0.57  142.409
1.179  0.56  142.732
1.151  0.595  144.644
1.2  0.59  145.541
1.137  0.58  146.107
1.172  0.55  147.611
1.144  0.59  150.288
1.193  0.575  152.62
1.13  0.575  152.753
1.186  0.565  154.932
1.2  0.585  155.109
1.151  0.6  156.444
1.179  0.555  156.466
1.137  0.585  157.314
1.144  0.595  162.934
1.13  0.58  165.01
1.2  0.58  167.211
1.193  0.57  168.201
1.137  0.59  169.991
1.186  0.56  170.043
1.179  0.55  172.829
1.144  0.6  176.133
1.13  0.585  177.616
1.137  0.595  183.706
1.193  0.565  184.551
1.2  0.575  184.702
1.186  0.555  187.719
1.13  0.59  192.778
1.137  0.6  198.847
1.2  0.57  202.278
1.193  0.56  203.621
1.13  0.595  208.091
1.186  0.55  208.316
1.2  0.565  222.662
1.13  0.6  224.776
1.193  0.555  225.686
1.2  0.56  246.289
1.193  0.55  250.649
1.2  0.555  272.962
1.2  0.55  303.074
